# Supplementary material for: Refining amino acid hydrophobicity for dynamics simulation of membrane proteins
Source: PeerJ. 2018 Jan 10;6:e4230. doi: 10.7717/peerj.4230 (PMC5767086; doi:10.7717/peerj.4230)
Supplement: Supplemental Information 1 — Version 2.4 of the CgProt force field is included as a tar.gz archive. The package includes parameter text files, Python scripts, and equilibrated bilayer coordinates needed for simulations with the free Gromacs software package. [file peerj-06-4230-s001.tgz]

Archive with 172 entries (166 files):
- cgprot24
- cgprot24/.vmdrc
- cgprot24/atoms.itp
- cgprot24/bin
- cgprot24/bon.param_v2.4
- cgprot24/cg.top
- cgprot24/em.mdp
- cgprot24/example
- cgprot24/GPL.TXT
- cgprot24/mb
- cgprot24/md.mdp
- cgprot24/mkcg
- cgprot24/mkenm
- cgprot24/mklip
- cgprot24/mktop
- cgprot24/nb
- cgprot24/README.TXT
- cgprot24/solv.itp
- cgprot24/workflow.txt
- cgprot24/nb/table_APOL_APOL.xvg
- cgprot24/nb/table_APOL_CH.xvg
- cgprot24/nb/table_APOL_E1.xvg
- cgprot24/nb/table_APOL_E2.xvg
- cgprot24/nb/table_APOL_GL.xvg
- cgprot24/nb/table_APOL_HH.xvg
- cgprot24/nb/table_APOL_NEG.xvg
- cgprot24/nb/table_APOL_PH.xvg
- cgprot24/nb/table_APOL_POL.xvg
- cgprot24/nb/table_APOL_POS.xvg
- cgprot24/nb/table_APOL_S1.xvg
- cgprot24/nb/table_APOL_SD.xvg
- cgprot24/nb/table_APOL_SM.xvg
- cgprot24/nb/table_CA_APOL.xvg
- cgprot24/nb/table_CA_CA.xvg
- cgprot24/nb/table_CA_CH.xvg
- cgprot24/nb/table_CA_E1.xvg
- cgprot24/nb/table_CA_E2.xvg
- cgprot24/nb/table_CA_GL.xvg
- cgprot24/nb/table_CA_HH.xvg
- cgprot24/nb/table_CA_NEG.xvg
- cgprot24/nb/table_CA_PH.xvg
- cgprot24/nb/table_CA_POL.xvg
- cgprot24/nb/table_CA_POS.xvg
- cgprot24/nb/table_CA_S1.xvg
- cgprot24/nb/table_CA_SD.xvg
- cgprot24/nb/table_CA_SM.xvg
- cgprot24/nb/table_CH_CH.xvg
- cgprot24/nb/table_CH_E1.xvg
- cgprot24/nb/table_CH_E2.xvg
- cgprot24/nb/table_CH_GL.xvg
- cgprot24/nb/table_CH_HH.xvg
- cgprot24/nb/table_CH_PH.xvg
- cgprot24/nb/table_CH_S1.xvg
- cgprot24/nb/table_CH_SD.xvg
- cgprot24/nb/table_CH_SM.xvg
- cgprot24/nb/table_E1_E1.xvg
- cgprot24/nb/table_E1_E2.xvg
- cgprot24/nb/table_E1_S1.xvg
- cgprot24/nb/table_E1_SD.xvg
- cgprot24/nb/table_E1_SM.xvg
- cgprot24/nb/table_E2_E2.xvg
- cgprot24/nb/table_E2_S1.xvg
- cgprot24/nb/table_E2_SD.xvg
- cgprot24/nb/table_E2_SM.xvg
- cgprot24/nb/table_GL_E1.xvg
- cgprot24/nb/table_GL_E2.xvg
- cgprot24/nb/table_GL_GL.xvg
- cgprot24/nb/table_GL_S1.xvg
- cgprot24/nb/table_GL_SD.xvg
- cgprot24/nb/table_GL_SM.xvg
- cgprot24/nb/table_HH_E1.xvg
- cgprot24/nb/table_HH_E2.xvg
- cgprot24/nb/table_HH_GL.xvg
- cgprot24/nb/table_HH_HH.xvg
- cgprot24/nb/table_HH_PH.xvg
- cgprot24/nb/table_HH_S1.xvg
- cgprot24/nb/table_HH_SD.xvg
- cgprot24/nb/table_HH_SM.xvg
- cgprot24/nb/table_NEG_CH.xvg
- cgprot24/nb/table_NEG_E1.xvg
- cgprot24/nb/table_NEG_E2.xvg
- cgprot24/nb/table_NEG_GL.xvg
- cgprot24/nb/table_NEG_HH.xvg
- cgprot24/nb/table_NEG_NEG.xvg
- cgprot24/nb/table_NEG_PH.xvg
- cgprot24/nb/table_NEG_S1.xvg
- cgprot24/nb/table_NEG_SD.xvg
- cgprot24/nb/table_NEG_SM.xvg
- cgprot24/nb/table_PH_E1.xvg
- cgprot24/nb/table_PH_E2.xvg
- cgprot24/nb/table_PH_GL.xvg
- cgprot24/nb/table_PH_PH.xvg
- cgprot24/nb/table_PH_S1.xvg
- cgprot24/nb/table_PH_SD.xvg
- cgprot24/nb/table_PH_SM.xvg
- cgprot24/nb/table_POL_CH.xvg
- cgprot24/nb/table_POL_E1.xvg
- cgprot24/nb/table_POL_E2.xvg
- cgprot24/nb/table_POL_GL.xvg
- cgprot24/nb/table_POL_HH.xvg
- cgprot24/nb/table_POL_NEG.xvg
- cgprot24/nb/table_POL_PH.xvg
- cgprot24/nb/table_POL_POL.xvg
- cgprot24/nb/table_POL_POS.xvg
- cgprot24/nb/table_POL_S1.xvg
- cgprot24/nb/table_POL_SD.xvg
- cgprot24/nb/table_POL_SM.xvg
- cgprot24/nb/table_POS_CH.xvg
- cgprot24/nb/table_POS_E1.xvg
- cgprot24/nb/table_POS_E2.xvg
- cgprot24/nb/table_POS_GL.xvg
- cgprot24/nb/table_POS_HH.xvg
- cgprot24/nb/table_POS_NEG.xvg
- cgprot24/nb/table_POS_PH.xvg
- cgprot24/nb/table_POS_POS.xvg
- cgprot24/nb/table_POS_S1.xvg
- cgprot24/nb/table_POS_SD.xvg
- cgprot24/nb/table_POS_SM.xvg
- cgprot24/nb/table_S1_S1.xvg
- cgprot24/nb/table_S1_SD.xvg
- cgprot24/nb/table_S1_SM.xvg
- cgprot24/nb/table_SD_SD.xvg
- cgprot24/nb/table_SD_SM.xvg
- cgprot24/nb/table_SM_SM.xvg
- cgprot24/mb/.vmdrc
- cgprot24/mb/dopcdope.gro
- cgprot24/mb/dopcdope.ndx
- cgprot24/mb/dopcdope.top
- cgprot24/mb/eukpore.gro
- cgprot24/mb/job.pbs
- cgprot24/mb/l24.itp
- cgprot24/mb/mb.vmdrc
- cgprot24/mb/pcpechol.gro
- cgprot24/mb/pcpechol.ndx
- cgprot24/mb/pcpechol.top
- cgprot24/mb/pepg.gro
- cgprot24/mb/pepg.ndx
- cgprot24/mb/pepg.top
- cgprot24/mb/popcpope.gro
- cgprot24/mb/popcpope.ndx
- cgprot24/mb/popcpope.tcl
- cgprot24/mb/popcpope.top
- cgprot24/mb/popepgcl.gro
- cgprot24/mb/popepgcl.ndx
- cgprot24/mb/popepgcl.top
- cgprot24/mb/pro.itp
- cgprot24/mb/prokpore.gro
- cgprot24/mb/seq.in
- cgprot24/example/.vmdrc
- cgprot24/example/bkp
- cgprot24/example/._ch.pdb
- cgprot24/example/ch.pdb
- cgprot24/example/chseq.in
- cgprot24/example/job.pbs
- cgprot24/example/seq.in
- cgprot24/example/test
- cgprot24/example/bkp/.vmdrc
- cgprot24/example/bkp/cg.gro
- cgprot24/example/bkp/cg.pdb
- cgprot24/example/bkp/chseq.in
- cgprot24/example/bkp/job.pbs
- cgprot24/example/bkp/lip.ndx
- cgprot24/example/bkp/lip.tcl
- cgprot24/example/bkp/md.tcl
- cgprot24/example/bkp/pro.itp
- cgprot24/example/bkp/pro.ndx
- cgprot24/example/bkp/pro.tcl
- cgprot24/example/bkp/seq.in
- cgprot24/bin/mkcg
- cgprot24/bin/mkenm
- cgprot24/bin/mklip
- cgprot24/bin/mktop
