# Supplementary material for: Refining amino acid hydrophobicity for dynamics simulation of membrane proteins
Source: PeerJ. 2018 Jan 10;6:e4230. doi: 10.7717/peerj.4230 (PMC5767086; doi:10.7717/peerj.4230)
Supplement: Supplemental Information 1 — Version 2.4 of the CgProt force field is included as a tar.gz archive. The package includes parameter text files, Python scripts, and equilibrated bilayer coordinates needed for simulations with the free Gromacs software package. [file peerj-06-4230-s001.tgz › cgprot24/atoms.itp]

[ defaults ]
;nbfunc comb-rule gen-pairs fudgeLJ fudgeQQ
1 1 no 1.0 1.0

[ atomtypes ]
;name mass charge ptype c6 c12
CA   72.0 0.0 A 0.0 0.0 ;ca backbone type not used in CgProt 2.4
APOL 45.0 0.0 A 0.0 0.0 ;[PLOS CB 6:e1000827; Proteins 80:2178]
POL  45.0 0.0 A 0.0 0.0
POS  45.0 0.0 A 0.0 0.0
NEG  45.0 0.0 A 0.0 0.0
CH 73.0 0.0 A 0.0 0.0 ;[JPCB 113:1501]
PH 109.0 0.0 A 0.0 0.0
GL 45.0 0.0 A 0.0 0.0
E1 72.0 0.0 A 0.0 0.0
E2 72.0 0.0 A 0.0 0.0
S1 45.0 0.0 A 0.0 0.0
SM 45.0 0.0 A 0.0 0.0
SD 45.0 0.0 A 0.0 0.0
HH 45.0 0.0 A 0.0 0.0 ;[JCC 37:1112]

[ nonbond_params ]
; i j func c6 c12
CA CA     1 1.0 0.0
CA APOL   1 1.0 0.0
CA POL    1 1.0 0.0
CA POS    1 1.0 0.0
CA NEG    1 1.0 0.0
APOL APOL 1 1.0 0.0
APOL POL  1 1.0 0.0
APOL POS  1 1.0 0.0
APOL NEG  1 1.0 0.0
POL POL   1 1.0 0.0
POL POS   1 1.0 0.0
POL NEG   1 1.0 0.0
POS POS   1 1.0 0.0
POS NEG   1 1.0 0.0
NEG NEG   1 1.0 0.0
CH CH 1 1.0 0.0
CH E1 1 1.0 0.0
CH E2 1 1.0 0.0
CH GL 1 1.0 0.0
CH HH 1 1.0 0.0
CH PH 1 1.0 0.0
CH S1 1 1.0 0.0
CH SD 1 1.0 0.0
CH SM 1 1.0 0.0
E1 E1 1 1.0 0.0
E1 E2 1 1.0 0.0
E1 S1 1 1.0 0.0
E1 SD 1 1.0 0.0
E1 SM 1 1.0 0.0
E2 E2 1 1.0 0.0
E2 S1 1 1.0 0.0
E2 SD 1 1.0 0.0
E2 SM 1 1.0 0.0
GL E1 1 1.0 0.0
GL E2 1 1.0 0.0
GL GL 1 1.0 0.0
GL S1 1 1.0 0.0
GL SD 1 1.0 0.0
GL SM 1 1.0 0.0
HH E1 1 1.0 0.0
HH E2 1 1.0 0.0
HH GL 1 1.0 0.0
HH HH 1 1.0 0.0
HH PH 1 1.0 0.0
HH S1 1 1.0 0.0
HH SD 1 1.0 0.0
HH SM 1 1.0 0.0
PH E1 1 1.0 0.0
PH E2 1 1.0 0.0
PH GL 1 1.0 0.0
PH PH 1 1.0 0.0
;PH PH 1 2.0 0.0 ;can be substituted w/ scaled repulsive NEG_PH potential during poration for protein insertion
PH S1 1 1.0 0.0
PH SD 1 1.0 0.0
PH SM 1 1.0 0.0
S1 S1 1 1.0 0.0
S1 SD 1 1.0 0.0
S1 SM 1 1.0 0.0
SD SD 1 1.0 0.0
SD SM 1 1.0 0.0
SM SM 1 1.0 0.0
APOL CH 1 1.0 0.0
APOL E1 1 1.0 0.0
APOL E2 1 1.0 0.0
APOL GL 1 1.0 0.0
APOL HH 1 1.0 0.0
APOL PH 1 1.0 0.0
APOL S1 1 1.0 0.0
APOL SD 1 1.0 0.0
APOL SM 1 1.0 0.0
CA CH 1 1.0 0.0
CA E1 1 1.0 0.0
CA E2 1 1.0 0.0
CA GL 1 1.0 0.0
CA HH 1 1.0 0.0
CA PH 1 1.0 0.0
CA S1 1 1.0 0.0
CA SD 1 1.0 0.0
CA SM 1 1.0 0.0
NEG CH 1 1.0 0.0
NEG E1 1 1.0 0.0
NEG E2 1 1.0 0.0
NEG GL 1 1.0 0.0
NEG HH 1 1.0 0.0
NEG PH 1 1.0 0.0
NEG S1 1 1.0 0.0
NEG SD 1 1.0 0.0
NEG SM 1 1.0 0.0
POL CH 1 1.0 0.0
POL E1 1 1.0 0.0
POL E2 1 1.0 0.0
POL GL 1 1.0 0.0
POL HH 1 1.0 0.0
POL PH 1 1.0 0.0
POL S1 1 1.0 0.0
POL SD 1 1.0 0.0
POL SM 1 1.0 0.0
POS CH 1 1.0 0.0
POS E1 1 1.0 0.0
POS E2 1 1.0 0.0
POS GL 1 1.0 0.0
POS HH 1 1.0 0.0
POS PH 1 1.0 0.0
POS S1 1 1.0 0.0
POS SD 1 1.0 0.0
POS SM 1 1.0 0.0

[ bondtypes ]  ;default bonds for atomtypes
; i j func b0 kb
;CA CA 2 0.386 264000.0 ;4th power GROMOS potential [MiMB 1084:1023]

[ angletypes ]  ;default angles for atomtypes
; i j k func th0 c0 c1 c2 c3 c4
;CA CA CA 6 116.0 0.0 0.0 -33.0 0.0 127.0 ;unbiased quartic angle potential [PLoS CB 6:e1000827]
