# Supplementary material for: Refining amino acid hydrophobicity for dynamics simulation of membrane proteins
Source: PeerJ. 2018 Jan 10;6:e4230. doi: 10.7717/peerj.4230 (PMC5767086; doi:10.7717/peerj.4230)
Supplement: Supplemental Information 1 — Version 2.4 of the CgProt force field is included as a tar.gz archive. The package includes parameter text files, Python scripts, and equilibrated bilayer coordinates needed for simulations with the free Gromacs software package. [file peerj-06-4230-s001.tgz › cgprot24/bon.param_v2.4]

VERSION 2.4: [RD Hills Jr. 2017. Submitted.]
   Changes:  Asn:  delete Cgamma site. CA-CB, -Ca-Ca-Cb, and +Ca-Ca-Cb terms
                   taken from Arg.
             Val:  add CG site. Copy Cb-Cg from Leu (no significant change).
                   Ca-Cb, -Ca-Ca-Cb, +Ca-Ca-Cb, and Ca-Cb-Cg terms taken from Ile.
             D1,E1,F3:  assigned POL site type (polar).
             Lys: POL-POS   Trp: APOL-POL-APOL-APOL
             Backbone Calpha sites assigned to be POL.
VERSION 2.3: [AIMS Mol. Sci. 4:352 (2017)]
              Changes: Added M1 site at midpoint between lysine CB and CG sites.
             Reassigned polar sites in Arg/Lys,Asn/Gln,Trp/Tyr and apolar Cys site.
VERSION 2.1: [Methods Mol. Biol. 1084:123 (2014)]
    Changes:  Softened stiff bonds by using a max of 100,000 kJ mol-1 nm-2 harmonic
             force constant equivalent for use with a 5 fs integration timestep.
VERSION 1.0: [PLoS Comput. Biol. 6:e1000827 (2010)]

[ bondtypes ] ; Calpha backbone
; i   j  func   b0      kb
 CA  CA    2  0.386   264000.0 ;4th power (harmonic equivalent of 80,000 kJ/mol-nm^2)
 CA  CA    2  0.31    250000.0 ;4th power [use for cis peptide bond]

[ angletypes ]
; i  j  k func  th0   c0  c1   c2   c3  c4
 CA CA CA  6  116.0  0.0 0.0 -33.0 0.0 127.0 ;quartic angle for helix or sheet secondary structure

[ moleculetype ]
PRO 2 ;mol name/nonbond exclude number (1,2 + 1,3 interactions excluded by default)

[ atoms ]
[ bonds ]    *deprecated
;     i  j func  b0      kb
v1:  *CA K1  8  0           1.0  ;tabulated bond (matches atomistic LYS fluctuations)
v2.0: CA K1  2  0.258  350000.0  ; 4th power potential (approximation)
v1:  *K1=apolar  v2.3: K1=polar
v1:  *K1 K2  8  1           1.0  ;tabulated bond
v2.0: K1 K2  2  0.307  100000.0  ; 4th power potential
v2.3add: K2 M1 2 0.1535 20000.0  ;4th power potential [new polar midpoint particle]
v2.3add: K1 M1 2 0.1535 20000.0  ;4th power potential

v1:  *CA R1  8  2           1.0  ;tabulated bond [ARG sidechain]
v2.0: CA R1  2  0.256  300000.0  ; 4th power potential
v1:  *R1 R2  8  3           1.0  ;tabulated bond
v2.0: R1 R2  2  0.349   65000.0  ; 4th power potential
v1:  *R2 R3  2 0.1526 4500000.0  ;4th power potential
v2.1: R2 R3  2 0.1526 2100000.0  ; (100,000 harmonic equivalent)
v1:   *R1=apolar *R2=positive *R3=polar
v2.3:  R1=polar   R2=polar     R3=positive

v1:  *CA I1  2 0.2075  1350000.0 ;4th power potential [ILE sidechain]
v2.1: CA I1  2 0.2075  1200000.0 ; (softer 100,000 harmonic equivalent)
v1:  *I1 I2  8  4            1.0 ;tabulated bond
v2.0: I1 I2  2  0.246   370000.0 ; (100,000 harmonic equivalent)
v1:  *CA L1  2  0.2007 1550000.0 ;4th power potential [LEU sidechain]
v2.1: CA L1  2  0.2007 1250000.0 ; (100,000 harmonic equivalent)
v1:  *L1 L2  2  0.1598 2450000.0 ;4th power potential
v2.1: L1 L2  2  0.1598 1950000.0 ; (100,000 harmonic equivalent)

v1:  *CA V   2  0.2072 1600000.0 ;4th power potential [VAL sidechain]
v2.1:*CA V   2  0.2072 1200000.0 ; (100,000 harmonic equivalent)
v2.4: CA V1  2  0.2075 1200000.0 ;taken from Ile (no significant change)
v2.4: V2 site added (apolar)
v2.4add: V1 V2 2 0.1598 1950000.0 ;taken from Leu
v1:  *CA M1  2  0.2014 1400000.0 ;4th power potential [MET sidechain]
v2.1: CA M1  2  0.2014 1250000.0 ; (100,000 harmonic equivalent)
v1:  *M1 M2  8  5            1.0 ;tabulated bond
v2.0: M1 M2  2  0.249   320000.0 ; (100,000 harmonic equivalent)

v1:  *CA N1  2  0.1971 1950000.0 ;4th power potential [ASN sidechain]
v2.1:*CA N1  2  0.1971 1200000.0 ; (100,000 harmonic equivalent)
v2.4: CA N1  2  0.256  300000.0  ;taken from Arg
v1: *N1=apolar  v2.3: N1=polar
v1:  *N1 N2  2  0.1498 5100000.0 ;4th power potential
v2.1: N1 N2  2  0.1498 2200000.0 ; (100,000 harmonic equivalent)
v2.0add: *CA N2 6 0.303 210000.0 ;harmonic, no exclusions [REPLACES angle]
v2.1:    *CA N2 6 0.303 100000.0 ; (soft harmonic)
v2.4remove: CA N2 6 0.303 100000.0 ; (remove CG site)

v1:  *CA D1  2  0.1978 1850000.0 ;4th power potential [ASP sidechain]
v2.1: CA D1  2  0.1978 1300000.0 ; (100,000 harmonic equivalent)
v1: *D1=apolar  v2.4: D1=polar
v1:  *D1 D2  2  0.1451 5550000.0 ;4th power potential
v2.1: D1 D2  2  0.1451 2300000.0 ; (100,000 harmoinic equivalent)
v2.0add: *CA D2 6 0.312 210000.0 ;harmonic, no exclusions [REPLACES angle]
v2.1:     CA D2 6 0.312 100000.0 ; (soft harmonic)

v1:   CA Q1  2  0.2045 1250000.0 ;4th power potential [GLN sidechain]
v1: *Q1=apolar  v2.3: Q1=polar
v1:   Q1 Q2  2  0.2458  810000.0 ;4th power potential
v1:  *CA E1  2  0.2058 1400000.0 ;4th power potential [GLU sidechain]
v2.1: CA E1  2  0.2058 1200000.0 ; (100,000 harmonic equivalent)
v1: *E1=apolar  v2.4: E1=polar
v1:   E1 E2  2  0.2422  850000.0 ;4th power potential

v1:   CA  C  2  0.2369  690000.0 ;4th power potential [CYS sidechain]
v1:  *C=polar  v2.3: C=apolar
v1:  *CA  P  2  0.1928 2550000.0 ;4th power potential [PRO sidechain]
v2.1: CA  P  2  0.1928 1300000.0 ; (100,000 harmonic equivalent)
v1:  *CA  S  2  0.2008 1350000.0 ;4th power potential [SER sidechain]
v2.1: CA  S  2  0.2008 1250000.0 ; (100,000 harmonic equivalent)
v1:  *CA  T  2  0.2045 1550000.0 ;4th power potential [THR sidechain]
v2.1: CA  T  2  0.2045 1200000.0 ; (100,000 harmonic equivalent)

v1:  *CA H1  2  0.1981 1850000.0 ;4th power potential [HIS sidechain]
v2.1: CA H1  2  0.1981 1250000.0 ; (100,000 harmonic equivalent)
v1:  *H1 H2  2  0.2440 1450000.0 ;4th power potential
v2.1: H1 H2  2  0.2440  840000.0 ; (100,000 harmonic equivalent)
v1:  *H2 H3  2  0.187  5950000.0 ;4th power potential
v2.1: H2 H3  2  0.187  1450000.0 ; (100,000 harmonic equivalent)
v2.0add: *H1 H3 2 0.252 1450000.0 ; 4th power potential [REPLACES angle]
v2.1:     H1 H3 2 0.252  800000.0 ; (100,000 harmonic equivalent)

v1:  *CA F1  2  0.1984 1850000.0 ;4th power potential [PHE sidechain]
v2.1: CA F1  2  0.1984 1300000.0 ; (100,000 harmonic equivalent)
v1:   *F1 F2 2  0.2602 1250000.0 ;4th power potential
v2.1:  F1 F2 2  0.2602  750000.0 ; (100,000 harmonic equivalent)
v1:  *F2 F3  2  0.2204 3750000.0 ;4th power potential
v2.1: F2 F3  2  0.2204 1000000.0 ; (100,000 harmonic equivalent)
v1: *F3=apolar  v2.4: F3=polar
v2.0add: *F1 F3 2 0.287 1250000.0 ;4th power potential [REPLACES angle]
v2.1:     F1 F3 2 0.287  600000.0 ; (100,000 harmonic equivalent)

v1:  *CA W1  2  0.1984 1850000.0 ;4th power potential [TRP sidechain]
v2.1: CA W1  2  0.1984 1300000.0 ; (100,000 harmonic equivalent)
v1:  *W1 W2  2  0.2608 1730000.0 ;4th power potential
v2.1  W1 W2  2  0.2608  500000.0 ; (100,000 harmonic equivalent)
v1:  *W2 W3  2  0.2964 1680000.0 ;4th power potential
v2.1: W2 W3  2  0.2964  580000.0 ; (100,000 harmonic equivalent)
v1:  *W3 W4  2  0.2199 4100000.0 ;4th power potential
v2.1: W3 W4  2  0.2199 1050000.0 ; (100,000 harmonic equivalent)
v1:  *W2pol W4 2 0.3120 1100000.0 ;4th power potential
v2.1: W2pol W4 2 0.3120  500000.0 ; (100,000 harmonic equivalent)
v2.0add: *W1 W3 2 0.312 1100000.0 ;4th power potential [REPLACES angle]
v2.1:     W1 W3 2 0.312  500000.0 ; (100,000 harmonic equivalent)
v1: *W4=apolar  v2.3: *W4=polar  v2.4 W4=apolar

v1:  *CA Y1  2  0.1984 1850000.0 ;4th power potential [TYR sidechain]
v2.1: CA Y1  2  0.1984 1300000.0 ; (100,000 harmonic equivalent)
v1:  *Y1 Y2  2  0.2604 1280000.0 ;4th power potential
v2.1: Y1 Y2  2  0.2604  750000.0 ; (100,000 harmonic equivalent)
v1:  *Y2 Y3  2  0.2577 2150000.0 ;4th power potential
v2.1: Y2 Y3  2  0.2577  750000.0 ; (100,000 harmonic equivalent)
v1:  *Y3 Y4pol 2 0.2563 1350000.0 ;4th power potential
v2.1: Y3 Y4pol 2 0.2563  750000.0 ; (100,000 harmonic equivalent)
v1:  *Y2 Y4  2  0.25630 1350000.0 ;4th power potential
v2.1: Y2 Y4  2  0.25630  750000.0 ; (100,000 harmonic equivalent)
v2.0add: *Y1 Y3 2 0.258 1280000.0 ;4th power potential [REPLACES angle]
v2.1:     Y1 Y3 2 0.258  750000.0 ; (100,000 harmonic equivalent)
v1: *Y2=apolar  v2.3: Y2=polar

[ angles ]
; i    j    k  func  th0    c0    c1        c2      c3      c4
 CA-  CA   R1    6  121.0   0.0   0.0       0.0     0.0     95.0    ;quartic angle
 R1   CA   CA+   6  120.0   0.0   0.0       0.0     0.0     80.0    ;quartic angle
 CA   R1   R2    6  115.0   0.0 -16.0       0.0     0.0     23.0    ;quartic angle
 R1   R2   R3    6   79.0   0.0 -20.0       0.0     0.0    950.0    ;quartic angle
v1:*CA-  CA   N1    6  120.915 0.0   0.0       0.0     0.0    162.999  ;quartic angle
v1:*N1   CA   CA+   6  122.0   0.0   2.5       0.0     0.0     67.6868 ;quartic angle
v2.4: CA-  CA   N1    6  121.0   0.0   0.0       0.0     0.0     95.0 ;taken from Arg
v2.4: N1   CA   CA+   6  120.0   0.0   0.0       0.0     0.0     80.0 ;taken from Arg
v2.0remove: CA N1 N2 1 132.0 741.114    ;replace with CA-N2 bond
 CA-  CA   D1    6  123.0   0.0  -8.0       0.0     0.0    280.0    ;quartic angle
 D1   CA   CA+   6  121.0   0.0  11.0       0.0     0.0     80.0    ;quartic angle
v2.0remove: CA D1 D2 1 132.0 790.0      ;replace with CA-D2 bond
 CA-  CA   C     6  121.5   0.0   0.0     -50.0     0.0    140.0    ;quartic angle
 C    CA   CA+   6  127.0   0.0   9.0       0.0     0.0     30.0    ;quartic angle
 CA-  CA   Q1    6  122.5   0.0   6.0       0.0     0.0    165.0    ;quartic angle
 Q1   CA   CA+   6  123.8   0.0   0.0       0.0     0.0     45.0    ;quartic angle
 CA   Q1   Q2    6  141.059 0.0  -5.89536 -71.2837  0.0     87.0967 ;quartic angle
 CA-  CA   E1    6  118.681 0.0 -15.9955    0.0     0.0    194.866  ;quartic angle
 E1   CA   CA+   6  128.177 0.0  14.4092    0.0     0.0     48.9898 ;quartic angle
 CA   E1   E2    6  140.025 0.0   0.634189 -71.4152 0.0     86.9506 ;quartic angle
 CA-  CA   H1    6  124.0   0.0  20.0       0.0     0.0    160.0    ;quartic angle
 H1   CA   CA+   6  123.1   0.0  -3.3       0.0     0.0     55.0    ;quartic angle
 CA   H1   H2    6  137.663 0.0  -0.5     -71.0728  0.0    320.0    ;quartic angle
v2.0remove: H1 H2 H3 1 71.1335 4146.14  ;replace with H1-H3 bond
 CA-  CA   I1    6  121.637 0.0  -4.5     -83.4114  0.0    302.064  ;quartic angle
 I1   CA   CA+   6  125.458 0.0   2.44574 -22.2437  0.0     70.5661 ;quartic angle
 CA   I1   I2    6  86.4181 0.0  -9.8235 -275.5     0.0   4317.55   ;quartic angle

; i    j    k  func  th0    c0    c1        c2      c3      c4
 CA-  CA   L1    6  121.708 0.0   7.13509 -50.0     0.0    343.55   ;quartic angle
 L1   CA   CA+   6  124.2   0.0  -3.0       0.0     0.0     50.0    ;quartic angle
 CA   L1   L2    6  130.6   0.0 -17.0       0.0     0.0    100.0    ;quartic angle
 CA-  CA   K1    6  123.0   0.0   4.0       0.0     0.0     64.7594 ;quartic angle
 K1   CA   CA+   6  125.0   0.0   2.0       0.0     0.0     28.5    ;quartic angle
 CA   K1   K2    6  124.011 0.0 -25.1723    0.0     0.0     24.9275 ;quartic angle
 CA-  CA   M1    6  119.0   0.0  -6.0     -30.0     0.0    230.0    ;quartic angle
 M1   CA   CA+   6  124.0   0.0   3.2     -10.0     0.0     80.0    ;quartic angle
 CA   M1   M2    6  138.099 0.0 -12.78    -50.0013  0.0     76.7515 ;quartic angle
 CA-  CA   F1    6  121.472 0.0   6.66732 -19.4703  0.0    237.448  ;quartic angle
 F1   CA   CA+   6  125.354 0.0   3.53107 -12.931   0.0     67.7803 ;quartic angle
 CA   F1   F2    6  142.0   0.0   8.0       0.0     0.0     85.0    ;quartic angle
v2.0remove: F1 F2 F3 1 73.3265 5134.18  ;replace with F1-F3 bond
v1:  *CA- CA P   1   80.9244   2317.1   ;harmonic angle potential (from atomistic fluctuations)
v2.1: CA- CA P   2   80.9244   1000.0   ;G96 cosine angle potential (softer potential)
 P    CA   CA+   6  130.944 0.0  -1.48955  19.3283  0.0     20.8419 ;quartic angle
 CA-  CA   S     6  119.225 0.0   5.73804   0.0     0.0    107.354  ;quartic angle
 S    CA   CA+   6  118.5   0.0   0.0       0.0     0.0     36.0    ;quartic angle
 CA-  CA   T     6  111.6   0.0  -1.7       0.0     0.0    454.0    ;quartic angle
 T    CA   CA+   6  117.0   0.0   0.0       0.0     0.0     60.0    ;quartic angle
 CA-  CA   W1    6  119.4   0.0   2.2       0.0     0.0    135.0    ;quartic angle
 W1   CA   CA+   6  124.0   0.0   4.6       0.0     0.0     47.9995 ;quartic angle
 CA   W1   W2    6  136.126 0.0  19.986   113.632 -66.2445 503.16   ;quartic angle
v2.0remove: W1 W2 W3 1 68.2022 4485.5   ;replace with W1-W3 bond
 CA-  CA   Y1    6  121.8   0.0   5.2       0.0     0.0    140.0    ;quartic angle
 Y1   CA   CA+   6  124.225 0.0   3.32877 -14.1932  0.0     80.0797 ;quartic angle
 CA   Y1   Y2    6  141.768 0.0  10.0       0.0     0.0     80.0    ;quartic angle
v2.0remove: Y1 Y2 Y3 1 60.3207 6132.32  ;replace with Y1-Y3 bond
v1: *CA-  CA   V   6 112.871 0.0 -2.6738  14.2413   0.0    274.075  ;quartic angle
v1: *V    CA   CA+ 6 119.707 0.0 -2.30097 22.9324   0.0     43.1824 ;quartic angle
v2.4: CA-  CA  V1  6 121.637 0.0 -4.5     -83.4114  0.0    302.064  ;taken from Ile
v2.4: V1   CA  CA+ 6 125.458 0.0  2.44574 -22.2437  0.0     70.5661 ;taken from Ile
v2.4: CA   V1  V2  6  86.4181 0.0 -9.8235 -275.5    0.0   4317.55   ;taken from Ile

[ dihedrals ]
; Knowledge-based sequence dependent backbone potential (cosine series)
;          CA-1 CA CA+1 CA+2  ; [ProtSci 11:2351; PLOS CB 6:e1000827]

; Improper torsions for planar sidechains:
v1:  *W1 W2 W4 W3  2   0.0 386.712 ;from atomistic fluctuations
v2.1: W1 W2 W4 W3  2   0.0 200.0   ; (for 5 fs time step)
v1:  *Y1 Y2 Y3 Y4  2 180.0 456.532 ;from atomistic fluctuations
v2.1: Y1 Y2 Y3 Y4  2 180.0 200.0   ; (for 5 fs time step)

; CaCa-1Ca+1Cb improper dihedrals to enforce L chirality:
v2.0add:  CA CA-1 CA+1 CB  2  15.0 193.0   ; [MiMB 1084:123]

[ exclusions ]
v2.0add:  <All 1-4 backbone CA pairs> (don't double counting torsions)
