# Supplementary material for: Refining amino acid hydrophobicity for dynamics simulation of membrane proteins
Source: PeerJ. 2018 Jan 10;6:e4230. doi: 10.7717/peerj.4230 (PMC5767086; doi:10.7717/peerj.4230)
Supplement: Supplemental Information 1 — Version 2.4 of the CgProt force field is included as a tar.gz archive. The package includes parameter text files, Python scripts, and equilibrated bilayer coordinates needed for simulations with the free Gromacs software package. [file peerj-06-4230-s001.tgz › cgprot24/cg.top]

; System topology file for CgProt simulations of a protein in Gromacs.

;Read in CG site type definitions:
#include "atoms.itp"

;Read in protein molecule parameters (generated by MKTOP):
; (edit pro.itp if you have any position/other restraints or neutral N/C-termini)
#include "pro.itp"

;For elastic retraints between two proteins, both chains must be in the same moleculetype definition.
;Run MKTOP on the entire sequence and edit pro.itp:
;  1. Under [atoms], change Calpha atom type to NEG for C-terminus and POS for N-terminus.
;  2. Under [bonds], delete the 1 backbone entry for the CA-CA bond between the termini.
;  3. Under [angles], delete the 2 backbone entries for angles that span the two termini.
;  4. Under [angles], delete sidechain entries for angles that span the two termini
;      (0-2 entries depending on presence of CB atoms).
;  5. Under [dihedrals], delete 12 backbone entries for the 3 torsions spanning the termini.
;  6. Under [dihedrals], delete sidechain impropers spanning the termini (0-2).
;  7. Under [exclusions], delete the 3 backbone entries spanning the termini.

;Read in lipid molecule parameters [JCC 37:1112]:
#include "solv.itp"

[ system ]
Single protein in CgProt

[ molecules ] ;blocks of entries in .gro
;type/number of molecules
DOPC  2
CAT   2
AN    2
PRO   1 ;protein atoms should come last
