# Supplementary material for: Refining amino acid hydrophobicity for dynamics simulation of membrane proteins
Source: PeerJ. 2018 Jan 10;6:e4230. doi: 10.7717/peerj.4230 (PMC5767086; doi:10.7717/peerj.4230)
Supplement: Supplemental Information 1 — Version 2.4 of the CgProt force field is included as a tar.gz archive. The package includes parameter text files, Python scripts, and equilibrated bilayer coordinates needed for simulations with the free Gromacs software package. [file peerj-06-4230-s001.tgz › cgprot24/em.mdp]

;Energy minimization parameters for CgProt.
; Note: for implicit solvent bilayers 10 ps of MD equilibration using a small
;       (1 fs) timestep is usually better than energy minimization).

;Run Control
include 		= -I./
define                  = -DFLEXIBLE
integrator              = steep
dt			= 0.001
nsteps                  = 100000
nstxtcout               = 0
nstxout                 = 100
nstvout                 = 0
nstfout                 = 0
nstlog                  = 500
nstenergy               = 500
emtol                   = 10.0
emstep                  = 0.01

;Neighbor Searching
nstcalcenergy           = 1 ;needed for Gromacs 4.5
nstlist			= 1
ns-type			= grid
pbc			= xyz
rlist			= 1.2
cutoff-scheme           = group ;may be deprecated in new Gromacs versions
nstcomm                 = 1
comm-mode               = Linear
comm-grps               = System
 
;Electrostatics and VDW
coulombtype		= User
rcoulomb                = 0.02
vdwtype                 = User
rvdw                    = 1.2
epsilon-r               = 1
;
table-extension = 0
energygrps = CA APOL POL POS NEG CH HH PH GL E1 E2 S1 SD SM
energygrp-table = CA CA CA APOL CA POL CA POS CA NEG APOL APOL APOL POL APOL POS APOL NEG POL POL POL POS POL NEG POS POS POS NEG NEG NEG CH CH CH E1 CH E2 CH GL CH HH CH PH CH S1 CH SD CH SM E1 E1 E1 E2 E1 S1 E1 SD E1 SM E2 E2 E2 S1 E2 SD E2 SM GL E1 GL E2 GL GL GL S1 GL SD GL SM HH E1 HH E2 HH GL HH HH HH PH HH S1 HH SD HH SM PH E1 PH E2 PH GL PH PH PH S1 PH SD PH SM S1 S1 S1 SD S1 SM SD SD SD SM SM SM APOL CH APOL E1 APOL E2 APOL GL APOL HH APOL PH APOL S1 APOL SD APOL SM CA CH CA E1 CA E2 CA GL CA HH CA PH CA S1 CA SD CA SM NEG CH NEG E1 NEG E2 NEG GL NEG HH NEG PH NEG S1 NEG SD NEG SM POL CH POL E1 POL E2 POL GL POL HH POL PH POL S1 POL SD POL SM POS CH POS E1 POS E2 POS GL POS HH POS PH POS S1 POS SD POS SM
;
;Bonds
continuation         = no
constraints          = none ;only those in cg.itp
constraint-algorithm = LINCS 
lincs-order          = 8 ;accurate energy minimization
lincs-iter           = 2
