# Supplementary material for: Refining amino acid hydrophobicity for dynamics simulation of membrane proteins
Source: PeerJ. 2018 Jan 10;6:e4230. doi: 10.7717/peerj.4230 (PMC5767086; doi:10.7717/peerj.4230)
Supplement: Supplemental Information 1 — Version 2.4 of the CgProt force field is included as a tar.gz archive. The package includes parameter text files, Python scripts, and equilibrated bilayer coordinates needed for simulations with the free Gromacs software package. [file peerj-06-4230-s001.tgz › cgprot24/mkcg]

#!/usr/bin/python
#
# This program is distributed under GPL license and comes with NO WARRANTY.
# Copyright (C) 2017 Ron Hills.
#
# MKCG reads in an arbitrary number of amino acid residues (CHARMM 3-letter code)
# from the file 'chseq.in' and converts the CHARMM-style all-atom pdb file 'ch.pdb'
# (no comment lines) into the coarse-grained (CG) gro file 'cg.gro' necessary for
# CG simulations of a single molecule in GROMACS using the model of Hills et al (1).
# PDB format 'cg.pdb' is also output.
#   Protonation states and terminii may need to be specified (eg, HSD for HIS),
# and all atom coordinates should be defined (including hydrogens) with
# CHARMM-style atom names, though the order of atoms within each residue should not
# matter. Hydrogen atoms and formatting can be added to RCSB files using the server:
#  charmm-gui.org/?doc=input/pdbreader  (remove chain identifier in column 5, eg: 'P')
#   *Please cite:
#     RD Hills Jr (2017) Refining amino acid hydrophobicity for dynamics simulation
#     of membrane proteins. Submitted.
#   *Created by Ron Hills, 07/05/17.  VERSION: 2.4
#   *Tested using Python 2.7.2 and Gromacs 4.6.7.
#   *CHANGES FOR VERSION 2.4:  [RD Hills Jr. 2017. Submitted.]
#      -Lys assigned only one polar and one positive site
#      -Val assigned two apolar sites
#      -Asn assigned only one polar site
#   *CHANGES FOR VERSION 2.3:  [AIMS Mol. Sci. 4:352 (2017)]
#      -Added HSE (proton on His NE2) and protonated His (HSP)
#      -Residue numbers in ch.pdb can skip or restart for multiple chains
#      -Lys assigned two polar sites (Cbeta and new midpoint particle)

### SAMPLE INPUT (chseq.in)
##
#  ***************************
#  *# S1H Trpzip             * -optional header (preceded by '#')
#  *HSD TRP THR TRP GLU ASN  * -sequence    
#  *GLY LYS TRP THR TRP LYS  * -sequence continued..
## ***************************
###

import sys; import os.path
import string
if os.path.isfile('chseq.in'):
  ifile1 = open("chseq.in", 'r')
else:
  print "  chseq.in file needed in current directory (3-letter sequence. Eg. HSD)"
  sys.exit()
if os.path.isfile('ch.pdb'):
  ifile2 = open("ch.pdb", 'r')
else:
  print "  CHARMM-style PDB file ch.pdb needed in current directory"
  sys.exit()

dmat = []                   # initialize 1D array (a list of strings)
while 1:                    # iterate for each data entry (row in data matrix)
    drow = ''               # initialize data matrix row
    next = ifile1.readline() # reads next line as linestring
    if not next: break  # exit loop when EOF is reached (next = '')
    if next[0] != '#':  # check for comment lines
        drow = drow + next
        drow = string.split(drow)  # converts linestring to list of fieldstrings
        dmat = dmat + drow
drow = '' # dispose of last hanging ref       # DMAT CREATION DONE.
m = len(dmat)               # number of rows (residues) in data matrix
ifile1.close()

# Read data (2D matrix) into a 2D array of strings (a list of row-lists) named DMAT2.
dmat2 = []                   # initialize 2D array (a list of row-lists)
while 1:                    # iterate for each data entry (row in data matrix)
    drow = ''               # initialize data matrix row
    next = ifile2.readline() # reads next line as linestring
    if not next: break  # exit loop when EOF is reached (next = '')
    if next[0:4] == 'ATOM':  # check for comment lines
        drow = drow + next
        drow = string.split(drow)  # converts linestring to list of fieldstrings
        drow[1] = int(drow[1]) # atomnr (not used)
        drow[4] = int(drow[4]) # resnr (must change between consecutive residues)
        drow[5] = float(drow[5]) # x
        drow[6] = float(drow[6]) # y
        drow[7] = float(drow[7]) # z
        dmat2.append(drow)
drow = '' # dispose of last hanging ref
totatom = len(dmat2)               # number of rows in data matrix
ifile2.close()
#print dmat2
#print dmat
#print m #debug


map = {'ALA': [['CA']],
'GLY': [['CA']],
'ARG': [['CA'],['CB','HB1','HB2','CG','HG1','HG2','CD','HD1','HD2'],['NE','HE','NH1','HH11','HH12'],['CZ','NH2','HH21','HH22']],
'ASN': [['CA'],['CB','HB1','HB2','CG','OD1','ND2','HD21','HD22']],
'GLN': [['CA'],['CB','HB1','HB2','CG','HG1','HG2'],['CD','OE1','NE2','HE21','HE22']],
'ASP': [['CA'],['CB','HB1','HB2','CG'],['OD1','OD2']],
'GLU': [['CA'],['CB','HB1','HB2','CG','HG1','HG2'],['CD','OE1','OE2']],
'PRO': [['CA'],['CD','HD1','HD2','CB','HB1','HB2','CG','HG1','HG2']],
'VAL': [['CA'],['CB','HB','CG1','HG11','HG12','HG13'],['CB','HB','CG2','HG21','HG22','HG23']],
'HSD': [['CA'],['CB','HB1','HB2','CG'],['ND1','HD1','CE1','HE1'],['NE2','CD2','HD2']],
'HSE': [['CA'],['CB','HB1','HB2','CG'],['ND1','CE1','HE1'],['NE2','HE2','CD2','HD2']],
'HSP': [['CA'],['CB','HB1','HB2','CG'],['ND1','HD1','CE1','HE1'],['NE2','HE2','CD2','HD2']],
'ILE': [['CA'],['CB','HB','CG2','HG21','HG22','HG23'],['CG1','HG11','HG12','CD','HD1','HD2','HD3']],
'LEU': [['CA'],['CB','HB1','HB2','CG','HG'],['CD1','HD11','HD12','HD13','CD2','HD21','HD22','HD23']],
'MET': [['CA'],['CB','HB1','HB2','CG','HG1','HG2'],['SD','CE','HE1','HE2','HE3']],
'LYS': [['CA'],['CB','HB1','HB2','CG','HG1','HG2','CD','HD1','HD2'],['CE','HE1','HE2','NZ','HZ1','HZ2','HZ3']],
'PHE': [['CA'],['CB','HB1','HB2','CG'],['CD1','HD1','CE1','HE1'],['CZ','HZ','CD2','HD2','CE2','HE2']],
'CYS': [['CA'],['CB','HB1','HB2','SG','HG1']],
'SER': [['CA'],['CB','HB1','HB2','OG','HG1']],
'THR': [['CA'],['CB','HB','OG1','HG1','CG2','HG21','HG22','HG23']],
'TRP': [['CA'],['CB','HB1','HB2','CG'],['CD1','HD1','NE1','HE1','CE2'],['CD2','CE3','HE3','CZ3','HZ3'],['CZ2','HZ2','CH2','HH2']],
'TYR': [['CA'],['CB','HB1','HB2','CG'],['CD1','HD1','CE1','HE1'],['CD2','HD2','CE2','HE2'],['CZ','OH','HH']]}

mass = {'C': 12.0107,'H': 1.00794,'N': 14.0067,'O': 15.9994,'S': 32.065}
order = ('CA','CB','CG','CD','CE')

ofile1 = open('cg.pdb', 'w')
ofile2 = open('cg.gro', 'w')
lfile2 = []
lfile2.append('CG Protein\n')
lfile2.append('') #atoms?
atom = 0
resnr = 0
cg = 1
for i in range(m):   # iterate over each data matrix row (residue in sequence)
  resnr = dmat2[atom][4]
  n = len(map[dmat[i]])
  for j in range(n):   # iterate over CG sites in residue
    m = 0.0
    x = 0.0
    y = 0.0
    z = 0.0
    p = len(map[dmat[i]][j])
    for k in range(p):   # iterate over atoms in CG site
      chk = 0
      respos = 0
      while dmat2[atom][4] == resnr:
        if dmat2[atom][2] == map[dmat[i]][j][k]:
          x += dmat2[atom][5]*mass[dmat2[atom][2][0]]
          y += dmat2[atom][6]*mass[dmat2[atom][2][0]]
          z += dmat2[atom][7]*mass[dmat2[atom][2][0]]
          m += mass[dmat2[atom][2][0]]
          chk = 1
        atom += 1
        respos += 1
        if atom == totatom: break
      atom -= respos
      if chk == 0: print "Error: Atom %s in residue %i not found." % (map[dmat[i]][j][k],i+1)
    ofile1.write("ATOM %6i  %s  %s %5i     %7.3f %7.3f %7.3f\n" % (cg,order[j],dmat[i],i+1,x/m,y/m,z/m)) #PDB format
    lfile2.append("     1PRO    %s %4i %7.3f %7.3f %7.3f\n" % (order[j],cg,x/(10.0*m),y/(10.0*m),z/(10.0*m)))
    cg += 1
  atom += respos
lfile2[1] = str(cg-1)+'\n'
lfile2.append('  50.00000  50.00000  50.00000\n')
ofile1.close()
ofile2.writelines(lfile2)
ofile2.close()

sys.exit()
