# Supplementary material for: Refining amino acid hydrophobicity for dynamics simulation of membrane proteins
Source: PeerJ. 2018 Jan 10;6:e4230. doi: 10.7717/peerj.4230 (PMC5767086; doi:10.7717/peerj.4230)
Supplement: Supplemental Information 1 — Version 2.4 of the CgProt force field is included as a tar.gz archive. The package includes parameter text files, Python scripts, and equilibrated bilayer coordinates needed for simulations with the free Gromacs software package. [file peerj-06-4230-s001.tgz › cgprot24/mkenm]

#!/usr/bin/python
#
# This program is distributed under GPL license and comes with NO WARRANTY.
# Copyright (C) 2017 Ron Hills.
#
# MKENM reads in a coarse-grained Gromacs coordinate file and generates
# harmonic restraints for all nonbonded alpha carbon pairs within a distance
# cutoff. Intended to be used in the [ bonds ] directive of a molecule
# definition in the CG.ITP include file for CG simulations with the model of
# Hills et al (1) in GROMACS. Assumes a single protein chain.

# The exclude number e is set below to include 1,3 and 1,4 interactions.
# Manually check that a C-terminal Calpha is not within the cutoff of a
# subsequent N-terminal Calpha because this doesn't look for 1,2 interactions.
# Use a big box (no periodic boundary conditions). For >9999 atoms, insert a
# space between atomname and atomnumber.

#  *If you use MKENM in your work, please cite the following paper by Ward et al:
#     Ward, A.B., O. Guvench and R.D. Hills Jr. 2012. Coarse grain lipid-protein
#     molecular interactions and diffusion with MsbA flippase. Proteins 80:2178.
#  *Created by Ron Hills, 02/10/11.  VERSION: 1.0
#  *Tested using Python 2.7.2 and Gromacs 4.0, 4.6.7

#  SYNTAX:  ./mkenm cg.gro

############# SAMPLE INPUT ####################
#CG_GRO                                       # header
# 4                                           # number of atoms
#     1PRO    CA    1  52.197  51.436  49.037 # residue atomname atomnumber x y z (nm)
#     1PRO    CB    2  52.381  51.504  49.004 #
#     1PRO    CG    3  52.588  51.352  48.945 # CG atom numbering from 1 required
#     2PRO    CA    4  52.207  51.208  49.349 #
#  50.00000  50.00000  50.00000               # xbox ybox zboxsize (nm)
###############################################

# Parameters
cutoff = 1.05  # distance cutoff for searching Calpha contacts: 1.05 nm recommended
force = 150    # harmonic force constant: 150 kJ/mol-nm^2 recommended
e = 2 # gromacs-style exclude number + 1 (ENM restraints span 1,3 interactions and up)

import sys
import string; import math
if len(sys.argv)==1:
  print "  Specify the protein-only .gro file (CG numbering from 1 required)"
  sys.exit()
else:
  ifile1name = sys.argv[1]
  ifile1 = open(ifile1name, 'r')

head = ifile1.readline()
line2 = ifile1.readline()
natom = int(line2)

ca = 0
dmat = []
for i in range(natom):
    next = ifile1.readline()
    drow = string.split(next)  # converts linestring to list of fieldstrings
    if drow[1] == 'CA':
        ca += 1
        drow[2] = int(drow[2]) # CG numbering required
        drow[3] = float(drow[3]) # x
        drow[4] = float(drow[4]) # y
        drow[5] = float(drow[5]) # z
        dmat.append(drow)
drow = ''

print "; Calpha harmonic ENM restraints (10.5 Angstrom distance cutoff):"
print ";nr nr type b0 kb"

for i in range(ca - e):
    for j in range(ca - e - i):
        d2 = ( (dmat[i+e+j][3]-dmat[i][3])**2 +
               (dmat[i+e+j][4]-dmat[i][4])**2 +
               (dmat[i+e+j][5]-dmat[i][5])**2 )
        if d2 < cutoff**2: # distance cutoff (1.05nm default) squared
            print "%i %i %i %.3g %i" % (dmat[i][2], dmat[i+e+j][2], 6, math.sqrt(d2), force)

sys.exit()
