# Supplementary material for: Refining amino acid hydrophobicity for dynamics simulation of membrane proteins
Source: PeerJ. 2018 Jan 10;6:e4230. doi: 10.7717/peerj.4230 (PMC5767086; doi:10.7717/peerj.4230)
Supplement: Supplemental Information 1 — Version 2.4 of the CgProt force field is included as a tar.gz archive. The package includes parameter text files, Python scripts, and equilibrated bilayer coordinates needed for simulations with the free Gromacs software package. [file peerj-06-4230-s001.tgz › cgprot24/mklip]

#!/usr/bin/python
#
# This program is distributed under GPL license and comes with NO WARRANTY.
# Copyright (C) 2017 Ron Hills.
#
# MKLIP reads in an arbitrary number of lipid blocks from a topology file
# and generates the energy groups needed in the index file (lip.ndx).
# Protein groups from cg.ndx will needed to be added manually.
# An optional script for drawing lipid bonds in VMD: lip.tcl is also created.
#  *If you use MKLIP in your work, please cite the following paper:
#     RD Hills Jr (2017) Refining amino acid hydrophobicity for dynamics
#     simulation of membrane proteins. Submitted.
#   *Created by Ron Hills, 07/03/17.  VERSION: 2.4
#   *Tested using Python 2.7.2 and Gromacs 4.6.7

#  SYNTAX:  ./mklip cg.top

### SAMPLE INPUT
##
#  ***********************************************
#  *[ molecules ] ;from cg.top                   * start of entry in topology file
#  *;moleculetype/# successive molecules in block* comment lines begin with ';'
#  *DOPC  2                                      *
#  *DOPE  2                                      *
#  *CAT   2                                      *
#  *AN    2                                      *
#  *PRO   1 ;protein atoms come last             * (protein ignored by mklip)
## ***********************************************

import sys
import string
if len(sys.argv)==1:
  print "  Specify the .top file containing lipid blocks"
  sys.exit()
else:
  ifile1name = sys.argv[1]
  ifile1 = open(ifile1name, 'r')

dmat = []                   # initialize 1D array (a list of strings)
while 1:                    # iterate for each data entry (row in data matrix)
  next = ifile1.readline() # reads next line as linestring
  if next[0:13] == '[ molecules ]':  # check for block entries
    while 1:
      next = ifile1.readline() # reads next line as linestring
      if (not next or next[0:3]=='PRO'): break  # exit loop when EOF is reached (next = '')
      if next[0] != ';':
        drow = string.split(next)  # converts linestring to list of fieldstrings
        drow[1] = int(drow[1])
        dmat.append(drow)
  if not next: break  # exit loop when EOF is reached (next = '')
drow = ''               # dispose of last hanging reference
blocks = len(dmat)               # number of rows (lipid blocks) in data matrix
print blocks, "lipid/ion blocks found:"
print dmat
#sys.exit()

sites = {'DOPC': ['CH','PH','GL','E1','E2','S1','S1','SD','SD','SD','SD','SM','SM','SM','SM'],
'DOPE': ['HH','PH','GL','E1','E2','S1','S1','SD','SD','SD','SD','SM','SM','SM','SM'],
'POPC': ['CH','PH','GL','E1','E2','S1','S1','SD','SD','SD','SD','SM','SM','SM','SM'],
'POPE': ['HH','PH','GL','E1','E2','S1','S1','SD','SD','SD','SD','SM','SM','SM','SM'],
'POPG': ['GL','PH','GL','E1','E2','S1','S1','SD','SD','SD','SD','SM','SM','SM','SM'],
'CL': ['GL','PH','GL','E1','E2','S1','S1','SD','SD','SD','SD','SM','SM','SM','SM',
            'PH','GL','E1','E2','S1','S1','SD','SD','SD','SD','SM','SM','SM','SM'],
'CHOL': ['GL','SM','SM','SM','SM','SM','SM','SM','SM'],
'CAT': ['HH'], 'AN': ['NEG']}

types = {'CH': [], 'PH': [], 'GL': [], 'E1': [], 'E2': [], 'S1': [], 'SD': [], 'SM': [],
'HH': [], 'DOPC': [], 'DOPE': [], 'POPC': [], 'POPE': [], 'POPG': [], 'CL': [],
'CHOL': [], 'CAT': [], 'AN': [], 'NEG': []}
head = []

atom = 1   #number lipid atoms from 1 (protein is at end of file)
for i in range(blocks):   # iterate over each data matrix row (lipid block)
    for j in range(dmat[i][1]):   # iterate over lipids in block
        head.append(atom)       #first atom in each lipid
        n = len(sites[dmat[i][0]]) # number of sites in lipid
        for k in range(n):   # iterate over CG sites in one lipid
            types[sites[dmat[i][0]][k]].append(atom)
            types[dmat[i][0]].append(atom)
            atom += 1
natom = atom - 1
#print types
#sys.exit()

ofile1 = open('lip.ndx', 'w')
ofile1.write('; Energy index groups for lipid blocks (protein atoms from pro.ndx must be appended manually):\n')
for i in range(blocks):   # iterate over each data matrix row (lipid block)
  ofile1.write(';%s %i\n' % (dmat[i][0],dmat[i][1]))
ofile1.write('\n')
header = ['System','non-Protein']
for i in range(len(header)):
    ofile1.write("[ %s ]\n" % (header[i]))
    j = 1
    while j <= natom:
        for k in range(15):
            if j <= natom: ofile1.write("%i " % (j))
            j += 1
        ofile1.write('\n')
    ofile1.write('\n')

order = ['DOPC','DOPE','POPC','POPE','POPG','CL','CHOL','CH','HH','PH','GL',
'E1','E2','S1','SD','SM','CAT','AN','NEG']
for i in range(len(order)):
    ofile1.write("[ %s ]\n" % (order[i]))
    nsites = len(types[order[i]])
    j = 1
    while j <= nsites:
        for k in range(15):
            if j <= nsites:
                ofile1.write("%i " % (types[order[i]][j-1]))
            j += 1
        ofile1.write('\n')
    ofile1.write('\n')
ofile1.write('[ PRO ]\n')
ofile1.write('[ CA ]\n')
ofile1.write('[ APOL ]\n')
ofile1.write('[ POL ]\n')
ofile1.write('[ POS ]\n')
ofile1.close()

ofile2 = open('lip.tcl', 'w')
ofile2.write('# Tcl script for drawing CG lipid bonds in VMD:  vmd -e cg.tcl\n')
ofile2.write('# You must manually add protein bonds from mktop/cg.tcl.\n')
ofile2.write('# Put .vmdrc color settings file in your current directory.\n')
ofile2.write('# Double-click on a Graphics representation "Rep" to hide (reveal bonds).\n\n')
ofile2.write('display projection orthographic\n')
ofile2.write('axes location off\n')
ofile2.write('color Display Background white\n')
ofile2.write('mol new lip.gro type gro\n')
ofile2.write('#mol addfile 2.md.xtc type xtc waitfor -1\n')
ofile2.write('set sel [atomselect top "all"]\n')
ofile2.write('#set sel [atomselect top "index 0 1 2"]\n')
ofile2.write('$sel setbonds {\n')

offset = 0 #leave 0 since lipid atom numbers should start at 1
for i in range(offset):
    ofile2.write('{}\n')
bonlist = []
#for i in range():

a = 1    #lipid atoms numbered from 1 (protein is at end of file)
for i in range(blocks):   # iterate over each data matrix row (lipid block)
 for j in range(dmat[i][1]):   # iterate over lipids in block
  if dmat[i][0][0:2]=='DO':
   bonlist.extend(((a,a+1),(a+1,a+2),(a+2,a+3),(a+2,a+4),(a+3,a+5),(a+4,a+6),(a+5,a+7),(a+6,a+8),(a+7,a+9),(a+8,a+10),(a+9,a+11),(a+10,a+12),(a+11,a+13),(a+12,a+14)))
   a += 15
  elif dmat[i][0][0:2]=='PO':
   bonlist.extend(((a,a+1),(a+1,a+2),(a+2,a+3),(a+2,a+4),(a+3,a+5),(a+4,a+6),(a+5,a+7),(a+6,a+8),(a+7,a+9),(a+8,a+10),(a+9,a+11),(a+10,a+12),(a+11,a+13),(a+12,a+14)))
   a += 15
  elif dmat[i][0]=='CL':
   bonlist.extend(((a,a+1),(a+1,a+2),(a+2,a+3),(a+2,a+4),(a+3,a+5),(a+4,a+6),(a+5,a+7),(a+6,a+8),(a+7,a+9),(a+8,a+10),(a+9,a+11),(a+10,a+12),(a+11,a+13),(a+12,a+14)))
   bonlist.extend(((a,a+15),(a+15,a+16),(a+16,a+17),(a+16,a+18),(a+17,a+19),(a+18,a+20),(a+19,a+21),(a+20,a+22),(a+21,a+23),(a+22,a+24),(a+23,a+25),(a+24,a+26),(a+25,a+27),(a+26,a+28)))
   a += 29
  elif dmat[i][0]=='CHOL':
   bonlist.extend(((a,a+1),(a,a+2),(a+1,a+2),(a+2,a+3),(a+2,a+4),(a+1,a+3),(a+3,a+5),(a+3,a+4),(a+3,a+6),(a+4,a+6),(a+6,a+7),(a+7,a+8)))
   a += 9

setb = []
for i in range(natom):   # iterate over CG sites
    setb.append([])
for i in range(len(bonlist)):
    setb[bonlist[i][0]-1].append(bonlist[i][1]-1)
    setb[bonlist[i][1]-1].append(bonlist[i][0]-1)

atom = 1
while atom <= natom:     # iterate over CG sites
    for i in range(7):
        if atom <= natom:
            ofile2.write('{')
            for j in range(len(setb[atom-1])):
                ofile2.write("%i " % (setb[atom-1][j]+offset))
            ofile2.write('} ')
            atom += 1
    ofile2.write('\n')
ofile2.write('}\nmol modselect 0 0 name CH1 HH1 GL1 PH2 GL3\n')
ofile2.write('mol modstyle 0 0 VDW 0.7 37\n')
ofile2.write('mol modcolor 0 0 Name\n')
ofile2.write('mol modmaterial 0 0 BrushedMetal\n')
ofile2.write('mol addrep 0\n')
ofile2.write('mol modselect 1 0 all\n')
ofile2.write('mol modstyle 1 0 Licorice 0.1 38 36\n')
ofile2.write('mol modcolor 1 0 ColorID 8\n')

ofile2.close()
#sys.exit()
