# Supplementary material for: Refining amino acid hydrophobicity for dynamics simulation of membrane proteins
Source: PeerJ. 2018 Jan 10;6:e4230. doi: 10.7717/peerj.4230 (PMC5767086; doi:10.7717/peerj.4230)
Supplement: Supplemental Information 1 — Version 2.4 of the CgProt force field is included as a tar.gz archive. The package includes parameter text files, Python scripts, and equilibrated bilayer coordinates needed for simulations with the free Gromacs software package. [file peerj-06-4230-s001.tgz › cgprot24/mktop]

#!/usr/bin/python
#
# This program is distributed under GPL license and comes with NO WARRANTY.
# Copyright (C) 2017 Ron Hills.
#
# MKTOP reads in an arbitrary number of amino acid residues (3-letter code)
# from the file 'seq.in' and generates the 'pro.itp' parameter/topology file
# and pro.ndx energy group index file necessary for CgProt simulations of a
# single molecule in GROMACS. An optional script for drawing protein bonds
# in VMD: pro.tcl is also created.
#   *Please cite:
#      RD Hills Jr (2017) Refining amino acid hydropobicity for dynamics
#      simulation of membrane proteins. Submitted.
#   *Created by Ron Hills, 07/08/17.  VERSION: 2.4
#   *Tested using Python 2.7.2 and Gromacs 4.6.7, 2016.3
#   *CHANGES FOR VERSION 2.4:  [RD Hills Jr. 2017. Submitted.]
#      -Assigned the following site types [based on Nature Struct. Biol. 3:842]:
#       Calpha backbone: POL   Ala: APOL        Asn: POL
#       Lys: POL-POS           Asp: POL-NEG     Glu: POL-NEG
#       Phe: APOL-APOL-POL     Val: APOL-APOL   Trp: APOL-POL-APOL-APOL
#   *CHANGES FOR VERSION 2.3 (8/23/16): [AIMS Mol. Sci. 4:352 (2017)]
#      -Supports peptides of fewer than 4 residues (not capped)
#      -N/C-termini assigned as POS/NEG sites instead of Calpha site type
#      -New site assignments based on PMF in DOPC bilayer [Biophys. J. 94:3393]:
#       -Asn/Gln assigned two polar sites; Cys sidechain assigned as apolar
#       -Trp/Tyr assigned two polar sites (Cgamma and Cepsilon)
#       -Arg assigned two polar sites (Cbeta and Cgamma) and positive Cdelta
#       -Lys assigned two polar sites (Cbeta and new midpoint particle)
#      -Added offset variable for membrane ndx/tcl files so protein atoms not numbered from 1
#   *Changes for version 2.1:  [Methods Mol. Biol. 1084:123 (2014)]
#      -Relaxed stiff bonds > 100 000 kJ mol-1 nm-2 to allow 5fs timestep
#   *Changes for version 2.0:
#      -Includes Cbeta L chirality corrections [MiMB 1084:123]
#      -Excludes 1,4 nonbonded interactions for which a backbone dihedral exists
#      -Removed tabulated bonds

#   SYNTAX: ./mktop        (protein-only)
#           ./mktop 17220  (places protein after 17,220 lipid atoms)

### SAMPLE INPUT (seq.in)
##
#  ***************************
#  *# S1H Trpzip             * -optional header (preceded by '#')
#  *HIS TRP THR TRP GLU ASN  * -sequence (at least two residues)
#  *GLY LYS TRP THR TRP LYS  * -sequence continued..
## ***************************

import sys; import os.path
import string; import time
if os.path.isfile('seq.in'):
  ifile1 = open("seq.in", 'r')
else:
  print "  seq.in file needed in current directory (3-letter sequence in caps)"
  sys.exit()

if len(sys.argv)==2:
  offset = int(sys.argv[1])
  print "Protein atoms follow %i lipid atoms.." % (offset)
else:
  offset = 0 #change for membranes so protein atoms are numbered last (in gro/ndx)
  print "Assuming 0 lipid atoms.."

dmat = []                   # initialize 1D array (a list of strings)
while 1:                    # iterate for each data entry (row in data matrix)
    drow = ''               # initialize data matrix row
    next = ifile1.readline() # reads next line as linestring
    if not next: break  # exit loop when EOF is reached (next = '')
    if next[0] != '#':  # check for comment lines
        drow = drow + next
        drow = string.split(drow)  # converts linestring to list of fieldstrings
        dmat = dmat + drow
drow = '' # dispose of last hanging ref       # DMAT CREATION DONE.
m = len(dmat)               # number of rows (residues) in data matrix

ofile1 = open('pro.itp', 'w')
ofile1.write(';Molecule topology include file read by cg.top for simulations of a protein\n')
ofile1.write(';molecule in GROMACS using CgProt version 2.4 [RD Hills Jr. 2017. Submitted.].\n')
ofile1.write("; pro.itp file generated by MKTOP on: %s\n" % (time.strftime("%c")))
ofile1.write('\n')
ofile1.write('[ moleculetype ]\n')
ofile1.write('PRO 2 ;mol name/nonbond exclude number (1,2 + 1,3 interactions excluded by default)\n')
ofile1.write('\n')
ofile1.write('[ atoms ]\n')
ofile1.write(';atom# atype res# resname aname chrg_grp#(neighbor search) charge\n')

sites = {'ALA': [['APOL','CA']], #v2.4
'GLY': [['POL','CA']], #v2.4
'ARG': [['POL','CA'],['POL','CB'],['POL','CG'],['POS','CD']], #v2.3
'ASN': [['POL','CA'],['POL','CB']], #v2.4
'GLN': [['POL','CA'],['POL','CB'],['POL','CG']], #v2.3
'ASP': [['POL','CA'],['POL','CB'],['NEG','CG']], #v2.4
'GLU': [['POL','CA'],['POL','CB'],['NEG','CG']], #v2.4
'PRO': [['POL','CA'],['APOL','CB']],
'VAL': [['POL','CA'],['APOL','CB'],['APOL','CG']], #v2.4
'HIS': [['POL','CA'],['APOL','CB'],['POL','CG'],['POL','CD']],
'ILE': [['POL','CA'],['APOL','CB'],['APOL','CG']],
'LEU': [['POL','CA'],['APOL','CB'],['APOL','CG']],
'MET': [['POL','CA'],['APOL','CB'],['APOL','CG']],
'LYS': [['POL','CA'],['POL','CB'],['POS','CG']], #v2.4
'PHE': [['POL','CA'],['APOL','CB'],['APOL','CG'],['POL','CD']], #v2.4
'CYS': [['POL','CA'],['APOL','CB']], #v2.3
'SER': [['POL','CA'],['POL','CB']],
'THR': [['POL','CA'],['POL','CB']],
'TRP': [['POL','CA'],['APOL','CB'],['POL','CG'],['APOL','CD'],['APOL','CE']], #v2.4
'TYR': [['POL','CA'],['APOL','CB'],['POL','CG'],['APOL','CD'],['POL','CE']]} #v2.3

types = {'APOL': [], 'POL': [], 'POS': [], 'NEG': []}
bb = []
sc = []

atom = 1
for i in range(m):   # iterate over each data matrix row (residue in sequence)
    bb.append(atom)
    n = len(sites[dmat[i]])
    for j in range(n):   # iterate over CG sites in residue
        if j > 0: sc.append(atom)
        if i==0 and j==0:
            ofile1.write("%i POS %i %s %s %i 0.0 ;Charged N-terminus\n" % (atom,1,dmat[0],sites[dmat[0]][0][1],atom))
            types['POS'].append(atom) #store atom numbers in type lists
        elif i !=(m-1) or j !=0:
            ofile1.write("%i %s %i %s %s %i 0.0\n" % (atom,sites[dmat[i]][j][0],i+1,dmat[i],sites[dmat[i]][j][1],atom))
            types[sites[dmat[i]][j][0]].append(atom) #store atom numbers in type lists
        elif i==(m-1) and j==0:
            cter = atom
            ofile1.write("%i NEG %i %s %s %i 0.0 ;Charged C-terminus\n" % (atom,i+1,dmat[i],sites[dmat[i]][j][1],atom))
        atom += 1
    if i==(m-1) and m>1:
        types['NEG'].append(cter) #store charged C-terminus after negative sidechain site
natom = atom - 1
ofile1.write('\n')
#print types

ofile2 = open('pro.ndx', 'w')
ofile2.write('; Energy index groups for protein entries (for lipids use offset variable in mktop)\n')
header = ['System','PRO']
for i in range(len(header)):
    ofile2.write("[ %s ]\n" % (header[i]))
    i = 1
    while i <= natom:
        for j in range(15):
            if i <= natom: ofile2.write("%i " % (i+offset))
            i += 1
        ofile2.write('\n')
ofile2.write('[ CA ] ;atom type not used in v2.4\n') #v2.4
ofile2.write("[ Backbone ]\n")
k = 1
while k <= len(bb):
    for j in range(15):
        if k <= len(bb): ofile2.write("%i " % (bb[k-1]+offset))
        k += 1
    ofile2.write('\n')
order = ['POS','NEG','POL','APOL'] #v2.4
for i in range(len(order)):
    ofile2.write("[ %s ]\n" % (order[i]))
    k = 1
    while k <= len(types[order[i]]):
        for j in range(15):
            if k <= len(types[order[i]]): ofile2.write("%i " % (types[order[i]][k-1]+offset))
            k += 1
        ofile2.write('\n')
ofile2.write('[ Sidechain ]\n')
k = 1
while k <= len(sc):
    for j in range(15):
        if k <= len(sc): ofile2.write("%i " % (sc[k-1]+offset))
        k += 1
    ofile2.write('\n')
ofile2.write('\n')
ofile2.write('[ CH ]\n')
ofile2.write('[ HH ]\n')
ofile2.write('[ PH ]\n')
ofile2.write('[ GL ]\n')
ofile2.write('[ E1 ]\n')
ofile2.write('[ E2 ]\n')
ofile2.write('[ S1 ]\n')
ofile2.write('[ SD ]\n')
ofile2.write('[ SM ]\n')
ofile2.close()

# Bonded parameters (see bon.param for human-readable format).
bon = {'ALA': [],
'GLY': [],
'ARG': ['2 0.256 300000.0','2 0.349 65000.0','2 0.1526 2100000.0'],
'ASN': ['2 0.256 300000.0'], #v2.4
'GLN': ['2 0.2045 1250000.0','2 0.2458 810000.0'],
'ASP': ['2 0.1978 1300000.0','2 0.1451 2300000.0'],
'GLU': ['2 0.2058 1200000.0','2 0.2422 850000.0'],
'PRO': ['2 0.1928 1300000.0'],
'VAL': ['2 0.2075 1200000.0','2 0.1598 1950000.0'], #v2.4
'HIS': ['2 0.1981 1250000.0','2 0.244 840000.0','2 0.187 1450000.0'],
'ILE': ['2 0.2075 1200000.0','2 0.246 370000.0'],
'LEU': ['2 0.2007 1250000.0','2 0.1598 1950000.0'],
'MET': ['2 0.2014 1250000.0','2 0.249 320000.0'],
'LYS': ['2 0.258 350000.0','2 0.307 100000.0'],
'PHE': ['2 0.1984 1300000.0','2 0.2602 750000.0','2 0.2204 1000000.0'],
'CYS': ['2 0.2369 690000.0'],
'SER': ['2 0.2008 1250000.0'],
'THR': ['2 0.2045 1200000.0'],
'TRP': ['2 0.1984 1300000.0','2 0.2608 500000.0','2 0.2964 580000.0','2 0.2199 1050000.0'],
'TYR': ['2 0.1984 1300000.0','2 0.2604 750000.0','2 0.2577 750000.0','2 0.2563 750000.0']}

ofile1.write('[ bonds ]\n')
ofile1.write(';i j type b0 kb\n')
ofile1.write(';Harmonic backbone CA-CA bonds: (for cis peptide use type 2 0.31 250000.0) [MiMB 1084:1023]\n')
bonlist = []
if m>1:
    ofile1.write("1 %i 2 0.386 264000.0 ;Nterm\n" % (bb[1]))
    bonlist.append((1,bb[1]))
for i in range(m-3): #CA CA bond
    ofile1.write("%i %i 2 0.386 264000.0\n" % (bb[i+1], bb[i+2]))
    bonlist.append((bb[i+1],bb[i+2]))
if m>2:
    ofile1.write("%i %i 2 0.386 264000.0 ;Cterm\n" % (bb[-2],bb[-1]))
    bonlist.append((bb[-2],bb[-1]))
ofile1.write(';Sidechain bonds:\n')
atom = 1
for i in range(m):   # iterate over each data matrix row (residue in sequence)
    n = len(bon[dmat[i]])
    for j in range(n):      # iterate over bonds in residue
        ofile1.write("%i %i %s\n" % (atom, atom+1, bon[dmat[i]][j]))
        bonlist.append((atom, atom+1))
        atom += 1
    if dmat[i] == 'TRP':
        ofile1.write("%i %i 2 0.3120 500000.0 ;Trp\n" % (atom-2, atom)) #v2.1
        ofile1.write("%i %i 2 0.312 500000.0 ;Trp\n" % (atom-3, atom-1)) #v2.3
        bonlist.append((atom-2, atom))
        bonlist.append((atom-3, atom-1)) #v2.0add
    elif dmat[i] == 'TYR':
        ofile1.write("%i %i 2 0.25630 750000.0 ;Tyr\n" % (atom-2, atom)) #v2.1
        ofile1.write("%i %i 2 0.258 750000.0 ;Tyr\n" % (atom-3, atom-1)) #v2.1
        bonlist.append((atom-2, atom))
        bonlist.append((atom-3, atom-1)) #v2.0add
    elif dmat[i] == 'PHE':
        ofile1.write("%i %i 2 0.287 600000.0 ;Phe\n" % (atom-2, atom)) #v2.1
        bonlist.append((atom-2, atom)) #v2.0add
    elif dmat[i] == 'HIS':
        ofile1.write("%i %i 2 0.252 800000.0 ;His\n" % (atom-2, atom)) #v2.1
        bonlist.append((atom-2, atom)) #v2.0add
    elif dmat[i] == 'ASP':
        ofile1.write("%i %i 6 0.312 100000.0 ;Asp\n" % (atom-2, atom)) #v2.1
        bonlist.append((atom-2, atom)) #v2.0add
    atom += 1
ofile1.write('; Include Calpha harmonic ENM restraints for your protein here: (10.5 angstrom distance cutoff)\n')
ofile1.write(';1 7 6 0.568 150 ;generate using MKENM\n')
ofile1.write(';1 10 6 0.534 150\n')
ofile1.write('\n')

ofile3 = open('pro.tcl', 'w')
ofile3.write('# Tcl script for drawing CG protein bonds in VMD:  vmd -e pro.tcl\n')
ofile3.write('# Put .vmdrc color settings file in your current directory.\n')
ofile3.write('# Double-click on a Graphics representation "Rep" to hide (reveal bonds).\n\n')
ofile3.write('display projection orthographic\n')
ofile3.write('axes location off\n')
ofile3.write('color Display Background white\n')
ofile3.write('mol new pro.gro type gro\n')
ofile3.write('#mol addfile 2.md.xtc type xtc waitfor -1\n')
ofile3.write('set sel [atomselect top "all"]\n')
ofile3.write('#set sel [atomselect top "index 0 1 2"]\n')
ofile3.write('$sel setbonds {\n')
for i in range(offset):
    ofile3.write('{}\n')
setb = []
for i in range(natom):   # iterate over CG sites
    setb.append([])
for i in range(len(bonlist)):
    setb[bonlist[i][0]-1].append(bonlist[i][1]-1)
    setb[bonlist[i][1]-1].append(bonlist[i][0]-1)

atom = 1
while atom <= natom:     # iterate over CG sites
    for i in range(7):
        if atom <= natom:
            ofile3.write('{')
            for j in range(len(setb[atom-1])):
                ofile3.write("%i " % (setb[atom-1][j]+offset))
            ofile3.write('} ')
            atom += 1
    ofile3.write('\n')
ofile3.write('}\nmol modselect 0 0 not (name CA CB CG CD CE)\n')
ofile3.write('mol modstyle 0 0 DynamicBonds 4.1 0.3 6\n')
ofile3.write('mol modcolor 0 0 Name\n')
ofile3.write('mol addrep 0\n')
ofile3.write('mol modselect 1 0 not (name CA CB CG CD CE)\n')
ofile3.write('mol modstyle 1 0 VDW 1.0 12\n')
ofile3.write('mol modcolor 1 0 Name\n')
ofile3.write('mol addrep 0\n')
ofile3.write('mol modselect 2 0 name CA CB CG CD CE\n')
ofile3.write('mol modstyle 2 0 Licorice 0.5 28 26\n')
ofile3.write('mol modcolor 2 0 ColorID 10\n')
ofile3.close()
bonlist = ''
setb = ''

angl = {'ALA': [],
'GLY': [],
'ARG': ['6 121.0 0.0 0.0 0.0 0.0 95.0', '6 120.0 0.0 0.0 0.0 0.0 80.0',
'6 115.0 0.0 -16.0 0.0 0.0 23.0', '6 79.0 0.0 -20.0 0.0 0.0 950.0'],
'ASN': ['6 121.0 0.0 0.0 0.0 0.0 95.0','6 120.0 0.0 0.0 0.0 0.0 80.0'], #v2.4
'GLN': ['6 122.5 0.0 6.0 0.0 0.0 165.0','6 123.8 0.0 0.0 0.0 0.0 45.0','6 141.059 0.0 -5.89536 -71.2837 0.0 87.0967'],
'ASP': ['6 123.0 0.0 -8.0 0.0 0.0 280.0', '6 121.0 0.0 11.0 0.0 0.0 80.0'], #v2.0
'GLU': ['6 118.681 0.0 -15.9955 0.0 0.0 194.866', '6 128.177 0.0 14.4092 0.0 0.0 48.9898',
'6 140.025 0.0 0.634189 -71.4152 0.0 86.9506'],
'PRO': ['2 80.9244 1000.0', '6 130.944 0.0 -1.48955 19.3283 0.0 20.8419'],
'VAL': ['6 121.637 0.0 -4.5 -83.4114 0.0 302.064', '6 125.458 0.0 2.44574 -22.2437 0.0 70.5661',
'6 86.4181 0.0 -9.8235 -275.5 0.0 4317.55'], #v2.4
'HIS': ['6 124.0 0.0 20.0 0.0 0.0 160.0', '6 123.1 0.0 -3.3 0.0 0.0 55.0',
'6 137.663 0.0 -0.5 -71.0728 0.0 320.0'], #v2.0
'ILE': ['6 121.637 0.0 -4.5 -83.4114 0.0 302.064', '6 125.458 0.0 2.44574 -22.2437 0.0 70.5661',
'6 86.4181 0.0 -9.8235 -275.5 0.0 4317.55'],
'LEU': ['6 121.708 0.0 7.13509 -50.0 0.0 343.55', '6 124.2 0.0 -3.0 0.0 0.0 50.0',
'6 130.6 0.0 -17.0 0.0 0.0 100.0'],
'MET': ['6 119.0 0.0 -6.0 -30.0 0.0 230.0', '6 124.0 0.0 3.2 -10.0 0.0 80.0',
'6 138.099 0.0 -12.78 -50.0013 0.0 76.7515'],
'LYS': ['6 123.0 0.0 4.0 0.0 0.0 64.7594', '6 125.0 0.0 2.0 0.0 0.0 28.5',
'6 124.011 0.0 -25.1723 0.0 0.0 24.9275'],
'PHE': ['6 121.472 0.0 6.66732 -19.4703 0.0 237.448', '6 125.354 0.0 3.53107 -12.931 0.0 67.7803',
'6 142.0 0.0 8.0 0.0 0.0 85.0'], #v2.0
'CYS': ['6 121.5 0.0 0.0 -50.0 0.0 140.0', '6 127.0 0.0 9.0 0.0 0.0 30.0'],
'SER': ['6 119.225 0.0 5.73804 0.0 0.0 107.354', '6 118.5 0.0 0.0 0.0 0.0 36.0'],
'THR': ['6 111.6 0.0 -1.7 0.0 0.0 454.0', '6 117.0 0.0 0.0 0.0 0.0 60.0'],
'TRP': ['6 119.4 0.0 2.2 0.0 0.0 135.0', '6 124.0 0.0 4.6 0.0 0.0 47.9995',
'6 136.126 0.0 19.986 113.632 -66.2445 503.16'], #v2.0
'TYR': ['6 121.8 0.0 5.2 0.0 0.0 140.0', '6 124.225 0.0 3.32877 -14.1932 0.0 80.0797',
'6 141.768 0.0 10.0 0.0 0.0 80.0']} #v2.0

ofile1.write('[ angles ]\n')
ofile1.write(';i j k type theta0 ktheta..\n')
ofile1.write(';note: to restrain alpha helix use type 2 89.0 2000.0\n')
ofile1.write(';Flexible backbone CA-CA-CA quartic angles [PLoS CB 6:e1000827]:\n')
if m>2: ofile1.write("1 %i %i 6 116.0 0.0 0.0 -33.0 0.0 127.0 ;Nterm\n" % (bb[1],bb[2]))
for i in range(m-4):
    ofile1.write("%i %i %i 6 116.0 0.0 0.0 -33.0 0.0 127.0\n" % (bb[i+1],bb[i+2],bb[i+3]))
if m>3: ofile1.write("%i %i %i 6 116.0 0.0 0.0 -33.0 0.0 127.0 ;Cterm\n" % (bb[-3],bb[-2],bb[-1]))
#print bb
ofile1.write(';Sidechain angles:\n')
atom = 1    # N-terminus
if dmat[0] not in ('ALA','GLY'):
    if m>1: ofile1.write("%i %i %i %s\n" % (2,1,bb[1], angl[dmat[0]][1]))
    n = len(angl[dmat[0]])
    for j in range(n-2):        # iterate over angles in residue
        ofile1.write("%i %i %i %s\n" % (atom, atom+1, atom+2, angl[dmat[0]][j+2]))
        atom += 1
for i in range(m-2):   # iterate over each data matrix row (non-terminal residue in sequence)
    if dmat[i+1] not in ('ALA','GLY'):
        atom = bb[i+1]
        ofile1.write("%i %i %i %s\n" % (bb[i], atom, atom+1, angl[dmat[i+1]][0]))
        ofile1.write("%i %i %i %s\n" % (atom+1, atom, bb[i+2], angl[dmat[i+1]][1]))
        n = len(angl[dmat[i+1]])
        for j in range(n-2):        # iterate over angles in residue
            ofile1.write("%i %i %i %s\n" % (atom, atom+1, atom+2, angl[dmat[i+1]][j+2]))
            atom += 1
# C-terminus
if dmat[m-1] not in ('ALA','GLY') and m>1:
    atom = bb[-1]
    ofile1.write("%i %i %i %s\n" % (bb[-2], atom, atom+1, angl[dmat[m-1]][0]))
    n = len(angl[dmat[m-1]])
    for j in range(n-2):        # iterate over angles in residue
        ofile1.write("%i %i %i %s\n" % (atom, atom+1, atom+2, angl[dmat[m-1]][j+2]))
        atom += 1
ofile1.write('\n')

# Backbone C_alpha pseudodihedral parameters from:
#   Karanicolas and Brooks. 2002. The origins of asymmetry in the folding transition
#   states of protein L and protein G. Protein Science 11:2351-2361.
dihpar = {'ALA ALA 1': [0.558288, 287.354830],
'ALA ALA 2': [1.375800, 271.691192],
'ALA ALA 3': [0.078540, 180.488748],
'ALA ALA 4': [0.365527, 108.041256],
'ALA CYS 1': [0.538983, 281.652586],
'ALA CYS 2': [1.286920, 267.240554],
'ALA CYS 3': [0.066065, 174.242178],
'ALA CYS 4': [0.258430, 116.757344],
'ALA ASP 1': [0.505944, 284.943180],
'ALA ASP 2': [1.358440, 266.456266],
'ALA ASP 3': [0.023309, 114.131745],
'ALA ASP 4': [0.257973, 107.766228],
'ALA GLU 1': [0.668560, 297.153271],
'ALA GLU 2': [1.624910, 273.097960],
'ALA GLU 3': [0.098816, 269.149134],
'ALA GLU 4': [0.215323, 102.242752],
'ALA PHE 1': [0.689228, 286.085692],
'ALA PHE 2': [1.547780, 258.475760],
'ALA PHE 3': [0.195511, 216.895560],
'ALA PHE 4': [0.312018, 131.877000],
'ALA GLY 1': [0.110048, 125.514060],
'ALA GLY 2': [0.966800, 251.515148],
'ALA GLY 3': [0.178362, 58.352889],
'ALA GLY 4': [0.155406, 24.342028],
'ALA HIS 1': [0.596798, 282.906828],
'ALA HIS 2': [1.425320, 256.711456],
'ALA HIS 3': [0.137586, 204.828711],
'ALA HIS 4': [0.301818, 140.029284],
'ALA ILE 1': [0.945106, 302.977558],
'ALA ILE 2': [1.937220, 271.238656],
'ALA ILE 3': [0.322489, 261.058158],
'ALA ILE 4': [0.104256, 159.630064],
'ALA LYS 1': [0.598213, 290.976604],
'ALA LYS 2': [1.511380, 267.918842],
'ALA LYS 3': [0.107228, 269.944422],
'ALA LYS 4': [0.145791, 134.113896],
'ALA LEU 1': [0.779609, 302.494541],
'ALA LEU 2': [1.763800, 276.934484],
'ALA LEU 3': [0.218210, 273.686463],
'ALA LEU 4': [0.106171, 139.960528],
'ALA MET 1': [0.784318, 295.401114],
'ALA MET 2': [1.763010, 265.330600],
'ALA MET 3': [0.228840, 239.258361],
'ALA MET 4': [0.266409, 129.800540],
'ALA ASN 1': [0.456467, 279.893554],
'ALA ASN 2': [1.366240, 254.220392],
'ALA ASN 3': [0.057123, 90.438900],
'ALA ASN 4': [0.194995, 111.208660],
'ALA PRO 1': [1.112020, 335.422251],
'ALA PRO 2': [2.141810, 324.004584],
'ALA PRO 3': [0.484315, 350.378895],
'ALA PRO 4': [0.063779, 357.914144],
'ALA GLN 1': [0.615581, 292.541970],
'ALA GLN 2': [1.576850, 269.356550],
'ALA GLN 3': [0.080943, 242.578005],
'ALA GLN 4': [0.254302, 115.292820],
'ALA ARG 1': [0.603741, 289.143085],
'ALA ARG 2': [1.538370, 264.719122],
'ALA ARG 3': [0.063552, 237.797676],
'ALA ARG 4': [0.236690, 98.616968],
'ALA SER 1': [0.541682, 280.786822],
'ALA SER 2': [1.304860, 262.114952],
'ALA SER 3': [0.086847, 192.392298],
'ALA SER 4': [0.323855, 123.859940],
'ALA THR 1': [0.711158, 288.288206],
'ALA THR 2': [1.572960, 259.625606],
'ALA THR 3': [0.207982, 236.584116],
'ALA THR 4': [0.189360, 155.321292],
'ALA VAL 1': [0.827372, 297.375012],
'ALA VAL 2': [1.774250, 266.401146],
'ALA VAL 3': [0.281011, 257.336685],
'ALA VAL 4': [0.134109, 179.503804],
'ALA TRP 1': [0.598230, 286.628299],
'ALA TRP 2': [1.411710, 269.784906],
'ALA TRP 3': [0.126710, 189.966894],
'ALA TRP 4': [0.406014, 120.172276],
'ALA TYR 1': [0.655488, 284.436670],
'ALA TYR 2': [1.477160, 259.016648],
'ALA TYR 3': [0.175304, 212.151330],
'ALA TYR 4': [0.293694, 135.218588],
'CYS ALA 1': [0.684229, 331.347827],
'CYS ALA 2': [1.167980, 273.505918],
'CYS ALA 3': [0.009467, 32.933439],
'CYS ALA 4': [0.208629, 121.299888],
'CYS CYS 1': [0.624905, 328.429094],
'CYS CYS 2': [1.072200, 267.932936],
'CYS CYS 3': [0.017785, 284.032722],
'CYS CYS 4': [0.162835, 132.080980],
'CYS ASP 1': [0.540351, 329.713704],
'CYS ASP 2': [1.099240, 266.091740],
'CYS ASP 3': [0.065643, 51.556263],
'CYS ASP 4': [0.172018, 116.585452],
'CYS GLU 1': [0.733610, 332.935540],
'CYS GLU 2': [1.351980, 273.573872],
'CYS GLU 3': [0.126815, 347.115519],
'CYS GLU 4': [0.134119, 128.189336],
'CYS PHE 1': [0.751456, 322.638612],
'CYS PHE 2': [1.246350, 258.663582],
'CYS PHE 3': [0.144826, 248.429223],
'CYS PHE 4': [0.216694, 141.593048],
'CYS GLY 1': [0.099387, 170.169072],
'CYS GLY 2': [0.810281, 245.117886],
'CYS GLY 3': [0.174016, 113.505027],
'CYS GLY 4': [0.076247, 43.593288],
'CYS HIS 1': [0.596302, 322.187108],
'CYS HIS 2': [1.108400, 254.492326],
'CYS HIS 3': [0.073896, 230.024703],
'CYS HIS 4': [0.204425, 134.313288],
'CYS ILE 1': [0.982524, 330.276365],
'CYS ILE 2': [1.586740, 272.122986],
'CYS ILE 3': [0.282851, 306.248958],
'CYS ILE 4': [0.109027, 198.623280],
'CYS LYS 1': [0.655252, 329.316632],
'CYS LYS 2': [1.233390, 266.688320],
'CYS LYS 3': [0.101610, 323.256507],
'CYS LYS 4': [0.123094, 143.091264],
'CYS LEU 1': [0.840520, 333.648321],
'CYS LEU 2': [1.457040, 276.748610],
'CYS LEU 3': [0.194449, 326.387700],
'CYS LEU 4': [0.096063, 167.868752],
'CYS MET 1': [0.807096, 327.127869],
'CYS MET 2': [1.406180, 265.714034],
'CYS MET 3': [0.126705, 291.058311],
'CYS MET 4': [0.177721, 138.906256],
'CYS ASN 1': [0.406678, 321.999745],
'CYS ASN 2': [1.068380, 250.503734],
'CYS ASN 3': [0.086938, 90.722520],
'CYS ASN 4': [0.178791, 108.187936],
'CYS PRO 1': [1.101010, 357.465607],
'CYS PRO 2': [1.707580, 324.202834],
'CYS PRO 3': [0.411268, 26.478879],
'CYS PRO 4': [0.086786, 349.138004],
'CYS GLN 1': [0.673410, 329.918829],
'CYS GLN 2': [1.286440, 269.254330],
'CYS GLN 3': [0.049790, 350.552508],
'CYS GLN 4': [0.180312, 127.254240],
'CYS ARG 1': [0.672143, 327.640681],
'CYS ARG 2': [1.269900, 264.978794],
'CYS ARG 3': [0.058857, 334.304892],
'CYS ARG 4': [0.156332, 118.288332],
'CYS SER 1': [0.598329, 326.109693],
'CYS SER 2': [1.047250, 262.294064],
'CYS SER 3': [0.040814, 227.032056],
'CYS SER 4': [0.203756, 128.141208],
'CYS THR 1': [0.812111, 323.773102],
'CYS THR 2': [1.309170, 259.420824],
'CYS THR 3': [0.213101, 271.888524],
'CYS THR 4': [0.160592, 166.892400],
'CYS VAL 1': [0.885021, 327.133026],
'CYS VAL 2': [1.454680, 265.981844],
'CYS VAL 3': [0.238134, 291.702735],
'CYS VAL 4': [0.136210, 185.072888],
'CYS TRP 1': [0.680743, 329.356740],
'CYS TRP 2': [1.151920, 271.679962],
'CYS TRP 3': [0.028758, 215.236797],
'CYS TRP 4': [0.227558, 131.863252],
'CYS TYR 1': [0.702005, 323.126787],
'CYS TYR 2': [1.181910, 258.698532],
'CYS TYR 3': [0.117534, 250.744611],
'CYS TYR 4': [0.191637, 141.679452],
'ASP ALA 1': [0.826860, 305.611523],
'ASP ALA 2': [0.807794, 274.552972],
'ASP ALA 3': [0.101276, 348.054567],
'ASP ALA 4': [0.145827, 146.980156],
'ASP CYS 1': [0.784420, 300.725195],
'ASP CYS 2': [0.748844, 268.285430],
'ASP CYS 3': [0.086464, 333.119865],
'ASP CYS 4': [0.103051, 151.155080],
'ASP ASP 1': [0.718478, 302.927710],
'ASP ASP 2': [0.744944, 269.004284],
'ASP ASP 3': [0.149450, 0.975204],
'ASP ASP 4': [0.079672, 131.670732],
'ASP GLU 1': [0.908867, 309.777049],
'ASP GLU 2': [0.929022, 276.969092],
'ASP GLU 3': [0.233399, 333.232113],
'ASP GLU 4': [0.078528, 156.729204],
'ASP PHE 1': [0.888501, 298.049976],
'ASP PHE 2': [0.862411, 259.801624],
'ASP PHE 3': [0.155243, 272.306796],
'ASP PHE 4': [0.140942, 164.133412],
'ASP GLY 1': [0.124277, 121.608149],
'ASP GLY 2': [0.551074, 252.187592],
'ASP GLY 3': [0.218263, 76.041762],
'ASP GLY 4': [0.074202, 71.153144],
'ASP HIS 1': [0.749857, 295.476747],
'ASP HIS 2': [0.755046, 255.440370],
'ASP HIS 3': [0.067765, 290.958957],
'ASP HIS 4': [0.102834, 146.892376],
'ASP ILE 1': [1.105510, 309.732930],
'ASP ILE 2': [1.093930, 274.731626],
'ASP ILE 3': [0.352800, 303.621582],
'ASP ILE 4': [0.104511, 213.738356],
'ASP LYS 1': [0.832981, 304.286806],
'ASP LYS 2': [0.848016, 269.460716],
'ASP LYS 3': [0.196722, 320.272284],
'ASP LYS 4': [0.063052, 179.121056],
'ASP LEU 1': [0.995629, 311.696514],
'ASP LEU 2': [1.002930, 279.700690],
'ASP LEU 3': [0.288545, 322.109985],
'ASP LEU 4': [0.074920, 198.254744],
'ASP MET 1': [0.955404, 305.095846],
'ASP MET 2': [0.966889, 268.787470],
'ASP MET 3': [0.222186, 303.436626],
'ASP MET 4': [0.120212, 170.600008],
'ASP ASN 1': [0.575094, 296.199841],
'ASP ASN 2': [0.693993, 253.486984],
'ASP ASN 3': [0.144153, 25.409709],
'ASP ASN 4': [0.075345, 96.428204],
'ASP PRO 1': [1.176510, 337.892344],
'ASP PRO 2': [1.165230, 327.584530],
'ASP PRO 3': [0.464843, 22.920708],
'ASP PRO 4': [0.088970, 347.590744],
'ASP GLN 1': [0.832616, 306.249244],
'ASP GLN 2': [0.865665, 272.321922],
'ASP GLN 3': [0.168317, 338.914704],
'ASP GLN 4': [0.097314, 149.536080],
'ASP ARG 1': [0.833556, 303.692631],
'ASP ARG 2': [0.864464, 267.817998],
'ASP ARG 3': [0.164990, 326.437722],
'ASP ARG 4': [0.088470, 145.855292],
'ASP SER 1': [0.759239, 298.158268],
'ASP SER 2': [0.729366, 263.232138],
'ASP SER 3': [0.064458, 313.881669],
'ASP SER 4': [0.116720, 153.780680],
'ASP THR 1': [0.957031, 299.499029],
'ASP THR 2': [0.916865, 260.374026],
'ASP THR 3': [0.243820, 275.478096],
'ASP THR 4': [0.113825, 184.632616],
'ASP VAL 1': [1.031990, 305.211587],
'ASP VAL 2': [1.013960, 268.403348],
'ASP VAL 3': [0.306724, 292.132638],
'ASP VAL 4': [0.122524, 209.022084],
'ASP TRP 1': [0.820329, 303.390673],
'ASP TRP 2': [0.797033, 272.616202],
'ASP TRP 3': [0.071013, 339.311088],
'ASP TRP 4': [0.154434, 151.563952],
'ASP TYR 1': [0.853149, 297.377304],
'ASP TYR 2': [0.822172, 259.318606],
'ASP TYR 3': [0.128688, 276.196149],
'ASP TYR 4': [0.116142, 158.728888],
'GLU ALA 1': [0.844811, 287.447079],
'GLU ALA 2': [1.395350, 264.125290],
'GLU ALA 3': [0.210029, 127.841196],
'GLU ALA 4': [0.343342, 99.985228],
'GLU CYS 1': [0.810078, 283.378959],
'GLU CYS 2': [1.311800, 259.555818],
'GLU CYS 3': [0.180315, 128.384550],
'GLU CYS 4': [0.263599, 108.210856],
'GLU ASP 1': [0.747483, 284.135859],
'GLU ASP 2': [1.351560, 259.155652],
'GLU ASP 3': [0.193610, 96.257457],
'GLU ASP 4': [0.241895, 96.366320],
'GLU GLU 1': [0.941305, 293.622028],
'GLU GLU 2': [1.627860, 265.898648],
'GLU GLU 3': [0.095095, 92.105682],
'GLU GLU 4': [0.200280, 95.004932],
'GLU PHE 1': [0.988162, 285.148878],
'GLU PHE 2': [1.575990, 251.340392],
'GLU PHE 3': [0.179610, 172.007577],
'GLU PHE 4': [0.309535, 121.350312],
'GLU GLY 1': [0.117151, 135.627694],
'GLU GLY 2': [0.941557, 248.452256],
'GLU GLY 3': [0.229390, 75.330129],
'GLU GLY 4': [0.115094, 25.262456],
'GLU HIS 1': [0.864855, 282.725768],
'GLU HIS 2': [1.444690, 249.530364],
'GLU HIS 3': [0.172713, 155.702895],
'GLU HIS 4': [0.301008, 126.813052],
'GLU ILE 1': [1.235100, 298.550183],
'GLU ILE 2': [1.951160, 264.605444],
'GLU ILE 3': [0.132175, 263.357505],
'GLU ILE 4': [0.103633, 155.861724],
'GLU LYS 1': [0.837541, 288.515104],
'GLU LYS 2': [1.497300, 260.895546],
'GLU LYS 3': [0.049583, 73.613496],
'GLU LYS 4': [0.133646, 121.545120],
'GLU LEU 1': [1.052250, 298.333599],
'GLU LEU 2': [1.766550, 269.999428],
'GLU LEU 3': [0.034114, 286.504191],
'GLU LEU 4': [0.105467, 136.727804],
'GLU MET 1': [1.074300, 291.741525],
'GLU MET 2': [1.768310, 258.279918],
'GLU MET 3': [0.102501, 183.295749],
'GLU MET 4': [0.240471, 120.940060],
'GLU ASN 1': [0.686488, 278.732134],
'GLU ASN 2': [1.360450, 246.775044],
'GLU ASN 3': [0.230046, 90.824511],
'GLU ASN 4': [0.198200, 93.698552],
'GLU PRO 1': [1.396560, 329.595098],
'GLU PRO 2': [2.121940, 317.884068],
'GLU PRO 3': [0.285201, 12.002100],
'GLU PRO 4': [0.091533, 30.641312],
'GLU GLN 1': [0.882136, 289.563648],
'GLU GLN 2': [1.571110, 262.105210],
'GLU GLN 3': [0.131169, 111.347433],
'GLU GLN 4': [0.235423, 104.543816],
'GLU ARG 1': [0.866892, 286.643769],
'GLU ARG 2': [1.535660, 257.460678],
'GLU ARG 3': [0.132756, 96.691770],
'GLU ARG 4': [0.218684, 87.677732],
'GLU SER 1': [0.804902, 281.916155],
'GLU SER 2': [1.314200, 254.625026],
'GLU SER 3': [0.172443, 135.322986],
'GLU SER 4': [0.306895, 111.114692],
'GLU THR 1': [1.006410, 287.091835],
'GLU THR 2': [1.604510, 252.664880],
'GLU THR 3': [0.128647, 209.480121],
'GLU THR 4': [0.199622, 142.119496],
'GLU VAL 1': [1.108190, 293.624320],
'GLU VAL 2': [1.783450, 259.585956],
'GLU VAL 3': [0.122333, 254.507337],
'GLU VAL 4': [0.123655, 169.196676],
'GLU TRP 1': [0.903027, 287.080949],
'GLU TRP 2': [1.447080, 262.056278],
'GLU TRP 3': [0.246432, 144.600708],
'GLU TRP 4': [0.397722, 111.653288],
'GLU TYR 1': [0.952704, 284.397135],
'GLU TYR 2': [1.514610, 251.727952],
'GLU TYR 3': [0.187337, 168.732681],
'GLU TYR 4': [0.305686, 123.360304],
'PHE ALA 1': [0.827658, 320.322075],
'PHE ALA 2': [1.240490, 270.137858],
'PHE ALA 3': [0.213969, 196.112049],
'PHE ALA 4': [0.265680, 107.967912],
'PHE CYS 1': [0.729266, 318.080598],
'PHE CYS 2': [1.135680, 265.241674],
'PHE CYS 3': [0.176259, 198.912177],
'PHE CYS 4': [0.184914, 117.818496],
'PHE ASP 1': [0.677789, 317.893236],
'PHE ASP 2': [1.164550, 263.870316],
'PHE ASP 3': [0.150196, 182.436288],
'PHE ASP 4': [0.186094, 102.545280],
'PHE GLU 1': [0.954409, 320.673309],
'PHE GLU 2': [1.447400, 270.600248],
'PHE GLU 3': [0.200237, 217.131051],
'PHE GLU 4': [0.146112, 110.587552],
'PHE PHE 1': [0.945327, 312.723858],
'PHE PHE 2': [1.386100, 255.922240],
'PHE PHE 3': [0.337372, 203.145885],
'PHE PHE 4': [0.277305, 134.141396],
'PHE GLY 1': [0.084669, 150.936661],
'PHE GLY 2': [0.790649, 245.460296],
'PHE GLY 3': [0.102624, 119.911455],
'PHE GLY 4': [0.101562, 6.348788],
'PHE HIS 1': [0.729605, 312.948464],
'PHE HIS 2': [1.202060, 253.470940],
'PHE HIS 3': [0.239657, 198.267579],
'PHE HIS 4': [0.231969, 135.058156],
'PHE ILE 1': [1.449920, 318.180869],
'PHE ILE 2': [1.908200, 268.240280],
'PHE ILE 3': [0.522018, 229.106796],
'PHE ILE 4': [0.260280, 176.128068],
'PHE LYS 1': [0.821881, 318.227853],
'PHE LYS 2': [1.316480, 264.706630],
'PHE LYS 3': [0.193578, 217.344198],
'PHE LYS 4': [0.119744, 136.628108],
'PHE LEU 1': [1.136590, 321.959637],
'PHE LEU 2': [1.624490, 274.015750],
'PHE LEU 3': [0.323085, 236.812734],
'PHE LEU 4': [0.140067, 171.140896],
'PHE MET 1': [1.115340, 315.698743],
'PHE MET 2': [1.598920, 262.488530],
'PHE MET 3': [0.367422, 210.752124],
'PHE MET 4': [0.253463, 135.039820],
'PHE ASN 1': [0.522324, 312.023110],
'PHE ASN 2': [1.110570, 250.121102],
'PHE ASN 3': [0.143102, 160.384038],
'PHE ASN 4': [0.143712, 99.306828],
'PHE PRO 1': [1.910720, 344.118860],
'PHE PRO 2': [2.323650, 319.914690],
'PHE PRO 3': [0.798568, 309.439281],
'PHE PRO 4': [0.395014, 280.741556],
'PHE GLN 1': [0.883262, 318.326978],
'PHE GLN 2': [1.388580, 266.625638],
'PHE GLN 3': [0.229920, 202.822728],
'PHE GLN 4': [0.199865, 116.816936],
'PHE ARG 1': [0.857079, 316.025911],
'PHE ARG 2': [1.351960, 262.029692],
'PHE ARG 3': [0.203117, 195.398694],
'PHE ARG 4': [0.174292, 98.561960],
'PHE SER 1': [0.714463, 315.807035],
'PHE SER 2': [1.129210, 259.881266],
'PHE SER 3': [0.213320, 195.649659],
'PHE SER 4': [0.250625, 120.053096],
'PHE THR 1': [0.998988, 314.006175],
'PHE THR 2': [1.437620, 257.087442],
'PHE THR 3': [0.338215, 218.361801],
'PHE THR 4': [0.212403, 160.988240],
'PHE VAL 1': [1.174810, 316.535286],
'PHE VAL 2': [1.639500, 263.426146],
'PHE VAL 3': [0.392845, 227.025180],
'PHE VAL 4': [0.199085, 180.023148],
'PHE TRP 1': [0.855802, 318.173993],
'PHE TRP 2': [1.271100, 267.811122],
'PHE TRP 3': [0.273552, 197.158872],
'PHE TRP 4': [0.319515, 120.740664],
'PHE TYR 1': [0.869188, 313.281362],
'PHE TYR 2': [1.305360, 256.376840],
'PHE TYR 3': [0.299729, 203.773293],
'PHE TYR 4': [0.250166, 136.027632],
'GLY ALA 1': [0.199181, 260.493777],
'GLY ALA 2': [0.520228, 32.933440],
'GLY ALA 3': [0.131758, 237.763299],
'GLY ALA 4': [0.223122, 38.001516],
'GLY CYS 1': [0.199302, 262.993665],
'GLY CYS 2': [0.460142, 27.318288],
'GLY CYS 3': [0.115958, 238.435398],
'GLY CYS 4': [0.151338, 30.563616],
'GLY ASP 1': [0.184305, 263.203947],
'GLY ASP 2': [0.491494, 25.977526],
'GLY ASP 3': [0.128849, 237.978162],
'GLY ASP 4': [0.170329, 25.961712],
'GLY GLU 1': [0.199013, 257.874137],
'GLY GLU 2': [0.583777, 29.007416],
'GLY GLU 3': [0.153916, 231.726435],
'GLY GLU 4': [0.241085, 23.446812],
'GLY PHE 1': [0.204228, 256.596403],
'GLY PHE 2': [0.486487, 16.463854],
'GLY PHE 3': [0.122273, 219.408627],
'GLY PHE 4': [0.143342, 12.495660],
'GLY GLY 1': [0.025348, 56.923718],
'GLY GLY 2': [0.398373, 5.844342],
'GLY GLY 3': [0.056882, 292.787031],
'GLY GLY 4': [0.142026, 331.434920],
'GLY HIS 1': [0.184339, 261.415120],
'GLY HIS 2': [0.449461, 13.823588],
'GLY HIS 3': [0.102983, 225.699888],
'GLY HIS 4': [0.106391, 7.529576],
'GLY ILE 1': [0.211056, 252.937387],
'GLY ILE 2': [0.611699, 22.279548],
'GLY ILE 3': [0.170266, 221.385390],
'GLY ILE 4': [0.250847, 8.392932],
'GLY LYS 1': [0.195698, 259.371319],
'GLY LYS 2': [0.519253, 22.923572],
'GLY LYS 3': [0.136665, 227.853699],
'GLY LYS 4': [0.170791, 12.827068],
'GLY LEU 1': [0.204189, 257.603120],
'GLY LEU 2': [0.596144, 29.488716],
'GLY LEU 3': [0.158142, 231.790038],
'GLY LEU 4': [0.243551, 22.149140],
'GLY MET 1': [0.206098, 253.803724],
'GLY MET 2': [0.573237, 21.748974],
'GLY MET 3': [0.153512, 221.349291],
'GLY MET 4': [0.224082, 13.133496],
'GLY ASN 1': [0.150550, 268.520006],
'GLY ASN 2': [0.469508, 11.413656],
'GLY ASN 3': [0.107597, 233.338788],
'GLY ASN 4': [0.121006, 356.254120],
'GLY PRO 1': [0.222924, 271.970460],
'GLY PRO 2': [0.643185, 70.695796],
'GLY PRO 3': [0.176033, 292.538304],
'GLY PRO 4': [0.275110, 101.218272],
'GLY GLN 1': [0.193278, 258.493522],
'GLY GLN 2': [0.555515, 27.273596],
'GLY GLN 3': [0.144892, 231.853638],
'GLY GLN 4': [0.216600, 24.140568],
'GLY ARG 1': [0.194463, 256.261786],
'GLY ARG 2': [0.548926, 22.705842],
'GLY ARG 3': [0.144944, 226.182906],
'GLY ARG 4': [0.211987, 15.444420],
'GLY SER 1': [0.194858, 261.788700],
'GLY SER 2': [0.441672, 23.037020],
'GLY SER 3': [0.110429, 233.189241],
'GLY SER 4': [0.135608, 32.176884],
'GLY THR 1': [0.208669, 254.723349],
'GLY THR 2': [0.503351, 13.082158],
'GLY THR 3': [0.128735, 212.579340],
'GLY THR 4': [0.146267, 352.414272],
'GLY VAL 1': [0.208323, 254.167563],
'GLY VAL 2': [0.561040, 18.141524],
'GLY VAL 3': [0.153517, 217.081203],
'GLY VAL 4': [0.200094, 1.629080],
'GLY TRP 1': [0.201694, 261.713640],
'GLY TRP 2': [0.498392, 31.976572],
'GLY TRP 3': [0.126704, 241.654941],
'GLY TRP 4': [0.199567, 40.365152],
'GLY TYR 1': [0.201909, 258.208181],
'GLY TYR 2': [0.470012, 16.326340],
'GLY TYR 3': [0.116788, 221.634633],
'GLY TYR 4': [0.131093, 8.608372],
'HIS ALA 1': [0.838396, 314.802610],
'HIS ALA 2': [0.964844, 274.821468],
'HIS ALA 3': [0.098318, 212.713416],
'HIS ALA 4': [0.239412, 104.679040],
'HIS CYS 1': [0.773787, 311.376795],
'HIS CYS 2': [0.895729, 269.998740],
'HIS CYS 3': [0.104704, 220.684068],
'HIS CYS 4': [0.153995, 113.837468],
'HIS ASP 1': [0.718499, 312.771988],
'HIS ASP 2': [0.900383, 269.581844],
'HIS ASP 3': [0.046767, 220.785486],
'HIS ASP 4': [0.156751, 95.609996],
'HIS GLU 1': [0.938883, 317.038357],
'HIS GLU 2': [1.094010, 276.050612],
'HIS GLU 3': [0.112493, 267.123150],
'HIS GLU 4': [0.152698, 81.482732],
'HIS PHE 1': [0.902504, 307.328728],
'HIS PHE 2': [1.039150, 260.646762],
'HIS PHE 3': [0.208637, 218.774343],
'HIS PHE 4': [0.164807, 127.000988],
'HIS GLY 1': [0.104243, 131.482795],
'HIS GLY 2': [0.615477, 251.625504],
'HIS GLY 3': [0.118108, 84.217539],
'HIS GLY 4': [0.116630, 23.851104],
'HIS HIS 1': [0.735605, 306.359828],
'HIS HIS 2': [0.908362, 258.170708],
'HIS HIS 3': [0.136245, 214.079961],
'HIS HIS 4': [0.129417, 128.494160],
'HIS ILE 1': [1.165970, 315.623110],
'HIS ILE 2': [1.282900, 273.102658],
'HIS ILE 3': [0.252057, 261.498660],
'HIS ILE 4': [0.045109, 54.028076],
'HIS LYS 1': [0.839416, 313.155881],
'HIS LYS 2': [1.008770, 269.965850],
'HIS LYS 3': [0.130301, 255.263949],
'HIS LYS 4': [0.074671, 98.238804],
'HIS LEU 1': [1.035470, 318.545854],
'HIS LEU 2': [1.178310, 278.965220],
'HIS LEU 3': [0.189887, 273.453090],
'HIS LEU 4': [0.078610, 77.889032],
'HIS MET 1': [0.996892, 312.252873],
'HIS MET 2': [1.149740, 267.655502],
'HIS MET 3': [0.178805, 237.967851],
'HIS MET 4': [0.141828, 99.758332],
'HIS ASN 1': [0.557276, 307.031927],
'HIS ASN 2': [0.835414, 255.833774],
'HIS ASN 3': [0.029659, 133.976208],
'HIS ASN 4': [0.102382, 79.493364],
'HIS PRO 1': [1.255960, 343.051982],
'HIS PRO 2': [1.357530, 325.214706],
'HIS PRO 3': [0.304660, 350.582931],
'HIS PRO 4': [0.109662, 119.051536],
'HIS GLN 1': [0.860469, 314.470285],
'HIS GLN 2': [1.039340, 272.079668],
'HIS GLN 3': [0.093270, 239.526915],
'HIS GLN 4': [0.164594, 94.005668],
'HIS ARG 1': [0.856738, 311.883304],
'HIS ARG 2': [1.029770, 267.467796],
'HIS ARG 3': [0.096517, 232.159605],
'HIS ARG 4': [0.158786, 81.929652],
'HIS SER 1': [0.747783, 309.042496],
'HIS SER 2': [0.883744, 264.979596],
'HIS SER 3': [0.130940, 211.573770],
'HIS SER 4': [0.187396, 121.982876],
'HIS THR 1': [0.962636, 308.254655],
'HIS THR 2': [1.082840, 261.287346],
'HIS THR 3': [0.235396, 235.601349],
'HIS THR 4': [0.073630, 152.577200],
'HIS VAL 1': [1.066010, 312.271208],
'HIS VAL 2': [1.195490, 267.673838],
'HIS VAL 3': [0.248433, 249.839313],
'HIS VAL 4': [0.029273, 156.377400],
'HIS TRP 1': [0.837403, 313.127805],
'HIS TRP 2': [0.965482, 273.064956],
'HIS TRP 3': [0.134487, 210.869013],
'HIS TRP 4': [0.241945, 118.139360],
'HIS TYR 1': [0.852215, 307.355085],
'HIS TYR 2': [0.986960, 261.076606],
'HIS TYR 3': [0.185800, 220.238868],
'HIS TYR 4': [0.140205, 128.732516],
'ILE ALA 1': [0.914016, 312.545090],
'ILE ALA 2': [1.566790, 251.913940],
'ILE ALA 3': [0.225290, 138.340386],
'ILE ALA 4': [0.372720, 86.756392],
'ILE CYS 1': [0.831623, 310.013688],
'ILE CYS 2': [1.453650, 246.916340],
'ILE CYS 3': [0.177884, 137.446029],
'ILE CYS 4': [0.308278, 95.857520],
'ILE ASP 1': [0.702405, 308.651727],
'ILE ASP 2': [1.475240, 244.919408],
'ILE ASP 3': [0.219102, 99.137799],
'ILE ASP 4': [0.301437, 80.238232],
'ILE GLU 1': [0.939018, 313.251568],
'ILE GLU 2': [1.836190, 252.632334],
'ILE GLU 3': [0.129165, 94.967976],
'ILE GLU 4': [0.256625, 96.011076],
'ILE PHE 1': [1.107780, 306.208563],
'ILE PHE 2': [1.824910, 238.850574],
'ILE PHE 3': [0.266939, 181.375713],
'ILE PHE 4': [0.434121, 105.593508],
'ILE GLY 1': [0.110607, 189.775808],
'ILE GLY 2': [0.987022, 228.220978],
'ILE GLY 3': [0.244603, 106.554957],
'ILE GLY 4': [0.094320, 353.723408],
'ILE HIS 1': [0.877025, 305.274614],
'ILE HIS 2': [1.613720, 235.876034],
'ILE HIS 3': [0.221009, 165.430971],
'ILE HIS 4': [0.414550, 104.674456],
'ILE ILE 1': [1.695200, 312.884291],
'ILE ILE 2': [2.632120, 253.649250],
'ILE ILE 3': [0.428038, 223.166193],
'ILE ILE 4': [0.544770, 154.073124],
'ILE LYS 1': [0.800705, 311.191724],
'ILE LYS 2': [1.657660, 246.721184],
'ILE LYS 3': [0.074314, 76.490403],
'ILE LYS 4': [0.224089, 103.968552],
'ILE LEU 1': [1.145620, 315.804170],
'ILE LEU 2': [2.078780, 257.387682],
'ILE LEU 3': [0.062534, 221.992170],
'ILE LEU 4': [0.258920, 143.253988],
'ILE MET 1': [1.242440, 308.831641],
'ILE MET 2': [2.109640, 245.291268],
'ILE MET 3': [0.236215, 180.414834],
'ILE MET 4': [0.427316, 111.884768],
'ILE ASN 1': [0.616605, 299.895528],
'ILE ASN 2': [1.490170, 231.104416],
'ILE ASN 3': [0.256703, 104.288271],
'ILE ASN 4': [0.313685, 77.371064],
'ILE PRO 1': [2.264360, 339.462868],
'ILE PRO 2': [3.202630, 306.533440],
'ILE PRO 3': [0.651423, 307.708668],
'ILE PRO 4': [0.577804, 264.407196],
'ILE GLN 1': [0.948303, 309.781060],
'ILE GLN 2': [1.811430, 248.176196],
'ILE GLN 3': [0.196870, 133.156971],
'ILE GLN 4': [0.355155, 97.487060],
'ILE ARG 1': [0.872379, 307.950406],
'ILE ARG 2': [1.714420, 243.568448],
'ILE ARG 3': [0.157819, 101.025180],
'ILE ARG 4': [0.278003, 76.520772],
'ILE SER 1': [0.781142, 308.276428],
'ILE SER 2': [1.418830, 241.132732],
'ILE SER 3': [0.166103, 136.025511],
'ILE SER 4': [0.357307, 86.453860],
'ILE THR 1': [1.090320, 308.863728],
'ILE THR 2': [1.849950, 241.056412],
'ILE THR 3': [0.193510, 222.282669],
'ILE THR 4': [0.316255, 127.541876],
'ILE VAL 1': [1.194160, 311.685055],
'ILE VAL 2': [2.070860, 247.530454],
'ILE VAL 3': [0.163878, 250.719975],
'ILE VAL 4': [0.252611, 146.485564],
'ILE TRP 1': [1.049140, 309.963266],
'ILE TRP 2': [1.692210, 249.612872],
'ILE TRP 3': [0.328249, 159.063735],
'ILE TRP 4': [0.490933, 101.839376],
'ILE TYR 1': [1.025300, 306.466974],
'ILE TYR 2': [1.719260, 239.223466],
'ILE TYR 3': [0.245901, 178.020372],
'ILE TYR 4': [0.407092, 107.280344],
'LYS ALA 1': [0.833876, 303.710966],
'LYS ALA 2': [1.303540, 267.000134],
'LYS ALA 3': [0.199366, 150.285018],
'LYS ALA 4': [0.319446, 103.970840],
'LYS CYS 1': [0.762643, 300.230145],
'LYS CYS 2': [1.206800, 262.499762],
'LYS CYS 3': [0.154611, 152.161566],
'LYS CYS 4': [0.234326, 112.542544],
'LYS ASP 1': [0.705486, 300.237594],
'LYS ASP 2': [1.235110, 261.597096],
'LYS ASP 3': [0.159551, 120.938856],
'LYS ASP 4': [0.225781, 98.587172],
'LYS GLU 1': [0.924218, 306.634856],
'LYS GLU 2': [1.492950, 267.919644],
'LYS GLU 3': [0.095447, 137.217756],
'LYS GLU 4': [0.205347, 96.267772],
'LYS PHE 1': [0.934379, 298.443037],
'LYS PHE 2': [1.426100, 253.617736],
'LYS PHE 3': [0.202905, 182.358936],
'LYS PHE 4': [0.272613, 122.021836],
'LYS GLY 1': [0.093467, 148.427948],
'LYS GLY 2': [0.850060, 247.750476],
'LYS GLY 3': [0.174290, 98.732133],
'LYS GLY 4': [0.101277, 20.955060],
'LYS HIS 1': [0.776074, 296.555658],
'LYS HIS 2': [1.281620, 251.530620],
'LYS HIS 3': [0.167169, 169.969791],
'LYS HIS 4': [0.249572, 126.166736],
'LYS ILE 1': [1.178690, 307.422123],
'LYS ILE 2': [1.741300, 265.255082],
'LYS ILE 3': [0.106994, 223.647492],
'LYS ILE 4': [0.110946, 113.042176],
'LYS LYS 1': [0.809111, 302.798217],
'LYS LYS 2': [1.367280, 262.624784],
'LYS LYS 3': [0.054494, 152.124438],
'LYS LYS 4': [0.133523, 115.618272],
'LYS LEU 1': [1.024670, 309.438421],
'LYS LEU 2': [1.601260, 271.246564],
'LYS LEU 3': [0.060744, 206.334489],
'LYS LEU 4': [0.127090, 117.078212],
'LYS MET 1': [1.029700, 302.995894],
'LYS MET 2': [1.592800, 259.925730],
'LYS MET 3': [0.149532, 178.750914],
'LYS MET 4': [0.234356, 111.944356],
'LYS ASN 1': [0.602124, 293.141875],
'LYS ASN 2': [1.210900, 248.675716],
'LYS ASN 3': [0.186709, 110.653848],
'LYS ASN 4': [0.182176, 94.551136],
'LYS PRO 1': [1.305440, 335.065860],
'LYS PRO 2': [1.862510, 316.351934],
'LYS PRO 3': [0.105704, 339.535407],
'LYS PRO 4': [0.108239, 150.832608],
'LYS GLN 1': [0.867157, 303.478911],
'LYS GLN 2': [1.441420, 264.163106],
'LYS GLN 3': [0.145389, 144.834480],
'LYS GLN 4': [0.236695, 104.830304],
'LYS ARG 1': [0.849218, 300.925163],
'LYS ARG 2': [1.409810, 259.651046],
'LYS ARG 3': [0.132298, 132.270348],
'LYS ARG 4': [0.216791, 89.735860],
'LYS SER 1': [0.749414, 298.157122],
'LYS SER 2': [1.198190, 257.427216],
'LYS SER 3': [0.166605, 157.853610],
'LYS SER 4': [0.273748, 113.699952],
'LYS THR 1': [0.953333, 300.005539],
'LYS THR 2': [1.452940, 254.579876],
'LYS THR 3': [0.149144, 211.168104],
'LYS THR 4': [0.163626, 139.861976],
'LYS VAL 1': [1.052210, 304.057043],
'LYS VAL 2': [1.600500, 260.541334],
'LYS VAL 3': [0.115142, 225.583002],
'LYS VAL 4': [0.101364, 141.635908],
'LYS TRP 1': [0.869975, 302.401719],
'LYS TRP 2': [1.332230, 264.988992],
'LYS TRP 3': [0.238810, 162.463938],
'LYS TRP 4': [0.361824, 115.111760],
'LYS TYR 1': [0.879189, 298.082636],
'LYS TYR 2': [1.358110, 254.056980],
'LYS TYR 3': [0.187770, 180.291072],
'LYS TYR 4': [0.254357, 123.633040],
'LEU ALA 1': [0.892906, 302.401146],
'LEU ALA 2': [1.458400, 261.035352],
'LEU ALA 3': [0.225950, 151.537254],
'LEU ALA 4': [0.352775, 99.765208],
'LEU CYS 1': [0.813563, 298.629827],
'LEU CYS 2': [1.353960, 256.408468],
'LEU CYS 3': [0.175202, 149.881242],
'LEU CYS 4': [0.279950, 108.848004],
'LEU ASP 1': [0.735971, 298.290625],
'LEU ASP 2': [1.375980, 255.513940],
'LEU ASP 3': [0.172433, 116.472921],
'LEU ASP 4': [0.259827, 94.649688],
'LEU GLU 1': [1.005920, 305.571415],
'LEU GLU 2': [1.702820, 262.474780],
'LEU GLU 3': [0.101197, 153.521235],
'LEU GLU 4': [0.220279, 103.512464],
'LEU PHE 1': [1.082860, 298.198950],
'LEU PHE 2': [1.684510, 248.373872],
'LEU PHE 3': [0.293921, 188.999142],
'LEU PHE 4': [0.384563, 122.342704],
'LEU GLY 1': [0.104691, 152.911475],
'LEU GLY 2': [0.921148, 241.523044],
'LEU GLY 3': [0.193612, 91.937226],
'LEU GLY 4': [0.100580, 8.527468],
'LEU HIS 1': [0.877072, 295.968932],
'LEU HIS 2': [1.488820, 246.198172],
'LEU HIS 3': [0.223939, 177.142002],
'LEU HIS 4': [0.347466, 124.148720],
'LEU ILE 1': [1.666140, 308.766895],
'LEU ILE 2': [2.350290, 262.095700],
'LEU ILE 3': [0.481432, 227.437722],
'LEU ILE 4': [0.408128, 166.146616],
'LEU LYS 1': [0.854939, 301.722744],
'LEU LYS 2': [1.538230, 257.190120],
'LEU LYS 3': [0.045602, 168.830490],
'LEU LYS 4': [0.164307, 121.840776],
'LEU LEU 1': [1.194870, 309.465351],
'LEU LEU 2': [1.904920, 266.905020],
'LEU LEU 3': [0.165865, 231.762534],
'LEU LEU 4': [0.188227, 157.109660],
'LEU MET 1': [1.259050, 303.060067],
'LEU MET 2': [1.942820, 255.058080],
'LEU MET 3': [0.298780, 197.095272],
'LEU MET 4': [0.357889, 128.286744],
'LEU ASN 1': [0.644904, 291.174853],
'LEU ASN 2': [1.364490, 242.764794],
'LEU ASN 3': [0.199343, 111.001242],
'LEU ASN 4': [0.231502, 93.354768],
'LEU PRO 1': [2.375990, 338.813115],
'LEU PRO 2': [2.993220, 317.225148],
'LEU PRO 3': [0.935071, 319.601904],
'LEU PRO 4': [0.628008, 297.554924],
'LEU GLN 1': [0.950419, 302.353589],
'LEU GLN 2': [1.647300, 258.510940],
'LEU GLN 3': [0.166960, 156.237651],
'LEU GLN 4': [0.276006, 108.657776],
'LEU ARG 1': [0.904873, 299.649148],
'LEU ARG 2': [1.587040, 253.911788],
'LEU ARG 3': [0.131787, 135.707508],
'LEU ARG 4': [0.235816, 89.607512],
'LEU SER 1': [0.791741, 296.690880],
'LEU SER 2': [1.336450, 251.316212],
'LEU SER 3': [0.176127, 155.270583],
'LEU SER 4': [0.319032, 106.409424],
'LEU THR 1': [1.084210, 300.011841],
'LEU THR 2': [1.698300, 249.950354],
'LEU THR 3': [0.232536, 216.060162],
'LEU THR 4': [0.263775, 143.651632],
'LEU VAL 1': [1.247180, 304.946300],
'LEU VAL 2': [1.914570, 256.968608],
'LEU VAL 3': [0.247220, 236.546301],
'LEU VAL 4': [0.207961, 168.450664],
'LEU TRP 1': [0.997692, 301.399013],
'LEU TRP 2': [1.558510, 258.852548],
'LEU TRP 3': [0.316487, 168.588807],
'LEU TRP 4': [0.457880, 114.868820],
'LEU TYR 1': [1.013770, 297.722235],
'LEU TYR 2': [1.599960, 248.802916],
'LEU TYR 3': [0.273538, 186.833295],
'LEU TYR 4': [0.368722, 124.670124],
'MET ALA 1': [0.831821, 306.206271],
'MET ALA 2': [1.319440, 265.333350],
'MET ALA 3': [0.110134, 159.398238],
'MET ALA 4': [0.292548, 102.618620],
'MET CYS 1': [0.777645, 301.710138],
'MET CYS 2': [1.238340, 260.196746],
'MET CYS 3': [0.101862, 160.103682],
'MET CYS 4': [0.228347, 108.850296],
'MET ASP 1': [0.695304, 302.245297],
'MET ASP 2': [1.246860, 259.407760],
'MET ASP 3': [0.089857, 99.304536],
'MET ASP 4': [0.208484, 91.580836],
'MET GLU 1': [0.949104, 310.060099],
'MET GLU 2': [1.527420, 267.106592],
'MET GLU 3': [0.043709, 286.753953],
'MET GLU 4': [0.148691, 95.545824],
'MET PHE 1': [0.984014, 300.788222],
'MET PHE 2': [1.489850, 252.595320],
'MET PHE 3': [0.212405, 210.917142],
'MET PHE 4': [0.256654, 130.602704],
'MET GLY 1': [0.112298, 149.131962],
'MET GLY 2': [0.866580, 243.822620],
'MET GLY 3': [0.185363, 85.674042],
'MET GLY 4': [0.118479, 10.758632],
'MET HIS 1': [0.800751, 298.029922],
'MET HIS 2': [1.324620, 249.604164],
'MET HIS 3': [0.143718, 190.209264],
'MET HIS 4': [0.244776, 127.924620],
'MET ILE 1': [1.426400, 312.668279],
'MET ILE 2': [1.970090, 267.496100],
'MET ILE 3': [0.399741, 261.128634],
'MET ILE 4': [0.197082, 198.827260],
'MET LYS 1': [0.834527, 305.487188],
'MET LYS 2': [1.404920, 261.249760],
'MET LYS 3': [0.060771, 276.469113],
'MET LYS 4': [0.100869, 120.381752],
'MET LEU 1': [1.125640, 313.516282],
'MET LEU 2': [1.702110, 271.544510],
'MET LEU 3': [0.198924, 277.256037],
'MET LEU 4': [0.088323, 170.960064],
'MET MET 1': [1.115930, 306.762056],
'MET MET 2': [1.686790, 259.889632],
'MET MET 3': [0.213712, 235.604328],
'MET MET 4': [0.203501, 137.667484],
'MET ASN 1': [0.581587, 294.445392],
'MET ASN 2': [1.219490, 246.061118],
'MET ASN 3': [0.127244, 93.874455],
'MET ASN 4': [0.164698, 87.700652],
'MET PRO 1': [1.980140, 343.358523],
'MET PRO 2': [2.467650, 323.278052],
'MET PRO 3': [0.859336, 344.539539],
'MET PRO 4': [0.477801, 330.819316],
'MET GLN 1': [0.872391, 306.474423],
'MET GLN 2': [1.465860, 262.985988],
'MET GLN 3': [0.044494, 195.049752],
'MET GLN 4': [0.186605, 106.794460],
'MET ARG 1': [0.852930, 303.877129],
'MET ARG 2': [1.431930, 258.398180],
'MET ARG 3': [0.024091, 186.185262],
'MET ARG 4': [0.167925, 87.542512],
'MET SER 1': [0.751733, 299.603883],
'MET SER 2': [1.222510, 255.194678],
'MET SER 3': [0.108183, 169.540749],
'MET SER 4': [0.258125, 110.392744],
'MET THR 1': [1.044970, 302.854369],
'MET THR 2': [1.545990, 254.004610],
'MET THR 3': [0.243215, 236.798982],
'MET THR 4': [0.182687, 157.500428],
'MET VAL 1': [1.200130, 308.651727],
'MET VAL 2': [1.734270, 261.903524],
'MET VAL 3': [0.309156, 260.461689],
'MET VAL 4': [0.156466, 202.153492],
'MET TRP 1': [0.873234, 304.349260],
'MET TRP 2': [1.358740, 263.319000],
'MET TRP 3': [0.163382, 173.408499],
'MET TRP 4': [0.338291, 114.692344],
'MET TYR 1': [0.925966, 300.075442],
'MET TYR 2': [1.421900, 252.610448],
'MET TYR 3': [0.192758, 205.313448],
'MET TYR 4': [0.254087, 128.428840],
'ASN ALA 1': [1.051990, 317.615343],
'ASN ALA 2': [0.699030, 281.589444],
'ASN ALA 3': [0.130499, 270.781365],
'ASN ALA 4': [0.146565, 137.205668],
'ASN CYS 1': [0.973259, 313.932835],
'ASN CYS 2': [0.634841, 276.112608],
'ASN CYS 3': [0.128468, 265.941564],
'ASN CYS 4': [0.092864, 144.806748],
'ASN ASP 1': [0.889484, 316.171447],
'ASN ASP 2': [0.599206, 277.652078],
'ASN ASP 3': [0.103985, 299.790099],
'ASN ASP 4': [0.070342, 114.992584],
'ASN GLU 1': [1.146630, 319.694095],
'ASN GLU 2': [0.792990, 284.710552],
'ASN GLU 3': [0.212975, 293.283630],
'ASN GLU 4': [0.060763, 121.778896],
'ASN PHE 1': [1.093030, 309.590832],
'ASN PHE 2': [0.748053, 267.126302],
'ASN PHE 3': [0.229952, 244.781379],
'ASN PHE 4': [0.125848, 162.816488],
'ASN GLY 1': [0.128379, 119.931625],
'ASN GLY 2': [0.346024, 255.865172],
'ASN GLY 3': [0.122325, 73.757313],
'ASN GLY 4': [0.075747, 49.522204],
'ASN HIS 1': [0.886463, 308.867165],
'ASN HIS 2': [0.598845, 263.964972],
'ASN HIS 3': [0.124749, 250.130958],
'ASN HIS 4': [0.066588, 148.337188],
'ASN ILE 1': [1.408390, 317.602738],
'ASN ILE 2': [1.001970, 281.285194],
'ASN ILE 3': [0.372230, 274.116708],
'ASN ILE 4': [0.075262, 213.403736],
'ASN LYS 1': [1.028380, 315.482158],
'ASN LYS 2': [0.707120, 277.319064],
'ASN LYS 3': [0.192057, 281.453133],
'ASN LYS 4': [0.031733, 159.157244],
'ASN LEU 1': [1.257120, 320.555276],
'ASN LEU 2': [0.882050, 286.838580],
'ASN LEU 3': [0.286160, 289.092033],
'ASN LEU 4': [0.039164, 182.165844],
'ASN MET 1': [1.201950, 314.968773],
'ASN MET 2': [0.844147, 275.915620],
'ASN MET 3': [0.254895, 266.606271],
'ASN MET 4': [0.093256, 158.512992],
'ASN ASN 1': [0.671136, 311.772720],
'ASN ASN 2': [0.494278, 262.907376],
'ASN ASN 3': [0.056712, 339.807513],
'ASN ASN 4': [0.057024, 65.547160],
'ASN PRO 1': [1.497770, 344.525672],
'ASN PRO 2': [1.073260, 334.446474],
'ASN PRO 3': [0.456802, 358.740603],
'ASN PRO 4': [0.079186, 9.174012],
'ASN GLN 1': [1.042310, 317.497883],
'ASN GLN 2': [0.719706, 280.188064],
'ASN GLN 3': [0.156558, 287.028291],
'ASN GLN 4': [0.080492, 125.386344],
'ASN ARG 1': [1.036420, 314.816935],
'ASN ARG 2': [0.716566, 275.381608],
'ASN ARG 3': [0.157883, 276.741735],
'ASN ARG 4': [0.076191, 116.578576],
'ASN SER 1': [0.928533, 311.784753],
'ASN SER 2': [0.610142, 271.165086],
'ASN SER 3': [0.129979, 253.780233],
'ASN SER 4': [0.108396, 151.214668],
'ASN THR 1': [1.187230, 309.864141],
'ASN THR 2': [0.815788, 267.587892],
'ASN THR 3': [0.295192, 250.973802],
'ASN THR 4': [0.097489, 188.599432],
'ASN VAL 1': [1.291080, 314.122489],
'ASN VAL 2': [0.909593, 275.046990],
'ASN VAL 3': [0.333799, 264.183162],
'ASN VAL 4': [0.093879, 208.084928],
'ASN TRP 1': [1.029770, 315.958873],
'ASN TRP 2': [0.682174, 279.721088],
'ASN TRP 3': [0.132271, 260.832234],
'ASN TRP 4': [0.149816, 144.482444],
'ASN TYR 1': [1.037960, 309.495146],
'ASN TYR 2': [0.699015, 266.912468],
'ASN TYR 3': [0.196198, 246.863283],
'ASN TYR 4': [0.093839, 158.167372],
'PRO ALA 1': [0.777575, 332.506382],
'PRO ALA 2': [1.511960, 280.705460],
'PRO ALA 3': [0.197310, 208.099824],
'PRO ALA 4': [0.388092, 126.628552],
'PRO CYS 1': [0.714424, 330.795480],
'PRO CYS 2': [1.420810, 276.558498],
'PRO CYS 3': [0.186942, 206.869074],
'PRO CYS 4': [0.298385, 140.134712],
'PRO ASP 1': [0.630009, 329.746936],
'PRO ASP 2': [1.470520, 274.775286],
'PRO ASP 3': [0.175973, 186.451695],
'PRO ASP 4': [0.300387, 126.903580],
'PRO GLU 1': [0.873103, 331.703072],
'PRO GLU 2': [1.763670, 281.926582],
'PRO GLU 3': [0.163075, 218.026611],
'PRO GLU 4': [0.225038, 119.427408],
'PRO PHE 1': [0.952120, 324.209709],
'PRO PHE 2': [1.753170, 267.492204],
'PRO PHE 3': [0.301140, 219.200637],
'PRO PHE 4': [0.380864, 151.156224],
'PRO GLY 1': [0.084744, 204.352800],
'PRO GLY 2': [0.971176, 257.689754],
'PRO GLY 3': [0.130967, 161.148618],
'PRO GLY 4': [0.171724, 23.949424],
'PRO HIS 1': [0.760336, 325.598026],
'PRO HIS 2': [1.583350, 266.335712],
'PRO HIS 3': [0.267343, 220.678911],
'PRO HIS 4': [0.377953, 162.877912],
'PRO ILE 1': [1.465440, 327.584530],
'PRO ILE 2': [2.332980, 280.670164],
'PRO ILE 3': [0.459081, 245.623938],
'PRO ILE 4': [0.248887, 199.809796],
'PRO LYS 1': [0.754641, 330.395544],
'PRO LYS 2': [1.625990, 276.615680],
'PRO LYS 3': [0.128364, 219.982746],
'PRO LYS 4': [0.168645, 149.194360],
'PRO LEU 1': [1.095320, 332.545345],
'PRO LEU 2': [1.985400, 286.509922],
'PRO LEU 3': [0.267730, 252.179514],
'PRO LEU 4': [0.123960, 184.890912],
'PRO MET 1': [1.127620, 326.139488],
'PRO MET 2': [2.016580, 274.129084],
'PRO MET 3': [0.362444, 229.228839],
'PRO MET 4': [0.338605, 154.768488],
'PRO ASN 1': [0.522427, 323.923221],
'PRO ASN 2': [1.475230, 262.652172],
'PRO ASN 3': [0.182748, 189.669522],
'PRO ASN 4': [0.240570, 137.081904],
'PRO PRO 1': [2.035020, 352.698583],
'PRO PRO 2': [2.926520, 332.766512],
'PRO PRO 3': [0.859898, 325.414617],
'PRO PRO 4': [0.430245, 306.948272],
'PRO GLN 1': [0.865440, 329.075983],
'PRO GLN 2': [1.755510, 277.933752],
'PRO GLN 3': [0.231390, 218.518224],
'PRO GLN 4': [0.284348, 138.734364],
'PRO ARG 1': [0.804976, 326.939360],
'PRO ARG 2': [1.676570, 272.990814],
'PRO ARG 3': [0.173673, 198.293364],
'PRO ARG 4': [0.261030, 114.385228],
'PRO SER 1': [0.680895, 329.106350],
'PRO SER 2': [1.425650, 270.872068],
'PRO SER 3': [0.188033, 204.796053],
'PRO SER 4': [0.375737, 140.311188],
'PRO THR 1': [0.942205, 326.492440],
'PRO THR 2': [1.749050, 269.992208],
'PRO THR 3': [0.233357, 239.939457],
'PRO THR 4': [0.231506, 182.727132],
'PRO VAL 1': [1.112840, 327.565049],
'PRO VAL 2': [1.968310, 275.654572],
'PRO VAL 3': [0.254538, 248.779881],
'PRO VAL 4': [0.161331, 200.387816],
'PRO TRP 1': [0.850652, 329.859239],
'PRO TRP 2': [1.594000, 278.443126],
'PRO TRP 3': [0.282798, 211.525641],
'PRO TRP 4': [0.464276, 142.153876],
'PRO TYR 1': [0.851920, 326.071876],
'PRO TYR 2': [1.640410, 268.860468],
'PRO TYR 3': [0.260220, 223.276206],
'PRO TYR 4': [0.349549, 159.867960],
'GLN ALA 1': [0.773632, 297.408817],
'GLN ALA 2': [1.291990, 268.050396],
'GLN ALA 3': [0.104771, 157.753569],
'GLN ALA 4': [0.322479, 105.618716],
'GLN CYS 1': [0.732045, 292.521343],
'GLN CYS 2': [1.209630, 263.336992],
'GLN CYS 3': [0.090632, 163.299678],
'GLN CYS 4': [0.239696, 113.619736],
'GLN ASP 1': [0.676714, 294.080407],
'GLN ASP 2': [1.243370, 262.920898],
'GLN ASP 3': [0.065915, 103.046691],
'GLN ASP 4': [0.227902, 101.470380],
'GLN GLU 1': [0.896554, 303.426198],
'GLN GLU 2': [1.508130, 269.834296],
'GLN GLU 3': [0.055402, 282.560178],
'GLN GLU 4': [0.188306, 98.046284],
'GLN PHE 1': [0.926250, 293.382524],
'GLN PHE 2': [1.461590, 255.144714],
'GLN PHE 3': [0.213404, 208.840680],
'GLN PHE 4': [0.283972, 129.422376],
'GLN GLY 1': [0.115802, 133.463568],
'GLN GLY 2': [0.873755, 248.935960],
'GLN GLY 3': [0.194853, 74.049531],
'GLN GLY 4': [0.126389, 26.264244],
'GLN HIS 1': [0.767530, 290.313099],
'GLN HIS 2': [1.306120, 252.911144],
'GLN HIS 3': [0.141327, 194.499699],
'GLN HIS 4': [0.255929, 132.802928],
'GLN ILE 1': [1.279060, 307.297788],
'GLN ILE 2': [1.870660, 268.939882],
'GLN ILE 3': [0.341970, 262.712907],
'GLN ILE 4': [0.120184, 179.174460],
'GLN LYS 1': [0.798134, 298.202960],
'GLN LYS 2': [1.390420, 264.463460],
'GLN LYS 3': [0.080100, 272.294763],
'GLN LYS 4': [0.120820, 125.676268],
'GLN LEU 1': [1.046790, 307.704027],
'GLN LEU 2': [1.661170, 273.936680],
'GLN LEU 3': [0.204209, 277.584867],
'GLN LEU 4': [0.094297, 148.574628],
'GLN MET 1': [1.034960, 300.561324],
'GLN MET 2': [1.646030, 262.401554],
'GLN MET 3': [0.200697, 234.786120],
'GLN MET 4': [0.222663, 129.525512],
'GLN ASN 1': [0.582773, 287.224765],
'GLN ASN 2': [1.220820, 250.106204],
'GLN ASN 3': [0.110449, 90.327741],
'GLN ASN 4': [0.171726, 96.318192],
'GLN PRO 1': [1.566000, 339.303581],
'GLN PRO 2': [2.130060, 324.571828],
'GLN PRO 3': [0.610141, 356.093460],
'GLN PRO 4': [0.234823, 2.982220],
'GLN GLN 1': [0.825901, 299.383861],
'GLN GLN 2': [1.448940, 265.920650],
'GLN GLN 3': [0.043978, 207.262710],
'GLN GLN 4': [0.220430, 109.136780],
'GLN ARG 1': [0.815866, 296.481744],
'GLN ARG 2': [1.422560, 261.230622],
'GLN ARG 3': [0.034342, 193.681491],
'GLN ARG 4': [0.209977, 93.056820],
'GLN SER 1': [0.725265, 290.708451],
'GLN SER 2': [1.210440, 258.525266],
'GLN SER 3': [0.111741, 176.645232],
'GLN SER 4': [0.279656, 118.574820],
'GLN THR 1': [0.971189, 295.653223],
'GLN THR 2': [1.499680, 256.425198],
'GLN THR 3': [0.237101, 234.607353],
'GLN THR 4': [0.181213, 153.841184],
'GLN VAL 1': [1.120250, 302.592519],
'GLN VAL 2': [1.694270, 263.791360],
'GLN VAL 3': [0.296429, 257.049627],
'GLN VAL 4': [0.135442, 186.917180],
'GLN TRP 1': [0.821475, 296.053159],
'GLN TRP 2': [1.332610, 266.130702],
'GLN TRP 3': [0.161892, 176.244723],
'GLN TRP 4': [0.369461, 118.258540],
'GLN TYR 1': [0.873817, 292.318510],
'GLN TYR 2': [1.388510, 255.419628],
'GLN TYR 3': [0.194296, 205.038420],
'GLN TYR 4': [0.267744, 130.941908],
'ARG ALA 1': [0.684911, 292.780901],
'ARG ALA 2': [1.194260, 268.997982],
'ARG ALA 3': [0.093328, 178.262742],
'ARG ALA 4': [0.272198, 99.785836],
'ARG CYS 1': [0.647048, 287.520420],
'ARG CYS 2': [1.121180, 264.040262],
'ARG CYS 3': [0.078130, 183.438420],
'ARG CYS 4': [0.191233, 109.849564],
'ARG ASP 1': [0.613965, 290.089639],
'ARG ASP 2': [1.163950, 263.723636],
'ARG ASP 3': [0.028598, 143.105244],
'ARG ASP 4': [0.180536, 96.538216],
'ARG GLU 1': [0.801274, 299.752857],
'ARG GLU 2': [1.398940, 270.728022],
'ARG GLU 3': [0.098920, 262.421838],
'ARG GLU 4': [0.131021, 88.202580],
'ARG PHE 1': [0.793914, 288.411396],
'ARG PHE 2': [1.326230, 255.257704],
'ARG PHE 3': [0.203237, 209.172435],
'ARG PHE 4': [0.225847, 127.784816],
'ARG GLY 1': [0.108690, 121.959382],
'ARG GLY 2': [0.838554, 248.924844],
'ARG GLY 3': [0.168926, 62.560815],
'ARG GLY 4': [0.115779, 12.631800],
'ARG HIS 1': [0.682216, 285.645647],
'ARG HIS 2': [1.213100, 252.908852],
'ARG HIS 3': [0.146503, 196.017507],
'ARG HIS 4': [0.220482, 132.314756],
'ARG ILE 1': [1.056840, 303.110489],
'ARG ILE 2': [1.664070, 268.971854],
'ARG ILE 3': [0.308118, 258.323349],
'ARG ILE 4': [0.070480, 204.494668],
'ARG LYS 1': [0.721909, 294.190419],
'ARG LYS 2': [1.303600, 264.858698],
'ARG LYS 3': [0.116667, 254.276427],
'ARG LYS 4': [0.088266, 130.503008],
'ARG LEU 1': [0.907678, 303.633615],
'ARG LEU 2': [1.519580, 274.255598],
'ARG LEU 3': [0.208453, 268.686741],
'ARG LEU 4': [0.042091, 149.833340],
'ARG MET 1': [0.886976, 296.313863],
'ARG MET 2': [1.488150, 262.671196],
'ARG MET 3': [0.203166, 232.151010],
'ARG MET 4': [0.161411, 123.447396],
'ARG ASN 1': [0.530727, 284.036734],
'ARG ASN 2': [1.150280, 250.842934],
'ARG ASN 3': [0.065761, 99.246093],
'ARG ASN 4': [0.132621, 97.952316],
'ARG PRO 1': [1.225050, 333.834538],
'ARG PRO 2': [1.827320, 321.883432],
'ARG PRO 3': [0.447668, 348.436338],
'ARG PRO 4': [0.141428, 15.617000],
'ARG GLN 1': [0.737514, 295.563266],
'ARG GLN 2': [1.342770, 266.729116],
'ARG GLN 3': [0.081420, 226.174311],
'ARG GLN 4': [0.167623, 104.085436],
'ARG ARG 1': [0.726764, 292.673182],
'ARG ARG 2': [1.318430, 262.161820],
'ARG ARG 3': [0.071927, 223.558110],
'ARG ARG 4': [0.152249, 86.634920],
'ARG SER 1': [0.645779, 285.766545],
'ARG SER 2': [1.122720, 258.902970],
'ARG SER 3': [0.110052, 188.504091],
'ARG SER 4': [0.241516, 116.154576],
'ARG THR 1': [0.839421, 290.758873],
'ARG THR 2': [1.374920, 256.206666],
'ARG THR 3': [0.233794, 228.836925],
'ARG THR 4': [0.148058, 157.163520],
'ARG VAL 1': [0.948233, 298.009295],
'ARG VAL 2': [1.535700, 263.507280],
'ARG VAL 3': [0.279909, 249.192996],
'ARG VAL 4': [0.110418, 195.394224],
'ARG TRP 1': [0.707934, 291.056820],
'ARG TRP 2': [1.210640, 267.102810],
'ARG TRP 3': [0.132957, 184.375236],
'ARG TRP 4': [0.300367, 112.244596],
'ARG TYR 1': [0.760618, 287.389209],
'ARG TYR 2': [1.274570, 255.491936],
'ARG TYR 3': [0.188310, 205.579881],
'ARG TYR 4': [0.219166, 129.399460],
'SER ALA 1': [0.611877, 321.335668],
'SER ALA 2': [1.241470, 285.292466],
'SER ALA 3': [0.088863, 188.027949],
'SER ALA 4': [0.257479, 136.596020],
'SER CYS 1': [0.560409, 318.215820],
'SER CYS 2': [1.148840, 280.298876],
'SER CYS 3': [0.076040, 196.026102],
'SER CYS 4': [0.201417, 148.869140],
'SER ASP 1': [0.517680, 318.317237],
'SER ASP 2': [1.201840, 279.036728],
'SER ASP 3': [0.071597, 153.468636],
'SER ASP 4': [0.211386, 138.328696],
'SER GLU 1': [0.696737, 323.500939],
'SER GLU 2': [1.449060, 285.376692],
'SER GLU 3': [0.034103, 249.293841],
'SER GLU 4': [0.170586, 139.190452],
'SER PHE 1': [0.695493, 314.546491],
'SER PHE 2': [1.342560, 270.623970],
'SER PHE 3': [0.157128, 224.314437],
'SER PHE 4': [0.263575, 155.798236],
'SER GLY 1': [0.076465, 162.926500],
'SER GLY 2': [0.856363, 261.638236],
'SER GLY 3': [0.131258, 124.382895],
'SER GLY 4': [0.098212, 55.905140],
'SER HIS 1': [0.566954, 313.177081],
'SER HIS 2': [1.211750, 268.160866],
'SER HIS 3': [0.116416, 210.979023],
'SER HIS 4': [0.239588, 157.623504],
'SER ILE 1': [0.910830, 322.601369],
'SER ILE 2': [1.676590, 282.070056],
'SER ILE 3': [0.160108, 274.557612],
'SER ILE 4': [0.129628, 176.055644],
'SER LYS 1': [0.615672, 319.889480],
'SER LYS 2': [1.332460, 279.397472],
'SER LYS 3': [0.049492, 254.247780],
'SER LYS 4': [0.148274, 160.606640],
'SER LEU 1': [0.792338, 325.436448],
'SER LEU 2': [1.555150, 288.216240],
'SER LEU 3': [0.104572, 283.403424],
'SER LEU 4': [0.123941, 172.747056],
'SER MET 1': [0.774024, 319.035174],
'SER MET 2': [1.521710, 277.247328],
'SER MET 3': [0.123825, 238.901226],
'SER MET 4': [0.227278, 150.677216],
'SER ASN 1': [0.429317, 310.690944],
'SER ASN 2': [1.183890, 265.479802],
'SER ASN 3': [0.102199, 145.195797],
'SER ASN 4': [0.193843, 135.947412],
'SER PRO 1': [1.003750, 349.850326],
'SER PRO 2': [1.803850, 333.059876],
'SER PRO 3': [0.215020, 4.028013],
'SER PRO 4': [0.083984, 275.658124],
'SER GLN 1': [0.651312, 320.476779],
'SER GLN 2': [1.396150, 281.705186],
'SER GLN 3': [0.069251, 205.361580],
'SER GLN 4': [0.215259, 145.126468],
'SER ARG 1': [0.640206, 318.068566],
'SER ARG 2': [1.371320, 277.171924],
'SER ARG 3': [0.058536, 196.486773],
'SER ARG 4': [0.200654, 132.931276],
'SER SER 1': [0.549497, 315.847716],
'SER SER 2': [1.139340, 274.947980],
'SER SER 3': [0.102060, 201.157092],
'SER SER 4': [0.254423, 149.403152],
'SER THR 1': [0.720787, 316.023619],
'SER THR 2': [1.380650, 271.088308],
'SER THR 3': [0.147988, 253.037658],
'SER THR 4': [0.176117, 174.545968],
'SER VAL 1': [0.812091, 319.573770],
'SER VAL 2': [1.542520, 276.990978],
'SER VAL 3': [0.151969, 266.820966],
'SER VAL 4': [0.152077, 181.850480],
'SER TRP 1': [0.623697, 319.722171],
'SER TRP 2': [1.241970, 283.365896],
'SER TRP 3': [0.123173, 198.927645],
'SER TRP 4': [0.294130, 148.140316],
'SER TYR 1': [0.642265, 314.539042],
'SER TYR 2': [1.271890, 271.110768],
'SER TYR 3': [0.130385, 222.648798],
'SER TYR 4': [0.232481, 158.101136],
'THR ALA 1': [0.697775, 329.790482],
'THR ALA 2': [1.270520, 281.490206],
'THR ALA 3': [0.118661, 158.828241],
'THR ALA 4': [0.179205, 144.897280],
'THR CYS 1': [0.639174, 327.912844],
'THR CYS 2': [1.170530, 275.372326],
'THR CYS 3': [0.086817, 167.130129],
'THR CYS 4': [0.186770, 159.124468],
'THR ASP 1': [0.560478, 326.908993],
'THR ASP 2': [1.220320, 273.681936],
'THR ASP 3': [0.142324, 130.631526],
'THR ASP 4': [0.188110, 148.623904],
'THR GLU 1': [0.745457, 330.492949],
'THR GLU 2': [1.520320, 281.274882],
'THR GLU 3': [0.054526, 105.038466],
'THR GLU 4': [0.168527, 180.030484],
'THR PHE 1': [0.800163, 322.269043],
'THR PHE 2': [1.391100, 265.848798],
'THR PHE 3': [0.155588, 215.353686],
'THR PHE 4': [0.297894, 162.133504],
'THR GLY 1': [0.084081, 188.706408],
'THR GLY 2': [0.874617, 254.998148],
'THR GLY 3': [0.200890, 143.110056],
'THR GLY 4': [0.034576, 90.432596],
'THR HIS 1': [0.643694, 321.661690],
'THR HIS 2': [1.243860, 262.029464],
'THR HIS 3': [0.134668, 192.406047],
'THR HIS 4': [0.279924, 154.876204],
'THR ILE 1': [1.043790, 328.715009],
'THR ILE 2': [1.873930, 279.290670],
'THR ILE 3': [0.163840, 289.160619],
'THR ILE 4': [0.330205, 212.317608],
'THR LYS 1': [0.666138, 327.744390],
'THR LYS 2': [1.377160, 274.177674],
'THR LYS 3': [0.028645, 136.999797],
'THR LYS 4': [0.192698, 177.979232],
'THR LEU 1': [0.873969, 331.646347],
'THR LEU 2': [1.678870, 284.321618],
'THR LEU 3': [0.051414, 297.426579],
'THR LEU 4': [0.239830, 211.878480],
'THR MET 1': [0.863122, 325.268566],
'THR MET 2': [1.605540, 273.017744],
'THR MET 3': [0.088206, 215.910615],
'THR MET 4': [0.276969, 171.514472],
'THR ASN 1': [0.471956, 318.127582],
'THR ASN 2': [1.218880, 258.815190],
'THR ASN 3': [0.189509, 139.554288],
'THR ASN 4': [0.238258, 141.411300],
'THR PRO 1': [1.218330, 355.034154],
'THR PRO 2': [2.105160, 331.570142],
'THR PRO 3': [0.279507, 13.638516],
'THR PRO 4': [0.382419, 328.733688],
'THR GLN 1': [0.713775, 327.089480],
'THR GLN 2': [1.452320, 276.999918],
'THR GLN 3': [0.107533, 154.905312],
'THR GLN 4': [0.216910, 165.358432],
'THR ARG 1': [0.695825, 325.356231],
'THR ARG 2': [1.419000, 272.652988],
'THR ARG 3': [0.085281, 137.618265],
'THR ARG 4': [0.187569, 157.566664],
'THR SER 1': [0.621925, 325.522394],
'THR SER 2': [1.140430, 269.612670],
'THR SER 3': [0.113381, 177.647367],
'THR SER 4': [0.228583, 147.640680],
'THR THR 1': [0.831398, 323.883113],
'THR THR 2': [1.463400, 266.531670],
'THR THR 3': [0.143966, 256.797402],
'THR THR 4': [0.273251, 180.852816],
'THR VAL 1': [0.917984, 326.380137],
'THR VAL 2': [1.669700, 273.234328],
'THR VAL 3': [0.138765, 276.399840],
'THR VAL 4': [0.299316, 199.193736],
'THR TRP 1': [0.714133, 328.138023],
'THR TRP 2': [1.266240, 279.077066],
'THR TRP 3': [0.139555, 177.582048],
'THR TRP 4': [0.240503, 155.113188],
'THR TYR 1': [0.736395, 322.871240],
'THR TYR 2': [1.310960, 265.886730],
'THR TYR 3': [0.126745, 210.406620],
'THR TYR 4': [0.264116, 161.823180],
'VAL ALA 1': [0.747542, 326.392169],
'VAL ALA 2': [1.441900, 257.721382],
'VAL ALA 3': [0.103483, 138.770115],
'VAL ALA 4': [0.294267, 88.610536],
'VAL CYS 1': [0.690096, 323.745026],
'VAL CYS 2': [1.345400, 252.173726],
'VAL CYS 3': [0.075799, 144.401139],
'VAL CYS 4': [0.245269, 102.836352],
'VAL ASP 1': [0.573084, 323.651058],
'VAL ASP 2': [1.395760, 249.892600],
'VAL ASP 3': [0.137920, 94.758612],
'VAL ASP 4': [0.265044, 89.369156],
'VAL GLU 1': [0.747200, 327.421232],
'VAL GLU 2': [1.708050, 258.047404],
'VAL GLU 3': [0.088646, 41.309757],
'VAL GLU 4': [0.190629, 103.883748],
'VAL PHE 1': [0.866364, 318.495432],
'VAL PHE 2': [1.634990, 243.633996],
'VAL PHE 3': [0.165025, 218.659176],
'VAL PHE 4': [0.331389, 113.493680],
'VAL GLY 1': [0.110469, 198.943861],
'VAL GLY 2': [0.979722, 230.975954],
'VAL GLY 3': [0.233547, 118.653033],
'VAL GLY 4': [0.090123, 359.599604],
'VAL HIS 1': [0.701806, 317.883495],
'VAL HIS 2': [1.483380, 239.936132],
'VAL HIS 3': [0.140679, 189.671241],
'VAL HIS 4': [0.354757, 111.573072],
'VAL ILE 1': [1.079430, 325.353366],
'VAL ILE 2': [2.120410, 258.097368],
'VAL ILE 3': [0.225350, 295.448613],
'VAL ILE 4': [0.223875, 172.114492],
'VAL LYS 1': [0.661001, 325.241636],
'VAL LYS 2': [1.569470, 251.388064],
'VAL LYS 3': [0.061075, 13.681491],
'VAL LYS 4': [0.197834, 115.274488],
'VAL LEU 1': [0.887466, 328.458889],
'VAL LEU 2': [1.893030, 262.338068],
'VAL LEU 3': [0.105704, 325.144059],
'VAL LEU 4': [0.174476, 156.323540],
'VAL MET 1': [0.908868, 321.630750],
'VAL MET 2': [1.847860, 250.295974],
'VAL MET 3': [0.083027, 239.206794],
'VAL MET 4': [0.286606, 115.077384],
'VAL ASN 1': [0.482113, 314.632437],
'VAL ASN 2': [1.417670, 235.606162],
'VAL ASN 3': [0.168451, 114.928983],
'VAL ASN 4': [0.289337, 89.845868],
'VAL PRO 1': [1.195820, 352.616075],
'VAL PRO 2': [2.348440, 310.309342],
'VAL PRO 3': [0.335776, 23.608275],
'VAL PRO 4': [0.190823, 292.116252],
'VAL GLN 1': [0.744075, 323.394939],
'VAL GLN 2': [1.668750, 253.507726],
'VAL GLN 3': [0.072836, 129.797505],
'VAL GLN 4': [0.277997, 104.392552],
'VAL ARG 1': [0.702804, 322.216903],
'VAL ARG 2': [1.605710, 248.999676],
'VAL ARG 3': [0.059601, 71.839566],
'VAL ARG 4': [0.224583, 86.660132],
'VAL SER 1': [0.648912, 322.448385],
'VAL SER 2': [1.322140, 246.152220],
'VAL SER 3': [0.075240, 154.616019],
'VAL SER 4': [0.309518, 94.558012],
'VAL THR 1': [0.878683, 320.895050],
'VAL THR 2': [1.692810, 245.350744],
'VAL THR 3': [0.189167, 262.343856],
'VAL THR 4': [0.251856, 137.654880],
'VAL VAL 1': [0.937125, 323.737005],
'VAL VAL 2': [1.893220, 251.920012],
'VAL VAL 3': [0.205306, 290.091072],
'VAL VAL 4': [0.206994, 158.437380],
'VAL TRP 1': [0.797170, 323.401241],
'VAL TRP 2': [1.482290, 255.489416],
'VAL TRP 3': [0.142721, 165.882879],
'VAL TRP 4': [0.346208, 103.721024],
'VAL TYR 1': [0.806851, 318.878752],
'VAL TYR 2': [1.546770, 243.782396],
'VAL TYR 3': [0.141059, 211.312494],
'VAL TYR 4': [0.310907, 114.502116],
'TRP ALA 1': [0.663727, 315.379023],
'TRP ALA 2': [1.347940, 272.817546],
'TRP ALA 3': [0.108482, 184.079580],
'TRP ALA 4': [0.273553, 117.525132],
'TRP CYS 1': [0.604694, 311.677606],
'TRP CYS 2': [1.243660, 267.521656],
'TRP CYS 3': [0.090593, 183.682509],
'TRP CYS 4': [0.212928, 129.390292],
'TRP ASP 1': [0.554898, 311.908515],
'TRP ASP 2': [1.301220, 266.563642],
'TRP ASP 3': [0.073876, 146.839434],
'TRP ASP 4': [0.217111, 120.873596],
'TRP GLU 1': [0.779086, 317.947095],
'TRP GLU 2': [1.603710, 273.655006],
'TRP GLU 3': [0.079753, 245.159829],
'TRP GLU 4': [0.168570, 134.586024],
'TRP PHE 1': [0.808298, 309.175999],
'TRP PHE 2': [1.517710, 258.723400],
'TRP PHE 3': [0.236744, 216.868056],
'TRP PHE 4': [0.328903, 144.158140],
'TRP GLY 1': [0.087400, 160.448385],
'TRP GLY 2': [0.907046, 249.125730],
'TRP GLY 3': [0.144645, 107.134866],
'TRP GLY 4': [0.090019, 23.084232],
'TRP HIS 1': [0.656741, 307.323572],
'TRP HIS 2': [1.362700, 256.008760],
'TRP HIS 3': [0.180894, 204.005349],
'TRP HIS 4': [0.311533, 144.056608],
'TRP ILE 1': [1.233650, 318.403183],
'TRP ILE 2': [2.059310, 272.397212],
'TRP ILE 3': [0.406455, 254.860863],
'TRP ILE 4': [0.313515, 194.998184],
'TRP LYS 1': [0.673707, 314.294382],
'TRP LYS 2': [1.463030, 267.500684],
'TRP LYS 3': [0.082839, 250.500525],
'TRP LYS 4': [0.168266, 154.417596],
'TRP LEU 1': [0.940294, 320.415470],
'TRP LEU 2': [1.776280, 277.286862],
'TRP LEU 3': [0.209131, 265.027782],
'TRP LEU 4': [0.177949, 187.800708],
'TRP MET 1': [0.958688, 313.674996],
'TRP MET 2': [1.777070, 265.587980],
'TRP MET 3': [0.270439, 227.668056],
'TRP MET 4': [0.328039, 150.068260],
'TRP ASN 1': [0.472238, 304.295400],
'TRP ASN 2': [1.295560, 253.212530],
'TRP ASN 3': [0.109439, 143.174688],
'TRP ASN 4': [0.220021, 123.351136],
'TRP PRO 1': [1.748910, 347.113799],
'TRP PRO 2': [2.582000, 326.388158],
'TRP PRO 3': [0.816218, 337.303383],
'TRP PRO 4': [0.577903, 313.603948],
'TRP GLN 1': [0.730316, 314.736718],
'TRP GLN 2': [1.549150, 269.633640],
'TRP GLN 3': [0.113990, 210.863856],
'TRP GLN 4': [0.241151, 136.029924],
'TRP ARG 1': [0.703451, 312.401273],
'TRP ARG 2': [1.505250, 265.121922],
'TRP ARG 3': [0.083303, 205.779276],
'TRP ARG 4': [0.204748, 121.849944],
'TRP SER 1': [0.593090, 309.637243],
'TRP SER 2': [1.239220, 262.211670],
'TRP SER 3': [0.115869, 192.352761],
'TRP SER 4': [0.281008, 129.564476],
'TRP THR 1': [0.841955, 310.999204],
'TRP THR 2': [1.564910, 259.802310],
'TRP THR 3': [0.238660, 239.774439],
'TRP THR 4': [0.260034, 167.896484],
'TRP VAL 1': [1.009120, 315.413401],
'TRP VAL 2': [1.804410, 266.878090],
'TRP VAL 3': [0.313226, 253.611777],
'TRP VAL 4': [0.276248, 190.403616],
'TRP TRP 1': [0.687312, 313.458412],
'TRP TRP 2': [1.357390, 270.777986],
'TRP TRP 3': [0.152122, 191.061849],
'TRP TRP 4': [0.314286, 129.541556],
'TRP TYR 1': [0.743928, 308.840236],
'TRP TYR 2': [1.434650, 258.983416],
'TRP TYR 3': [0.202053, 213.889161],
'TRP TYR 4': [0.302241, 145.856440],
'TYR ALA 1': [0.856671, 326.334872],
'TYR ALA 2': [1.281150, 268.328976],
'TYR ALA 3': [0.224683, 186.852204],
'TYR ALA 4': [0.243605, 103.093044],
'TYR CYS 1': [0.761182, 325.272577],
'TYR CYS 2': [1.176210, 263.029762],
'TYR CYS 3': [0.182141, 187.967787],
'TYR CYS 4': [0.185731, 118.361676],
'TYR ASP 1': [0.687570, 324.356963],
'TYR ASP 2': [1.205890, 261.095514],
'TYR ASP 3': [0.184362, 166.082616],
'TYR ASP 4': [0.189490, 103.663728],
'TYR GLU 1': [0.943710, 325.342480],
'TYR GLU 2': [1.486670, 268.228706],
'TYR GLU 3': [0.187110, 194.369058],
'TYR GLU 4': [0.140340, 112.207928],
'TYR PHE 1': [0.950536, 318.756709],
'TYR PHE 2': [1.414120, 253.729238],
'TYR PHE 3': [0.294758, 197.581728],
'TYR PHE 4': [0.274016, 130.499572],
'TYR GLY 1': [0.082987, 174.030177],
'TYR GLY 2': [0.821565, 242.145982],
'TYR GLY 3': [0.143912, 143.236569],
'TYR GLY 4': [0.091090, 351.012088],
'TYR HIS 1': [0.748021, 319.827025],
'TYR HIS 2': [1.249230, 250.836518],
'TYR HIS 3': [0.234800, 191.230305],
'TYR HIS 4': [0.254336, 132.367468],
'TYR ILE 1': [1.336760, 321.591787],
'TYR ILE 2': [1.864720, 265.724806],
'TYR ILE 3': [0.372804, 218.736528],
'TYR ILE 4': [0.211628, 170.629344],
'TYR LYS 1': [0.815568, 324.033233],
'TYR LYS 2': [1.352750, 262.040120],
'TYR LYS 3': [0.161865, 196.839153],
'TYR LYS 4': [0.130570, 135.683844],
'TYR LEU 1': [1.110800, 325.917746],
'TYR LEU 2': [1.654740, 271.661626],
'TYR LEU 3': [0.262057, 221.809962],
'TYR LEU 4': [0.141155, 169.151984],
'TYR MET 1': [1.102350, 320.024129],
'TYR MET 2': [1.629220, 260.137844],
'TYR MET 3': [0.325868, 199.128759],
'TYR MET 4': [0.251703, 131.129844],
'TYR ASN 1': [0.536617, 318.859844],
'TYR ASN 2': [1.171330, 247.164438],
'TYR ASN 3': [0.196974, 157.002399],
'TYR ASN 4': [0.166932, 108.747160],
'TYR PRO 1': [1.688420, 344.693554],
'TYR PRO 2': [2.205600, 314.851886],
'TYR PRO 3': [0.554765, 288.004470],
'TYR PRO 4': [0.305987, 249.532772],
'TYR GLN 1': [0.898917, 323.123349],
'TYR GLN 2': [1.444350, 264.208486],
'TYR GLN 3': [0.246939, 188.560815],
'TYR GLN 4': [0.203013, 118.884228],
'TYR ARG 1': [0.861255, 321.387235],
'TYR ARG 2': [1.395550, 259.651274],
'TYR ARG 3': [0.203599, 178.829985],
'TYR ARG 4': [0.169619, 99.112016],
'TYR SER 1': [0.731686, 323.354830],
'TYR SER 2': [1.157440, 257.346312],
'TYR SER 3': [0.203410, 185.538945],
'TYR SER 4': [0.248803, 114.612128],
'TYR THR 1': [0.981596, 319.900366],
'TYR THR 2': [1.453090, 254.881490],
'TYR THR 3': [0.256639, 214.473594],
'TYR THR 4': [0.203175, 157.455052],
'TYR VAL 1': [1.116820, 321.021105],
'TYR VAL 2': [1.635800, 260.811778],
'TYR VAL 3': [0.282172, 218.188191],
'TYR VAL 4': [0.181502, 173.101156],
'TYR TRP 1': [0.882476, 324.495623],
'TYR TRP 2': [1.306480, 266.005564],
'TYR TRP 3': [0.274388, 190.322712],
'TYR TRP 4': [0.298856, 118.746712],
'TYR TYR 1': [0.876962, 319.877447],
'TYR TYR 2': [1.333910, 254.216036],
'TYR TYR 3': [0.262194, 198.118032],
'TYR TYR 4': [0.247181, 133.870952]}

ofile1.write('[ dihedrals ]\n')
ofile1.write(';i j k l type phi0 kphi..\n')
ofile1.write(';note: to restrain alpha helix use type 2 50.0 2000.0\n')
ofile1.write(';Flexible backbone CA-CA-CA-CA dihedrals [Prot. Sci. 11:2351]:\n')
for i in range(m-3):   # iterate over each data matrix row (residue in sequence)
    for j in range(4):
        dihkey = dmat[i+1]+' '+dmat[i+2]+' '+str(j+1)
        ofile1.write("%i %i %i %i 1 %.9g %.7g %i\n" % (bb[i],bb[i+1],bb[i+2],bb[i+3],dihpar[dihkey][1],2.25936*dihpar[dihkey][0],j+1))
dihpar = ''
for i in range(m):   # iterate over each data matrix row (residue in sequence)
    if dmat[i] == 'TRP':
        ofile1.write("%i %i %i %i 2 0.0 200.0 ;Trp\n" % (bb[i]+1,bb[i]+2,bb[i]+4,bb[i]+3))
    elif dmat[i] == 'TYR':
        ofile1.write("%i %i %i %i 2 180.0 200.0 ;Tyr\n" % (bb[i]+1,bb[i]+2,bb[i]+3,bb[i]+4))

ofile1.write(';CaCa-1Ca+1Cb improper dihedrals to enforce L chirality [MiMB 1084:123]:\n') #v2.0
for i in range(m-2):   # iterate over each data matrix row (non-terminal residue in sequence)
    if dmat[i+1] not in ('ALA','GLY'):
        atom = bb[i+1]
        ofile1.write("%i %i %i %i 2 15.0 193\n" % (atom,bb[i],bb[i+2],atom+1))
ofile1.write('\n')

ofile1.write(';Do not double count Calpha 1,4 interactions:\n') #v2.0
ofile1.write('[ exclusions ] ;any additional exclusions\n') #v2.0
for i in range(m-3):   # iterate over each data matrix row (residue in sequence)
    atom = bb[i]
    ofile1.write("%i %i\n" % (atom,bb[i+3]))
ofile1.write('\n')

ofile1.write(';Turn on backbone Calpha Cartesian restraints by removing semicolons:\n')
ofile1.write('[ position_restraints ]\n')
ofile1.write(';atom# type fx fy fz\n')
ofile1.write(';1 1 1000 1000 1000\n')
for i in range(m-2):   # iterate over each data matrix row (residue in sequence)
    ofile1.write(";%i 1 1000 1000 1000\n" % (bb[i+1]))
ofile1.write(";%i 1 1000 1000 1000\n" % (bb[-1]))
ofile1.close()
