# Supplementary material for: Refining amino acid hydrophobicity for dynamics simulation of membrane proteins
Source: PeerJ. 2018 Jan 10;6:e4230. doi: 10.7717/peerj.4230 (PMC5767086; doi:10.7717/peerj.4230)
Supplement: Supplemental Information 1 — Version 2.4 of the CgProt force field is included as a tar.gz archive. The package includes parameter text files, Python scripts, and equilibrated bilayer coordinates needed for simulations with the free Gromacs software package. [file peerj-06-4230-s001.tgz › cgprot24/README.TXT]

The CgProt force field of Hills et al. is free software for coarse-grained
molecular dynamics simulations of proteins. Copyright (C) 2017 Ron Hills.

The coarse-grained protein force field of Hills et al. is distributed under
the GNU General Public License (Version 3, see GPL.TXT), WITHOUT ANY WARRANTY.
This means that if you want to distribute a modified version or use part of it
in your own program, the entire modified must be licensed under GPL, and it
must clearly be labeled as derived work.

All published work utilizing this software or parameters should include the
following primary citations at a minimum:

   RD Hills Jr (2017) Refining amino acid hydrophobicity for dynamics
      simulation of membrane proteins. Submitted.
   RD Hills Jr and N McGlinchey (2016) Model parameters for simulation of
      physiological lipids. J. Comput. Chem. 37:1112. 

Please refer to the following references for practical considerations and limitations
of the model for simulating protein dynamics. An elastic network should be applied
to the protein backbone and membranes should be equilibrated at constant surface
tension.

   RD Hills Jr, L Lu and GA Voth (2010) "Multiscale coarse-graining of the
      protein energy landscape." PLoS Comput. Biol. 6:e1000827.
   AB Ward, O Guvench and RD Hills Jr (2012) "Coarse grain Lipid-protein
      molecular interactions and diffusion with MsbA flippase." Proteins 80:2178.
   RD Hills Jr, (2014) "Balancing bond, nonbond and Go-like terms in coarse
      grain simulations of conformational dynamics." Methods Mol. Biol. 1084:123.

The following programs are included in this package for simulations of the Hills et al
model using GROMACS (gromacs.org). Refer to detailed instructions and file
i/o included in the comments at the top of each file.
MKTOP - Given a standard 3-letter code amino acid sequence SEQ.IN this python program
        generates the PRO.ITP parameter and topology file necessary for CgProt simulations
        of a single protein in GROMACS. Molecule .ITP files are read in by CG.TOP
        sequentially (samples provided). Protein chains requiring elastic restrants
        need to be in a single moleculetype.itp
MKCG - Python program for converting an atomistic pdb structure CH.PDB into CG starting
       coordinates. Note this employs CHARMM-style atom names and sequence CHSEQ.IN, so a
       generic structure downloaded from the Protein Data Bank will require some processing
       prior to use.
MKENM - Given a coarse-grained .gro coordinate file this python program generates a backbone
        elastic network model: harmonic restraints are applied between all nonbonded alpha
        carbon pairs within a 10.5 angstrom distance cutoff [Proteins 80:2178].
MKLIP - Generates energy groups (lip.ndx) and VMD script (lip.tcl) for arbitrary numbers of
        phospholipids.
EXAMPLE/ - Directory containing sample input and correct output files for testing python
           script output of MKTOP and MKCG on your architecture (protein only).
BON.PARAM - human readable file containing bonded parameters employed in MKTOP
CG.TOP - sample file for defining your topology (reads in .itp files)
ATOMS.ITP - default atom (CG) site types and bond parameter file
SOLV.ITP - lipid and ion topology/parameters
.VMDRC - settings for viewing CG structures in VMD graphics software
em.mdp - energy minimization parameters
md.mdp - recommended mdrun parameters for membrane simulations 
nb/TABLE_*_*.XVG - Pairwise tabulated nonbonded interactions (mdrun input files must be in
                   the same directory).
mb/* - Input files and equilibrated bilayers for model prokaryotic and eukaryotic
       membrane simulations (see job.pbs).

Note 1:  The tabulated nonbonded parameters are NOT compatible with Gromacs 3, as they
        contain the potential and force rather than the second derivative.
Note 2:  In recent Gromacs versions the cutoff-scheme=group is being deprecated even
        though the Verlet scheme does not yet work with tabulated potentials. Group
        neighbor searching seems compatible with older GCC v.4x compilers but not e.g.
        with GCC 6.3. Check the LJ energy in your md.log file when upgrading.

                               * * * * *

                   Send bug reports to rhills@une.edu
