# Supplementary material for: Refining amino acid hydrophobicity for dynamics simulation of membrane proteins
Source: PeerJ. 2018 Jan 10;6:e4230. doi: 10.7717/peerj.4230 (PMC5767086; doi:10.7717/peerj.4230)
Supplement: Supplemental Information 1 — Version 2.4 of the CgProt force field is included as a tar.gz archive. The package includes parameter text files, Python scripts, and equilibrated bilayer coordinates needed for simulations with the free Gromacs software package. [file peerj-06-4230-s001.tgz › cgprot24/solv.itp]

; CgProt v.2 lipid parameters for DOPC, DOPE, POPC, POPE, POPG, cardiolipin (CL)
; and cholesterol (CHOL). Please cite:
;   RD Hills Jr and N McGlinchey (2016) Model parameters for simulation of
;   physiological lipids. J. Comput. Chem. 37:1112.

;Remove semicolons below for position_restraints

[ moleculetype ]
DOPC 2
[ atoms ]
;atom# atype res# resname aname chrg_grp#(neighbor search) charge
1 CH 1 DOPC CH1 1 0.0
2 PH 1 DOPC PH2 2 0.0
3 GL 1 DOPC GL3 3 0.0
4 E1 1 DOPC E14 4 0.0
5 E2 1 DOPC E25 5 0.0
6 S1 1 DOPC S16 6 0.0
7 S1 1 DOPC S17 7 0.0
8 SD 1 DOPC SD8 8 0.0
9 SD 1 DOPC SD9 9 0.0
10 SD 1 DOPC SD10 10 0.0
11 SD 1 DOPC SD11 11 0.0
12 SM 1 DOPC SM12 12 0.0
13 SM 1 DOPC SM13 13 0.0
14 SM 1 DOPC SM14 14 0.0
15 SM 1 DOPC SM15 15 0.0
[ bonds ]
;i j type b0 kb
1 2 1 0.435338 7914.763672
2 3 1 0.347142 13304.394531
3 4 1 0.331746 27240.429688
3 5 1 0.367552 8677.706055
4 6 1 0.406284 3684.867920
5 7 1 0.409157 4029.645020
6 8 1 0.341086 7679.174805
7 9 1 0.341086 7679.174805
8 10 1 0.331275 11681.549805
9 11 1 0.331275 11681.549805
10 12 1 0.338016 7773.890137
11 13 1 0.338016 7773.890137
12 14 1 0.344722 8026.464844
13 15 1 0.344722 8026.464844
[ angles ]
;i j k type theta0 ktheta..
1 2 3 1 127.866936 33.982502
2 3 4 1 130.030396 43.848289
2 3 5 1 124.993004 31.085911
4 3 5 1 122.829475 32.119198
3 4 6 1 142.850937 22.970921
3 5 7 1 142.054001 22.109949
4 6 8 1 159.353378 18.760365
5 7 9 1 157.129120 20.775555
6 8 10 1 146.591232 40.152771
7 9 11 1 146.591232 40.152771
8 10 12 1 145.041489 36.243141
9 11 13 1 145.041489 36.243141
10 12 14 1 158.180435 23.536003
11 13 15 1 158.180435 23.536003
[ dihedrals ]
;i j k l type phi0 kphi..
6 8 10 12 1 180 4.5 1 ;cis unsaturation [JCC 37:1112]
7 9 11 13 1 180 4.5 1 ;cis unsaturation
[ exclusions ]
6 12
7 13
[ position_restraints ]
;nr type fx fy fz
;2 1 0 0 1000 ;keeps bilayer thickness from shrinking in nrg minimization of small systems

[ moleculetype ]
DOPE 2
[ atoms ]
1 HH 1 DOPE HH1 1 0.0
2 PH 1 DOPE PH2 2 0.0
3 GL 1 DOPE GL3 3 0.0
4 E1 1 DOPE E14 4 0.0
5 E2 1 DOPE E25 5 0.0
6 S1 1 DOPE S16 6 0.0
7 S1 1 DOPE S17 7 0.0
8 SD 1 DOPE SD8 8 0.0
9 SD 1 DOPE SD9 9 0.0
10 SD 1 DOPE SD10 10 0.0
11 SD 1 DOPE SD11 11 0.0
12 SM 1 DOPE SM12 12 0.0
13 SM 1 DOPE SM13 13 0.0
14 SM 1 DOPE SM14 14 0.0
15 SM 1 DOPE SM15 15 0.0
[ bonds ]
1 2 1 0.328588 19707.820312
2 3 1 0.347142 13304.394531
3 4 1 0.331746 27240.429688
3 5 1 0.367552 8677.706055
4 6 1 0.406284 3684.867920
5 7 1 0.409157 4029.645020
6 8 1 0.341086 7679.174805
7 9 1 0.341086 7679.174805
8 10 1 0.331275 11681.549805
9 11 1 0.331275 11681.549805
10 12 1 0.338016 7773.890137
11 13 1 0.338016 7773.890137
12 14 1 0.344722 8026.464844
13 15 1 0.344722 8026.464844
[ angles ]
1 2 3 1 115.820549 74.611389
2 3 4 1 130.030396 43.848289
2 3 5 1 124.993004 31.085911
4 3 5 1 122.829475 32.119198
3 4 6 1 142.850937 22.970921
3 5 7 1 142.054001 22.109949
4 6 8 1 159.353378 18.760365
5 7 9 1 157.129120 20.775555
6 8 10 1 146.591232 40.152771
7 9 11 1 146.591232 40.152771
8 10 12 1 145.041489 36.243141
10 12 14 1 158.180435 23.536003
9 11 13 1 145.041489 36.243141
11 13 15 1 158.180435 23.536003
[ dihedrals ]
6 8 10 12 1 180 4.5 1 ;cis unsaturation
7 9 11 13 1 180 4.5 1 ;cis unsaturation
[ exclusions ]
6 12
7 13
[ position_restraints ]
;nr type fx fy fz
;2 1 0 0 1000 ;keeps bilayer thickness from shrinking in nrg minimization of small systems

[ moleculetype ]
POPC 2
[ atoms ]
1 CH 1 POPC CH1 1 0.0
2 PH 1 POPC PH2 2 0.0
3 GL 1 POPC GL3 3 0.0
4 E1 1 POPC E14 4 0.0
5 E2 1 POPC E25 5 0.0
6 S1 1 POPC S16 6 0.0
7 S1 1 POPC S17 7 0.0
8 SD 1 POPC SD8 8 0.0
9 SD 1 POPC SD9 9 0.0
10 SD 1 POPC SD10 10 0.0
11 SD 1 POPC SD11 11 0.0
12 SM 1 POPC SM12 12 0.0
13 SM 1 POPC SM13 13 0.0
14 SM 1 POPC SM14 14 0.0
15 SM 1 POPC SM15 15 0.0
[ bonds ]
1 2 1 0.435338 7914.763672
2 3 1 0.347142 13304.394531
3 4 1 0.331746 27240.429688
3 5 1 0.367552 8677.706055
4 6 1 0.406284 3684.867920
5 7 1 0.409157 4029.645020
6 8 1 0.341086 7679.174805
7 9 1 0.341086 7679.174805
8 10 1 0.331275 11681.549805
9 11 1 0.338016 7773.890137
10 12 1 0.338016 7773.890137
11 13 1 0.338016 7773.890137
12 14 1 0.344722 8026.464844
13 15 1 0.1 8026.464844
[ angles ]
1 2 3 1 127.866936 33.982502
2 3 4 1 130.030396 43.848289
2 3 5 1 124.993004 31.085911
4 3 5 1 122.829475 32.119198
3 4 6 1 142.850937 22.970921
3 5 7 1 142.054001 22.109949
4 6 8 1 159.353378 18.760365
5 7 9 1 157.129120 20.775555
6 8 10 1 146.591232 40.152771
7 9 11 1 158.180435 23.53600
8 10 12 1 145.041489 36.243141
9 11 13 1 158.180435 23.53600
10 12 14 1 158.180435 23.536003
11 13 15 1 158.180435 23.536003
[ dihedrals ]
6 8 10 12 1 180 4.5 1 ;cis unsaturation
[ exclusions ]
6 12
[ position_restraints ]
;nr type fx fy fz
;2 1 0 0 1000 ;keeps bilayer thickness from shrinking in nrg minimization of small systems

[ moleculetype ]
POPE 2
[ atoms ]
1 HH 1 POPE HH1 1 0.0
2 PH 1 POPE PH2 2 0.0
3 GL 1 POPE GL3 3 0.0
4 E1 1 POPE E14 4 0.0
5 E2 1 POPE E25 5 0.0
6 S1 1 POPE S16 6 0.0
7 S1 1 POPE S17 7 0.0
8 SD 1 POPE SD8 8 0.0
9 SD 1 POPE SD9 9 0.0
10 SD 1 POPE SD10 10 0.0
11 SD 1 POPE SD11 11 0.0
12 SM 1 POPE SM12 12 0.0
13 SM 1 POPE SM13 13 0.0
14 SM 1 POPE SM14 14 0.0
15 SM 1 POPE SM15 15 0.0
[ bonds ]
1 2 1 0.328588 19707.820312
2 3 1 0.347142 13304.394531
3 4 1 0.331746 27240.429688
3 5 1 0.367552 8677.706055
4 6 1 0.406284 3684.867920
5 7 1 0.409157 4029.645020
6 8 1 0.341086 7679.174805
7 9 1 0.341086 7679.174805
8 10 1 0.331275 11681.549805
9 11 1 0.338016 7773.890137
10 12 1 0.338016 7773.890137
11 13 1 0.338016 7773.890137
12 14 1 0.344722 8026.464844
13 15 1 0.1 8026.464844
[ angles ]
1 2 3 1 115.820549 74.611389
2 3 4 1 130.030396 43.848289
2 3 5 1 124.993004 31.085911
4 3 5 1 122.829475 32.119198
3 4 6 1 142.850937 22.970921
3 5 7 1 142.054001 22.109949
4 6 8 1 159.353378 18.760365
5 7 9 1 157.129120 20.775555
6 8 10 1 146.591232 40.152771
7 9 11 1 158.180435 23.53600
8 10 12 1 145.041489 36.243141
9 11 13 1 158.180435 23.53600
10 12 14 1 158.180435 23.536003
11 13 15 1 158.180435 23.536003
[ dihedrals ]
6 8 10 12 1 180 4.5 1 ;cis unsaturation
[ exclusions ]
6 12
[ position_restraints ]
;nr type fx fy fz
;2 1 0 0 1000 ;keeps bilayer thickness from shrinking in nrg minimization of small systems

[ moleculetype ]
POPG 2
[ atoms ]
1 GL 1 POPG GL1 1 0.0
2 PH 1 POPG PH2 2 0.0
3 GL 1 POPG GL3 3 0.0
4 E1 1 POPG E14 4 0.0
5 E2 1 POPG E25 5 0.0
6 S1 1 POPG S16 6 0.0
7 S1 1 POPG S17 7 0.0
8 SD 1 POPG SD8 8 0.0
9 SD 1 POPG SD9 9 0.0
10 SD 1 POPG SD10 10 0.0
11 SD 1 POPG SD11 11 0.0
12 SM 1 POPG SM12 12 0.0
13 SM 1 POPG SM13 13 0.0
14 SM 1 POPG SM14 14 0.0
15 SM 1 POPG SM15 15 0.0
[ bonds ]
1 2 1 0.328 7914.7
2 3 1 0.347142 13304.394531
3 4 1 0.331746 27240.429688
3 5 1 0.367552 8677.706055
4 6 1 0.406284 3684.867920
5 7 1 0.409157 4029.645020
6 8 1 0.341086 7679.174805
7 9 1 0.341086 7679.174805
8 10 1 0.331275 11681.549805
9 11 1 0.338016 7773.890137
10 12 1 0.338016 7773.890137
11 13 1 0.338016 7773.890137
12 14 1 0.344722 8026.464844
13 15 1 0.1 8026.464844
[ angles ]
1 2 3 1 115.8 33.9
2 3 4 1 130.030396 43.848289
2 3 5 1 124.993004 31.085911
4 3 5 1 122.829475 32.119198
3 4 6 1 142.850937 22.970921
3 5 7 1 142.054001 22.109949
4 6 8 1 159.353378 18.760365
5 7 9 1 157.129120 20.775555
6 8 10 1 146.591232 40.152771
7 9 11 1 158.180435 23.53600
8 10 12 1 145.041489 36.243141
9 11 13 1 158.180435 23.53600
10 12 14 1 158.180435 23.536003
11 13 15 1 158.180435 23.536003
[ dihedrals ]
6 8 10 12 1 180 4.5 1 ;cis unsaturation
[ exclusions ]
6 12
[ position_restraints ]
;nr type fx fy fz
;2 1 0 0 1000 ;keeps bilayer thickness from shrinking in nrg minimization of small systems

[ moleculetype ]
CL 2
[ atoms ]
1 GL 1 CL GL1 1 0.0
2 PH 1 CL PH2 2 0.0
3 GL 1 CL GL3 3 0.0
4 E1 1 CL E14 4 0.0
5 E2 1 CL E25 5 0.0
6 S1 1 CL S16 6 0.0
7 S1 1 CL S17 7 0.0
8 SD 1 CL SD8 8 0.0
9 SD 1 CL SD9 9 0.0
10 SD 1 CL SD10 10 0.0
11 SD 1 CL SD11 11 0.0
12 SM 1 CL SM12 12 0.0
13 SM 1 CL SM13 13 0.0
14 SM 1 CL SM14 14 0.0
15 SM 1 CL SM15 15 0.0
16 PH 1 CL PH22 16 0.0
17 GL 1 CL GL32 17 0.0
18 E1 1 CL E142 18 0.0
19 E2 1 CL E252 19 0.0
20 S1 1 CL S162 20 0.0
21 S1 1 CL S172 21 0.0
22 SD 1 CL SD82 22 0.0
23 SD 1 CL SD92 23 0.0
24 SD 1 CL SD20 24 0.0
25 SD 1 CL SD21 25 0.0
26 SM 1 CL SM22 26 0.0
27 SM 1 CL SM23 27 0.0
28 SM 1 CL SM24 28 0.0
29 SM 1 CL SM25 29 0.0
[ bonds ]
1 2 1 0.328 7914.7
2 3 1 0.347142 13304.394531
3 4 1 0.331746 27240.429688
3 5 1 0.367552 8677.706055
4 6 1 0.406284 3684.867920
5 7 1 0.409157 4029.645020
6 8 1 0.341086 7679.174805
7 9 1 0.341086 7679.174805
8 10 1 0.331275 11681.549805
9 11 1 0.338016 7773.890137
10 12 1 0.338016 7773.890137
11 13 1 0.338016 7773.890137
12 14 1 0.344722 8026.464844
13 15 1 0.1 8026.464844
1 16 1 0.328 7914.7
16 17 1 0.347142 13304.394531
17 18 1 0.331746 27240.429688
17 19 1 0.367552 8677.706055
18 20 1 0.406284 3684.867920
19 21 1 0.409157 4029.645020
20 22 1 0.341086 7679.174805
21 23 1 0.341086 7679.174805
22 24 1 0.331275 11681.549805
23 25 1 0.338016 7773.890137
24 26 1 0.338016 7773.890137
25 27 1 0.338016 7773.890137
26 28 1 0.344722 8026.464844
27 29 1 0.1 8026.464844
[ angles ]
1 2 3 1 115.8 33.9
2 3 4 1 130.030396 43.848289
2 3 5 1 124.993004 31.085911
4 3 5 1 122.829475 32.119198
3 4 6 1 142.850937 22.970921
3 5 7 1 142.054001 22.109949
4 6 8 1 159.353378 18.760365
5 7 9 1 157.129120 20.775555
6 8 10 1 146.591232 40.152771
7 9 11 1 158.180435 23.53600
8 10 12 1 145.041489 36.243141
9 11 13 1 158.180435 23.53600
10 12 14 1 158.180435 23.536003
11 13 15 1 158.180435 23.536003
2 1 16 1 115.8 33.9
1 16 17 1 115.8 33.9
16 17 18 1 130.030396 43.848289
16 17 19 1 124.993004 31.085911
18 17 19 1 122.829475 32.119198
17 18 20 1 142.850937 22.970921
17 19 21 1 142.054001 22.109949
18 20 22 1 159.353378 18.760365
19 21 23 1 157.129120 20.775555
20 22 24 1 146.591232 40.152771
21 23 25 1 158.180435 23.536003
22 24 26 1 145.041489 36.243141
23 25 27 1 158.180435 23.536003
24 26 28 1 158.180435 23.536003
25 27 29 1 158.180435 23.536003
[ dihedrals ]
6 8 10 12 1 180 4.5 1 ;cis unsaturation
20 22 24 26 1 180 4.5 1; cis unsaturation
[ exclusions ]
6 12
20 26
[ position_restraints ]
;nr type fx fy fz
;2 1 0 0 1000 ;keeps bilayer thickness from shrinking in nrg minimization of small systems
;16 1 0 0 1000

[ moleculetype ] ;Daily et al. JCTC 10:2137 (2014).
CHOL 1
[ atoms ]
    1  GL     1   CHOL  GL1    1  0.0000 77.22
    2  SM     1   CHOL  SM2    2  0.0000 40.0
    3  SM     1   CHOL  SM3    3  0.0000 38.69
    4  SM     1   CHOL  SM4    4  0.0000 159.65
    5  SM     1   CHOL  SM5    5  0.0000 40.0
    6  SM     1   CHOL  SM6    6  0.0000 40.0
    7  SM     1   CHOL  SM7    7  0.0000 39.44
    8  SM     1   CHOL  SM8    8  0.0000 39.44
    9  SM     1   CHOL  SM9    9  0.0000 72.0
[ bonds ]
  1   2   1 0.1830 2.0000e+04
  2   3   1 0.2670 2.0000e+04
  2   4   1 0.4330 2.0000e+04
  4   6   1 0.1940 2.0000e+04
  4   7   1 0.4050 2.0000e+04
  5   6   1 0.3760 2.0000e+04
  6   7   1 0.5270 2.0000e+04
  2   6   1 0.4160 2.0000e+04
  3   6   1 0.2960 2.0000e+04
  7   8   1 0.2970 3.5000e+03
  8   9   1 0.3040 3.5000e+03
  1   3   1 0.4150 100000 ;1000000
  1   4   1 0.6140 100000
  3   4   1 0.2880 100000
  3   5   1 0.4240 100000
  4   5   1 0.2650 100000
  5   7   1 0.2900 100000
[ angles ]
  4   7   8 2 180.0 25.0
  5   7   8 2 106.8 100.0
  7   8   9 2 180.0 50.0
[ dihedrals ]
  1   3   5   7   2    0.00 100.000
  1   3   5   4   2    0.00 100.000
  1   4   5   3   2    0.00 100.000
  4   7   5   3   2    0.00 100.000
  3   5   7   4   2    0.00 100.000
  6   3   5   4   2  -44.08 300.000
  6   4   5   3   2   74.54 300.000
  6   4   3   2   2   82.02 300.000
  6   2   3   4   2  -38.99 300.000
[ exclusions ]
   1 2 3 4 5 6 7
   2 3 4 5 6 7
   3 4 5 6 7
   4 5 6 7
   5 6 7
   6 7
[ position_restraints ]
;nr type fx fy fz
;1 1 0 0 1000 ;keeps bilayer thickness from shrinking in nrg minimization of small systems

[ moleculetype ] ;Calcium cation [White, Chalmers & Hills. In preparation.]
CAT 0
[ atoms ]
1 HH 1 CAT M2 1 0.0

[ moleculetype] ;Chloride anion [White, Chalmers & Hills. In preparation.]
AN 0
[ atoms ]
;atom# atype res# resname aname chrg_grp#(neighbor search) charge
1 NEG 1 AN X1 1 0.0
