# Supplementary material for: Refining amino acid hydrophobicity for dynamics simulation of membrane proteins
Source: PeerJ. 2018 Jan 10;6:e4230. doi: 10.7717/peerj.4230 (PMC5767086; doi:10.7717/peerj.4230)
Supplement: Supplemental Information 1 — Version 2.4 of the CgProt force field is included as a tar.gz archive. The package includes parameter text files, Python scripts, and equilibrated bilayer coordinates needed for simulations with the free Gromacs software package. [file peerj-06-4230-s001.tgz › cgprot24/workflow.txt]

#Protein-only Simulation:

#Program       INPUT                OUTPUT              
mkcg           (chseq.in, ch.pdb)   (cg.gro, cg.pdb)
mktop          (seq.in)             (pro.itp, pro.ndx, pro.tcl)
mkenm <cg.gro> (CG numbering from 1 required)  (stdout for [bonds] directive in cg.itp)
..add enm bonds to pro.itp

#Lipid-protein Simulation:
mktop <offset> (seq.in)   (atom numbers in cg.ndx will start after lipids)
mklip <cg.top>                      (lip.ndx, lip.tcl)
..merge pro.ndx and lip.ndx in a text editor
..merge mb/<lipids.gro> and cg.gro in a text editor
