# Supplementary material for: Refining amino acid hydrophobicity for dynamics simulation of membrane proteins
Source: PeerJ. 2018 Jan 10;6:e4230. doi: 10.7717/peerj.4230 (PMC5767086; doi:10.7717/peerj.4230)
Supplement: Supplemental Information 1 — Version 2.4 of the CgProt force field is included as a tar.gz archive. The package includes parameter text files, Python scripts, and equilibrated bilayer coordinates needed for simulations with the free Gromacs software package. [file peerj-06-4230-s001.tgz › cgprot24/nb/table_APOL_APOL.xvg]

0.000000 0 0 146.13 4.172637e+02 0 0
0.005000 0 0 144.044 4.172637e+02 0 0
0.010000 0 0 141.957 4.172637e+02 0 0
0.015000 0 0 139.871 4.172637e+02 0 0
0.020000 0 0 137.785 4.172637e+02 0 0
0.025000 0 0 135.699 4.172637e+02 0 0
0.030000 0 0 133.612 4.172637e+02 0 0
0.035000 0 0 131.526 4.172637e+02 0 0
0.040000 0 0 129.44 4.172637e+02 0 0
0.045000 0 0 127.353 4.172637e+02 0 0
0.050000 0 0 125.267 4.172637e+02 0 0
0.055000 0 0 123.181 4.172637e+02 0 0
0.060000 0 0 121.094 4.172637e+02 0 0
0.065000 0 0 119.008 4.172637e+02 0 0
0.070000 0 0 116.922 4.172637e+02 0 0
0.075000 0 0 114.835 4.172637e+02 0 0
0.080000 0 0 112.749 4.172637e+02 0 0
0.085000 0 0 110.663 4.172637e+02 0 0
0.090000 0 0 108.576 4.172637e+02 0 0
0.095000 0 0 106.49 4.172637e+02 0 0
0.100000 0 0 104.404 4.172637e+02 0 0
0.105000 0 0 102.317 4.172637e+02 0 0
0.110000 0 0 100.231 4.172637e+02 0 0
0.115000 0 0 98.1448 4.172637e+02 0 0
0.120000 0 0 96.0585 4.172637e+02 0 0
0.125000 0 0 93.9721 4.172637e+02 0 0
0.130000 0 0 91.8858 4.172637e+02 0 0
0.135000 0 0 89.7995 4.172637e+02 0 0
0.140000 0 0 87.7132 4.172637e+02 0 0
0.145000 0 0 85.6269 4.172637e+02 0 0
0.150000 0 0 83.5406 4.172637e+02 0 0
0.155000 0 0 81.4542 4.172637e+02 0 0
0.160000 0 0 79.3679 4.172637e+02 0 0
0.165000 0 0 77.2816 4.172637e+02 0 0
0.170000 0 0 75.1953 4.172637e+02 0 0
0.175000 0 0 73.109 4.172637e+02 0 0
0.180000 0 0 71.0227 4.172637e+02 0 0
0.185000 0 0 68.9363 4.172637e+02 0 0
0.190000 0 0 66.85 4.172637e+02 0 0
0.195000 0 0 64.7637 4.172637e+02 0 0
0.200000 0 0 62.6774 4.172637e+02 0 0
0.205000 0 0 60.5911 4.172637e+02 0 0
0.210000 0 0 58.5047 4.172637e+02 0 0
0.215000 0 0 56.4184 4.172637e+02 0 0
0.220000 0 0 54.3321 4.172637e+02 0 0
0.225000 0 0 52.2458 4.172637e+02 0 0
0.230000 0 0 50.1595 4.172637e+02 0 0
0.235000 0 0 48.0732 4.172637e+02 0 0
0.240000 0 0 45.9868 4.172637e+02 0 0
0.245000 0 0 43.9005 4.172637e+02 0 0
0.250000 0 0 41.8142 4.172637e+02 0 0
0.255000 0 0 39.7279 4.172637e+02 0 0
0.260000 0 0 37.6416 4.172637e+02 0 0
0.265000 0 0 35.5552 4.172637e+02 0 0
0.270000 0 0 33.4689 4.172637e+02 0 0
0.275000 0 0 31.3826 4.172637e+02 0 0
0.280000 0 0 29.2963 4.172637e+02 0 0
0.285000 0 0 27.21 4.172637e+02 0 0
0.290000 0 0 25.1026 4.126730e+02 0 0
0.295000 0 0 23.1261 3.833968e+02 0 0
0.300000 0 0 21.2135 3.871515e+02 0 0
0.305000 0 0 19.1995 4.239589e+02 0 0
0.310000 0 0 16.9255 4.851134e+02 0 0
0.315000 0 0 14.4196 5.090814e+02 0 0
0.320000 0 0 11.9167 4.838837e+02 0 0
0.325000 0 0 9.66267 4.095201e+02 0 0
0.330000 0 0 7.85041 3.198141e+02 0 0
0.335000 0 0 6.41894 2.573344e+02 0 0
0.340000 0 0 5.23146 2.222181e+02 0 0
0.345000 0 0 4.15325 2.114596e+02 0 0
0.350000 0 0 3.12247 1.997389e+02 0 0
0.355000 0 0 2.16701 1.813320e+02 0 0
0.360000 0 0 1.3203 1.562389e+02 0 0
0.365000 0 0 0.607361 1.300611e+02 0 0
0.370000 0 0 0.007799 1.109536e+02 0 0
0.375000 0 0 -0.514074 9.898541e+01 0 0
0.380000 0 0 -0.99348 9.340616e+01 0 0
0.385000 0 0 -1.44479 8.657700e+01 0 0
0.390000 0 0 -1.85384 7.650308e+01 0 0
0.395000 0 0 -2.20441 6.318442e+01 0 0
0.400000 0 0 -2.48351 4.887308e+01 0 0
0.405000 0 0 -2.69787 3.734541e+01 0 0
0.410000 0 0 -2.8617 2.866093e+01 0 0
0.415000 0 0 -2.98912 2.264570e+01 0 0
0.420000 0 0 -3.0886 1.712127e+01 0 0
0.425000 0 0 -3.16006 1.143298e+01 0 0
0.430000 0 0 -3.20266 5.580819e+00 0 0
0.435000 0 0 -3.216 -1.361031e-01 0 0
0.440000 0 0 -3.2025 -5.141884e+00 0 0
0.445000 0 0 -3.16579 -9.422138e+00 0 0
0.450000 0 0 -3.10948 -1.299175e+01 0 0
0.455000 0 0 -3.03663 -1.608535e+01 0 0
0.460000 0 0 -2.94929 -1.878387e+01 0 0
0.465000 0 0 -2.84945 -2.108732e+01 0 0
0.470000 0 0 -2.73907 -2.299748e+01 0 0
0.475000 0 0 -2.62012 -2.451828e+01 0 0
0.480000 0 0 -2.49454 -2.564986e+01 0 0
0.485000 0 0 -2.36426 -2.640417e+01 0 0
0.490000 0 0 -2.23067 -2.702572e+01 0 0
0.495000 0 0 -2.09407 -2.761118e+01 0 0
0.500000 0 0 -1.95462 -2.816054e+01 0 0
0.505000 0 0 -1.81269 -2.853515e+01 0 0
0.510000 0 0 -1.67017 -2.838446e+01 0 0
0.515000 0 0 -1.52975 -2.769138e+01 0 0
0.520000 0 0 -1.39415 -2.647438e+01 0 0
0.525000 0 0 -1.26494 -2.524601e+01 0 0
0.530000 0 0 -1.14132 -2.423834e+01 0 0
0.535000 0 0 -1.02219 -2.345138e+01 0 0
0.540000 0 0 -0.906563 -2.278098e+01 0 0
0.545000 0 0 -0.794712 -2.192541e+01 0 0
0.550000 0 0 -0.68765 -2.086557e+01 0 0
0.555000 0 0 -0.586395 -1.960704e+01 0 0
0.560000 0 0 -0.491503 -1.837358e+01 0 0
0.565000 0 0 -0.402424 -1.728134e+01 0 0
0.570000 0 0 -0.318454 -1.633031e+01 0 0
0.575000 0 0 -0.238955 -1.545803e+01 0 0
0.580000 0 0 -0.164107 -1.445686e+01 0 0
0.585000 0 0 -0.094628 -1.331022e+01 0 0
0.590000 0 0 -0.031246 -1.202204e+01 0 0
0.595000 0 0 0.025805 -1.084063e+01 0 0
0.600000 0 0 0.077585 -9.913987e+00 0 0
0.605000 0 0 0.125369 -9.242105e+00 0 0
0.610000 0 0 0.170357 -8.753392e+00 0 0
0.615000 0 0 0.212724 -8.173886e+00 0 0
0.620000 0 0 0.251899 -7.476704e+00 0 0
0.625000 0 0 0.287295 -6.661751e+00 0 0
0.630000 0 0 0.3183 -5.717766e+00 0 0
0.635000 0 0 0.344244 -4.637018e+00 0 0
0.640000 0 0 0.364443 -3.419509e+00 0 0
0.645000 0 0 0.378252 -2.107156e+00 0 0
0.650000 0 0 0.385686 -8.852555e-01 0 0
0.655000 0 0 0.387292 2.242167e-01 0 0
0.660000 0 0 0.383632 1.221145e+00 0 0
0.665000 0 0 0.375331 2.069812e+00 0 0
0.670000 0 0 0.363228 2.741858e+00 0 0
0.675000 0 0 0.348206 3.237282e+00 0 0
0.680000 0 0 0.331134 3.572833e+00 0 0
0.685000 0 0 0.31259 3.834472e+00 0 0
0.690000 0 0 0.292892 4.034350e+00 0 0
0.695000 0 0 0.27235 4.172507e+00 0 0
0.700000 0 0 0.251092 4.353939e+00 0 0
0.705000 0 0 0.228576 4.675676e+00 0 0
0.710000 0 0 0.204101 5.137719e+00 0 0
0.715000 0 0 0.177033 5.659264e+00 0 0
0.720000 0 0 0.148285 5.755497e+00 0 0
0.725000 0 0 0.120321 5.345616e+00 0 0
0.730000 0 0 0.095672 4.429621e+00 0 0
0.735000 0 0 0.076037 3.516391e+00 0 0
0.740000 0 0 0.059586 3.156578e+00 0 0
0.745000 0 0 0.043549 3.350393e+00 0 0
0.750000 0 0 0.025249 3.980635e+00 0 0
0.755000 0 0 0.004521 4.218198e+00 0 0
0.760000 0 0 -0.016009 3.901549e+00 0 0
0.765000 0 0 -0.033571 3.030688e+00 0 0
0.770000 0 0 -0.046033 2.014221e+00 0 0
0.775000 0 0 -0.054331 1.366789e+00 0 0
0.780000 0 0 -0.060318 1.090059e+00 0 0
0.785000 0 0 -0.065806 1.122431e+00 0 0
0.790000 0 0 -0.07111 9.444830e-01 0 0
0.795000 0 0 -0.074705 4.387102e-01 0 0
0.800000 0 0 -0.074951 -3.948873e-01 0 0
0.805000 0 0 -0.070637 -1.270878e+00 0 0
0.810000 0 0 -0.06287 -1.773388e+00 0 0
0.815000 0 0 -0.053532 -1.898891e+00 0 0
0.820000 0 0 -0.044486 -1.684257e+00 0 0
0.825000 0 0 -0.036568 -1.505231e+00 0 0
0.830000 0 0 -0.02921 -1.460003e+00 0 0
0.835000 0 0 -0.021745 -1.548575e+00 0 0
0.840000 0 0 -0.013553 -1.734911e+00 0 0
0.845000 0 0 -0.004335 -1.958543e+00 0 0
0.850000 0 0 0.006093 -2.218515e+00 0 0
0.855000 0 0 0.017906 -2.505714e+00 0 0
0.860000 0 0 0.030985 -2.705876e+00 0 0
0.865000 0 0 0.044762 -2.784639e+00 0 0
0.870000 0 0 0.058629 -2.742002e+00 0 0
0.875000 0 0 0.072047 -2.626880e+00 0 0
0.880000 0 0 0.084938 -2.533514e+00 0 0
0.885000 0 0 0.097422 -2.464263e+00 0 0
0.890000 0 0 0.109617 -2.411742e+00 0 0
0.895000 0 0 0.121353 -2.259375e+00 0 0
0.900000 0 0 0.131977 -1.966925e+00 0 0
0.905000 0 0 0.140789 -1.534392e+00 0 0
0.910000 0 0 0.147197 -1.046210e+00 0 0
0.915000 0 0 0.151478 -6.888483e-01 0 0
0.920000 0 0 0.154315 -4.690306e-01 0 0
0.925000 0 0 0.156395 -3.814093e-01 0 0
0.930000 0 0 0.158148 -3.163654e-01 0 0
0.935000 0 0 0.159524 -2.305373e-01 0 0
0.940000 0 0 0.160419 -1.239252e-01 0 0
0.945000 0 0 0.160734 -1.280962e-03 0 0
0.950000 0 0 0.160425 1.253741e-01 0 0
0.955000 0 0 0.159475 2.554527e-01 0 0
0.960000 0 0 0.157866 3.876234e-01 0 0
0.965000 0 0 0.155663 4.848998e-01 0 0
0.970000 0 0 0.153103 5.305229e-01 0 0
0.975000 0 0 0.150444 5.244927e-01 0 0
0.980000 0 0 0.147936 4.734607e-01 0 0
0.985000 0 0 0.145751 3.967114e-01 0 0
0.990000 0 0 0.14401 2.954680e-01 0 0
0.995000 0 0 0.142836 1.712941e-01 0 0
1.000000 0 0 0.142221 8.677955e-02 0 0
1.005000 0 0 0.141848 7.443211e-02 0 0
1.010000 0 0 0.141357 1.342517e-01 0 0
1.015000 0 0 0.140399 2.542019e-01 0 0
1.020000 0 0 0.138785 3.942299e-01 0 0
1.025000 0 0 0.136428 5.511378e-01 0 0
1.030000 0 0 0.133245 7.245156e-01 0 0
1.035000 0 0 0.129203 8.883666e-01 0 0
1.040000 0 0 0.124403 1.027187e+00 0 0
1.045000 0 0 0.118972 1.140977e+00 0 0
1.050000 0 0 0.113045 1.220062e+00 0 0
1.055000 0 0 0.106895 1.227391e+00 0 0
1.060000 0 0 0.100897 1.159326e+00 0 0
1.065000 0 0 0.095427 1.016895e+00 0 0
1.070000 0 0 0.090635 9.218218e-01 0 0
1.075000 0 0 0.085991 9.577091e-01 0 0
1.080000 0 0 0.08084 1.124557e+00 0 0
1.085000 0 0 0.074583 1.364206e+00 0 0
1.090000 0 0 0.067535 1.419377e+00 0 0
1.095000 0 0 0.060748 1.259531e+00 0 0
1.100000 0 0 0.055298 8.855922e-01 0 0
1.105000 0 0 0.051746 5.855266e-01 0 0
1.110000 0 0 0.048938 5.881359e-01 0 0
1.115000 0 0 0.04536 8.934203e-01 0 0
1.120000 0 0 0.039595 1.395174e+00 0 0
1.125000 0 0 0.03206 1.547852e+00 0 0
1.130000 0 0 0.024827 1.274272e+00 0 0
1.135000 0 0 0.020027 5.746651e-01 0 0
1.140000 0 0 0.018753 5.979418e-02 0 0
1.145000 0 0 0.018455 0 0 0
1.150000 0 0 0.018156 0 0 0
1.155000 0 0 0 0 0 0
1.160000 0 0 0 0 0 0
1.165000 0 0 0 0 0 0
1.170000 0 0 0 0 0 0
1.175000 0 0 0 0 0 0
1.180000 0 0 0 0 0 0
1.185000 0 0 0 0 0 0
1.190000 0 0 0 0 0 0
1.195000 0 0 0 0 0 0
1.200000 0 0 0 0 0 0
1.205000 0 0 0 0 0 0
1.210000 0 0 0 0 0 0
1.215000 0 0 0 0 0 0
1.220000 0 0 0 0 0 0
1.225000 0 0 0 0 0 0
1.230000 0 0 0 0 0 0
1.235000 0 0 0 0 0 0
1.240000 0 0 0 0 0 0
1.245000 0 0 0 0 0 0
1.250000 0 0 0 0 0 0
1.255000 0 0 0 0 0 0
1.260000 0 0 0 0 0 0
1.265000 0 0 0 0 0 0
1.270000 0 0 0 0 0 0
1.275000 0 0 0 0 0 0
1.280000 0 0 0 0 0 0
1.285000 0 0 0 0 0 0
1.290000 0 0 0 0 0 0
1.295000 0 0 0 0 0 0
1.300000 0 0 0 0 0 0
1.305000 0 0 0 0 0 0
1.310000 0 0 0 0 0 0
1.315000 0 0 0 0 0 0
1.320000 0 0 0 0 0 0
1.325000 0 0 0 0 0 0
1.330000 0 0 0 0 0 0
1.335000 0 0 0 0 0 0
1.340000 0 0 0 0 0 0
1.345000 0 0 0 0 0 0
1.350000 0 0 0 0 0 0
1.355000 0 0 0 0 0 0
1.360000 0 0 0 0 0 0
1.365000 0 0 0 0 0 0
1.370000 0 0 0 0 0 0
1.375000 0 0 0 0 0 0
1.380000 0 0 0 0 0 0
1.385000 0 0 0 0 0 0
1.390000 0 0 0 0 0 0
1.395000 0 0 0 0 0 0
1.400000 0 0 0 0 0 0
1.405000 0 0 0 0 0 0
1.410000 0 0 0 0 0 0
1.415000 0 0 0 0 0 0
1.420000 0 0 0 0 0 0
1.425000 0 0 0 0 0 0
1.430000 0 0 0 0 0 0
1.435000 0 0 0 0 0 0
1.440000 0 0 0 0 0 0
1.445000 0 0 0 0 0 0
1.450000 0 0 0 0 0 0
1.455000 0 0 0 0 0 0
1.460000 0 0 0 0 0 0
1.465000 0 0 0 0 0 0
1.470000 0 0 0 0 0 0
1.475000 0 0 0 0 0 0
1.480000 0 0 0 0 0 0
1.485000 0 0 0 0 0 0
1.490000 0 0 0 0 0 0
1.495000 0 0 0 0 0 0
1.500000 0 0 0 0 0 0
1.505000 0 0 0 0 0 0
1.510000 0 0 0 0 0 0
1.515000 0 0 0 0 0 0
1.520000 0 0 0 0 0 0
1.525000 0 0 0 0 0 0
1.530000 0 0 0 0 0 0
1.535000 0 0 0 0 0 0
1.540000 0 0 0 0 0 0
1.545000 0 0 0 0 0 0
1.550000 0 0 0 0 0 0
1.555000 0 0 0 0 0 0
1.560000 0 0 0 0 0 0
1.565000 0 0 0 0 0 0
1.570000 0 0 0 0 0 0
1.575000 0 0 0 0 0 0
1.580000 0 0 0 0 0 0
1.585000 0 0 0 0 0 0
1.590000 0 0 0 0 0 0
1.595000 0 0 0 0 0 0
1.600000 0 0 0 0 0 0
1.605000 0 0 0 0 0 0
1.610000 0 0 0 0 0 0
1.615000 0 0 0 0 0 0
1.620000 0 0 0 0 0 0
1.625000 0 0 0 0 0 0
1.630000 0 0 0 0 0 0
1.635000 0 0 0 0 0 0
1.640000 0 0 0 0 0 0
1.645000 0 0 0 0 0 0
1.650000 0 0 0 0 0 0
1.655000 0 0 0 0 0 0
1.660000 0 0 0 0 0 0
1.665000 0 0 0 0 0 0
1.670000 0 0 0 0 0 0
1.675000 0 0 0 0 0 0
1.680000 0 0 0 0 0 0
1.685000 0 0 0 0 0 0
1.690000 0 0 0 0 0 0
1.695000 0 0 0 0 0 0
1.700000 0 0 0 0 0 0
1.705000 0 0 0 0 0 0
1.710000 0 0 0 0 0 0
1.715000 0 0 0 0 0 0
1.720000 0 0 0 0 0 0
1.725000 0 0 0 0 0 0
1.730000 0 0 0 0 0 0
1.735000 0 0 0 0 0 0
1.740000 0 0 0 0 0 0
1.745000 0 0 0 0 0 0
1.750000 0 0 0 0 0 0
1.755000 0 0 0 0 0 0
1.760000 0 0 0 0 0 0
1.765000 0 0 0 0 0 0
1.770000 0 0 0 0 0 0
1.775000 0 0 0 0 0 0
1.780000 0 0 0 0 0 0
1.785000 0 0 0 0 0 0
1.790000 0 0 0 0 0 0
1.795000 0 0 0 0 0 0
1.800000 0 0 0 0 0 0
1.805000 0 0 0 0 0 0
1.810000 0 0 0 0 0 0
1.815000 0 0 0 0 0 0
1.820000 0 0 0 0 0 0
1.825000 0 0 0 0 0 0
1.830000 0 0 0 0 0 0
1.835000 0 0 0 0 0 0
1.840000 0 0 0 0 0 0
1.845000 0 0 0 0 0 0
1.850000 0 0 0 0 0 0
1.855000 0 0 0 0 0 0
1.860000 0 0 0 0 0 0
1.865000 0 0 0 0 0 0
1.870000 0 0 0 0 0 0
1.875000 0 0 0 0 0 0
1.880000 0 0 0 0 0 0
1.885000 0 0 0 0 0 0
1.890000 0 0 0 0 0 0
1.895000 0 0 0 0 0 0
1.900000 0 0 0 0 0 0
1.905000 0 0 0 0 0 0
1.910000 0 0 0 0 0 0
1.915000 0 0 0 0 0 0
1.920000 0 0 0 0 0 0
1.925000 0 0 0 0 0 0
1.930000 0 0 0 0 0 0
1.935000 0 0 0 0 0 0
1.940000 0 0 0 0 0 0
1.945000 0 0 0 0 0 0
1.950000 0 0 0 0 0 0
1.955000 0 0 0 0 0 0
1.960000 0 0 0 0 0 0
1.965000 0 0 0 0 0 0
1.970000 0 0 0 0 0 0
1.975000 0 0 0 0 0 0
1.980000 0 0 0 0 0 0
1.985000 0 0 0 0 0 0
1.990000 0 0 0 0 0 0
1.995000 0 0 0 0 0 0
2.000000 0 0 0 0 0 0
2.005000 0 0 0 0 0 0
2.010000 0 0 0 0 0 0
2.015000 0 0 0 0 0 0
2.020000 0 0 0 0 0 0
2.025000 0 0 0 0 0 0
2.030000 0 0 0 0 0 0
2.035000 0 0 0 0 0 0
2.040000 0 0 0 0 0 0
2.045000 0 0 0 0 0 0
2.050000 0 0 0 0 0 0
2.055000 0 0 0 0 0 0
2.060000 0 0 0 0 0 0
2.065000 0 0 0 0 0 0
2.070000 0 0 0 0 0 0
2.075000 0 0 0 0 0 0
2.080000 0 0 0 0 0 0
2.085000 0 0 0 0 0 0
2.090000 0 0 0 0 0 0
2.095000 0 0 0 0 0 0
2.100000 0 0 0 0 0 0
2.105000 0 0 0 0 0 0
2.110000 0 0 0 0 0 0
2.115000 0 0 0 0 0 0
2.120000 0 0 0 0 0 0
2.125000 0 0 0 0 0 0
2.130000 0 0 0 0 0 0
2.135000 0 0 0 0 0 0
2.140000 0 0 0 0 0 0
2.145000 0 0 0 0 0 0
2.150000 0 0 0 0 0 0
2.155000 0 0 0 0 0 0
2.160000 0 0 0 0 0 0
2.165000 0 0 0 0 0 0
2.170000 0 0 0 0 0 0
2.175000 0 0 0 0 0 0
2.180000 0 0 0 0 0 0
2.185000 0 0 0 0 0 0
2.190000 0 0 0 0 0 0
2.195000 0 0 0 0 0 0
2.200000 0 0 0 0 0 0
2.205000 0 0 0 0 0 0
2.210000 0 0 0 0 0 0
2.215000 0 0 0 0 0 0
2.220000 0 0 0 0 0 0
2.225000 0 0 0 0 0 0
2.230000 0 0 0 0 0 0
2.235000 0 0 0 0 0 0
2.240000 0 0 0 0 0 0
2.245000 0 0 0 0 0 0
2.250000 0 0 0 0 0 0
2.255000 0 0 0 0 0 0
2.260000 0 0 0 0 0 0
2.265000 0 0 0 0 0 0
2.270000 0 0 0 0 0 0
2.275000 0 0 0 0 0 0
2.280000 0 0 0 0 0 0
2.285000 0 0 0 0 0 0
2.290000 0 0 0 0 0 0
2.295000 0 0 0 0 0 0
2.300000 0 0 0 0 0 0
2.305000 0 0 0 0 0 0
2.310000 0 0 0 0 0 0
2.315000 0 0 0 0 0 0
2.320000 0 0 0 0 0 0
2.325000 0 0 0 0 0 0
2.330000 0 0 0 0 0 0
2.335000 0 0 0 0 0 0
2.340000 0 0 0 0 0 0
2.345000 0 0 0 0 0 0
2.350000 0 0 0 0 0 0
2.355000 0 0 0 0 0 0
2.360000 0 0 0 0 0 0
2.365000 0 0 0 0 0 0
2.370000 0 0 0 0 0 0
2.375000 0 0 0 0 0 0
2.380000 0 0 0 0 0 0
2.385000 0 0 0 0 0 0
2.390000 0 0 0 0 0 0
2.395000 0 0 0 0 0 0
2.400000 0 0 0 0 0 0
2.405000 0 0 0 0 0 0
