# Supplementary material for: Refining amino acid hydrophobicity for dynamics simulation of membrane proteins
Source: PeerJ. 2018 Jan 10;6:e4230. doi: 10.7717/peerj.4230 (PMC5767086; doi:10.7717/peerj.4230)
Supplement: Supplemental Information 1 — Version 2.4 of the CgProt force field is included as a tar.gz archive. The package includes parameter text files, Python scripts, and equilibrated bilayer coordinates needed for simulations with the free Gromacs software package. [file peerj-06-4230-s001.tgz › cgprot24/nb/table_APOL_CH.xvg]

0.000000 0 0 49.1479 8.688275e+01 0 0
0.004000 0 0 48.8003 8.688275e+01 0 0
0.008000 0 0 48.4528 8.688275e+01 0 0
0.012000 0 0 48.1053 8.688275e+01 0 0
0.016000 0 0 47.7577 8.688275e+01 0 0
0.020000 0 0 47.4102 8.688275e+01 0 0
0.024000 0 0 47.0627 8.688275e+01 0 0
0.028000 0 0 46.7152 8.688275e+01 0 0
0.032000 0 0 46.3676 8.688275e+01 0 0
0.036000 0 0 46.0201 8.688275e+01 0 0
0.040000 0 0 45.6726 8.688275e+01 0 0
0.044000 0 0 45.325 8.688275e+01 0 0
0.048000 0 0 44.9775 8.688275e+01 0 0
0.052000 0 0 44.63 8.688275e+01 0 0
0.056000 0 0 44.2824 8.688275e+01 0 0
0.060000 0 0 43.9349 8.688275e+01 0 0
0.064000 0 0 43.5874 8.688275e+01 0 0
0.068000 0 0 43.2398 8.688275e+01 0 0
0.072000 0 0 42.8923 8.688275e+01 0 0
0.076000 0 0 42.5448 8.688275e+01 0 0
0.080000 0 0 42.1972 8.688275e+01 0 0
0.084000 0 0 41.8497 8.688275e+01 0 0
0.088000 0 0 41.5022 8.688275e+01 0 0
0.092000 0 0 41.1547 8.688275e+01 0 0
0.096000 0 0 40.8071 8.688275e+01 0 0
0.100000 0 0 40.4596 8.688275e+01 0 0
0.104000 0 0 40.1121 8.688275e+01 0 0
0.108000 0 0 39.7645 8.688275e+01 0 0
0.112000 0 0 39.417 8.688275e+01 0 0
0.116000 0 0 39.0695 8.688275e+01 0 0
0.120000 0 0 38.7219 8.688275e+01 0 0
0.124000 0 0 38.3744 8.688275e+01 0 0
0.128000 0 0 38.0269 8.688275e+01 0 0
0.132000 0 0 37.6793 8.688275e+01 0 0
0.136000 0 0 37.3318 8.688275e+01 0 0
0.140000 0 0 36.9843 8.688275e+01 0 0
0.144000 0 0 36.6368 8.688275e+01 0 0
0.148000 0 0 36.2892 8.688275e+01 0 0
0.152000 0 0 35.9417 8.688275e+01 0 0
0.156000 0 0 35.5942 8.688275e+01 0 0
0.160000 0 0 35.2466 8.688275e+01 0 0
0.164000 0 0 34.8991 8.688275e+01 0 0
0.168000 0 0 34.5516 8.688275e+01 0 0
0.172000 0 0 34.204 8.688275e+01 0 0
0.176000 0 0 33.8565 8.688275e+01 0 0
0.180000 0 0 33.509 8.688275e+01 0 0
0.184000 0 0 33.1614 8.688275e+01 0 0
0.188000 0 0 32.8139 8.688275e+01 0 0
0.192000 0 0 32.4664 8.688275e+01 0 0
0.196000 0 0 32.1188 8.688275e+01 0 0
0.200000 0 0 31.7713 8.688275e+01 0 0
0.204000 0 0 31.4238 8.688275e+01 0 0
0.208000 0 0 31.0763 8.688275e+01 0 0
0.212000 0 0 30.7287 8.688275e+01 0 0
0.216000 0 0 30.3812 8.688275e+01 0 0
0.220000 0 0 30.0337 8.688275e+01 0 0
0.224000 0 0 29.6861 8.688275e+01 0 0
0.228000 0 0 29.3386 8.688275e+01 0 0
0.232000 0 0 28.9911 8.688275e+01 0 0
0.236000 0 0 28.6435 8.688275e+01 0 0
0.240000 0 0 28.296 8.688275e+01 0 0
0.244000 0 0 27.9485 8.688275e+01 0 0
0.248000 0 0 27.6009 8.688275e+01 0 0
0.252000 0 0 27.2534 8.688275e+01 0 0
0.256000 0 0 26.9059 8.688275e+01 0 0
0.260000 0 0 26.5584 8.688275e+01 0 0
0.264000 0 0 26.2108 8.688275e+01 0 0
0.268000 0 0 25.8633 8.688275e+01 0 0
0.272000 0 0 25.5158 8.688275e+01 0 0
0.276000 0 0 25.1682 8.688275e+01 0 0
0.280000 0 0 24.8207 8.688275e+01 0 0
0.284000 0 0 24.4732 8.688275e+01 0 0
0.288000 0 0 24.1256 8.688275e+01 0 0
0.292000 0 0 23.7781 8.688275e+01 0 0
0.296000 0 0 23.4306 8.688275e+01 0 0
0.300000 0 0 23.083 8.688275e+01 0 0
0.304000 0 0 22.7355 8.688275e+01 0 0
0.308000 0 0 22.388 8.688275e+01 0 0
0.312000 0 0 22.0404 8.688275e+01 0 0
0.316000 0 0 21.6929 8.688060e+01 0 0
0.320000 0 0 21.3454 8.687491e+01 0 0
0.324000 0 0 20.9979 8.687110e+01 0 0
0.328000 0 0 20.6504 8.687056e+01 0 0
0.332000 0 0 20.3029 8.687331e+01 0 0
0.336000 0 0 19.9554 8.687935e+01 0 0
0.340000 0 0 19.6079 8.688631e+01 0 0
0.344000 0 0 19.2604 8.688863e+01 0 0
0.348000 0 0 18.9128 8.688609e+01 0 0
0.352000 0 0 18.5653 8.687869e+01 0 0
0.356000 0 0 18.2178 8.686654e+01 0 0
0.360000 0 0 17.8703 8.685797e+01 0 0
0.364000 0 0 17.5229 8.685791e+01 0 0
0.368000 0 0 17.1755 8.686636e+01 0 0
0.372000 0 0 16.828 8.688333e+01 0 0
0.376000 0 0 16.4804 8.690555e+01 0 0
0.380000 0 0 16.1327 8.691490e+01 0 0
0.384000 0 0 15.7851 8.690862e+01 0 0
0.388000 0 0 15.4375 8.688669e+01 0 0
0.392000 0 0 15.09 8.684912e+01 0 0
0.396000 0 0 14.7427 8.681414e+01 0 0
0.400000 0 0 14.3955 8.680828e+01 0 0
0.404000 0 0 14.0482 8.683178e+01 0 0
0.408000 0 0 13.7008 8.688462e+01 0 0
0.412000 0 0 13.3531 8.696342e+01 0 0
0.416000 0 0 13.0051 8.700750e+01 0 0
0.420000 0 0 12.6571 8.699448e+01 0 0
0.424000 0 0 12.3092 8.692434e+01 0 0
0.428000 0 0 11.9618 8.679709e+01 0 0
0.432000 0 0 11.6149 8.665301e+01 0 0
0.436000 0 0 11.2684 8.662596e+01 0 0
0.440000 0 0 10.9217 8.672662e+01 0 0
0.444000 0 0 10.5744 8.695499e+01 0 0
0.448000 0 0 10.2259 8.731044e+01 0 0
0.452000 0 0 9.87633 8.737989e+01 0 0
0.456000 0 0 9.52773 8.681001e+01 0 0
0.460000 0 0 9.1827 8.560080e+01 0 0
0.464000 0 0 8.84378 8.375226e+01 0 0
0.468000 0 0 8.51351 8.130387e+01 0 0
0.472000 0 0 8.19366 7.858835e+01 0 0
0.476000 0 0 7.88506 7.568089e+01 0 0
0.480000 0 0 7.58847 7.258151e+01 0 0
0.484000 0 0 7.30466 6.929020e+01 0 0
0.488000 0 0 7.03427 6.593359e+01 0 0
0.492000 0 0 6.77693 6.277273e+01 0 0
0.496000 0 0 6.53182 5.981552e+01 0 0
0.500000 0 0 6.29813 5.706195e+01 0 0
0.504000 0 0 6.07505 5.450929e+01 0 0
0.508000 0 0 5.86195 5.204805e+01 0 0
0.512000 0 0 5.65862 4.962142e+01 0 0
0.516000 0 0 5.46493 4.722939e+01 0 0
0.520000 0 0 5.28074 4.487196e+01 0 0
0.524000 0 0 5.1059 4.255491e+01 0 0
0.528000 0 0 4.94021 4.030566e+01 0 0
0.532000 0 0 4.78336 3.812777e+01 0 0
0.536000 0 0 4.63509 3.602124e+01 0 0
0.540000 0 0 4.4951 3.398606e+01 0 0
0.544000 0 0 4.3631 3.202871e+01 0 0
0.548000 0 0 4.23875 3.015731e+01 0 0
0.552000 0 0 4.12172 2.837188e+01 0 0
0.556000 0 0 4.01166 2.667244e+01 0 0
0.560000 0 0 3.90823 2.506036e+01 0 0
0.564000 0 0 3.81104 2.355524e+01 0 0
0.568000 0 0 3.71964 2.216336e+01 0 0
0.572000 0 0 3.63358 2.088473e+01 0 0
0.576000 0 0 3.55241 1.971935e+01 0 0
0.580000 0 0 3.47568 1.865890e+01 0 0
0.584000 0 0 3.40303 1.767931e+01 0 0
0.588000 0 0 3.33414 1.677904e+01 0 0
0.592000 0 0 3.26869 1.595810e+01 0 0
0.596000 0 0 3.20637 1.521639e+01 0 0
0.600000 0 0 3.14688 1.453665e+01 0 0
0.604000 0 0 3.09001 1.390614e+01 0 0
0.608000 0 0 3.03556 1.332488e+01 0 0
0.612000 0 0 2.98335 1.279286e+01 0 0
0.616000 0 0 2.93316 1.230851e+01 0 0
0.620000 0 0 2.88483 1.186070e+01 0 0
0.624000 0 0 2.83823 1.144726e+01 0 0
0.628000 0 0 2.79321 1.106819e+01 0 0
0.632000 0 0 2.74963 1.072349e+01 0 0
0.636000 0 0 2.70737 1.041468e+01 0 0
0.640000 0 0 2.66627 1.014450e+01 0 0
0.644000 0 0 2.62616 9.912985e+00 0 0
0.648000 0 0 2.58691 9.720150e+00 0 0
0.652000 0 0 2.54835 9.565908e+00 0 0
0.656000 0 0 2.51033 9.447934e+00 0 0
0.660000 0 0 2.47272 9.365177e+00 0 0
0.664000 0 0 2.43537 9.317637e+00 0 0
0.668000 0 0 2.39813 9.305314e+00 0 0
0.672000 0 0 2.36088 9.324859e+00 0 0
0.676000 0 0 2.32351 9.362504e+00 0 0
0.680000 0 0 2.28596 9.416762e+00 0 0
0.684000 0 0 2.24815 9.487632e+00 0 0
0.688000 0 0 2.21003 9.575115e+00 0 0
0.692000 0 0 2.17155 9.668157e+00 0 0
0.696000 0 0 2.1327 9.754796e+00 0 0
0.700000 0 0 2.09352 9.835029e+00 0 0
0.704000 0 0 2.05403 9.908856e+00 0 0
0.708000 0 0 2.01425 9.975624e+00 0 0
0.712000 0 0 1.97424 1.002799e+01 0 0
0.716000 0 0 1.93405 1.006390e+01 0 0
0.720000 0 0 1.89375 1.008334e+01 0 0
0.724000 0 0 1.85341 1.008632e+01 0 0
0.728000 0 0 1.81308 1.007411e+01 0 0
0.732000 0 0 1.77283 1.004990e+01 0 0
0.736000 0 0 1.7327 1.001386e+01 0 0
0.740000 0 0 1.69273 9.965971e+00 0 0
0.744000 0 0 1.65299 9.906293e+00 0 0
0.748000 0 0 1.61349 9.838892e+00 0 0
0.752000 0 0 1.57428 9.766366e+00 0 0
0.756000 0 0 1.53537 9.688717e+00 0 0
0.760000 0 0 1.49678 9.605943e+00 0 0
0.764000 0 0 1.45853 9.517780e+00 0 0
0.768000 0 0 1.42065 9.422638e+00 0 0
0.772000 0 0 1.38316 9.320251e+00 0 0
0.776000 0 0 1.34609 9.210620e+00 0 0
0.780000 0 0 1.30948 9.093745e+00 0 0
0.784000 0 0 1.27336 8.966594e+00 0 0
0.788000 0 0 1.23777 8.824425e+00 0 0
0.792000 0 0 1.20278 8.667183e+00 0 0
0.796000 0 0 1.16845 8.494866e+00 0 0
0.800000 0 0 1.13484 8.307382e+00 0 0
0.804000 0 0 1.10202 8.102799e+00 0 0
0.808000 0 0 1.07004 7.880353e+00 0 0
0.812000 0 0 1.039 7.640045e+00 0 0
0.816000 0 0 1.00895 7.381875e+00 0 0
0.820000 0 0 0.979965 7.107480e+00 0 0
0.824000 0 0 0.952101 6.822705e+00 0 0
0.828000 0 0 0.925397 6.528067e+00 0 0
0.832000 0 0 0.89989 6.223567e+00 0 0
0.836000 0 0 0.875621 5.909207e+00 0 0
0.840000 0 0 0.85262 5.592280e+00 0 0
0.844000 0 0 0.830877 5.279526e+00 0 0
0.848000 0 0 0.810378 4.970945e+00 0 0
0.852000 0 0 0.791104 4.666537e+00 0 0
0.856000 0 0 0.773039 4.367360e+00 0 0
0.860000 0 0 0.756144 4.083196e+00 0 0
0.864000 0 0 0.740351 3.816427e+00 0 0
0.868000 0 0 0.725589 3.567051e+00 0 0
0.872000 0 0 0.711791 3.335068e+00 0 0
0.876000 0 0 0.698883 3.122773e+00 0 0
0.880000 0 0 0.686776 2.935228e+00 0 0
0.884000 0 0 0.675368 2.772616e+00 0 0
0.888000 0 0 0.664561 2.634937e+00 0 0
0.892000 0 0 0.654256 2.522175e+00 0 0
0.896000 0 0 0.644352 2.433505e+00 0 0
0.900000 0 0 0.634756 2.368469e+00 0 0
0.904000 0 0 0.625373 2.327069e+00 0 0
0.908000 0 0 0.616108 2.309302e+00 0 0
0.912000 0 0 0.606868 2.313372e+00 0 0
0.916000 0 0 0.597585 2.330037e+00 0 0
0.920000 0 0 0.588213 2.357991e+00 0 0
0.924000 0 0 0.578706 2.397234e+00 0 0
0.928000 0 0 0.56902 2.447767e+00 0 0
0.932000 0 0 0.559117 2.502637e+00 0 0
0.936000 0 0 0.549006 2.552417e+00 0 0
0.940000 0 0 0.538705 2.597055e+00 0 0
0.944000 0 0 0.528236 2.636551e+00 0 0
0.948000 0 0 0.51762 2.670559e+00 0 0
0.952000 0 0 0.506887 2.693633e+00 0 0
0.956000 0 0 0.496088 2.703890e+00 0 0
0.960000 0 0 0.485273 2.701332e+00 0 0
0.964000 0 0 0.474494 2.685957e+00 0 0
0.968000 0 0 0.463801 2.659464e+00 0 0
0.972000 0 0 0.453226 2.627120e+00 0 0
0.976000 0 0 0.442791 2.589303e+00 0 0
0.980000 0 0 0.432519 2.546011e+00 0 0
0.984000 0 0 0.42243 2.497267e+00 0 0
0.988000 0 0 0.412539 2.449628e+00 0 0
0.992000 0 0 0.402825 2.408304e+00 0 0
0.996000 0 0 0.393264 2.373296e+00 0 0
1.000000 0 0 0.38383 2.344603e+00 0 0
1.004000 0 0 0.374498 2.322367e+00 0 0
1.008000 0 0 0.365241 2.307689e+00 0 0
1.012000 0 0 0.356027 2.300799e+00 0 0
1.016000 0 0 0.346824 2.301699e+00 0 0
1.020000 0 0 0.337603 2.310386e+00 0 0
1.024000 0 0 0.328335 2.323189e+00 0 0
1.028000 0 0 0.319021 2.333029e+00 0 0
1.032000 0 0 0.309675 2.339728e+00 0 0
1.036000 0 0 0.300308 2.343287e+00 0 0
1.040000 0 0 0.290933 2.343529e+00 0 0
1.044000 0 0 0.281572 2.334650e+00 0 0
1.048000 0 0 0.272271 2.313831e+00 0 0
1.052000 0 0 0.263078 2.281074e+00 0 0
1.056000 0 0 0.254039 2.236378e+00 0 0
1.060000 0 0 0.245202 2.180605e+00 0 0
1.064000 0 0 0.236603 2.117562e+00 0 0
1.068000 0 0 0.22827 2.047703e+00 0 0
1.072000 0 0 0.220231 1.971027e+00 0 0
1.076000 0 0 0.212511 1.887533e+00 0 0
1.080000 0 0 0.20513 1.804497e+00 0 0
1.084000 0 0 0.198063 1.730420e+00 0 0
1.088000 0 0 0.191275 1.665316e+00 0 0
1.092000 0 0 0.184729 1.609185e+00 0 0
1.096000 0 0 0.178389 1.562392e+00 0 0
1.100000 0 0 0.17221 1.529530e+00 0 0
1.104000 0 0 0.166133 1.511980e+00 0 0
1.108000 0 0 0.160094 1.509742e+00 0 0
1.112000 0 0 0.154034 1.522816e+00 0 0
1.116000 0 0 0.147893 1.549615e+00 0 0
1.120000 0 0 0.141625 1.585845e+00 0 0
1.124000 0 0 0.135194 1.631263e+00 0 0
1.128000 0 0 0.128563 1.685871e+00 0 0
1.132000 0 0 0.121695 1.749568e+00 0 0
1.136000 0 0 0.114571 1.810512e+00 0 0
1.140000 0 0 0.107225 1.860569e+00 0 0
1.144000 0 0 0.0997007 1.899738e+00 0 0
1.148000 0 0 0.0920416 1.928020e+00 0 0
1.152000 0 0 0.0842909 1.945708e+00 0 0
1.156000 0 0 0.0764873 1.954719e+00 0 0
1.160000 0 0 0.0686642 1.955399e+00 0 0
1.164000 0 0 0.0608552 1.947749e+00 0 0
1.168000 0 0 0.0530934 1.931767e+00 0 0
1.172000 0 0 0.0454138 1.906047e+00 0 0
1.176000 0 0 0.0378612 1.868225e+00 0 0
1.180000 0 0 0.0304841 1.818265e+00 0 0
1.184000 0 0 0.0233312 1.756165e+00 0 0
1.188000 0 0 0.0164519 1.679303e+00 0 0
1.192000 0 0 0.0100079 1.525441e+00 0 0
1.196000 0 0 0.00438615 1.268216e+00 0 0
1.200000 0 0 0 0 0 0
1.204000 0 0 0 0 0 0
1.208000 0 0 0 0 0 0
1.212000 0 0 0 0 0 0
1.216000 0 0 0 0 0 0
1.220000 0 0 0 0 0 0
1.224000 0 0 0 0 0 0
1.228000 0 0 0 0 0 0
1.232000 0 0 0 0 0 0
1.236000 0 0 0 0 0 0
1.240000 0 0 0 0 0 0
1.244000 0 0 0 0 0 0
1.248000 0 0 0 0 0 0
1.252000 0 0 0 0 0 0
1.256000 0 0 0 0 0 0
1.260000 0 0 0 0 0 0
1.264000 0 0 0 0 0 0
1.268000 0 0 0 0 0 0
1.272000 0 0 0 0 0 0
1.276000 0 0 0 0 0 0
1.280000 0 0 0 0 0 0
1.284000 0 0 0 0 0 0
1.288000 0 0 0 0 0 0
1.292000 0 0 0 0 0 0
1.296000 0 0 0 0 0 0
1.300000 0 0 0 0 0 0
1.304000 0 0 0 0 0 0
1.308000 0 0 0 0 0 0
1.312000 0 0 0 0 0 0
1.316000 0 0 0 0 0 0
1.320000 0 0 0 0 0 0
1.324000 0 0 0 0 0 0
1.328000 0 0 0 0 0 0
1.332000 0 0 0 0 0 0
1.336000 0 0 0 0 0 0
1.340000 0 0 0 0 0 0
1.344000 0 0 0 0 0 0
1.348000 0 0 0 0 0 0
1.352000 0 0 0 0 0 0
1.356000 0 0 0 0 0 0
1.360000 0 0 0 0 0 0
1.364000 0 0 0 0 0 0
1.368000 0 0 0 0 0 0
1.372000 0 0 0 0 0 0
1.376000 0 0 0 0 0 0
1.380000 0 0 0 0 0 0
1.384000 0 0 0 0 0 0
1.388000 0 0 0 0 0 0
1.392000 0 0 0 0 0 0
1.396000 0 0 0 0 0 0
1.400000 0 0 0 0 0 0
1.404000 0 0 0 0 0 0
1.408000 0 0 0 0 0 0
1.412000 0 0 0 0 0 0
1.416000 0 0 0 0 0 0
1.420000 0 0 0 0 0 0
1.424000 0 0 0 0 0 0
1.428000 0 0 0 0 0 0
1.432000 0 0 0 0 0 0
1.436000 0 0 0 0 0 0
1.440000 0 0 0 0 0 0
1.444000 0 0 0 0 0 0
1.448000 0 0 0 0 0 0
1.452000 0 0 0 0 0 0
1.456000 0 0 0 0 0 0
1.460000 0 0 0 0 0 0
1.464000 0 0 0 0 0 0
1.468000 0 0 0 0 0 0
1.472000 0 0 0 0 0 0
1.476000 0 0 0 0 0 0
1.480000 0 0 0 0 0 0
1.484000 0 0 0 0 0 0
1.488000 0 0 0 0 0 0
1.492000 0 0 0 0 0 0
1.496000 0 0 0 0 0 0
1.500000 0 0 0 0 0 0
1.504000 0 0 0 0 0 0
1.508000 0 0 0 0 0 0
1.512000 0 0 0 0 0 0
1.516000 0 0 0 0 0 0
1.520000 0 0 0 0 0 0
1.524000 0 0 0 0 0 0
1.528000 0 0 0 0 0 0
1.532000 0 0 0 0 0 0
1.536000 0 0 0 0 0 0
1.540000 0 0 0 0 0 0
1.544000 0 0 0 0 0 0
1.548000 0 0 0 0 0 0
1.552000 0 0 0 0 0 0
1.556000 0 0 0 0 0 0
1.560000 0 0 0 0 0 0
1.564000 0 0 0 0 0 0
1.568000 0 0 0 0 0 0
1.572000 0 0 0 0 0 0
1.576000 0 0 0 0 0 0
1.580000 0 0 0 0 0 0
1.584000 0 0 0 0 0 0
1.588000 0 0 0 0 0 0
1.592000 0 0 0 0 0 0
1.596000 0 0 0 0 0 0
1.600000 0 0 0 0 0 0
1.604000 0 0 0 0 0 0
1.608000 0 0 0 0 0 0
1.612000 0 0 0 0 0 0
1.616000 0 0 0 0 0 0
1.620000 0 0 0 0 0 0
1.624000 0 0 0 0 0 0
1.628000 0 0 0 0 0 0
1.632000 0 0 0 0 0 0
1.636000 0 0 0 0 0 0
1.640000 0 0 0 0 0 0
1.644000 0 0 0 0 0 0
1.648000 0 0 0 0 0 0
1.652000 0 0 0 0 0 0
1.656000 0 0 0 0 0 0
1.660000 0 0 0 0 0 0
1.664000 0 0 0 0 0 0
1.668000 0 0 0 0 0 0
1.672000 0 0 0 0 0 0
1.676000 0 0 0 0 0 0
1.680000 0 0 0 0 0 0
1.684000 0 0 0 0 0 0
1.688000 0 0 0 0 0 0
1.692000 0 0 0 0 0 0
1.696000 0 0 0 0 0 0
1.700000 0 0 0 0 0 0
1.704000 0 0 0 0 0 0
1.708000 0 0 0 0 0 0
1.712000 0 0 0 0 0 0
1.716000 0 0 0 0 0 0
1.720000 0 0 0 0 0 0
1.724000 0 0 0 0 0 0
1.728000 0 0 0 0 0 0
1.732000 0 0 0 0 0 0
1.736000 0 0 0 0 0 0
1.740000 0 0 0 0 0 0
1.744000 0 0 0 0 0 0
1.748000 0 0 0 0 0 0
1.752000 0 0 0 0 0 0
1.756000 0 0 0 0 0 0
1.760000 0 0 0 0 0 0
1.764000 0 0 0 0 0 0
1.768000 0 0 0 0 0 0
1.772000 0 0 0 0 0 0
1.776000 0 0 0 0 0 0
1.780000 0 0 0 0 0 0
1.784000 0 0 0 0 0 0
1.788000 0 0 0 0 0 0
1.792000 0 0 0 0 0 0
1.796000 0 0 0 0 0 0
1.800000 0 0 0 0 0 0
1.804000 0 0 0 0 0 0
1.808000 0 0 0 0 0 0
1.812000 0 0 0 0 0 0
1.816000 0 0 0 0 0 0
1.820000 0 0 0 0 0 0
1.824000 0 0 0 0 0 0
1.828000 0 0 0 0 0 0
1.832000 0 0 0 0 0 0
1.836000 0 0 0 0 0 0
1.840000 0 0 0 0 0 0
1.844000 0 0 0 0 0 0
1.848000 0 0 0 0 0 0
1.852000 0 0 0 0 0 0
1.856000 0 0 0 0 0 0
1.860000 0 0 0 0 0 0
1.864000 0 0 0 0 0 0
1.868000 0 0 0 0 0 0
1.872000 0 0 0 0 0 0
1.876000 0 0 0 0 0 0
1.880000 0 0 0 0 0 0
1.884000 0 0 0 0 0 0
1.888000 0 0 0 0 0 0
1.892000 0 0 0 0 0 0
1.896000 0 0 0 0 0 0
1.900000 0 0 0 0 0 0
1.904000 0 0 0 0 0 0
1.908000 0 0 0 0 0 0
1.912000 0 0 0 0 0 0
1.916000 0 0 0 0 0 0
1.920000 0 0 0 0 0 0
1.924000 0 0 0 0 0 0
1.928000 0 0 0 0 0 0
1.932000 0 0 0 0 0 0
1.936000 0 0 0 0 0 0
1.940000 0 0 0 0 0 0
1.944000 0 0 0 0 0 0
1.948000 0 0 0 0 0 0
1.952000 0 0 0 0 0 0
1.956000 0 0 0 0 0 0
1.960000 0 0 0 0 0 0
1.964000 0 0 0 0 0 0
1.968000 0 0 0 0 0 0
1.972000 0 0 0 0 0 0
1.976000 0 0 0 0 0 0
1.980000 0 0 0 0 0 0
1.984000 0 0 0 0 0 0
1.988000 0 0 0 0 0 0
1.992000 0 0 0 0 0 0
1.996000 0 0 0 0 0 0
2.000000 0 0 0 0 0 0
2.004000 0 0 0 0 0 0
2.008000 0 0 0 0 0 0
2.012000 0 0 0 0 0 0
2.016000 0 0 0 0 0 0
2.020000 0 0 0 0 0 0
2.024000 0 0 0 0 0 0
2.028000 0 0 0 0 0 0
2.032000 0 0 0 0 0 0
2.036000 0 0 0 0 0 0
2.040000 0 0 0 0 0 0
2.044000 0 0 0 0 0 0
2.048000 0 0 0 0 0 0
2.052000 0 0 0 0 0 0
2.056000 0 0 0 0 0 0
2.060000 0 0 0 0 0 0
2.064000 0 0 0 0 0 0
2.068000 0 0 0 0 0 0
2.072000 0 0 0 0 0 0
2.076000 0 0 0 0 0 0
2.080000 0 0 0 0 0 0
2.084000 0 0 0 0 0 0
2.088000 0 0 0 0 0 0
2.092000 0 0 0 0 0 0
2.096000 0 0 0 0 0 0
2.100000 0 0 0 0 0 0
2.104000 0 0 0 0 0 0
2.108000 0 0 0 0 0 0
2.112000 0 0 0 0 0 0
2.116000 0 0 0 0 0 0
2.120000 0 0 0 0 0 0
2.124000 0 0 0 0 0 0
2.128000 0 0 0 0 0 0
2.132000 0 0 0 0 0 0
2.136000 0 0 0 0 0 0
2.140000 0 0 0 0 0 0
2.144000 0 0 0 0 0 0
2.148000 0 0 0 0 0 0
2.152000 0 0 0 0 0 0
2.156000 0 0 0 0 0 0
2.160000 0 0 0 0 0 0
2.164000 0 0 0 0 0 0
2.168000 0 0 0 0 0 0
2.172000 0 0 0 0 0 0
2.176000 0 0 0 0 0 0
2.180000 0 0 0 0 0 0
2.184000 0 0 0 0 0 0
2.188000 0 0 0 0 0 0
2.192000 0 0 0 0 0 0
2.196000 0 0 0 0 0 0
2.200000 0 0 0 0 0 0
2.204000 0 0 0 0 0 0
2.208000 0 0 0 0 0 0
2.212000 0 0 0 0 0 0
2.216000 0 0 0 0 0 0
2.220000 0 0 0 0 0 0
2.224000 0 0 0 0 0 0
2.228000 0 0 0 0 0 0
2.232000 0 0 0 0 0 0
2.236000 0 0 0 0 0 0
2.240000 0 0 0 0 0 0
2.244000 0 0 0 0 0 0
2.248000 0 0 0 0 0 0
2.252000 0 0 0 0 0 0
2.256000 0 0 0 0 0 0
2.260000 0 0 0 0 0 0
2.264000 0 0 0 0 0 0
2.268000 0 0 0 0 0 0
2.272000 0 0 0 0 0 0
2.276000 0 0 0 0 0 0
2.280000 0 0 0 0 0 0
2.284000 0 0 0 0 0 0
2.288000 0 0 0 0 0 0
2.292000 0 0 0 0 0 0
2.296000 0 0 0 0 0 0
2.300000 0 0 0 0 0 0
2.304000 0 0 0 0 0 0
2.308000 0 0 0 0 0 0
2.312000 0 0 0 0 0 0
2.316000 0 0 0 0 0 0
2.320000 0 0 0 0 0 0
2.324000 0 0 0 0 0 0
2.328000 0 0 0 0 0 0
2.332000 0 0 0 0 0 0
2.336000 0 0 0 0 0 0
2.340000 0 0 0 0 0 0
2.344000 0 0 0 0 0 0
2.348000 0 0 0 0 0 0
2.352000 0 0 0 0 0 0
2.356000 0 0 0 0 0 0
2.360000 0 0 0 0 0 0
2.364000 0 0 0 0 0 0
2.368000 0 0 0 0 0 0
2.372000 0 0 0 0 0 0
2.376000 0 0 0 0 0 0
2.380000 0 0 0 0 0 0
2.384000 0 0 0 0 0 0
2.388000 0 0 0 0 0 0
2.392000 0 0 0 0 0 0
2.396000 0 0 0 0 0 0
2.400000 0 0 0 0 0 0
2.404000 0 0 0 0 0 0
2.408000 0 0 0 0 0 0
