# Supplementary material for: Refining amino acid hydrophobicity for dynamics simulation of membrane proteins
Source: PeerJ. 2018 Jan 10;6:e4230. doi: 10.7717/peerj.4230 (PMC5767086; doi:10.7717/peerj.4230)
Supplement: Supplemental Information 1 — Version 2.4 of the CgProt force field is included as a tar.gz archive. The package includes parameter text files, Python scripts, and equilibrated bilayer coordinates needed for simulations with the free Gromacs software package. [file peerj-06-4230-s001.tgz › cgprot24/nb/table_APOL_E1.xvg]

0.000000 0 0 142.313 3.697908e+02 0 0
0.005000 0 0 140.464 3.697908e+02 0 0
0.010000 0 0 138.615 3.697908e+02 0 0
0.015000 0 0 136.766 3.697908e+02 0 0
0.020000 0 0 134.917 3.697908e+02 0 0
0.025000 0 0 133.068 3.697908e+02 0 0
0.030000 0 0 131.22 3.697908e+02 0 0
0.035000 0 0 129.371 3.697908e+02 0 0
0.040000 0 0 127.522 3.697908e+02 0 0
0.045000 0 0 125.673 3.697908e+02 0 0
0.050000 0 0 123.824 3.697908e+02 0 0
0.055000 0 0 121.975 3.697908e+02 0 0
0.060000 0 0 120.126 3.697908e+02 0 0
0.065000 0 0 118.277 3.697908e+02 0 0
0.070000 0 0 116.428 3.697908e+02 0 0
0.075000 0 0 114.579 3.697908e+02 0 0
0.080000 0 0 112.73 3.697908e+02 0 0
0.085000 0 0 110.881 3.697908e+02 0 0
0.090000 0 0 109.032 3.697908e+02 0 0
0.095000 0 0 107.183 3.697908e+02 0 0
0.100000 0 0 105.334 3.697908e+02 0 0
0.105000 0 0 103.485 3.697908e+02 0 0
0.110000 0 0 101.636 3.697908e+02 0 0
0.115000 0 0 99.7873 3.697908e+02 0 0
0.120000 0 0 97.9383 3.697908e+02 0 0
0.125000 0 0 96.0893 3.697908e+02 0 0
0.130000 0 0 94.2404 3.697908e+02 0 0
0.135000 0 0 92.3914 3.697908e+02 0 0
0.140000 0 0 90.5425 3.697908e+02 0 0
0.145000 0 0 88.6935 3.697908e+02 0 0
0.150000 0 0 86.8446 3.697908e+02 0 0
0.155000 0 0 84.9956 3.697908e+02 0 0
0.160000 0 0 83.1467 3.697908e+02 0 0
0.165000 0 0 81.2977 3.697908e+02 0 0
0.170000 0 0 79.4488 3.697908e+02 0 0
0.175000 0 0 77.5998 3.697908e+02 0 0
0.180000 0 0 75.7508 3.697908e+02 0 0
0.185000 0 0 73.9019 3.697908e+02 0 0
0.190000 0 0 72.0529 3.697908e+02 0 0
0.195000 0 0 70.204 3.697908e+02 0 0
0.200000 0 0 68.355 3.697908e+02 0 0
0.205000 0 0 66.5061 3.697908e+02 0 0
0.210000 0 0 64.6571 3.697908e+02 0 0
0.215000 0 0 62.8082 3.697908e+02 0 0
0.220000 0 0 60.9592 3.697908e+02 0 0
0.225000 0 0 59.1103 3.697908e+02 0 0
0.230000 0 0 57.2613 3.697908e+02 0 0
0.235000 0 0 55.4124 3.697908e+02 0 0
0.240000 0 0 53.5634 3.697908e+02 0 0
0.245000 0 0 51.7144 3.697908e+02 0 0
0.250000 0 0 49.8655 3.697908e+02 0 0
0.255000 0 0 48.0165 3.697908e+02 0 0
0.260000 0 0 46.1676 3.697908e+02 0 0
0.265000 0 0 44.3186 3.697908e+02 0 0
0.270000 0 0 42.4697 3.697908e+02 0 0
0.275000 0 0 40.6207 3.697908e+02 0 0
0.280000 0 0 38.7718 3.697908e+02 0 0
0.285000 0 0 36.9228 3.697908e+02 0 0
0.290000 0 0 35.0739 3.697908e+02 0 0
0.295000 0 0 33.2249 3.697908e+02 0 0
0.300000 0 0 31.3759 3.697908e+02 0 0
0.305000 0 0 29.527 3.697908e+02 0 0
0.310000 0 0 27.678 3.697908e+02 0 0
0.315000 0 0 25.8291 3.697908e+02 0 0
0.320000 0 0 23.9801 3.697908e+02 0 0
0.325000 0 0 22.1312 3.697908e+02 0 0
0.330000 0 0 20.2822 3.697908e+02 0 0
0.335000 0 0 18.4325 3.694117e+02 0 0
0.340000 0 0 16.5951 3.648069e+02 0 0
0.345000 0 0 14.7918 3.557986e+02 0 0
0.350000 0 0 13.0445 3.423754e+02 0 0
0.355000 0 0 11.3754 3.245374e+02 0 0
0.360000 0 0 9.80648 3.022844e+02 0 0
0.365000 0 0 8.35989 2.756167e+02 0 0
0.370000 0 0 7.05767 2.445340e+02 0 0
0.375000 0 0 5.9167 2.125017e+02 0 0
0.380000 0 0 4.92576 1.845644e+02 0 0
0.385000 0 0 4.06416 1.607648e+02 0 0
0.390000 0 0 3.31122 1.411029e+02 0 0
0.395000 0 0 2.64624 1.255785e+02 0 0
0.400000 0 0 2.04854 1.141919e+02 0 0
0.405000 0 0 1.49743 1.069184e+02 0 0
0.410000 0 0 0.977627 1.008784e+02 0 0
0.415000 0 0 0.48988 9.409662e+01 0 0
0.420000 0 0 0.037897 8.657293e+01 0 0
0.425000 0 0 -0.374612 7.830735e+01 0 0
0.430000 0 0 -0.74394 6.929990e+01 0 0
0.435000 0 0 -1.06638 5.955056e+01 0 0
0.440000 0 0 -1.33825 4.914993e+01 0 0
0.445000 0 0 -1.55941 3.952579e+01 0 0
0.450000 0 0 -1.73563 3.117052e+01 0 0
0.455000 0 0 -1.87323 2.408412e+01 0 0
0.460000 0 0 -1.97858 1.826661e+01 0 0
0.465000 0 0 -2.05802 1.371797e+01 0 0
0.470000 0 0 -2.11788 1.043822e+01 0 0
0.475000 0 0 -2.16437 8.256588e+00 0 0
0.480000 0 0 -2.20042 6.149245e+00 0 0
0.485000 0 0 -2.2257 3.945658e+00 0 0
0.490000 0 0 -2.23972 1.645826e+00 0 0
0.495000 0 0 -2.242 -7.502517e-01 0 0
0.500000 0 0 -2.23206 -3.242574e+00 0 0
0.505000 0 0 -2.20941 -5.831141e+00 0 0
0.510000 0 0 -2.17374 -8.382023e+00 0 0
0.515000 0 0 -2.12633 -1.050730e+01 0 0
0.520000 0 0 -2.06942 -1.218241e+01 0 0
0.525000 0 0 -2.00526 -1.340734e+01 0 0
0.530000 0 0 -1.9361 -1.418211e+01 0 0
0.535000 0 0 -1.86419 -1.450671e+01 0 0
0.540000 0 0 -1.79178 -1.438114e+01 0 0
0.545000 0 0 -1.72083 -1.399985e+01 0 0
0.550000 0 0 -1.65173 -1.364595e+01 0 0
0.555000 0 0 -1.58432 -1.332185e+01 0 0
0.560000 0 0 -1.51846 -1.302753e+01 0 0
0.565000 0 0 -1.454 -1.276301e+01 0 0
0.570000 0 0 -1.39078 -1.252827e+01 0 0
0.575000 0 0 -1.32867 -1.232335e+01 0 0
0.580000 0 0 -1.2675 -1.215066e+01 0 0
0.585000 0 0 -1.2071 -1.201187e+01 0 0
0.590000 0 0 -1.14732 -1.190699e+01 0 0
0.595000 0 0 -1.08798 -1.183600e+01 0 0
0.600000 0 0 -1.0289 -1.179891e+01 0 0
0.605000 0 0 -0.969932 -1.179572e+01 0 0
0.610000 0 0 -0.910895 -1.181825e+01 0 0
0.615000 0 0 -0.851945 -1.173739e+01 0 0
0.620000 0 0 -0.793768 -1.150863e+01 0 0
0.625000 0 0 -0.737105 -1.113196e+01 0 0
0.630000 0 0 -0.682695 -1.060739e+01 0 0
0.635000 0 0 -0.631277 -9.934913e+00 0 0
0.640000 0 0 -0.583592 -9.114530e+00 0 0
0.645000 0 0 -0.540345 -8.186116e+00 0 0
0.650000 0 0 -0.501479 -7.388798e+00 0 0
0.655000 0 0 -0.466173 -6.762412e+00 0 0
0.660000 0 0 -0.43357 -6.306960e+00 0 0
0.665000 0 0 -0.402818 -6.022439e+00 0 0
0.670000 0 0 -0.373061 -5.908852e+00 0 0
0.675000 0 0 -0.343445 -5.966196e+00 0 0
0.680000 0 0 -0.313211 -6.111566e+00 0 0
0.685000 0 0 -0.2826 -6.104788e+00 0 0
0.690000 0 0 -0.252442 -5.930652e+00 0 0
0.695000 0 0 -0.223573 -5.589156e+00 0 0
0.700000 0 0 -0.196829 -5.080302e+00 0 0
0.705000 0 0 -0.173049 -4.404089e+00 0 0
0.710000 0 0 -0.153067 -3.560517e+00 0 0
0.715000 0 0 -0.137516 -2.687173e+00 0 0
0.720000 0 0 -0.125909 -1.984417e+00 0 0
0.725000 0 0 -0.117385 -1.453943e+00 0 0
0.730000 0 0 -0.111082 -1.095752e+00 0 0
0.735000 0 0 -0.10614 -9.098428e-01 0 0
0.740000 0 0 -0.101697 -8.962164e-01 0 0
0.745000 0 0 -0.096891 -1.053681e+00 0 0
0.750000 0 0 -0.091125 -1.241835e+00 0 0
0.755000 0 0 -0.084582 -1.364336e+00 0 0
0.760000 0 0 -0.077591 -1.421183e+00 0 0
0.765000 0 0 -0.07048 -1.412377e+00 0 0
0.770000 0 0 -0.063576 -1.337918e+00 0 0
0.775000 0 0 -0.05721 -1.197805e+00 0 0
0.780000 0 0 -0.051705 -9.983232e-01 0 0
0.785000 0 0 -0.047143 -8.385796e-01 0 0
0.790000 0 0 -0.043196 -7.527623e-01 0 0
0.795000 0 0 -0.039492 -7.408714e-01 0 0
0.800000 0 0 -0.035664 -8.029068e-01 0 0
0.805000 0 0 -0.03134 -9.388686e-01 0 0
0.810000 0 0 -0.026152 -1.148757e+00 0 0
0.815000 0 0 -0.019744 -1.414700e+00 0 0
0.820000 0 0 -0.012105 -1.629501e+00 0 0
0.825000 0 0 -0.003564 -1.775300e+00 0 0
0.830000 0 0 0.005533 -1.852097e+00 0 0
0.835000 0 0 0.014842 -1.859892e+00 0 0
0.840000 0 0 0.024017 -1.798685e+00 0 0
0.845000 0 0 0.032714 -1.668476e+00 0 0
0.850000 0 0 0.040627 -1.503442e+00 0 0
0.855000 0 0 0.047862 -1.402602e+00 0 0
0.860000 0 0 0.05477 -1.372229e+00 0 0
0.865000 0 0 0.061702 -1.412322e+00 0 0
0.870000 0 0 0.069011 -1.522882e+00 0 0
0.875000 0 0 0.077048 -1.703908e+00 0 0
0.880000 0 0 0.086167 -1.955402e+00 0 0
0.885000 0 0 0.09662 -2.210956e+00 0 0
0.890000 0 0 0.108121 -2.373852e+00 0 0
0.895000 0 0 0.120203 -2.443271e+00 0 0
0.900000 0 0 0.132398 -2.419215e+00 0 0
0.905000 0 0 0.144239 -2.301681e+00 0 0
0.910000 0 0 0.155259 -2.090672e+00 0 0
0.915000 0 0 0.16499 -1.787038e+00 0 0
0.920000 0 0 0.173154 -1.491271e+00 0 0
0.925000 0 0 0.180031 -1.272338e+00 0 0
0.930000 0 0 0.186005 -1.130238e+00 0 0
0.935000 0 0 0.191461 -1.064972e+00 0 0
0.940000 0 0 0.196783 -1.076540e+00 0 0
0.945000 0 0 0.202355 -1.164940e+00 0 0
0.950000 0 0 0.208557 -1.323753e+00 0 0
0.955000 0 0 0.215523 -1.451674e+00 0 0
0.960000 0 0 0.222965 -1.513756e+00 0 0
0.965000 0 0 0.230551 -1.509997e+00 0 0
0.970000 0 0 0.237955 -1.440397e+00 0 0
0.975000 0 0 0.244846 -1.304956e+00 0 0
0.980000 0 0 0.250895 -1.103675e+00 0 0
0.985000 0 0 0.255778 -8.435497e-01 0 0
0.990000 0 0 0.259308 -5.665473e-01 0 0
0.995000 0 0 0.261427 -2.796618e-01 0 0
1.000000 0 0 0.262088 1.710683e-02 0 0
1.005000 0 0 0.26124 3.237586e-01 0 0
1.010000 0 0 0.258834 6.402935e-01 0 0
1.015000 0 0 0.25482 9.667116e-01 0 0
1.020000 0 0 0.24918 1.277256e+00 0 0
1.025000 0 0 0.242204 1.497293e+00 0 0
1.030000 0 0 0.234366 1.622093e+00 0 0
1.035000 0 0 0.226142 1.651657e+00 0 0
1.040000 0 0 0.218008 1.585984e+00 0 0
1.045000 0 0 0.210441 1.425074e+00 0 0
1.050000 0 0 0.203916 1.168928e+00 0 0
1.055000 0 0 0.198805 8.879690e-01 0 0
1.060000 0 0 0.194906 6.847835e-01 0 0
1.065000 0 0 0.191826 5.602401e-01 0 0
1.070000 0 0 0.189172 5.143387e-01 0 0
1.075000 0 0 0.186551 5.470795e-01 0 0
1.080000 0 0 0.18357 6.584624e-01 0 0
1.085000 0 0 0.179836 8.479711e-01 0 0
1.090000 0 0 0.175069 1.054710e+00 0 0
1.095000 0 0 0.16933 1.236879e+00 0 0
1.100000 0 0 0.162741 1.394478e+00 0 0
1.105000 0 0 0.155426 1.527508e+00 0 0
1.110000 0 0 0.147507 1.635969e+00 0 0
1.115000 0 0 0.139107 1.719860e+00 0 0
1.120000 0 0 0.130349 1.778846e+00 0 0
1.125000 0 0 0.12137 1.807641e+00 0 0
1.130000 0 0 0.112326 1.804422e+00 0 0
1.135000 0 0 0.103379 1.769186e+00 0 0
1.140000 0 0 0.094688 1.701936e+00 0 0
1.145000 0 0 0.086413 1.602670e+00 0 0
1.150000 0 0 0.078714 1.471389e+00 0 0
1.155000 0 0 0.071744 1.317778e+00 0 0
1.160000 0 0 0.065469 1.199951e+00 0 0
1.165000 0 0 0.059669 1.127594e+00 0 0
1.170000 0 0 0.054117 1.100707e+00 0 0
1.175000 0 0 0.048586 1.119289e+00 0 0
1.180000 0 0 0.042849 1.183342e+00 0 0
1.185000 0 0 0.036677 1.292864e+00 0 0
1.190000 0 0 0.029879 1.417738e+00 0 0
1.195000 0 0 0.022626 1.470679e+00 0 0
1.200000 0 0 0.015302 1.446156e+00 0 0
1.205000 0 0 0 0 0 0
1.210000 0 0 0 0 0 0
1.215000 0 0 0 0 0 0
1.220000 0 0 0 0 0 0
1.225000 0 0 0 0 0 0
1.230000 0 0 0 0 0 0
1.235000 0 0 0 0 0 0
1.240000 0 0 0 0 0 0
1.245000 0 0 0 0 0 0
1.250000 0 0 0 0 0 0
1.255000 0 0 0 0 0 0
1.260000 0 0 0 0 0 0
1.265000 0 0 0 0 0 0
1.270000 0 0 0 0 0 0
1.275000 0 0 0 0 0 0
1.280000 0 0 0 0 0 0
1.285000 0 0 0 0 0 0
1.290000 0 0 0 0 0 0
1.295000 0 0 0 0 0 0
1.300000 0 0 0 0 0 0
1.305000 0 0 0 0 0 0
1.310000 0 0 0 0 0 0
1.315000 0 0 0 0 0 0
1.320000 0 0 0 0 0 0
1.325000 0 0 0 0 0 0
1.330000 0 0 0 0 0 0
1.335000 0 0 0 0 0 0
1.340000 0 0 0 0 0 0
1.345000 0 0 0 0 0 0
1.350000 0 0 0 0 0 0
1.355000 0 0 0 0 0 0
1.360000 0 0 0 0 0 0
1.365000 0 0 0 0 0 0
1.370000 0 0 0 0 0 0
1.375000 0 0 0 0 0 0
1.380000 0 0 0 0 0 0
1.385000 0 0 0 0 0 0
1.390000 0 0 0 0 0 0
1.395000 0 0 0 0 0 0
1.400000 0 0 0 0 0 0
1.405000 0 0 0 0 0 0
1.410000 0 0 0 0 0 0
1.415000 0 0 0 0 0 0
1.420000 0 0 0 0 0 0
1.425000 0 0 0 0 0 0
1.430000 0 0 0 0 0 0
1.435000 0 0 0 0 0 0
1.440000 0 0 0 0 0 0
1.445000 0 0 0 0 0 0
1.450000 0 0 0 0 0 0
1.455000 0 0 0 0 0 0
1.460000 0 0 0 0 0 0
1.465000 0 0 0 0 0 0
1.470000 0 0 0 0 0 0
1.475000 0 0 0 0 0 0
1.480000 0 0 0 0 0 0
1.485000 0 0 0 0 0 0
1.490000 0 0 0 0 0 0
1.495000 0 0 0 0 0 0
1.500000 0 0 0 0 0 0
1.505000 0 0 0 0 0 0
1.510000 0 0 0 0 0 0
1.515000 0 0 0 0 0 0
1.520000 0 0 0 0 0 0
1.525000 0 0 0 0 0 0
1.530000 0 0 0 0 0 0
1.535000 0 0 0 0 0 0
1.540000 0 0 0 0 0 0
1.545000 0 0 0 0 0 0
1.550000 0 0 0 0 0 0
1.555000 0 0 0 0 0 0
1.560000 0 0 0 0 0 0
1.565000 0 0 0 0 0 0
1.570000 0 0 0 0 0 0
1.575000 0 0 0 0 0 0
1.580000 0 0 0 0 0 0
1.585000 0 0 0 0 0 0
1.590000 0 0 0 0 0 0
1.595000 0 0 0 0 0 0
1.600000 0 0 0 0 0 0
1.605000 0 0 0 0 0 0
1.610000 0 0 0 0 0 0
1.615000 0 0 0 0 0 0
1.620000 0 0 0 0 0 0
1.625000 0 0 0 0 0 0
1.630000 0 0 0 0 0 0
1.635000 0 0 0 0 0 0
1.640000 0 0 0 0 0 0
1.645000 0 0 0 0 0 0
1.650000 0 0 0 0 0 0
1.655000 0 0 0 0 0 0
1.660000 0 0 0 0 0 0
1.665000 0 0 0 0 0 0
1.670000 0 0 0 0 0 0
1.675000 0 0 0 0 0 0
1.680000 0 0 0 0 0 0
1.685000 0 0 0 0 0 0
1.690000 0 0 0 0 0 0
1.695000 0 0 0 0 0 0
1.700000 0 0 0 0 0 0
1.705000 0 0 0 0 0 0
1.710000 0 0 0 0 0 0
1.715000 0 0 0 0 0 0
1.720000 0 0 0 0 0 0
1.725000 0 0 0 0 0 0
1.730000 0 0 0 0 0 0
1.735000 0 0 0 0 0 0
1.740000 0 0 0 0 0 0
1.745000 0 0 0 0 0 0
1.750000 0 0 0 0 0 0
1.755000 0 0 0 0 0 0
1.760000 0 0 0 0 0 0
1.765000 0 0 0 0 0 0
1.770000 0 0 0 0 0 0
1.775000 0 0 0 0 0 0
1.780000 0 0 0 0 0 0
1.785000 0 0 0 0 0 0
1.790000 0 0 0 0 0 0
1.795000 0 0 0 0 0 0
1.800000 0 0 0 0 0 0
1.805000 0 0 0 0 0 0
1.810000 0 0 0 0 0 0
1.815000 0 0 0 0 0 0
1.820000 0 0 0 0 0 0
1.825000 0 0 0 0 0 0
1.830000 0 0 0 0 0 0
1.835000 0 0 0 0 0 0
1.840000 0 0 0 0 0 0
1.845000 0 0 0 0 0 0
1.850000 0 0 0 0 0 0
1.855000 0 0 0 0 0 0
1.860000 0 0 0 0 0 0
1.865000 0 0 0 0 0 0
1.870000 0 0 0 0 0 0
1.875000 0 0 0 0 0 0
1.880000 0 0 0 0 0 0
1.885000 0 0 0 0 0 0
1.890000 0 0 0 0 0 0
1.895000 0 0 0 0 0 0
1.900000 0 0 0 0 0 0
1.905000 0 0 0 0 0 0
1.910000 0 0 0 0 0 0
1.915000 0 0 0 0 0 0
1.920000 0 0 0 0 0 0
1.925000 0 0 0 0 0 0
1.930000 0 0 0 0 0 0
1.935000 0 0 0 0 0 0
1.940000 0 0 0 0 0 0
1.945000 0 0 0 0 0 0
1.950000 0 0 0 0 0 0
1.955000 0 0 0 0 0 0
1.960000 0 0 0 0 0 0
1.965000 0 0 0 0 0 0
1.970000 0 0 0 0 0 0
1.975000 0 0 0 0 0 0
1.980000 0 0 0 0 0 0
1.985000 0 0 0 0 0 0
1.990000 0 0 0 0 0 0
1.995000 0 0 0 0 0 0
2.000000 0 0 0 0 0 0
2.005000 0 0 0 0 0 0
2.010000 0 0 0 0 0 0
2.015000 0 0 0 0 0 0
2.020000 0 0 0 0 0 0
2.025000 0 0 0 0 0 0
2.030000 0 0 0 0 0 0
2.035000 0 0 0 0 0 0
2.040000 0 0 0 0 0 0
2.045000 0 0 0 0 0 0
2.050000 0 0 0 0 0 0
2.055000 0 0 0 0 0 0
2.060000 0 0 0 0 0 0
2.065000 0 0 0 0 0 0
2.070000 0 0 0 0 0 0
2.075000 0 0 0 0 0 0
2.080000 0 0 0 0 0 0
2.085000 0 0 0 0 0 0
2.090000 0 0 0 0 0 0
2.095000 0 0 0 0 0 0
2.100000 0 0 0 0 0 0
2.105000 0 0 0 0 0 0
2.110000 0 0 0 0 0 0
2.115000 0 0 0 0 0 0
2.120000 0 0 0 0 0 0
2.125000 0 0 0 0 0 0
2.130000 0 0 0 0 0 0
2.135000 0 0 0 0 0 0
2.140000 0 0 0 0 0 0
2.145000 0 0 0 0 0 0
2.150000 0 0 0 0 0 0
2.155000 0 0 0 0 0 0
2.160000 0 0 0 0 0 0
2.165000 0 0 0 0 0 0
2.170000 0 0 0 0 0 0
2.175000 0 0 0 0 0 0
2.180000 0 0 0 0 0 0
2.185000 0 0 0 0 0 0
2.190000 0 0 0 0 0 0
2.195000 0 0 0 0 0 0
2.200000 0 0 0 0 0 0
2.205000 0 0 0 0 0 0
2.210000 0 0 0 0 0 0
2.215000 0 0 0 0 0 0
2.220000 0 0 0 0 0 0
2.225000 0 0 0 0 0 0
2.230000 0 0 0 0 0 0
2.235000 0 0 0 0 0 0
2.240000 0 0 0 0 0 0
2.245000 0 0 0 0 0 0
2.250000 0 0 0 0 0 0
2.255000 0 0 0 0 0 0
2.260000 0 0 0 0 0 0
2.265000 0 0 0 0 0 0
2.270000 0 0 0 0 0 0
2.275000 0 0 0 0 0 0
2.280000 0 0 0 0 0 0
2.285000 0 0 0 0 0 0
2.290000 0 0 0 0 0 0
2.295000 0 0 0 0 0 0
2.300000 0 0 0 0 0 0
2.305000 0 0 0 0 0 0
2.310000 0 0 0 0 0 0
2.315000 0 0 0 0 0 0
2.320000 0 0 0 0 0 0
2.325000 0 0 0 0 0 0
2.330000 0 0 0 0 0 0
2.335000 0 0 0 0 0 0
2.340000 0 0 0 0 0 0
2.345000 0 0 0 0 0 0
2.350000 0 0 0 0 0 0
2.355000 0 0 0 0 0 0
2.360000 0 0 0 0 0 0
2.365000 0 0 0 0 0 0
2.370000 0 0 0 0 0 0
2.375000 0 0 0 0 0 0
2.380000 0 0 0 0 0 0
2.385000 0 0 0 0 0 0
2.390000 0 0 0 0 0 0
2.395000 0 0 0 0 0 0
2.400000 0 0 0 0 0 0
2.405000 0 0 0 0 0 0
