# Supplementary material for: Refining amino acid hydrophobicity for dynamics simulation of membrane proteins
Source: PeerJ. 2018 Jan 10;6:e4230. doi: 10.7717/peerj.4230 (PMC5767086; doi:10.7717/peerj.4230)
Supplement: Supplemental Information 1 — Version 2.4 of the CgProt force field is included as a tar.gz archive. The package includes parameter text files, Python scripts, and equilibrated bilayer coordinates needed for simulations with the free Gromacs software package. [file peerj-06-4230-s001.tgz › cgprot24/nb/table_APOL_GL.xvg]

0.000000 0 0 216.957 6.410636e+02 0 0
0.005000 0 0 213.752 6.410636e+02 0 0
0.010000 0 0 210.546 6.410636e+02 0 0
0.015000 0 0 207.341 6.410636e+02 0 0
0.020000 0 0 204.136 6.410636e+02 0 0
0.025000 0 0 200.93 6.410636e+02 0 0
0.030000 0 0 197.725 6.410636e+02 0 0
0.035000 0 0 194.52 6.410636e+02 0 0
0.040000 0 0 191.314 6.410636e+02 0 0
0.045000 0 0 188.109 6.410636e+02 0 0
0.050000 0 0 184.904 6.410636e+02 0 0
0.055000 0 0 181.698 6.410636e+02 0 0
0.060000 0 0 178.493 6.410636e+02 0 0
0.065000 0 0 175.288 6.410636e+02 0 0
0.070000 0 0 172.082 6.410636e+02 0 0
0.075000 0 0 168.877 6.410636e+02 0 0
0.080000 0 0 165.672 6.410636e+02 0 0
0.085000 0 0 162.466 6.410636e+02 0 0
0.090000 0 0 159.261 6.410636e+02 0 0
0.095000 0 0 156.056 6.410636e+02 0 0
0.100000 0 0 152.851 6.410636e+02 0 0
0.105000 0 0 149.645 6.410636e+02 0 0
0.110000 0 0 146.44 6.410636e+02 0 0
0.115000 0 0 143.234 6.410636e+02 0 0
0.120000 0 0 140.029 6.410636e+02 0 0
0.125000 0 0 136.824 6.410636e+02 0 0
0.130000 0 0 133.619 6.410636e+02 0 0
0.135000 0 0 130.413 6.410636e+02 0 0
0.140000 0 0 127.208 6.410636e+02 0 0
0.145000 0 0 124.003 6.410636e+02 0 0
0.150000 0 0 120.797 6.410636e+02 0 0
0.155000 0 0 117.592 6.410636e+02 0 0
0.160000 0 0 114.387 6.410636e+02 0 0
0.165000 0 0 111.181 6.410636e+02 0 0
0.170000 0 0 107.976 6.410636e+02 0 0
0.175000 0 0 104.771 6.410636e+02 0 0
0.180000 0 0 101.565 6.410636e+02 0 0
0.185000 0 0 98.3601 6.410636e+02 0 0
0.190000 0 0 95.1548 6.410636e+02 0 0
0.195000 0 0 91.9495 6.410636e+02 0 0
0.200000 0 0 88.7441 6.410636e+02 0 0
0.205000 0 0 85.5388 6.410636e+02 0 0
0.210000 0 0 82.3335 6.410636e+02 0 0
0.215000 0 0 79.1282 6.410636e+02 0 0
0.220000 0 0 75.9229 6.410636e+02 0 0
0.225000 0 0 72.7176 6.410636e+02 0 0
0.230000 0 0 69.5122 6.410636e+02 0 0
0.235000 0 0 66.3069 6.410636e+02 0 0
0.240000 0 0 63.1016 6.410636e+02 0 0
0.245000 0 0 59.8963 6.410636e+02 0 0
0.250000 0 0 56.691 6.410636e+02 0 0
0.255000 0 0 53.4856 6.410636e+02 0 0
0.260000 0 0 50.2803 6.410636e+02 0 0
0.265000 0 0 47.075 6.410636e+02 0 0
0.270000 0 0 43.8697 6.410636e+02 0 0
0.275000 0 0 40.6644 6.410636e+02 0 0
0.280000 0 0 37.4591 6.410636e+02 0 0
0.285000 0 0 34.2537 6.410636e+02 0 0
0.290000 0 0 31.0484 6.410636e+02 0 0
0.295000 0 0 27.8431 6.410636e+02 0 0
0.300000 0 0 24.6378 6.410636e+02 0 0
0.305000 0 0 21.4325 6.410636e+02 0 0
0.310000 0 0 18.2271 6.410636e+02 0 0
0.315000 0 0 15.3968 4.958230e+02 0 0
0.320000 0 0 13.2213 3.791670e+02 0 0
0.325000 0 0 11.5575 2.910957e+02 0 0
0.330000 0 0 10.2627 2.316090e+02 0 0
0.335000 0 0 9.1938 2.007070e+02 0 0
0.340000 0 0 8.20796 1.983897e+02 0 0
0.345000 0 0 7.17331 2.154500e+02 0 0
0.350000 0 0 6.06434 2.269829e+02 0 0
0.355000 0 0 4.91501 2.315985e+02 0 0
0.360000 0 0 3.75989 2.292970e+02 0 0
0.365000 0 0 2.63357 2.200782e+02 0 0
0.370000 0 0 1.57063 2.039422e+02 0 0
0.375000 0 0 0.605674 1.808890e+02 0 0
0.380000 0 0 -0.233765 1.554099e+02 0 0
0.385000 0 0 -0.953831 1.331574e+02 0 0
0.390000 0 0 -1.57075 1.141496e+02 0 0
0.395000 0 0 -2.10074 9.838653e+01 0 0
0.400000 0 0 -2.56002 8.586821e+01 0 0
0.405000 0 0 -2.96483 7.659463e+01 0 0
0.410000 0 0 -3.33136 7.051312e+01 0 0
0.415000 0 0 -3.67055 6.501852e+01 0 0
0.420000 0 0 -3.98011 5.866296e+01 0 0
0.425000 0 0 -4.25574 5.144642e+01 0 0
0.430000 0 0 -4.49314 4.336892e+01 0 0
0.435000 0 0 -4.688 3.443044e+01 0 0
0.440000 0 0 -4.83601 2.463100e+01 0 0
0.445000 0 0 -4.93297 1.412539e+01 0 0
0.450000 0 0 -4.97897 4.489507e+00 0 0
0.455000 0 0 -4.98 -3.865128e+00 0 0
0.460000 0 0 -4.94246 -1.093852e+01 0 0
0.465000 0 0 -4.87275 -1.673067e+01 0 0
0.470000 0 0 -4.77729 -2.124158e+01 0 0
0.475000 0 0 -4.66247 -2.447124e+01 0 0
0.480000 0 0 -4.5345 -2.663334e+01 0 0
0.485000 0 0 -4.39636 -2.860581e+01 0 0
0.490000 0 0 -4.24859 -3.048350e+01 0 0
0.495000 0 0 -4.09168 -3.226642e+01 0 0
0.500000 0 0 -3.92609 -3.395455e+01 0 0
0.505000 0 0 -3.75229 -3.554789e+01 0 0
0.510000 0 0 -3.57077 -3.704646e+01 0 0
0.515000 0 0 -3.38211 -3.835727e+01 0 0
0.520000 0 0 -3.18781 -3.930132e+01 0 0
0.525000 0 0 -2.98972 -3.987414e+01 0 0
0.530000 0 0 -2.78969 -4.007573e+01 0 0
0.535000 0 0 -2.58958 -3.990609e+01 0 0
0.540000 0 0 -2.39125 -3.936522e+01 0 0
0.545000 0 0 -2.19655 -3.845320e+01 0 0
0.550000 0 0 -2.00724 -3.722358e+01 0 0
0.555000 0 0 -1.82476 -3.572216e+01 0 0
0.560000 0 0 -1.65047 -3.394894e+01 0 0
0.565000 0 0 -1.48573 -3.190392e+01 0 0
0.570000 0 0 -1.33189 -2.958711e+01 0 0
0.575000 0 0 -1.19031 -2.699849e+01 0 0
0.580000 0 0 -1.06235 -2.416083e+01 0 0
0.585000 0 0 -0.948261 -2.153986e+01 0 0
0.590000 0 0 -0.846279 -1.931963e+01 0 0
0.595000 0 0 -0.754396 -1.750017e+01 0 0
0.600000 0 0 -0.670609 -1.608145e+01 0 0
0.605000 0 0 -0.592914 -1.506350e+01 0 0
0.610000 0 0 -0.519306 -1.444630e+01 0 0
0.615000 0 0 -0.447844 -1.415375e+01 0 0
0.620000 0 0 -0.378124 -1.369097e+01 0 0
0.625000 0 0 -0.311367 -1.296873e+01 0 0
0.630000 0 0 -0.248869 -1.198704e+01 0 0
0.635000 0 0 -0.191929 -1.074588e+01 0 0
0.640000 0 0 -0.141843 -9.245274e+00 0 0
0.645000 0 0 -0.099908 -7.485207e+00 0 0
0.650000 0 0 -0.067249 -5.614776e+00 0 0
0.655000 0 0 -0.043193 -4.065869e+00 0 0
0.660000 0 0 -0.026009 -2.865838e+00 0 0
0.665000 0 0 -0.013953 -2.014685e+00 0 0
0.670000 0 0 -0.005281 -1.512408e+00 0 0
0.675000 0 0 0.001753 -1.359009e+00 0 0
0.680000 0 0 0.008891 -1.554486e+00 0 0
0.685000 0 0 0.017524 -1.867237e+00 0 0
0.690000 0 0 0.027233 -1.983480e+00 0 0
0.695000 0 0 0.037028 -1.901469e+00 0 0
0.700000 0 0 0.045917 -1.621203e+00 0 0
0.705000 0 0 0.05291 -1.142683e+00 0 0
0.710000 0 0 0.057014 -4.659081e-01 0 0
0.715000 0 0 0.057239 4.054963e-01 0 0
0.720000 0 0 0.053048 1.242365e+00 0 0
0.725000 0 0 0.045101 1.908149e+00 0 0
0.730000 0 0 0.034252 2.402848e+00 0 0
0.735000 0 0 0.021357 2.726463e+00 0 0
0.740000 0 0 0.007272 2.878993e+00 0 0
0.745000 0 0 -0.007147 2.860439e+00 0 0
0.750000 0 0 -0.021055 2.683854e+00 0 0
0.755000 0 0 -0.033992 2.496301e+00 0 0
0.760000 0 0 -0.046068 2.339003e+00 0 0
0.765000 0 0 -0.057433 2.211960e+00 0 0
0.770000 0 0 -0.068238 2.115171e+00 0 0
0.775000 0 0 -0.078635 2.048636e+00 0 0
0.780000 0 0 -0.088775 2.012355e+00 0 0
0.785000 0 0 -0.098791 1.987615e+00 0 0
0.790000 0 0 -0.108523 1.891708e+00 0 0
0.795000 0 0 -0.117573 1.714829e+00 0 0
0.800000 0 0 -0.125536 1.456976e+00 0 0
0.805000 0 0 -0.132008 1.118151e+00 0 0
0.810000 0 0 -0.136583 6.983534e-01 0 0
0.815000 0 0 -0.138856 1.975828e-01 0 0
0.820000 0 0 -0.138527 -3.063092e-01 0 0
0.825000 0 0 -0.136062 -6.527980e-01 0 0
0.830000 0 0 -0.13227 -8.370226e-01 0 0
0.835000 0 0 -0.127962 -8.589831e-01 0 0
0.840000 0 0 -0.123951 -7.186794e-01 0 0
0.845000 0 0 -0.121046 -4.161116e-01 0 0
0.850000 0 0 -0.12006 4.865140e-02 0 0
0.855000 0 0 -0.121501 4.978275e-01 0 0
0.860000 0 0 -0.124738 7.671612e-01 0 0
0.865000 0 0 -0.128873 8.566527e-01 0 0
0.870000 0 0 -0.133005 7.663019e-01 0 0
0.875000 0 0 -0.136236 4.961088e-01 0 0
0.880000 0 0 -0.137667 4.607333e-02 0 0
0.885000 0 0 -0.136401 -5.751609e-01 0 0
0.890000 0 0 -0.132005 -1.162890e+00 0 0
0.895000 0 0 -0.124972 -1.630499e+00 0 0
0.900000 0 0 -0.115901 -1.977989e+00 0 0
0.905000 0 0 -0.105392 -2.205359e+00 0 0
0.910000 0 0 -0.094047 -2.312609e+00 0 0
0.915000 0 0 -0.082466 -2.299740e+00 0 0
0.920000 0 0 -0.071243 -2.175622e+00 0 0
0.925000 0 0 -0.060782 -2.002994e+00 0 0
0.930000 0 0 -0.051274 -1.794076e+00 0 0
0.935000 0 0 -0.042901 -1.548868e+00 0 0
0.940000 0 0 -0.035846 -1.267370e+00 0 0
0.945000 0 0 -0.030288 -9.495813e-01 0 0
0.950000 0 0 -0.02641 -5.955026e-01 0 0
0.955000 0 0 -0.024347 -2.461866e-01 0 0
0.960000 0 0 -0.023718 -2.903309e-02 0 0
0.965000 0 0 -0.023821 4.687076e-02 0 0
0.970000 0 0 -0.023951 -1.847508e-02 0 0
0.975000 0 0 -0.023401 -2.250706e-01 0 0
0.980000 0 0 -0.021465 -5.729159e-01 0 0
0.985000 0 0 -0.017437 -1.062011e+00 0 0
0.990000 0 0 -0.01079 -1.571993e+00 0 0
0.995000 0 0 -0.001976 -1.927546e+00 0 0
1.000000 0 0 0 0 0 0
1.005000 0 0 0 0 0 0
1.010000 0 0 0 0 0 0
1.015000 0 0 0 0 0 0
1.020000 0 0 0 0 0 0
1.025000 0 0 0 0 0 0
1.030000 0 0 0 0 0 0
1.035000 0 0 0 0 0 0
1.040000 0 0 0 0 0 0
1.045000 0 0 0 0 0 0
1.050000 0 0 0 0 0 0
1.055000 0 0 0 0 0 0
1.060000 0 0 0 0 0 0
1.065000 0 0 0 0 0 0
1.070000 0 0 0 0 0 0
1.075000 0 0 0 0 0 0
1.080000 0 0 0 0 0 0
1.085000 0 0 0 0 0 0
1.090000 0 0 0 0 0 0
1.095000 0 0 0 0 0 0
1.100000 0 0 0 0 0 0
1.105000 0 0 0 0 0 0
1.110000 0 0 0 0 0 0
1.115000 0 0 0 0 0 0
1.120000 0 0 0 0 0 0
1.125000 0 0 0 0 0 0
1.130000 0 0 0 0 0 0
1.135000 0 0 0 0 0 0
1.140000 0 0 0 0 0 0
1.145000 0 0 0 0 0 0
1.150000 0 0 0 0 0 0
1.155000 0 0 0 0 0 0
1.160000 0 0 0 0 0 0
1.165000 0 0 0 0 0 0
1.170000 0 0 0 0 0 0
1.175000 0 0 0 0 0 0
1.180000 0 0 0 0 0 0
1.185000 0 0 0 0 0 0
1.190000 0 0 0 0 0 0
1.195000 0 0 0 0 0 0
1.200000 0 0 0 0 0 0
1.205000 0 0 0 0 0 0
1.210000 0 0 0 0 0 0
1.215000 0 0 0 0 0 0
1.220000 0 0 0 0 0 0
1.225000 0 0 0 0 0 0
1.230000 0 0 0 0 0 0
1.235000 0 0 0 0 0 0
1.240000 0 0 0 0 0 0
1.245000 0 0 0 0 0 0
1.250000 0 0 0 0 0 0
1.255000 0 0 0 0 0 0
1.260000 0 0 0 0 0 0
1.265000 0 0 0 0 0 0
1.270000 0 0 0 0 0 0
1.275000 0 0 0 0 0 0
1.280000 0 0 0 0 0 0
1.285000 0 0 0 0 0 0
1.290000 0 0 0 0 0 0
1.295000 0 0 0 0 0 0
1.300000 0 0 0 0 0 0
1.305000 0 0 0 0 0 0
1.310000 0 0 0 0 0 0
1.315000 0 0 0 0 0 0
1.320000 0 0 0 0 0 0
1.325000 0 0 0 0 0 0
1.330000 0 0 0 0 0 0
1.335000 0 0 0 0 0 0
1.340000 0 0 0 0 0 0
1.345000 0 0 0 0 0 0
1.350000 0 0 0 0 0 0
1.355000 0 0 0 0 0 0
1.360000 0 0 0 0 0 0
1.365000 0 0 0 0 0 0
1.370000 0 0 0 0 0 0
1.375000 0 0 0 0 0 0
1.380000 0 0 0 0 0 0
1.385000 0 0 0 0 0 0
1.390000 0 0 0 0 0 0
1.395000 0 0 0 0 0 0
1.400000 0 0 0 0 0 0
1.405000 0 0 0 0 0 0
1.410000 0 0 0 0 0 0
1.415000 0 0 0 0 0 0
1.420000 0 0 0 0 0 0
1.425000 0 0 0 0 0 0
1.430000 0 0 0 0 0 0
1.435000 0 0 0 0 0 0
1.440000 0 0 0 0 0 0
1.445000 0 0 0 0 0 0
1.450000 0 0 0 0 0 0
1.455000 0 0 0 0 0 0
1.460000 0 0 0 0 0 0
1.465000 0 0 0 0 0 0
1.470000 0 0 0 0 0 0
1.475000 0 0 0 0 0 0
1.480000 0 0 0 0 0 0
1.485000 0 0 0 0 0 0
1.490000 0 0 0 0 0 0
1.495000 0 0 0 0 0 0
1.500000 0 0 0 0 0 0
1.505000 0 0 0 0 0 0
1.510000 0 0 0 0 0 0
1.515000 0 0 0 0 0 0
1.520000 0 0 0 0 0 0
1.525000 0 0 0 0 0 0
1.530000 0 0 0 0 0 0
1.535000 0 0 0 0 0 0
1.540000 0 0 0 0 0 0
1.545000 0 0 0 0 0 0
1.550000 0 0 0 0 0 0
1.555000 0 0 0 0 0 0
1.560000 0 0 0 0 0 0
1.565000 0 0 0 0 0 0
1.570000 0 0 0 0 0 0
1.575000 0 0 0 0 0 0
1.580000 0 0 0 0 0 0
1.585000 0 0 0 0 0 0
1.590000 0 0 0 0 0 0
1.595000 0 0 0 0 0 0
1.600000 0 0 0 0 0 0
1.605000 0 0 0 0 0 0
1.610000 0 0 0 0 0 0
1.615000 0 0 0 0 0 0
1.620000 0 0 0 0 0 0
1.625000 0 0 0 0 0 0
1.630000 0 0 0 0 0 0
1.635000 0 0 0 0 0 0
1.640000 0 0 0 0 0 0
1.645000 0 0 0 0 0 0
1.650000 0 0 0 0 0 0
1.655000 0 0 0 0 0 0
1.660000 0 0 0 0 0 0
1.665000 0 0 0 0 0 0
1.670000 0 0 0 0 0 0
1.675000 0 0 0 0 0 0
1.680000 0 0 0 0 0 0
1.685000 0 0 0 0 0 0
1.690000 0 0 0 0 0 0
1.695000 0 0 0 0 0 0
1.700000 0 0 0 0 0 0
1.705000 0 0 0 0 0 0
1.710000 0 0 0 0 0 0
1.715000 0 0 0 0 0 0
1.720000 0 0 0 0 0 0
1.725000 0 0 0 0 0 0
1.730000 0 0 0 0 0 0
1.735000 0 0 0 0 0 0
1.740000 0 0 0 0 0 0
1.745000 0 0 0 0 0 0
1.750000 0 0 0 0 0 0
1.755000 0 0 0 0 0 0
1.760000 0 0 0 0 0 0
1.765000 0 0 0 0 0 0
1.770000 0 0 0 0 0 0
1.775000 0 0 0 0 0 0
1.780000 0 0 0 0 0 0
1.785000 0 0 0 0 0 0
1.790000 0 0 0 0 0 0
1.795000 0 0 0 0 0 0
1.800000 0 0 0 0 0 0
1.805000 0 0 0 0 0 0
1.810000 0 0 0 0 0 0
1.815000 0 0 0 0 0 0
1.820000 0 0 0 0 0 0
1.825000 0 0 0 0 0 0
1.830000 0 0 0 0 0 0
1.835000 0 0 0 0 0 0
1.840000 0 0 0 0 0 0
1.845000 0 0 0 0 0 0
1.850000 0 0 0 0 0 0
1.855000 0 0 0 0 0 0
1.860000 0 0 0 0 0 0
1.865000 0 0 0 0 0 0
1.870000 0 0 0 0 0 0
1.875000 0 0 0 0 0 0
1.880000 0 0 0 0 0 0
1.885000 0 0 0 0 0 0
1.890000 0 0 0 0 0 0
1.895000 0 0 0 0 0 0
1.900000 0 0 0 0 0 0
1.905000 0 0 0 0 0 0
1.910000 0 0 0 0 0 0
1.915000 0 0 0 0 0 0
1.920000 0 0 0 0 0 0
1.925000 0 0 0 0 0 0
1.930000 0 0 0 0 0 0
1.935000 0 0 0 0 0 0
1.940000 0 0 0 0 0 0
1.945000 0 0 0 0 0 0
1.950000 0 0 0 0 0 0
1.955000 0 0 0 0 0 0
1.960000 0 0 0 0 0 0
1.965000 0 0 0 0 0 0
1.970000 0 0 0 0 0 0
1.975000 0 0 0 0 0 0
1.980000 0 0 0 0 0 0
1.985000 0 0 0 0 0 0
1.990000 0 0 0 0 0 0
1.995000 0 0 0 0 0 0
2.000000 0 0 0 0 0 0
2.005000 0 0 0 0 0 0
2.010000 0 0 0 0 0 0
2.015000 0 0 0 0 0 0
2.020000 0 0 0 0 0 0
2.025000 0 0 0 0 0 0
2.030000 0 0 0 0 0 0
2.035000 0 0 0 0 0 0
2.040000 0 0 0 0 0 0
2.045000 0 0 0 0 0 0
2.050000 0 0 0 0 0 0
2.055000 0 0 0 0 0 0
2.060000 0 0 0 0 0 0
2.065000 0 0 0 0 0 0
2.070000 0 0 0 0 0 0
2.075000 0 0 0 0 0 0
2.080000 0 0 0 0 0 0
2.085000 0 0 0 0 0 0
2.090000 0 0 0 0 0 0
2.095000 0 0 0 0 0 0
2.100000 0 0 0 0 0 0
2.105000 0 0 0 0 0 0
2.110000 0 0 0 0 0 0
2.115000 0 0 0 0 0 0
2.120000 0 0 0 0 0 0
2.125000 0 0 0 0 0 0
2.130000 0 0 0 0 0 0
2.135000 0 0 0 0 0 0
2.140000 0 0 0 0 0 0
2.145000 0 0 0 0 0 0
2.150000 0 0 0 0 0 0
2.155000 0 0 0 0 0 0
2.160000 0 0 0 0 0 0
2.165000 0 0 0 0 0 0
2.170000 0 0 0 0 0 0
2.175000 0 0 0 0 0 0
2.180000 0 0 0 0 0 0
2.185000 0 0 0 0 0 0
2.190000 0 0 0 0 0 0
2.195000 0 0 0 0 0 0
2.200000 0 0 0 0 0 0
2.205000 0 0 0 0 0 0
2.210000 0 0 0 0 0 0
2.215000 0 0 0 0 0 0
2.220000 0 0 0 0 0 0
2.225000 0 0 0 0 0 0
2.230000 0 0 0 0 0 0
2.235000 0 0 0 0 0 0
2.240000 0 0 0 0 0 0
2.245000 0 0 0 0 0 0
2.250000 0 0 0 0 0 0
2.255000 0 0 0 0 0 0
2.260000 0 0 0 0 0 0
2.265000 0 0 0 0 0 0
2.270000 0 0 0 0 0 0
2.275000 0 0 0 0 0 0
2.280000 0 0 0 0 0 0
2.285000 0 0 0 0 0 0
2.290000 0 0 0 0 0 0
2.295000 0 0 0 0 0 0
2.300000 0 0 0 0 0 0
2.305000 0 0 0 0 0 0
2.310000 0 0 0 0 0 0
2.315000 0 0 0 0 0 0
2.320000 0 0 0 0 0 0
2.325000 0 0 0 0 0 0
2.330000 0 0 0 0 0 0
2.335000 0 0 0 0 0 0
2.340000 0 0 0 0 0 0
2.345000 0 0 0 0 0 0
2.350000 0 0 0 0 0 0
2.355000 0 0 0 0 0 0
2.360000 0 0 0 0 0 0
2.365000 0 0 0 0 0 0
2.370000 0 0 0 0 0 0
2.375000 0 0 0 0 0 0
2.380000 0 0 0 0 0 0
2.385000 0 0 0 0 0 0
2.390000 0 0 0 0 0 0
2.395000 0 0 0 0 0 0
2.400000 0 0 0 0 0 0
2.405000 0 0 0 0 0 0
