# Supplementary material for: Refining amino acid hydrophobicity for dynamics simulation of membrane proteins
Source: PeerJ. 2018 Jan 10;6:e4230. doi: 10.7717/peerj.4230 (PMC5767086; doi:10.7717/peerj.4230)
Supplement: Supplemental Information 1 — Version 2.4 of the CgProt force field is included as a tar.gz archive. The package includes parameter text files, Python scripts, and equilibrated bilayer coordinates needed for simulations with the free Gromacs software package. [file peerj-06-4230-s001.tgz › cgprot24/nb/table_APOL_HH.xvg]

0.000000 0 0 97.4835 2.241009e+02 0 0
0.004000 0 0 96.5871 2.241009e+02 0 0
0.008000 0 0 95.6907 2.241009e+02 0 0
0.012000 0 0 94.7943 2.241009e+02 0 0
0.016000 0 0 93.8978 2.241009e+02 0 0
0.020000 0 0 93.0014 2.241009e+02 0 0
0.024000 0 0 92.105 2.241009e+02 0 0
0.028000 0 0 91.2086 2.241009e+02 0 0
0.032000 0 0 90.3122 2.241009e+02 0 0
0.036000 0 0 89.4158 2.241009e+02 0 0
0.040000 0 0 88.5194 2.241009e+02 0 0
0.044000 0 0 87.623 2.241009e+02 0 0
0.048000 0 0 86.7266 2.241009e+02 0 0
0.052000 0 0 85.8302 2.241009e+02 0 0
0.056000 0 0 84.9338 2.241009e+02 0 0
0.060000 0 0 84.0374 2.241009e+02 0 0
0.064000 0 0 83.141 2.241009e+02 0 0
0.068000 0 0 82.2446 2.241009e+02 0 0
0.072000 0 0 81.3482 2.241009e+02 0 0
0.076000 0 0 80.4518 2.241009e+02 0 0
0.080000 0 0 79.5554 2.241009e+02 0 0
0.084000 0 0 78.659 2.241009e+02 0 0
0.088000 0 0 77.7626 2.241009e+02 0 0
0.092000 0 0 76.8662 2.241009e+02 0 0
0.096000 0 0 75.9698 2.241009e+02 0 0
0.100000 0 0 75.0734 2.241009e+02 0 0
0.104000 0 0 74.177 2.241009e+02 0 0
0.108000 0 0 73.2806 2.241009e+02 0 0
0.112000 0 0 72.3842 2.241009e+02 0 0
0.116000 0 0 71.4878 2.241009e+02 0 0
0.120000 0 0 70.5914 2.241009e+02 0 0
0.124000 0 0 69.6949 2.241009e+02 0 0
0.128000 0 0 68.7985 2.241009e+02 0 0
0.132000 0 0 67.9021 2.241009e+02 0 0
0.136000 0 0 67.0057 2.241009e+02 0 0
0.140000 0 0 66.1093 2.241009e+02 0 0
0.144000 0 0 65.2129 2.241009e+02 0 0
0.148000 0 0 64.3165 2.241009e+02 0 0
0.152000 0 0 63.4201 2.241009e+02 0 0
0.156000 0 0 62.5237 2.241009e+02 0 0
0.160000 0 0 61.6273 2.241009e+02 0 0
0.164000 0 0 60.7309 2.241009e+02 0 0
0.168000 0 0 59.8345 2.241009e+02 0 0
0.172000 0 0 58.9381 2.241009e+02 0 0
0.176000 0 0 58.0417 2.241009e+02 0 0
0.180000 0 0 57.1453 2.241009e+02 0 0
0.184000 0 0 56.2489 2.241009e+02 0 0
0.188000 0 0 55.3525 2.241009e+02 0 0
0.192000 0 0 54.4561 2.241009e+02 0 0
0.196000 0 0 53.5597 2.241009e+02 0 0
0.200000 0 0 52.6633 2.241009e+02 0 0
0.204000 0 0 51.7669 2.241009e+02 0 0
0.208000 0 0 50.8705 2.241009e+02 0 0
0.212000 0 0 49.9741 2.241009e+02 0 0
0.216000 0 0 49.0777 2.241009e+02 0 0
0.220000 0 0 48.1813 2.241009e+02 0 0
0.224000 0 0 47.2849 2.241009e+02 0 0
0.228000 0 0 46.3885 2.241009e+02 0 0
0.232000 0 0 45.492 2.241009e+02 0 0
0.236000 0 0 44.5956 2.241009e+02 0 0
0.240000 0 0 43.6992 2.241009e+02 0 0
0.244000 0 0 42.8028 2.241009e+02 0 0
0.248000 0 0 41.9064 2.241009e+02 0 0
0.252000 0 0 41.01 2.241009e+02 0 0
0.256000 0 0 40.1136 2.241009e+02 0 0
0.260000 0 0 39.2172 2.241009e+02 0 0
0.264000 0 0 38.3208 2.241009e+02 0 0
0.268000 0 0 37.4244 2.241009e+02 0 0
0.272000 0 0 36.528 2.241009e+02 0 0
0.276000 0 0 35.6316 2.241009e+02 0 0
0.280000 0 0 34.7352 2.241009e+02 0 0
0.284000 0 0 33.8388 2.241009e+02 0 0
0.288000 0 0 32.9424 2.241009e+02 0 0
0.292000 0 0 32.046 2.241009e+02 0 0
0.296000 0 0 31.1496 2.241009e+02 0 0
0.300000 0 0 30.2532 2.241009e+02 0 0
0.304000 0 0 29.3568 2.241009e+02 0 0
0.308000 0 0 28.4607 2.239428e+02 0 0
0.312000 0 0 27.5651 2.238866e+02 0 0
0.316000 0 0 26.6695 2.239321e+02 0 0
0.320000 0 0 25.7735 2.240679e+02 0 0
0.324000 0 0 24.877 2.241780e+02 0 0
0.328000 0 0 23.9802 2.242320e+02 0 0
0.332000 0 0 23.0832 2.242298e+02 0 0
0.336000 0 0 22.1864 2.241715e+02 0 0
0.340000 0 0 21.2902 2.237709e+02 0 0
0.344000 0 0 20.3976 2.223521e+02 0 0
0.348000 0 0 19.5128 2.198867e+02 0 0
0.352000 0 0 18.6399 2.163747e+02 0 0
0.356000 0 0 17.7832 2.118155e+02 0 0
0.360000 0 0 16.9468 2.061750e+02 0 0
0.364000 0 0 16.1353 1.994329e+02 0 0
0.368000 0 0 15.3529 1.915891e+02 0 0
0.372000 0 0 14.604 1.826437e+02 0 0
0.376000 0 0 13.8931 1.726841e+02 0 0
0.380000 0 0 13.2232 1.621946e+02 0 0
0.384000 0 0 12.5962 1.512495e+02 0 0
0.388000 0 0 12.0138 1.398489e+02 0 0
0.392000 0 0 11.478 1.279927e+02 0 0
0.396000 0 0 10.9898 1.162495e+02 0 0
0.400000 0 0 10.5467 1.054468e+02 0 0
0.404000 0 0 10.145 9.559157e+01 0 0
0.408000 0 0 9.78073 8.668384e+01 0 0
0.412000 0 0 9.45023 7.872318e+01 0 0
0.416000 0 0 9.14969 7.170210e+01 0 0
0.420000 0 0 8.87536 6.561782e+01 0 0
0.424000 0 0 8.6235 6.047035e+01 0 0
0.428000 0 0 8.39035 5.625969e+01 0 0
0.432000 0 0 8.17226 5.288098e+01 0 0
0.436000 0 0 7.96668 4.998570e+01 0 0
0.440000 0 0 7.77177 4.754608e+01 0 0
0.444000 0 0 7.58571 4.556211e+01 0 0
0.448000 0 0 7.40667 4.403342e+01 0 0
0.452000 0 0 7.23318 4.270876e+01 0 0
0.456000 0 0 7.06501 4.137325e+01 0 0
0.460000 0 0 6.90221 4.002688e+01 0 0
0.464000 0 0 6.74481 3.866966e+01 0 0
0.468000 0 0 6.59287 3.729648e+01 0 0
0.472000 0 0 6.44652 3.586444e+01 0 0
0.476000 0 0 6.30604 3.436383e+01 0 0
0.480000 0 0 6.1717 3.279464e+01 0 0
0.484000 0 0 6.04378 3.115689e+01 0 0
0.488000 0 0 5.92251 2.948065e+01 0 0
0.492000 0 0 5.8079 2.782792e+01 0 0
0.496000 0 0 5.69985 2.620058e+01 0 0
0.500000 0 0 5.59826 2.459863e+01 0 0
0.504000 0 0 5.50303 2.302356e+01 0 0
0.508000 0 0 5.41395 2.153452e+01 0 0
0.512000 0 0 5.33059 2.016218e+01 0 0
0.516000 0 0 5.2525 1.890656e+01 0 0
0.520000 0 0 5.17919 1.776766e+01 0 0
0.524000 0 0 5.1102 1.674546e+01 0 0
0.528000 0 0 5.04507 1.583994e+01 0 0
0.532000 0 0 4.98332 1.505110e+01 0 0
0.536000 0 0 4.9245 1.437892e+01 0 0
0.540000 0 0 4.86814 1.382342e+01 0 0
0.544000 0 0 4.81378 1.336772e+01 0 0
0.548000 0 0 4.76109 1.299059e+01 0 0
0.552000 0 0 4.70975 1.269196e+01 0 0
0.556000 0 0 4.65945 1.247183e+01 0 0
0.560000 0 0 4.60987 1.232760e+01 0 0
0.564000 0 0 4.56078 1.222293e+01 0 0
0.568000 0 0 4.51205 1.214609e+01 0 0
0.572000 0 0 4.46357 1.209709e+01 0 0
0.576000 0 0 4.41524 1.207594e+01 0 0
0.580000 0 0 4.36694 1.207327e+01 0 0
0.584000 0 0 4.31867 1.206200e+01 0 0
0.588000 0 0 4.27046 1.204040e+01 0 0
0.592000 0 0 4.22236 1.200848e+01 0 0
0.596000 0 0 4.1744 1.196617e+01 0 0
0.600000 0 0 4.12665 1.190356e+01 0 0
0.604000 0 0 4.07921 1.181333e+01 0 0
0.608000 0 0 4.03218 1.169546e+01 0 0
0.612000 0 0 3.98568 1.154997e+01 0 0
0.616000 0 0 3.93982 1.137833e+01 0 0
0.620000 0 0 3.89468 1.119095e+01 0 0
0.624000 0 0 3.85031 1.098986e+01 0 0
0.628000 0 0 3.80678 1.077508e+01 0 0
0.632000 0 0 3.76413 1.054658e+01 0 0
0.636000 0 0 3.72241 1.031509e+01 0 0
0.640000 0 0 3.68159 1.009984e+01 0 0
0.644000 0 0 3.64159 9.901221e+00 0 0
0.648000 0 0 3.60235 9.719234e+00 0 0
0.652000 0 0 3.56381 9.554455e+00 0 0
0.656000 0 0 3.52587 9.422874e+00 0 0
0.660000 0 0 3.48838 9.331732e+00 0 0
0.664000 0 0 3.45116 9.281029e+00 0 0
0.668000 0 0 3.41407 9.270764e+00 0 0
0.672000 0 0 3.37694 9.301015e+00 0 0
0.676000 0 0 3.33961 9.372090e+00 0 0
0.680000 0 0 3.30191 9.484025e+00 0 0
0.684000 0 0 3.26368 9.636818e+00 0 0
0.688000 0 0 3.22476 9.830470e+00 0 0
0.692000 0 0 3.185 1.005667e+01 0 0
0.696000 0 0 3.14428 1.030643e+01 0 0
0.700000 0 0 3.10251 1.057975e+01 0 0
0.704000 0 0 3.05961 1.087662e+01 0 0
0.708000 0 0 3.01547 1.119552e+01 0 0
0.712000 0 0 2.97004 1.151923e+01 0 0
0.716000 0 0 2.92332 1.184293e+01 0 0
0.720000 0 0 2.8753 1.216661e+01 0 0
0.724000 0 0 2.82598 1.249028e+01 0 0
0.728000 0 0 2.77538 1.280829e+01 0 0
0.732000 0 0 2.72355 1.310636e+01 0 0
0.736000 0 0 2.67056 1.338381e+01 0 0
0.740000 0 0 2.6165 1.364062e+01 0 0
0.744000 0 0 2.56146 1.387672e+01 0 0
0.748000 0 0 2.50553 1.408437e+01 0 0
0.752000 0 0 2.44883 1.425864e+01 0 0
0.756000 0 0 2.3915 1.439953e+01 0 0
0.760000 0 0 2.33368 1.450703e+01 0 0
0.764000 0 0 2.27549 1.458116e+01 0 0
0.768000 0 0 2.21707 1.462196e+01 0 0
0.772000 0 0 2.15856 1.462943e+01 0 0
0.776000 0 0 2.10008 1.460358e+01 0 0
0.780000 0 0 2.04178 1.454440e+01 0 0
0.784000 0 0 1.98377 1.445654e+01 0 0
0.788000 0 0 1.92615 1.434726e+01 0 0
0.792000 0 0 1.86902 1.421664e+01 0 0
0.796000 0 0 1.81245 1.406468e+01 0 0
0.800000 0 0 1.75653 1.389184e+01 0 0
0.804000 0 0 1.70133 1.370763e+01 0 0
0.808000 0 0 1.64688 1.351581e+01 0 0
0.812000 0 0 1.59321 1.331636e+01 0 0
0.816000 0 0 1.54036 1.310930e+01 0 0
0.820000 0 0 1.48835 1.289541e+01 0 0
0.824000 0 0 1.4372 1.267754e+01 0 0
0.828000 0 0 1.38693 1.245595e+01 0 0
0.832000 0 0 1.33756 1.223063e+01 0 0
0.836000 0 0 1.28909 1.200158e+01 0 0
0.840000 0 0 1.24155 1.176521e+01 0 0
0.844000 0 0 1.19498 1.151822e+01 0 0
0.848000 0 0 1.14942 1.126061e+01 0 0
0.852000 0 0 1.10491 1.099237e+01 0 0
0.856000 0 0 1.0615 1.071300e+01 0 0
0.860000 0 0 1.01923 1.041781e+01 0 0
0.864000 0 0 0.978176 1.010567e+01 0 0
0.868000 0 0 0.938406 9.776566e+00 0 0
0.872000 0 0 0.899986 9.430510e+00 0 0
0.876000 0 0 0.862983 9.069217e+00 0 0
0.880000 0 0 0.827448 8.696482e+00 0 0
0.884000 0 0 0.793426 8.312441e+00 0 0
0.888000 0 0 0.760963 7.917095e+00 0 0
0.892000 0 0 0.730104 7.510663e+00 0 0
0.896000 0 0 0.700877 7.104055e+00 0 0
0.900000 0 0 0.673264 6.703337e+00 0 0
0.904000 0 0 0.647242 6.308510e+00 0 0
0.908000 0 0 0.622788 5.919574e+00 0 0
0.912000 0 0 0.599876 5.539139e+00 0 0
0.916000 0 0 0.578444 5.180600e+00 0 0
0.920000 0 0 0.558399 4.845854e+00 0 0
0.924000 0 0 0.539646 4.534899e+00 0 0
0.928000 0 0 0.522088 4.247737e+00 0 0
0.932000 0 0 0.505628 3.988111e+00 0 0
0.936000 0 0 0.49014 3.761100e+00 0 0
0.940000 0 0 0.475495 3.566733e+00 0 0
0.944000 0 0 0.461563 3.405010e+00 0 0
0.948000 0 0 0.448212 3.275791e+00 0 0
0.952000 0 0 0.435316 3.176904e+00 0 0
0.956000 0 0 0.422757 3.107598e+00 0 0
0.960000 0 0 0.410416 3.067871e+00 0 0
0.964000 0 0 0.398175 3.057725e+00 0 0
0.968000 0 0 0.385918 3.074028e+00 0 0
0.972000 0 0 0.373561 3.107055e+00 0 0
0.976000 0 0 0.36104 3.156112e+00 0 0
0.980000 0 0 0.34829 3.221199e+00 0 0
0.984000 0 0 0.335249 3.302277e+00 0 0
0.988000 0 0 0.321868 3.387240e+00 0 0
0.992000 0 0 0.308158 3.466474e+00 0 0
0.996000 0 0 0.294144 3.539977e+00 0 0
1.000000 0 0 0.279846 3.607750e+00 0 0
1.004000 0 0 0.26529 3.667877e+00 0 0
1.008000 0 0 0.250535 3.705578e+00 0 0
1.012000 0 0 0.23568 3.717746e+00 0 0
1.016000 0 0 0.220827 3.704382e+00 0 0
1.020000 0 0 0.206079 3.665486e+00 0 0
1.024000 0 0 0.191538 3.600058e+00 0 0
1.028000 0 0 0.177316 3.506175e+00 0 0
1.032000 0 0 0.163527 3.383788e+00 0 0
1.036000 0 0 0.150284 3.232898e+00 0 0
1.040000 0 0 0.137702 3.053922e+00 0 0
1.044000 0 0 0.12587 2.860661e+00 0 0
1.048000 0 0 0.114826 2.659810e+00 0 0
1.052000 0 0 0.104602 2.451369e+00 0 0
1.056000 0 0 0.0952257 2.235338e+00 0 0
1.060000 0 0 0.0867254 2.016487e+00 0 0
1.064000 0 0 0.0790675 1.815910e+00 0 0
1.068000 0 0 0.0721704 1.636111e+00 0 0
1.072000 0 0 0.0659509 1.477090e+00 0 0
1.076000 0 0 0.060326 1.338848e+00 0 0
1.080000 0 0 0.0552077 1.225089e+00 0 0
1.084000 0 0 0.0504868 1.140142e+00 0 0
1.088000 0 0 0.0460481 1.084016e+00 0 0
1.092000 0 0 0.0417763 1.056710e+00 0 0
1.096000 0 0 0.0375566 1.057035e+00 0 0
1.100000 0 0 0.0333051 1.070093e+00 0 0
1.104000 0 0 0.0289848 1.091401e+00 0 0
1.108000 0 0 0.0245628 1.120958e+00 0 0
1.112000 0 0 0.0200061 1.158765e+00 0 0
1.116000 0 0 0.0152895 1.196672e+00 0 0
1.120000 0 0 0.0104633 1.212605e+00 0 0
1.124000 0 0 0.00561965 1.205328e+00 0 0
1.128000 0 0 0.00085157 1.174841e+00 0 0
1.132000 0 0 -0.00374814 1.121136e+00 0 0
1.136000 0 0 -0.00808507 1.043168e+00 0 0
1.140000 0 0 -0.0120602 9.402185e-01 0 0
1.144000 0 0 -0.0155735 8.122874e-01 0 0
1.148000 0 0 -0.0185252 6.593749e-01 0 0
1.152000 0 0 -0.0208166 4.836831e-01 0 0
1.156000 0 0 -0.022385 2.995526e-01 0 0
1.160000 0 0 -0.0232052 1.095722e-01 0 0
1.164000 0 0 -0.0232538 -8.625819e-02 0 0
1.168000 0 0 -0.0225074 -2.879385e-01 0 0
1.172000 0 0 -0.0209606 -4.796543e-01 0 0
1.176000 0 0 -0.0187193 -6.348540e-01 0 0
1.180000 0 0 -0.015931 -7.531169e-01 0 0
1.184000 0 0 -0.0127436 -8.344431e-01 0 0
1.188000 0 0 -0.00930518 -8.775102e-01 0 0
1.192000 0 0 -0.00582065 -8.509291e-01 0 0
1.196000 0 0 -0.00260833 -7.414053e-01 0 0
1.200000 0 0 0 0 0 0
1.204000 0 0 0 0 0 0
1.208000 0 0 0 0 0 0
1.212000 0 0 0 0 0 0
1.216000 0 0 0 0 0 0
1.220000 0 0 0 0 0 0
1.224000 0 0 0 0 0 0
1.228000 0 0 0 0 0 0
1.232000 0 0 0 0 0 0
1.236000 0 0 0 0 0 0
1.240000 0 0 0 0 0 0
1.244000 0 0 0 0 0 0
1.248000 0 0 0 0 0 0
1.252000 0 0 0 0 0 0
1.256000 0 0 0 0 0 0
1.260000 0 0 0 0 0 0
1.264000 0 0 0 0 0 0
1.268000 0 0 0 0 0 0
1.272000 0 0 0 0 0 0
1.276000 0 0 0 0 0 0
1.280000 0 0 0 0 0 0
1.284000 0 0 0 0 0 0
1.288000 0 0 0 0 0 0
1.292000 0 0 0 0 0 0
1.296000 0 0 0 0 0 0
1.300000 0 0 0 0 0 0
1.304000 0 0 0 0 0 0
1.308000 0 0 0 0 0 0
1.312000 0 0 0 0 0 0
1.316000 0 0 0 0 0 0
1.320000 0 0 0 0 0 0
1.324000 0 0 0 0 0 0
1.328000 0 0 0 0 0 0
1.332000 0 0 0 0 0 0
1.336000 0 0 0 0 0 0
1.340000 0 0 0 0 0 0
1.344000 0 0 0 0 0 0
1.348000 0 0 0 0 0 0
1.352000 0 0 0 0 0 0
1.356000 0 0 0 0 0 0
1.360000 0 0 0 0 0 0
1.364000 0 0 0 0 0 0
1.368000 0 0 0 0 0 0
1.372000 0 0 0 0 0 0
1.376000 0 0 0 0 0 0
1.380000 0 0 0 0 0 0
1.384000 0 0 0 0 0 0
1.388000 0 0 0 0 0 0
1.392000 0 0 0 0 0 0
1.396000 0 0 0 0 0 0
1.400000 0 0 0 0 0 0
1.404000 0 0 0 0 0 0
1.408000 0 0 0 0 0 0
1.412000 0 0 0 0 0 0
1.416000 0 0 0 0 0 0
1.420000 0 0 0 0 0 0
1.424000 0 0 0 0 0 0
1.428000 0 0 0 0 0 0
1.432000 0 0 0 0 0 0
1.436000 0 0 0 0 0 0
1.440000 0 0 0 0 0 0
1.444000 0 0 0 0 0 0
1.448000 0 0 0 0 0 0
1.452000 0 0 0 0 0 0
1.456000 0 0 0 0 0 0
1.460000 0 0 0 0 0 0
1.464000 0 0 0 0 0 0
1.468000 0 0 0 0 0 0
1.472000 0 0 0 0 0 0
1.476000 0 0 0 0 0 0
1.480000 0 0 0 0 0 0
1.484000 0 0 0 0 0 0
1.488000 0 0 0 0 0 0
1.492000 0 0 0 0 0 0
1.496000 0 0 0 0 0 0
1.500000 0 0 0 0 0 0
1.504000 0 0 0 0 0 0
1.508000 0 0 0 0 0 0
1.512000 0 0 0 0 0 0
1.516000 0 0 0 0 0 0
1.520000 0 0 0 0 0 0
1.524000 0 0 0 0 0 0
1.528000 0 0 0 0 0 0
1.532000 0 0 0 0 0 0
1.536000 0 0 0 0 0 0
1.540000 0 0 0 0 0 0
1.544000 0 0 0 0 0 0
1.548000 0 0 0 0 0 0
1.552000 0 0 0 0 0 0
1.556000 0 0 0 0 0 0
1.560000 0 0 0 0 0 0
1.564000 0 0 0 0 0 0
1.568000 0 0 0 0 0 0
1.572000 0 0 0 0 0 0
1.576000 0 0 0 0 0 0
1.580000 0 0 0 0 0 0
1.584000 0 0 0 0 0 0
1.588000 0 0 0 0 0 0
1.592000 0 0 0 0 0 0
1.596000 0 0 0 0 0 0
1.600000 0 0 0 0 0 0
1.604000 0 0 0 0 0 0
1.608000 0 0 0 0 0 0
1.612000 0 0 0 0 0 0
1.616000 0 0 0 0 0 0
1.620000 0 0 0 0 0 0
1.624000 0 0 0 0 0 0
1.628000 0 0 0 0 0 0
1.632000 0 0 0 0 0 0
1.636000 0 0 0 0 0 0
1.640000 0 0 0 0 0 0
1.644000 0 0 0 0 0 0
1.648000 0 0 0 0 0 0
1.652000 0 0 0 0 0 0
1.656000 0 0 0 0 0 0
1.660000 0 0 0 0 0 0
1.664000 0 0 0 0 0 0
1.668000 0 0 0 0 0 0
1.672000 0 0 0 0 0 0
1.676000 0 0 0 0 0 0
1.680000 0 0 0 0 0 0
1.684000 0 0 0 0 0 0
1.688000 0 0 0 0 0 0
1.692000 0 0 0 0 0 0
1.696000 0 0 0 0 0 0
1.700000 0 0 0 0 0 0
1.704000 0 0 0 0 0 0
1.708000 0 0 0 0 0 0
1.712000 0 0 0 0 0 0
1.716000 0 0 0 0 0 0
1.720000 0 0 0 0 0 0
1.724000 0 0 0 0 0 0
1.728000 0 0 0 0 0 0
1.732000 0 0 0 0 0 0
1.736000 0 0 0 0 0 0
1.740000 0 0 0 0 0 0
1.744000 0 0 0 0 0 0
1.748000 0 0 0 0 0 0
1.752000 0 0 0 0 0 0
1.756000 0 0 0 0 0 0
1.760000 0 0 0 0 0 0
1.764000 0 0 0 0 0 0
1.768000 0 0 0 0 0 0
1.772000 0 0 0 0 0 0
1.776000 0 0 0 0 0 0
1.780000 0 0 0 0 0 0
1.784000 0 0 0 0 0 0
1.788000 0 0 0 0 0 0
1.792000 0 0 0 0 0 0
1.796000 0 0 0 0 0 0
1.800000 0 0 0 0 0 0
1.804000 0 0 0 0 0 0
1.808000 0 0 0 0 0 0
1.812000 0 0 0 0 0 0
1.816000 0 0 0 0 0 0
1.820000 0 0 0 0 0 0
1.824000 0 0 0 0 0 0
1.828000 0 0 0 0 0 0
1.832000 0 0 0 0 0 0
1.836000 0 0 0 0 0 0
1.840000 0 0 0 0 0 0
1.844000 0 0 0 0 0 0
1.848000 0 0 0 0 0 0
1.852000 0 0 0 0 0 0
1.856000 0 0 0 0 0 0
1.860000 0 0 0 0 0 0
1.864000 0 0 0 0 0 0
1.868000 0 0 0 0 0 0
1.872000 0 0 0 0 0 0
1.876000 0 0 0 0 0 0
1.880000 0 0 0 0 0 0
1.884000 0 0 0 0 0 0
1.888000 0 0 0 0 0 0
1.892000 0 0 0 0 0 0
1.896000 0 0 0 0 0 0
1.900000 0 0 0 0 0 0
1.904000 0 0 0 0 0 0
1.908000 0 0 0 0 0 0
1.912000 0 0 0 0 0 0
1.916000 0 0 0 0 0 0
1.920000 0 0 0 0 0 0
1.924000 0 0 0 0 0 0
1.928000 0 0 0 0 0 0
1.932000 0 0 0 0 0 0
1.936000 0 0 0 0 0 0
1.940000 0 0 0 0 0 0
1.944000 0 0 0 0 0 0
1.948000 0 0 0 0 0 0
1.952000 0 0 0 0 0 0
1.956000 0 0 0 0 0 0
1.960000 0 0 0 0 0 0
1.964000 0 0 0 0 0 0
1.968000 0 0 0 0 0 0
1.972000 0 0 0 0 0 0
1.976000 0 0 0 0 0 0
1.980000 0 0 0 0 0 0
1.984000 0 0 0 0 0 0
1.988000 0 0 0 0 0 0
1.992000 0 0 0 0 0 0
1.996000 0 0 0 0 0 0
2.000000 0 0 0 0 0 0
2.004000 0 0 0 0 0 0
2.008000 0 0 0 0 0 0
2.012000 0 0 0 0 0 0
2.016000 0 0 0 0 0 0
2.020000 0 0 0 0 0 0
2.024000 0 0 0 0 0 0
2.028000 0 0 0 0 0 0
2.032000 0 0 0 0 0 0
2.036000 0 0 0 0 0 0
2.040000 0 0 0 0 0 0
2.044000 0 0 0 0 0 0
2.048000 0 0 0 0 0 0
2.052000 0 0 0 0 0 0
2.056000 0 0 0 0 0 0
2.060000 0 0 0 0 0 0
2.064000 0 0 0 0 0 0
2.068000 0 0 0 0 0 0
2.072000 0 0 0 0 0 0
2.076000 0 0 0 0 0 0
2.080000 0 0 0 0 0 0
2.084000 0 0 0 0 0 0
2.088000 0 0 0 0 0 0
2.092000 0 0 0 0 0 0
2.096000 0 0 0 0 0 0
2.100000 0 0 0 0 0 0
2.104000 0 0 0 0 0 0
2.108000 0 0 0 0 0 0
2.112000 0 0 0 0 0 0
2.116000 0 0 0 0 0 0
2.120000 0 0 0 0 0 0
2.124000 0 0 0 0 0 0
2.128000 0 0 0 0 0 0
2.132000 0 0 0 0 0 0
2.136000 0 0 0 0 0 0
2.140000 0 0 0 0 0 0
2.144000 0 0 0 0 0 0
2.148000 0 0 0 0 0 0
2.152000 0 0 0 0 0 0
2.156000 0 0 0 0 0 0
2.160000 0 0 0 0 0 0
2.164000 0 0 0 0 0 0
2.168000 0 0 0 0 0 0
2.172000 0 0 0 0 0 0
2.176000 0 0 0 0 0 0
2.180000 0 0 0 0 0 0
2.184000 0 0 0 0 0 0
2.188000 0 0 0 0 0 0
2.192000 0 0 0 0 0 0
2.196000 0 0 0 0 0 0
2.200000 0 0 0 0 0 0
2.204000 0 0 0 0 0 0
2.208000 0 0 0 0 0 0
2.212000 0 0 0 0 0 0
2.216000 0 0 0 0 0 0
2.220000 0 0 0 0 0 0
2.224000 0 0 0 0 0 0
2.228000 0 0 0 0 0 0
2.232000 0 0 0 0 0 0
2.236000 0 0 0 0 0 0
2.240000 0 0 0 0 0 0
2.244000 0 0 0 0 0 0
2.248000 0 0 0 0 0 0
2.252000 0 0 0 0 0 0
2.256000 0 0 0 0 0 0
2.260000 0 0 0 0 0 0
2.264000 0 0 0 0 0 0
2.268000 0 0 0 0 0 0
2.272000 0 0 0 0 0 0
2.276000 0 0 0 0 0 0
2.280000 0 0 0 0 0 0
2.284000 0 0 0 0 0 0
2.288000 0 0 0 0 0 0
2.292000 0 0 0 0 0 0
2.296000 0 0 0 0 0 0
2.300000 0 0 0 0 0 0
2.304000 0 0 0 0 0 0
2.308000 0 0 0 0 0 0
2.312000 0 0 0 0 0 0
2.316000 0 0 0 0 0 0
2.320000 0 0 0 0 0 0
2.324000 0 0 0 0 0 0
2.328000 0 0 0 0 0 0
2.332000 0 0 0 0 0 0
2.336000 0 0 0 0 0 0
2.340000 0 0 0 0 0 0
2.344000 0 0 0 0 0 0
2.348000 0 0 0 0 0 0
2.352000 0 0 0 0 0 0
2.356000 0 0 0 0 0 0
2.360000 0 0 0 0 0 0
2.364000 0 0 0 0 0 0
2.368000 0 0 0 0 0 0
2.372000 0 0 0 0 0 0
2.376000 0 0 0 0 0 0
2.380000 0 0 0 0 0 0
2.384000 0 0 0 0 0 0
2.388000 0 0 0 0 0 0
2.392000 0 0 0 0 0 0
2.396000 0 0 0 0 0 0
2.400000 0 0 0 0 0 0
2.404000 0 0 0 0 0 0
2.408000 0 0 0 0 0 0
