# Supplementary material for: Refining amino acid hydrophobicity for dynamics simulation of membrane proteins
Source: PeerJ. 2018 Jan 10;6:e4230. doi: 10.7717/peerj.4230 (PMC5767086; doi:10.7717/peerj.4230)
Supplement: Supplemental Information 1 — Version 2.4 of the CgProt force field is included as a tar.gz archive. The package includes parameter text files, Python scripts, and equilibrated bilayer coordinates needed for simulations with the free Gromacs software package. [file peerj-06-4230-s001.tgz › cgprot24/nb/table_APOL_NEG.xvg]

0.000000 0 0 130.919 3.620105e+02 0 0
0.005000 0 0 129.109 3.620105e+02 0 0
0.010000 0 0 127.299 3.620105e+02 0 0
0.015000 0 0 125.489 3.620105e+02 0 0
0.020000 0 0 123.679 3.620105e+02 0 0
0.025000 0 0 121.869 3.620105e+02 0 0
0.030000 0 0 120.059 3.620105e+02 0 0
0.035000 0 0 118.249 3.620105e+02 0 0
0.040000 0 0 116.439 3.620105e+02 0 0
0.045000 0 0 114.629 3.620105e+02 0 0
0.050000 0 0 112.819 3.620105e+02 0 0
0.055000 0 0 111.009 3.620105e+02 0 0
0.060000 0 0 109.199 3.620105e+02 0 0
0.065000 0 0 107.389 3.620105e+02 0 0
0.070000 0 0 105.579 3.620105e+02 0 0
0.075000 0 0 103.769 3.620105e+02 0 0
0.080000 0 0 101.959 3.620105e+02 0 0
0.085000 0 0 100.149 3.620105e+02 0 0
0.090000 0 0 98.3385 3.620105e+02 0 0
0.095000 0 0 96.5285 3.620105e+02 0 0
0.100000 0 0 94.7184 3.620105e+02 0 0
0.105000 0 0 92.9084 3.620105e+02 0 0
0.110000 0 0 91.0983 3.620105e+02 0 0
0.115000 0 0 89.2882 3.620105e+02 0 0
0.120000 0 0 87.4782 3.620105e+02 0 0
0.125000 0 0 85.6681 3.620105e+02 0 0
0.130000 0 0 83.8581 3.620105e+02 0 0
0.135000 0 0 82.048 3.620105e+02 0 0
0.140000 0 0 80.238 3.620105e+02 0 0
0.145000 0 0 78.4279 3.620105e+02 0 0
0.150000 0 0 76.6179 3.620105e+02 0 0
0.155000 0 0 74.8078 3.620105e+02 0 0
0.160000 0 0 72.9978 3.620105e+02 0 0
0.165000 0 0 71.1877 3.620105e+02 0 0
0.170000 0 0 69.3777 3.620105e+02 0 0
0.175000 0 0 67.5676 3.620105e+02 0 0
0.180000 0 0 65.7576 3.620105e+02 0 0
0.185000 0 0 63.9475 3.620105e+02 0 0
0.190000 0 0 62.1375 3.620105e+02 0 0
0.195000 0 0 60.3274 3.620105e+02 0 0
0.200000 0 0 58.5174 3.620105e+02 0 0
0.205000 0 0 56.7073 3.620105e+02 0 0
0.210000 0 0 54.8973 3.620105e+02 0 0
0.215000 0 0 53.0872 3.620105e+02 0 0
0.220000 0 0 51.2772 3.620105e+02 0 0
0.225000 0 0 49.4671 3.620105e+02 0 0
0.230000 0 0 47.6571 3.620105e+02 0 0
0.235000 0 0 45.847 3.620105e+02 0 0
0.240000 0 0 44.0369 3.620105e+02 0 0
0.245000 0 0 42.2269 3.620105e+02 0 0
0.250000 0 0 40.4168 3.620105e+02 0 0
0.255000 0 0 38.6068 3.620105e+02 0 0
0.260000 0 0 36.7967 3.620105e+02 0 0
0.265000 0 0 34.9867 3.620105e+02 0 0
0.270000 0 0 33.1766 3.620105e+02 0 0
0.275000 0 0 31.3666 3.620105e+02 0 0
0.280000 0 0 29.5565 3.620105e+02 0 0
0.285000 0 0 27.7465 3.620105e+02 0 0
0.290000 0 0 25.9364 3.620105e+02 0 0
0.295000 0 0 24.1264 3.620105e+02 0 0
0.300000 0 0 22.3726 3.254749e+02 0 0
0.305000 0 0 20.9597 2.429619e+02 0 0
0.310000 0 0 19.8945 1.879899e+02 0 0
0.315000 0 0 19.0308 1.623945e+02 0 0
0.320000 0 0 18.2217 1.657719e+02 0 0
0.325000 0 0 17.3709 1.726187e+02 0 0
0.330000 0 0 16.5151 1.677431e+02 0 0
0.335000 0 0 15.713 1.511450e+02 0 0
0.340000 0 0 15.0208 1.258593e+02 0 0
0.345000 0 0 14.4299 1.133388e+02 0 0
0.350000 0 0 13.8592 1.177599e+02 0 0
0.355000 0 0 13.2241 1.391225e+02 0 0
0.360000 0 0 12.4516 1.683298e+02 0 0
0.365000 0 0 11.5621 1.853092e+02 0 0
0.370000 0 0 10.6201 1.893384e+02 0 0
0.375000 0 0 9.69029 1.804892e+02 0 0
0.380000 0 0 8.82159 1.672187e+02 0 0
0.385000 0 0 8.0158 1.553285e+02 0 0
0.390000 0 0 7.26601 1.448186e+02 0 0
0.395000 0 0 6.56536 1.356269e+02 0 0
0.400000 0 0 5.9085 1.272287e+02 0 0
0.405000 0 0 5.29195 1.195055e+02 0 0
0.410000 0 0 4.71232 1.124572e+02 0 0
0.415000 0 0 4.16659 1.058107e+02 0 0
0.420000 0 0 3.65474 9.887511e+01 0 0
0.425000 0 0 3.17837 9.161674e+01 0 0
0.430000 0 0 2.73911 8.403617e+01 0 0
0.435000 0 0 2.33824 7.630767e+01 0 0
0.440000 0 0 1.97605 6.856953e+01 0 0
0.445000 0 0 1.65256 6.082175e+01 0 0
0.450000 0 0 1.36783 5.307869e+01 0 0
0.455000 0 0 1.1215 4.548647e+01 0 0
0.460000 0 0 0.912656 3.808325e+01 0 0
0.465000 0 0 0.740354 3.086904e+01 0 0
0.470000 0 0 0.603534 2.394363e+01 0 0
0.475000 0 0 0.499933 1.759614e+01 0 0
0.480000 0 0 0.426579 1.184487e+01 0 0
0.485000 0 0 0.38049 6.689976e+00 0 0
0.490000 0 0 0.358014 2.526578e+00 0 0
0.495000 0 0 0.352964 -2.803296e-01 0 0
0.500000 0 0 0.358557 -1.730748e+00 0 0
0.505000 0 0 0.36807 -1.929121e+00 0 0
0.510000 0 0 0.378164 -2.183693e+00 0 0
0.515000 0 0 0.390656 -2.887662e+00 0 0
0.520000 0 0 0.40779 -4.041028e+00 0 0
0.525000 0 0 0.431417 -5.282195e+00 0 0
0.530000 0 0 0.458649 -5.408903e+00 0 0
0.535000 0 0 0.483489 -4.325274e+00 0 0
0.540000 0 0 0.499885 -2.031306e+00 0 0
0.545000 0 0 0.50352 4.105738e-01 0 0
0.550000 0 0 0.497448 1.851162e+00 0 0
0.555000 0 0 0.486678 2.290021e+00 0 0
0.560000 0 0 0.476184 1.794451e+00 0 0
0.565000 0 0 0.468339 1.425805e+00 0 0
0.570000 0 0 0.461104 1.550225e+00 0 0
0.575000 0 0 0.452015 2.167711e+00 0 0
0.580000 0 0 0.438792 3.097690e+00 0 0
0.585000 0 0 0.421739 3.649239e+00 0 0
0.590000 0 0 0.403043 3.754566e+00 0 0
0.595000 0 0 0.384937 3.413672e+00 0 0
0.600000 0 0 0.369198 2.915485e+00 0 0
0.605000 0 0 0.355436 2.623794e+00 0 0
0.610000 0 0 0.342614 2.539771e+00 0 0
0.615000 0 0 0.329695 2.655568e+00 0 0
0.620000 0 0 0.31602 2.810439e+00 0 0
0.625000 0 0 0.301632 2.940831e+00 0 0
0.630000 0 0 0.286653 3.046744e+00 0 0
0.635000 0 0 0.27118 3.154261e+00 0 0
0.640000 0 0 0.254902 3.378673e+00 0 0
0.645000 0 0 0.237176 3.733651e+00 0 0
0.650000 0 0 0.217348 4.219196e+00 0 0
0.655000 0 0 0.195105 4.609607e+00 0 0
0.660000 0 0 0.171962 4.576133e+00 0 0
0.665000 0 0 0.150054 4.115990e+00 0 0
0.670000 0 0 0.131506 3.248814e+00 0 0
0.675000 0 0 0.117246 2.519403e+00 0 0
0.680000 0 0 0.105672 2.174495e+00 0 0
0.685000 0 0 0.0948604 2.214092e+00 0 0
0.690000 0 0 0.0829121 2.613530e+00 0 0
0.695000 0 0 0.0683524 3.246236e+00 0 0
0.700000 0 0 0.0500908 4.094317e+00 0 0
0.705000 0 0 0.0270503 5.157773e+00 0 0
0.710000 0 0 -0.0013942 6.121460e+00 0 0
0.715000 0 0 -0.0331049 6.456701e+00 0 0
0.720000 0 0 -0.0648999 6.155146e+00 0 0
0.725000 0 0 -0.0935998 5.232521e+00 0 0
0.730000 0 0 -0.117336 4.317428e+00 0 0
0.735000 0 0 -0.137331 3.736195e+00 0 0
0.740000 0 0 -0.155254 3.488821e+00 0 0
0.745000 0 0 -0.172712 3.498986e+00 0 0
0.750000 0 0 -0.189846 3.308761e+00 0 0
0.755000 0 0 -0.205338 2.841828e+00 0 0
0.760000 0 0 -0.217803 2.098184e+00 0 0
0.765000 0 0 -0.226089 1.246255e+00 0 0
0.770000 0 0 -0.230637 6.104723e-01 0 0
0.775000 0 0 -0.232567 1.989530e-01 0 0
0.780000 0 0 -0.233 9.633354e-03 0 0
0.785000 0 0 -0.232798 -8.815160e-02 0 0
0.790000 0 0 -0.232141 -1.722913e-01 0 0
0.795000 0 0 -0.231098 -2.427859e-01 0 0
0.800000 0 0 -0.229738 -2.969043e-01 0 0
0.805000 0 0 -0.228191 -3.153264e-01 0 0
0.810000 0 0 -0.226651 -2.942882e-01 0 0
0.815000 0 0 -0.225314 -2.337896e-01 0 0
0.820000 0 0 -0.224338 -1.651149e-01 0 0
0.825000 0 0 -0.223558 -1.573401e-01 0 0
0.830000 0 0 -0.222659 -2.129548e-01 0 0
0.835000 0 0 -0.221323 -3.312666e-01 0 0
0.840000 0 0 -0.219387 -4.305061e-01 0 0
0.845000 0 0 -0.217143 -4.545357e-01 0 0
0.850000 0 0 -0.214967 -4.033554e-01 0 0
0.855000 0 0 -0.213229 -2.862882e-01 0 0
0.860000 0 0 -0.212071 -1.819522e-01 0 0
0.865000 0 0 -0.211358 -1.081339e-01 0 0
0.870000 0 0 -0.210939 -6.483316e-02 0 0
0.875000 0 0 -0.210676 -3.851903e-02 0 0
0.880000 0 0 -0.210584 5.032992e-03 0 0
0.885000 0 0 -0.210758 6.749426e-02 0 0
0.890000 0 0 -0.211291 1.484047e-01 0 0
0.895000 0 0 -0.212024 1.052629e-01 0 0
0.900000 0 0 -0.211948 -1.751090e-01 0 0
0.905000 0 0 -0.209877 -6.927108e-01 0 0
0.910000 0 0 -0.204651 -1.406564e+00 0 0
0.915000 0 0 -0.19625 -1.899009e+00 0 0
0.920000 0 0 -0.186212 -2.060891e+00 0 0
0.925000 0 0 -0.176192 -1.892211e+00 0 0
0.930000 0 0 -0.167719 -1.497755e+00 0 0
0.935000 0 0 -0.161062 -1.181274e+00 0 0
0.940000 0 0 -0.155744 -9.620288e-01 0 0
0.945000 0 0 -0.151279 -8.400028e-01 0 0
0.950000 0 0 -0.147261 -7.687642e-01 0 0
0.955000 0 0 -0.143579 -7.053881e-01 0 0
0.960000 0 0 -0.140194 -6.498745e-01 0 0
0.965000 0 0 -0.13707 -5.964254e-01 0 0
0.970000 0 0 -0.13436 -4.723390e-01 0 0
0.975000 0 0 -0.132501 -2.557493e-01 0 0
0.980000 0 0 -0.131956 5.334378e-02 0 0
0.985000 0 0 -0.133132 4.033371e-01 0 0
0.990000 0 0 -0.135757 6.225377e-01 0 0
0.995000 0 0 -0.139116 6.972385e-01 0 0
1.000000 0 0 -0.142488 6.274394e-01 0 0
1.005000 0 0 -0.145297 5.030389e-01 0 0
1.010000 0 0 -0.14759 4.213539e-01 0 0
1.015000 0 0 -0.149581 3.824225e-01 0 0
1.020000 0 0 -0.151482 3.807165e-01 0 0
1.025000 0 0 -0.15329 3.289528e-01 0 0
1.030000 0 0 -0.154638 1.970001e-01 0 0
1.035000 0 0 -0.155126 -1.514161e-02 0 0
1.040000 0 0 -0.154396 -2.657281e-01 0 0
1.045000 0 0 -0.152688 -3.949211e-01 0 0
1.050000 0 0 -0.150676 -3.870224e-01 0 0
1.055000 0 0 -0.149046 -2.420319e-01 0 0
1.060000 0 0 -0.148328 -5.973553e-02 0 0
1.065000 0 0 -0.148301 3.413349e-02 0 0
1.070000 0 0 -0.148521 3.916668e-02 0 0
1.075000 0 0 -0.148545 -4.240347e-02 0 0
1.080000 0 0 -0.148037 -1.647978e-01 0 0
1.085000 0 0 -0.146859 -3.099048e-01 0 0
1.090000 0 0 -0.1449 -4.777244e-01 0 0
1.095000 0 0 -0.142051 -6.610798e-01 0 0
1.100000 0 0 -0.13832 -8.282243e-01 0 0
1.105000 0 0 -0.133802 -9.753901e-01 0 0
1.110000 0 0 -0.128599 -1.102577e+00 0 0
1.115000 0 0 -0.122859 -1.176726e+00 0 0
1.120000 0 0 -0.117001 -1.149648e+00 0 0
1.125000 0 0 -0.111532 -1.020933e+00 0 0
1.130000 0 0 -0.106959 -7.963857e-01 0 0
1.135000 0 0 -0.103433 -6.372676e-01 0 0
1.140000 0 0 -0.100355 -6.166645e-01 0 0
1.145000 0 0 -0.097035 -7.345764e-01 0 0
1.150000 0 0 -0.0928132 -9.528015e-01 0 0
1.155000 0 0 -0.0876918 -1.075116e+00 0 0
1.160000 0 0 -0.0822681 -1.073760e+00 0 0
1.165000 0 0 -0.0771604 -9.487326e-01 0 0
1.170000 0 0 -0.0729115 -7.526566e-01 0 0
1.175000 0 0 -0.069603 -5.738707e-01 0 0
1.180000 0 0 -0.0671416 -4.137737e-01 0 0
1.185000 0 0 -0.0654333 -2.749295e-01 0 0
1.190000 0 0 -0.0641698 -2.600307e-01 0 0
1.195000 0 0 -0.0625375 -4.224249e-01 0 0
1.200000 0 0 0 0 0 0
1.205000 0 0 0 0 0 0
1.210000 0 0 0 0 0 0
1.215000 0 0 0 0 0 0
1.220000 0 0 0 0 0 0
1.225000 0 0 0 0 0 0
1.230000 0 0 0 0 0 0
1.235000 0 0 0 0 0 0
1.240000 0 0 0 0 0 0
1.245000 0 0 0 0 0 0
1.250000 0 0 0 0 0 0
1.255000 0 0 0 0 0 0
1.260000 0 0 0 0 0 0
1.265000 0 0 0 0 0 0
1.270000 0 0 0 0 0 0
1.275000 0 0 0 0 0 0
1.280000 0 0 0 0 0 0
1.285000 0 0 0 0 0 0
1.290000 0 0 0 0 0 0
1.295000 0 0 0 0 0 0
1.300000 0 0 0 0 0 0
1.305000 0 0 0 0 0 0
1.310000 0 0 0 0 0 0
1.315000 0 0 0 0 0 0
1.320000 0 0 0 0 0 0
1.325000 0 0 0 0 0 0
1.330000 0 0 0 0 0 0
1.335000 0 0 0 0 0 0
1.340000 0 0 0 0 0 0
1.345000 0 0 0 0 0 0
1.350000 0 0 0 0 0 0
1.355000 0 0 0 0 0 0
1.360000 0 0 0 0 0 0
1.365000 0 0 0 0 0 0
1.370000 0 0 0 0 0 0
1.375000 0 0 0 0 0 0
1.380000 0 0 0 0 0 0
1.385000 0 0 0 0 0 0
1.390000 0 0 0 0 0 0
1.395000 0 0 0 0 0 0
1.400000 0 0 0 0 0 0
1.405000 0 0 0 0 0 0
1.410000 0 0 0 0 0 0
1.415000 0 0 0 0 0 0
1.420000 0 0 0 0 0 0
1.425000 0 0 0 0 0 0
1.430000 0 0 0 0 0 0
1.435000 0 0 0 0 0 0
1.440000 0 0 0 0 0 0
1.445000 0 0 0 0 0 0
1.450000 0 0 0 0 0 0
1.455000 0 0 0 0 0 0
1.460000 0 0 0 0 0 0
1.465000 0 0 0 0 0 0
1.470000 0 0 0 0 0 0
1.475000 0 0 0 0 0 0
1.480000 0 0 0 0 0 0
1.485000 0 0 0 0 0 0
1.490000 0 0 0 0 0 0
1.495000 0 0 0 0 0 0
1.500000 0 0 0 0 0 0
1.505000 0 0 0 0 0 0
1.510000 0 0 0 0 0 0
1.515000 0 0 0 0 0 0
1.520000 0 0 0 0 0 0
1.525000 0 0 0 0 0 0
1.530000 0 0 0 0 0 0
1.535000 0 0 0 0 0 0
1.540000 0 0 0 0 0 0
1.545000 0 0 0 0 0 0
1.550000 0 0 0 0 0 0
1.555000 0 0 0 0 0 0
1.560000 0 0 0 0 0 0
1.565000 0 0 0 0 0 0
1.570000 0 0 0 0 0 0
1.575000 0 0 0 0 0 0
1.580000 0 0 0 0 0 0
1.585000 0 0 0 0 0 0
1.590000 0 0 0 0 0 0
1.595000 0 0 0 0 0 0
1.600000 0 0 0 0 0 0
1.605000 0 0 0 0 0 0
1.610000 0 0 0 0 0 0
1.615000 0 0 0 0 0 0
1.620000 0 0 0 0 0 0
1.625000 0 0 0 0 0 0
1.630000 0 0 0 0 0 0
1.635000 0 0 0 0 0 0
1.640000 0 0 0 0 0 0
1.645000 0 0 0 0 0 0
1.650000 0 0 0 0 0 0
1.655000 0 0 0 0 0 0
1.660000 0 0 0 0 0 0
1.665000 0 0 0 0 0 0
1.670000 0 0 0 0 0 0
1.675000 0 0 0 0 0 0
1.680000 0 0 0 0 0 0
1.685000 0 0 0 0 0 0
1.690000 0 0 0 0 0 0
1.695000 0 0 0 0 0 0
1.700000 0 0 0 0 0 0
1.705000 0 0 0 0 0 0
1.710000 0 0 0 0 0 0
1.715000 0 0 0 0 0 0
1.720000 0 0 0 0 0 0
1.725000 0 0 0 0 0 0
1.730000 0 0 0 0 0 0
1.735000 0 0 0 0 0 0
1.740000 0 0 0 0 0 0
1.745000 0 0 0 0 0 0
1.750000 0 0 0 0 0 0
1.755000 0 0 0 0 0 0
1.760000 0 0 0 0 0 0
1.765000 0 0 0 0 0 0
1.770000 0 0 0 0 0 0
1.775000 0 0 0 0 0 0
1.780000 0 0 0 0 0 0
1.785000 0 0 0 0 0 0
1.790000 0 0 0 0 0 0
1.795000 0 0 0 0 0 0
1.800000 0 0 0 0 0 0
1.805000 0 0 0 0 0 0
1.810000 0 0 0 0 0 0
1.815000 0 0 0 0 0 0
1.820000 0 0 0 0 0 0
1.825000 0 0 0 0 0 0
1.830000 0 0 0 0 0 0
1.835000 0 0 0 0 0 0
1.840000 0 0 0 0 0 0
1.845000 0 0 0 0 0 0
1.850000 0 0 0 0 0 0
1.855000 0 0 0 0 0 0
1.860000 0 0 0 0 0 0
1.865000 0 0 0 0 0 0
1.870000 0 0 0 0 0 0
1.875000 0 0 0 0 0 0
1.880000 0 0 0 0 0 0
1.885000 0 0 0 0 0 0
1.890000 0 0 0 0 0 0
1.895000 0 0 0 0 0 0
1.900000 0 0 0 0 0 0
1.905000 0 0 0 0 0 0
1.910000 0 0 0 0 0 0
1.915000 0 0 0 0 0 0
1.920000 0 0 0 0 0 0
1.925000 0 0 0 0 0 0
1.930000 0 0 0 0 0 0
1.935000 0 0 0 0 0 0
1.940000 0 0 0 0 0 0
1.945000 0 0 0 0 0 0
1.950000 0 0 0 0 0 0
1.955000 0 0 0 0 0 0
1.960000 0 0 0 0 0 0
1.965000 0 0 0 0 0 0
1.970000 0 0 0 0 0 0
1.975000 0 0 0 0 0 0
1.980000 0 0 0 0 0 0
1.985000 0 0 0 0 0 0
1.990000 0 0 0 0 0 0
1.995000 0 0 0 0 0 0
2.000000 0 0 0 0 0 0
2.005000 0 0 0 0 0 0
2.010000 0 0 0 0 0 0
2.015000 0 0 0 0 0 0
2.020000 0 0 0 0 0 0
2.025000 0 0 0 0 0 0
2.030000 0 0 0 0 0 0
2.035000 0 0 0 0 0 0
2.040000 0 0 0 0 0 0
2.045000 0 0 0 0 0 0
2.050000 0 0 0 0 0 0
2.055000 0 0 0 0 0 0
2.060000 0 0 0 0 0 0
2.065000 0 0 0 0 0 0
2.070000 0 0 0 0 0 0
2.075000 0 0 0 0 0 0
2.080000 0 0 0 0 0 0
2.085000 0 0 0 0 0 0
2.090000 0 0 0 0 0 0
2.095000 0 0 0 0 0 0
2.100000 0 0 0 0 0 0
2.105000 0 0 0 0 0 0
2.110000 0 0 0 0 0 0
2.115000 0 0 0 0 0 0
2.120000 0 0 0 0 0 0
2.125000 0 0 0 0 0 0
2.130000 0 0 0 0 0 0
2.135000 0 0 0 0 0 0
2.140000 0 0 0 0 0 0
2.145000 0 0 0 0 0 0
2.150000 0 0 0 0 0 0
2.155000 0 0 0 0 0 0
2.160000 0 0 0 0 0 0
2.165000 0 0 0 0 0 0
2.170000 0 0 0 0 0 0
2.175000 0 0 0 0 0 0
2.180000 0 0 0 0 0 0
2.185000 0 0 0 0 0 0
2.190000 0 0 0 0 0 0
2.195000 0 0 0 0 0 0
2.200000 0 0 0 0 0 0
2.205000 0 0 0 0 0 0
2.210000 0 0 0 0 0 0
2.215000 0 0 0 0 0 0
2.220000 0 0 0 0 0 0
2.225000 0 0 0 0 0 0
2.230000 0 0 0 0 0 0
2.235000 0 0 0 0 0 0
2.240000 0 0 0 0 0 0
2.245000 0 0 0 0 0 0
2.250000 0 0 0 0 0 0
2.255000 0 0 0 0 0 0
2.260000 0 0 0 0 0 0
2.265000 0 0 0 0 0 0
2.270000 0 0 0 0 0 0
2.275000 0 0 0 0 0 0
2.280000 0 0 0 0 0 0
2.285000 0 0 0 0 0 0
2.290000 0 0 0 0 0 0
2.295000 0 0 0 0 0 0
2.300000 0 0 0 0 0 0
2.305000 0 0 0 0 0 0
2.310000 0 0 0 0 0 0
2.315000 0 0 0 0 0 0
2.320000 0 0 0 0 0 0
2.325000 0 0 0 0 0 0
2.330000 0 0 0 0 0 0
2.335000 0 0 0 0 0 0
2.340000 0 0 0 0 0 0
2.345000 0 0 0 0 0 0
2.350000 0 0 0 0 0 0
2.355000 0 0 0 0 0 0
2.360000 0 0 0 0 0 0
2.365000 0 0 0 0 0 0
2.370000 0 0 0 0 0 0
2.375000 0 0 0 0 0 0
2.380000 0 0 0 0 0 0
2.385000 0 0 0 0 0 0
2.390000 0 0 0 0 0 0
2.395000 0 0 0 0 0 0
2.400000 0 0 0 0 0 0
2.405000 0 0 0 0 0 0
