# Supplementary material for: Refining amino acid hydrophobicity for dynamics simulation of membrane proteins
Source: PeerJ. 2018 Jan 10;6:e4230. doi: 10.7717/peerj.4230 (PMC5767086; doi:10.7717/peerj.4230)
Supplement: Supplemental Information 1 — Version 2.4 of the CgProt force field is included as a tar.gz archive. The package includes parameter text files, Python scripts, and equilibrated bilayer coordinates needed for simulations with the free Gromacs software package. [file peerj-06-4230-s001.tgz › cgprot24/nb/table_APOL_PH.xvg]

0.000000 0 0 188.091 4.525107e+02 0 0
0.004000 0 0 186.281 4.525107e+02 0 0
0.008000 0 0 184.471 4.525107e+02 0 0
0.012000 0 0 182.661 4.525107e+02 0 0
0.016000 0 0 180.851 4.525107e+02 0 0
0.020000 0 0 179.041 4.525107e+02 0 0
0.024000 0 0 177.231 4.525107e+02 0 0
0.028000 0 0 175.421 4.525107e+02 0 0
0.032000 0 0 173.611 4.525107e+02 0 0
0.036000 0 0 171.801 4.525107e+02 0 0
0.040000 0 0 169.991 4.525107e+02 0 0
0.044000 0 0 168.181 4.525107e+02 0 0
0.048000 0 0 166.371 4.525107e+02 0 0
0.052000 0 0 164.561 4.525107e+02 0 0
0.056000 0 0 162.751 4.525107e+02 0 0
0.060000 0 0 160.941 4.525107e+02 0 0
0.064000 0 0 159.131 4.525107e+02 0 0
0.068000 0 0 157.321 4.525107e+02 0 0
0.072000 0 0 155.511 4.525107e+02 0 0
0.076000 0 0 153.701 4.525107e+02 0 0
0.080000 0 0 151.891 4.525107e+02 0 0
0.084000 0 0 150.08 4.525107e+02 0 0
0.088000 0 0 148.27 4.525107e+02 0 0
0.092000 0 0 146.46 4.525107e+02 0 0
0.096000 0 0 144.65 4.525107e+02 0 0
0.100000 0 0 142.84 4.525107e+02 0 0
0.104000 0 0 141.03 4.525107e+02 0 0
0.108000 0 0 139.22 4.525107e+02 0 0
0.112000 0 0 137.41 4.525107e+02 0 0
0.116000 0 0 135.6 4.525107e+02 0 0
0.120000 0 0 133.79 4.525107e+02 0 0
0.124000 0 0 131.98 4.525107e+02 0 0
0.128000 0 0 130.17 4.525107e+02 0 0
0.132000 0 0 128.36 4.525107e+02 0 0
0.136000 0 0 126.55 4.525107e+02 0 0
0.140000 0 0 124.74 4.525107e+02 0 0
0.144000 0 0 122.93 4.525107e+02 0 0
0.148000 0 0 121.12 4.525107e+02 0 0
0.152000 0 0 119.31 4.525107e+02 0 0
0.156000 0 0 117.5 4.525107e+02 0 0
0.160000 0 0 115.69 4.525107e+02 0 0
0.164000 0 0 113.88 4.525107e+02 0 0
0.168000 0 0 112.07 4.525107e+02 0 0
0.172000 0 0 110.26 4.525107e+02 0 0
0.176000 0 0 108.45 4.525107e+02 0 0
0.180000 0 0 106.639 4.525107e+02 0 0
0.184000 0 0 104.829 4.525107e+02 0 0
0.188000 0 0 103.019 4.525107e+02 0 0
0.192000 0 0 101.209 4.525107e+02 0 0
0.196000 0 0 99.3993 4.525107e+02 0 0
0.200000 0 0 97.5893 4.525107e+02 0 0
0.204000 0 0 95.7792 4.525107e+02 0 0
0.208000 0 0 93.9692 4.525107e+02 0 0
0.212000 0 0 92.1592 4.525107e+02 0 0
0.216000 0 0 90.3491 4.525107e+02 0 0
0.220000 0 0 88.5391 4.525107e+02 0 0
0.224000 0 0 86.729 4.525107e+02 0 0
0.228000 0 0 84.919 4.525107e+02 0 0
0.232000 0 0 83.1089 4.525107e+02 0 0
0.236000 0 0 81.2989 4.525107e+02 0 0
0.240000 0 0 79.4889 4.525107e+02 0 0
0.244000 0 0 77.6788 4.525107e+02 0 0
0.248000 0 0 75.8688 4.525107e+02 0 0
0.252000 0 0 74.0587 4.525107e+02 0 0
0.256000 0 0 72.2487 4.525107e+02 0 0
0.260000 0 0 70.4386 4.525107e+02 0 0
0.264000 0 0 68.6286 4.525107e+02 0 0
0.268000 0 0 66.8186 4.525107e+02 0 0
0.272000 0 0 65.0085 4.525107e+02 0 0
0.276000 0 0 63.1985 4.525107e+02 0 0
0.280000 0 0 61.3884 4.525107e+02 0 0
0.284000 0 0 59.5784 4.525107e+02 0 0
0.288000 0 0 57.7683 4.525107e+02 0 0
0.292000 0 0 55.9583 4.525107e+02 0 0
0.296000 0 0 54.1483 4.525107e+02 0 0
0.300000 0 0 52.3382 4.525107e+02 0 0
0.304000 0 0 50.5282 4.525107e+02 0 0
0.308000 0 0 48.7181 4.525107e+02 0 0
0.312000 0 0 46.9081 4.525107e+02 0 0
0.316000 0 0 45.098 4.525107e+02 0 0
0.320000 0 0 43.288 4.525107e+02 0 0
0.324000 0 0 41.478 4.525107e+02 0 0
0.328000 0 0 39.6679 4.525107e+02 0 0
0.332000 0 0 37.8579 4.525107e+02 0 0
0.336000 0 0 36.0478 4.525107e+02 0 0
0.340000 0 0 34.2378 4.525107e+02 0 0
0.344000 0 0 32.4277 4.525107e+02 0 0
0.348000 0 0 30.6177 4.525107e+02 0 0
0.352000 0 0 28.8077 4.525107e+02 0 0
0.356000 0 0 26.9976 4.525107e+02 0 0
0.360000 0 0 25.1876 4.525107e+02 0 0
0.364000 0 0 23.3775 4.525107e+02 0 0
0.368000 0 0 21.5675 4.525107e+02 0 0
0.372000 0 0 19.7574 4.525107e+02 0 0
0.376000 0 0 17.9474 4.525107e+02 0 0
0.380000 0 0 16.1374 4.525107e+02 0 0
0.384000 0 0 14.3273 4.525107e+02 0 0
0.388000 0 0 12.5173 4.525107e+02 0 0
0.392000 0 0 10.7051 4.455903e+02 0 0
0.396000 0 0 9.01628 3.908736e+02 0 0
0.400000 0 0 7.62346 3.060616e+02 0 0
0.404000 0 0 6.55438 2.302021e+02 0 0
0.408000 0 0 5.76803 1.646992e+02 0 0
0.412000 0 0 5.22298 1.095530e+02 0 0
0.416000 0 0 4.87754 6.511854e+01 0 0
0.420000 0 0 4.68534 3.308469e+01 0 0
0.424000 0 0 4.59603 1.367023e+01 0 0
0.428000 0 0 4.55915 6.875182e+00 0 0
0.432000 0 0 4.5246 1.183013e+01 0 0
0.436000 0 0 4.46483 1.765212e+01 0 0
0.440000 0 0 4.38659 2.107154e+01 0 0
0.444000 0 0 4.29947 2.208839e+01 0 0
0.448000 0 0 4.21308 2.072982e+01 0 0
0.452000 0 0 4.13353 1.927187e+01 0 0
0.456000 0 0 4.0571 1.916870e+01 0 0
0.460000 0 0 3.97837 2.042029e+01 0 0
0.464000 0 0 3.89193 2.302666e+01 0 0
0.468000 0 0 3.79352 2.601724e+01 0 0
0.472000 0 0 3.68518 2.797915e+01 0 0
0.476000 0 0 3.57107 2.890045e+01 0 0
0.480000 0 0 3.45536 2.878116e+01 0 0
0.484000 0 0 3.34194 2.792279e+01 0 0
0.488000 0 0 3.23166 2.726064e+01 0 0
0.492000 0 0 3.1235 2.686138e+01 0 0
0.496000 0 0 3.01641 2.672500e+01 0 0
0.500000 0 0 2.90938 2.679429e+01 0 0
0.504000 0 0 2.80237 2.666492e+01 0 0
0.508000 0 0 2.69643 2.625816e+01 0 0
0.512000 0 0 2.59268 2.557403e+01 0 0
0.516000 0 0 2.49221 2.462394e+01 0 0
0.520000 0 0 2.39564 2.367838e+01 0 0
0.524000 0 0 2.30262 2.285173e+01 0 0
0.528000 0 0 2.21267 2.214401e+01 0 0
0.532000 0 0 2.12531 2.155517e+01 0 0
0.536000 0 0 2.04019 2.099885e+01 0 0
0.540000 0 0 1.95738 2.039527e+01 0 0
0.544000 0 0 1.87709 1.974444e+01 0 0
0.548000 0 0 1.79949 1.904634e+01 0 0
0.552000 0 0 1.72474 1.833558e+01 0 0
0.556000 0 0 1.65273 1.768347e+01 0 0
0.560000 0 0 1.5832 1.709215e+01 0 0
0.564000 0 0 1.51591 1.656163e+01 0 0
0.568000 0 0 1.45063 1.608396e+01 0 0
0.572000 0 0 1.38722 1.562400e+01 0 0
0.576000 0 0 1.32562 1.517759e+01 0 0
0.580000 0 0 1.26578 1.474471e+01 0 0
0.584000 0 0 1.20764 1.432695e+01 0 0
0.588000 0 0 1.15112 1.394203e+01 0 0
0.592000 0 0 1.09605 1.359492e+01 0 0
0.596000 0 0 1.04231 1.328562e+01 0 0
0.600000 0 0 0.98972 1.301379e+01 0 0
0.604000 0 0 0.938177 1.275817e+01 0 0
0.608000 0 0 0.88765 1.250608e+01 0 0
0.612000 0 0 0.838124 1.225752e+01 0 0
0.616000 0 0 0.789585 1.201249e+01 0 0
0.620000 0 0 0.742029 1.176303e+01 0 0
0.624000 0 0 0.695501 1.149833e+01 0 0
0.628000 0 0 0.650063 1.121833e+01 0 0
0.632000 0 0 0.605775 1.092303e+01 0 0
0.636000 0 0 0.562704 1.060683e+01 0 0
0.640000 0 0 0.52097 1.025354e+01 0 0
0.644000 0 0 0.480726 9.862107e+00 0 0
0.648000 0 0 0.442124 9.432546e+00 0 0
0.652000 0 0 0.405316 8.965692e+00 0 0
0.656000 0 0 0.370441 8.466990e+00 0 0
0.660000 0 0 0.337622 7.937421e+00 0 0
0.664000 0 0 0.306983 7.376985e+00 0 0
0.668000 0 0 0.278647 6.786487e+00 0 0
0.672000 0 0 0.252706 6.182415e+00 0 0
0.676000 0 0 0.229197 5.571286e+00 0 0
0.680000 0 0 0.208146 4.953100e+00 0 0
0.684000 0 0 0.189581 4.327881e+00 0 0
0.688000 0 0 0.17351 3.711737e+00 0 0
0.692000 0 0 0.159857 3.118449e+00 0 0
0.696000 0 0 0.148532 2.548017e+00 0 0
0.700000 0 0 0.139442 2.000442e+00 0 0
0.704000 0 0 0.132491 1.482103e+00 0 0
0.708000 0 0 0.12753 1.005288e+00 0 0
0.712000 0 0 0.124393 5.703043e-01 0 0
0.716000 0 0 0.122912 1.771517e-01 0 0
0.720000 0 0 0.122919 -1.730705e-01 0 0
0.724000 0 0 0.124233 -4.758444e-01 0 0
0.728000 0 0 0.126662 -7.306817e-01 0 0
0.732000 0 0 0.130014 -9.375824e-01 0 0
0.736000 0 0 0.134098 -1.096810e+00 0 0
0.740000 0 0 0.138729 -1.211056e+00 0 0
0.744000 0 0 0.143728 -1.281022e+00 0 0
0.748000 0 0 0.148918 -1.306708e+00 0 0
0.752000 0 0 0.154123 -1.288243e+00 0 0
0.756000 0 0 0.159174 -1.231996e+00 0 0
0.760000 0 0 0.163933 -1.141508e+00 0 0
0.764000 0 0 0.168261 -1.016780e+00 0 0
0.768000 0 0 0.172021 -8.578122e-01 0 0
0.772000 0 0 0.175086 -6.709933e-01 0 0
0.776000 0 0 0.177363 -4.643704e-01 0 0
0.780000 0 0 0.178774 -2.379695e-01 0 0
0.784000 0 0 0.17924 8.209409e-03 0 0
0.788000 0 0 0.178687 2.696286e-01 0 0
0.792000 0 0 0.17708 5.340056e-01 0 0
0.796000 0 0 0.174412 8.006543e-01 0 0
0.800000 0 0 0.170672 1.069575e+00 0 0
0.804000 0 0 0.165853 1.338402e+00 0 0
0.808000 0 0 0.159985 1.592947e+00 0 0
0.812000 0 0 0.153132 1.830845e+00 0 0
0.816000 0 0 0.145361 2.052096e+00 0 0
0.820000 0 0 0.136738 2.256112e+00 0 0
0.824000 0 0 0.12735 2.432391e+00 0 0
0.828000 0 0 0.117321 2.577050e+00 0 0
0.832000 0 0 0.106776 2.690091e+00 0 0
0.836000 0 0 0.0958422 2.771505e+00 0 0
0.840000 0 0 0.084649 2.819249e+00 0 0
0.844000 0 0 0.0733353 2.831699e+00 0 0
0.848000 0 0 0.0620424 2.808854e+00 0 0
0.852000 0 0 0.0509115 2.750715e+00 0 0
0.856000 0 0 0.0400784 2.662063e+00 0 0
0.860000 0 0 0.029644 2.551502e+00 0 0
0.864000 0 0 0.0196954 2.419203e+00 0 0
0.868000 0 0 0.0103194 2.265167e+00 0 0
0.872000 0 0 0.00159941 2.093742e+00 0 0
0.876000 0 0 -0.00643091 1.921568e+00 0 0
0.880000 0 0 -0.0137743 1.750278e+00 0 0
0.884000 0 0 -0.0204343 1.579873e+00 0 0
0.888000 0 0 -0.0264152 1.411651e+00 0 0
0.892000 0 0 -0.031748 1.257629e+00 0 0
0.896000 0 0 -0.036499 1.120732e+00 0 0
0.900000 0 0 -0.0407367 1.000958e+00 0 0
0.904000 0 0 -0.0445295 8.982650e-01 0 0
0.908000 0 0 -0.0479431 8.109177e-01 0 0
0.912000 0 0 -0.0510361 7.380149e-01 0 0
0.916000 0 0 -0.0538664 6.795567e-01 0 0
0.920000 0 0 -0.0564918 6.355431e-01 0 0
0.924000 0 0 -0.0589613 5.991569e-01 0 0
0.928000 0 0 -0.0612846 5.624305e-01 0 0
0.932000 0 0 -0.0634603 5.253521e-01 0 0
0.936000 0 0 -0.065487 4.879217e-01 0 0
0.940000 0 0 -0.0673604 4.472685e-01 0 0
0.944000 0 0 -0.0690508 3.961301e-01 0 0
0.948000 0 0 -0.070515 3.341519e-01 0 0
0.952000 0 0 -0.0717095 2.613339e-01 0 0
0.956000 0 0 -0.0725918 1.785527e-01 0 0
0.960000 0 0 -0.0731317 9.066946e-02 0 0
0.964000 0 0 -0.0733113 -1.568320e-03 0 0
0.968000 0 0 -0.0731133 -9.816066e-02 0 0
0.972000 0 0 -0.0725205 -1.983744e-01 0 0
0.976000 0 0 -0.0715385 -2.906346e-01 0 0
0.980000 0 0 -0.0702114 -3.709456e-01 0 0
0.984000 0 0 -0.0685869 -4.393075e-01 0 0
0.988000 0 0 -0.0667129 -4.956901e-01 0 0
0.992000 0 0 -0.064645 -5.346824e-01 0 0
0.996000 0 0 -0.0624639 -5.522903e-01 0 0
1.000000 0 0 -0.0602552 -5.485138e-01 0 0
1.004000 0 0 -0.0581043 -5.233530e-01 0 0
1.008000 0 0 -0.0560928 -4.803831e-01 0 0
1.012000 0 0 -0.0542769 -4.256046e-01 0 0
1.016000 0 0 -0.0527035 -3.591125e-01 0 0
1.020000 0 0 -0.0514196 -2.809068e-01 0 0
1.024000 0 0 -0.0504683 -1.951621e-01 0 0
1.028000 0 0 -0.0498474 -1.167732e-01 0 0
1.032000 0 0 -0.0495226 -4.706254e-02 0 0
1.036000 0 0 -0.0494593 1.396988e-02 0 0
1.040000 0 0 -0.0496221 6.517192e-02 0 0
1.044000 0 0 -0.0499534 9.682374e-02 0 0
1.048000 0 0 -0.0503677 1.067256e-01 0 0
1.052000 0 0 -0.0507782 9.487759e-02 0 0
1.056000 0 0 -0.0510978 6.141720e-02 0 0
1.060000 0 0 -0.0512474 1.089099e-02 0 0
1.064000 0 0 -0.0511651 -5.449552e-02 0 0
1.068000 0 0 -0.0507916 -1.347423e-01 0 0
1.072000 0 0 -0.0500673 -2.298495e-01 0 0
1.076000 0 0 -0.0489452 -3.304342e-01 0 0
1.080000 0 0 -0.0474301 -4.263377e-01 0 0
1.084000 0 0 -0.0455408 -5.175560e-01 0 0
1.088000 0 0 -0.0432959 -6.040891e-01 0 0
1.092000 0 0 -0.0407184 -6.818670e-01 0 0
1.096000 0 0 -0.0378659 -7.412675e-01 0 0
1.100000 0 0 -0.0348133 -7.818838e-01 0 0
1.104000 0 0 -0.0316359 -8.037159e-01 0 0
1.108000 0 0 -0.0284085 -8.069221e-01 0 0
1.112000 0 0 -0.0252042 -7.923147e-01 0 0
1.116000 0 0 -0.0220936 -7.600085e-01 0 0
1.120000 0 0 -0.0191477 -7.100037e-01 0 0
1.124000 0 0 -0.0164368 -6.431051e-01 0 0
1.128000 0 0 -0.0140088 -5.706061e-01 0 0
1.132000 0 0 -0.0118746 -4.961477e-01 0 0
1.136000 0 0 -0.0100422 -4.197299e-01 0 0
1.140000 0 0 -0.00851938 -3.414011e-01 0 0
1.144000 0 0 -0.0073054 -2.668780e-01 0 0
1.148000 0 0 -0.00637404 -2.000879e-01 0 0
1.152000 0 0 -0.00569438 -1.410308e-01 0 0
1.156000 0 0 -0.00523549 -8.970658e-02 0 0
1.160000 0 0 -0.0049614 -5.039191e-02 0 0
1.164000 0 0 -0.00480732 -2.978038e-02 0 0
1.168000 0 0 -0.00469812 -2.795183e-02 0 0
1.172000 0 0 -0.00455866 -4.490628e-02 0 0
1.176000 0 0 -0.00431688 -7.717060e-02 0 0
1.180000 0 0 -0.00393711 -1.131845e-01 0 0
1.184000 0 0 -0.00340763 -1.520243e-01 0 0
1.188000 0 0 -0.00271715 -1.936902e-01 0 0
1.192000 0 0 -0.00185688 -2.338533e-01 0 0
1.196000 0 0 -0.00089699 -2.391008e-01 0 0
1.200000 0 0 0 0 0 0
1.204000 0 0 0 0 0 0
1.208000 0 0 0 0 0 0
1.212000 0 0 0 0 0 0
1.216000 0 0 0 0 0 0
1.220000 0 0 0 0 0 0
1.224000 0 0 0 0 0 0
1.228000 0 0 0 0 0 0
1.232000 0 0 0 0 0 0
1.236000 0 0 0 0 0 0
1.240000 0 0 0 0 0 0
1.244000 0 0 0 0 0 0
1.248000 0 0 0 0 0 0
1.252000 0 0 0 0 0 0
1.256000 0 0 0 0 0 0
1.260000 0 0 0 0 0 0
1.264000 0 0 0 0 0 0
1.268000 0 0 0 0 0 0
1.272000 0 0 0 0 0 0
1.276000 0 0 0 0 0 0
1.280000 0 0 0 0 0 0
1.284000 0 0 0 0 0 0
1.288000 0 0 0 0 0 0
1.292000 0 0 0 0 0 0
1.296000 0 0 0 0 0 0
1.300000 0 0 0 0 0 0
1.304000 0 0 0 0 0 0
1.308000 0 0 0 0 0 0
1.312000 0 0 0 0 0 0
1.316000 0 0 0 0 0 0
1.320000 0 0 0 0 0 0
1.324000 0 0 0 0 0 0
1.328000 0 0 0 0 0 0
1.332000 0 0 0 0 0 0
1.336000 0 0 0 0 0 0
1.340000 0 0 0 0 0 0
1.344000 0 0 0 0 0 0
1.348000 0 0 0 0 0 0
1.352000 0 0 0 0 0 0
1.356000 0 0 0 0 0 0
1.360000 0 0 0 0 0 0
1.364000 0 0 0 0 0 0
1.368000 0 0 0 0 0 0
1.372000 0 0 0 0 0 0
1.376000 0 0 0 0 0 0
1.380000 0 0 0 0 0 0
1.384000 0 0 0 0 0 0
1.388000 0 0 0 0 0 0
1.392000 0 0 0 0 0 0
1.396000 0 0 0 0 0 0
1.400000 0 0 0 0 0 0
1.404000 0 0 0 0 0 0
1.408000 0 0 0 0 0 0
1.412000 0 0 0 0 0 0
1.416000 0 0 0 0 0 0
1.420000 0 0 0 0 0 0
1.424000 0 0 0 0 0 0
1.428000 0 0 0 0 0 0
1.432000 0 0 0 0 0 0
1.436000 0 0 0 0 0 0
1.440000 0 0 0 0 0 0
1.444000 0 0 0 0 0 0
1.448000 0 0 0 0 0 0
1.452000 0 0 0 0 0 0
1.456000 0 0 0 0 0 0
1.460000 0 0 0 0 0 0
1.464000 0 0 0 0 0 0
1.468000 0 0 0 0 0 0
1.472000 0 0 0 0 0 0
1.476000 0 0 0 0 0 0
1.480000 0 0 0 0 0 0
1.484000 0 0 0 0 0 0
1.488000 0 0 0 0 0 0
1.492000 0 0 0 0 0 0
1.496000 0 0 0 0 0 0
1.500000 0 0 0 0 0 0
1.504000 0 0 0 0 0 0
1.508000 0 0 0 0 0 0
1.512000 0 0 0 0 0 0
1.516000 0 0 0 0 0 0
1.520000 0 0 0 0 0 0
1.524000 0 0 0 0 0 0
1.528000 0 0 0 0 0 0
1.532000 0 0 0 0 0 0
1.536000 0 0 0 0 0 0
1.540000 0 0 0 0 0 0
1.544000 0 0 0 0 0 0
1.548000 0 0 0 0 0 0
1.552000 0 0 0 0 0 0
1.556000 0 0 0 0 0 0
1.560000 0 0 0 0 0 0
1.564000 0 0 0 0 0 0
1.568000 0 0 0 0 0 0
1.572000 0 0 0 0 0 0
1.576000 0 0 0 0 0 0
1.580000 0 0 0 0 0 0
1.584000 0 0 0 0 0 0
1.588000 0 0 0 0 0 0
1.592000 0 0 0 0 0 0
1.596000 0 0 0 0 0 0
1.600000 0 0 0 0 0 0
1.604000 0 0 0 0 0 0
1.608000 0 0 0 0 0 0
1.612000 0 0 0 0 0 0
1.616000 0 0 0 0 0 0
1.620000 0 0 0 0 0 0
1.624000 0 0 0 0 0 0
1.628000 0 0 0 0 0 0
1.632000 0 0 0 0 0 0
1.636000 0 0 0 0 0 0
1.640000 0 0 0 0 0 0
1.644000 0 0 0 0 0 0
1.648000 0 0 0 0 0 0
1.652000 0 0 0 0 0 0
1.656000 0 0 0 0 0 0
1.660000 0 0 0 0 0 0
1.664000 0 0 0 0 0 0
1.668000 0 0 0 0 0 0
1.672000 0 0 0 0 0 0
1.676000 0 0 0 0 0 0
1.680000 0 0 0 0 0 0
1.684000 0 0 0 0 0 0
1.688000 0 0 0 0 0 0
1.692000 0 0 0 0 0 0
1.696000 0 0 0 0 0 0
1.700000 0 0 0 0 0 0
1.704000 0 0 0 0 0 0
1.708000 0 0 0 0 0 0
1.712000 0 0 0 0 0 0
1.716000 0 0 0 0 0 0
1.720000 0 0 0 0 0 0
1.724000 0 0 0 0 0 0
1.728000 0 0 0 0 0 0
1.732000 0 0 0 0 0 0
1.736000 0 0 0 0 0 0
1.740000 0 0 0 0 0 0
1.744000 0 0 0 0 0 0
1.748000 0 0 0 0 0 0
1.752000 0 0 0 0 0 0
1.756000 0 0 0 0 0 0
1.760000 0 0 0 0 0 0
1.764000 0 0 0 0 0 0
1.768000 0 0 0 0 0 0
1.772000 0 0 0 0 0 0
1.776000 0 0 0 0 0 0
1.780000 0 0 0 0 0 0
1.784000 0 0 0 0 0 0
1.788000 0 0 0 0 0 0
1.792000 0 0 0 0 0 0
1.796000 0 0 0 0 0 0
1.800000 0 0 0 0 0 0
1.804000 0 0 0 0 0 0
1.808000 0 0 0 0 0 0
1.812000 0 0 0 0 0 0
1.816000 0 0 0 0 0 0
1.820000 0 0 0 0 0 0
1.824000 0 0 0 0 0 0
1.828000 0 0 0 0 0 0
1.832000 0 0 0 0 0 0
1.836000 0 0 0 0 0 0
1.840000 0 0 0 0 0 0
1.844000 0 0 0 0 0 0
1.848000 0 0 0 0 0 0
1.852000 0 0 0 0 0 0
1.856000 0 0 0 0 0 0
1.860000 0 0 0 0 0 0
1.864000 0 0 0 0 0 0
1.868000 0 0 0 0 0 0
1.872000 0 0 0 0 0 0
1.876000 0 0 0 0 0 0
1.880000 0 0 0 0 0 0
1.884000 0 0 0 0 0 0
1.888000 0 0 0 0 0 0
1.892000 0 0 0 0 0 0
1.896000 0 0 0 0 0 0
1.900000 0 0 0 0 0 0
1.904000 0 0 0 0 0 0
1.908000 0 0 0 0 0 0
1.912000 0 0 0 0 0 0
1.916000 0 0 0 0 0 0
1.920000 0 0 0 0 0 0
1.924000 0 0 0 0 0 0
1.928000 0 0 0 0 0 0
1.932000 0 0 0 0 0 0
1.936000 0 0 0 0 0 0
1.940000 0 0 0 0 0 0
1.944000 0 0 0 0 0 0
1.948000 0 0 0 0 0 0
1.952000 0 0 0 0 0 0
1.956000 0 0 0 0 0 0
1.960000 0 0 0 0 0 0
1.964000 0 0 0 0 0 0
1.968000 0 0 0 0 0 0
1.972000 0 0 0 0 0 0
1.976000 0 0 0 0 0 0
1.980000 0 0 0 0 0 0
1.984000 0 0 0 0 0 0
1.988000 0 0 0 0 0 0
1.992000 0 0 0 0 0 0
1.996000 0 0 0 0 0 0
2.000000 0 0 0 0 0 0
2.004000 0 0 0 0 0 0
2.008000 0 0 0 0 0 0
2.012000 0 0 0 0 0 0
2.016000 0 0 0 0 0 0
2.020000 0 0 0 0 0 0
2.024000 0 0 0 0 0 0
2.028000 0 0 0 0 0 0
2.032000 0 0 0 0 0 0
2.036000 0 0 0 0 0 0
2.040000 0 0 0 0 0 0
2.044000 0 0 0 0 0 0
2.048000 0 0 0 0 0 0
2.052000 0 0 0 0 0 0
2.056000 0 0 0 0 0 0
2.060000 0 0 0 0 0 0
2.064000 0 0 0 0 0 0
2.068000 0 0 0 0 0 0
2.072000 0 0 0 0 0 0
2.076000 0 0 0 0 0 0
2.080000 0 0 0 0 0 0
2.084000 0 0 0 0 0 0
2.088000 0 0 0 0 0 0
2.092000 0 0 0 0 0 0
2.096000 0 0 0 0 0 0
2.100000 0 0 0 0 0 0
2.104000 0 0 0 0 0 0
2.108000 0 0 0 0 0 0
2.112000 0 0 0 0 0 0
2.116000 0 0 0 0 0 0
2.120000 0 0 0 0 0 0
2.124000 0 0 0 0 0 0
2.128000 0 0 0 0 0 0
2.132000 0 0 0 0 0 0
2.136000 0 0 0 0 0 0
2.140000 0 0 0 0 0 0
2.144000 0 0 0 0 0 0
2.148000 0 0 0 0 0 0
2.152000 0 0 0 0 0 0
2.156000 0 0 0 0 0 0
2.160000 0 0 0 0 0 0
2.164000 0 0 0 0 0 0
2.168000 0 0 0 0 0 0
2.172000 0 0 0 0 0 0
2.176000 0 0 0 0 0 0
2.180000 0 0 0 0 0 0
2.184000 0 0 0 0 0 0
2.188000 0 0 0 0 0 0
2.192000 0 0 0 0 0 0
2.196000 0 0 0 0 0 0
2.200000 0 0 0 0 0 0
2.204000 0 0 0 0 0 0
2.208000 0 0 0 0 0 0
2.212000 0 0 0 0 0 0
2.216000 0 0 0 0 0 0
2.220000 0 0 0 0 0 0
2.224000 0 0 0 0 0 0
2.228000 0 0 0 0 0 0
2.232000 0 0 0 0 0 0
2.236000 0 0 0 0 0 0
2.240000 0 0 0 0 0 0
2.244000 0 0 0 0 0 0
2.248000 0 0 0 0 0 0
2.252000 0 0 0 0 0 0
2.256000 0 0 0 0 0 0
2.260000 0 0 0 0 0 0
2.264000 0 0 0 0 0 0
2.268000 0 0 0 0 0 0
2.272000 0 0 0 0 0 0
2.276000 0 0 0 0 0 0
2.280000 0 0 0 0 0 0
2.284000 0 0 0 0 0 0
2.288000 0 0 0 0 0 0
2.292000 0 0 0 0 0 0
2.296000 0 0 0 0 0 0
2.300000 0 0 0 0 0 0
2.304000 0 0 0 0 0 0
2.308000 0 0 0 0 0 0
2.312000 0 0 0 0 0 0
2.316000 0 0 0 0 0 0
2.320000 0 0 0 0 0 0
2.324000 0 0 0 0 0 0
2.328000 0 0 0 0 0 0
2.332000 0 0 0 0 0 0
2.336000 0 0 0 0 0 0
2.340000 0 0 0 0 0 0
2.344000 0 0 0 0 0 0
2.348000 0 0 0 0 0 0
2.352000 0 0 0 0 0 0
2.356000 0 0 0 0 0 0
2.360000 0 0 0 0 0 0
2.364000 0 0 0 0 0 0
2.368000 0 0 0 0 0 0
2.372000 0 0 0 0 0 0
2.376000 0 0 0 0 0 0
2.380000 0 0 0 0 0 0
2.384000 0 0 0 0 0 0
2.388000 0 0 0 0 0 0
2.392000 0 0 0 0 0 0
2.396000 0 0 0 0 0 0
2.400000 0 0 0 0 0 0
2.404000 0 0 0 0 0 0
2.408000 0 0 0 0 0 0
