# Supplementary material for: Refining amino acid hydrophobicity for dynamics simulation of membrane proteins
Source: PeerJ. 2018 Jan 10;6:e4230. doi: 10.7717/peerj.4230 (PMC5767086; doi:10.7717/peerj.4230)
Supplement: Supplemental Information 1 — Version 2.4 of the CgProt force field is included as a tar.gz archive. The package includes parameter text files, Python scripts, and equilibrated bilayer coordinates needed for simulations with the free Gromacs software package. [file peerj-06-4230-s001.tgz › cgprot24/nb/table_APOL_POL.xvg]

0.000000 0 0 123.679 3.652562e+02 0 0
0.005000 0 0 121.853 3.652562e+02 0 0
0.010000 0 0 120.027 3.652562e+02 0 0
0.015000 0 0 118.2 3.652562e+02 0 0
0.020000 0 0 116.374 3.652562e+02 0 0
0.025000 0 0 114.548 3.652562e+02 0 0
0.030000 0 0 112.721 3.652562e+02 0 0
0.035000 0 0 110.895 3.652562e+02 0 0
0.040000 0 0 109.069 3.652562e+02 0 0
0.045000 0 0 107.243 3.652562e+02 0 0
0.050000 0 0 105.416 3.652562e+02 0 0
0.055000 0 0 103.59 3.652562e+02 0 0
0.060000 0 0 101.764 3.652562e+02 0 0
0.065000 0 0 99.9375 3.652562e+02 0 0
0.070000 0 0 98.1112 3.652562e+02 0 0
0.075000 0 0 96.2849 3.652562e+02 0 0
0.080000 0 0 94.4586 3.652562e+02 0 0
0.085000 0 0 92.6324 3.652562e+02 0 0
0.090000 0 0 90.8061 3.652562e+02 0 0
0.095000 0 0 88.9798 3.652562e+02 0 0
0.100000 0 0 87.1535 3.652562e+02 0 0
0.105000 0 0 85.3272 3.652562e+02 0 0
0.110000 0 0 83.501 3.652562e+02 0 0
0.115000 0 0 81.6747 3.652562e+02 0 0
0.120000 0 0 79.8484 3.652562e+02 0 0
0.125000 0 0 78.0221 3.652562e+02 0 0
0.130000 0 0 76.1958 3.652562e+02 0 0
0.135000 0 0 74.3695 3.652562e+02 0 0
0.140000 0 0 72.5433 3.652562e+02 0 0
0.145000 0 0 70.717 3.652562e+02 0 0
0.150000 0 0 68.8907 3.652562e+02 0 0
0.155000 0 0 67.0644 3.652562e+02 0 0
0.160000 0 0 65.2381 3.652562e+02 0 0
0.165000 0 0 63.4119 3.652562e+02 0 0
0.170000 0 0 61.5856 3.652562e+02 0 0
0.175000 0 0 59.7593 3.652562e+02 0 0
0.180000 0 0 57.933 3.652562e+02 0 0
0.185000 0 0 56.1067 3.652562e+02 0 0
0.190000 0 0 54.2804 3.652562e+02 0 0
0.195000 0 0 52.4542 3.652562e+02 0 0
0.200000 0 0 50.6279 3.652562e+02 0 0
0.205000 0 0 48.8016 3.652562e+02 0 0
0.210000 0 0 46.9753 3.652562e+02 0 0
0.215000 0 0 45.149 3.652562e+02 0 0
0.220000 0 0 43.3228 3.652562e+02 0 0
0.225000 0 0 41.4965 3.652562e+02 0 0
0.230000 0 0 39.6702 3.652562e+02 0 0
0.235000 0 0 37.8439 3.652562e+02 0 0
0.240000 0 0 36.0176 3.652562e+02 0 0
0.245000 0 0 34.1913 3.652562e+02 0 0
0.250000 0 0 32.3651 3.652562e+02 0 0
0.255000 0 0 30.5388 3.652562e+02 0 0
0.260000 0 0 28.7125 3.652562e+02 0 0
0.265000 0 0 26.8862 3.652562e+02 0 0
0.270000 0 0 25.06 3.652562e+02 0 0
0.275000 0 0 23.2337 3.652562e+02 0 0
0.280000 0 0 21.4074 3.652562e+02 0 0
0.285000 0 0 19.5842 3.586078e+02 0 0
0.290000 0 0 17.8752 3.196123e+02 0 0
0.295000 0 0 16.42 2.652427e+02 0 0
0.300000 0 0 15.1843 2.329465e+02 0 0
0.305000 0 0 14.0515 2.240711e+02 0 0
0.310000 0 0 12.9045 2.385527e+02 0 0
0.315000 0 0 11.6612 2.567947e+02 0 0
0.320000 0 0 10.3562 2.632476e+02 0 0
0.325000 0 0 9.0484 2.579113e+02 0 0
0.330000 0 0 7.79643 2.413384e+02 0 0
0.335000 0 0 6.64104 2.204459e+02 0 0
0.340000 0 0 5.59571 1.973125e+02 0 0
0.345000 0 0 4.67165 1.719381e+02 0 0
0.350000 0 0 3.87849 1.458424e+02 0 0
0.355000 0 0 3.20415 1.248379e+02 0 0
0.360000 0 0 2.62068 1.094948e+02 0 0
0.365000 0 0 2.09977 9.981294e+01 0 0
0.370000 0 0 1.61696 9.322560e+01 0 0
0.375000 0 0 1.16863 8.599557e+01 0 0
0.380000 0 0 0.758131 7.809129e+01 0 0
0.385000 0 0 0.388832 6.954054e+01 0 0
0.390000 0 0 0.061781 6.145287e+01 0 0
0.395000 0 0 -0.227428 5.440401e+01 0 0
0.400000 0 0 -0.48399 4.839396e+01 0 0
0.405000 0 0 -0.712996 4.328856e+01 0 0
0.410000 0 0 -0.916662 3.813946e+01 0 0
0.415000 0 0 -1.09401 3.276202e+01 0 0
0.420000 0 0 -1.2439 2.715623e+01 0 0
0.425000 0 0 -1.36532 2.142365e+01 0 0
0.430000 0 0 -1.45837 1.582097e+01 0 0
0.435000 0 0 -1.52376 1.036072e+01 0 0
0.440000 0 0 -1.56221 5.043017e+00 0 0
0.445000 0 0 -1.575 2.023002e-01 0 0
0.450000 0 0 -1.56555 -3.852519e+00 0 0
0.455000 0 0 -1.53778 -7.121440e+00 0 0
0.460000 0 0 -1.49563 -9.624274e+00 0 0
0.465000 0 0 -1.44224 -1.167334e+01 0 0
0.470000 0 0 -1.37948 -1.337637e+01 0 0
0.475000 0 0 -1.30906 -1.473337e+01 0 0
0.480000 0 0 -1.23272 -1.574129e+01 0 0
0.485000 0 0 -1.15225 -1.638675e+01 0 0
0.490000 0 0 -1.06946 -1.666814e+01 0 0
0.495000 0 0 -0.986175 -1.658547e+01 0 0
0.500000 0 0 -0.90414 -1.619001e+01 0 0
0.505000 0 0 -0.824651 -1.556776e+01 0 0
0.510000 0 0 -0.748838 -1.472008e+01 0 0
0.515000 0 0 -0.677826 -1.364587e+01 0 0
0.520000 0 0 -0.612881 -1.227647e+01 0 0
0.525000 0 0 -0.555622 -1.057093e+01 0 0
0.530000 0 0 -0.507732 -8.529256e+00 0 0
0.535000 0 0 -0.470796 -6.284723e+00 0 0
0.540000 0 0 -0.443173 -4.960452e+00 0 0
0.545000 0 0 -0.419235 -4.810407e+00 0 0
0.550000 0 0 -0.393112 -5.834589e+00 0 0
0.555000 0 0 -0.359396 -7.634867e+00 0 0
0.560000 0 0 -0.317477 -9.057788e+00 0 0
0.565000 0 0 -0.269569 -1.003028e+01 0 0
0.570000 0 0 -0.217925 -1.055235e+01 0 0
0.575000 0 0 -0.164697 -1.068468e+01 0 0
0.580000 0 0 -0.111618 -1.049294e+01 0 0
0.585000 0 0 -0.060308 -9.977139e+00 0 0
0.590000 0 0 -0.012384 -9.143467e+00 0 0
0.595000 0 0 0.030829 -8.118468e+00 0 0
0.600000 0 0 0.068565 -6.952171e+00 0 0
0.605000 0 0 0.100116 -5.644575e+00 0 0
0.610000 0 0 0.124825 -4.251447e+00 0 0
0.615000 0 0 0.143001 -3.058973e+00 0 0
0.620000 0 0 0.155817 -2.107602e+00 0 0
0.625000 0 0 0.164479 -1.397333e+00 0 0
0.630000 0 0 0.170083 -8.480518e-01 0 0
0.635000 0 0 0.172965 -3.054665e-01 0 0
0.640000 0 0 0.173142 2.342811e-01 0 0
0.645000 0 0 0.170627 7.706130e-01 0 0
0.650000 0 0 0.165563 1.235386e+00 0 0
0.655000 0 0 0.15847 1.581829e+00 0 0
0.660000 0 0 0.149942 1.809944e+00 0 0
0.665000 0 0 0.140561 1.931867e+00 0 0
0.670000 0 0 0.130574 2.071245e+00 0 0
0.675000 0 0 0.119765 2.260380e+00 0 0
0.680000 0 0 0.107887 2.499272e+00 0 0
0.685000 0 0 0.094753 2.730247e+00 0 0
0.690000 0 0 0.080934 2.761493e+00 0 0
0.695000 0 0 0.067496 2.577707e+00 0 0
0.700000 0 0 0.055515 2.178889e+00 0 0
0.705000 0 0 0.045654 1.828102e+00 0 0
0.710000 0 0 0.0366 1.856626e+00 0 0
0.715000 0 0 0.026454 2.265533e+00 0 0
0.720000 0 0 0.013319 3.033861e+00 0 0
0.725000 0 0 -0.003418 3.579934e+00 0 0
0.730000 0 0 -0.021671 3.640290e+00 0 0
0.735000 0 0 -0.039011 3.214929e+00 0 0
0.740000 0 0 -0.053109 2.422034e+00 0 0
0.745000 0 0 -0.063899 1.970708e+00 0 0
0.750000 0 0 -0.073583 1.979134e+00 0 0
0.755000 0 0 -0.084457 2.447311e+00 0 0
0.760000 0 0 -0.098465 3.100539e+00 0 0
0.765000 0 0 -0.114732 3.332328e+00 0 0
0.770000 0 0 -0.131049 3.120821e+00 0 0
0.775000 0 0 -0.145201 2.467175e+00 0 0
0.780000 0 0 -0.155608 1.728795e+00 0 0
0.785000 0 0 -0.162821 1.189486e+00 0 0
0.790000 0 0 -0.167835 8.492501e-01 0 0
0.795000 0 0 -0.171641 7.006952e-01 0 0
0.800000 0 0 -0.174991 6.511755e-01 0 0
0.805000 0 0 -0.178271 6.728336e-01 0 0
0.810000 0 0 -0.181838 7.656695e-01 0 0
0.815000 0 0 -0.185994 8.791584e-01 0 0
0.820000 0 0 -0.190322 8.199064e-01 0 0
0.825000 0 0 -0.193874 5.689288e-01 0 0
0.830000 0 0 -0.195692 1.262255e-01 0 0
0.835000 0 0 -0.195115 -3.094743e-01 0 0
0.840000 0 0 -0.193095 -4.486224e-01 0 0
0.845000 0 0 -0.191127 -2.887631e-01 0 0
0.850000 0 0 -0.190702 1.580415e-01 0 0
0.855000 0 0 -0.192306 4.093796e-01 0 0
0.860000 0 0 -0.194053 2.147669e-01 0 0
0.865000 0 0 -0.193711 -4.257967e-01 0 0
0.870000 0 0 -0.189125 -1.416517e+00 0 0
0.875000 0 0 -0.180193 -2.079615e+00 0 0
0.880000 0 0 -0.169095 -2.283020e+00 0 0
0.885000 0 0 -0.158129 -2.026731e+00 0 0
0.890000 0 0 -0.149358 -1.502013e+00 0 0
0.895000 0 0 -0.142721 -1.192649e+00 0 0
0.900000 0 0 -0.137033 -1.122265e+00 0 0
0.905000 0 0 -0.1311 -1.290779e+00 0 0
0.910000 0 0 -0.124092 -1.483109e+00 0 0
0.915000 0 0 -0.11656 -1.500425e+00 0 0
0.920000 0 0 -0.10938 -1.342727e+00 0 0
0.925000 0 0 -0.103417 -1.025053e+00 0 0
0.930000 0 0 -0.098959 -7.847728e-01 0 0
0.935000 0 0 -0.095304 -7.038187e-01 0 0
0.940000 0 0 -0.091655 -7.821905e-01 0 0
0.945000 0 0 -0.087261 -9.735504e-01 0 0
0.950000 0 0 -0.082097 -1.072975e+00 0 0
0.955000 0 0 -0.076725 -1.056148e+00 0 0
0.960000 0 0 -0.071729 -9.230690e-01 0 0
0.965000 0 0 -0.067579 -7.503131e-01 0 0
0.970000 0 0 -0.064075 -6.663885e-01 0 0
0.975000 0 0 -0.060763 -6.733278e-01 0 0
0.980000 0 0 -0.057191 -7.687834e-01 0 0
0.985000 0 0 -0.053197 -8.039332e-01 0 0
0.990000 0 0 -0.0494 -6.900368e-01 0 0
0.995000 0 0 -0.046545 -4.270943e-01 0 0
1.000000 0 0 -0.045353 -4.960156e-02 0 0
1.005000 0 0 -0.045709 1.514648e-01 0 0
1.010000 0 0 -0.046464 1.102598e-01 0 0
1.015000 0 0 -0.046407 -1.732167e-01 0 0
1.020000 0 0 -0.044476 -5.719346e-01 0 0
1.025000 0 0 -0.041137 -7.176153e-01 0 0
1.030000 0 0 -0.037761 -5.869000e-01 0 0
1.035000 0 0 -0.035729 -1.797887e-01 0 0
1.040000 0 0 -0.036019 2.559360e-01 0 0
1.045000 0 0 -0.037889 4.520278e-01 0 0
1.050000 0 0 -0.040139 4.083821e-01 0 0
1.055000 0 0 -0.041578 1.367570e-01 0 0
1.060000 0 0 -0.04157 -1.217520e-01 0 0
1.065000 0 0 -0.040541 -2.717629e-01 0 0
1.070000 0 0 -0.039033 -3.132756e-01 0 0
1.075000 0 0 -0.037576 -2.613403e-01 0 0
1.080000 0 0 -0.036437 -1.932521e-01 0 0
1.085000 0 0 -0.035652 -1.199449e-01 0 0
1.090000 0 0 -0.035246 -4.141863e-02 0 0
1.095000 0 0 -0.03522 2.310230e-02 0 0
1.100000 0 0 -0.035391 3.656787e-02 0 0
1.105000 0 0 -0.035499 -1.950191e-03 0 0
1.110000 0 0 -0.035285 -9.199165e-02 0 0
1.115000 0 0 -0.03459 -1.790889e-01 0 0
1.120000 0 0 -0.033561 -2.258316e-01 0 0
1.125000 0 0 -0.032399 -2.322198e-01 0 0
1.130000 0 0 -0.031303 -2.035031e-01 0 0
1.135000 0 0 -0.030325 -1.932099e-01 0 0
1.140000 0 0 -0.029317 -2.153347e-01 0 0
1.145000 0 0 -0.028117 -2.698775e-01 0 0
1.150000 0 0 -0.026598 -3.262137e-01 0 0
1.155000 0 0 -0.025031 -2.824243e-01 0 0
1.160000 0 0 -0.023954 -1.303694e-01 0 0
1.165000 0 0 -0.023908 1.299510e-01 0 0
1.170000 0 0 -0.02517 3.300394e-01 0 0
1.175000 0 0 -0.026753 2.575461e-01 0 0
1.180000 0 0 -0.02729 -8.821965e-02 0 0
1.185000 0 0 -0.025423 -6.857070e-01 0 0
1.190000 0 0 -0.021111 -9.358810e-01 0 0
1.195000 0 0 -0.016432 -9.358810e-01 0 0
1.200000 0 0 0 0 0 0
1.205000 0 0 0 0 0 0
1.210000 0 0 0 0 0 0
1.215000 0 0 0 0 0 0
1.220000 0 0 0 0 0 0
1.225000 0 0 0 0 0 0
1.230000 0 0 0 0 0 0
1.235000 0 0 0 0 0 0
1.240000 0 0 0 0 0 0
1.245000 0 0 0 0 0 0
1.250000 0 0 0 0 0 0
1.255000 0 0 0 0 0 0
1.260000 0 0 0 0 0 0
1.265000 0 0 0 0 0 0
1.270000 0 0 0 0 0 0
1.275000 0 0 0 0 0 0
1.280000 0 0 0 0 0 0
1.285000 0 0 0 0 0 0
1.290000 0 0 0 0 0 0
1.295000 0 0 0 0 0 0
1.300000 0 0 0 0 0 0
1.305000 0 0 0 0 0 0
1.310000 0 0 0 0 0 0
1.315000 0 0 0 0 0 0
1.320000 0 0 0 0 0 0
1.325000 0 0 0 0 0 0
1.330000 0 0 0 0 0 0
1.335000 0 0 0 0 0 0
1.340000 0 0 0 0 0 0
1.345000 0 0 0 0 0 0
1.350000 0 0 0 0 0 0
1.355000 0 0 0 0 0 0
1.360000 0 0 0 0 0 0
1.365000 0 0 0 0 0 0
1.370000 0 0 0 0 0 0
1.375000 0 0 0 0 0 0
1.380000 0 0 0 0 0 0
1.385000 0 0 0 0 0 0
1.390000 0 0 0 0 0 0
1.395000 0 0 0 0 0 0
1.400000 0 0 0 0 0 0
1.405000 0 0 0 0 0 0
1.410000 0 0 0 0 0 0
1.415000 0 0 0 0 0 0
1.420000 0 0 0 0 0 0
1.425000 0 0 0 0 0 0
1.430000 0 0 0 0 0 0
1.435000 0 0 0 0 0 0
1.440000 0 0 0 0 0 0
1.445000 0 0 0 0 0 0
1.450000 0 0 0 0 0 0
1.455000 0 0 0 0 0 0
1.460000 0 0 0 0 0 0
1.465000 0 0 0 0 0 0
1.470000 0 0 0 0 0 0
1.475000 0 0 0 0 0 0
1.480000 0 0 0 0 0 0
1.485000 0 0 0 0 0 0
1.490000 0 0 0 0 0 0
1.495000 0 0 0 0 0 0
1.500000 0 0 0 0 0 0
1.505000 0 0 0 0 0 0
1.510000 0 0 0 0 0 0
1.515000 0 0 0 0 0 0
1.520000 0 0 0 0 0 0
1.525000 0 0 0 0 0 0
1.530000 0 0 0 0 0 0
1.535000 0 0 0 0 0 0
1.540000 0 0 0 0 0 0
1.545000 0 0 0 0 0 0
1.550000 0 0 0 0 0 0
1.555000 0 0 0 0 0 0
1.560000 0 0 0 0 0 0
1.565000 0 0 0 0 0 0
1.570000 0 0 0 0 0 0
1.575000 0 0 0 0 0 0
1.580000 0 0 0 0 0 0
1.585000 0 0 0 0 0 0
1.590000 0 0 0 0 0 0
1.595000 0 0 0 0 0 0
1.600000 0 0 0 0 0 0
1.605000 0 0 0 0 0 0
1.610000 0 0 0 0 0 0
1.615000 0 0 0 0 0 0
1.620000 0 0 0 0 0 0
1.625000 0 0 0 0 0 0
1.630000 0 0 0 0 0 0
1.635000 0 0 0 0 0 0
1.640000 0 0 0 0 0 0
1.645000 0 0 0 0 0 0
1.650000 0 0 0 0 0 0
1.655000 0 0 0 0 0 0
1.660000 0 0 0 0 0 0
1.665000 0 0 0 0 0 0
1.670000 0 0 0 0 0 0
1.675000 0 0 0 0 0 0
1.680000 0 0 0 0 0 0
1.685000 0 0 0 0 0 0
1.690000 0 0 0 0 0 0
1.695000 0 0 0 0 0 0
1.700000 0 0 0 0 0 0
1.705000 0 0 0 0 0 0
1.710000 0 0 0 0 0 0
1.715000 0 0 0 0 0 0
1.720000 0 0 0 0 0 0
1.725000 0 0 0 0 0 0
1.730000 0 0 0 0 0 0
1.735000 0 0 0 0 0 0
1.740000 0 0 0 0 0 0
1.745000 0 0 0 0 0 0
1.750000 0 0 0 0 0 0
1.755000 0 0 0 0 0 0
1.760000 0 0 0 0 0 0
1.765000 0 0 0 0 0 0
1.770000 0 0 0 0 0 0
1.775000 0 0 0 0 0 0
1.780000 0 0 0 0 0 0
1.785000 0 0 0 0 0 0
1.790000 0 0 0 0 0 0
1.795000 0 0 0 0 0 0
1.800000 0 0 0 0 0 0
1.805000 0 0 0 0 0 0
1.810000 0 0 0 0 0 0
1.815000 0 0 0 0 0 0
1.820000 0 0 0 0 0 0
1.825000 0 0 0 0 0 0
1.830000 0 0 0 0 0 0
1.835000 0 0 0 0 0 0
1.840000 0 0 0 0 0 0
1.845000 0 0 0 0 0 0
1.850000 0 0 0 0 0 0
1.855000 0 0 0 0 0 0
1.860000 0 0 0 0 0 0
1.865000 0 0 0 0 0 0
1.870000 0 0 0 0 0 0
1.875000 0 0 0 0 0 0
1.880000 0 0 0 0 0 0
1.885000 0 0 0 0 0 0
1.890000 0 0 0 0 0 0
1.895000 0 0 0 0 0 0
1.900000 0 0 0 0 0 0
1.905000 0 0 0 0 0 0
1.910000 0 0 0 0 0 0
1.915000 0 0 0 0 0 0
1.920000 0 0 0 0 0 0
1.925000 0 0 0 0 0 0
1.930000 0 0 0 0 0 0
1.935000 0 0 0 0 0 0
1.940000 0 0 0 0 0 0
1.945000 0 0 0 0 0 0
1.950000 0 0 0 0 0 0
1.955000 0 0 0 0 0 0
1.960000 0 0 0 0 0 0
1.965000 0 0 0 0 0 0
1.970000 0 0 0 0 0 0
1.975000 0 0 0 0 0 0
1.980000 0 0 0 0 0 0
1.985000 0 0 0 0 0 0
1.990000 0 0 0 0 0 0
1.995000 0 0 0 0 0 0
2.000000 0 0 0 0 0 0
2.005000 0 0 0 0 0 0
2.010000 0 0 0 0 0 0
2.015000 0 0 0 0 0 0
2.020000 0 0 0 0 0 0
2.025000 0 0 0 0 0 0
2.030000 0 0 0 0 0 0
2.035000 0 0 0 0 0 0
2.040000 0 0 0 0 0 0
2.045000 0 0 0 0 0 0
2.050000 0 0 0 0 0 0
2.055000 0 0 0 0 0 0
2.060000 0 0 0 0 0 0
2.065000 0 0 0 0 0 0
2.070000 0 0 0 0 0 0
2.075000 0 0 0 0 0 0
2.080000 0 0 0 0 0 0
2.085000 0 0 0 0 0 0
2.090000 0 0 0 0 0 0
2.095000 0 0 0 0 0 0
2.100000 0 0 0 0 0 0
2.105000 0 0 0 0 0 0
2.110000 0 0 0 0 0 0
2.115000 0 0 0 0 0 0
2.120000 0 0 0 0 0 0
2.125000 0 0 0 0 0 0
2.130000 0 0 0 0 0 0
2.135000 0 0 0 0 0 0
2.140000 0 0 0 0 0 0
2.145000 0 0 0 0 0 0
2.150000 0 0 0 0 0 0
2.155000 0 0 0 0 0 0
2.160000 0 0 0 0 0 0
2.165000 0 0 0 0 0 0
2.170000 0 0 0 0 0 0
2.175000 0 0 0 0 0 0
2.180000 0 0 0 0 0 0
2.185000 0 0 0 0 0 0
2.190000 0 0 0 0 0 0
2.195000 0 0 0 0 0 0
2.200000 0 0 0 0 0 0
2.205000 0 0 0 0 0 0
2.210000 0 0 0 0 0 0
2.215000 0 0 0 0 0 0
2.220000 0 0 0 0 0 0
2.225000 0 0 0 0 0 0
2.230000 0 0 0 0 0 0
2.235000 0 0 0 0 0 0
2.240000 0 0 0 0 0 0
2.245000 0 0 0 0 0 0
2.250000 0 0 0 0 0 0
2.255000 0 0 0 0 0 0
2.260000 0 0 0 0 0 0
2.265000 0 0 0 0 0 0
2.270000 0 0 0 0 0 0
2.275000 0 0 0 0 0 0
2.280000 0 0 0 0 0 0
2.285000 0 0 0 0 0 0
2.290000 0 0 0 0 0 0
2.295000 0 0 0 0 0 0
2.300000 0 0 0 0 0 0
2.305000 0 0 0 0 0 0
2.310000 0 0 0 0 0 0
2.315000 0 0 0 0 0 0
2.320000 0 0 0 0 0 0
2.325000 0 0 0 0 0 0
2.330000 0 0 0 0 0 0
2.335000 0 0 0 0 0 0
2.340000 0 0 0 0 0 0
2.345000 0 0 0 0 0 0
2.350000 0 0 0 0 0 0
2.355000 0 0 0 0 0 0
2.360000 0 0 0 0 0 0
2.365000 0 0 0 0 0 0
2.370000 0 0 0 0 0 0
2.375000 0 0 0 0 0 0
2.380000 0 0 0 0 0 0
2.385000 0 0 0 0 0 0
2.390000 0 0 0 0 0 0
2.395000 0 0 0 0 0 0
2.400000 0 0 0 0 0 0
2.405000 0 0 0 0 0 0
