# Supplementary material for: Refining amino acid hydrophobicity for dynamics simulation of membrane proteins
Source: PeerJ. 2018 Jan 10;6:e4230. doi: 10.7717/peerj.4230 (PMC5767086; doi:10.7717/peerj.4230)
Supplement: Supplemental Information 1 — Version 2.4 of the CgProt force field is included as a tar.gz archive. The package includes parameter text files, Python scripts, and equilibrated bilayer coordinates needed for simulations with the free Gromacs software package. [file peerj-06-4230-s001.tgz › cgprot24/nb/table_APOL_POS.xvg]

0.000000 0 0 114.78 3.062799e+02 0 0
0.005000 0 0 113.249 3.062799e+02 0 0
0.010000 0 0 111.718 3.062799e+02 0 0
0.015000 0 0 110.186 3.062799e+02 0 0
0.020000 0 0 108.655 3.062799e+02 0 0
0.025000 0 0 107.123 3.062799e+02 0 0
0.030000 0 0 105.592 3.062799e+02 0 0
0.035000 0 0 104.061 3.062799e+02 0 0
0.040000 0 0 102.529 3.062799e+02 0 0
0.045000 0 0 100.998 3.062799e+02 0 0
0.050000 0 0 99.4664 3.062799e+02 0 0
0.055000 0 0 97.935 3.062799e+02 0 0
0.060000 0 0 96.4036 3.062799e+02 0 0
0.065000 0 0 94.8722 3.062799e+02 0 0
0.070000 0 0 93.3408 3.062799e+02 0 0
0.075000 0 0 91.8094 3.062799e+02 0 0
0.080000 0 0 90.278 3.062799e+02 0 0
0.085000 0 0 88.7466 3.062799e+02 0 0
0.090000 0 0 87.2152 3.062799e+02 0 0
0.095000 0 0 85.6838 3.062799e+02 0 0
0.100000 0 0 84.1524 3.062799e+02 0 0
0.105000 0 0 82.621 3.062799e+02 0 0
0.110000 0 0 81.0896 3.062799e+02 0 0
0.115000 0 0 79.5582 3.062799e+02 0 0
0.120000 0 0 78.0268 3.062799e+02 0 0
0.125000 0 0 76.4954 3.062799e+02 0 0
0.130000 0 0 74.964 3.062799e+02 0 0
0.135000 0 0 73.4326 3.062799e+02 0 0
0.140000 0 0 71.9012 3.062799e+02 0 0
0.145000 0 0 70.3698 3.062799e+02 0 0
0.150000 0 0 68.8384 3.062799e+02 0 0
0.155000 0 0 67.307 3.062799e+02 0 0
0.160000 0 0 65.7756 3.062799e+02 0 0
0.165000 0 0 64.2442 3.062799e+02 0 0
0.170000 0 0 62.7128 3.062799e+02 0 0
0.175000 0 0 61.1814 3.062799e+02 0 0
0.180000 0 0 59.65 3.062799e+02 0 0
0.185000 0 0 58.1186 3.062799e+02 0 0
0.190000 0 0 56.5872 3.062799e+02 0 0
0.195000 0 0 55.0558 3.062799e+02 0 0
0.200000 0 0 53.5244 3.062799e+02 0 0
0.205000 0 0 51.993 3.062799e+02 0 0
0.210000 0 0 50.4616 3.062799e+02 0 0
0.215000 0 0 48.9302 3.062799e+02 0 0
0.220000 0 0 47.3988 3.062799e+02 0 0
0.225000 0 0 45.8674 3.062799e+02 0 0
0.230000 0 0 44.336 3.062799e+02 0 0
0.235000 0 0 42.8046 3.062799e+02 0 0
0.240000 0 0 41.2732 3.062799e+02 0 0
0.245000 0 0 39.7418 3.062799e+02 0 0
0.250000 0 0 38.2104 3.062799e+02 0 0
0.255000 0 0 36.679 3.062799e+02 0 0
0.260000 0 0 35.1476 3.062799e+02 0 0
0.265000 0 0 33.6162 3.062799e+02 0 0
0.270000 0 0 32.0848 3.062799e+02 0 0
0.275000 0 0 30.5534 3.062799e+02 0 0
0.280000 0 0 29.022 3.062799e+02 0 0
0.285000 0 0 27.5711 2.733751e+02 0 0
0.290000 0 0 26.2955 2.361375e+02 0 0
0.295000 0 0 25.2169 1.945671e+02 0 0
0.300000 0 0 24.3487 1.548774e+02 0 0
0.305000 0 0 23.6431 1.298754e+02 0 0
0.310000 0 0 23.0249 1.199484e+02 0 0
0.315000 0 0 22.4185 1.250406e+02 0 0
0.320000 0 0 21.7612 1.385658e+02 0 0
0.325000 0 0 21.0264 1.560061e+02 0 0
0.330000 0 0 20.1946 1.773616e+02 0 0
0.335000 0 0 19.247 2.015192e+02 0 0
0.340000 0 0 18.1935 2.181929e+02 0 0
0.345000 0 0 17.0817 2.248822e+02 0 0
0.350000 0 0 15.9613 2.215871e+02 0 0
0.355000 0 0 14.8795 2.108507e+02 0 0
0.360000 0 0 13.8524 2.000385e+02 0 0
0.365000 0 0 12.8784 1.896169e+02 0 0
0.370000 0 0 11.9556 1.795860e+02 0 0
0.375000 0 0 11.0837 1.688908e+02 0 0
0.380000 0 0 10.2695 1.564772e+02 0 0
0.385000 0 0 9.52177 1.423452e+02 0 0
0.390000 0 0 8.84881 1.267878e+02 0 0
0.395000 0 0 8.24777 1.144243e+02 0 0
0.400000 0 0 7.69659 1.068479e+02 0 0
0.405000 0 0 7.17131 1.040586e+02 0 0
0.410000 0 0 6.6491 1.049759e+02 0 0
0.415000 0 0 6.12326 1.051601e+02 0 0
0.420000 0 0 5.59952 1.041315e+02 0 0
0.425000 0 0 5.08396 1.018902e+02 0 0
0.430000 0 0 4.5843 9.733239e+01 0 0
0.435000 0 0 4.1172 8.885101e+01 0 0
0.440000 0 0 3.70235 7.643247e+01 0 0
0.445000 0 0 3.35938 6.023587e+01 0 0
0.450000 0 0 3.0967 4.550544e+01 0 0
0.455000 0 0 2.89765 3.478273e+01 0 0
0.460000 0 0 2.74219 2.806773e+01 0 0
0.465000 0 0 2.61052 2.508375e+01 0 0
0.470000 0 0 2.48813 2.417138e+01 0 0
0.475000 0 0 2.36582 2.505418e+01 0 0
0.480000 0 0 2.2346 2.773215e+01 0 0
0.485000 0 0 2.08746 3.073707e+01 0 0
0.490000 0 0 1.93185 3.104188e+01 0 0
0.495000 0 0 1.7817 2.855493e+01 0 0
0.500000 0 0 1.65095 2.329763e+01 0 0
0.505000 0 0 1.54885 1.779033e+01 0 0
0.510000 0 0 1.47058 1.376246e+01 0 0
0.515000 0 0 1.40876 1.121402e+01 0 0
0.520000 0 0 1.35602 1.008334e+01 0 0
0.525000 0 0 1.3066 9.800313e+00 0 0
0.530000 0 0 1.25683 1.022632e+01 0 0
0.535000 0 0 1.20316 1.136136e+01 0 0
0.540000 0 0 1.14258 1.273509e+01 0 0
0.545000 0 0 1.07778 1.298493e+01 0 0
0.550000 0 0 1.01475 1.202454e+01 0 0
0.555000 0 0 0.959553 9.853931e+00 0 0
0.560000 0 0 0.916561 7.475131e+00 0 0
0.565000 0 0 0.883479 5.889845e+00 0 0
0.570000 0 0 0.856339 5.098073e+00 0 0
0.575000 0 0 0.831193 5.064617e+00 0 0
0.580000 0 0 0.80545 5.234396e+00 0 0
0.585000 0 0 0.778829 5.415915e+00 0 0
0.590000 0 0 0.751272 5.609174e+00 0 0
0.595000 0 0 0.722816 5.716258e+00 0 0
0.600000 0 0 0.694967 5.334719e+00 0 0
0.605000 0 0 0.670356 4.421061e+00 0 0
0.610000 0 0 0.651643 2.975285e+00 0 0
0.615000 0 0 0.640891 1.396529e+00 0 0
0.620000 0 0 0.636923 2.661391e-01 0 0
0.625000 0 0 0.637474 -4.109636e-01 0 0
0.630000 0 0 0.640279 -6.407617e-01 0 0
0.635000 0 0 0.643497 -6.205933e-01 0 0
0.640000 0 0 0.646228 -4.461220e-01 0 0
0.645000 0 0 0.647701 -1.173476e-01 0 0
0.650000 0 0 0.647149 3.597658e-01 0 0
0.655000 0 0 0.643921 9.494410e-01 0 0
0.660000 0 0 0.637477 1.645716e+00 0 0
0.665000 0 0 0.627286 2.448591e+00 0 0
0.670000 0 0 0.613039 3.189527e+00 0 0
0.675000 0 0 0.596087 3.520954e+00 0 0
0.680000 0 0 0.578529 3.432341e+00 0 0
0.685000 0 0 0.562463 2.926693e+00 0 0
0.690000 0 0 0.549326 2.358328e+00 0 0
0.695000 0 0 0.538579 1.970443e+00 0 0
0.700000 0 0 0.529321 1.763038e+00 0 0
0.705000 0 0 0.520659 1.720556e+00 0 0
0.710000 0 0 0.512104 1.699103e+00 0 0
0.715000 0 0 0.503691 1.663680e+00 0 0
0.720000 0 0 0.49549 1.614288e+00 0 0
0.725000 0 0 0.487511 1.602692e+00 0 0
0.730000 0 0 0.479139 1.778902e+00 0 0
0.735000 0 0 0.469393 2.152425e+00 0 0
0.740000 0 0 0.457286 2.723262e+00 0 0
0.745000 0 0 0.442131 3.311592e+00 0 0
0.750000 0 0 0.424441 3.737595e+00 0 0
0.755000 0 0 0.405026 4.001271e+00 0 0
0.760000 0 0 0.384696 4.107999e+00 0 0
0.765000 0 0 0.364051 4.142630e+00 0 0
0.770000 0 0 0.343341 4.134446e+00 0 0
0.775000 0 0 0.322778 4.083448e+00 0 0
0.780000 0 0 0.30259 3.976811e+00 0 0
0.785000 0 0 0.283196 3.761810e+00 0 0
0.790000 0 0 0.265163 3.432746e+00 0 0
0.795000 0 0 0.249059 2.989618e+00 0 0
0.800000 0 0 0.235212 2.595398e+00 0 0
0.805000 0 0 0.222625 2.487521e+00 0 0
0.810000 0 0 0.209856 2.668001e+00 0 0
0.815000 0 0 0.195469 3.122927e+00 0 0
0.820000 0 0 0.179009 3.393146e+00 0 0
0.825000 0 0 0.162216 3.256013e+00 0 0
0.830000 0 0 0.147128 2.711528e+00 0 0
0.835000 0 0 0.135698 1.858248e+00 0 0
0.840000 0 0 0.127992 1.287608e+00 0 0
0.845000 0 0 0.122186 1.098196e+00 0 0
0.850000 0 0 0.116375 1.290013e+00 0 0
0.855000 0 0 0.108978 1.618083e+00 0 0
0.860000 0 0 0.10083 1.577062e+00 0 0
0.865000 0 0 0.0938476 1.151632e+00 0 0
0.870000 0 0 0.089953 3.471313e-01 0 0
0.875000 0 0 0.0898844 -2.055399e-01 0 0
0.880000 0 0 0.0908667 -7.322094e-02 0 0
0.885000 0 0 0.089475 7.440882e-01 0 0
0.890000 0 0 0.0823631 2.127975e+00 0 0
0.895000 0 0 0.0692547 2.982793e+00 0 0
0.900000 0 0 0.0538612 3.041970e+00 0 0
0.905000 0 0 0.040161 2.305508e+00 0 0
0.910000 0 0 0.031745 1.105392e+00 0 0
0.915000 0 0 0.0282048 4.039415e-01 0 0
0.920000 0 0 0.0267727 2.621747e-01 0 0
0.925000 0 0 0.0246503 6.800920e-01 0 0
0.930000 0 0 0.019733 1.241273e+00 0 0
0.935000 0 0 0.012693 1.529162e+00 0 0
0.940000 0 0 0.00489685 1.543762e+00 0 0
0.945000 0 0 -0.00230033 1.307532e+00 0 0
0.950000 0 0 -0.00841259 1.175066e+00 0 0
0.955000 0 0 -0.0144279 1.268760e+00 0 0
0.960000 0 0 -0.0214771 1.588614e+00 0 0
0.965000 0 0 -0.0305707 2.014260e+00 0 0
0.970000 0 0 -0.0409175 2.050687e+00 0 0
0.975000 0 0 -0.0503396 1.644355e+00 0 0
0.980000 0 0 -0.0566231 7.952638e-01 0 0
0.985000 0 0 -0.058 -1.994145e-01 0 0
0.990000 0 0 -0.0551136 -9.066022e-01 0 0
0.995000 0 0 -0.0494193 -1.322622e+00 0 0
1.000000 0 0 -0.0423711 -1.452203e+00 0 0
1.005000 0 0 -0.0350891 -1.451536e+00 0 0
1.010000 0 0 -0.0279466 -1.396381e+00 0 0
1.015000 0 0 -0.0212161 -1.286738e+00 0 0
1.020000 0 0 -0.0151507 -1.145799e+00 0 0
1.025000 0 0 -0.00955886 -1.112788e+00 0 0
1.030000 0 0 -0.00380423 -1.210921e+00 0 0
1.035000 0 0 0.00276892 -1.440196e+00 0 0
1.040000 0 0 0.0105852 -1.627295e+00 0 0
1.045000 0 0 0.0183611 -1.414589e+00 0 0
1.050000 0 0 0.0240467 -7.912273e-01 0 0
1.055000 0 0 0.0255897 2.381850e-01 0 0
1.060000 0 0 0.0219583 1.128920e+00 0 0
1.065000 0 0 0.0151551 1.506872e+00 0 0
1.070000 0 0 0.00774418 1.372040e+00 0 0
1.075000 0 0 0.00224389 7.926536e-01 0 0
1.080000 0 0 -0.00059642 4.002510e-01 0 0
1.085000 0 0 -0.00232642 3.485296e-01 0 0
1.090000 0 0 -0.00464952 6.374896e-01 0 0
1.095000 0 0 -0.00905971 1.087597e+00 0 0
1.100000 0 0 -0.014888 1.178298e+00 0 0
1.105000 0 0 -0.0201887 8.765711e-01 0 0
1.110000 0 0 -0.0229996 1.824146e-01 0 0
1.115000 0 0 -0.0219347 -5.585185e-01 0 0
1.120000 0 0 -0.0179129 -1.000355e+00 0 0
1.125000 0 0 -0.0124297 -1.143094e+00 0 0
1.130000 0 0 -0.00697493 -9.978594e-01 0 0
1.135000 0 0 -0.00260794 -7.403304e-01 0 0
1.14 0 0 0 0 0 0
1.145 0 0 0 0 0 0
1.15 0 0 0 0 0 0
1.155000 0 0 0 0 0 0
1.160000 0 0 0 0 0 0
1.165000 0 0 0 0 0 0
1.170000 0 0 0 0 0 0
1.175000 0 0 0 0 0 0
1.180000 0 0 0 0 0 0
1.185000 0 0 0 0 0 0
1.190000 0 0 0 0 0 0
1.195000 0 0 0 0 0 0
1.200000 0 0 0 0 0 0
1.205000 0 0 0 0 0 0
1.210000 0 0 0 0 0 0
1.215000 0 0 0 0 0 0
1.220000 0 0 0 0 0 0
1.225000 0 0 0 0 0 0
1.230000 0 0 0 0 0 0
1.235000 0 0 0 0 0 0
1.240000 0 0 0 0 0 0
1.245000 0 0 0 0 0 0
1.250000 0 0 0 0 0 0
1.255000 0 0 0 0 0 0
1.260000 0 0 0 0 0 0
1.265000 0 0 0 0 0 0
1.270000 0 0 0 0 0 0
1.275000 0 0 0 0 0 0
1.280000 0 0 0 0 0 0
1.285000 0 0 0 0 0 0
1.290000 0 0 0 0 0 0
1.295000 0 0 0 0 0 0
1.300000 0 0 0 0 0 0
1.305000 0 0 0 0 0 0
1.310000 0 0 0 0 0 0
1.315000 0 0 0 0 0 0
1.320000 0 0 0 0 0 0
1.325000 0 0 0 0 0 0
1.330000 0 0 0 0 0 0
1.335000 0 0 0 0 0 0
1.340000 0 0 0 0 0 0
1.345000 0 0 0 0 0 0
1.350000 0 0 0 0 0 0
1.355000 0 0 0 0 0 0
1.360000 0 0 0 0 0 0
1.365000 0 0 0 0 0 0
1.370000 0 0 0 0 0 0
1.375000 0 0 0 0 0 0
1.380000 0 0 0 0 0 0
1.385000 0 0 0 0 0 0
1.390000 0 0 0 0 0 0
1.395000 0 0 0 0 0 0
1.400000 0 0 0 0 0 0
1.405000 0 0 0 0 0 0
1.410000 0 0 0 0 0 0
1.415000 0 0 0 0 0 0
1.420000 0 0 0 0 0 0
1.425000 0 0 0 0 0 0
1.430000 0 0 0 0 0 0
1.435000 0 0 0 0 0 0
1.440000 0 0 0 0 0 0
1.445000 0 0 0 0 0 0
1.450000 0 0 0 0 0 0
1.455000 0 0 0 0 0 0
1.460000 0 0 0 0 0 0
1.465000 0 0 0 0 0 0
1.470000 0 0 0 0 0 0
1.475000 0 0 0 0 0 0
1.480000 0 0 0 0 0 0
1.485000 0 0 0 0 0 0
1.490000 0 0 0 0 0 0
1.495000 0 0 0 0 0 0
1.500000 0 0 0 0 0 0
1.505000 0 0 0 0 0 0
1.510000 0 0 0 0 0 0
1.515000 0 0 0 0 0 0
1.520000 0 0 0 0 0 0
1.525000 0 0 0 0 0 0
1.530000 0 0 0 0 0 0
1.535000 0 0 0 0 0 0
1.540000 0 0 0 0 0 0
1.545000 0 0 0 0 0 0
1.550000 0 0 0 0 0 0
1.555000 0 0 0 0 0 0
1.560000 0 0 0 0 0 0
1.565000 0 0 0 0 0 0
1.570000 0 0 0 0 0 0
1.575000 0 0 0 0 0 0
1.580000 0 0 0 0 0 0
1.585000 0 0 0 0 0 0
1.590000 0 0 0 0 0 0
1.595000 0 0 0 0 0 0
1.600000 0 0 0 0 0 0
1.605000 0 0 0 0 0 0
1.610000 0 0 0 0 0 0
1.615000 0 0 0 0 0 0
1.620000 0 0 0 0 0 0
1.625000 0 0 0 0 0 0
1.630000 0 0 0 0 0 0
1.635000 0 0 0 0 0 0
1.640000 0 0 0 0 0 0
1.645000 0 0 0 0 0 0
1.650000 0 0 0 0 0 0
1.655000 0 0 0 0 0 0
1.660000 0 0 0 0 0 0
1.665000 0 0 0 0 0 0
1.670000 0 0 0 0 0 0
1.675000 0 0 0 0 0 0
1.680000 0 0 0 0 0 0
1.685000 0 0 0 0 0 0
1.690000 0 0 0 0 0 0
1.695000 0 0 0 0 0 0
1.700000 0 0 0 0 0 0
1.705000 0 0 0 0 0 0
1.710000 0 0 0 0 0 0
1.715000 0 0 0 0 0 0
1.720000 0 0 0 0 0 0
1.725000 0 0 0 0 0 0
1.730000 0 0 0 0 0 0
1.735000 0 0 0 0 0 0
1.740000 0 0 0 0 0 0
1.745000 0 0 0 0 0 0
1.750000 0 0 0 0 0 0
1.755000 0 0 0 0 0 0
1.760000 0 0 0 0 0 0
1.765000 0 0 0 0 0 0
1.770000 0 0 0 0 0 0
1.775000 0 0 0 0 0 0
1.780000 0 0 0 0 0 0
1.785000 0 0 0 0 0 0
1.790000 0 0 0 0 0 0
1.795000 0 0 0 0 0 0
1.800000 0 0 0 0 0 0
1.805000 0 0 0 0 0 0
1.810000 0 0 0 0 0 0
1.815000 0 0 0 0 0 0
1.820000 0 0 0 0 0 0
1.825000 0 0 0 0 0 0
1.830000 0 0 0 0 0 0
1.835000 0 0 0 0 0 0
1.840000 0 0 0 0 0 0
1.845000 0 0 0 0 0 0
1.850000 0 0 0 0 0 0
1.855000 0 0 0 0 0 0
1.860000 0 0 0 0 0 0
1.865000 0 0 0 0 0 0
1.870000 0 0 0 0 0 0
1.875000 0 0 0 0 0 0
1.880000 0 0 0 0 0 0
1.885000 0 0 0 0 0 0
1.890000 0 0 0 0 0 0
1.895000 0 0 0 0 0 0
1.900000 0 0 0 0 0 0
1.905000 0 0 0 0 0 0
1.910000 0 0 0 0 0 0
1.915000 0 0 0 0 0 0
1.920000 0 0 0 0 0 0
1.925000 0 0 0 0 0 0
1.930000 0 0 0 0 0 0
1.935000 0 0 0 0 0 0
1.940000 0 0 0 0 0 0
1.945000 0 0 0 0 0 0
1.950000 0 0 0 0 0 0
1.955000 0 0 0 0 0 0
1.960000 0 0 0 0 0 0
1.965000 0 0 0 0 0 0
1.970000 0 0 0 0 0 0
1.975000 0 0 0 0 0 0
1.980000 0 0 0 0 0 0
1.985000 0 0 0 0 0 0
1.990000 0 0 0 0 0 0
1.995000 0 0 0 0 0 0
2.000000 0 0 0 0 0 0
2.005000 0 0 0 0 0 0
2.010000 0 0 0 0 0 0
2.015000 0 0 0 0 0 0
2.020000 0 0 0 0 0 0
2.025000 0 0 0 0 0 0
2.030000 0 0 0 0 0 0
2.035000 0 0 0 0 0 0
2.040000 0 0 0 0 0 0
2.045000 0 0 0 0 0 0
2.050000 0 0 0 0 0 0
2.055000 0 0 0 0 0 0
2.060000 0 0 0 0 0 0
2.065000 0 0 0 0 0 0
2.070000 0 0 0 0 0 0
2.075000 0 0 0 0 0 0
2.080000 0 0 0 0 0 0
2.085000 0 0 0 0 0 0
2.090000 0 0 0 0 0 0
2.095000 0 0 0 0 0 0
2.100000 0 0 0 0 0 0
2.105000 0 0 0 0 0 0
2.110000 0 0 0 0 0 0
2.115000 0 0 0 0 0 0
2.120000 0 0 0 0 0 0
2.125000 0 0 0 0 0 0
2.130000 0 0 0 0 0 0
2.135000 0 0 0 0 0 0
2.140000 0 0 0 0 0 0
2.145000 0 0 0 0 0 0
2.150000 0 0 0 0 0 0
2.155000 0 0 0 0 0 0
2.160000 0 0 0 0 0 0
2.165000 0 0 0 0 0 0
2.170000 0 0 0 0 0 0
2.175000 0 0 0 0 0 0
2.180000 0 0 0 0 0 0
2.185000 0 0 0 0 0 0
2.190000 0 0 0 0 0 0
2.195000 0 0 0 0 0 0
2.200000 0 0 0 0 0 0
2.205000 0 0 0 0 0 0
2.210000 0 0 0 0 0 0
2.215000 0 0 0 0 0 0
2.220000 0 0 0 0 0 0
2.225000 0 0 0 0 0 0
2.230000 0 0 0 0 0 0
2.235000 0 0 0 0 0 0
2.240000 0 0 0 0 0 0
2.245000 0 0 0 0 0 0
2.250000 0 0 0 0 0 0
2.255000 0 0 0 0 0 0
2.260000 0 0 0 0 0 0
2.265000 0 0 0 0 0 0
2.270000 0 0 0 0 0 0
2.275000 0 0 0 0 0 0
2.280000 0 0 0 0 0 0
2.285000 0 0 0 0 0 0
2.290000 0 0 0 0 0 0
2.295000 0 0 0 0 0 0
2.300000 0 0 0 0 0 0
2.305000 0 0 0 0 0 0
2.310000 0 0 0 0 0 0
2.315000 0 0 0 0 0 0
2.320000 0 0 0 0 0 0
2.325000 0 0 0 0 0 0
2.330000 0 0 0 0 0 0
2.335000 0 0 0 0 0 0
2.340000 0 0 0 0 0 0
2.345000 0 0 0 0 0 0
2.350000 0 0 0 0 0 0
2.355000 0 0 0 0 0 0
2.360000 0 0 0 0 0 0
2.365000 0 0 0 0 0 0
2.370000 0 0 0 0 0 0
2.375000 0 0 0 0 0 0
2.380000 0 0 0 0 0 0
2.385000 0 0 0 0 0 0
2.390000 0 0 0 0 0 0
2.395000 0 0 0 0 0 0
2.400000 0 0 0 0 0 0
2.405000 0 0 0 0 0 0
