# Supplementary material for: Refining amino acid hydrophobicity for dynamics simulation of membrane proteins
Source: PeerJ. 2018 Jan 10;6:e4230. doi: 10.7717/peerj.4230 (PMC5767086; doi:10.7717/peerj.4230)
Supplement: Supplemental Information 1 — Version 2.4 of the CgProt force field is included as a tar.gz archive. The package includes parameter text files, Python scripts, and equilibrated bilayer coordinates needed for simulations with the free Gromacs software package. [file peerj-06-4230-s001.tgz › cgprot24/nb/table_APOL_S1.xvg]

0.000000 0 0 177.834 4.771906e+02 0 0
0.005000 0 0 175.448 4.771906e+02 0 0
0.010000 0 0 173.062 4.771906e+02 0 0
0.015000 0 0 170.676 4.771906e+02 0 0
0.020000 0 0 168.29 4.771906e+02 0 0
0.025000 0 0 165.905 4.771906e+02 0 0
0.030000 0 0 163.519 4.771906e+02 0 0
0.035000 0 0 161.133 4.771906e+02 0 0
0.040000 0 0 158.747 4.771906e+02 0 0
0.045000 0 0 156.361 4.771906e+02 0 0
0.050000 0 0 153.975 4.771906e+02 0 0
0.055000 0 0 151.589 4.771906e+02 0 0
0.060000 0 0 149.203 4.771906e+02 0 0
0.065000 0 0 146.817 4.771906e+02 0 0
0.070000 0 0 144.431 4.771906e+02 0 0
0.075000 0 0 142.045 4.771906e+02 0 0
0.080000 0 0 139.659 4.771906e+02 0 0
0.085000 0 0 137.273 4.771906e+02 0 0
0.090000 0 0 134.887 4.771906e+02 0 0
0.095000 0 0 132.501 4.771906e+02 0 0
0.100000 0 0 130.115 4.771906e+02 0 0
0.105000 0 0 127.729 4.771906e+02 0 0
0.110000 0 0 125.343 4.771906e+02 0 0
0.115000 0 0 122.957 4.771906e+02 0 0
0.120000 0 0 120.572 4.771906e+02 0 0
0.125000 0 0 118.186 4.771906e+02 0 0
0.130000 0 0 115.8 4.771906e+02 0 0
0.135000 0 0 113.414 4.771906e+02 0 0
0.140000 0 0 111.028 4.771906e+02 0 0
0.145000 0 0 108.642 4.771906e+02 0 0
0.150000 0 0 106.256 4.771906e+02 0 0
0.155000 0 0 103.87 4.771906e+02 0 0
0.160000 0 0 101.484 4.771906e+02 0 0
0.165000 0 0 99.0979 4.771906e+02 0 0
0.170000 0 0 96.7119 4.771906e+02 0 0
0.175000 0 0 94.326 4.771906e+02 0 0
0.180000 0 0 91.94 4.771906e+02 0 0
0.185000 0 0 89.5541 4.771906e+02 0 0
0.190000 0 0 87.1681 4.771906e+02 0 0
0.195000 0 0 84.7822 4.771906e+02 0 0
0.200000 0 0 82.3962 4.771906e+02 0 0
0.205000 0 0 80.0103 4.771906e+02 0 0
0.210000 0 0 77.6243 4.771906e+02 0 0
0.215000 0 0 75.2384 4.771906e+02 0 0
0.220000 0 0 72.8524 4.771906e+02 0 0
0.225000 0 0 70.4665 4.771906e+02 0 0
0.230000 0 0 68.0805 4.771906e+02 0 0
0.235000 0 0 65.6946 4.771906e+02 0 0
0.240000 0 0 63.3086 4.771906e+02 0 0
0.245000 0 0 60.9226 4.771906e+02 0 0
0.250000 0 0 58.5367 4.771906e+02 0 0
0.255000 0 0 56.1507 4.771906e+02 0 0
0.260000 0 0 53.7648 4.771906e+02 0 0
0.265000 0 0 51.3788 4.771906e+02 0 0
0.270000 0 0 48.9929 4.771906e+02 0 0
0.275000 0 0 46.6069 4.771906e+02 0 0
0.280000 0 0 44.221 4.771906e+02 0 0
0.285000 0 0 41.835 4.771906e+02 0 0
0.290000 0 0 39.4491 4.771906e+02 0 0
0.295000 0 0 37.0631 4.771906e+02 0 0
0.300000 0 0 34.6772 4.771906e+02 0 0
0.305000 0 0 32.2912 4.771906e+02 0 0
0.310000 0 0 29.9052 4.771906e+02 0 0
0.315000 0 0 27.5193 4.771906e+02 0 0
0.320000 0 0 25.1334 4.771906e+02 0 0
0.325000 0 0 22.7474 4.771906e+02 0 0
0.330000 0 0 20.3614 4.771906e+02 0 0
0.335000 0 0 17.9755 4.771906e+02 0 0
0.340000 0 0 15.5895 4.771906e+02 0 0
0.345000 0 0 13.3608 4.157441e+02 0 0
0.350000 0 0 11.4178 3.628552e+02 0 0
0.355000 0 0 9.71795 3.185237e+02 0 0
0.360000 0 0 8.21872 2.822447e+02 0 0
0.365000 0 0 6.88857 2.504482e+02 0 0
0.370000 0 0 5.70793 2.224393e+02 0 0
0.375000 0 0 4.65786 1.982181e+02 0 0
0.380000 0 0 3.71959 1.775606e+02 0 0
0.385000 0 0 2.87975 1.585819e+02 0 0
0.390000 0 0 2.13168 1.408557e+02 0 0
0.395000 0 0 1.46911 1.243821e+02 0 0
0.400000 0 0 0.885745 1.092067e+02 0 0
0.405000 0 0 0.37403 9.579355e+01 0 0
0.410000 0 0 -0.075329 8.426386e+01 0 0
0.415000 0 0 -0.471748 7.461762e+01 0 0
0.420000 0 0 -0.824586 6.675168e+01 0 0
0.425000 0 0 -1.13986 5.937445e+01 0 0
0.430000 0 0 -1.4185 5.209783e+01 0 0
0.435000 0 0 -1.66101 4.492181e+01 0 0
0.440000 0 0 -1.8679 3.787511e+01 0 0
0.445000 0 0 -2.0408 3.141040e+01 0 0
0.450000 0 0 -2.18323 2.568379e+01 0 0
0.455000 0 0 -2.29887 2.069528e+01 0 0
0.460000 0 0 -2.39141 1.642550e+01 0 0
0.465000 0 0 -2.4636 1.247836e+01 0 0
0.470000 0 0 -2.51647 8.697281e+00 0 0
0.475000 0 0 -2.55085 5.082271e+00 0 0
0.480000 0 0 -2.56757 1.642020e+00 0 0
0.485000 0 0 -2.568 -1.382584e+00 0 0
0.490000 0 0 -2.55462 -3.882483e+00 0 0
0.495000 0 0 -2.53005 -5.857676e+00 0 0
0.500000 0 0 -2.49691 -7.316882e+00 0 0
0.505000 0 0 -2.45711 -8.608151e+00 0 0
0.510000 0 0 -2.41081 -9.912086e+00 0 0
0.515000 0 0 -2.35796 -1.122869e+01 0 0
0.520000 0 0 -2.2985 -1.255536e+01 0 0
0.525000 0 0 -2.23269 -1.372836e+01 0 0
0.530000 0 0 -2.16164 -1.465011e+01 0 0
0.535000 0 0 -2.08661 -1.532060e+01 0 0
0.540000 0 0 -2.00885 -1.574047e+01 0 0
0.545000 0 0 -1.92949 -1.598253e+01 0 0
0.550000 0 0 -1.84924 -1.609674e+01 0 0
0.555000 0 0 -1.76874 -1.608311e+01 0 0
0.560000 0 0 -1.68862 -1.594183e+01 0 0
0.565000 0 0 -1.60942 -1.573474e+01 0 0
0.570000 0 0 -1.5313 -1.551092e+01 0 0
0.575000 0 0 -1.45434 -1.527038e+01 0 0
0.580000 0 0 -1.37863 -1.501314e+01 0 0
0.585000 0 0 -1.30417 -1.478205e+01 0 0
0.590000 0 0 -1.2307 -1.461672e+01 0 0
0.595000 0 0 -1.15789 -1.451715e+01 0 0
0.600000 0 0 -1.08542 -1.448334e+01 0 0
0.605000 0 0 -1.01302 -1.447099e+01 0 0
0.610000 0 0 -0.940749 -1.443218e+01 0 0
0.615000 0 0 -0.86874 -1.436689e+01 0 0
0.620000 0 0 -0.797124 -1.427512e+01 0 0
0.625000 0 0 -0.726124 -1.409882e+01 0 0
0.630000 0 0 -0.656399 -1.376490e+01 0 0
0.635000 0 0 -0.588738 -1.327313e+01 0 0
0.640000 0 0 -0.523931 -1.262351e+01 0 0
0.645000 0 0 -0.462675 -1.187704e+01 0 0
0.650000 0 0 -0.405173 -1.112258e+01 0 0
0.655000 0 0 -0.351461 -1.036087e+01 0 0
0.660000 0 0 -0.301576 -9.591920e+00 0 0
0.665000 0 0 -0.255482 -8.866100e+00 0 0
0.670000 0 0 -0.2127 -8.267903e+00 0 0
0.675000 0 0 -0.172588 -7.798660e+00 0 0
0.680000 0 0 -0.134499 -7.458374e+00 0 0
0.685000 0 0 -0.097936 -7.139378e+00 0 0
0.690000 0 0 -0.063422 -6.634332e+00 0 0
0.695000 0 0 -0.031912 -5.938052e+00 0 0
0.700000 0 0 -0.00436 -5.050538e+00 0 0
0.705000 0 0 0.018408 -4.073865e+00 0 0
0.710000 0 0 0.036616 -3.233348e+00 0 0
0.715000 0 0 0.050982 -2.537102e+00 0 0
0.720000 0 0 0.062227 -1.985128e+00 0 0
0.725000 0 0 0.071036 -1.546936e+00 0 0
0.730000 0 0 0.077753 -1.145437e+00 0 0
0.735000 0 0 0.082545 -7.768702e-01 0 0
0.740000 0 0 0.085577 -4.412352e-01 0 0
0.745000 0 0 0.087001 -1.284375e-01 0 0
0.750000 0 0 0.086848 1.907722e-01 0 0
0.755000 0 0 0.085079 5.182472e-01 0 0
0.760000 0 0 0.081652 8.539877e-01 0 0
0.765000 0 0 0.076553 1.173113e+00 0 0
0.770000 0 0 0.070094 1.392881e+00 0 0
0.775000 0 0 0.062801 1.506691e+00 0 0
0.780000 0 0 0.055203 1.514542e+00 0 0
0.785000 0 0 0.04781 1.437761e+00 0 0
0.790000 0 0 0.040822 1.357961e+00 0 0
0.795000 0 0 0.034222 1.283150e+00 0 0
0.800000 0 0 0.027983 1.213329e+00 0 0
0.805000 0 0 0.022091 1.137566e+00 0 0
0.810000 0 0 0.016703 1.007532e+00 0 0
0.815000 0 0 0.012115 8.174961e-01 0 0
0.820000 0 0 0.008628 5.674572e-01 0 0
0.825000 0 0 0.006525 2.745308e-01 0 0
0.830000 0 0 0.005797 2.656561e-02 0 0
0.835000 0 0 0.006164 -1.640196e-01 0 0
0.840000 0 0 0.007341 -2.972248e-01 0 0
0.845000 0 0 0.009044 -3.766886e-01 0 0
0.850000 0 0 0.011058 -4.242424e-01 0 0
0.855000 0 0 0.013239 -4.435247e-01 0 0
0.860000 0 0 0.015446 -4.345356e-01 0 0
0.865000 0 0 0.017547 -4.101145e-01 0 0
0.870000 0 0 0.019686 -4.610865e-01 0 0
0.875000 0 0 0.022313 -6.051464e-01 0 0
0.880000 0 0 0.025893 -8.422942e-01 0 0
0.885000 0 0 0.030882 -1.158576e+00 0 0
0.890000 0 0 0.037396 -1.436343e+00 0 0
0.895000 0 0 0.045136 -1.648982e+00 0 0
0.900000 0 0 0.053777 -1.796493e+00 0 0
0.905000 0 0 0.062993 -1.878914e+00 0 0
0.910000 0 0 0.072459 -1.896654e+00 0 0
0.915000 0 0 0.081852 -1.849818e+00 0 0
0.920000 0 0 0.090849 -1.738406e+00 0 0
0.925000 0 0 0.099131 -1.567291e+00 0 0
0.930000 0 0 0.106535 -1.397565e+00 0 0
0.935000 0 0 0.113139 -1.247599e+00 0 0
0.940000 0 0 0.119044 -1.117391e+00 0 0
0.945000 0 0 0.124347 -1.009104e+00 0 0
0.950000 0 0 0.129234 -9.568671e-01 0 0
0.955000 0 0 0.134029 -9.724571e-01 0 0
0.960000 0 0 0.139072 -1.055874e+00 0 0
0.965000 0 0 0.144698 -1.200474e+00 0 0
0.970000 0 0 0.150928 -1.270094e+00 0 0
0.975000 0 0 0.157184 -1.210881e+00 0 0
0.980000 0 0 0.162822 -1.022834e+00 0 0
0.985000 0 0 0.1672 -7.114551e-01 0 0
0.990000 0 0 0.170011 -4.294426e-01 0 0
0.995000 0 0 0.171659 -2.459755e-01 0 0
1.000000 0 0 0.172635 -1.610535e-01 0 0
1.005000 0 0 0.173433 -1.722202e-01 0 0
1.010000 0 0 0.174338 -1.812058e-01 0 0
1.015000 0 0 0.175156 -1.369827e-01 0 0
1.020000 0 0 0.175619 -3.955072e-02 0 0
1.025000 0 0 0.175463 1.100347e-01 0 0
1.030000 0 0 0.174553 2.449022e-01 0 0
1.035000 0 0 0.173105 3.251820e-01 0 0
1.040000 0 0 0.171392 3.508741e-01 0 0
1.045000 0 0 0.169687 3.227708e-01 0 0
1.050000 0 0 0.168087 3.345087e-01 0 0
1.055000 0 0 0.166168 4.503820e-01 0 0
1.060000 0 0 0.16341 6.703907e-01 0 0
1.065000 0 0 0.159291 9.940370e-01 0 0
1.070000 0 0 0.153566 1.267003e+00 0 0
1.075000 0 0 0.14691 1.366714e+00 0 0
1.080000 0 0 0.140188 1.293171e+00 0 0
1.085000 0 0 0.134267 1.046428e+00 0 0
1.090000 0 0 0.129771 7.686881e-01 0 0
1.095000 0 0 0.126412 5.914226e-01 0 0
1.100000 0 0 0.123689 5.146310e-01 0 0
1.105000 0 0 0.121099 5.383133e-01 0 0
1.110000 0 0 0.118217 6.143496e-01 0 0
1.115000 0 0 0.114955 6.906504e-01 0 0
1.120000 0 0 0.11131 7.671955e-01 0 0
1.125000 0 0 0.107282 8.439849e-01 0 0
1.130000 0 0 0.102881 9.139426e-01 0 0
1.135000 0 0 0.098169 9.681535e-01 0 0
1.140000 0 0 0.093226 1.006589e+00 0 0
1.145000 0 0 0.08813 1.029248e+00 0 0
1.150000 0 0 0.082941 1.048506e+00 0 0
1.155000 0 0 0.07762 1.082397e+00 0 0
1.160000 0 0 0.072093 1.131075e+00 0 0
1.165000 0 0 0.066285 1.194540e+00 0 0
1.170000 0 0 0.060156 1.249624e+00 0 0
1.175000 0 0 0.053868 1.257441e+00 0 0
1.180000 0 0 0.047661 1.217377e+00 0 0
1.185000 0 0 0.041774 1.129431e+00 0 0
1.190000 0 0 0.036421 1.012653e+00 0 0
1.195000 0 0 0.031633 9.037506e-01 0 0
1.200000 0 0 0 0 0 0
1.205000 0 0 0 0 0 0
1.210000 0 0 0 0 0 0
1.215000 0 0 0 0 0 0
1.220000 0 0 0 0 0 0
1.225000 0 0 0 0 0 0
1.230000 0 0 0 0 0 0
1.235000 0 0 0 0 0 0
1.240000 0 0 0 0 0 0
1.245000 0 0 0 0 0 0
1.250000 0 0 0 0 0 0
1.255000 0 0 0 0 0 0
1.260000 0 0 0 0 0 0
1.265000 0 0 0 0 0 0
1.270000 0 0 0 0 0 0
1.275000 0 0 0 0 0 0
1.280000 0 0 0 0 0 0
1.285000 0 0 0 0 0 0
1.290000 0 0 0 0 0 0
1.295000 0 0 0 0 0 0
1.300000 0 0 0 0 0 0
1.305000 0 0 0 0 0 0
1.310000 0 0 0 0 0 0
1.315000 0 0 0 0 0 0
1.320000 0 0 0 0 0 0
1.325000 0 0 0 0 0 0
1.330000 0 0 0 0 0 0
1.335000 0 0 0 0 0 0
1.340000 0 0 0 0 0 0
1.345000 0 0 0 0 0 0
1.350000 0 0 0 0 0 0
1.355000 0 0 0 0 0 0
1.360000 0 0 0 0 0 0
1.365000 0 0 0 0 0 0
1.370000 0 0 0 0 0 0
1.375000 0 0 0 0 0 0
1.380000 0 0 0 0 0 0
1.385000 0 0 0 0 0 0
1.390000 0 0 0 0 0 0
1.395000 0 0 0 0 0 0
1.400000 0 0 0 0 0 0
1.405000 0 0 0 0 0 0
1.410000 0 0 0 0 0 0
1.415000 0 0 0 0 0 0
1.420000 0 0 0 0 0 0
1.425000 0 0 0 0 0 0
1.430000 0 0 0 0 0 0
1.435000 0 0 0 0 0 0
1.440000 0 0 0 0 0 0
1.445000 0 0 0 0 0 0
1.450000 0 0 0 0 0 0
1.455000 0 0 0 0 0 0
1.460000 0 0 0 0 0 0
1.465000 0 0 0 0 0 0
1.470000 0 0 0 0 0 0
1.475000 0 0 0 0 0 0
1.480000 0 0 0 0 0 0
1.485000 0 0 0 0 0 0
1.490000 0 0 0 0 0 0
1.495000 0 0 0 0 0 0
1.500000 0 0 0 0 0 0
1.505000 0 0 0 0 0 0
1.510000 0 0 0 0 0 0
1.515000 0 0 0 0 0 0
1.520000 0 0 0 0 0 0
1.525000 0 0 0 0 0 0
1.530000 0 0 0 0 0 0
1.535000 0 0 0 0 0 0
1.540000 0 0 0 0 0 0
1.545000 0 0 0 0 0 0
1.550000 0 0 0 0 0 0
1.555000 0 0 0 0 0 0
1.560000 0 0 0 0 0 0
1.565000 0 0 0 0 0 0
1.570000 0 0 0 0 0 0
1.575000 0 0 0 0 0 0
1.580000 0 0 0 0 0 0
1.585000 0 0 0 0 0 0
1.590000 0 0 0 0 0 0
1.595000 0 0 0 0 0 0
1.600000 0 0 0 0 0 0
1.605000 0 0 0 0 0 0
1.610000 0 0 0 0 0 0
1.615000 0 0 0 0 0 0
1.620000 0 0 0 0 0 0
1.625000 0 0 0 0 0 0
1.630000 0 0 0 0 0 0
1.635000 0 0 0 0 0 0
1.640000 0 0 0 0 0 0
1.645000 0 0 0 0 0 0
1.650000 0 0 0 0 0 0
1.655000 0 0 0 0 0 0
1.660000 0 0 0 0 0 0
1.665000 0 0 0 0 0 0
1.670000 0 0 0 0 0 0
1.675000 0 0 0 0 0 0
1.680000 0 0 0 0 0 0
1.685000 0 0 0 0 0 0
1.690000 0 0 0 0 0 0
1.695000 0 0 0 0 0 0
1.700000 0 0 0 0 0 0
1.705000 0 0 0 0 0 0
1.710000 0 0 0 0 0 0
1.715000 0 0 0 0 0 0
1.720000 0 0 0 0 0 0
1.725000 0 0 0 0 0 0
1.730000 0 0 0 0 0 0
1.735000 0 0 0 0 0 0
1.740000 0 0 0 0 0 0
1.745000 0 0 0 0 0 0
1.750000 0 0 0 0 0 0
1.755000 0 0 0 0 0 0
1.760000 0 0 0 0 0 0
1.765000 0 0 0 0 0 0
1.770000 0 0 0 0 0 0
1.775000 0 0 0 0 0 0
1.780000 0 0 0 0 0 0
1.785000 0 0 0 0 0 0
1.790000 0 0 0 0 0 0
1.795000 0 0 0 0 0 0
1.800000 0 0 0 0 0 0
1.805000 0 0 0 0 0 0
1.810000 0 0 0 0 0 0
1.815000 0 0 0 0 0 0
1.820000 0 0 0 0 0 0
1.825000 0 0 0 0 0 0
1.830000 0 0 0 0 0 0
1.835000 0 0 0 0 0 0
1.840000 0 0 0 0 0 0
1.845000 0 0 0 0 0 0
1.850000 0 0 0 0 0 0
1.855000 0 0 0 0 0 0
1.860000 0 0 0 0 0 0
1.865000 0 0 0 0 0 0
1.870000 0 0 0 0 0 0
1.875000 0 0 0 0 0 0
1.880000 0 0 0 0 0 0
1.885000 0 0 0 0 0 0
1.890000 0 0 0 0 0 0
1.895000 0 0 0 0 0 0
1.900000 0 0 0 0 0 0
1.905000 0 0 0 0 0 0
1.910000 0 0 0 0 0 0
1.915000 0 0 0 0 0 0
1.920000 0 0 0 0 0 0
1.925000 0 0 0 0 0 0
1.930000 0 0 0 0 0 0
1.935000 0 0 0 0 0 0
1.940000 0 0 0 0 0 0
1.945000 0 0 0 0 0 0
1.950000 0 0 0 0 0 0
1.955000 0 0 0 0 0 0
1.960000 0 0 0 0 0 0
1.965000 0 0 0 0 0 0
1.970000 0 0 0 0 0 0
1.975000 0 0 0 0 0 0
1.980000 0 0 0 0 0 0
1.985000 0 0 0 0 0 0
1.990000 0 0 0 0 0 0
1.995000 0 0 0 0 0 0
2.000000 0 0 0 0 0 0
2.005000 0 0 0 0 0 0
2.010000 0 0 0 0 0 0
2.015000 0 0 0 0 0 0
2.020000 0 0 0 0 0 0
2.025000 0 0 0 0 0 0
2.030000 0 0 0 0 0 0
2.035000 0 0 0 0 0 0
2.040000 0 0 0 0 0 0
2.045000 0 0 0 0 0 0
2.050000 0 0 0 0 0 0
2.055000 0 0 0 0 0 0
2.060000 0 0 0 0 0 0
2.065000 0 0 0 0 0 0
2.070000 0 0 0 0 0 0
2.075000 0 0 0 0 0 0
2.080000 0 0 0 0 0 0
2.085000 0 0 0 0 0 0
2.090000 0 0 0 0 0 0
2.095000 0 0 0 0 0 0
2.100000 0 0 0 0 0 0
2.105000 0 0 0 0 0 0
2.110000 0 0 0 0 0 0
2.115000 0 0 0 0 0 0
2.120000 0 0 0 0 0 0
2.125000 0 0 0 0 0 0
2.130000 0 0 0 0 0 0
2.135000 0 0 0 0 0 0
2.140000 0 0 0 0 0 0
2.145000 0 0 0 0 0 0
2.150000 0 0 0 0 0 0
2.155000 0 0 0 0 0 0
2.160000 0 0 0 0 0 0
2.165000 0 0 0 0 0 0
2.170000 0 0 0 0 0 0
2.175000 0 0 0 0 0 0
2.180000 0 0 0 0 0 0
2.185000 0 0 0 0 0 0
2.190000 0 0 0 0 0 0
2.195000 0 0 0 0 0 0
2.200000 0 0 0 0 0 0
2.205000 0 0 0 0 0 0
2.210000 0 0 0 0 0 0
2.215000 0 0 0 0 0 0
2.220000 0 0 0 0 0 0
2.225000 0 0 0 0 0 0
2.230000 0 0 0 0 0 0
2.235000 0 0 0 0 0 0
2.240000 0 0 0 0 0 0
2.245000 0 0 0 0 0 0
2.250000 0 0 0 0 0 0
2.255000 0 0 0 0 0 0
2.260000 0 0 0 0 0 0
2.265000 0 0 0 0 0 0
2.270000 0 0 0 0 0 0
2.275000 0 0 0 0 0 0
2.280000 0 0 0 0 0 0
2.285000 0 0 0 0 0 0
2.290000 0 0 0 0 0 0
2.295000 0 0 0 0 0 0
2.300000 0 0 0 0 0 0
2.305000 0 0 0 0 0 0
2.310000 0 0 0 0 0 0
2.315000 0 0 0 0 0 0
2.320000 0 0 0 0 0 0
2.325000 0 0 0 0 0 0
2.330000 0 0 0 0 0 0
2.335000 0 0 0 0 0 0
2.340000 0 0 0 0 0 0
2.345000 0 0 0 0 0 0
2.350000 0 0 0 0 0 0
2.355000 0 0 0 0 0 0
2.360000 0 0 0 0 0 0
2.365000 0 0 0 0 0 0
2.370000 0 0 0 0 0 0
2.375000 0 0 0 0 0 0
2.380000 0 0 0 0 0 0
2.385000 0 0 0 0 0 0
2.390000 0 0 0 0 0 0
2.395000 0 0 0 0 0 0
2.400000 0 0 0 0 0 0
2.405000 0 0 0 0 0 0
