# Supplementary material for: Refining amino acid hydrophobicity for dynamics simulation of membrane proteins
Source: PeerJ. 2018 Jan 10;6:e4230. doi: 10.7717/peerj.4230 (PMC5767086; doi:10.7717/peerj.4230)
Supplement: Supplemental Information 1 — Version 2.4 of the CgProt force field is included as a tar.gz archive. The package includes parameter text files, Python scripts, and equilibrated bilayer coordinates needed for simulations with the free Gromacs software package. [file peerj-06-4230-s001.tgz › cgprot24/nb/table_CA_APOL.xvg]

0.000000 0 0 195.52 5.837714e+02 0 0
0.005000 0 0 192.601 5.837714e+02 0 0
0.010000 0 0 189.682 5.837714e+02 0 0
0.015000 0 0 186.763 5.837714e+02 0 0
0.020000 0 0 183.844 5.837714e+02 0 0
0.025000 0 0 180.925 5.837714e+02 0 0
0.030000 0 0 178.006 5.837714e+02 0 0
0.035000 0 0 175.088 5.837714e+02 0 0
0.040000 0 0 172.169 5.837714e+02 0 0
0.045000 0 0 169.25 5.837714e+02 0 0
0.050000 0 0 166.331 5.837714e+02 0 0
0.055000 0 0 163.412 5.837714e+02 0 0
0.060000 0 0 160.493 5.837714e+02 0 0
0.065000 0 0 157.575 5.837714e+02 0 0
0.070000 0 0 154.656 5.837714e+02 0 0
0.075000 0 0 151.737 5.837714e+02 0 0
0.080000 0 0 148.818 5.837714e+02 0 0
0.085000 0 0 145.899 5.837714e+02 0 0
0.090000 0 0 142.98 5.837714e+02 0 0
0.095000 0 0 140.061 5.837714e+02 0 0
0.100000 0 0 137.143 5.837714e+02 0 0
0.105000 0 0 134.224 5.837714e+02 0 0
0.110000 0 0 131.305 5.837714e+02 0 0
0.115000 0 0 128.386 5.837714e+02 0 0
0.120000 0 0 125.467 5.837714e+02 0 0
0.125000 0 0 122.548 5.837714e+02 0 0
0.130000 0 0 119.629 5.837714e+02 0 0
0.135000 0 0 116.71 5.837714e+02 0 0
0.140000 0 0 113.792 5.837714e+02 0 0
0.145000 0 0 110.873 5.837714e+02 0 0
0.150000 0 0 107.954 5.837714e+02 0 0
0.155000 0 0 105.035 5.837714e+02 0 0
0.160000 0 0 102.116 5.837714e+02 0 0
0.165000 0 0 99.1973 5.837714e+02 0 0
0.170000 0 0 96.2785 5.837714e+02 0 0
0.175000 0 0 93.3596 5.837714e+02 0 0
0.180000 0 0 90.4408 5.837714e+02 0 0
0.185000 0 0 87.5219 5.837714e+02 0 0
0.190000 0 0 84.603 5.837714e+02 0 0
0.195000 0 0 81.6842 5.837714e+02 0 0
0.200000 0 0 78.7653 5.837714e+02 0 0
0.205000 0 0 75.8465 5.837714e+02 0 0
0.210000 0 0 72.9276 5.837714e+02 0 0
0.215000 0 0 70.0088 5.837714e+02 0 0
0.220000 0 0 67.0899 5.837714e+02 0 0
0.225000 0 0 64.171 5.837714e+02 0 0
0.230000 0 0 61.2522 5.837714e+02 0 0
0.235000 0 0 58.3333 5.837714e+02 0 0
0.240000 0 0 55.4145 5.837714e+02 0 0
0.245000 0 0 52.4956 5.837714e+02 0 0
0.250000 0 0 49.5768 5.837714e+02 0 0
0.255000 0 0 46.6579 5.837714e+02 0 0
0.260000 0 0 43.739 5.837714e+02 0 0
0.265000 0 0 40.8202 5.837714e+02 0 0
0.270000 0 0 37.9013 5.837714e+02 0 0
0.275000 0 0 34.9825 5.837714e+02 0 0
0.280000 0 0 32.0636 5.837714e+02 0 0
0.285000 0 0 29.1448 5.837714e+02 0 0
0.290000 0 0 26.2259 5.837714e+02 0 0
0.295000 0 0 23.307 5.837714e+02 0 0
0.300000 0 0 20.3882 5.837714e+02 0 0
0.305000 0 0 17.9689 3.944881e+02 0 0
0.310000 0 0 16.3379 2.684174e+02 0 0
0.315000 0 0 15.1794 2.055593e+02 0 0
0.320000 0 0 14.2021 1.887825e+02 0 0
0.325000 0 0 13.2598 1.913106e+02 0 0
0.330000 0 0 12.2574 2.128263e+02 0 0
0.335000 0 0 11.1006 2.518383e+02 0 0
0.340000 0 0 9.76592 2.778360e+02 0 0
0.345000 0 0 8.36398 2.787621e+02 0 0
0.350000 0 0 7.02008 2.546165e+02 0 0
0.355000 0 0 5.85227 2.122679e+02 0 0
0.360000 0 0 4.88463 1.761978e+02 0 0
0.365000 0 0 4.07621 1.485763e+02 0 0
0.370000 0 0 3.38478 1.294018e+02 0 0
0.375000 0 0 2.77445 1.149411e+02 0 0
0.380000 0 0 2.23326 1.017463e+02 0 0
0.385000 0 0 1.75488 8.981730e+01 0 0
0.390000 0 0 1.33295 7.919337e+01 0 0
0.395000 0 0 0.960108 7.023703e+01 0 0
0.400000 0 0 0.627656 6.303640e+01 0 0
0.405000 0 0 0.326818 5.759148e+01 0 0
0.410000 0 0 0.049734 5.319552e+01 0 0
0.415000 0 0 -0.204213 4.828896e+01 0 0
0.420000 0 0 -0.432211 4.281569e+01 0 0
0.425000 0 0 -0.63143 3.679261e+01 0 0
0.430000 0 0 -0.80074 3.105649e+01 0 0
0.435000 0 0 -0.943249 2.607244e+01 0 0
0.440000 0 0 -1.06272 2.184047e+01 0 0
0.445000 0 0 -1.16283 1.827850e+01 0 0
0.450000 0 0 -1.24586 1.496553e+01 0 0
0.455000 0 0 -1.3128 1.184208e+01 0 0
0.460000 0 0 -1.3646 8.908140e+00 0 0
0.465000 0 0 -1.40221 6.169566e+00 0 0
0.470000 0 0 -1.42664 3.634288e+00 0 0
0.475000 0 0 -1.43889 1.302350e+00 0 0
0.480000 0 0 -1.44 -8.214947e-01 0 0
0.485000 0 0 -1.43116 -2.662280e+00 0 0
0.490000 0 0 -1.41389 -4.194149e+00 0 0
0.495000 0 0 -1.38974 -5.417102e+00 0 0
0.500000 0 0 -1.36013 -6.427534e+00 0 0
0.505000 0 0 -1.32529 -7.524528e+00 0 0
0.510000 0 0 -1.2847 -8.729408e+00 0 0
0.515000 0 0 -1.23782 -1.004131e+01 0 0
0.520000 0 0 -1.18458 -1.119313e+01 0 0
0.525000 0 0 -1.12651 -1.197289e+01 0 0
0.530000 0 0 -1.06547 -1.238058e+01 0 0
0.535000 0 0 -1.00329 -1.245891e+01 0 0
0.540000 0 0 -0.940828 -1.253705e+01 0 0
0.545000 0 0 -0.877804 -1.268414e+01 0 0
0.550000 0 0 -0.813872 -1.290016e+01 0 0
0.555000 0 0 -0.748757 -1.313419e+01 0 0
0.560000 0 0 -0.682667 -1.328813e+01 0 0
0.565000 0 0 -0.616013 -1.335953e+01 0 0
0.570000 0 0 -0.54921 -1.334558e+01 0 0
0.575000 0 0 -0.48287 -1.315333e+01 0 0
0.580000 0 0 -0.418049 -1.273775e+01 0 0
0.585000 0 0 -0.355864 -1.209882e+01 0 0
0.590000 0 0 -0.297366 -1.130536e+01 0 0
0.595000 0 0 -0.242527 -1.066149e+01 0 0
0.600000 0 0 -0.190442 -1.020325e+01 0 0
0.605000 0 0 -0.140185 -9.930644e+00 0 0
0.610000 0 0 -0.091202 -9.608642e+00 0 0
0.615000 0 0 -0.044639 -8.962686e+00 0 0
0.620000 0 0 -0.002116 -7.992370e+00 0 0
0.625000 0 0 0.034763 -6.730183e+00 0 0
0.630000 0 0 0.065447 -5.583193e+00 0 0
0.635000 0 0 0.09099 -4.673767e+00 0 0
0.640000 0 0 0.112581 -4.001905e+00 0 0
0.645000 0 0 0.131326 -3.501452e+00 0 0
0.650000 0 0 0.14757 -2.993377e+00 0 0
0.655000 0 0 0.16123 -2.467677e+00 0 0
0.660000 0 0 0.172218 -1.924084e+00 0 0
0.665000 0 0 0.180385 -1.330692e+00 0 0
0.670000 0 0 0.185405 -6.656034e-01 0 0
0.675000 0 0 0.186921 7.118133e-02 0 0
0.680000 0 0 0.184597 8.503636e-01 0 0
0.685000 0 0 0.178692 1.481323e+00 0 0
0.690000 0 0 0.170088 1.929684e+00 0 0
0.695000 0 0 0.1597 2.195446e+00 0 0
0.700000 0 0 0.148316 2.363869e+00 0 0
0.705000 0 0 0.135981 2.577978e+00 0 0
0.710000 0 0 0.122456 2.840033e+00 0 0
0.715000 0 0 0.107505 3.141277e+00 0 0
0.720000 0 0 0.091359 3.274261e+00 0 0
0.725000 0 0 0.075189 3.151195e+00 0 0
0.730000 0 0 0.060274 2.772080e+00 0 0
0.735000 0 0 0.047796 2.232993e+00 0 0
0.740000 0 0 0.037561 1.901641e+00 0 0
0.745000 0 0 0.028373 1.814112e+00 0 0
0.750000 0 0 0.019013 1.970406e+00 0 0
0.755000 0 0 0.008649 2.138630e+00 0 0
0.760000 0 0 -0.002007 2.086890e+00 0 0
0.765000 0 0 -0.011854 1.815186e+00 0 0
0.770000 0 0 -0.019807 1.346995e+00 0 0
0.775000 0 0 -0.025434 9.215182e-01 0 0
0.780000 0 0 -0.029197 6.012569e-01 0 0
0.785000 0 0 -0.031622 3.862110e-01 0 0
0.790000 0 0 -0.033173 2.276886e-01 0 0
0.795000 0 0 -0.033795 1.062993e-02 0 0
0.800000 0 0 -0.033174 -2.698216e-01 0 0
0.805000 0 0 -0.030992 -6.119729e-01 0 0
0.810000 0 0 -0.027145 -9.085969e-01 0 0
0.815000 0 0 -0.022088 -1.095774e+00 0 0
0.820000 0 0 -0.016369 -1.173504e+00 0 0
0.825000 0 0 -0.010521 -1.158658e+00 0 0
0.830000 0 0 -0.004769 -1.144778e+00 0 0
0.835000 0 0 0.000952 -1.146244e+00 0 0
0.840000 0 0 0.006719 -1.163054e+00 0 0
0.845000 0 0 0.0126 -1.189569e+00 0 0
0.850000 0 0 0.018617 -1.217570e+00 0 0
0.855000 0 0 0.024778 -1.246988e+00 0 0
0.860000 0 0 0.031088 -1.275670e+00 0 0
0.865000 0 0 0.037463 -1.265096e+00 0 0
0.870000 0 0 0.04365 -1.201031e+00 0 0
0.875000 0 0 0.049384 -1.083475e+00 0 0
0.880000 0 0 0.054419 -9.336748e-01 0 0
0.885000 0 0 0.058791 -8.223106e-01 0 0
0.890000 0 0 0.062716 -7.550233e-01 0 0
0.895000 0 0 0.066415 -7.317687e-01 0 0
0.900000 0 0 0.070055 -7.225665e-01 0 0
0.905000 0 0 0.073621 -7.017515e-01 0 0
0.910000 0 0 0.077053 -6.693238e-01 0 0
0.915000 0 0 0.080293 -6.229691e-01 0 0
0.920000 0 0 0.083224 -5.431712e-01 0 0
0.925000 0 0 0.085662 -4.255146e-01 0 0
0.930000 0 0 0.087416 -2.699990e-01 0 0
0.935000 0 0 0.088332 -1.015835e-01 0 0
0.940000 0 0 0.088499 2.824067e-02 0 0
0.945000 0 0 0.088116 1.179119e-01 0 0
0.950000 0 0 0.087386 1.679032e-01 0 0
0.955000 0 0 0.086469 1.971415e-01 0 0
0.960000 0 0 0.085433 2.154557e-01 0 0
0.965000 0 0 0.084333 2.228458e-01 0 0
0.970000 0 0 0.083222 2.197242e-01 0 0
0.975000 0 0 0.082149 2.080550e-01 0 0
0.980000 0 0 0.081156 1.880932e-01 0 0
0.985000 0 0 0.080282 1.598387e-01 0 0
0.990000 0 0 0.079479 1.820489e-01 0 0
0.995000 0 0 0.078254 3.287512e-01 0 0
1.000000 0 0 0.075984 6.001858e-01 0 0
1.005000 0 0 0.072053 9.791851e-01 0 0
1.010000 0 0 0.066455 1.224979e+00 0 0
1.015000 0 0 0.060155 1.259965e+00 0 0
1.020000 0 0 0.054207 1.084143e+00 0 0
1.025000 0 0 0.049555 7.921032e-01 0 0
1.030000 0 0 0.046002 6.580745e-01 0 0
1.035000 0 0 0.042681 6.994505e-01 0 0
1.040000 0 0 0.038715 9.153122e-01 0 0
1.045000 0 0 0.033529 1.140420e+00 0 0
1.050000 0 0 0.027499 1.252804e+00 0 0
1.055000 0 0 0.021189 1.252465e+00 0 0
1.060000 0 0 0.015162 1.139641e+00 0 0
1.065000 0 0 0.009977 9.160250e-01 0 0
1.070000 0 0 0.006186 5.819471e-01 0 0
1.075000 0 0 0.004342 1.374074e-01 0 0
1.080000 0 0 0.0048 -2.775411e-01 0 0
1.085000 0 0 0.006641 -4.109311e-01 0 0
1.090000 0 0 0.008432 -2.576705e-01 0 0
1.095000 0 0 0.008744 1.695068e-01 0 0
1.100000 0 0 0.006928 5.167643e-01 0 0
1.105000 0 0 0.003977 6.237498e-01 0 0
1.110000 0 0 0.001091 4.904632e-01 0 0
1.115000 0 0 -0.000597 1.863110e-01 0 0
1.120000 0 0 -0.000994 -3.204828e-03 0 0
1.125000 0 0 -0.000807 -4.719568e-02 0 0
1.130000 0 0 -0.000764 5.433840e-02 0 0
1.135000 0 0 -0.001409 1.889939e-01 0 0
1.140000 0 0 -0.002506 2.350654e-01 0 0
1.145000 0 0 -0.003612 1.925051e-01 0 0
1.150000 0 0 -0.004289 6.960790e-02 0 0
1.155000 0 0 -0.004346 -4.004496e-02 0 0
1.160000 0 0 -0.003954 -1.101977e-01 0 0
1.165000 0 0 -0.00331 -1.408502e-01 0 0
1.170000 0 0 -0.002607 -1.354422e-01 0 0
1.175000 0 0 -0.002001 -1.026776e-01 0 0
1.180000 0 0 -0.001625 -4.298174e-02 0 0
1.185000 0 0 -0.001616 4.263322e-02 0 0
1.190000 0 0 -0.001942 6.878240e-02 0 0
1.195000 0 0 -0.002113 -1.916338e-02 0 0
1.200000 0 0 0 0 0 0
1.205000 0 0 0 0 0 0
1.210000 0 0 0 0 0 0
1.215000 0 0 0 0 0 0
1.220000 0 0 0 0 0 0
1.225000 0 0 0 0 0 0
1.230000 0 0 0 0 0 0
1.235000 0 0 0 0 0 0
1.240000 0 0 0 0 0 0
1.245000 0 0 0 0 0 0
1.250000 0 0 0 0 0 0
1.255000 0 0 0 0 0 0
1.260000 0 0 0 0 0 0
1.265000 0 0 0 0 0 0
1.270000 0 0 0 0 0 0
1.275000 0 0 0 0 0 0
1.280000 0 0 0 0 0 0
1.285000 0 0 0 0 0 0
1.290000 0 0 0 0 0 0
1.295000 0 0 0 0 0 0
1.300000 0 0 0 0 0 0
1.305000 0 0 0 0 0 0
1.310000 0 0 0 0 0 0
1.315000 0 0 0 0 0 0
1.320000 0 0 0 0 0 0
1.325000 0 0 0 0 0 0
1.330000 0 0 0 0 0 0
1.335000 0 0 0 0 0 0
1.340000 0 0 0 0 0 0
1.345000 0 0 0 0 0 0
1.350000 0 0 0 0 0 0
1.355000 0 0 0 0 0 0
1.360000 0 0 0 0 0 0
1.365000 0 0 0 0 0 0
1.370000 0 0 0 0 0 0
1.375000 0 0 0 0 0 0
1.380000 0 0 0 0 0 0
1.385000 0 0 0 0 0 0
1.390000 0 0 0 0 0 0
1.395000 0 0 0 0 0 0
1.400000 0 0 0 0 0 0
1.405000 0 0 0 0 0 0
1.410000 0 0 0 0 0 0
1.415000 0 0 0 0 0 0
1.420000 0 0 0 0 0 0
1.425000 0 0 0 0 0 0
1.430000 0 0 0 0 0 0
1.435000 0 0 0 0 0 0
1.440000 0 0 0 0 0 0
1.445000 0 0 0 0 0 0
1.450000 0 0 0 0 0 0
1.455000 0 0 0 0 0 0
1.460000 0 0 0 0 0 0
1.465000 0 0 0 0 0 0
1.470000 0 0 0 0 0 0
1.475000 0 0 0 0 0 0
1.480000 0 0 0 0 0 0
1.485000 0 0 0 0 0 0
1.490000 0 0 0 0 0 0
1.495000 0 0 0 0 0 0
1.500000 0 0 0 0 0 0
1.505000 0 0 0 0 0 0
1.510000 0 0 0 0 0 0
1.515000 0 0 0 0 0 0
1.520000 0 0 0 0 0 0
1.525000 0 0 0 0 0 0
1.530000 0 0 0 0 0 0
1.535000 0 0 0 0 0 0
1.540000 0 0 0 0 0 0
1.545000 0 0 0 0 0 0
1.550000 0 0 0 0 0 0
1.555000 0 0 0 0 0 0
1.560000 0 0 0 0 0 0
1.565000 0 0 0 0 0 0
1.570000 0 0 0 0 0 0
1.575000 0 0 0 0 0 0
1.580000 0 0 0 0 0 0
1.585000 0 0 0 0 0 0
1.590000 0 0 0 0 0 0
1.595000 0 0 0 0 0 0
1.600000 0 0 0 0 0 0
1.605000 0 0 0 0 0 0
1.610000 0 0 0 0 0 0
1.615000 0 0 0 0 0 0
1.620000 0 0 0 0 0 0
1.625000 0 0 0 0 0 0
1.630000 0 0 0 0 0 0
1.635000 0 0 0 0 0 0
1.640000 0 0 0 0 0 0
1.645000 0 0 0 0 0 0
1.650000 0 0 0 0 0 0
1.655000 0 0 0 0 0 0
1.660000 0 0 0 0 0 0
1.665000 0 0 0 0 0 0
1.670000 0 0 0 0 0 0
1.675000 0 0 0 0 0 0
1.680000 0 0 0 0 0 0
1.685000 0 0 0 0 0 0
1.690000 0 0 0 0 0 0
1.695000 0 0 0 0 0 0
1.700000 0 0 0 0 0 0
1.705000 0 0 0 0 0 0
1.710000 0 0 0 0 0 0
1.715000 0 0 0 0 0 0
1.720000 0 0 0 0 0 0
1.725000 0 0 0 0 0 0
1.730000 0 0 0 0 0 0
1.735000 0 0 0 0 0 0
1.740000 0 0 0 0 0 0
1.745000 0 0 0 0 0 0
1.750000 0 0 0 0 0 0
1.755000 0 0 0 0 0 0
1.760000 0 0 0 0 0 0
1.765000 0 0 0 0 0 0
1.770000 0 0 0 0 0 0
1.775000 0 0 0 0 0 0
1.780000 0 0 0 0 0 0
1.785000 0 0 0 0 0 0
1.790000 0 0 0 0 0 0
1.795000 0 0 0 0 0 0
1.800000 0 0 0 0 0 0
1.805000 0 0 0 0 0 0
1.810000 0 0 0 0 0 0
1.815000 0 0 0 0 0 0
1.820000 0 0 0 0 0 0
1.825000 0 0 0 0 0 0
1.830000 0 0 0 0 0 0
1.835000 0 0 0 0 0 0
1.840000 0 0 0 0 0 0
1.845000 0 0 0 0 0 0
1.850000 0 0 0 0 0 0
1.855000 0 0 0 0 0 0
1.860000 0 0 0 0 0 0
1.865000 0 0 0 0 0 0
1.870000 0 0 0 0 0 0
1.875000 0 0 0 0 0 0
1.880000 0 0 0 0 0 0
1.885000 0 0 0 0 0 0
1.890000 0 0 0 0 0 0
1.895000 0 0 0 0 0 0
1.900000 0 0 0 0 0 0
1.905000 0 0 0 0 0 0
1.910000 0 0 0 0 0 0
1.915000 0 0 0 0 0 0
1.920000 0 0 0 0 0 0
1.925000 0 0 0 0 0 0
1.930000 0 0 0 0 0 0
1.935000 0 0 0 0 0 0
1.940000 0 0 0 0 0 0
1.945000 0 0 0 0 0 0
1.950000 0 0 0 0 0 0
1.955000 0 0 0 0 0 0
1.960000 0 0 0 0 0 0
1.965000 0 0 0 0 0 0
1.970000 0 0 0 0 0 0
1.975000 0 0 0 0 0 0
1.980000 0 0 0 0 0 0
1.985000 0 0 0 0 0 0
1.990000 0 0 0 0 0 0
1.995000 0 0 0 0 0 0
2.000000 0 0 0 0 0 0
2.005000 0 0 0 0 0 0
2.010000 0 0 0 0 0 0
2.015000 0 0 0 0 0 0
2.020000 0 0 0 0 0 0
2.025000 0 0 0 0 0 0
2.030000 0 0 0 0 0 0
2.035000 0 0 0 0 0 0
2.040000 0 0 0 0 0 0
2.045000 0 0 0 0 0 0
2.050000 0 0 0 0 0 0
2.055000 0 0 0 0 0 0
2.060000 0 0 0 0 0 0
2.065000 0 0 0 0 0 0
2.070000 0 0 0 0 0 0
2.075000 0 0 0 0 0 0
2.080000 0 0 0 0 0 0
2.085000 0 0 0 0 0 0
2.090000 0 0 0 0 0 0
2.095000 0 0 0 0 0 0
2.100000 0 0 0 0 0 0
2.105000 0 0 0 0 0 0
2.110000 0 0 0 0 0 0
2.115000 0 0 0 0 0 0
2.120000 0 0 0 0 0 0
2.125000 0 0 0 0 0 0
2.130000 0 0 0 0 0 0
2.135000 0 0 0 0 0 0
2.140000 0 0 0 0 0 0
2.145000 0 0 0 0 0 0
2.150000 0 0 0 0 0 0
2.155000 0 0 0 0 0 0
2.160000 0 0 0 0 0 0
2.165000 0 0 0 0 0 0
2.170000 0 0 0 0 0 0
2.175000 0 0 0 0 0 0
2.180000 0 0 0 0 0 0
2.185000 0 0 0 0 0 0
2.190000 0 0 0 0 0 0
2.195000 0 0 0 0 0 0
2.200000 0 0 0 0 0 0
2.205000 0 0 0 0 0 0
2.210000 0 0 0 0 0 0
2.215000 0 0 0 0 0 0
2.220000 0 0 0 0 0 0
2.225000 0 0 0 0 0 0
2.230000 0 0 0 0 0 0
2.235000 0 0 0 0 0 0
2.240000 0 0 0 0 0 0
2.245000 0 0 0 0 0 0
2.250000 0 0 0 0 0 0
2.255000 0 0 0 0 0 0
2.260000 0 0 0 0 0 0
2.265000 0 0 0 0 0 0
2.270000 0 0 0 0 0 0
2.275000 0 0 0 0 0 0
2.280000 0 0 0 0 0 0
2.285000 0 0 0 0 0 0
2.290000 0 0 0 0 0 0
2.295000 0 0 0 0 0 0
2.300000 0 0 0 0 0 0
2.305000 0 0 0 0 0 0
2.310000 0 0 0 0 0 0
2.315000 0 0 0 0 0 0
2.320000 0 0 0 0 0 0
2.325000 0 0 0 0 0 0
2.330000 0 0 0 0 0 0
2.335000 0 0 0 0 0 0
2.340000 0 0 0 0 0 0
2.345000 0 0 0 0 0 0
2.350000 0 0 0 0 0 0
2.355000 0 0 0 0 0 0
2.360000 0 0 0 0 0 0
2.365000 0 0 0 0 0 0
2.370000 0 0 0 0 0 0
2.375000 0 0 0 0 0 0
2.380000 0 0 0 0 0 0
2.385000 0 0 0 0 0 0
2.390000 0 0 0 0 0 0
2.395000 0 0 0 0 0 0
2.400000 0 0 0 0 0 0
2.405000 0 0 0 0 0 0
