# Supplementary material for: Refining amino acid hydrophobicity for dynamics simulation of membrane proteins
Source: PeerJ. 2018 Jan 10;6:e4230. doi: 10.7717/peerj.4230 (PMC5767086; doi:10.7717/peerj.4230)
Supplement: Supplemental Information 1 — Version 2.4 of the CgProt force field is included as a tar.gz archive. The package includes parameter text files, Python scripts, and equilibrated bilayer coordinates needed for simulations with the free Gromacs software package. [file peerj-06-4230-s001.tgz › cgprot24/nb/table_CA_CA.xvg]

0.000000 0 0 202.461 5.269334e+02 0 0
0.005000 0 0 199.827 5.269334e+02 0 0
0.010000 0 0 197.192 5.269334e+02 0 0
0.015000 0 0 194.557 5.269334e+02 0 0
0.020000 0 0 191.922 5.269334e+02 0 0
0.025000 0 0 189.288 5.269334e+02 0 0
0.030000 0 0 186.653 5.269334e+02 0 0
0.035000 0 0 184.018 5.269334e+02 0 0
0.040000 0 0 181.384 5.269334e+02 0 0
0.045000 0 0 178.749 5.269334e+02 0 0
0.050000 0 0 176.114 5.269334e+02 0 0
0.055000 0 0 173.48 5.269334e+02 0 0
0.060000 0 0 170.845 5.269334e+02 0 0
0.065000 0 0 168.21 5.269334e+02 0 0
0.070000 0 0 165.576 5.269334e+02 0 0
0.075000 0 0 162.941 5.269334e+02 0 0
0.080000 0 0 160.306 5.269334e+02 0 0
0.085000 0 0 157.672 5.269334e+02 0 0
0.090000 0 0 155.037 5.269334e+02 0 0
0.095000 0 0 152.403 5.269334e+02 0 0
0.100000 0 0 149.768 5.269334e+02 0 0
0.105000 0 0 147.133 5.269334e+02 0 0
0.110000 0 0 144.499 5.269334e+02 0 0
0.115000 0 0 141.864 5.269334e+02 0 0
0.120000 0 0 139.229 5.269334e+02 0 0
0.125000 0 0 136.595 5.269334e+02 0 0
0.130000 0 0 133.96 5.269334e+02 0 0
0.135000 0 0 131.325 5.269334e+02 0 0
0.140000 0 0 128.69 5.269334e+02 0 0
0.145000 0 0 126.056 5.269334e+02 0 0
0.150000 0 0 123.421 5.269334e+02 0 0
0.155000 0 0 120.787 5.269334e+02 0 0
0.160000 0 0 118.152 5.269334e+02 0 0
0.165000 0 0 115.517 5.269334e+02 0 0
0.170000 0 0 112.882 5.269334e+02 0 0
0.175000 0 0 110.248 5.269334e+02 0 0
0.180000 0 0 107.613 5.269334e+02 0 0
0.185000 0 0 104.978 5.269334e+02 0 0
0.190000 0 0 102.344 5.269334e+02 0 0
0.195000 0 0 99.7091 5.269334e+02 0 0
0.200000 0 0 97.0745 5.269334e+02 0 0
0.205000 0 0 94.4398 5.269334e+02 0 0
0.210000 0 0 91.8051 5.269334e+02 0 0
0.215000 0 0 89.1705 5.269334e+02 0 0
0.220000 0 0 86.5358 5.269334e+02 0 0
0.225000 0 0 83.9011 5.269334e+02 0 0
0.230000 0 0 81.2665 5.269334e+02 0 0
0.235000 0 0 78.6318 5.269334e+02 0 0
0.240000 0 0 75.9971 5.269334e+02 0 0
0.245000 0 0 73.3625 5.269334e+02 0 0
0.250000 0 0 70.7278 5.269334e+02 0 0
0.255000 0 0 68.0931 5.269334e+02 0 0
0.260000 0 0 65.4585 5.269334e+02 0 0
0.265000 0 0 62.8238 5.269334e+02 0 0
0.270000 0 0 60.1891 5.269334e+02 0 0
0.275000 0 0 57.5545 5.269334e+02 0 0
0.280000 0 0 54.9198 5.269334e+02 0 0
0.285000 0 0 52.2851 5.269334e+02 0 0
0.290000 0 0 49.6505 5.269334e+02 0 0
0.295000 0 0 47.0158 5.269334e+02 0 0
0.300000 0 0 44.3811 5.269334e+02 0 0
0.305000 0 0 41.7465 5.269334e+02 0 0
0.310000 0 0 39.1118 5.269334e+02 0 0
0.315000 0 0 36.4771 5.269334e+02 0 0
0.320000 0 0 33.8425 5.269334e+02 0 0
0.325000 0 0 31.2078 5.269334e+02 0 0
0.330000 0 0 28.5731 5.269334e+02 0 0
0.335000 0 0 25.9385 5.269334e+02 0 0
0.340000 0 0 23.3038 5.269334e+02 0 0
0.345000 0 0 20.6691 5.269334e+02 0 0
0.350000 0 0 18.0345 5.269334e+02 0 0
0.355000 0 0 15.5337 4.639225e+02 0 0
0.360000 0 0 13.3926 3.945793e+02 0 0
0.365000 0 0 11.5671 3.376911e+02 0 0
0.370000 0 0 9.99529 2.926871e+02 0 0
0.375000 0 0 8.6336 2.524206e+02 0 0
0.380000 0 0 7.46677 2.147442e+02 0 0
0.385000 0 0 6.48175 1.798735e+02 0 0
0.390000 0 0 5.65525 1.522209e+02 0 0
0.395000 0 0 4.94461 1.335299e+02 0 0
0.400000 0 0 4.30506 1.236367e+02 0 0
0.405000 0 0 3.70551 1.159949e+02 0 0
0.410000 0 0 3.14702 1.072080e+02 0 0
0.415000 0 0 2.63533 9.729691e+01 0 0
0.420000 0 0 2.17156 8.871155e+01 0 0
0.425000 0 0 1.74321 8.313274e+01 0 0
0.430000 0 0 1.33522 8.055975e+01 0 0
0.435000 0 0 0.935849 7.907756e+01 0 0
0.440000 0 0 0.545579 7.691742e+01 0 0
0.445000 0 0 0.167804 7.407935e+01 0 0
0.450000 0 0 -0.194762 7.099554e+01 0 0
0.455000 0 0 -0.542651 6.821001e+01 0 0
0.460000 0 0 -0.877362 6.572451e+01 0 0
0.465000 0 0 -1.20027 6.345184e+01 0 0
0.470000 0 0 -1.51199 6.124574e+01 0 0
0.475000 0 0 -1.81284 5.910390e+01 0 0
0.480000 0 0 -2.1026 5.661830e+01 0 0
0.485000 0 0 -2.3769 5.288847e+01 0 0
0.490000 0 0 -2.62936 4.788202e+01 0 0
0.495000 0 0 -2.85405 4.199073e+01 0 0
0.500000 0 0 -3.04977 3.634958e+01 0 0
0.505000 0 0 -3.21808 3.103044e+01 0 0
0.510000 0 0 -3.36046 2.588347e+01 0 0
0.515000 0 0 -3.47619 2.033545e+01 0 0
0.520000 0 0 -3.56305 1.433015e+01 0 0
0.525000 0 0 -3.619 8.161821e+00 0 0
0.530000 0 0 -3.6471 3.340253e+00 0 0
0.535000 0 0 -3.655 7.879280e-02 0 0
0.540000 0 0 -3.65032 -1.843140e+00 0 0
0.545000 0 0 -3.63597 -3.985241e+00 0 0
0.550000 0 0 -3.6096 -6.651250e+00 0 0
0.555000 0 0 -3.56862 -9.783315e+00 0 0
0.560000 0 0 -3.51207 -1.279226e+01 0 0
0.565000 0 0 -3.44116 -1.552420e+01 0 0
0.570000 0 0 -3.35729 -1.797608e+01 0 0
0.575000 0 0 -3.26195 -2.009974e+01 0 0
0.580000 0 0 -3.15686 -2.187857e+01 0 0
0.585000 0 0 -3.04374 -2.332942e+01 0 0
0.590000 0 0 -2.92326 -2.491911e+01 0 0
0.595000 0 0 -2.79396 -2.685907e+01 0 0
0.600000 0 0 -2.65409 -2.914398e+01 0 0
0.605000 0 0 -2.50255 -3.143787e+01 0 0
0.610000 0 0 -2.34003 -3.354055e+01 0 0
0.615000 0 0 -2.16747 -3.545173e+01 0 0
0.620000 0 0 -1.98598 -3.708629e+01 0 0
0.625000 0 0 -1.79718 -3.837667e+01 0 0
0.630000 0 0 -1.60278 -3.932285e+01 0 0
0.635000 0 0 -1.40509 -3.957520e+01 0 0
0.640000 0 0 -1.20882 -3.875545e+01 0 0
0.645000 0 0 -1.01933 -3.686346e+01 0 0
0.650000 0 0 -0.841239 -3.438842e+01 0 0
0.655000 0 0 -0.675217 -3.204288e+01 0 0
0.660000 0 0 -0.520584 -2.983287e+01 0 0
0.665000 0 0 -0.376799 -2.765824e+01 0 0
0.670000 0 0 -0.244271 -2.532611e+01 0 0
0.675000 0 0 -0.123809 -2.283166e+01 0 0
0.680000 0 0 -0.016199 -2.019574e+01 0 0
0.685000 0 0 0.078004 -1.747107e+01 0 0
0.690000 0 0 0.158368 -1.466022e+01 0 0
0.695000 0 0 0.224583 -1.187255e+01 0 0
0.700000 0 0 0.27777 -9.471669e+00 0 0
0.705000 0 0 0.319993 -7.486600e+00 0 0
0.710000 0 0 0.353278 -5.864191e+00 0 0
0.715000 0 0 0.37882 -4.369471e+00 0 0
0.720000 0 0 0.397139 -2.974569e+00 0 0
0.725000 0 0 0.408702 -1.642417e+00 0 0
0.730000 0 0 0.413266 -1.505955e-01 0 0
0.735000 0 0 0.40988 1.537965e+00 0 0
0.740000 0 0 0.397608 3.353166e+00 0 0
0.745000 0 0 0.377215 4.703989e+00 0 0
0.750000 0 0 0.351564 5.456743e+00 0 0
0.755000 0 0 0.32362 5.655374e+00 0 0
0.760000 0 0 0.294922 5.850702e+00 0 0
0.765000 0 0 0.264842 6.208344e+00 0 0
0.770000 0 0 0.232572 6.719161e+00 0 0
0.775000 0 0 0.19774 7.195861e+00 0 0
0.780000 0 0 0.160794 7.564373e+00 0 0
0.785000 0 0 0.122277 7.823032e+00 0 0
0.790000 0 0 0.082868 7.905128e+00 0 0
0.795000 0 0 0.043577 7.776025e+00 0 0
0.800000 0 0 0.00546 7.437344e+00 0 0
0.805000 0 0 -0.030787 7.080355e+00 0 0
0.810000 0 0 -0.065532 6.836374e+00 0 0
0.815000 0 0 -0.099339 6.705352e+00 0 0
0.820000 0 0 -0.132561 6.562136e+00 0 0
0.825000 0 0 -0.164748 6.291040e+00 0 0
0.830000 0 0 -0.195259 5.892066e+00 0 0
0.835000 0 0 -0.223561 5.432732e+00 0 0
0.840000 0 0 -0.249628 4.998089e+00 0 0
0.845000 0 0 -0.273583 4.588414e+00 0 0
0.850000 0 0 -0.295425 4.114271e+00 0 0
0.855000 0 0 -0.314365 3.425585e+00 0 0
0.860000 0 0 -0.329319 2.519982e+00 0 0
0.865000 0 0 -0.339462 1.595999e+00 0 0
0.870000 0 0 -0.346 1.092067e+00 0 0
0.875000 0 0 -0.351109 1.023991e+00 0 0
0.880000 0 0 -0.356703 1.165805e+00 0 0
0.885000 0 0 -0.361976 8.624819e-01 0 0
0.890000 0 0 -0.364517 7.248591e-02 0 0
0.895000 0 0 -0.362086 -1.014980e+00 0 0
0.900000 0 0 -0.355152 -1.675559e+00 0 0
0.905000 0 0 -0.34616 -1.838123e+00 0 0
0.910000 0 0 -0.3375 -1.614788e+00 0 0
0.915000 0 0 -0.329623 -1.581253e+00 0 0
0.920000 0 0 -0.321235 -1.818937e+00 0 0
0.925000 0 0 -0.311008 -2.292891e+00 0 0
0.930000 0 0 -0.298362 -2.755782e+00 0 0
0.935000 0 0 -0.283549 -3.159407e+00 0 0
0.940000 0 0 -0.266878 -3.485429e+00 0 0
0.945000 0 0 -0.249166 -3.546913e+00 0 0
0.950000 0 0 -0.231931 -3.294996e+00 0 0
0.955000 0 0 -0.216725 -2.757297e+00 0 0
0.960000 0 0 -0.204032 -2.369914e+00 0 0
0.965000 0 0 -0.192524 -2.283391e+00 0 0
0.970000 0 0 -0.180702 -2.484261e+00 0 0
0.975000 0 0 -0.167889 -2.598340e+00 0 0
0.980000 0 0 -0.155146 -2.456071e+00 0 0
0.985000 0 0 -0.143754 -2.063628e+00 0 0
0.990000 0 0 -0.134219 -1.812513e+00 0 0
0.995000 0 0 -0.125004 -1.936201e+00 0 0
1.000000 0 0 -0.114233 -2.433130e+00 0 0
1.005000 0 0 -0.100897 -2.818556e+00 0 0
1.010000 0 0 -0.086875 -2.707369e+00 0 0
1.015000 0 0 -0.074651 -2.099569e+00 0 0
1.020000 0 0 -0.066123 -1.353051e+00 0 0
1.025000 0 0 -0.060705 -8.553039e-01 0 0
1.030000 0 0 -0.057155 -6.064784e-01 0 0
1.035000 0 0 -0.054325 -5.405171e-01 0 0
1.040000 0 0 -0.051606 -5.611326e-01 0 0
1.045000 0 0 -0.048571 -6.675066e-01 0 0
1.050000 0 0 -0.044762 -8.793265e-01 0 0
1.055000 0 0 -0.039537 -1.234536e+00 0 0
1.060000 0 0 -0.032176 -1.734087e+00 0 0
1.065000 0 0 -0.022194 -2.184960e+00 0 0
1.070000 0 0 -0.011251 -2.098744e+00 0 0
1.075000 0 0 -0.002141 -1.451569e+00 0 0
1.080000 0 0 0 0 0 0
1.085000 0 0 0 0 0 0
1.090000 0 0 0 0 0 0
1.095000 0 0 0 0 0 0
1.100000 0 0 0 0 0 0
1.105000 0 0 0 0 0 0
1.110000 0 0 0 0 0 0
1.115000 0 0 0 0 0 0
1.120000 0 0 0 0 0 0
1.125000 0 0 0 0 0 0
1.130000 0 0 0 0 0 0
1.135000 0 0 0 0 0 0
1.140000 0 0 0 0 0 0
1.145000 0 0 0 0 0 0
1.150000 0 0 0 0 0 0
1.155000 0 0 0 0 0 0
1.160000 0 0 0 0 0 0
1.165000 0 0 0 0 0 0
1.170000 0 0 0 0 0 0
1.175000 0 0 0 0 0 0
1.180000 0 0 0 0 0 0
1.185000 0 0 0 0 0 0
1.190000 0 0 0 0 0 0
1.195000 0 0 0 0 0 0
1.200000 0 0 0 0 0 0
1.205000 0 0 0 0 0 0
1.210000 0 0 0 0 0 0
1.215000 0 0 0 0 0 0
1.220000 0 0 0 0 0 0
1.225000 0 0 0 0 0 0
1.230000 0 0 0 0 0 0
1.235000 0 0 0 0 0 0
1.240000 0 0 0 0 0 0
1.245000 0 0 0 0 0 0
1.250000 0 0 0 0 0 0
1.255000 0 0 0 0 0 0
1.260000 0 0 0 0 0 0
1.265000 0 0 0 0 0 0
1.270000 0 0 0 0 0 0
1.275000 0 0 0 0 0 0
1.280000 0 0 0 0 0 0
1.285000 0 0 0 0 0 0
1.290000 0 0 0 0 0 0
1.295000 0 0 0 0 0 0
1.300000 0 0 0 0 0 0
1.305000 0 0 0 0 0 0
1.310000 0 0 0 0 0 0
1.315000 0 0 0 0 0 0
1.320000 0 0 0 0 0 0
1.325000 0 0 0 0 0 0
1.330000 0 0 0 0 0 0
1.335000 0 0 0 0 0 0
1.340000 0 0 0 0 0 0
1.345000 0 0 0 0 0 0
1.350000 0 0 0 0 0 0
1.355000 0 0 0 0 0 0
1.360000 0 0 0 0 0 0
1.365000 0 0 0 0 0 0
1.370000 0 0 0 0 0 0
1.375000 0 0 0 0 0 0
1.380000 0 0 0 0 0 0
1.385000 0 0 0 0 0 0
1.390000 0 0 0 0 0 0
1.395000 0 0 0 0 0 0
1.400000 0 0 0 0 0 0
1.405000 0 0 0 0 0 0
1.410000 0 0 0 0 0 0
1.415000 0 0 0 0 0 0
1.420000 0 0 0 0 0 0
1.425000 0 0 0 0 0 0
1.430000 0 0 0 0 0 0
1.435000 0 0 0 0 0 0
1.440000 0 0 0 0 0 0
1.445000 0 0 0 0 0 0
1.450000 0 0 0 0 0 0
1.455000 0 0 0 0 0 0
1.460000 0 0 0 0 0 0
1.465000 0 0 0 0 0 0
1.470000 0 0 0 0 0 0
1.475000 0 0 0 0 0 0
1.480000 0 0 0 0 0 0
1.485000 0 0 0 0 0 0
1.490000 0 0 0 0 0 0
1.495000 0 0 0 0 0 0
1.500000 0 0 0 0 0 0
1.505000 0 0 0 0 0 0
1.510000 0 0 0 0 0 0
1.515000 0 0 0 0 0 0
1.520000 0 0 0 0 0 0
1.525000 0 0 0 0 0 0
1.530000 0 0 0 0 0 0
1.535000 0 0 0 0 0 0
1.540000 0 0 0 0 0 0
1.545000 0 0 0 0 0 0
1.550000 0 0 0 0 0 0
1.555000 0 0 0 0 0 0
1.560000 0 0 0 0 0 0
1.565000 0 0 0 0 0 0
1.570000 0 0 0 0 0 0
1.575000 0 0 0 0 0 0
1.580000 0 0 0 0 0 0
1.585000 0 0 0 0 0 0
1.590000 0 0 0 0 0 0
1.595000 0 0 0 0 0 0
1.600000 0 0 0 0 0 0
1.605000 0 0 0 0 0 0
1.610000 0 0 0 0 0 0
1.615000 0 0 0 0 0 0
1.620000 0 0 0 0 0 0
1.625000 0 0 0 0 0 0
1.630000 0 0 0 0 0 0
1.635000 0 0 0 0 0 0
1.640000 0 0 0 0 0 0
1.645000 0 0 0 0 0 0
1.650000 0 0 0 0 0 0
1.655000 0 0 0 0 0 0
1.660000 0 0 0 0 0 0
1.665000 0 0 0 0 0 0
1.670000 0 0 0 0 0 0
1.675000 0 0 0 0 0 0
1.680000 0 0 0 0 0 0
1.685000 0 0 0 0 0 0
1.690000 0 0 0 0 0 0
1.695000 0 0 0 0 0 0
1.700000 0 0 0 0 0 0
1.705000 0 0 0 0 0 0
1.710000 0 0 0 0 0 0
1.715000 0 0 0 0 0 0
1.720000 0 0 0 0 0 0
1.725000 0 0 0 0 0 0
1.730000 0 0 0 0 0 0
1.735000 0 0 0 0 0 0
1.740000 0 0 0 0 0 0
1.745000 0 0 0 0 0 0
1.750000 0 0 0 0 0 0
1.755000 0 0 0 0 0 0
1.760000 0 0 0 0 0 0
1.765000 0 0 0 0 0 0
1.770000 0 0 0 0 0 0
1.775000 0 0 0 0 0 0
1.780000 0 0 0 0 0 0
1.785000 0 0 0 0 0 0
1.790000 0 0 0 0 0 0
1.795000 0 0 0 0 0 0
1.800000 0 0 0 0 0 0
1.805000 0 0 0 0 0 0
1.810000 0 0 0 0 0 0
1.815000 0 0 0 0 0 0
1.820000 0 0 0 0 0 0
1.825000 0 0 0 0 0 0
1.830000 0 0 0 0 0 0
1.835000 0 0 0 0 0 0
1.840000 0 0 0 0 0 0
1.845000 0 0 0 0 0 0
1.850000 0 0 0 0 0 0
1.855000 0 0 0 0 0 0
1.860000 0 0 0 0 0 0
1.865000 0 0 0 0 0 0
1.870000 0 0 0 0 0 0
1.875000 0 0 0 0 0 0
1.880000 0 0 0 0 0 0
1.885000 0 0 0 0 0 0
1.890000 0 0 0 0 0 0
1.895000 0 0 0 0 0 0
1.900000 0 0 0 0 0 0
1.905000 0 0 0 0 0 0
1.910000 0 0 0 0 0 0
1.915000 0 0 0 0 0 0
1.920000 0 0 0 0 0 0
1.925000 0 0 0 0 0 0
1.930000 0 0 0 0 0 0
1.935000 0 0 0 0 0 0
1.940000 0 0 0 0 0 0
1.945000 0 0 0 0 0 0
1.950000 0 0 0 0 0 0
1.955000 0 0 0 0 0 0
1.960000 0 0 0 0 0 0
1.965000 0 0 0 0 0 0
1.970000 0 0 0 0 0 0
1.975000 0 0 0 0 0 0
1.980000 0 0 0 0 0 0
1.985000 0 0 0 0 0 0
1.990000 0 0 0 0 0 0
1.995000 0 0 0 0 0 0
2.000000 0 0 0 0 0 0
2.005000 0 0 0 0 0 0
2.010000 0 0 0 0 0 0
2.015000 0 0 0 0 0 0
2.020000 0 0 0 0 0 0
2.025000 0 0 0 0 0 0
2.030000 0 0 0 0 0 0
2.035000 0 0 0 0 0 0
2.040000 0 0 0 0 0 0
2.045000 0 0 0 0 0 0
2.050000 0 0 0 0 0 0
2.055000 0 0 0 0 0 0
2.060000 0 0 0 0 0 0
2.065000 0 0 0 0 0 0
2.070000 0 0 0 0 0 0
2.075000 0 0 0 0 0 0
2.080000 0 0 0 0 0 0
2.085000 0 0 0 0 0 0
2.090000 0 0 0 0 0 0
2.095000 0 0 0 0 0 0
2.100000 0 0 0 0 0 0
2.105000 0 0 0 0 0 0
2.110000 0 0 0 0 0 0
2.115000 0 0 0 0 0 0
2.120000 0 0 0 0 0 0
2.125000 0 0 0 0 0 0
2.130000 0 0 0 0 0 0
2.135000 0 0 0 0 0 0
2.140000 0 0 0 0 0 0
2.145000 0 0 0 0 0 0
2.150000 0 0 0 0 0 0
2.155000 0 0 0 0 0 0
2.160000 0 0 0 0 0 0
2.165000 0 0 0 0 0 0
2.170000 0 0 0 0 0 0
2.175000 0 0 0 0 0 0
2.180000 0 0 0 0 0 0
2.185000 0 0 0 0 0 0
2.190000 0 0 0 0 0 0
2.195000 0 0 0 0 0 0
2.200000 0 0 0 0 0 0
2.205000 0 0 0 0 0 0
2.210000 0 0 0 0 0 0
2.215000 0 0 0 0 0 0
2.220000 0 0 0 0 0 0
2.225000 0 0 0 0 0 0
2.230000 0 0 0 0 0 0
2.235000 0 0 0 0 0 0
2.240000 0 0 0 0 0 0
2.245000 0 0 0 0 0 0
2.250000 0 0 0 0 0 0
2.255000 0 0 0 0 0 0
2.260000 0 0 0 0 0 0
2.265000 0 0 0 0 0 0
2.270000 0 0 0 0 0 0
2.275000 0 0 0 0 0 0
2.280000 0 0 0 0 0 0
2.285000 0 0 0 0 0 0
2.290000 0 0 0 0 0 0
2.295000 0 0 0 0 0 0
2.300000 0 0 0 0 0 0
2.305000 0 0 0 0 0 0
2.310000 0 0 0 0 0 0
2.315000 0 0 0 0 0 0
2.320000 0 0 0 0 0 0
2.325000 0 0 0 0 0 0
2.330000 0 0 0 0 0 0
2.335000 0 0 0 0 0 0
2.340000 0 0 0 0 0 0
2.345000 0 0 0 0 0 0
2.350000 0 0 0 0 0 0
2.355000 0 0 0 0 0 0
2.360000 0 0 0 0 0 0
2.365000 0 0 0 0 0 0
2.370000 0 0 0 0 0 0
2.375000 0 0 0 0 0 0
2.380000 0 0 0 0 0 0
2.385000 0 0 0 0 0 0
2.390000 0 0 0 0 0 0
2.395000 0 0 0 0 0 0
2.400000 0 0 0 0 0 0
2.405000 0 0 0 0 0 0
