# Supplementary material for: Refining amino acid hydrophobicity for dynamics simulation of membrane proteins
Source: PeerJ. 2018 Jan 10;6:e4230. doi: 10.7717/peerj.4230 (PMC5767086; doi:10.7717/peerj.4230)
Supplement: Supplemental Information 1 — Version 2.4 of the CgProt force field is included as a tar.gz archive. The package includes parameter text files, Python scripts, and equilibrated bilayer coordinates needed for simulations with the free Gromacs software package. [file peerj-06-4230-s001.tgz › cgprot24/nb/table_CA_CH.xvg]

0.000000 0 0 178.522 4.306778e+02 0 0
0.005000 0 0 176.369 4.306778e+02 0 0
0.010000 0 0 174.215 4.306778e+02 0 0
0.015000 0 0 172.062 4.306778e+02 0 0
0.020000 0 0 169.909 4.306778e+02 0 0
0.025000 0 0 167.755 4.306778e+02 0 0
0.030000 0 0 165.602 4.306778e+02 0 0
0.035000 0 0 163.448 4.306778e+02 0 0
0.040000 0 0 161.295 4.306778e+02 0 0
0.045000 0 0 159.142 4.306778e+02 0 0
0.050000 0 0 156.988 4.306778e+02 0 0
0.055000 0 0 154.835 4.306778e+02 0 0
0.060000 0 0 152.682 4.306778e+02 0 0
0.065000 0 0 150.528 4.306778e+02 0 0
0.070000 0 0 148.375 4.306778e+02 0 0
0.075000 0 0 146.221 4.306778e+02 0 0
0.080000 0 0 144.068 4.306778e+02 0 0
0.085000 0 0 141.915 4.306778e+02 0 0
0.090000 0 0 139.761 4.306778e+02 0 0
0.095000 0 0 137.608 4.306778e+02 0 0
0.100000 0 0 135.454 4.306778e+02 0 0
0.105000 0 0 133.301 4.306778e+02 0 0
0.110000 0 0 131.148 4.306778e+02 0 0
0.115000 0 0 128.994 4.306778e+02 0 0
0.120000 0 0 126.841 4.306778e+02 0 0
0.125000 0 0 124.688 4.306778e+02 0 0
0.130000 0 0 122.534 4.306778e+02 0 0
0.135000 0 0 120.381 4.306778e+02 0 0
0.140000 0 0 118.227 4.306778e+02 0 0
0.145000 0 0 116.074 4.306778e+02 0 0
0.150000 0 0 113.921 4.306778e+02 0 0
0.155000 0 0 111.767 4.306778e+02 0 0
0.160000 0 0 109.614 4.306778e+02 0 0
0.165000 0 0 107.46 4.306778e+02 0 0
0.170000 0 0 105.307 4.306778e+02 0 0
0.175000 0 0 103.154 4.306778e+02 0 0
0.180000 0 0 101 4.306778e+02 0 0
0.185000 0 0 98.8468 4.306778e+02 0 0
0.190000 0 0 96.6934 4.306778e+02 0 0
0.195000 0 0 94.5401 4.306778e+02 0 0
0.200000 0 0 92.3867 4.306778e+02 0 0
0.205000 0 0 90.2333 4.306778e+02 0 0
0.210000 0 0 88.0799 4.306778e+02 0 0
0.215000 0 0 85.9265 4.306778e+02 0 0
0.220000 0 0 83.7731 4.306778e+02 0 0
0.225000 0 0 81.6197 4.306778e+02 0 0
0.230000 0 0 79.4663 4.306778e+02 0 0
0.235000 0 0 77.3129 4.306778e+02 0 0
0.240000 0 0 75.1596 4.306778e+02 0 0
0.245000 0 0 73.0062 4.306778e+02 0 0
0.250000 0 0 70.8528 4.306778e+02 0 0
0.255000 0 0 68.6994 4.306778e+02 0 0
0.260000 0 0 66.546 4.306778e+02 0 0
0.265000 0 0 64.3926 4.306778e+02 0 0
0.270000 0 0 62.2392 4.306778e+02 0 0
0.275000 0 0 60.0858 4.306778e+02 0 0
0.280000 0 0 57.9324 4.306778e+02 0 0
0.285000 0 0 55.779 4.306778e+02 0 0
0.290000 0 0 53.6257 4.306778e+02 0 0
0.295000 0 0 51.4723 4.306778e+02 0 0
0.300000 0 0 49.3189 4.306778e+02 0 0
0.305000 0 0 47.1655 4.306778e+02 0 0
0.310000 0 0 45.0121 4.306778e+02 0 0
0.315000 0 0 42.8587 4.306778e+02 0 0
0.320000 0 0 40.7053 4.306778e+02 0 0
0.325000 0 0 38.5519 4.306778e+02 0 0
0.330000 0 0 36.3986 4.306778e+02 0 0
0.335000 0 0 34.2452 4.306778e+02 0 0
0.340000 0 0 32.0918 4.306778e+02 0 0
0.345000 0 0 29.9384 4.306778e+02 0 0
0.350000 0 0 27.785 4.306778e+02 0 0
0.355000 0 0 25.6316 4.306778e+02 0 0
0.360000 0 0 23.4782 4.306778e+02 0 0
0.365000 0 0 21.3248 4.306778e+02 0 0
0.370000 0 0 19.1714 4.306778e+02 0 0
0.375000 0 0 17.198 3.602547e+02 0 0
0.380000 0 0 15.5533 2.991854e+02 0 0
0.385000 0 0 14.1906 2.474699e+02 0 0
0.390000 0 0 13.063 2.051081e+02 0 0
0.395000 0 0 12.1239 1.721002e+02 0 0
0.400000 0 0 11.3264 1.484460e+02 0 0
0.405000 0 0 10.6262 1.326757e+02 0 0
0.410000 0 0 9.98939 1.230730e+02 0 0
0.415000 0 0 9.38518 1.196354e+02 0 0
0.420000 0 0 8.78276 1.223630e+02 0 0
0.425000 0 0 8.15128 1.312556e+02 0 0
0.430000 0 0 7.45993 1.463134e+02 0 0
0.435000 0 0 6.67874 1.662965e+02 0 0
0.440000 0 0 5.80781 1.807616e+02 0 0
0.445000 0 0 4.88425 1.873479e+02 0 0
0.450000 0 0 3.94746 1.860555e+02 0 0
0.455000 0 0 3.03683 1.768843e+02 0 0
0.460000 0 0 2.19175 1.598345e+02 0 0
0.465000 0 0 1.45162 1.349059e+02 0 0
0.470000 0 0 0.84835 1.071930e+02 0 0
0.475000 0 0 0.370917 8.465906e+01 0 0
0.480000 0 0 -0.007029 6.739841e+01 0 0
0.485000 0 0 -0.311856 5.541106e+01 0 0
0.490000 0 0 -0.569929 4.869702e+01 0 0
0.495000 0 0 -0.807615 4.725628e+01 0 0
0.500000 0 0 -1.05105 5.067777e+01 0 0
0.505000 0 0 -1.31304 5.381423e+01 0 0
0.510000 0 0 -1.58614 5.511898e+01 0 0
0.515000 0 0 -1.86118 5.459202e+01 0 0
0.520000 0 0 -2.129 5.223335e+01 0 0
0.525000 0 0 -2.38046 4.804296e+01 0 0
0.530000 0 0 -2.60638 4.202087e+01 0 0
0.535000 0 0 -2.79895 3.517203e+01 0 0
0.540000 0 0 -2.96026 2.956805e+01 0 0
0.545000 0 0 -3.09681 2.527163e+01 0 0
0.550000 0 0 -3.21515 2.228276e+01 0 0
0.555000 0 0 -3.32182 2.060145e+01 0 0
0.560000 0 0 -3.42335 2.022768e+01 0 0
0.565000 0 0 -3.52624 2.107490e+01 0 0
0.570000 0 0 -3.63288 2.137151e+01 0 0
0.575000 0 0 -3.73787 2.041734e+01 0 0
0.580000 0 0 -3.83497 1.821237e+01 0 0
0.585000 0 0 -3.91791 1.475661e+01 0 0
0.590000 0 0 -3.98045 1.005007e+01 0 0
0.595000 0 0 -4.01632 4.092731e+00 0 0
0.600000 0 0 -4.02 -2.523311e+00 0 0
0.605000 0 0 -3.99277 -8.196198e+00 0 0
0.610000 0 0 -3.93976 -1.283651e+01 0 0
0.615000 0 0 -3.86613 -1.644426e+01 0 0
0.620000 0 0 -3.77704 -1.901943e+01 0 0
0.625000 0 0 -3.67765 -2.056203e+01 0 0
0.630000 0 0 -3.57313 -2.109053e+01 0 0
0.635000 0 0 -3.4671 -2.134189e+01 0 0
0.640000 0 0 -3.35954 -2.169854e+01 0 0
0.645000 0 0 -3.24993 -2.216049e+01 0 0
0.650000 0 0 -3.13776 -2.272773e+01 0 0
0.655000 0 0 -3.02248 -2.340025e+01 0 0
0.660000 0 0 -2.90358 -2.417807e+01 0 0
0.665000 0 0 -2.78065 -2.494696e+01 0 0
0.670000 0 0 -2.65484 -2.529972e+01 0 0
0.675000 0 0 -2.5284 -2.520025e+01 0 0
0.680000 0 0 -2.40359 -2.464855e+01 0 0
0.685000 0 0 -2.28267 -2.364462e+01 0 0
0.690000 0 0 -2.1679 -2.218846e+01 0 0
0.695000 0 0 -2.06154 -2.028278e+01 0 0
0.700000 0 0 -1.96525 -1.824737e+01 0 0
0.705000 0 0 -1.87892 -1.630164e+01 0 0
0.710000 0 0 -1.80209 -1.444559e+01 0 0
0.715000 0 0 -1.73431 -1.267921e+01 0 0
0.720000 0 0 -1.67514 -1.100252e+01 0 0
0.725000 0 0 -1.62414 -9.415495e+00 0 0
0.730000 0 0 -1.58085 -7.907480e+00 0 0
0.735000 0 0 -1.54502 -6.427690e+00 0 0
0.740000 0 0 -1.51654 -4.969542e+00 0 0
0.745000 0 0 -1.49529 -3.533036e+00 0 0
0.750000 0 0 -1.48117 -2.118172e+00 0 0
0.755000 0 0 -1.47407 -7.249503e-01 0 0
0.760000 0 0 -1.47389 6.465342e-01 0 0
0.765000 0 0 -1.48009 1.751164e+00 0 0
0.770000 0 0 -1.49057 2.362498e+00 0 0
0.775000 0 0 -1.50289 2.480538e+00 0 0
0.780000 0 0 -1.51456 2.105282e+00 0 0
0.785000 0 0 -1.52312 1.236733e+00 0 0
0.790000 0 0 -1.5261 -1.251122e-01 0 0
0.795000 0 0 -1.52114 -1.867039e+00 0 0
0.800000 0 0 -1.50813 -3.252671e+00 0 0
0.805000 0 0 -1.48942 -4.149242e+00 0 0
0.810000 0 0 -1.46746 -4.556752e+00 0 0
0.815000 0 0 -1.44467 -4.475201e+00 0 0
0.820000 0 0 -1.42352 -3.904590e+00 0 0
0.825000 0 0 -1.40644 -2.844918e+00 0 0
0.830000 0 0 -1.39531 -1.660691e+00 0 0
0.835000 0 0 -1.38927 -8.108122e-01 0 0
0.840000 0 0 -1.38665 -2.967637e-01 0 0
0.845000 0 0 -1.38575 -1.185451e-01 0 0
0.850000 0 0 -1.3849 -2.761563e-01 0 0
0.855000 0 0 -1.38243 -7.695973e-01 0 0
0.860000 0 0 -1.37667 -1.560976e+00 0 0
0.865000 0 0 -1.36696 -2.299923e+00 0 0
0.870000 0 0 -1.3539 -2.901238e+00 0 0
0.875000 0 0 -1.33818 -3.364920e+00 0 0
0.880000 0 0 -1.32048 -3.690970e+00 0 0
0.885000 0 0 -1.3015 -3.879387e+00 0 0
0.890000 0 0 -1.28192 -3.930172e+00 0 0
0.895000 0 0 -1.26235 -3.894302e+00 0 0
0.900000 0 0 -1.24297 -3.857275e+00 0 0
0.905000 0 0 -1.22378 -3.820441e+00 0 0
0.910000 0 0 -1.20477 -3.783801e+00 0 0
0.915000 0 0 -1.18594 -3.747355e+00 0 0
0.920000 0 0 -1.16729 -3.711101e+00 0 0
0.925000 0 0 -1.14883 -3.678030e+00 0 0
0.930000 0 0 -1.13043 -3.690017e+00 0 0
0.935000 0 0 -1.11183 -3.760550e+00 0 0
0.940000 0 0 -1.09273 -3.889630e+00 0 0
0.945000 0 0 -1.07284 -4.077256e+00 0 0
0.950000 0 0 -1.05186 -4.323429e+00 0 0
0.955000 0 0 -1.0295 -4.628149e+00 0 0
0.960000 0 0 -1.00556 -4.930380e+00 0 0
0.965000 0 0 -0.980435 -5.095400e+00 0 0
0.970000 0 0 -0.954842 -5.118355e+00 0 0
0.975000 0 0 -0.929489 -4.999246e+00 0 0
0.980000 0 0 -0.905086 -4.738073e+00 0 0
0.985000 0 0 -0.882345 -4.334836e+00 0 0
0.990000 0 0 -0.861971 -3.797503e+00 0 0
0.995000 0 0 -0.844247 -3.314837e+00 0 0
1.000000 0 0 -0.828599 -2.966709e+00 0 0
1.005 0 0 -0.807884 -4.142995 0 0
1.01 0 0 -0.787169 -4.142995 0 0
1.015 0 0 -0.766454 -4.142995 0 0
1.02 0 0 -0.745739 -4.142995 0 0
1.025 0 0 -0.725024 -4.142995 0 0
1.03 0 0 -0.704309 -4.142995 0 0
1.035 0 0 -0.683594 -4.142995 0 0
1.04 0 0 -0.662879 -4.142995 0 0
1.045 0 0 -0.642164 -4.142995 0 0
1.05 0 0 -0.621449 -4.142995 0 0
1.055 0 0 -0.600734 -4.142995 0 0
1.06 0 0 -0.580019 -4.142995 0 0
1.065 0 0 -0.559304 -4.142995 0 0
1.07 0 0 -0.538589 -4.142995 0 0
1.075 0 0 -0.517874 -4.142995 0 0
1.08 0 0 -0.497159 -4.142995 0 0
1.085 0 0 -0.476444 -4.142995 0 0
1.09 0 0 -0.455729 -4.142995 0 0
1.095 0 0 -0.435014 -4.142995 0 0
1.1 0 0 -0.4143 -4.142995 0 0
1.105 0 0 -0.393585 -4.142995 0 0
1.11 0 0 -0.37287 -4.142995 0 0
1.115 0 0 -0.352155 -4.142995 0 0
1.12 0 0 -0.33144 -4.142995 0 0
1.125 0 0 -0.310725 -4.142995 0 0
1.13 0 0 -0.29001 -4.142995 0 0
1.135 0 0 -0.269295 -4.142995 0 0
1.14 0 0 -0.24858 -4.142995 0 0
1.145 0 0 -0.227865 -4.142995 0 0
1.15 0 0 -0.20715 -4.142995 0 0
1.155 0 0 -0.186435 -4.142995 0 0
1.16 0 0 -0.16572 -4.142995 0 0
1.165 0 0 -0.145005 -4.142995 0 0
1.17 0 0 -0.12429 -4.142995 0 0
1.175 0 0 -0.103575 -4.142995 0 0
1.18 0 0 -0.0828599 -4.142995 0 0
1.185 0 0 -0.0621449 -4.142995 0 0
1.19 0 0 -0.0414299 -4.142995 0 0
1.195 0 0 -0.020715 -4.142995 0 0
1.200000 0 0 0 0 0 0
1.205000 0 0 0 0 0 0
1.210000 0 0 0 0 0 0
1.215000 0 0 0 0 0 0
1.220000 0 0 0 0 0 0
1.225000 0 0 0 0 0 0
1.230000 0 0 0 0 0 0
1.235000 0 0 0 0 0 0
1.240000 0 0 0 0 0 0
1.245000 0 0 0 0 0 0
1.250000 0 0 0 0 0 0
1.255000 0 0 0 0 0 0
1.260000 0 0 0 0 0 0
1.265000 0 0 0 0 0 0
1.270000 0 0 0 0 0 0
1.275000 0 0 0 0 0 0
1.280000 0 0 0 0 0 0
1.285000 0 0 0 0 0 0
1.290000 0 0 0 0 0 0
1.295000 0 0 0 0 0 0
1.300000 0 0 0 0 0 0
1.305000 0 0 0 0 0 0
1.310000 0 0 0 0 0 0
1.315000 0 0 0 0 0 0
1.320000 0 0 0 0 0 0
1.325000 0 0 0 0 0 0
1.330000 0 0 0 0 0 0
1.335000 0 0 0 0 0 0
1.340000 0 0 0 0 0 0
1.345000 0 0 0 0 0 0
1.350000 0 0 0 0 0 0
1.355000 0 0 0 0 0 0
1.360000 0 0 0 0 0 0
1.365000 0 0 0 0 0 0
1.370000 0 0 0 0 0 0
1.375000 0 0 0 0 0 0
1.380000 0 0 0 0 0 0
1.385000 0 0 0 0 0 0
1.390000 0 0 0 0 0 0
1.395000 0 0 0 0 0 0
1.400000 0 0 0 0 0 0
1.405000 0 0 0 0 0 0
1.410000 0 0 0 0 0 0
1.415000 0 0 0 0 0 0
1.420000 0 0 0 0 0 0
1.425000 0 0 0 0 0 0
1.430000 0 0 0 0 0 0
1.435000 0 0 0 0 0 0
1.440000 0 0 0 0 0 0
1.445000 0 0 0 0 0 0
1.450000 0 0 0 0 0 0
1.455000 0 0 0 0 0 0
1.460000 0 0 0 0 0 0
1.465000 0 0 0 0 0 0
1.470000 0 0 0 0 0 0
1.475000 0 0 0 0 0 0
1.480000 0 0 0 0 0 0
1.485000 0 0 0 0 0 0
1.490000 0 0 0 0 0 0
1.495000 0 0 0 0 0 0
1.500000 0 0 0 0 0 0
1.505000 0 0 0 0 0 0
1.510000 0 0 0 0 0 0
1.515000 0 0 0 0 0 0
1.520000 0 0 0 0 0 0
1.525000 0 0 0 0 0 0
1.530000 0 0 0 0 0 0
1.535000 0 0 0 0 0 0
1.540000 0 0 0 0 0 0
1.545000 0 0 0 0 0 0
1.550000 0 0 0 0 0 0
1.555000 0 0 0 0 0 0
1.560000 0 0 0 0 0 0
1.565000 0 0 0 0 0 0
1.570000 0 0 0 0 0 0
1.575000 0 0 0 0 0 0
1.580000 0 0 0 0 0 0
1.585000 0 0 0 0 0 0
1.590000 0 0 0 0 0 0
1.595000 0 0 0 0 0 0
1.600000 0 0 0 0 0 0
1.605000 0 0 0 0 0 0
1.610000 0 0 0 0 0 0
1.615000 0 0 0 0 0 0
1.620000 0 0 0 0 0 0
1.625000 0 0 0 0 0 0
1.630000 0 0 0 0 0 0
1.635000 0 0 0 0 0 0
1.640000 0 0 0 0 0 0
1.645000 0 0 0 0 0 0
1.650000 0 0 0 0 0 0
1.655000 0 0 0 0 0 0
1.660000 0 0 0 0 0 0
1.665000 0 0 0 0 0 0
1.670000 0 0 0 0 0 0
1.675000 0 0 0 0 0 0
1.680000 0 0 0 0 0 0
1.685000 0 0 0 0 0 0
1.690000 0 0 0 0 0 0
1.695000 0 0 0 0 0 0
1.700000 0 0 0 0 0 0
1.705000 0 0 0 0 0 0
1.710000 0 0 0 0 0 0
1.715000 0 0 0 0 0 0
1.720000 0 0 0 0 0 0
1.725000 0 0 0 0 0 0
1.730000 0 0 0 0 0 0
1.735000 0 0 0 0 0 0
1.740000 0 0 0 0 0 0
1.745000 0 0 0 0 0 0
1.750000 0 0 0 0 0 0
1.755000 0 0 0 0 0 0
1.760000 0 0 0 0 0 0
1.765000 0 0 0 0 0 0
1.770000 0 0 0 0 0 0
1.775000 0 0 0 0 0 0
1.780000 0 0 0 0 0 0
1.785000 0 0 0 0 0 0
1.790000 0 0 0 0 0 0
1.795000 0 0 0 0 0 0
1.800000 0 0 0 0 0 0
1.805000 0 0 0 0 0 0
1.810000 0 0 0 0 0 0
1.815000 0 0 0 0 0 0
1.820000 0 0 0 0 0 0
1.825000 0 0 0 0 0 0
1.830000 0 0 0 0 0 0
1.835000 0 0 0 0 0 0
1.840000 0 0 0 0 0 0
1.845000 0 0 0 0 0 0
1.850000 0 0 0 0 0 0
1.855000 0 0 0 0 0 0
1.860000 0 0 0 0 0 0
1.865000 0 0 0 0 0 0
1.870000 0 0 0 0 0 0
1.875000 0 0 0 0 0 0
1.880000 0 0 0 0 0 0
1.885000 0 0 0 0 0 0
1.890000 0 0 0 0 0 0
1.895000 0 0 0 0 0 0
1.900000 0 0 0 0 0 0
1.905000 0 0 0 0 0 0
1.910000 0 0 0 0 0 0
1.915000 0 0 0 0 0 0
1.920000 0 0 0 0 0 0
1.925000 0 0 0 0 0 0
1.930000 0 0 0 0 0 0
1.935000 0 0 0 0 0 0
1.940000 0 0 0 0 0 0
1.945000 0 0 0 0 0 0
1.950000 0 0 0 0 0 0
1.955000 0 0 0 0 0 0
1.960000 0 0 0 0 0 0
1.965000 0 0 0 0 0 0
1.970000 0 0 0 0 0 0
1.975000 0 0 0 0 0 0
1.980000 0 0 0 0 0 0
1.985000 0 0 0 0 0 0
1.990000 0 0 0 0 0 0
1.995000 0 0 0 0 0 0
2.000000 0 0 0 0 0 0
2.005000 0 0 0 0 0 0
2.010000 0 0 0 0 0 0
2.015000 0 0 0 0 0 0
2.020000 0 0 0 0 0 0
2.025000 0 0 0 0 0 0
2.030000 0 0 0 0 0 0
2.035000 0 0 0 0 0 0
2.040000 0 0 0 0 0 0
2.045000 0 0 0 0 0 0
2.050000 0 0 0 0 0 0
2.055000 0 0 0 0 0 0
2.060000 0 0 0 0 0 0
2.065000 0 0 0 0 0 0
2.070000 0 0 0 0 0 0
2.075000 0 0 0 0 0 0
2.080000 0 0 0 0 0 0
2.085000 0 0 0 0 0 0
2.090000 0 0 0 0 0 0
2.095000 0 0 0 0 0 0
2.100000 0 0 0 0 0 0
2.105000 0 0 0 0 0 0
2.110000 0 0 0 0 0 0
2.115000 0 0 0 0 0 0
2.120000 0 0 0 0 0 0
2.125000 0 0 0 0 0 0
2.130000 0 0 0 0 0 0
2.135000 0 0 0 0 0 0
2.140000 0 0 0 0 0 0
2.145000 0 0 0 0 0 0
2.150000 0 0 0 0 0 0
2.155000 0 0 0 0 0 0
2.160000 0 0 0 0 0 0
2.165000 0 0 0 0 0 0
2.170000 0 0 0 0 0 0
2.175000 0 0 0 0 0 0
2.180000 0 0 0 0 0 0
2.185000 0 0 0 0 0 0
2.190000 0 0 0 0 0 0
2.195000 0 0 0 0 0 0
2.200000 0 0 0 0 0 0
2.205000 0 0 0 0 0 0
2.210000 0 0 0 0 0 0
2.215000 0 0 0 0 0 0
2.220000 0 0 0 0 0 0
2.225000 0 0 0 0 0 0
2.230000 0 0 0 0 0 0
2.235000 0 0 0 0 0 0
2.240000 0 0 0 0 0 0
2.245000 0 0 0 0 0 0
2.250000 0 0 0 0 0 0
2.255000 0 0 0 0 0 0
2.260000 0 0 0 0 0 0
2.265000 0 0 0 0 0 0
2.270000 0 0 0 0 0 0
2.275000 0 0 0 0 0 0
2.280000 0 0 0 0 0 0
2.285000 0 0 0 0 0 0
2.290000 0 0 0 0 0 0
2.295000 0 0 0 0 0 0
2.300000 0 0 0 0 0 0
2.305000 0 0 0 0 0 0
2.310000 0 0 0 0 0 0
2.315000 0 0 0 0 0 0
2.320000 0 0 0 0 0 0
2.325000 0 0 0 0 0 0
2.330000 0 0 0 0 0 0
2.335000 0 0 0 0 0 0
2.340000 0 0 0 0 0 0
2.345000 0 0 0 0 0 0
2.350000 0 0 0 0 0 0
2.355000 0 0 0 0 0 0
2.360000 0 0 0 0 0 0
2.365000 0 0 0 0 0 0
2.370000 0 0 0 0 0 0
2.375000 0 0 0 0 0 0
2.380000 0 0 0 0 0 0
2.385000 0 0 0 0 0 0
2.390000 0 0 0 0 0 0
2.395000 0 0 0 0 0 0
2.400000 0 0 0 0 0 0
2.405000 0 0 0 0 0 0
