# Supplementary material for: Refining amino acid hydrophobicity for dynamics simulation of membrane proteins
Source: PeerJ. 2018 Jan 10;6:e4230. doi: 10.7717/peerj.4230 (PMC5767086; doi:10.7717/peerj.4230)
Supplement: Supplemental Information 1 — Version 2.4 of the CgProt force field is included as a tar.gz archive. The package includes parameter text files, Python scripts, and equilibrated bilayer coordinates needed for simulations with the free Gromacs software package. [file peerj-06-4230-s001.tgz › cgprot24/nb/table_CA_E1.xvg]

0.000000 0 0 165.797 4.543276e+02 0 0
0.005000 0 0 163.525 4.543276e+02 0 0
0.010000 0 0 161.254 4.543276e+02 0 0
0.015000 0 0 158.982 4.543276e+02 0 0
0.020000 0 0 156.71 4.543276e+02 0 0
0.025000 0 0 154.439 4.543276e+02 0 0
0.030000 0 0 152.167 4.543276e+02 0 0
0.035000 0 0 149.895 4.543276e+02 0 0
0.040000 0 0 147.624 4.543276e+02 0 0
0.045000 0 0 145.352 4.543276e+02 0 0
0.050000 0 0 143.08 4.543276e+02 0 0
0.055000 0 0 140.809 4.543276e+02 0 0
0.060000 0 0 138.537 4.543276e+02 0 0
0.065000 0 0 136.266 4.543276e+02 0 0
0.070000 0 0 133.994 4.543276e+02 0 0
0.075000 0 0 131.722 4.543276e+02 0 0
0.080000 0 0 129.451 4.543276e+02 0 0
0.085000 0 0 127.179 4.543276e+02 0 0
0.090000 0 0 124.907 4.543276e+02 0 0
0.095000 0 0 122.636 4.543276e+02 0 0
0.100000 0 0 120.364 4.543276e+02 0 0
0.105000 0 0 118.092 4.543276e+02 0 0
0.110000 0 0 115.821 4.543276e+02 0 0
0.115000 0 0 113.549 4.543276e+02 0 0
0.120000 0 0 111.277 4.543276e+02 0 0
0.125000 0 0 109.006 4.543276e+02 0 0
0.130000 0 0 106.734 4.543276e+02 0 0
0.135000 0 0 104.463 4.543276e+02 0 0
0.140000 0 0 102.191 4.543276e+02 0 0
0.145000 0 0 99.9193 4.543276e+02 0 0
0.150000 0 0 97.6477 4.543276e+02 0 0
0.155000 0 0 95.376 4.543276e+02 0 0
0.160000 0 0 93.1044 4.543276e+02 0 0
0.165000 0 0 90.8328 4.543276e+02 0 0
0.170000 0 0 88.5611 4.543276e+02 0 0
0.175000 0 0 86.2895 4.543276e+02 0 0
0.180000 0 0 84.0178 4.543276e+02 0 0
0.185000 0 0 81.7462 4.543276e+02 0 0
0.190000 0 0 79.4746 4.543276e+02 0 0
0.195000 0 0 77.2029 4.543276e+02 0 0
0.200000 0 0 74.9313 4.543276e+02 0 0
0.205000 0 0 72.6596 4.543276e+02 0 0
0.210000 0 0 70.388 4.543276e+02 0 0
0.215000 0 0 68.1164 4.543276e+02 0 0
0.220000 0 0 65.8447 4.543276e+02 0 0
0.225000 0 0 63.5731 4.543276e+02 0 0
0.230000 0 0 61.3015 4.543276e+02 0 0
0.235000 0 0 59.0298 4.543276e+02 0 0
0.240000 0 0 56.7582 4.543276e+02 0 0
0.245000 0 0 54.4866 4.543276e+02 0 0
0.250000 0 0 52.2149 4.543276e+02 0 0
0.255000 0 0 49.9433 4.543276e+02 0 0
0.260000 0 0 47.6716 4.543276e+02 0 0
0.265000 0 0 45.4 4.543276e+02 0 0
0.270000 0 0 43.1284 4.543276e+02 0 0
0.275000 0 0 40.8567 4.543276e+02 0 0
0.280000 0 0 38.5851 4.543276e+02 0 0
0.285000 0 0 36.3135 4.543276e+02 0 0
0.290000 0 0 34.0418 4.543276e+02 0 0
0.295000 0 0 31.7702 4.543276e+02 0 0
0.300000 0 0 29.4985 4.543276e+02 0 0
0.305000 0 0 27.2269 4.543276e+02 0 0
0.310000 0 0 24.9553 4.543276e+02 0 0
0.315000 0 0 22.6836 4.543276e+02 0 0
0.320000 0 0 20.7359 3.296055e+02 0 0
0.325000 0 0 19.3389 2.340680e+02 0 0
0.330000 0 0 18.3466 1.677151e+02 0 0
0.335000 0 0 17.6131 1.305469e+02 0 0
0.340000 0 0 16.9925 1.225632e+02 0 0
0.345000 0 0 16.3389 1.437642e+02 0 0
0.350000 0 0 15.5194 1.835053e+02 0 0
0.355000 0 0 14.5194 2.148855e+02 0 0
0.360000 0 0 13.3866 2.365934e+02 0 0
0.365000 0 0 12.1696 2.486290e+02 0 0
0.370000 0 0 10.9165 2.509924e+02 0 0
0.375000 0 0 9.67574 2.436834e+02 0 0
0.380000 0 0 8.49575 2.267022e+02 0 0
0.385000 0 0 7.41609 2.054086e+02 0 0
0.390000 0 0 6.43919 1.855979e+02 0 0
0.395000 0 0 5.55763 1.672725e+02 0 0
0.400000 0 0 4.76399 1.504323e+02 0 0
0.405000 0 0 4.05083 1.350773e+02 0 0
0.410000 0 0 3.41074 1.212075e+02 0 0
0.415000 0 0 2.83629 1.088105e+02 0 0
0.420000 0 0 2.32081 9.754444e+01 0 0
0.425000 0 0 1.85922 8.725440e+01 0 0
0.430000 0 0 1.44664 7.794039e+01 0 0
0.435000 0 0 1.07819 6.960241e+01 0 0
0.440000 0 0 0.748986 6.224047e+01 0 0
0.445000 0 0 0.454155 5.585456e+01 0 0
0.450000 0 0 0.188901 5.033061e+01 0 0
0.455000 0 0 -0.0491234 4.486219e+01 0 0
0.460000 0 0 -0.259552 3.929230e+01 0 0
0.465000 0 0 -0.441877 3.362095e+01 0 0
0.470000 0 0 -0.595592 2.784814e+01 0 0
0.475000 0 0 -0.72019 2.197386e+01 0 0
0.480000 0 0 -0.815162 1.599811e+01 0 0
0.485000 0 0 -0.880224 1.011132e+01 0 0
0.490000 0 0 -0.917383 4.865052e+00 0 0
0.495000 0 0 -0.93 2.942151e-01 0 0
0.500000 0 0 -0.921451 -3.601186e+00 0 0
0.505000 0 0 -0.895114 -6.821152e+00 0 0
0.510000 0 0 -0.854365 -9.365682e+00 0 0
0.515000 0 0 -0.802583 -1.123478e+01 0 0
0.520000 0 0 -0.743056 -1.248422e+01 0 0
0.525000 0 0 -0.678656 -1.318424e+01 0 0
0.530000 0 0 -0.612129 -1.333504e+01 0 0
0.535000 0 0 -0.546221 -1.293664e+01 0 0
0.540000 0 0 -0.483678 -1.198903e+01 0 0
0.545000 0 0 -0.427246 -1.049222e+01 0 0
0.550000 0 0 -0.379666 -8.461408e+00 0 0
0.555000 0 0 -0.342415 -6.503658e+00 0 0
0.560000 0 0 -0.313983 -4.933967e+00 0 0
0.565000 0 0 -0.292429 -3.752337e+00 0 0
0.570000 0 0 -0.275813 -2.958766e+00 0 0
0.575000 0 0 -0.262195 -2.553255e+00 0 0
0.580000 0 0 -0.249634 -2.535803e+00 0 0
0.585000 0 0 -0.236231 -2.847644e+00 0 0
0.590000 0 0 -0.221512 -2.993614e+00 0 0
0.595000 0 0 -0.206758 -2.861766e+00 0 0
0.600000 0 0 -0.193357 -2.452100e+00 0 0
0.605000 0 0 -0.1827 -1.764615e+00 0 0
0.610000 0 0 -0.176174 -7.993127e-01 0 0
0.615000 0 0 -0.17517 4.438081e-01 0 0
0.620000 0 0 -0.180912 1.816658e+00 0 0
0.625000 0 0 -0.192689 2.826914e+00 0 0
0.630000 0 0 -0.208512 3.435322e+00 0 0
0.635000 0 0 -0.226372 3.641880e+00 0 0
0.640000 0 0 -0.244261 3.446589e+00 0 0
0.645000 0 0 -0.260168 2.849450e+00 0 0
0.650000 0 0 -0.272086 1.850461e+00 0 0
0.655000 0 0 -0.278398 7.126541e-01 0 0
0.660000 0 0 -0.279624 -1.809557e-01 0 0
0.665000 0 0 -0.277001 -8.271296e-01 0 0
0.670000 0 0 -0.271765 -1.225868e+00 0 0
0.675000 0 0 -0.265154 -1.377170e+00 0 0
0.680000 0 0 -0.258406 -1.281036e+00 0 0
0.685000 0 0 -0.252756 -9.412920e-01 0 0
0.690000 0 0 -0.248962 -5.997773e-01 0 0
0.695000 0 0 -0.246521 -4.005879e-01 0 0
0.700000 0 0 -0.244719 -3.437240e-01 0 0
0.705000 0 0 -0.242846 -4.291853e-01 0 0
0.710000 0 0 -0.24019 -6.569721e-01 0 0
0.715000 0 0 -0.236039 -1.027084e+00 0 0
0.720000 0 0 -0.229693 -1.522126e+00 0 0
0.725000 0 0 -0.220934 -1.964960e+00 0 0
0.730000 0 0 -0.210208 -2.309320e+00 0 0
0.735000 0 0 -0.198005 -2.555204e+00 0 0
0.740000 0 0 -0.18482 -2.702614e+00 0 0
0.745000 0 0 -0.171143 -2.751549e+00 0 0
0.750000 0 0 -0.157468 -2.702010e+00 0 0
0.755000 0 0 -0.144245 -2.594990e+00 0 0
0.760000 0 0 -0.131337 -2.587334e+00 0 0
0.765000 0 0 -0.11818 -2.694427e+00 0 0
0.770000 0 0 -0.104201 -2.916270e+00 0 0
0.775000 0 0 -0.0888263 -3.252863e+00 0 0
0.780000 0 0 -0.0714815 -3.704205e+00 0 0
0.785000 0 0 -0.051593 -4.270298e+00 0 0
0.790000 0 0 -0.0287308 -4.850995e+00 0 0
0.795000 0 0 -0.0033424 -5.278338e+00 0 0
0.800000 0 0 0 0 0 0
0.805000 0 0 0 0 0 0
0.810000 0 0 0 0 0 0
0.815000 0 0 0 0 0 0
0.820000 0 0 0 0 0 0
0.825000 0 0 0 0 0 0
0.830000 0 0 0 0 0 0
0.835000 0 0 0 0 0 0
0.840000 0 0 0 0 0 0
0.845000 0 0 0 0 0 0
0.850000 0 0 0 0 0 0
0.855000 0 0 0 0 0 0
0.860000 0 0 0 0 0 0
0.865000 0 0 0 0 0 0
0.870000 0 0 0 0 0 0
0.875000 0 0 0 0 0 0
0.880000 0 0 0 0 0 0
0.885000 0 0 0 0 0 0
0.890000 0 0 0 0 0 0
0.895000 0 0 0 0 0 0
0.900000 0 0 0 0 0 0
0.905000 0 0 0 0 0 0
0.910000 0 0 0 0 0 0
0.915000 0 0 0 0 0 0
0.920000 0 0 0 0 0 0
0.925000 0 0 0 0 0 0
0.930000 0 0 0 0 0 0
0.935000 0 0 0 0 0 0
0.940000 0 0 0 0 0 0
0.945000 0 0 0 0 0 0
0.950000 0 0 0 0 0 0
0.955000 0 0 0 0 0 0
0.960000 0 0 0 0 0 0
0.965000 0 0 0 0 0 0
0.970000 0 0 0 0 0 0
0.975000 0 0 0 0 0 0
0.980000 0 0 0 0 0 0
0.985000 0 0 0 0 0 0
0.990000 0 0 0 0 0 0
0.995000 0 0 0 0 0 0
1.000000 0 0 0 0 0 0
1.005000 0 0 0 0 0 0
1.010000 0 0 0 0 0 0
1.015000 0 0 0 0 0 0
1.020000 0 0 0 0 0 0
1.025000 0 0 0 0 0 0
1.030000 0 0 0 0 0 0
1.035000 0 0 0 0 0 0
1.040000 0 0 0 0 0 0
1.045000 0 0 0 0 0 0
1.050000 0 0 0 0 0 0
1.055000 0 0 0 0 0 0
1.060000 0 0 0 0 0 0
1.065000 0 0 0 0 0 0
1.070000 0 0 0 0 0 0
1.075000 0 0 0 0 0 0
1.080000 0 0 0 0 0 0
1.085000 0 0 0 0 0 0
1.090000 0 0 0 0 0 0
1.095000 0 0 0 0 0 0
1.100000 0 0 0 0 0 0
1.105000 0 0 0 0 0 0
1.110000 0 0 0 0 0 0
1.115000 0 0 0 0 0 0
1.120000 0 0 0 0 0 0
1.125000 0 0 0 0 0 0
1.130000 0 0 0 0 0 0
1.135000 0 0 0 0 0 0
1.140000 0 0 0 0 0 0
1.145000 0 0 0 0 0 0
1.150000 0 0 0 0 0 0
1.155000 0 0 0 0 0 0
1.160000 0 0 0 0 0 0
1.165000 0 0 0 0 0 0
1.170000 0 0 0 0 0 0
1.175000 0 0 0 0 0 0
1.180000 0 0 0 0 0 0
1.185000 0 0 0 0 0 0
1.190000 0 0 0 0 0 0
1.195000 0 0 0 0 0 0
1.200000 0 0 0 0 0 0
1.205000 0 0 0 0 0 0
1.210000 0 0 0 0 0 0
1.215000 0 0 0 0 0 0
1.220000 0 0 0 0 0 0
1.225000 0 0 0 0 0 0
1.230000 0 0 0 0 0 0
1.235000 0 0 0 0 0 0
1.240000 0 0 0 0 0 0
1.245000 0 0 0 0 0 0
1.250000 0 0 0 0 0 0
1.255000 0 0 0 0 0 0
1.260000 0 0 0 0 0 0
1.265000 0 0 0 0 0 0
1.270000 0 0 0 0 0 0
1.275000 0 0 0 0 0 0
1.280000 0 0 0 0 0 0
1.285000 0 0 0 0 0 0
1.290000 0 0 0 0 0 0
1.295000 0 0 0 0 0 0
1.300000 0 0 0 0 0 0
1.305000 0 0 0 0 0 0
1.310000 0 0 0 0 0 0
1.315000 0 0 0 0 0 0
1.320000 0 0 0 0 0 0
1.325000 0 0 0 0 0 0
1.330000 0 0 0 0 0 0
1.335000 0 0 0 0 0 0
1.340000 0 0 0 0 0 0
1.345000 0 0 0 0 0 0
1.350000 0 0 0 0 0 0
1.355000 0 0 0 0 0 0
1.360000 0 0 0 0 0 0
1.365000 0 0 0 0 0 0
1.370000 0 0 0 0 0 0
1.375000 0 0 0 0 0 0
1.380000 0 0 0 0 0 0
1.385000 0 0 0 0 0 0
1.390000 0 0 0 0 0 0
1.395000 0 0 0 0 0 0
1.400000 0 0 0 0 0 0
1.405000 0 0 0 0 0 0
1.410000 0 0 0 0 0 0
1.415000 0 0 0 0 0 0
1.420000 0 0 0 0 0 0
1.425000 0 0 0 0 0 0
1.430000 0 0 0 0 0 0
1.435000 0 0 0 0 0 0
1.440000 0 0 0 0 0 0
1.445000 0 0 0 0 0 0
1.450000 0 0 0 0 0 0
1.455000 0 0 0 0 0 0
1.460000 0 0 0 0 0 0
1.465000 0 0 0 0 0 0
1.470000 0 0 0 0 0 0
1.475000 0 0 0 0 0 0
1.480000 0 0 0 0 0 0
1.485000 0 0 0 0 0 0
1.490000 0 0 0 0 0 0
1.495000 0 0 0 0 0 0
1.500000 0 0 0 0 0 0
1.505000 0 0 0 0 0 0
1.510000 0 0 0 0 0 0
1.515000 0 0 0 0 0 0
1.520000 0 0 0 0 0 0
1.525000 0 0 0 0 0 0
1.530000 0 0 0 0 0 0
1.535000 0 0 0 0 0 0
1.540000 0 0 0 0 0 0
1.545000 0 0 0 0 0 0
1.550000 0 0 0 0 0 0
1.555000 0 0 0 0 0 0
1.560000 0 0 0 0 0 0
1.565000 0 0 0 0 0 0
1.570000 0 0 0 0 0 0
1.575000 0 0 0 0 0 0
1.580000 0 0 0 0 0 0
1.585000 0 0 0 0 0 0
1.590000 0 0 0 0 0 0
1.595000 0 0 0 0 0 0
1.600000 0 0 0 0 0 0
1.605000 0 0 0 0 0 0
1.610000 0 0 0 0 0 0
1.615000 0 0 0 0 0 0
1.620000 0 0 0 0 0 0
1.625000 0 0 0 0 0 0
1.630000 0 0 0 0 0 0
1.635000 0 0 0 0 0 0
1.640000 0 0 0 0 0 0
1.645000 0 0 0 0 0 0
1.650000 0 0 0 0 0 0
1.655000 0 0 0 0 0 0
1.660000 0 0 0 0 0 0
1.665000 0 0 0 0 0 0
1.670000 0 0 0 0 0 0
1.675000 0 0 0 0 0 0
1.680000 0 0 0 0 0 0
1.685000 0 0 0 0 0 0
1.690000 0 0 0 0 0 0
1.695000 0 0 0 0 0 0
1.700000 0 0 0 0 0 0
1.705000 0 0 0 0 0 0
1.710000 0 0 0 0 0 0
1.715000 0 0 0 0 0 0
1.720000 0 0 0 0 0 0
1.725000 0 0 0 0 0 0
1.730000 0 0 0 0 0 0
1.735000 0 0 0 0 0 0
1.740000 0 0 0 0 0 0
1.745000 0 0 0 0 0 0
1.750000 0 0 0 0 0 0
1.755000 0 0 0 0 0 0
1.760000 0 0 0 0 0 0
1.765000 0 0 0 0 0 0
1.770000 0 0 0 0 0 0
1.775000 0 0 0 0 0 0
1.780000 0 0 0 0 0 0
1.785000 0 0 0 0 0 0
1.790000 0 0 0 0 0 0
1.795000 0 0 0 0 0 0
1.800000 0 0 0 0 0 0
1.805000 0 0 0 0 0 0
1.810000 0 0 0 0 0 0
1.815000 0 0 0 0 0 0
1.820000 0 0 0 0 0 0
1.825000 0 0 0 0 0 0
1.830000 0 0 0 0 0 0
1.835000 0 0 0 0 0 0
1.840000 0 0 0 0 0 0
1.845000 0 0 0 0 0 0
1.850000 0 0 0 0 0 0
1.855000 0 0 0 0 0 0
1.860000 0 0 0 0 0 0
1.865000 0 0 0 0 0 0
1.870000 0 0 0 0 0 0
1.875000 0 0 0 0 0 0
1.880000 0 0 0 0 0 0
1.885000 0 0 0 0 0 0
1.890000 0 0 0 0 0 0
1.895000 0 0 0 0 0 0
1.900000 0 0 0 0 0 0
1.905000 0 0 0 0 0 0
1.910000 0 0 0 0 0 0
1.915000 0 0 0 0 0 0
1.920000 0 0 0 0 0 0
1.925000 0 0 0 0 0 0
1.930000 0 0 0 0 0 0
1.935000 0 0 0 0 0 0
1.940000 0 0 0 0 0 0
1.945000 0 0 0 0 0 0
1.950000 0 0 0 0 0 0
1.955000 0 0 0 0 0 0
1.960000 0 0 0 0 0 0
1.965000 0 0 0 0 0 0
1.970000 0 0 0 0 0 0
1.975000 0 0 0 0 0 0
1.980000 0 0 0 0 0 0
1.985000 0 0 0 0 0 0
1.990000 0 0 0 0 0 0
1.995000 0 0 0 0 0 0
2.000000 0 0 0 0 0 0
2.005000 0 0 0 0 0 0
2.010000 0 0 0 0 0 0
2.015000 0 0 0 0 0 0
2.020000 0 0 0 0 0 0
2.025000 0 0 0 0 0 0
2.030000 0 0 0 0 0 0
2.035000 0 0 0 0 0 0
2.040000 0 0 0 0 0 0
2.045000 0 0 0 0 0 0
2.050000 0 0 0 0 0 0
2.055000 0 0 0 0 0 0
2.060000 0 0 0 0 0 0
2.065000 0 0 0 0 0 0
2.070000 0 0 0 0 0 0
2.075000 0 0 0 0 0 0
2.080000 0 0 0 0 0 0
2.085000 0 0 0 0 0 0
2.090000 0 0 0 0 0 0
2.095000 0 0 0 0 0 0
2.100000 0 0 0 0 0 0
2.105000 0 0 0 0 0 0
2.110000 0 0 0 0 0 0
2.115000 0 0 0 0 0 0
2.120000 0 0 0 0 0 0
2.125000 0 0 0 0 0 0
2.130000 0 0 0 0 0 0
2.135000 0 0 0 0 0 0
2.140000 0 0 0 0 0 0
2.145000 0 0 0 0 0 0
2.150000 0 0 0 0 0 0
2.155000 0 0 0 0 0 0
2.160000 0 0 0 0 0 0
2.165000 0 0 0 0 0 0
2.170000 0 0 0 0 0 0
2.175000 0 0 0 0 0 0
2.180000 0 0 0 0 0 0
2.185000 0 0 0 0 0 0
2.190000 0 0 0 0 0 0
2.195000 0 0 0 0 0 0
2.200000 0 0 0 0 0 0
2.205000 0 0 0 0 0 0
2.210000 0 0 0 0 0 0
2.215000 0 0 0 0 0 0
2.220000 0 0 0 0 0 0
2.225000 0 0 0 0 0 0
2.230000 0 0 0 0 0 0
2.235000 0 0 0 0 0 0
2.240000 0 0 0 0 0 0
2.245000 0 0 0 0 0 0
2.250000 0 0 0 0 0 0
2.255000 0 0 0 0 0 0
2.260000 0 0 0 0 0 0
2.265000 0 0 0 0 0 0
2.270000 0 0 0 0 0 0
2.275000 0 0 0 0 0 0
2.280000 0 0 0 0 0 0
2.285000 0 0 0 0 0 0
2.290000 0 0 0 0 0 0
2.295000 0 0 0 0 0 0
2.300000 0 0 0 0 0 0
2.305000 0 0 0 0 0 0
2.310000 0 0 0 0 0 0
2.315000 0 0 0 0 0 0
2.320000 0 0 0 0 0 0
2.325000 0 0 0 0 0 0
2.330000 0 0 0 0 0 0
2.335000 0 0 0 0 0 0
2.340000 0 0 0 0 0 0
2.345000 0 0 0 0 0 0
2.350000 0 0 0 0 0 0
2.355000 0 0 0 0 0 0
2.360000 0 0 0 0 0 0
2.365000 0 0 0 0 0 0
2.370000 0 0 0 0 0 0
2.375000 0 0 0 0 0 0
2.380000 0 0 0 0 0 0
2.385000 0 0 0 0 0 0
2.390000 0 0 0 0 0 0
2.395000 0 0 0 0 0 0
2.400000 0 0 0 0 0 0
2.405000 0 0 0 0 0 0
