# Supplementary material for: Refining amino acid hydrophobicity for dynamics simulation of membrane proteins
Source: PeerJ. 2018 Jan 10;6:e4230. doi: 10.7717/peerj.4230 (PMC5767086; doi:10.7717/peerj.4230)
Supplement: Supplemental Information 1 — Version 2.4 of the CgProt force field is included as a tar.gz archive. The package includes parameter text files, Python scripts, and equilibrated bilayer coordinates needed for simulations with the free Gromacs software package. [file peerj-06-4230-s001.tgz › cgprot24/nb/table_CA_GL.xvg]

0.000000 0 0 133.836 3.582832e+02 0 0
0.005000 0 0 132.044 3.582832e+02 0 0
0.010000 0 0 130.253 3.582832e+02 0 0
0.015000 0 0 128.462 3.582832e+02 0 0
0.020000 0 0 126.67 3.582832e+02 0 0
0.025000 0 0 124.879 3.582832e+02 0 0
0.030000 0 0 123.087 3.582832e+02 0 0
0.035000 0 0 121.296 3.582832e+02 0 0
0.040000 0 0 119.504 3.582832e+02 0 0
0.045000 0 0 117.713 3.582832e+02 0 0
0.050000 0 0 115.922 3.582832e+02 0 0
0.055000 0 0 114.13 3.582832e+02 0 0
0.060000 0 0 112.339 3.582832e+02 0 0
0.065000 0 0 110.547 3.582832e+02 0 0
0.070000 0 0 108.756 3.582832e+02 0 0
0.075000 0 0 106.965 3.582832e+02 0 0
0.080000 0 0 105.173 3.582832e+02 0 0
0.085000 0 0 103.382 3.582832e+02 0 0
0.090000 0 0 101.59 3.582832e+02 0 0
0.095000 0 0 99.7988 3.582832e+02 0 0
0.100000 0 0 98.0074 3.582832e+02 0 0
0.105000 0 0 96.216 3.582832e+02 0 0
0.110000 0 0 94.4246 3.582832e+02 0 0
0.115000 0 0 92.6332 3.582832e+02 0 0
0.120000 0 0 90.8418 3.582832e+02 0 0
0.125000 0 0 89.0503 3.582832e+02 0 0
0.130000 0 0 87.2589 3.582832e+02 0 0
0.135000 0 0 85.4675 3.582832e+02 0 0
0.140000 0 0 83.6761 3.582832e+02 0 0
0.145000 0 0 81.8847 3.582832e+02 0 0
0.150000 0 0 80.0933 3.582832e+02 0 0
0.155000 0 0 78.3018 3.582832e+02 0 0
0.160000 0 0 76.5104 3.582832e+02 0 0
0.165000 0 0 74.719 3.582832e+02 0 0
0.170000 0 0 72.9276 3.582832e+02 0 0
0.175000 0 0 71.1362 3.582832e+02 0 0
0.180000 0 0 69.3448 3.582832e+02 0 0
0.185000 0 0 67.5533 3.582832e+02 0 0
0.190000 0 0 65.7619 3.582832e+02 0 0
0.195000 0 0 63.9705 3.582832e+02 0 0
0.200000 0 0 62.1791 3.582832e+02 0 0
0.205000 0 0 60.3877 3.582832e+02 0 0
0.210000 0 0 58.5963 3.582832e+02 0 0
0.215000 0 0 56.8049 3.582832e+02 0 0
0.220000 0 0 55.0134 3.582832e+02 0 0
0.225000 0 0 53.222 3.582832e+02 0 0
0.230000 0 0 51.4306 3.582832e+02 0 0
0.235000 0 0 49.6392 3.582832e+02 0 0
0.240000 0 0 47.8478 3.582832e+02 0 0
0.245000 0 0 46.0564 3.582832e+02 0 0
0.250000 0 0 44.2649 3.582832e+02 0 0
0.255000 0 0 42.4735 3.582832e+02 0 0
0.260000 0 0 40.6821 3.582832e+02 0 0
0.265000 0 0 38.8907 3.582832e+02 0 0
0.270000 0 0 37.0993 3.582832e+02 0 0
0.275000 0 0 35.3079 3.582832e+02 0 0
0.280000 0 0 33.5164 3.582832e+02 0 0
0.285000 0 0 31.725 3.582832e+02 0 0
0.290000 0 0 29.9336 3.582832e+02 0 0
0.295000 0 0 28.1422 3.582832e+02 0 0
0.300000 0 0 26.3508 3.582832e+02 0 0
0.305000 0 0 24.5594 3.582832e+02 0 0
0.310000 0 0 22.7679 3.582832e+02 0 0
0.315000 0 0 20.9765 3.582832e+02 0 0
0.320000 0 0 19.1851 3.582832e+02 0 0
0.325000 0 0 17.3937 3.582832e+02 0 0
0.330000 0 0 15.6023 3.582832e+02 0 0
0.335000 0 0 13.8109 3.582832e+02 0 0
0.340000 0 0 12.2601 2.655305e+02 0 0
0.345000 0 0 11.1207 1.937162e+02 0 0
0.350000 0 0 10.288 1.428404e+02 0 0
0.355000 0 0 9.65737 1.129030e+02 0 0
0.360000 0 0 9.12407 1.039041e+02 0 0
0.365000 0 0 8.58343 1.158436e+02 0 0
0.370000 0 0 7.94365 1.392808e+02 0 0
0.375000 0 0 7.20237 1.560426e+02 0 0
0.380000 0 0 6.3951 1.656753e+02 0 0
0.385000 0 0 5.5575 1.681788e+02 0 0
0.390000 0 0 4.7252 1.635532e+02 0 0
0.395000 0 0 3.93385 1.517984e+02 0 0
0.400000 0 0 3.21907 1.330134e+02 0 0
0.405000 0 0 2.60415 1.134445e+02 0 0
0.410000 0 0 2.07973 9.681258e+01 0 0
0.415000 0 0 1.63113 8.311762e+01 0 0
0.420000 0 0 1.24366 7.235963e+01 0 0
0.425000 0 0 0.902639 6.453860e+01 0 0
0.430000 0 0 0.59338 5.965454e+01 0 0
0.435000 0 0 0.301495 5.732153e+01 0 0
0.440000 0 0 0.020867 5.481169e+01 0 0
0.445000 0 0 -0.245442 5.159397e+01 0 0
0.450000 0 0 -0.493893 4.766835e+01 0 0
0.455000 0 0 -0.720946 4.303485e+01 0 0
0.460000 0 0 -0.923062 3.769345e+01 0 0
0.465000 0 0 -1.0967 3.164416e+01 0 0
0.470000 0 0 -1.23906 2.545476e+01 0 0
0.475000 0 0 -1.35316 2.037805e+01 0 0
0.480000 0 0 -1.44477 1.645911e+01 0 0
0.485000 0 0 -1.51968 1.369795e+01 0 0
0.490000 0 0 -1.58368 1.209455e+01 0 0
0.495000 0 0 -1.64256 1.164893e+01 0 0
0.500000 0 0 -1.7021 1.235179e+01 0 0
0.505000 0 0 -1.76604 1.311082e+01 0 0
0.510000 0 0 -1.83205 1.317663e+01 0 0
0.515000 0 0 -1.89665 1.254921e+01 0 0
0.520000 0 0 -1.95639 1.122858e+01 0 0
0.525000 0 0 -2.00779 9.214725e+00 0 0
0.530000 0 0 -2.04738 6.507651e+00 0 0
0.535000 0 0 -2.07178 3.207273e+00 0 0
0.540000 0 0 -2.08 1.553916e-01 0 0
0.545000 0 0 -2.07406 -2.457686e+00 0 0
0.550000 0 0 -2.05615 -4.631960e+00 0 0
0.555000 0 0 -2.02847 -6.367431e+00 0 0
0.560000 0 0 -1.99321 -7.664098e+00 0 0
0.565000 0 0 -1.95256 -8.521961e+00 0 0
0.570000 0 0 -1.90857 -9.069195e+00 0 0
0.575000 0 0 -1.86183 -9.629775e+00 0 0
0.580000 0 0 -1.81222 -1.021950e+01 0 0
0.585000 0 0 -1.75959 -1.083837e+01 0 0
0.590000 0 0 -1.70379 -1.148639e+01 0 0
0.595000 0 0 -1.64467 -1.216355e+01 0 0
0.600000 0 0 -1.5821 -1.286916e+01 0 0
0.605000 0 0 -1.51631 -1.338971e+01 0 0
0.610000 0 0 -1.4488 -1.355576e+01 0 0
0.615000 0 0 -1.38134 -1.336730e+01 0 0
0.620000 0 0 -1.31571 -1.282434e+01 0 0
0.625000 0 0 -1.25369 -1.192687e+01 0 0
0.630000 0 0 -1.19704 -1.067490e+01 0 0
0.635000 0 0 -1.1475 -9.112101e+00 0 0
0.640000 0 0 -1.10562 -7.683289e+00 0 0
0.645000 0 0 -1.07025 -6.504625e+00 0 0
0.650000 0 0 -1.04016 -5.576110e+00 0 0
0.655000 0 0 -1.01408 -4.897744e+00 0 0
0.660000 0 0 -0.990761 -4.469526e+00 0 0
0.665000 0 0 -0.968963 -4.291457e+00 0 0
0.670000 0 0 -0.947508 -4.295931e+00 0 0
0.675000 0 0 -0.92604 -4.287113e+00 0 0
0.680000 0 0 -0.90468 -4.252600e+00 0 0
0.685000 0 0 -0.883557 -4.192391e+00 0 0
0.690000 0 0 -0.862799 -4.106486e+00 0 0
0.695000 0 0 -0.842535 -3.994887e+00 0 0
0.700000 0 0 -0.822893 -3.857599e+00 0 0
0.705000 0 0 -0.803968 -3.714228e+00 0 0
0.710000 0 0 -0.785731 -3.582884e+00 0 0
0.715000 0 0 -0.768119 -3.463566e+00 0 0
0.720000 0 0 -0.751075 -3.356276e+00 0 0
0.725000 0 0 -0.734537 -3.261012e+00 0 0
0.730000 0 0 -0.718445 -3.177775e+00 0 0
0.735000 0 0 -0.70274 -3.104889e+00 0 0
0.740000 0 0 -0.687417 -3.021365e+00 0 0
0.745000 0 0 -0.672554 -2.920894e+00 0 0
0.750000 0 0 -0.658236 -2.803477e+00 0 0
0.755000 0 0 -0.644548 -2.669113e+00 0 0
0.760000 0 0 -0.631573 -2.517802e+00 0 0
0.765000 0 0 -0.619398 -2.349546e+00 0 0
0.770000 0 0 -0.608084 -2.184370e+00 0 0
0.775000 0 0 -0.597432 -2.088867e+00 0 0
0.780000 0 0 -0.587071 -2.068347e+00 0 0
0.785000 0 0 -0.576624 -2.122809e+00 0 0
0.790000 0 0 -0.565718 -2.252255e+00 0 0
0.795000 0 0 -0.553976 -2.456683e+00 0 0
0.800000 0 0 -0.541026 -2.736095e+00 0 0
0.805000 0 0 -0.526627 -3.006932e+00 0 0
0.810000 0 0 -0.511121 -3.178812e+00 0 0
0.815000 0 0 -0.495004 -3.251700e+00 0 0
0.820000 0 0 -0.478769 -3.225597e+00 0 0
0.825000 0 0 -0.462913 -3.100503e+00 0 0
0.830000 0 0 -0.447929 -2.876418e+00 0 0
0.835000 0 0 -0.43431 -2.559973e+00 0 0
0.840000 0 0 -0.422291 -2.255752e+00 0 0
0.845000 0 0 -0.411672 -1.999833e+00 0 0
0.850000 0 0 -0.402212 -1.792217e+00 0 0
0.855000 0 0 -0.39367 -1.632904e+00 0 0
0.860000 0 0 -0.385803 -1.521893e+00 0 0
0.865000 0 0 -0.37837 -1.459184e+00 0 0
0.870000 0 0 -0.371145 -1.431165e+00 0 0
0.875000 0 0 -0.364093 -1.385749e+00 0 0
0.880000 0 0 -0.357325 -1.317825e+00 0 0
0.885000 0 0 -0.350952 -1.227392e+00 0 0
0.890000 0 0 -0.345088 -1.114452e+00 0 0
0.895000 0 0 -0.339845 -9.790034e-01 0 0
0.900000 0 0 -0.335336 -8.210469e-01 0 0
0.905000 0 0 -0.331644 -6.585091e-01 0 0
0.910000 0 0 -0.32872 -5.139612e-01 0 0
0.915000 0 0 -0.326474 -3.874763e-01 0 0
0.920000 0 0 -0.324816 -2.790543e-01 0 0
0.925000 0 0 -0.323654 -1.886952e-01 0 0
0.930000 0 0 -0.322899 -1.163991e-01 0 0
0.935000 0 0 -0.322459 -6.297164e-02 0 0
0.940000 0 0 -0.322207 -4.491403e-02 0 0
0.945000 0 0 -0.32194 -6.875014e-02 0 0
0.950000 0 0 -0.32145 -1.344800e-01 0 0
0.955000 0 0 -0.320526 -2.421035e-01 0 0
0.960000 0 0 -0.318959 -3.916208e-01 0 0
0.965000 0 0 -0.31654 -5.830317e-01 0 0
0.970000 0 0 -0.313069 -8.058031e-01 0 0
0.975000 0 0 -0.308512 -1.013376e+00 0 0
0.980000 0 0 -0.30297 -1.200230e+00 0 0
0.985000 0 0 -0.296545 -1.366365e+00 0 0
0.990000 0 0 -0.289341 -1.511780e+00 0 0
0.995000 0 0 -0.281461 -1.636475e+00 0 0
1.000000 0 0 -0.27301 -1.740452e+00 0 0
1.005000 0 0 -0.26409 -1.824368e+00 0 0
1.010000 0 0 -0.254798 -1.889185e+00 0 0
1.015000 0 0 -0.24523 -1.934911e+00 0 0
1.020000 0 0 -0.235481 -1.961546e+00 0 0
1.025000 0 0 -0.225647 -1.969089e+00 0 0
1.030000 0 0 -0.215822 -1.957542e+00 0 0
1.035000 0 0 -0.206103 -1.925684e+00 0 0
1.040000 0 0 -0.196661 -1.839679e+00 0 0
1.045000 0 0 -0.187822 -1.684202e+00 0 0
1.050000 0 0 -0.179935 -1.459255e+00 0 0
1.055000 0 0 -0.173346 -1.164835e+00 0 0
1.060000 0 0 -0.168402 -8.009447e-01 0 0
1.065000 0 0 -0.165452 -3.675827e-01 0 0
1.070000 0 0 -0.164808 9.686443e-02 0 0
1.075000 0 0 -0.166119 3.953760e-01 0 0
1.080000 0 0 -0.168438 5.001023e-01 0 0
1.085000 0 0 -0.170797 4.110434e-01 0 0
1.090000 0 0 -0.172226 1.281992e-01 0 0
1.095000 0 0 -0.171756 -3.484302e-01 0 0
1.100000 0 0 -0.168419 -1.018845e+00 0 0
1.105000 0 0 -0.161461 -1.732086e+00 0 0
1.110000 0 0 -0.151454 -2.234910e+00 0 0
1.115000 0 0 -0.139469 -2.523316e+00 0 0
1.120000 0 0 -0.126578 -2.597306e+00 0 0
1.125000 0 0 -0.113854 -2.456879e+00 0 0
1.130000 0 0 -0.102367 -2.102035e+00 0 0
1.135000 0 0 -0.093189 -1.537639e+00 0 0
1.140000 0 0 -0.086985 -9.581826e-01 0 0
1.145 0 0 -0.0797362 -1.44975 0 0
1.15 0 0 -0.0724875 -1.44975 0 0
1.155 0 0 -0.0652387 -1.44975 0 0
1.16 0 0 -0.05799 -1.44975 0 0
1.165 0 0 -0.0507412 -1.44975 0 0
1.17 0 0 -0.0434925 -1.44975 0 0
1.175 0 0 -0.0362437 -1.44975 0 0
1.18 0 0 -0.028995 -1.44975 0 0
1.185 0 0 -0.0217462 -1.44975 0 0
1.19 0 0 -0.0144975 -1.44975 0 0
1.195 0 0 -0.00724875 -1.44975 0 0
1.200000 0 0 0 0 0 0
1.205000 0 0 0 0 0 0
1.210000 0 0 0 0 0 0
1.215000 0 0 0 0 0 0
1.220000 0 0 0 0 0 0
1.225000 0 0 0 0 0 0
1.230000 0 0 0 0 0 0
1.235000 0 0 0 0 0 0
1.240000 0 0 0 0 0 0
1.245000 0 0 0 0 0 0
1.250000 0 0 0 0 0 0
1.255000 0 0 0 0 0 0
1.260000 0 0 0 0 0 0
1.265000 0 0 0 0 0 0
1.270000 0 0 0 0 0 0
1.275000 0 0 0 0 0 0
1.280000 0 0 0 0 0 0
1.285000 0 0 0 0 0 0
1.290000 0 0 0 0 0 0
1.295000 0 0 0 0 0 0
1.300000 0 0 0 0 0 0
1.305000 0 0 0 0 0 0
1.310000 0 0 0 0 0 0
1.315000 0 0 0 0 0 0
1.320000 0 0 0 0 0 0
1.325000 0 0 0 0 0 0
1.330000 0 0 0 0 0 0
1.335000 0 0 0 0 0 0
1.340000 0 0 0 0 0 0
1.345000 0 0 0 0 0 0
1.350000 0 0 0 0 0 0
1.355000 0 0 0 0 0 0
1.360000 0 0 0 0 0 0
1.365000 0 0 0 0 0 0
1.370000 0 0 0 0 0 0
1.375000 0 0 0 0 0 0
1.380000 0 0 0 0 0 0
1.385000 0 0 0 0 0 0
1.390000 0 0 0 0 0 0
1.395000 0 0 0 0 0 0
1.400000 0 0 0 0 0 0
1.405000 0 0 0 0 0 0
1.410000 0 0 0 0 0 0
1.415000 0 0 0 0 0 0
1.420000 0 0 0 0 0 0
1.425000 0 0 0 0 0 0
1.430000 0 0 0 0 0 0
1.435000 0 0 0 0 0 0
1.440000 0 0 0 0 0 0
1.445000 0 0 0 0 0 0
1.450000 0 0 0 0 0 0
1.455000 0 0 0 0 0 0
1.460000 0 0 0 0 0 0
1.465000 0 0 0 0 0 0
1.470000 0 0 0 0 0 0
1.475000 0 0 0 0 0 0
1.480000 0 0 0 0 0 0
1.485000 0 0 0 0 0 0
1.490000 0 0 0 0 0 0
1.495000 0 0 0 0 0 0
1.500000 0 0 0 0 0 0
1.505000 0 0 0 0 0 0
1.510000 0 0 0 0 0 0
1.515000 0 0 0 0 0 0
1.520000 0 0 0 0 0 0
1.525000 0 0 0 0 0 0
1.530000 0 0 0 0 0 0
1.535000 0 0 0 0 0 0
1.540000 0 0 0 0 0 0
1.545000 0 0 0 0 0 0
1.550000 0 0 0 0 0 0
1.555000 0 0 0 0 0 0
1.560000 0 0 0 0 0 0
1.565000 0 0 0 0 0 0
1.570000 0 0 0 0 0 0
1.575000 0 0 0 0 0 0
1.580000 0 0 0 0 0 0
1.585000 0 0 0 0 0 0
1.590000 0 0 0 0 0 0
1.595000 0 0 0 0 0 0
1.600000 0 0 0 0 0 0
1.605000 0 0 0 0 0 0
1.610000 0 0 0 0 0 0
1.615000 0 0 0 0 0 0
1.620000 0 0 0 0 0 0
1.625000 0 0 0 0 0 0
1.630000 0 0 0 0 0 0
1.635000 0 0 0 0 0 0
1.640000 0 0 0 0 0 0
1.645000 0 0 0 0 0 0
1.650000 0 0 0 0 0 0
1.655000 0 0 0 0 0 0
1.660000 0 0 0 0 0 0
1.665000 0 0 0 0 0 0
1.670000 0 0 0 0 0 0
1.675000 0 0 0 0 0 0
1.680000 0 0 0 0 0 0
1.685000 0 0 0 0 0 0
1.690000 0 0 0 0 0 0
1.695000 0 0 0 0 0 0
1.700000 0 0 0 0 0 0
1.705000 0 0 0 0 0 0
1.710000 0 0 0 0 0 0
1.715000 0 0 0 0 0 0
1.720000 0 0 0 0 0 0
1.725000 0 0 0 0 0 0
1.730000 0 0 0 0 0 0
1.735000 0 0 0 0 0 0
1.740000 0 0 0 0 0 0
1.745000 0 0 0 0 0 0
1.750000 0 0 0 0 0 0
1.755000 0 0 0 0 0 0
1.760000 0 0 0 0 0 0
1.765000 0 0 0 0 0 0
1.770000 0 0 0 0 0 0
1.775000 0 0 0 0 0 0
1.780000 0 0 0 0 0 0
1.785000 0 0 0 0 0 0
1.790000 0 0 0 0 0 0
1.795000 0 0 0 0 0 0
1.800000 0 0 0 0 0 0
1.805000 0 0 0 0 0 0
1.810000 0 0 0 0 0 0
1.815000 0 0 0 0 0 0
1.820000 0 0 0 0 0 0
1.825000 0 0 0 0 0 0
1.830000 0 0 0 0 0 0
1.835000 0 0 0 0 0 0
1.840000 0 0 0 0 0 0
1.845000 0 0 0 0 0 0
1.850000 0 0 0 0 0 0
1.855000 0 0 0 0 0 0
1.860000 0 0 0 0 0 0
1.865000 0 0 0 0 0 0
1.870000 0 0 0 0 0 0
1.875000 0 0 0 0 0 0
1.880000 0 0 0 0 0 0
1.885000 0 0 0 0 0 0
1.890000 0 0 0 0 0 0
1.895000 0 0 0 0 0 0
1.900000 0 0 0 0 0 0
1.905000 0 0 0 0 0 0
1.910000 0 0 0 0 0 0
1.915000 0 0 0 0 0 0
1.920000 0 0 0 0 0 0
1.925000 0 0 0 0 0 0
1.930000 0 0 0 0 0 0
1.935000 0 0 0 0 0 0
1.940000 0 0 0 0 0 0
1.945000 0 0 0 0 0 0
1.950000 0 0 0 0 0 0
1.955000 0 0 0 0 0 0
1.960000 0 0 0 0 0 0
1.965000 0 0 0 0 0 0
1.970000 0 0 0 0 0 0
1.975000 0 0 0 0 0 0
1.980000 0 0 0 0 0 0
1.985000 0 0 0 0 0 0
1.990000 0 0 0 0 0 0
1.995000 0 0 0 0 0 0
2.000000 0 0 0 0 0 0
2.005000 0 0 0 0 0 0
2.010000 0 0 0 0 0 0
2.015000 0 0 0 0 0 0
2.020000 0 0 0 0 0 0
2.025000 0 0 0 0 0 0
2.030000 0 0 0 0 0 0
2.035000 0 0 0 0 0 0
2.040000 0 0 0 0 0 0
2.045000 0 0 0 0 0 0
2.050000 0 0 0 0 0 0
2.055000 0 0 0 0 0 0
2.060000 0 0 0 0 0 0
2.065000 0 0 0 0 0 0
2.070000 0 0 0 0 0 0
2.075000 0 0 0 0 0 0
2.080000 0 0 0 0 0 0
2.085000 0 0 0 0 0 0
2.090000 0 0 0 0 0 0
2.095000 0 0 0 0 0 0
2.100000 0 0 0 0 0 0
2.105000 0 0 0 0 0 0
2.110000 0 0 0 0 0 0
2.115000 0 0 0 0 0 0
2.120000 0 0 0 0 0 0
2.125000 0 0 0 0 0 0
2.130000 0 0 0 0 0 0
2.135000 0 0 0 0 0 0
2.140000 0 0 0 0 0 0
2.145000 0 0 0 0 0 0
2.150000 0 0 0 0 0 0
2.155000 0 0 0 0 0 0
2.160000 0 0 0 0 0 0
2.165000 0 0 0 0 0 0
2.170000 0 0 0 0 0 0
2.175000 0 0 0 0 0 0
2.180000 0 0 0 0 0 0
2.185000 0 0 0 0 0 0
2.190000 0 0 0 0 0 0
2.195000 0 0 0 0 0 0
2.200000 0 0 0 0 0 0
2.205000 0 0 0 0 0 0
2.210000 0 0 0 0 0 0
2.215000 0 0 0 0 0 0
2.220000 0 0 0 0 0 0
2.225000 0 0 0 0 0 0
2.230000 0 0 0 0 0 0
2.235000 0 0 0 0 0 0
2.240000 0 0 0 0 0 0
2.245000 0 0 0 0 0 0
2.250000 0 0 0 0 0 0
2.255000 0 0 0 0 0 0
2.260000 0 0 0 0 0 0
2.265000 0 0 0 0 0 0
2.270000 0 0 0 0 0 0
2.275000 0 0 0 0 0 0
2.280000 0 0 0 0 0 0
2.285000 0 0 0 0 0 0
2.290000 0 0 0 0 0 0
2.295000 0 0 0 0 0 0
2.300000 0 0 0 0 0 0
2.305000 0 0 0 0 0 0
2.310000 0 0 0 0 0 0
2.315000 0 0 0 0 0 0
2.320000 0 0 0 0 0 0
2.325000 0 0 0 0 0 0
2.330000 0 0 0 0 0 0
2.335000 0 0 0 0 0 0
2.340000 0 0 0 0 0 0
2.345000 0 0 0 0 0 0
2.350000 0 0 0 0 0 0
2.355000 0 0 0 0 0 0
2.360000 0 0 0 0 0 0
2.365000 0 0 0 0 0 0
2.370000 0 0 0 0 0 0
2.375000 0 0 0 0 0 0
2.380000 0 0 0 0 0 0
2.385000 0 0 0 0 0 0
2.390000 0 0 0 0 0 0
2.395000 0 0 0 0 0 0
2.400000 0 0 0 0 0 0
2.405000 0 0 0 0 0 0
