# Supplementary material for: Refining amino acid hydrophobicity for dynamics simulation of membrane proteins
Source: PeerJ. 2018 Jan 10;6:e4230. doi: 10.7717/peerj.4230 (PMC5767086; doi:10.7717/peerj.4230)
Supplement: Supplemental Information 1 — Version 2.4 of the CgProt force field is included as a tar.gz archive. The package includes parameter text files, Python scripts, and equilibrated bilayer coordinates needed for simulations with the free Gromacs software package. [file peerj-06-4230-s001.tgz › cgprot24/nb/table_CA_HH.xvg]

0.000000 0 0 92.9796 2.577421e+02 0 0
0.005000 0 0 91.6909 2.577421e+02 0 0
0.010000 0 0 90.4022 2.577421e+02 0 0
0.015000 0 0 89.1135 2.577421e+02 0 0
0.020000 0 0 87.8248 2.577421e+02 0 0
0.025000 0 0 86.5361 2.577421e+02 0 0
0.030000 0 0 85.2474 2.577421e+02 0 0
0.035000 0 0 83.9586 2.577421e+02 0 0
0.040000 0 0 82.6699 2.577421e+02 0 0
0.045000 0 0 81.3812 2.577421e+02 0 0
0.050000 0 0 80.0925 2.577421e+02 0 0
0.055000 0 0 78.8038 2.577421e+02 0 0
0.060000 0 0 77.5151 2.577421e+02 0 0
0.065000 0 0 76.2264 2.577421e+02 0 0
0.070000 0 0 74.9377 2.577421e+02 0 0
0.075000 0 0 73.649 2.577421e+02 0 0
0.080000 0 0 72.3602 2.577421e+02 0 0
0.085000 0 0 71.0715 2.577421e+02 0 0
0.090000 0 0 69.7828 2.577421e+02 0 0
0.095000 0 0 68.4941 2.577421e+02 0 0
0.100000 0 0 67.2054 2.577421e+02 0 0
0.105000 0 0 65.9167 2.577421e+02 0 0
0.110000 0 0 64.628 2.577421e+02 0 0
0.115000 0 0 63.3393 2.577421e+02 0 0
0.120000 0 0 62.0506 2.577421e+02 0 0
0.125000 0 0 60.7619 2.577421e+02 0 0
0.130000 0 0 59.4731 2.577421e+02 0 0
0.135000 0 0 58.1844 2.577421e+02 0 0
0.140000 0 0 56.8957 2.577421e+02 0 0
0.145000 0 0 55.607 2.577421e+02 0 0
0.150000 0 0 54.3183 2.577421e+02 0 0
0.155000 0 0 53.0296 2.577421e+02 0 0
0.160000 0 0 51.7409 2.577421e+02 0 0
0.165000 0 0 50.4522 2.577421e+02 0 0
0.170000 0 0 49.1635 2.577421e+02 0 0
0.175000 0 0 47.8747 2.577421e+02 0 0
0.180000 0 0 46.586 2.577421e+02 0 0
0.185000 0 0 45.2973 2.577421e+02 0 0
0.190000 0 0 44.0086 2.577421e+02 0 0
0.195000 0 0 42.7199 2.577421e+02 0 0
0.200000 0 0 41.4312 2.577421e+02 0 0
0.205000 0 0 40.1425 2.577421e+02 0 0
0.210000 0 0 38.8538 2.577421e+02 0 0
0.215000 0 0 37.5651 2.577421e+02 0 0
0.220000 0 0 36.2764 2.577421e+02 0 0
0.225000 0 0 34.9876 2.577421e+02 0 0
0.230000 0 0 33.6989 2.577421e+02 0 0
0.235000 0 0 32.4102 2.577421e+02 0 0
0.240000 0 0 31.1215 2.577421e+02 0 0
0.245000 0 0 29.8328 2.577421e+02 0 0
0.250000 0 0 28.5441 2.577421e+02 0 0
0.255000 0 0 27.2554 2.577421e+02 0 0
0.260000 0 0 25.9667 2.577421e+02 0 0
0.265000 0 0 24.678 2.577421e+02 0 0
0.270000 0 0 23.3893 2.577421e+02 0 0
0.275000 0 0 22.1005 2.577421e+02 0 0
0.280000 0 0 20.8118 2.577421e+02 0 0
0.285000 0 0 19.5231 2.577421e+02 0 0
0.290000 0 0 18.2344 2.577421e+02 0 0
0.295000 0 0 16.9457 2.577421e+02 0 0
0.300000 0 0 15.657 2.577421e+02 0 0
0.305000 0 0 14.3683 2.577421e+02 0 0
0.310000 0 0 13.0796 2.577421e+02 0 0
0.315000 0 0 11.7909 2.577421e+02 0 0
0.320000 0 0 10.5021 2.577421e+02 0 0
0.325000 0 0 9.21343 2.577421e+02 0 0
0.330000 0 0 7.92472 2.577421e+02 0 0
0.335000 0 0 6.80575 1.922601e+02 0 0
0.340000 0 0 5.97798 1.412604e+02 0 0
0.345000 0 0 5.36901 1.047428e+02 0 0
0.350000 0 0 4.90642 8.270745e+01 0 0
0.355000 0 0 4.5178 7.515432e+01 0 0
0.360000 0 0 4.13074 8.208342e+01 0 0
0.365000 0 0 3.68103 9.734408e+01 0 0
0.370000 0 0 3.16505 1.082589e+02 0 0
0.375000 0 0 2.60632 1.144444e+02 0 0
0.380000 0 0 2.02849 1.159005e+02 0 0
0.385000 0 0 1.4552 1.126274e+02 0 0
0.390000 0 0 0.910098 1.046248e+02 0 0
0.395000 0 0 0.416827 9.192716e+01 0 0
0.400000 0 0 -0.008506 7.855281e+01 0 0
0.405000 0 0 -0.372168 6.725844e+01 0 0
0.410000 0 0 -0.684557 5.804404e+01 0 0
0.415000 0 0 -0.956075 5.090961e+01 0 0
0.420000 0 0 -1.19712 4.585516e+01 0 0
0.425000 0 0 -1.41809 4.288069e+01 0 0
0.430000 0 0 -1.62929 4.182637e+01 0 0
0.435000 0 0 -1.83686 4.121508e+01 0 0
0.440000 0 0 -2.04158 4.068776e+01 0 0
0.445000 0 0 -2.24387 4.024440e+01 0 0
0.450000 0 0 -2.44416 3.988501e+01 0 0
0.455000 0 0 -2.64286 3.960959e+01 0 0
0.460000 0 0 -2.8404 3.941813e+01 0 0
0.465000 0 0 -3.03655 3.876335e+01 0 0
0.470000 0 0 -3.2245 3.606017e+01 0 0
0.475000 0 0 -3.39357 3.120823e+01 0 0
0.480000 0 0 -3.533 2.420752e+01 0 0
0.485000 0 0 -3.63206 1.505805e+01 0 0
0.490000 0 0 -3.68 3.759811e+00 0 0
0.495000 0 0 -3.66608 -9.687190e+00 0 0
0.500000 0 0 -3.58338 -2.298400e+01 0 0
0.505000 0 0 -3.44032 -3.383312e+01 0 0
0.510000 0 0 -3.24913 -4.223456e+01 0 0
0.515000 0 0 -3.02205 -4.818831e+01 0 0
0.520000 0 0 -2.77132 -5.169439e+01 0 0
0.525000 0 0 -2.50919 -5.275277e+01 0 0
0.530000 0 0 -2.24784 -5.143919e+01 0 0
0.535000 0 0 -1.99655 -4.894709e+01 0 0
0.540000 0 0 -1.75965 -4.568810e+01 0 0
0.545000 0 0 -1.54095 -4.166220e+01 0 0
0.550000 0 0 -1.3443 -3.686940e+01 0 0
0.555000 0 0 -1.17353 -3.130971e+01 0 0
0.560000 0 0 -1.03248 -2.498311e+01 0 0
0.565000 0 0 -0.924608 -1.826195e+01 0 0
0.570000 0 0 -0.847805 -1.267617e+01 0 0
0.575000 0 0 -0.795679 -8.391046e+00 0 0
0.580000 0 0 -0.761727 -5.406581e+00 0 0
0.585000 0 0 -0.739445 -3.722774e+00 0 0
0.590000 0 0 -0.722331 -3.339626e+00 0 0
0.595000 0 0 -0.703881 -4.257138e+00 0 0
0.600000 0 0 -0.678659 -5.763877e+00 0 0
0.605000 0 0 -0.647 -6.823941e+00 0 0
0.610000 0 0 -0.611179 -7.428576e+00 0 0
0.615000 0 0 -0.573473 -7.577779e+00 0 0
0.620000 0 0 -0.53616 -7.271552e+00 0 0
0.625000 0 0 -0.501517 -6.509894e+00 0 0
0.630000 0 0 -0.471818 -5.299174e+00 0 0
0.635000 0 0 -0.44889 -3.849324e+00 0 0
0.640000 0 0 -0.433554 -2.262084e+00 0 0
0.645000 0 0 -0.426498 -5.374536e-01 0 0
0.650000 0 0 -0.428408 1.324567e+00 0 0
0.655000 0 0 -0.439972 3.323978e+00 0 0
0.660000 0 0 -0.461877 5.460779e+00 0 0
0.665000 0 0 -0.494746 7.659227e+00 0 0
0.670000 0 0 -0.537752 9.465081e+00 0 0
0.675000 0 0 -0.588616 1.080267e+01 0 0
0.680000 0 0 -0.644998 1.167200e+01 0 0
0.685000 0 0 -0.704556 1.207306e+01 0 0
0.690000 0 0 -0.764948 1.200587e+01 0 0
0.695000 0 0 -0.823834 1.147040e+01 0 0
0.700000 0 0 -0.879096 1.063486e+01 0 0
0.705000 0 0 -0.930275 9.845977e+00 0 0
0.710000 0 0 -0.977651 9.114256e+00 0 0
0.715000 0 0 -1.02151 8.439693e+00 0 0
0.720000 0 0 -1.06214 7.822290e+00 0 0
0.725000 0 0 -1.09983 7.262047e+00 0 0
0.730000 0 0 -1.13486 6.758027e+00 0 0
0.735000 0 0 -1.16731 6.200024e+00 0 0
0.740000 0 0 -1.19664 5.512414e+00 0 0
0.745000 0 0 -1.22222 4.695199e+00 0 0
0.750000 0 0 -1.24338 3.748377e+00 0 0
0.755000 0 0 -1.25948 2.671950e+00 0 0
0.760000 0 0 -1.26988 1.465917e+00 0 0
0.765000 0 0 -1.27395 1.664598e-01 0 0
0.770000 0 0 -1.272 -8.918817e-01 0 0
0.775000 0 0 -1.26557 -1.627762e+00 0 0
0.780000 0 0 -1.25626 -2.041182e+00 0 0
0.785000 0 0 -1.2457 -2.132140e+00 0 0
0.790000 0 0 -1.23548 -1.900637e+00 0 0
0.795000 0 0 -1.22723 -1.346673e+00 0 0
0.800000 0 0 -1.22238 -6.130019e-01 0 0
0.805000 0 0 -1.22068 -1.131972e-01 0 0
0.810000 0 0 -1.22082 1.265435e-01 0 0
0.815000 0 0 -1.22151 1.062200e-01 0 0
0.820000 0 0 -1.22145 -1.741676e-01 0 0
0.825000 0 0 -1.21933 -7.146194e-01 0 0
0.830000 0 0 -1.21387 -1.515135e+00 0 0
0.835000 0 0 -1.20411 -2.359893e+00 0 0
0.840000 0 0 -1.19055 -3.033138e+00 0 0
0.845000 0 0 -1.17406 -3.534871e+00 0 0
0.850000 0 0 -1.15549 -3.865093e+00 0 0
0.855000 0 0 -1.1357 -4.023802e+00 0 0
0.860000 0 0 -1.11554 -4.010999e+00 0 0
0.865000 0 0 -1.09587 -3.837562e+00 0 0
0.870000 0 0 -1.07712 -3.675051e+00 0 0
0.875000 0 0 -1.059 -3.582651e+00 0 0
0.880000 0 0 -1.04117 -3.560362e+00 0 0
0.885000 0 0 -1.02328 -3.608184e+00 0 0
0.890000 0 0 -1.00497 -3.726117e+00 0 0
0.895000 0 0 -0.985902 -3.914161e+00 0 0
0.900000 0 0 -0.965738 -4.149242e+00 0 0
0.905000 0 0 -0.9445 -4.336518e+00 0 0
0.910000 0 0 -0.92247 -4.465740e+00 0 0
0.915000 0 0 -0.899939 -4.536907e+00 0 0
0.920000 0 0 -0.877198 -4.550021e+00 0 0
0.925000 0 0 -0.854536 -4.505079e+00 0 0
0.930000 0 0 -0.832243 -4.402084e+00 0 0
0.935000 0 0 -0.810624 -4.232380e+00 0 0
0.940000 0 0 -0.790052 -3.983361e+00 0 0
0.945000 0 0 -0.770923 -3.654921e+00 0 0
0.950000 0 0 -0.753635 -3.247060e+00 0 0
0.955000 0 0 -0.738585 -2.759777e+00 0 0
0.960000 0 0 -0.72617 -2.193074e+00 0 0
0.965000 0 0 -0.716785 -1.553106e+00 0 0
0.970000 0 0 -0.71039 -1.042970e+00 0 0
0.975000 0 0 -0.705974 -7.611205e-01 0 0
0.980000 0 0 -0.702398 -7.075570e-01 0 0
0.985000 0 0 -0.698518 -8.822797e-01 0 0
0.990000 0 0 -0.693195 -1.285289e+00 0 0
0.995000 0 0 -0.685285 -1.916584e+00 0 0
1.000000 0 0 -0.673688 -2.728089e+00 0 0
1.005 0 0 -0.656846 -3.36844 0 0
1.01 0 0 -0.640004 -3.36844 0 0
1.015 0 0 -0.623161 -3.36844 0 0
1.02 0 0 -0.606319 -3.36844 0 0
1.025 0 0 -0.589477 -3.36844 0 0
1.03 0 0 -0.572635 -3.36844 0 0
1.035 0 0 -0.555793 -3.36844 0 0
1.04 0 0 -0.53895 -3.36844 0 0
1.045 0 0 -0.522108 -3.36844 0 0
1.05 0 0 -0.505266 -3.36844 0 0
1.055 0 0 -0.488424 -3.36844 0 0
1.06 0 0 -0.471582 -3.36844 0 0
1.065 0 0 -0.454739 -3.36844 0 0
1.07 0 0 -0.437897 -3.36844 0 0
1.075 0 0 -0.421055 -3.36844 0 0
1.08 0 0 -0.404213 -3.36844 0 0
1.085 0 0 -0.387371 -3.36844 0 0
1.09 0 0 -0.370528 -3.36844 0 0
1.095 0 0 -0.353686 -3.36844 0 0
1.1 0 0 -0.336844 -3.36844 0 0
1.105 0 0 -0.320002 -3.36844 0 0
1.11 0 0 -0.30316 -3.36844 0 0
1.115 0 0 -0.286317 -3.36844 0 0
1.12 0 0 -0.269475 -3.36844 0 0
1.125 0 0 -0.252633 -3.36844 0 0
1.13 0 0 -0.235791 -3.36844 0 0
1.135 0 0 -0.218949 -3.36844 0 0
1.14 0 0 -0.202106 -3.36844 0 0
1.145 0 0 -0.185264 -3.36844 0 0
1.15 0 0 -0.168422 -3.36844 0 0
1.155 0 0 -0.15158 -3.36844 0 0
1.16 0 0 -0.134738 -3.36844 0 0
1.165 0 0 -0.117895 -3.36844 0 0
1.17 0 0 -0.101053 -3.36844 0 0
1.175 0 0 -0.084211 -3.36844 0 0
1.18 0 0 -0.0673688 -3.36844 0 0
1.185 0 0 -0.0505266 -3.36844 0 0
1.19 0 0 -0.0336844 -3.36844 0 0
1.195 0 0 -0.0168422 -3.36844 0 0
1.200000 0 0 0 0 0 0
1.205000 0 0 0 0 0 0
1.210000 0 0 0 0 0 0
1.215000 0 0 0 0 0 0
1.220000 0 0 0 0 0 0
1.225000 0 0 0 0 0 0
1.230000 0 0 0 0 0 0
1.235000 0 0 0 0 0 0
1.240000 0 0 0 0 0 0
1.245000 0 0 0 0 0 0
1.250000 0 0 0 0 0 0
1.255000 0 0 0 0 0 0
1.260000 0 0 0 0 0 0
1.265000 0 0 0 0 0 0
1.270000 0 0 0 0 0 0
1.275000 0 0 0 0 0 0
1.280000 0 0 0 0 0 0
1.285000 0 0 0 0 0 0
1.290000 0 0 0 0 0 0
1.295000 0 0 0 0 0 0
1.300000 0 0 0 0 0 0
1.305000 0 0 0 0 0 0
1.310000 0 0 0 0 0 0
1.315000 0 0 0 0 0 0
1.320000 0 0 0 0 0 0
1.325000 0 0 0 0 0 0
1.330000 0 0 0 0 0 0
1.335000 0 0 0 0 0 0
1.340000 0 0 0 0 0 0
1.345000 0 0 0 0 0 0
1.350000 0 0 0 0 0 0
1.355000 0 0 0 0 0 0
1.360000 0 0 0 0 0 0
1.365000 0 0 0 0 0 0
1.370000 0 0 0 0 0 0
1.375000 0 0 0 0 0 0
1.380000 0 0 0 0 0 0
1.385000 0 0 0 0 0 0
1.390000 0 0 0 0 0 0
1.395000 0 0 0 0 0 0
1.400000 0 0 0 0 0 0
1.405000 0 0 0 0 0 0
1.410000 0 0 0 0 0 0
1.415000 0 0 0 0 0 0
1.420000 0 0 0 0 0 0
1.425000 0 0 0 0 0 0
1.430000 0 0 0 0 0 0
1.435000 0 0 0 0 0 0
1.440000 0 0 0 0 0 0
1.445000 0 0 0 0 0 0
1.450000 0 0 0 0 0 0
1.455000 0 0 0 0 0 0
1.460000 0 0 0 0 0 0
1.465000 0 0 0 0 0 0
1.470000 0 0 0 0 0 0
1.475000 0 0 0 0 0 0
1.480000 0 0 0 0 0 0
1.485000 0 0 0 0 0 0
1.490000 0 0 0 0 0 0
1.495000 0 0 0 0 0 0
1.500000 0 0 0 0 0 0
1.505000 0 0 0 0 0 0
1.510000 0 0 0 0 0 0
1.515000 0 0 0 0 0 0
1.520000 0 0 0 0 0 0
1.525000 0 0 0 0 0 0
1.530000 0 0 0 0 0 0
1.535000 0 0 0 0 0 0
1.540000 0 0 0 0 0 0
1.545000 0 0 0 0 0 0
1.550000 0 0 0 0 0 0
1.555000 0 0 0 0 0 0
1.560000 0 0 0 0 0 0
1.565000 0 0 0 0 0 0
1.570000 0 0 0 0 0 0
1.575000 0 0 0 0 0 0
1.580000 0 0 0 0 0 0
1.585000 0 0 0 0 0 0
1.590000 0 0 0 0 0 0
1.595000 0 0 0 0 0 0
1.600000 0 0 0 0 0 0
1.605000 0 0 0 0 0 0
1.610000 0 0 0 0 0 0
1.615000 0 0 0 0 0 0
1.620000 0 0 0 0 0 0
1.625000 0 0 0 0 0 0
1.630000 0 0 0 0 0 0
1.635000 0 0 0 0 0 0
1.640000 0 0 0 0 0 0
1.645000 0 0 0 0 0 0
1.650000 0 0 0 0 0 0
1.655000 0 0 0 0 0 0
1.660000 0 0 0 0 0 0
1.665000 0 0 0 0 0 0
1.670000 0 0 0 0 0 0
1.675000 0 0 0 0 0 0
1.680000 0 0 0 0 0 0
1.685000 0 0 0 0 0 0
1.690000 0 0 0 0 0 0
1.695000 0 0 0 0 0 0
1.700000 0 0 0 0 0 0
1.705000 0 0 0 0 0 0
1.710000 0 0 0 0 0 0
1.715000 0 0 0 0 0 0
1.720000 0 0 0 0 0 0
1.725000 0 0 0 0 0 0
1.730000 0 0 0 0 0 0
1.735000 0 0 0 0 0 0
1.740000 0 0 0 0 0 0
1.745000 0 0 0 0 0 0
1.750000 0 0 0 0 0 0
1.755000 0 0 0 0 0 0
1.760000 0 0 0 0 0 0
1.765000 0 0 0 0 0 0
1.770000 0 0 0 0 0 0
1.775000 0 0 0 0 0 0
1.780000 0 0 0 0 0 0
1.785000 0 0 0 0 0 0
1.790000 0 0 0 0 0 0
1.795000 0 0 0 0 0 0
1.800000 0 0 0 0 0 0
1.805000 0 0 0 0 0 0
1.810000 0 0 0 0 0 0
1.815000 0 0 0 0 0 0
1.820000 0 0 0 0 0 0
1.825000 0 0 0 0 0 0
1.830000 0 0 0 0 0 0
1.835000 0 0 0 0 0 0
1.840000 0 0 0 0 0 0
1.845000 0 0 0 0 0 0
1.850000 0 0 0 0 0 0
1.855000 0 0 0 0 0 0
1.860000 0 0 0 0 0 0
1.865000 0 0 0 0 0 0
1.870000 0 0 0 0 0 0
1.875000 0 0 0 0 0 0
1.880000 0 0 0 0 0 0
1.885000 0 0 0 0 0 0
1.890000 0 0 0 0 0 0
1.895000 0 0 0 0 0 0
1.900000 0 0 0 0 0 0
1.905000 0 0 0 0 0 0
1.910000 0 0 0 0 0 0
1.915000 0 0 0 0 0 0
1.920000 0 0 0 0 0 0
1.925000 0 0 0 0 0 0
1.930000 0 0 0 0 0 0
1.935000 0 0 0 0 0 0
1.940000 0 0 0 0 0 0
1.945000 0 0 0 0 0 0
1.950000 0 0 0 0 0 0
1.955000 0 0 0 0 0 0
1.960000 0 0 0 0 0 0
1.965000 0 0 0 0 0 0
1.970000 0 0 0 0 0 0
1.975000 0 0 0 0 0 0
1.980000 0 0 0 0 0 0
1.985000 0 0 0 0 0 0
1.990000 0 0 0 0 0 0
1.995000 0 0 0 0 0 0
2.000000 0 0 0 0 0 0
2.005000 0 0 0 0 0 0
2.010000 0 0 0 0 0 0
2.015000 0 0 0 0 0 0
2.020000 0 0 0 0 0 0
2.025000 0 0 0 0 0 0
2.030000 0 0 0 0 0 0
2.035000 0 0 0 0 0 0
2.040000 0 0 0 0 0 0
2.045000 0 0 0 0 0 0
2.050000 0 0 0 0 0 0
2.055000 0 0 0 0 0 0
2.060000 0 0 0 0 0 0
2.065000 0 0 0 0 0 0
2.070000 0 0 0 0 0 0
2.075000 0 0 0 0 0 0
2.080000 0 0 0 0 0 0
2.085000 0 0 0 0 0 0
2.090000 0 0 0 0 0 0
2.095000 0 0 0 0 0 0
2.100000 0 0 0 0 0 0
2.105000 0 0 0 0 0 0
2.110000 0 0 0 0 0 0
2.115000 0 0 0 0 0 0
2.120000 0 0 0 0 0 0
2.125000 0 0 0 0 0 0
2.130000 0 0 0 0 0 0
2.135000 0 0 0 0 0 0
2.140000 0 0 0 0 0 0
2.145000 0 0 0 0 0 0
2.150000 0 0 0 0 0 0
2.155000 0 0 0 0 0 0
2.160000 0 0 0 0 0 0
2.165000 0 0 0 0 0 0
2.170000 0 0 0 0 0 0
2.175000 0 0 0 0 0 0
2.180000 0 0 0 0 0 0
2.185000 0 0 0 0 0 0
2.190000 0 0 0 0 0 0
2.195000 0 0 0 0 0 0
2.200000 0 0 0 0 0 0
2.205000 0 0 0 0 0 0
2.210000 0 0 0 0 0 0
2.215000 0 0 0 0 0 0
2.220000 0 0 0 0 0 0
2.225000 0 0 0 0 0 0
2.230000 0 0 0 0 0 0
2.235000 0 0 0 0 0 0
2.240000 0 0 0 0 0 0
2.245000 0 0 0 0 0 0
2.250000 0 0 0 0 0 0
2.255000 0 0 0 0 0 0
2.260000 0 0 0 0 0 0
2.265000 0 0 0 0 0 0
2.270000 0 0 0 0 0 0
2.275000 0 0 0 0 0 0
2.280000 0 0 0 0 0 0
2.285000 0 0 0 0 0 0
2.290000 0 0 0 0 0 0
2.295000 0 0 0 0 0 0
2.300000 0 0 0 0 0 0
2.305000 0 0 0 0 0 0
2.310000 0 0 0 0 0 0
2.315000 0 0 0 0 0 0
2.320000 0 0 0 0 0 0
2.325000 0 0 0 0 0 0
2.330000 0 0 0 0 0 0
2.335000 0 0 0 0 0 0
2.340000 0 0 0 0 0 0
2.345000 0 0 0 0 0 0
2.350000 0 0 0 0 0 0
2.355000 0 0 0 0 0 0
2.360000 0 0 0 0 0 0
2.365000 0 0 0 0 0 0
2.370000 0 0 0 0 0 0
2.375000 0 0 0 0 0 0
2.380000 0 0 0 0 0 0
2.385000 0 0 0 0 0 0
2.390000 0 0 0 0 0 0
2.395000 0 0 0 0 0 0
2.400000 0 0 0 0 0 0
2.405000 0 0 0 0 0 0
