# Supplementary material for: Refining amino acid hydrophobicity for dynamics simulation of membrane proteins
Source: PeerJ. 2018 Jan 10;6:e4230. doi: 10.7717/peerj.4230 (PMC5767086; doi:10.7717/peerj.4230)
Supplement: Supplemental Information 1 — Version 2.4 of the CgProt force field is included as a tar.gz archive. The package includes parameter text files, Python scripts, and equilibrated bilayer coordinates needed for simulations with the free Gromacs software package. [file peerj-06-4230-s001.tgz › cgprot24/nb/table_CA_NEG.xvg]

0.000000 0 0 7.169586e+01 2.157645e+02 0 0
0.005000 0 0 7.061704e+01 2.157645e+02 0 0
0.010000 0 0 6.953821e+01 2.157645e+02 0 0
0.015000 0 0 6.845939e+01 2.157645e+02 0 0
0.020000 0 0 6.738057e+01 2.157645e+02 0 0
0.025000 0 0 6.630175e+01 2.157645e+02 0 0
0.030000 0 0 6.522292e+01 2.157645e+02 0 0
0.035000 0 0 6.414410e+01 2.157645e+02 0 0
0.040000 0 0 6.306528e+01 2.157645e+02 0 0
0.045000 0 0 6.198646e+01 2.157645e+02 0 0
0.050000 0 0 6.090763e+01 2.157645e+02 0 0
0.055000 0 0 5.982881e+01 2.157645e+02 0 0
0.060000 0 0 5.874999e+01 2.157645e+02 0 0
0.065000 0 0 5.767117e+01 2.157645e+02 0 0
0.070000 0 0 5.659234e+01 2.157645e+02 0 0
0.075000 0 0 5.551352e+01 2.157645e+02 0 0
0.080000 0 0 5.443470e+01 2.157645e+02 0 0
0.085000 0 0 5.335588e+01 2.157645e+02 0 0
0.090000 0 0 5.227705e+01 2.157645e+02 0 0
0.095000 0 0 5.119823e+01 2.157645e+02 0 0
0.100000 0 0 5.011941e+01 2.157645e+02 0 0
0.105000 0 0 4.904058e+01 2.157645e+02 0 0
0.110000 0 0 4.796176e+01 2.157645e+02 0 0
0.115000 0 0 4.688294e+01 2.157645e+02 0 0
0.120000 0 0 4.580412e+01 2.157645e+02 0 0
0.125000 0 0 4.472529e+01 2.157645e+02 0 0
0.130000 0 0 4.364647e+01 2.157645e+02 0 0
0.135000 0 0 4.256765e+01 2.157645e+02 0 0
0.140000 0 0 4.148883e+01 2.157645e+02 0 0
0.145000 0 0 4.041000e+01 2.157645e+02 0 0
0.150000 0 0 3.933118e+01 2.157645e+02 0 0
0.155000 0 0 3.825236e+01 2.157645e+02 0 0
0.160000 0 0 3.717354e+01 2.157645e+02 0 0
0.165000 0 0 3.609471e+01 2.157645e+02 0 0
0.170000 0 0 3.501589e+01 2.157645e+02 0 0
0.175000 0 0 3.393707e+01 2.157645e+02 0 0
0.180000 0 0 3.285825e+01 2.157645e+02 0 0
0.185000 0 0 3.177942e+01 2.157645e+02 0 0
0.190000 0 0 3.070060e+01 2.157645e+02 0 0
0.195000 0 0 2.962178e+01 2.157645e+02 0 0
0.200000 0 0 2.854295e+01 2.157645e+02 0 0
0.205000 0 0 2.746413e+01 2.157645e+02 0 0
0.210000 0 0 2.638531e+01 2.157645e+02 0 0
0.215000 0 0 2.530649e+01 2.157645e+02 0 0
0.220000 0 0 2.422766e+01 2.157645e+02 0 0
0.225000 0 0 2.314884e+01 2.157645e+02 0 0
0.230000 0 0 2.207002e+01 2.157645e+02 0 0
0.235000 0 0 2.099120e+01 2.157645e+02 0 0
0.240000 0 0 1.991237e+01 2.157645e+02 0 0
0.245000 0 0 1.883355e+01 2.157645e+02 0 0
0.250000 0 0 1.775473e+01 2.157645e+02 0 0
0.255000 0 0 1.667591e+01 2.157645e+02 0 0
0.260000 0 0 1.559708e+01 2.157645e+02 0 0
0.265000 0 0 1.451826e+01 2.157645e+02 0 0
0.270000 0 0 1.343944e+01 2.157645e+02 0 0
0.275000 0 0 1.236062e+01 2.157645e+02 0 0
0.280000 0 0 1.128179e+01 2.157645e+02 0 0
0.285000 0 0 1.020297e+01 2.157645e+02 0 0
0.290000 0 0 9.124148e+00 2.157645e+02 0 0
0.295000 0 0 8.238661e+00 1.494843e+02 0 0
0.300000 0 0 7.518761e+00 1.495302e+02 0 0
0.305000 0 0 6.641367e+00 2.042473e+02 0 0
0.310000 0 0 5.548652e+00 2.238439e+02 0 0
0.315000 0 0 4.492878e+00 1.894704e+02 0 0
0.320000 0 0 3.739573e+00 1.079523e+02 0 0
0.325000 0 0 3.364640e+00 4.876609e+01 0 0
0.330000 0 0 3.184457e+00 3.005299e+01 0 0
0.335000 0 0 2.998099e+00 4.910715e+01 0 0
0.340000 0 0 2.700092e+00 6.804297e+01 0 0
0.345000 0 0 2.338198e+00 7.466166e+01 0 0
0.350000 0 0 1.973802e+00 6.942819e+01 0 0
0.355000 0 0 1.646183e+00 6.185629e+01 0 0
0.360000 0 0 1.352870e+00 5.570589e+01 0 0
0.365000 0 0 1.086782e+00 5.089756e+01 0 0
0.370000 0 0 8.464419e-01 4.481462e+01 0 0
0.375000 0 0 6.428733e-01 3.618905e+01 0 0
0.380000 0 0 4.887770e-01 2.507285e+01 0 0
0.385000 0 0 3.903628e-01 1.475152e+01 0 0
0.390000 0 0 3.366747e-01 7.182417e+00 0 0
0.395000 0 0 3.139521e-01 2.361502e+00 0 0
0.400000 0 0 3.097515e-01 -4.318996e-01 0 0
0.405000 0 0 3.157777e-01 -1.729218e+00 0 0
0.410000 0 0 3.245502e-01 -1.530677e+00 0 0
0.415000 0 0 3.295673e-01 -4.111606e-01 0 0
0.420000 0 0 3.280119e-01 1.098321e+00 0 0
0.425000 0 0 3.179341e-01 2.997769e+00 0 0
0.430000 0 0 2.991051e-01 4.211802e+00 0 0
0.435000 0 0 2.790546e-01 3.484555e+00 0 0
0.440000 0 0 2.674981e-01 8.141723e-01 0 0
0.445000 0 0 2.740308e-01 -3.718989e+00 0 0
0.450000 0 0 3.075961e-01 -9.997915e+00 0 0
0.455000 0 0 3.769180e-01 -1.802162e+01 0 0
0.460000 0 0 4.892338e-01 -2.672847e+01 0 0
0.465000 0 0 6.421070e-01 -3.421022e+01 0 0
0.470000 0 0 8.292300e-01 -4.042840e+01 0 0
0.475000 0 0 1.043387e+00 -4.469215e+01 0 0
0.480000 0 0 1.270282e+00 -4.547676e+01 0 0
0.485000 0 0 1.492264e+00 -4.272734e+01 0 0
0.490000 0 0 1.692557e+00 -3.718680e+01 0 0
0.495000 0 0 1.862966e+00 -3.086544e+01 0 0
0.500000 0 0 2.000097e+00 -2.387552e+01 0 0
0.505000 0 0 2.101028e+00 -1.660008e+01 0 0
0.510000 0 0 2.167856e+00 -1.031280e+01 0 0
0.515000 0 0 2.205972e+00 -5.115249e+00 0 0
0.520000 0 0 2.220891e+00 -1.073429e+00 0 0
0.525000 0 0 2.219114e+00 1.541382e+00 0 0
0.530000 0 0 2.207904e+00 2.699869e+00 0 0
0.535000 0 0 2.194300e+00 2.671849e+00 0 0
0.540000 0 0 2.180679e+00 2.841930e+00 0 0
0.545000 0 0 2.165224e+00 3.405792e+00 0 0
0.550000 0 0 2.146084e+00 4.214500e+00 0 0
0.555000 0 0 2.124426e+00 4.299200e+00 0 0
0.560000 0 0 2.104590e+00 3.485190e+00 0 0
0.565000 0 0 2.090969e+00 1.918752e+00 0 0
0.570000 0 0 2.084407e+00 8.328592e-01 0 0
0.575000 0 0 2.081375e+00 5.063476e-01 0 0
0.580000 0 0 2.078063e+00 9.629422e-01 0 0
0.585000 0 0 2.069950e+00 2.469991e+00 0 0
0.590000 0 0 2.051488e+00 5.102445e+00 0 0
0.595000 0 0 2.017117e+00 8.725924e+00 0 0
0.600000 0 0 1.966475e+00 1.122074e+01 0 0
0.605000 0 0 1.908010e+00 1.185554e+01 0 0
0.610000 0 0 1.850988e+00 1.071096e+01 0 0
0.615000 0 0 1.800359e+00 9.697114e+00 0 0
0.620000 0 0 1.752452e+00 9.622279e+00 0 0
0.625000 0 0 1.702579e+00 1.046020e+01 0 0
0.630000 0 0 1.648241e+00 1.116132e+01 0 0
0.635000 0 0 1.592102e+00 1.118081e+01 0 0
0.640000 0 0 1.537567e+00 1.052703e+01 0 0
0.645000 0 0 1.486692e+00 9.903052e+00 0 0
0.650000 0 0 1.437738e+00 9.758360e+00 0 0
0.655000 0 0 1.388310e+00 1.009132e+01 0 0
0.660000 0 0 1.336914e+00 1.039475e+01 0 0
0.665000 0 0 1.285082e+00 1.026596e+01 0 0
0.670000 0 0 1.234975e+00 9.704960e+00 0 0
0.675000 0 0 1.188383e+00 8.933772e+00 0 0
0.680000 0 0 1.145618e+00 8.174436e+00 0 0
0.685000 0 0 1.106619e+00 7.426952e+00 0 0
0.690000 0 0 1.071183e+00 6.784091e+00 0 0
0.695000 0 0 1.038408e+00 6.362696e+00 0 0
0.700000 0 0 1.007186e+00 6.163144e+00 0 0
0.705000 0 0 9.764449e-01 6.159786e+00 0 0
0.710000 0 0 9.453290e-01 6.312503e+00 0 0
0.715000 0 0 9.130605e-01 6.620817e+00 0 0
0.720000 0 0 8.792552e-01 6.796608e+00 0 0
0.725000 0 0 8.462593e-01 6.284844e+00 0 0
0.730000 0 0 8.175758e-01 5.071637e+00 0 0
0.735000 0 0 7.961597e-01 3.593019e+00 0 0
0.740000 0 0 7.803156e-01 2.879399e+00 0 0
0.745000 0 0 7.660183e-01 2.974273e+00 0 0
0.750000 0 0 7.495200e-01 3.625054e+00 0 0
0.755000 0 0 7.301155e-01 4.099653e+00 0 0
0.760000 0 0 7.088945e-01 4.351657e+00 0 0
0.765000 0 0 6.870011e-01 4.351782e+00 0 0
0.770000 0 0 6.659804e-01 3.995562e+00 0 0
0.775000 0 0 6.476549e-01 3.273727e+00 0 0
0.780000 0 0 6.336833e-01 2.361321e+00 0 0
0.785000 0 0 6.229805e-01 2.032355e+00 0 0
0.790000 0 0 6.122343e-01 2.378661e+00 0 0
0.795000 0 0 5.982210e-01 3.224159e+00 0 0
0.800000 0 0 5.809183e-01 3.592359e+00 0 0
0.805000 0 0 5.633431e-01 3.333151e+00 0 0
0.810000 0 0 5.485187e-01 2.594981e+00 0 0
0.815000 0 0 5.362840e-01 2.428241e+00 0 0
0.820000 0 0 5.229428e-01 3.037617e+00 0 0
0.825000 0 0 5.047016e-01 4.292129e+00 0 0
0.830000 0 0 4.811629e-01 4.979751e+00 0 0
0.835000 0 0 4.563404e-01 4.805580e+00 0 0
0.840000 0 0 4.344973e-01 3.850966e+00 0 0
0.845000 0 0 4.172577e-01 3.135933e+00 0 0
0.850000 0 0 4.022274e-01 2.967259e+00 0 0
0.855000 0 0 3.866837e-01 3.325331e+00 0 0
0.860000 0 0 3.687422e-01 3.858874e+00 0 0
0.865000 0 0 3.480188e-01 4.438072e+00 0 0
0.870000 0 0 3.242903e-01 5.049456e+00 0 0
0.875000 0 0 2.981562e-01 5.318940e+00 0 0
0.880000 0 0 2.719532e-01 5.077021e+00 0 0
0.885000 0 0 2.482362e-01 4.331692e+00 0 0
0.890000 0 0 2.287554e-01 3.479611e+00 0 0
0.895000 0 0 2.132502e-01 2.741451e+00 0 0
0.900000 0 0 2.011509e-01 2.118082e+00 0 0
0.905000 0 0 1.916947e-01 1.712488e+00 0 0
0.910000 0 0 1.835452e-01 1.595390e+00 0 0
0.915000 0 0 1.752600e-01 1.766365e+00 0 0
0.920000 0 0 1.658956e-01 1.938693e+00 0 0
0.925000 0 0 1.562800e-01 1.866858e+00 0 0
0.930000 0 0 1.476339e-01 1.550861e+00 0 0
0.935000 0 0 1.406392e-01 1.320815e+00 0 0
0.940000 0 0 1.336867e-01 1.534108e+00 0 0
0.945000 0 0 1.245590e-01 2.190878e+00 0 0
0.950000 0 0 1.116518e-01 2.891284e+00 0 0
0.955000 0 0 9.648178e-02 3.093103e+00 0 0
0.960000 0 0 8.155676e-02 2.793299e+00 0 0
0.965000 0 0 6.904386e-02 2.229803e+00 0 0
0.970000 0 0 5.902353e-02 1.801997e+00 0 0
0.975000 0 0 5.078720e-02 1.516201e+00 0 0
0.980000 0 0 4.359139e-02 1.397503e+00 0 0
0.985000 0 0 3.644530e-02 1.497673e+00 0 0
0.990000 0 0 2.824726e-02 1.818282e+00 0 0
0.995000 0 0 1.818526e-02 2.123995e+00 0 0
1.000000 0 0 8.060463e-03 1.819345e+00 0 0
1.005000 0 0 1.057587e-03 8.752279e-01 0 0
1.010000 0 0 0.000000e+00 -3.783045e-01 0 0
1.015000 0 0 3.564988e-03 -9.162196e-01 0 0
1.020000 0 0 7.847486e-03 -6.653086e-01 0 0
1.025000 0 0 9.146325e-03 1.392347e-01 0 0
1.030000 0 0 7.125060e-03 5.966719e-01 0 0
1.035000 0 0 3.905597e-03 6.185143e-01 0 0
1.040000 0 0 1.590063e-03 2.860534e-01 0 0
1.045000 0 0 9.432676e-04 -1.346815e-02 0 0
1.050000 0 0 1.586073e-03 -2.297870e-01 0 0
1.055000 0 0 0 0 0 0
1.060000 0 0 0 0 0 0
1.065000 0 0 0 0 0 0
1.070000 0 0 0 0 0 0
1.075000 0 0 0 0 0 0
1.080000 0 0 0 0 0 0
1.085000 0 0 0 0 0 0
1.090000 0 0 0 0 0 0
1.095000 0 0 0 0 0 0
1.100000 0 0 0 0 0 0
1.105000 0 0 0 0 0 0
1.110000 0 0 0 0 0 0
1.115000 0 0 0 0 0 0
1.120000 0 0 0 0 0 0
1.125000 0 0 0 0 0 0
1.130000 0 0 0 0 0 0
1.135000 0 0 0 0 0 0
1.140000 0 0 0 0 0 0
1.145000 0 0 0 0 0 0
1.150000 0 0 0 0 0 0
1.155000 0 0 0 0 0 0
1.160000 0 0 0 0 0 0
1.165000 0 0 0 0 0 0
1.170000 0 0 0 0 0 0
1.175000 0 0 0 0 0 0
1.180000 0 0 0 0 0 0
1.185000 0 0 0 0 0 0
1.190000 0 0 0 0 0 0
1.195000 0 0 0 0 0 0
1.200000 0 0 0 0 0 0
1.205000 0 0 0 0 0 0
1.210000 0 0 0 0 0 0
1.215000 0 0 0 0 0 0
1.220000 0 0 0 0 0 0
1.225000 0 0 0 0 0 0
1.230000 0 0 0 0 0 0
1.235000 0 0 0 0 0 0
1.240000 0 0 0 0 0 0
1.245000 0 0 0 0 0 0
1.250000 0 0 0 0 0 0
1.255000 0 0 0 0 0 0
1.260000 0 0 0 0 0 0
1.265000 0 0 0 0 0 0
1.270000 0 0 0 0 0 0
1.275000 0 0 0 0 0 0
1.280000 0 0 0 0 0 0
1.285000 0 0 0 0 0 0
1.290000 0 0 0 0 0 0
1.295000 0 0 0 0 0 0
1.300000 0 0 0 0 0 0
1.305000 0 0 0 0 0 0
1.310000 0 0 0 0 0 0
1.315000 0 0 0 0 0 0
1.320000 0 0 0 0 0 0
1.325000 0 0 0 0 0 0
1.330000 0 0 0 0 0 0
1.335000 0 0 0 0 0 0
1.340000 0 0 0 0 0 0
1.345000 0 0 0 0 0 0
1.350000 0 0 0 0 0 0
1.355000 0 0 0 0 0 0
1.360000 0 0 0 0 0 0
1.365000 0 0 0 0 0 0
1.370000 0 0 0 0 0 0
1.375000 0 0 0 0 0 0
1.380000 0 0 0 0 0 0
1.385000 0 0 0 0 0 0
1.390000 0 0 0 0 0 0
1.395000 0 0 0 0 0 0
1.400000 0 0 0 0 0 0
1.405000 0 0 0 0 0 0
1.410000 0 0 0 0 0 0
1.415000 0 0 0 0 0 0
1.420000 0 0 0 0 0 0
1.425000 0 0 0 0 0 0
1.430000 0 0 0 0 0 0
1.435000 0 0 0 0 0 0
1.440000 0 0 0 0 0 0
1.445000 0 0 0 0 0 0
1.450000 0 0 0 0 0 0
1.455000 0 0 0 0 0 0
1.460000 0 0 0 0 0 0
1.465000 0 0 0 0 0 0
1.470000 0 0 0 0 0 0
1.475000 0 0 0 0 0 0
1.480000 0 0 0 0 0 0
1.485000 0 0 0 0 0 0
1.490000 0 0 0 0 0 0
1.495000 0 0 0 0 0 0
1.500000 0 0 0 0 0 0
1.505000 0 0 0 0 0 0
1.510000 0 0 0 0 0 0
1.515000 0 0 0 0 0 0
1.520000 0 0 0 0 0 0
1.525000 0 0 0 0 0 0
1.530000 0 0 0 0 0 0
1.535000 0 0 0 0 0 0
1.540000 0 0 0 0 0 0
1.545000 0 0 0 0 0 0
1.550000 0 0 0 0 0 0
1.555000 0 0 0 0 0 0
1.560000 0 0 0 0 0 0
1.565000 0 0 0 0 0 0
1.570000 0 0 0 0 0 0
1.575000 0 0 0 0 0 0
1.580000 0 0 0 0 0 0
1.585000 0 0 0 0 0 0
1.590000 0 0 0 0 0 0
1.595000 0 0 0 0 0 0
1.600000 0 0 0 0 0 0
1.605000 0 0 0 0 0 0
1.610000 0 0 0 0 0 0
1.615000 0 0 0 0 0 0
1.620000 0 0 0 0 0 0
1.625000 0 0 0 0 0 0
1.630000 0 0 0 0 0 0
1.635000 0 0 0 0 0 0
1.640000 0 0 0 0 0 0
1.645000 0 0 0 0 0 0
1.650000 0 0 0 0 0 0
1.655000 0 0 0 0 0 0
1.660000 0 0 0 0 0 0
1.665000 0 0 0 0 0 0
1.670000 0 0 0 0 0 0
1.675000 0 0 0 0 0 0
1.680000 0 0 0 0 0 0
1.685000 0 0 0 0 0 0
1.690000 0 0 0 0 0 0
1.695000 0 0 0 0 0 0
1.700000 0 0 0 0 0 0
1.705000 0 0 0 0 0 0
1.710000 0 0 0 0 0 0
1.715000 0 0 0 0 0 0
1.720000 0 0 0 0 0 0
1.725000 0 0 0 0 0 0
1.730000 0 0 0 0 0 0
1.735000 0 0 0 0 0 0
1.740000 0 0 0 0 0 0
1.745000 0 0 0 0 0 0
1.750000 0 0 0 0 0 0
1.755000 0 0 0 0 0 0
1.760000 0 0 0 0 0 0
1.765000 0 0 0 0 0 0
1.770000 0 0 0 0 0 0
1.775000 0 0 0 0 0 0
1.780000 0 0 0 0 0 0
1.785000 0 0 0 0 0 0
1.790000 0 0 0 0 0 0
1.795000 0 0 0 0 0 0
1.800000 0 0 0 0 0 0
1.805000 0 0 0 0 0 0
1.810000 0 0 0 0 0 0
1.815000 0 0 0 0 0 0
1.820000 0 0 0 0 0 0
1.825000 0 0 0 0 0 0
1.830000 0 0 0 0 0 0
1.835000 0 0 0 0 0 0
1.840000 0 0 0 0 0 0
1.845000 0 0 0 0 0 0
1.850000 0 0 0 0 0 0
1.855000 0 0 0 0 0 0
1.860000 0 0 0 0 0 0
1.865000 0 0 0 0 0 0
1.870000 0 0 0 0 0 0
1.875000 0 0 0 0 0 0
1.880000 0 0 0 0 0 0
1.885000 0 0 0 0 0 0
1.890000 0 0 0 0 0 0
1.895000 0 0 0 0 0 0
1.900000 0 0 0 0 0 0
1.905000 0 0 0 0 0 0
1.910000 0 0 0 0 0 0
1.915000 0 0 0 0 0 0
1.920000 0 0 0 0 0 0
1.925000 0 0 0 0 0 0
1.930000 0 0 0 0 0 0
1.935000 0 0 0 0 0 0
1.940000 0 0 0 0 0 0
1.945000 0 0 0 0 0 0
1.950000 0 0 0 0 0 0
1.955000 0 0 0 0 0 0
1.960000 0 0 0 0 0 0
1.965000 0 0 0 0 0 0
1.970000 0 0 0 0 0 0
1.975000 0 0 0 0 0 0
1.980000 0 0 0 0 0 0
1.985000 0 0 0 0 0 0
1.990000 0 0 0 0 0 0
1.995000 0 0 0 0 0 0
2.000000 0 0 0 0 0 0
2.005000 0 0 0 0 0 0
2.010000 0 0 0 0 0 0
2.015000 0 0 0 0 0 0
2.020000 0 0 0 0 0 0
2.025000 0 0 0 0 0 0
2.030000 0 0 0 0 0 0
2.035000 0 0 0 0 0 0
2.040000 0 0 0 0 0 0
2.045000 0 0 0 0 0 0
2.050000 0 0 0 0 0 0
2.055000 0 0 0 0 0 0
2.060000 0 0 0 0 0 0
2.065000 0 0 0 0 0 0
2.070000 0 0 0 0 0 0
2.075000 0 0 0 0 0 0
2.080000 0 0 0 0 0 0
2.085000 0 0 0 0 0 0
2.090000 0 0 0 0 0 0
2.095000 0 0 0 0 0 0
2.100000 0 0 0 0 0 0
2.105000 0 0 0 0 0 0
2.110000 0 0 0 0 0 0
2.115000 0 0 0 0 0 0
2.120000 0 0 0 0 0 0
2.125000 0 0 0 0 0 0
2.130000 0 0 0 0 0 0
2.135000 0 0 0 0 0 0
2.140000 0 0 0 0 0 0
2.145000 0 0 0 0 0 0
2.150000 0 0 0 0 0 0
2.155000 0 0 0 0 0 0
2.160000 0 0 0 0 0 0
2.165000 0 0 0 0 0 0
2.170000 0 0 0 0 0 0
2.175000 0 0 0 0 0 0
2.180000 0 0 0 0 0 0
2.185000 0 0 0 0 0 0
2.190000 0 0 0 0 0 0
2.195000 0 0 0 0 0 0
2.200000 0 0 0 0 0 0
2.205000 0 0 0 0 0 0
2.210000 0 0 0 0 0 0
2.215000 0 0 0 0 0 0
2.220000 0 0 0 0 0 0
2.225000 0 0 0 0 0 0
2.230000 0 0 0 0 0 0
2.235000 0 0 0 0 0 0
2.240000 0 0 0 0 0 0
2.245000 0 0 0 0 0 0
2.250000 0 0 0 0 0 0
2.255000 0 0 0 0 0 0
2.260000 0 0 0 0 0 0
2.265000 0 0 0 0 0 0
2.270000 0 0 0 0 0 0
2.275000 0 0 0 0 0 0
2.280000 0 0 0 0 0 0
2.285000 0 0 0 0 0 0
2.290000 0 0 0 0 0 0
2.295000 0 0 0 0 0 0
2.300000 0 0 0 0 0 0
2.305000 0 0 0 0 0 0
2.310000 0 0 0 0 0 0
2.315000 0 0 0 0 0 0
2.320000 0 0 0 0 0 0
2.325000 0 0 0 0 0 0
2.330000 0 0 0 0 0 0
2.335000 0 0 0 0 0 0
2.340000 0 0 0 0 0 0
2.345000 0 0 0 0 0 0
2.350000 0 0 0 0 0 0
2.355000 0 0 0 0 0 0
2.360000 0 0 0 0 0 0
2.365000 0 0 0 0 0 0
2.370000 0 0 0 0 0 0
2.375000 0 0 0 0 0 0
2.380000 0 0 0 0 0 0
2.385000 0 0 0 0 0 0
2.390000 0 0 0 0 0 0
2.395000 0 0 0 0 0 0
2.400000 0 0 0 0 0 0
2.405000 0 0 0 0 0 0
