# Supplementary material for: Refining amino acid hydrophobicity for dynamics simulation of membrane proteins
Source: PeerJ. 2018 Jan 10;6:e4230. doi: 10.7717/peerj.4230 (PMC5767086; doi:10.7717/peerj.4230)
Supplement: Supplemental Information 1 — Version 2.4 of the CgProt force field is included as a tar.gz archive. The package includes parameter text files, Python scripts, and equilibrated bilayer coordinates needed for simulations with the free Gromacs software package. [file peerj-06-4230-s001.tgz › cgprot24/nb/table_CA_PH.xvg]

0.000000 0 0 100.107 2.414227e+02 0 0
0.005000 0 0 98.9001 2.414227e+02 0 0
0.010000 0 0 97.693 2.414227e+02 0 0
0.015000 0 0 96.4858 2.414227e+02 0 0
0.020000 0 0 95.2787 2.414227e+02 0 0
0.025000 0 0 94.0716 2.414227e+02 0 0
0.030000 0 0 92.8645 2.414227e+02 0 0
0.035000 0 0 91.6574 2.414227e+02 0 0
0.040000 0 0 90.4503 2.414227e+02 0 0
0.045000 0 0 89.2432 2.414227e+02 0 0
0.050000 0 0 88.036 2.414227e+02 0 0
0.055000 0 0 86.8289 2.414227e+02 0 0
0.060000 0 0 85.6218 2.414227e+02 0 0
0.065000 0 0 84.4147 2.414227e+02 0 0
0.070000 0 0 83.2076 2.414227e+02 0 0
0.075000 0 0 82.0005 2.414227e+02 0 0
0.080000 0 0 80.7934 2.414227e+02 0 0
0.085000 0 0 79.5863 2.414227e+02 0 0
0.090000 0 0 78.3791 2.414227e+02 0 0
0.095000 0 0 77.172 2.414227e+02 0 0
0.100000 0 0 75.9649 2.414227e+02 0 0
0.105000 0 0 74.7578 2.414227e+02 0 0
0.110000 0 0 73.5507 2.414227e+02 0 0
0.115000 0 0 72.3436 2.414227e+02 0 0
0.120000 0 0 71.1365 2.414227e+02 0 0
0.125000 0 0 69.9293 2.414227e+02 0 0
0.130000 0 0 68.7222 2.414227e+02 0 0
0.135000 0 0 67.5151 2.414227e+02 0 0
0.140000 0 0 66.308 2.414227e+02 0 0
0.145000 0 0 65.1009 2.414227e+02 0 0
0.150000 0 0 63.8938 2.414227e+02 0 0
0.155000 0 0 62.6867 2.414227e+02 0 0
0.160000 0 0 61.4795 2.414227e+02 0 0
0.165000 0 0 60.2724 2.414227e+02 0 0
0.170000 0 0 59.0653 2.414227e+02 0 0
0.175000 0 0 57.8582 2.414227e+02 0 0
0.180000 0 0 56.6511 2.414227e+02 0 0
0.185000 0 0 55.444 2.414227e+02 0 0
0.190000 0 0 54.2369 2.414227e+02 0 0
0.195000 0 0 53.0298 2.414227e+02 0 0
0.200000 0 0 51.8226 2.414227e+02 0 0
0.205000 0 0 50.6155 2.414227e+02 0 0
0.210000 0 0 49.4084 2.414227e+02 0 0
0.215000 0 0 48.2013 2.414227e+02 0 0
0.220000 0 0 46.9942 2.414227e+02 0 0
0.225000 0 0 45.7871 2.414227e+02 0 0
0.230000 0 0 44.58 2.414227e+02 0 0
0.235000 0 0 43.3728 2.414227e+02 0 0
0.240000 0 0 42.1657 2.414227e+02 0 0
0.245000 0 0 40.9586 2.414227e+02 0 0
0.250000 0 0 39.7515 2.414227e+02 0 0
0.255000 0 0 38.5444 2.414227e+02 0 0
0.260000 0 0 37.3373 2.414227e+02 0 0
0.265000 0 0 36.1302 2.414227e+02 0 0
0.270000 0 0 34.9231 2.414227e+02 0 0
0.275000 0 0 33.7159 2.414227e+02 0 0
0.280000 0 0 32.5088 2.414227e+02 0 0
0.285000 0 0 31.3017 2.414227e+02 0 0
0.290000 0 0 30.0946 2.414227e+02 0 0
0.295000 0 0 28.8875 2.414227e+02 0 0
0.300000 0 0 27.6804 2.414227e+02 0 0
0.305000 0 0 26.4733 2.414227e+02 0 0
0.310000 0 0 25.2661 2.414227e+02 0 0
0.315000 0 0 24.059 2.414227e+02 0 0
0.320000 0 0 22.8519 2.414227e+02 0 0
0.325000 0 0 21.6448 2.414227e+02 0 0
0.330000 0 0 20.4377 2.414227e+02 0 0
0.335000 0 0 19.2306 2.414227e+02 0 0
0.340000 0 0 18.0235 2.414227e+02 0 0
0.345000 0 0 16.8163 2.414227e+02 0 0
0.350000 0 0 15.6092 2.414227e+02 0 0
0.355000 0 0 14.4021 2.414227e+02 0 0
0.360000 0 0 13.195 2.414227e+02 0 0
0.365000 0 0 11.9879 2.414227e+02 0 0
0.370000 0 0 10.7864 2.384732e+02 0 0
0.375000 0 0 9.61033 2.312293e+02 0 0
0.380000 0 0 8.48124 2.196910e+02 0 0
0.385000 0 0 7.42057 2.038581e+02 0 0
0.390000 0 0 6.44747 1.854894e+02 0 0
0.395000 0 0 5.56372 1.682095e+02 0 0
0.400000 0 0 4.76337 1.521282e+02 0 0
0.405000 0 0 4.04044 1.372454e+02 0 0
0.410000 0 0 3.38892 1.235612e+02 0 0
0.415000 0 0 2.80283 1.110755e+02 0 0
0.420000 0 0 2.27617 9.978830e+01 0 0
0.425000 0 0 1.80295 8.969967e+01 0 0
0.430000 0 0 1.37718 8.080958e+01 0 0
0.435000 0 0 0.992857 7.311214e+01 0 0
0.440000 0 0 0.645301 6.591400e+01 0 0
0.445000 0 0 0.333677 5.873951e+01 0 0
0.450000 0 0 0.0578667 5.158865e+01 0 0
0.455000 0 0 -0.182249 4.446144e+01 0 0
0.460000 0 0 -0.386787 3.735787e+01 0 0
0.465000 0 0 -0.555867 3.027794e+01 0 0
0.470000 0 0 -0.689606 2.322165e+01 0 0
0.475000 0 0 -0.788123 1.618900e+01 0 0
0.480000 0 0 -0.851535 9.179999e+00 0 0
0.485000 0 0 -0.88 2.251454e+00 0 0
0.490000 0 0 -0.875145 -4.071390e+00 0 0
0.495000 0 0 -0.840508 -9.660839e+00 0 0
0.500000 0 0 -0.779759 -1.451689e+01 0 0
0.505000 0 0 -0.696562 -1.863955e+01 0 0
0.510000 0 0 -0.594585 -2.202881e+01 0 0
0.515000 0 0 -0.477496 -2.468468e+01 0 0
0.520000 0 0 -0.348961 -2.660715e+01 0 0
0.525000 0 0 -0.212647 -2.779622e+01 0 0
0.530000 0 0 -0.072221 -2.825190e+01 0 0
0.535000 0 0 0.0687137 -2.802897e+01 0 0
0.540000 0 0 0.207214 -2.728613e+01 0 0
0.545000 0 0 0.340725 -2.603343e+01 0 0
0.550000 0 0 0.466699 -2.427088e+01 0 0
0.555000 0 0 0.582584 -2.199847e+01 0 0
0.560000 0 0 0.685833 -1.921620e+01 0 0
0.565000 0 0 0.773897 -1.592408e+01 0 0
0.570000 0 0 0.844224 -1.212210e+01 0 0
0.575000 0 0 0.894268 -7.810259e+00 0 0
0.580000 0 0 0.921477 -2.988564e+00 0 0
0.585000 0 0 0.924274 1.760736e+00 0 0
0.590000 0 0 0.904961 5.855619e+00 0 0
0.595000 0 0 0.866809 9.296086e+00 0 0
0.600000 0 0 0.81309 1.208214e+01 0 0
0.605000 0 0 0.747078 1.421377e+01 0 0
0.610000 0 0 0.672043 1.569099e+01 0 0
0.615000 0 0 0.591259 1.651379e+01 0 0
0.620000 0 0 0.507996 1.668218e+01 0 0
0.625000 0 0 0.425528 1.619615e+01 0 0
0.630000 0 0 0.347109 1.508864e+01 0 0
0.635000 0 0 0.274722 1.387919e+01 0 0
0.640000 0 0 0.208188 1.274700e+01 0 0
0.645000 0 0 0.147123 1.169209e+01 0 0
0.650000 0 0 0.0911387 1.071445e+01 0 0
0.655000 0 0 0.0398495 9.814082e+00 0 0
0.660000 0 0 -0.0071309 8.990984e+00 0 0
0.665000 0 0 -0.0501891 8.245157e+00 0 0
0.670000 0 0 -0.0897113 7.576601e+00 0 0
0.675000 0 0 -0.126084 6.985317e+00 0 0
0.680000 0 0 -0.159671 6.448649e+00 0 0
0.685000 0 0 -0.190496 5.873482e+00 0 0
0.690000 0 0 -0.218325 5.249753e+00 0 0
0.695000 0 0 -0.242913 4.577462e+00 0 0
0.700000 0 0 -0.264018 3.856608e+00 0 0
0.705000 0 0 -0.281398 3.087192e+00 0 0
0.710000 0 0 -0.294809 2.269213e+00 0 0
0.715000 0 0 -0.304009 1.402671e+00 0 0
0.720000 0 0 -0.308755 4.875677e-01 0 0
0.725000 0 0 -0.308804 -4.760984e-01 0 0
0.730000 0 0 -0.303996 -1.432702e+00 0 0
0.735000 0 0 -0.294625 -2.301221e+00 0 0
0.740000 0 0 -0.281132 -3.080969e+00 0 0
0.745000 0 0 -0.263963 -3.771946e+00 0 0
0.750000 0 0 -0.243561 -4.374153e+00 0 0
0.755000 0 0 -0.220369 -4.887588e+00 0 0
0.760000 0 0 -0.194833 -5.312253e+00 0 0
0.765000 0 0 -0.167395 -5.648147e+00 0 0
0.770000 0 0 -0.138499 -5.895270e+00 0 0
0.775000 0 0 -0.10859 -6.054577e+00 0 0
0.780000 0 0 -0.0780422 -6.157584e+00 0 0
0.785000 0 0 -0.0470822 -6.219568e+00 0 0
0.790000 0 0 -0.0159149 -6.240531e+00 0 0
0.795000 0 0 0.0152547 -6.220472e+00 0 0
0.800000 0 0 0.0462215 -6.159390e+00 0 0
0.805000 0 0 0.0767803 -6.057287e+00 0 0
0.810000 0 0 0.106726 -5.914162e+00 0 0
0.815000 0 0 0.135854 -5.730015e+00 0 0
0.820000 0 0 0.163958 -5.504846e+00 0 0
0.825000 0 0 0.190837 -5.242948e+00 0 0
0.830000 0 0 0.216373 -4.970078e+00 0 0
0.835000 0 0 0.240527 -4.690529e+00 0 0
0.840000 0 0 0.263267 -4.404301e+00 0 0
0.845000 0 0 0.284559 -4.111394e+00 0 0
0.850000 0 0 0.304369 -3.811809e+00 0 0
0.855000 0 0 0.322666 -3.505544e+00 0 0
0.860000 0 0 0.339414 -3.192601e+00 0 0
0.865000 0 0 0.354581 -2.872979e+00 0 0
0.870000 0 0 0.368132 -2.546678e+00 0 0
0.875000 0 0 0.380037 -2.214427e+00 0 0
0.880000 0 0 0.390269 -1.877729e+00 0 0
0.885000 0 0 0.398807 -1.536630e+00 0 0
0.890000 0 0 0.405628 -1.191129e+00 0 0
0.895000 0 0 0.410711 -8.412275e-01 0 0
0.900000 0 0 0.414033 -4.869247e-01 0 0
0.905000 0 0 0.415573 -1.282206e-01 0 0
0.910000 0 0 0.415308 2.348847e-01 0 0
0.915000 0 0 0.413217 6.023912e-01 0 0
0.920000 0 0 0.409277 9.740152e-01 0 0
0.925000 0 0 0.403529 1.316249e+00 0 0
0.930000 0 0 0.396202 1.606088e+00 0 0
0.935000 0 0 0.387556 1.843531e+00 0 0
0.940000 0 0 0.377854 2.028581e+00 0 0
0.945000 0 0 0.367357 2.161235e+00 0 0
0.950000 0 0 0.356329 2.241494e+00 0 0
0.955000 0 0 0.34503 2.269359e+00 0 0
0.960000 0 0 0.333723 2.244828e+00 0 0
0.965000 0 0 0.322669 2.167903e+00 0 0
0.970000 0 0 0.312127 2.044661e+00 0 0
0.975000 0 0 0.302197 1.931338e+00 0 0
0.980000 0 0 0.292774 1.841614e+00 0 0
0.985000 0 0 0.283741 1.775491e+00 0 0
0.990000 0 0 0.27498 1.732968e+00 0 0
0.995000 0 0 0.266372 1.714046e+00 0 0
1.000000 0 0 0.2578 1.718724e+00 0 0
1.005000 0 0 0.249146 1.747002e+00 0 0
1.010000 0 0 0.240291 1.798881e+00 0 0
1.015000 0 0 0.231117 1.874360e+00 0 0
1.020000 0 0 0.221523 1.960214e+00 0 0
1.025000 0 0 0.211565 2.018110e+00 0 0
1.030000 0 0 0.201393 2.045614e+00 0 0
1.035000 0 0 0.191159 2.042729e+00 0 0
1.040000 0 0 0.181016 2.009453e+00 0 0
1.045000 0 0 0.171115 1.945787e+00 0 0
1.050000 0 0 0.161609 1.851730e+00 0 0
1.055000 0 0 0.152649 1.727283e+00 0 0
1.060000 0 0 0.144387 1.572446e+00 0 0
1.065000 0 0 0.136975 1.387219e+00 0 0
1.070000 0 0 0.130509 1.205365e+00 0 0
1.075000 0 0 0.124859 1.060664e+00 0 0
1.080000 0 0 0.11984 9.531142e-01 0 0
1.085000 0 0 0.115266 8.827165e-01 0 0
1.090000 0 0 0.110951 8.494708e-01 0 0
1.095000 0 0 0.10671 8.533770e-01 0 0
1.100000 0 0 0.102356 8.944351e-01 0 0
1.105000 0 0 0.0977033 9.726451e-01 0 0
1.110000 0 0 0.0925671 1.088007e+00 0 0
1.115000 0 0 0.086763 1.237206e+00 0 0
1.120000 0 0 0.0802349 1.367909e+00 0 0
1.125000 0 0 0.0731448 1.462048e+00 0 0
1.130000 0 0 0.0656754 1.519624e+00 0 0
1.135000 0 0 0.0580095 1.540637e+00 0 0
1.140000 0 0 0.05033 1.525087e+00 0 0
1.145000 0 0 0.0428196 1.472973e+00 0 0
1.150000 0 0 0.0356612 1.384296e+00 0 0
1.155000 0 0 0.0290376 1.259056e+00 0 0
1.160000 0 0 0.0231315 1.097253e+00 0 0
1.165000 0 0 0.0181183 9.065049e-01 0 0
1.170000 0 0 0.0140591 7.181478e-01 0 0
1.175000 0 0 0.0109272 5.355715e-01 0 0
1.180000 0 0 0.0086938 3.587762e-01 0 0
1.185000 0 0 0.0073298 1.877617e-01 0 0
1.190000 0 0 0.0068065 2.252807e-02 0 0
1.195000 0 0 0 0 0 0
1.200000 0 0 0 0 0 0
1.205000 0 0 0 0 0 0
1.210000 0 0 0 0 0 0
1.215000 0 0 0 0 0 0
1.220000 0 0 0 0 0 0
1.225000 0 0 0 0 0 0
1.230000 0 0 0 0 0 0
1.235000 0 0 0 0 0 0
1.240000 0 0 0 0 0 0
1.245000 0 0 0 0 0 0
1.250000 0 0 0 0 0 0
1.255000 0 0 0 0 0 0
1.260000 0 0 0 0 0 0
1.265000 0 0 0 0 0 0
1.270000 0 0 0 0 0 0
1.275000 0 0 0 0 0 0
1.280000 0 0 0 0 0 0
1.285000 0 0 0 0 0 0
1.290000 0 0 0 0 0 0
1.295000 0 0 0 0 0 0
1.300000 0 0 0 0 0 0
1.305000 0 0 0 0 0 0
1.310000 0 0 0 0 0 0
1.315000 0 0 0 0 0 0
1.320000 0 0 0 0 0 0
1.325000 0 0 0 0 0 0
1.330000 0 0 0 0 0 0
1.335000 0 0 0 0 0 0
1.340000 0 0 0 0 0 0
1.345000 0 0 0 0 0 0
1.350000 0 0 0 0 0 0
1.355000 0 0 0 0 0 0
1.360000 0 0 0 0 0 0
1.365000 0 0 0 0 0 0
1.370000 0 0 0 0 0 0
1.375000 0 0 0 0 0 0
1.380000 0 0 0 0 0 0
1.385000 0 0 0 0 0 0
1.390000 0 0 0 0 0 0
1.395000 0 0 0 0 0 0
1.400000 0 0 0 0 0 0
1.405000 0 0 0 0 0 0
1.410000 0 0 0 0 0 0
1.415000 0 0 0 0 0 0
1.420000 0 0 0 0 0 0
1.425000 0 0 0 0 0 0
1.430000 0 0 0 0 0 0
1.435000 0 0 0 0 0 0
1.440000 0 0 0 0 0 0
1.445000 0 0 0 0 0 0
1.450000 0 0 0 0 0 0
1.455000 0 0 0 0 0 0
1.460000 0 0 0 0 0 0
1.465000 0 0 0 0 0 0
1.470000 0 0 0 0 0 0
1.475000 0 0 0 0 0 0
1.480000 0 0 0 0 0 0
1.485000 0 0 0 0 0 0
1.490000 0 0 0 0 0 0
1.495000 0 0 0 0 0 0
1.500000 0 0 0 0 0 0
1.505000 0 0 0 0 0 0
1.510000 0 0 0 0 0 0
1.515000 0 0 0 0 0 0
1.520000 0 0 0 0 0 0
1.525000 0 0 0 0 0 0
1.530000 0 0 0 0 0 0
1.535000 0 0 0 0 0 0
1.540000 0 0 0 0 0 0
1.545000 0 0 0 0 0 0
1.550000 0 0 0 0 0 0
1.555000 0 0 0 0 0 0
1.560000 0 0 0 0 0 0
1.565000 0 0 0 0 0 0
1.570000 0 0 0 0 0 0
1.575000 0 0 0 0 0 0
1.580000 0 0 0 0 0 0
1.585000 0 0 0 0 0 0
1.590000 0 0 0 0 0 0
1.595000 0 0 0 0 0 0
1.600000 0 0 0 0 0 0
1.605000 0 0 0 0 0 0
1.610000 0 0 0 0 0 0
1.615000 0 0 0 0 0 0
1.620000 0 0 0 0 0 0
1.625000 0 0 0 0 0 0
1.630000 0 0 0 0 0 0
1.635000 0 0 0 0 0 0
1.640000 0 0 0 0 0 0
1.645000 0 0 0 0 0 0
1.650000 0 0 0 0 0 0
1.655000 0 0 0 0 0 0
1.660000 0 0 0 0 0 0
1.665000 0 0 0 0 0 0
1.670000 0 0 0 0 0 0
1.675000 0 0 0 0 0 0
1.680000 0 0 0 0 0 0
1.685000 0 0 0 0 0 0
1.690000 0 0 0 0 0 0
1.695000 0 0 0 0 0 0
1.700000 0 0 0 0 0 0
1.705000 0 0 0 0 0 0
1.710000 0 0 0 0 0 0
1.715000 0 0 0 0 0 0
1.720000 0 0 0 0 0 0
1.725000 0 0 0 0 0 0
1.730000 0 0 0 0 0 0
1.735000 0 0 0 0 0 0
1.740000 0 0 0 0 0 0
1.745000 0 0 0 0 0 0
1.750000 0 0 0 0 0 0
1.755000 0 0 0 0 0 0
1.760000 0 0 0 0 0 0
1.765000 0 0 0 0 0 0
1.770000 0 0 0 0 0 0
1.775000 0 0 0 0 0 0
1.780000 0 0 0 0 0 0
1.785000 0 0 0 0 0 0
1.790000 0 0 0 0 0 0
1.795000 0 0 0 0 0 0
1.800000 0 0 0 0 0 0
1.805000 0 0 0 0 0 0
1.810000 0 0 0 0 0 0
1.815000 0 0 0 0 0 0
1.820000 0 0 0 0 0 0
1.825000 0 0 0 0 0 0
1.830000 0 0 0 0 0 0
1.835000 0 0 0 0 0 0
1.840000 0 0 0 0 0 0
1.845000 0 0 0 0 0 0
1.850000 0 0 0 0 0 0
1.855000 0 0 0 0 0 0
1.860000 0 0 0 0 0 0
1.865000 0 0 0 0 0 0
1.870000 0 0 0 0 0 0
1.875000 0 0 0 0 0 0
1.880000 0 0 0 0 0 0
1.885000 0 0 0 0 0 0
1.890000 0 0 0 0 0 0
1.895000 0 0 0 0 0 0
1.900000 0 0 0 0 0 0
1.905000 0 0 0 0 0 0
1.910000 0 0 0 0 0 0
1.915000 0 0 0 0 0 0
1.920000 0 0 0 0 0 0
1.925000 0 0 0 0 0 0
1.930000 0 0 0 0 0 0
1.935000 0 0 0 0 0 0
1.940000 0 0 0 0 0 0
1.945000 0 0 0 0 0 0
1.950000 0 0 0 0 0 0
1.955000 0 0 0 0 0 0
1.960000 0 0 0 0 0 0
1.965000 0 0 0 0 0 0
1.970000 0 0 0 0 0 0
1.975000 0 0 0 0 0 0
1.980000 0 0 0 0 0 0
1.985000 0 0 0 0 0 0
1.990000 0 0 0 0 0 0
1.995000 0 0 0 0 0 0
2.000000 0 0 0 0 0 0
2.005000 0 0 0 0 0 0
2.010000 0 0 0 0 0 0
2.015000 0 0 0 0 0 0
2.020000 0 0 0 0 0 0
2.025000 0 0 0 0 0 0
2.030000 0 0 0 0 0 0
2.035000 0 0 0 0 0 0
2.040000 0 0 0 0 0 0
2.045000 0 0 0 0 0 0
2.050000 0 0 0 0 0 0
2.055000 0 0 0 0 0 0
2.060000 0 0 0 0 0 0
2.065000 0 0 0 0 0 0
2.070000 0 0 0 0 0 0
2.075000 0 0 0 0 0 0
2.080000 0 0 0 0 0 0
2.085000 0 0 0 0 0 0
2.090000 0 0 0 0 0 0
2.095000 0 0 0 0 0 0
2.100000 0 0 0 0 0 0
2.105000 0 0 0 0 0 0
2.110000 0 0 0 0 0 0
2.115000 0 0 0 0 0 0
2.120000 0 0 0 0 0 0
2.125000 0 0 0 0 0 0
2.130000 0 0 0 0 0 0
2.135000 0 0 0 0 0 0
2.140000 0 0 0 0 0 0
2.145000 0 0 0 0 0 0
2.150000 0 0 0 0 0 0
2.155000 0 0 0 0 0 0
2.160000 0 0 0 0 0 0
2.165000 0 0 0 0 0 0
2.170000 0 0 0 0 0 0
2.175000 0 0 0 0 0 0
2.180000 0 0 0 0 0 0
2.185000 0 0 0 0 0 0
2.190000 0 0 0 0 0 0
2.195000 0 0 0 0 0 0
2.200000 0 0 0 0 0 0
2.205000 0 0 0 0 0 0
2.210000 0 0 0 0 0 0
2.215000 0 0 0 0 0 0
2.220000 0 0 0 0 0 0
2.225000 0 0 0 0 0 0
2.230000 0 0 0 0 0 0
2.235000 0 0 0 0 0 0
2.240000 0 0 0 0 0 0
2.245000 0 0 0 0 0 0
2.250000 0 0 0 0 0 0
2.255000 0 0 0 0 0 0
2.260000 0 0 0 0 0 0
2.265000 0 0 0 0 0 0
2.270000 0 0 0 0 0 0
2.275000 0 0 0 0 0 0
2.280000 0 0 0 0 0 0
2.285000 0 0 0 0 0 0
2.290000 0 0 0 0 0 0
2.295000 0 0 0 0 0 0
2.300000 0 0 0 0 0 0
2.305000 0 0 0 0 0 0
2.310000 0 0 0 0 0 0
2.315000 0 0 0 0 0 0
2.320000 0 0 0 0 0 0
2.325000 0 0 0 0 0 0
2.330000 0 0 0 0 0 0
2.335000 0 0 0 0 0 0
2.340000 0 0 0 0 0 0
2.345000 0 0 0 0 0 0
2.350000 0 0 0 0 0 0
2.355000 0 0 0 0 0 0
2.360000 0 0 0 0 0 0
2.365000 0 0 0 0 0 0
2.370000 0 0 0 0 0 0
2.375000 0 0 0 0 0 0
2.380000 0 0 0 0 0 0
2.385000 0 0 0 0 0 0
2.390000 0 0 0 0 0 0
2.395000 0 0 0 0 0 0
2.400000 0 0 0 0 0 0
2.405000 0 0 0 0 0 0
