# Supplementary material for: Refining amino acid hydrophobicity for dynamics simulation of membrane proteins
Source: PeerJ. 2018 Jan 10;6:e4230. doi: 10.7717/peerj.4230 (PMC5767086; doi:10.7717/peerj.4230)
Supplement: Supplemental Information 1 — Version 2.4 of the CgProt force field is included as a tar.gz archive. The package includes parameter text files, Python scripts, and equilibrated bilayer coordinates needed for simulations with the free Gromacs software package. [file peerj-06-4230-s001.tgz › cgprot24/nb/table_CA_POL.xvg]

0.000000 0 0 203.603 6.423238e+02 0 0
0.005000 0 0 200.391 6.423238e+02 0 0
0.010000 0 0 197.18 6.423238e+02 0 0
0.015000 0 0 193.968 6.423238e+02 0 0
0.020000 0 0 190.756 6.423238e+02 0 0
0.025000 0 0 187.545 6.423238e+02 0 0
0.030000 0 0 184.333 6.423238e+02 0 0
0.035000 0 0 181.122 6.423238e+02 0 0
0.040000 0 0 177.91 6.423238e+02 0 0
0.045000 0 0 174.698 6.423238e+02 0 0
0.050000 0 0 171.487 6.423238e+02 0 0
0.055000 0 0 168.275 6.423238e+02 0 0
0.060000 0 0 165.064 6.423238e+02 0 0
0.065000 0 0 161.852 6.423238e+02 0 0
0.070000 0 0 158.64 6.423238e+02 0 0
0.075000 0 0 155.429 6.423238e+02 0 0
0.080000 0 0 152.217 6.423238e+02 0 0
0.085000 0 0 149.005 6.423238e+02 0 0
0.090000 0 0 145.794 6.423238e+02 0 0
0.095000 0 0 142.582 6.423238e+02 0 0
0.100000 0 0 139.37 6.423238e+02 0 0
0.105000 0 0 136.159 6.423238e+02 0 0
0.110000 0 0 132.947 6.423238e+02 0 0
0.115000 0 0 129.736 6.423238e+02 0 0
0.120000 0 0 126.524 6.423238e+02 0 0
0.125000 0 0 123.312 6.423238e+02 0 0
0.130000 0 0 120.101 6.423238e+02 0 0
0.135000 0 0 116.889 6.423238e+02 0 0
0.140000 0 0 113.678 6.423238e+02 0 0
0.145000 0 0 110.466 6.423238e+02 0 0
0.150000 0 0 107.254 6.423238e+02 0 0
0.155000 0 0 104.043 6.423238e+02 0 0
0.160000 0 0 100.831 6.423238e+02 0 0
0.165000 0 0 97.6195 6.423238e+02 0 0
0.170000 0 0 94.4079 6.423238e+02 0 0
0.175000 0 0 91.1962 6.423238e+02 0 0
0.180000 0 0 87.9846 6.423238e+02 0 0
0.185000 0 0 84.773 6.423238e+02 0 0
0.190000 0 0 81.5614 6.423238e+02 0 0
0.195000 0 0 78.3498 6.423238e+02 0 0
0.200000 0 0 75.1382 6.423238e+02 0 0
0.205000 0 0 71.9265 6.423238e+02 0 0
0.210000 0 0 68.7149 6.423238e+02 0 0
0.215000 0 0 65.5033 6.423238e+02 0 0
0.220000 0 0 62.2917 6.423238e+02 0 0
0.225000 0 0 59.0801 6.423238e+02 0 0
0.230000 0 0 55.8684 6.423238e+02 0 0
0.235000 0 0 52.6568 6.423238e+02 0 0
0.240000 0 0 49.4452 6.423238e+02 0 0
0.245000 0 0 46.2336 6.423238e+02 0 0
0.250000 0 0 43.022 6.423238e+02 0 0
0.255000 0 0 39.8103 6.423238e+02 0 0
0.260000 0 0 36.5987 6.423238e+02 0 0
0.265000 0 0 33.3871 6.423238e+02 0 0
0.270000 0 0 30.1755 6.423238e+02 0 0
0.275000 0 0 26.9639 6.423238e+02 0 0
0.280000 0 0 23.7523 6.423238e+02 0 0
0.285000 0 0 20.5406 6.423238e+02 0 0
0.290000 0 0 17.5844 5.409679e+02 0 0
0.295000 0 0 15.1229 4.444339e+02 0 0
0.300000 0 0 13.132 3.527215e+02 0 0
0.305000 0 0 11.579 2.721926e+02 0 0
0.310000 0 0 10.3706 2.150933e+02 0 0
0.315000 0 0 9.38849 1.817291e+02 0 0
0.320000 0 0 8.51384 1.719287e+02 0 0
0.325000 0 0 7.64948 1.748632e+02 0 0
0.330000 0 0 6.75474 1.840819e+02 0 0
0.335000 0 0 5.79819 1.995849e+02 0 0
0.340000 0 0 4.75052 2.186184e+02 0 0
0.345000 0 0 3.64147 2.217183e+02 0 0
0.350000 0 0 2.56621 2.050950e+02 0 0
0.355000 0 0 1.62339 1.687487e+02 0 0
0.360000 0 0 0.89844 1.227994e+02 0 0
0.365000 0 0 0.373136 8.957706e+01 0 0
0.370000 0 0 -0.019882 6.988508e+01 0 0
0.375000 0 0 -0.348251 6.363892e+01 0 0
0.380000 0 0 -0.660952 6.088554e+01 0 0
0.385000 0 0 -0.951548 5.479671e+01 0 0
0.390000 0 0 -1.20336 4.537240e+01 0 0
0.395000 0 0 -1.40012 3.319339e+01 0 0
0.400000 0 0 -1.53963 2.315259e+01 0 0
0.405000 0 0 -1.63705 1.635614e+01 0 0
0.410000 0 0 -1.7086 1.280405e+01 0 0
0.415000 0 0 -1.76927 1.149608e+01 0 0
0.420000 0 0 -1.82294 9.904045e+00 0 0
0.425000 0 0 -1.86763 7.904651e+00 0 0
0.430000 0 0 -1.9013 5.499348e+00 0 0
0.435000 0 0 -1.92272 3.133900e+00 0 0
0.440000 0 0 -1.9333 1.162084e+00 0 0
0.445000 0 0 -1.935 -4.161025e-01 0 0
0.450000 0 0 -1.92976 -1.659628e+00 0 0
0.455000 0 0 -1.91786 -3.168916e+00 0 0
0.460000 0 0 -1.89736 -5.100776e+00 0 0
0.465000 0 0 -1.86615 -7.455208e+00 0 0
0.470000 0 0 -1.82243 -9.958703e+00 0 0
0.475000 0 0 -1.76769 -1.181897e+01 0 0
0.480000 0 0 -1.70539 -1.298582e+01 0 0
0.485000 0 0 -1.63899 -1.345944e+01 0 0
0.490000 0 0 -1.5712 -1.368532e+01 0 0
0.495000 0 0 -1.50186 -1.407501e+01 0 0
0.500000 0 0 -1.43017 -1.462851e+01 0 0
0.505000 0 0 -1.35532 -1.532853e+01 0 0
0.510000 0 0 -1.27704 -1.595842e+01 0 0
0.515000 0 0 -1.19596 -1.645307e+01 0 0
0.520000 0 0 -1.11274 -1.681249e+01 0 0
0.525000 0 0 -1.0281 -1.699607e+01 0 0
0.530000 0 0 -0.943306 -1.686879e+01 0 0
0.535000 0 0 -0.85995 -1.641987e+01 0 0
0.540000 0 0 -0.779643 -1.564932e+01 0 0
0.545000 0 0 -0.703503 -1.485736e+01 0 0
0.550000 0 0 -0.630564 -1.436872e+01 0 0
0.555000 0 0 -0.55931 -1.418353e+01 0 0
0.560000 0 0 -0.488238 -1.427274e+01 0 0
0.565000 0 0 -0.416968 -1.417821e+01 0 0
0.570000 0 0 -0.347025 -1.374189e+01 0 0
0.575000 0 0 -0.280119 -1.296378e+01 0 0
0.580000 0 0 -0.217864 -1.193418e+01 0 0
0.585000 0 0 -0.160585 -1.099860e+01 0 0
0.590000 0 0 -0.107664 -1.019093e+01 0 0
0.595000 0 0 -0.058462 -9.511173e+00 0 0
0.600000 0 0 -0.012526 -8.840245e+00 0 0
0.605000 0 0 0.029704 -8.028211e+00 0 0
0.610000 0 0 0.06752 -7.074587e+00 0 0
0.615000 0 0 0.100216 -5.984317e+00 0 0
0.620000 0 0 0.127322 -4.858646e+00 0 0
0.625000 0 0 0.14881 -3.737601e+00 0 0
0.630000 0 0 0.164705 -2.621182e+00 0 0
0.635000 0 0 0.175049 -1.529677e+00 0 0
0.640000 0 0 0.180203 -5.527630e-01 0 0
0.645000 0 0 0.180786 2.989267e-01 0 0
0.650000 0 0 0.177423 1.025392e+00 0 0
0.655000 0 0 0.170677 1.669054e+00 0 0
0.660000 0 0 0.160766 2.291705e+00 0 0
0.665000 0 0 0.147794 2.893869e+00 0 0
0.670000 0 0 0.131862 3.474511e+00 0 0
0.675000 0 0 0.113137 4.004954e+00 0 0
0.680000 0 0 0.091918 4.472210e+00 0 0
0.685000 0 0 0.06852 4.876278e+00 0 0
0.690000 0 0 0.043299 5.174605e+00 0 0
0.695000 0 0 0.017342 5.148775e+00 0 0
0.700000 0 0 -0.007597 4.767914e+00 0 0
0.705000 0 0 -0.029745 4.032023e+00 0 0
0.710000 0 0 -0.047626 3.150615e+00 0 0
0.715000 0 0 -0.061602 2.475166e+00 0 0
0.720000 0 0 -0.07273 2.011227e+00 0 0
0.725000 0 0 -0.082066 1.753730e+00 0 0
0.730000 0 0 -0.090242 1.500099e+00 0 0
0.735000 0 0 -0.096898 1.145169e+00 0 0
0.740000 0 0 -0.101525 6.889407e-01 0 0
0.745000 0 0 -0.103654 1.736613e-01 0 0
0.750000 0 0 -0.103621 -1.471889e-01 0 0
0.755000 0 0 -0.102576 -2.313629e-01 0 0
0.760000 0 0 -0.101702 -7.886082e-02 0 0
0.765000 0 0 -0.101931 1.263490e-01 0 0
0.770000 0 0 -0.10245 2.989052e-02 0 0
0.775000 0 0 -0.101712 -3.771018e-01 0 0
0.780000 0 0 -0.098164 -1.087260e+00 0 0
0.785000 0 0 -0.091176 -1.634036e+00 0 0
0.790000 0 0 -0.082559 -1.739321e+00 0 0
0.795000 0 0 -0.074519 -1.403114e+00 0 0
0.800000 0 0 -0.069194 -7.160314e-01 0 0
0.805000 0 0 -0.066779 -3.191180e-01 0 0
0.810000 0 0 -0.065311 -3.372716e-01 0 0
0.815000 0 0 -0.062715 -7.704923e-01 0 0
0.820000 0 0 -0.057225 -1.380117e+00 0 0
0.825000 0 0 -0.049523 -1.639176e+00 0 0
0.830000 0 0 -0.041449 -1.528678e+00 0 0
0.835000 0 0 -0.034851 -1.051864e+00 0 0
0.840000 0 0 -0.030859 -5.917150e-01 0 0
0.845000 0 0 -0.028468 -4.111609e-01 0 0
0.850000 0 0 -0.026281 -5.102018e-01 0 0
0.855000 0 0 -0.022924 -8.549387e-01 0 0
0.860000 0 0 -0.017844 -1.159514e+00 0 0
0.865000 0 0 -0.011503 -1.359256e+00 0 0
0.870000 0 0 -0.004426 -1.454166e+00 0 0
0.875000 0 0 0.002874 -1.452830e+00 0 0
0.880000 0 0 0.009979 -1.376972e+00 0 0
0.885000 0 0 0.016521 -1.227652e+00 0 0
0.890000 0 0 0.022133 -1.004996e+00 0 0
0.895000 0 0 0.026518 -7.482918e-01 0 0
0.900000 0 0 0.029611 -4.887398e-01 0 0
0.905000 0 0 0.0314 -2.263405e-01 0 0
0.910000 0 0 0.031876 2.922310e-02 0 0
0.915000 0 0 0.0313 1.792590e-01 0 0
0.920000 0 0 0.030303 1.979741e-01 0 0
0.925000 0 0 0.029539 8.536837e-02 0 0
0.930000 0 0 0.029607 -1.065626e-01 0 0
0.935000 0 0 0.030475 -2.270965e-01 0 0
0.940000 0 0 0.031743 -2.666759e-01 0 0
0.945000 0 0 0.033007 -2.253449e-01 0 0
0.950000 0 0 0.034058 -2.185704e-01 0 0
0.955000 0 0 0.035428 -3.531005e-01 0 0
0.960000 0 0 0.037824 -6.289351e-01 0 0
0.965000 0 0 0.041938 -1.020667e+00 0 0
0.970000 0 0 0.047639 -1.209712e+00 0 0
0.975000 0 0 0.053538 -1.100248e+00 0 0
0.980000 0 0 0.058144 -6.922779e-01 0 0
0.985000 0 0 0.060109 -1.186902e-01 0 0
0.990000 0 0 0.05983 1.783651e-01 0 0
0.995000 0 0 0.058846 1.635888e-01 0 0
1.000000 0 0 0.058714 -1.630191e-01 0 0
1.005000 0 0 0.060567 -5.390693e-01 0 0
1.010000 0 0 0.063714 -6.805199e-01 0 0
1.015000 0 0 0.066981 -5.872605e-01 0 0
1.020000 0 0 0.069201 -2.708468e-01 0 0
1.025000 0 0 0.069653 8.626054e-02 0 0
1.030000 0 0 0.068375 4.210741e-01 0 0
1.035000 0 0 0.065479 7.335938e-01 0 0
1.040000 0 0 0.061105 9.965415e-01 0 0
1.045000 0 0 0.055781 1.105469e+00 0 0
1.050000 0 0 0.050324 1.050118e+00 0 0
1.055000 0 0 0.045554 8.304896e-01 0 0
1.060000 0 0 0.042094 5.736783e-01 0 0
1.065000 0 0 0.039611 4.398292e-01 0 0
1.070000 0 0 0.03749 4.294624e-01 0 0
1.075000 0 0 0.035114 5.362857e-01 0 0
1.080000 0 0 0.032169 6.312672e-01 0 0
1.085000 0 0 0.028906 6.633582e-01 0 0
1.090000 0 0 0.02564 6.325587e-01 0 0
1.095000 0 0 0.022674 5.499246e-01 0 0
1.100000 0 0 0.02014 4.643606e-01 0 0
1.105000 0 0 0.018026 3.816714e-01 0 0
1.110000 0 0 0.016318 3.018569e-01 0 0
1.115000 0 0 0.015033 2.049862e-01 0 0
1.120000 0 0 0.014346 6.200740e-02 0 0
1.125000 0 0 0.01449 -1.273265e-01 0 0
1.130000 0 0 0.015694 -3.570445e-01 0 0
1.135000 0 0 0.017823 -4.612124e-01 0 0
1.140000 0 0 0.019972 -3.646274e-01 0 0
1.145000 0 0 0.021135 -6.728961e-02 0 0
1.150000 0 0 0.020371 3.629461e-01 0 0
1.155000 0 0 0.017909 5.775428e-01 0 0
1.160000 0 0 0.015037 5.271917e-01 0 0
1.165000 0 0 0.013079 2.118928e-01 0 0
1.170000 0 0 0.0131 -1.871532e-01 0 0
1.175000 0 0 0.014576 -3.657570e-01 0 0
1.180000 0 0 0.016382 -3.191022e-01 0 0
1.185000 0 0 0.017394 -5.300574e-02 0 0
1.190000 0 0 0.016971 1.995365e-01 0 0
1.195000 0 0 0.015623 3.174857e-01 0 0
1.200000 0 0 0 0 0 0
1.205000 0 0 0 0 0 0
1.210000 0 0 0 0 0 0
1.215000 0 0 0 0 0 0
1.220000 0 0 0 0 0 0
1.225000 0 0 0 0 0 0
1.230000 0 0 0 0 0 0
1.235000 0 0 0 0 0 0
1.240000 0 0 0 0 0 0
1.245000 0 0 0 0 0 0
1.250000 0 0 0 0 0 0
1.255000 0 0 0 0 0 0
1.260000 0 0 0 0 0 0
1.265000 0 0 0 0 0 0
1.270000 0 0 0 0 0 0
1.275000 0 0 0 0 0 0
1.280000 0 0 0 0 0 0
1.285000 0 0 0 0 0 0
1.290000 0 0 0 0 0 0
1.295000 0 0 0 0 0 0
1.300000 0 0 0 0 0 0
1.305000 0 0 0 0 0 0
1.310000 0 0 0 0 0 0
1.315000 0 0 0 0 0 0
1.320000 0 0 0 0 0 0
1.325000 0 0 0 0 0 0
1.330000 0 0 0 0 0 0
1.335000 0 0 0 0 0 0
1.340000 0 0 0 0 0 0
1.345000 0 0 0 0 0 0
1.350000 0 0 0 0 0 0
1.355000 0 0 0 0 0 0
1.360000 0 0 0 0 0 0
1.365000 0 0 0 0 0 0
1.370000 0 0 0 0 0 0
1.375000 0 0 0 0 0 0
1.380000 0 0 0 0 0 0
1.385000 0 0 0 0 0 0
1.390000 0 0 0 0 0 0
1.395000 0 0 0 0 0 0
1.400000 0 0 0 0 0 0
1.405000 0 0 0 0 0 0
1.410000 0 0 0 0 0 0
1.415000 0 0 0 0 0 0
1.420000 0 0 0 0 0 0
1.425000 0 0 0 0 0 0
1.430000 0 0 0 0 0 0
1.435000 0 0 0 0 0 0
1.440000 0 0 0 0 0 0
1.445000 0 0 0 0 0 0
1.450000 0 0 0 0 0 0
1.455000 0 0 0 0 0 0
1.460000 0 0 0 0 0 0
1.465000 0 0 0 0 0 0
1.470000 0 0 0 0 0 0
1.475000 0 0 0 0 0 0
1.480000 0 0 0 0 0 0
1.485000 0 0 0 0 0 0
1.490000 0 0 0 0 0 0
1.495000 0 0 0 0 0 0
1.500000 0 0 0 0 0 0
1.505000 0 0 0 0 0 0
1.510000 0 0 0 0 0 0
1.515000 0 0 0 0 0 0
1.520000 0 0 0 0 0 0
1.525000 0 0 0 0 0 0
1.530000 0 0 0 0 0 0
1.535000 0 0 0 0 0 0
1.540000 0 0 0 0 0 0
1.545000 0 0 0 0 0 0
1.550000 0 0 0 0 0 0
1.555000 0 0 0 0 0 0
1.560000 0 0 0 0 0 0
1.565000 0 0 0 0 0 0
1.570000 0 0 0 0 0 0
1.575000 0 0 0 0 0 0
1.580000 0 0 0 0 0 0
1.585000 0 0 0 0 0 0
1.590000 0 0 0 0 0 0
1.595000 0 0 0 0 0 0
1.600000 0 0 0 0 0 0
1.605000 0 0 0 0 0 0
1.610000 0 0 0 0 0 0
1.615000 0 0 0 0 0 0
1.620000 0 0 0 0 0 0
1.625000 0 0 0 0 0 0
1.630000 0 0 0 0 0 0
1.635000 0 0 0 0 0 0
1.640000 0 0 0 0 0 0
1.645000 0 0 0 0 0 0
1.650000 0 0 0 0 0 0
1.655000 0 0 0 0 0 0
1.660000 0 0 0 0 0 0
1.665000 0 0 0 0 0 0
1.670000 0 0 0 0 0 0
1.675000 0 0 0 0 0 0
1.680000 0 0 0 0 0 0
1.685000 0 0 0 0 0 0
1.690000 0 0 0 0 0 0
1.695000 0 0 0 0 0 0
1.700000 0 0 0 0 0 0
1.705000 0 0 0 0 0 0
1.710000 0 0 0 0 0 0
1.715000 0 0 0 0 0 0
1.720000 0 0 0 0 0 0
1.725000 0 0 0 0 0 0
1.730000 0 0 0 0 0 0
1.735000 0 0 0 0 0 0
1.740000 0 0 0 0 0 0
1.745000 0 0 0 0 0 0
1.750000 0 0 0 0 0 0
1.755000 0 0 0 0 0 0
1.760000 0 0 0 0 0 0
1.765000 0 0 0 0 0 0
1.770000 0 0 0 0 0 0
1.775000 0 0 0 0 0 0
1.780000 0 0 0 0 0 0
1.785000 0 0 0 0 0 0
1.790000 0 0 0 0 0 0
1.795000 0 0 0 0 0 0
1.800000 0 0 0 0 0 0
1.805000 0 0 0 0 0 0
1.810000 0 0 0 0 0 0
1.815000 0 0 0 0 0 0
1.820000 0 0 0 0 0 0
1.825000 0 0 0 0 0 0
1.830000 0 0 0 0 0 0
1.835000 0 0 0 0 0 0
1.840000 0 0 0 0 0 0
1.845000 0 0 0 0 0 0
1.850000 0 0 0 0 0 0
1.855000 0 0 0 0 0 0
1.860000 0 0 0 0 0 0
1.865000 0 0 0 0 0 0
1.870000 0 0 0 0 0 0
1.875000 0 0 0 0 0 0
1.880000 0 0 0 0 0 0
1.885000 0 0 0 0 0 0
1.890000 0 0 0 0 0 0
1.895000 0 0 0 0 0 0
1.900000 0 0 0 0 0 0
1.905000 0 0 0 0 0 0
1.910000 0 0 0 0 0 0
1.915000 0 0 0 0 0 0
1.920000 0 0 0 0 0 0
1.925000 0 0 0 0 0 0
1.930000 0 0 0 0 0 0
1.935000 0 0 0 0 0 0
1.940000 0 0 0 0 0 0
1.945000 0 0 0 0 0 0
1.950000 0 0 0 0 0 0
1.955000 0 0 0 0 0 0
1.960000 0 0 0 0 0 0
1.965000 0 0 0 0 0 0
1.970000 0 0 0 0 0 0
1.975000 0 0 0 0 0 0
1.980000 0 0 0 0 0 0
1.985000 0 0 0 0 0 0
1.990000 0 0 0 0 0 0
1.995000 0 0 0 0 0 0
2.000000 0 0 0 0 0 0
2.005000 0 0 0 0 0 0
2.010000 0 0 0 0 0 0
2.015000 0 0 0 0 0 0
2.020000 0 0 0 0 0 0
2.025000 0 0 0 0 0 0
2.030000 0 0 0 0 0 0
2.035000 0 0 0 0 0 0
2.040000 0 0 0 0 0 0
2.045000 0 0 0 0 0 0
2.050000 0 0 0 0 0 0
2.055000 0 0 0 0 0 0
2.060000 0 0 0 0 0 0
2.065000 0 0 0 0 0 0
2.070000 0 0 0 0 0 0
2.075000 0 0 0 0 0 0
2.080000 0 0 0 0 0 0
2.085000 0 0 0 0 0 0
2.090000 0 0 0 0 0 0
2.095000 0 0 0 0 0 0
2.100000 0 0 0 0 0 0
2.105000 0 0 0 0 0 0
2.110000 0 0 0 0 0 0
2.115000 0 0 0 0 0 0
2.120000 0 0 0 0 0 0
2.125000 0 0 0 0 0 0
2.130000 0 0 0 0 0 0
2.135000 0 0 0 0 0 0
2.140000 0 0 0 0 0 0
2.145000 0 0 0 0 0 0
2.150000 0 0 0 0 0 0
2.155000 0 0 0 0 0 0
2.160000 0 0 0 0 0 0
2.165000 0 0 0 0 0 0
2.170000 0 0 0 0 0 0
2.175000 0 0 0 0 0 0
2.180000 0 0 0 0 0 0
2.185000 0 0 0 0 0 0
2.190000 0 0 0 0 0 0
2.195000 0 0 0 0 0 0
2.200000 0 0 0 0 0 0
2.205000 0 0 0 0 0 0
2.210000 0 0 0 0 0 0
2.215000 0 0 0 0 0 0
2.220000 0 0 0 0 0 0
2.225000 0 0 0 0 0 0
2.230000 0 0 0 0 0 0
2.235000 0 0 0 0 0 0
2.240000 0 0 0 0 0 0
2.245000 0 0 0 0 0 0
2.250000 0 0 0 0 0 0
2.255000 0 0 0 0 0 0
2.260000 0 0 0 0 0 0
2.265000 0 0 0 0 0 0
2.270000 0 0 0 0 0 0
2.275000 0 0 0 0 0 0
2.280000 0 0 0 0 0 0
2.285000 0 0 0 0 0 0
2.290000 0 0 0 0 0 0
2.295000 0 0 0 0 0 0
2.300000 0 0 0 0 0 0
2.305000 0 0 0 0 0 0
2.310000 0 0 0 0 0 0
2.315000 0 0 0 0 0 0
2.320000 0 0 0 0 0 0
2.325000 0 0 0 0 0 0
2.330000 0 0 0 0 0 0
2.335000 0 0 0 0 0 0
2.340000 0 0 0 0 0 0
2.345000 0 0 0 0 0 0
2.350000 0 0 0 0 0 0
2.355000 0 0 0 0 0 0
2.360000 0 0 0 0 0 0
2.365000 0 0 0 0 0 0
2.370000 0 0 0 0 0 0
2.375000 0 0 0 0 0 0
2.380000 0 0 0 0 0 0
2.385000 0 0 0 0 0 0
2.390000 0 0 0 0 0 0
2.395000 0 0 0 0 0 0
2.400000 0 0 0 0 0 0
2.405000 0 0 0 0 0 0
