# Supplementary material for: Refining amino acid hydrophobicity for dynamics simulation of membrane proteins
Source: PeerJ. 2018 Jan 10;6:e4230. doi: 10.7717/peerj.4230 (PMC5767086; doi:10.7717/peerj.4230)
Supplement: Supplemental Information 1 — Version 2.4 of the CgProt force field is included as a tar.gz archive. The package includes parameter text files, Python scripts, and equilibrated bilayer coordinates needed for simulations with the free Gromacs software package. [file peerj-06-4230-s001.tgz › cgprot24/nb/table_CA_POS.xvg]

0.000000 0 0 129.516 4.279782e+02 0 0
0.005000 0 0 127.377 4.279782e+02 0 0
0.010000 0 0 125.237 4.279782e+02 0 0
0.015000 0 0 123.097 4.279782e+02 0 0
0.020000 0 0 120.957 4.279782e+02 0 0
0.025000 0 0 118.817 4.279782e+02 0 0
0.030000 0 0 116.677 4.279782e+02 0 0
0.035000 0 0 114.537 4.279782e+02 0 0
0.040000 0 0 112.397 4.279782e+02 0 0
0.045000 0 0 110.257 4.279782e+02 0 0
0.050000 0 0 108.117 4.279782e+02 0 0
0.055000 0 0 105.977 4.279782e+02 0 0
0.060000 0 0 103.838 4.279782e+02 0 0
0.065000 0 0 101.698 4.279782e+02 0 0
0.070000 0 0 99.5579 4.279782e+02 0 0
0.075000 0 0 97.418 4.279782e+02 0 0
0.080000 0 0 95.2781 4.279782e+02 0 0
0.085000 0 0 93.1382 4.279782e+02 0 0
0.090000 0 0 90.9983 4.279782e+02 0 0
0.095000 0 0 88.8584 4.279782e+02 0 0
0.100000 0 0 86.7185 4.279782e+02 0 0
0.105000 0 0 84.5786 4.279782e+02 0 0
0.110000 0 0 82.4387 4.279782e+02 0 0
0.115000 0 0 80.2989 4.279782e+02 0 0
0.120000 0 0 78.159 4.279782e+02 0 0
0.125000 0 0 76.0191 4.279782e+02 0 0
0.130000 0 0 73.8792 4.279782e+02 0 0
0.135000 0 0 71.7393 4.279782e+02 0 0
0.140000 0 0 69.5994 4.279782e+02 0 0
0.145000 0 0 67.4595 4.279782e+02 0 0
0.150000 0 0 65.3196 4.279782e+02 0 0
0.155000 0 0 63.1797 4.279782e+02 0 0
0.160000 0 0 61.0398 4.279782e+02 0 0
0.165000 0 0 58.8999 4.279782e+02 0 0
0.170000 0 0 56.76 4.279782e+02 0 0
0.175000 0 0 54.6202 4.279782e+02 0 0
0.180000 0 0 52.4803 4.279782e+02 0 0
0.185000 0 0 50.3404 4.279782e+02 0 0
0.190000 0 0 48.2005 4.279782e+02 0 0
0.195000 0 0 46.0606 4.279782e+02 0 0
0.200000 0 0 43.9207 4.279782e+02 0 0
0.205000 0 0 41.7808 4.279782e+02 0 0
0.210000 0 0 39.6409 4.279782e+02 0 0
0.215000 0 0 37.501 4.279782e+02 0 0
0.220000 0 0 35.3611 4.279782e+02 0 0
0.225000 0 0 33.2212 4.279782e+02 0 0
0.230000 0 0 31.0814 4.279782e+02 0 0
0.235000 0 0 28.9415 4.279782e+02 0 0
0.240000 0 0 26.8016 4.279782e+02 0 0
0.245000 0 0 24.6617 4.279782e+02 0 0
0.250000 0 0 22.5218 4.279782e+02 0 0
0.255000 0 0 20.3819 4.279782e+02 0 0
0.260000 0 0 18.242 4.279782e+02 0 0
0.265000 0 0 16.1021 4.279782e+02 0 0
0.270000 0 0 13.9622 4.279782e+02 0 0
0.275000 0 0 11.8223 4.279782e+02 0 0
0.280000 0 0 9.68244 4.279782e+02 0 0
0.285000 0 0 9.32067 -1.810733e+02 0 0
0.290000 0 0 10.4712 -1.769610e+02 0 0
0.295000 0 0 10.3916 1.917536e+02 0 0
0.300000 0 0 8.8857 3.766647e+02 0 0
0.305000 0 0 6.96408 3.584497e+02 0 0
0.310000 0 0 5.4214 2.621426e+02 0 0
0.315000 0 0 4.30745 1.869569e+02 0 0
0.320000 0 0 3.51693 1.323597e+02 0 0
0.325000 0 0 2.9618 9.167982e+01 0 0
0.330000 0 0 2.58028 6.291248e+01 0 0
0.335000 0 0 2.31353 4.536731e+01 0 0
0.340000 0 0 2.11257 3.640352e+01 0 0
0.345000 0 0 1.93562 3.576214e+01 0 0
0.350000 0 0 1.74593 4.021114e+01 0 0
0.355000 0 0 1.53293 4.504486e+01 0 0
0.360000 0 0 1.29494 5.009772e+01 0 0
0.365000 0 0 1.04074 5.034773e+01 0 0
0.370000 0 0 0.803813 4.318913e+01 0 0
0.375000 0 0 0.619834 3.040159e+01 0 0
0.380000 0 0 0.486331 2.456644e+01 0 0
0.385000 0 0 0.358499 2.813338e+01 0 0
0.390000 0 0 0.193891 3.740310e+01 0 0
0.395000 0 0 -0.008889 4.302496e+01 0 0
0.400000 0 0 -0.229519 4.454336e+01 0 0
0.405000 0 0 -0.449421 4.309916e+01 0 0
0.410000 0 0 -0.657329 3.974621e+01 0 0
0.415000 0 0 -0.843818 3.471690e+01 0 0
0.420000 0 0 -1.00844 3.167565e+01 0 0
0.425000 0 0 -1.16599 3.188642e+01 0 0
0.430000 0 0 -1.33168 3.426786e+01 0 0
0.435000 0 0 -1.50378 3.404144e+01 0 0
0.440000 0 0 -1.66681 3.064063e+01 0 0
0.445000 0 0 -1.8075 2.588540e+01 0 0
0.450000 0 0 -1.92856 2.282789e+01 0 0
0.455000 0 0 -2.03869 2.148727e+01 0 0
0.460000 0 0 -2.14299 2.003191e+01 0 0
0.465000 0 0 -2.23699 1.737038e+01 0 0
0.470000 0 0 -2.31472 1.356630e+01 0 0
0.475000 0 0 -2.37173 9.155701e+00 0 0
0.480000 0 0 -2.40547 4.259801e+00 0 0
0.485000 0 0 -2.414 -7.101675e-01 0 0
0.490000 0 0 -2.40032 -4.562790e+00 0 0
0.495000 0 0 -2.37036 -7.222592e+00 0 0
0.500000 0 0 -2.32872 -9.524821e+00 0 0
0.505000 0 0 -2.2742 -1.237301e+01 0 0
0.510000 0 0 -2.2041 -1.570872e+01 0 0
0.515000 0 0 -2.11851 -1.832836e+01 0 0
0.520000 0 0 -2.02281 -1.975611e+01 0 0
0.525000 0 0 -1.92279 -2.016289e+01 0 0
0.530000 0 0 -1.82131 -2.042595e+01 0 0
0.535000 0 0 -1.71856 -2.066927e+01 0 0
0.540000 0 0 -1.6144 -2.107591e+01 0 0
0.545000 0 0 -1.50693 -2.199842e+01 0 0
0.550000 0 0 -1.39354 -2.343622e+01 0 0
0.555000 0 0 -1.27368 -2.428110e+01 0 0
0.560000 0 0 -1.15298 -2.377248e+01 0 0
0.565000 0 0 -1.03812 -2.204940e+01 0 0
0.570000 0 0 -0.931918 -2.052835e+01 0 0
0.575000 0 0 -0.831887 -1.957940e+01 0 0
0.580000 0 0 -0.735429 -1.896788e+01 0 0
0.585000 0 0 -0.643015 -1.791341e+01 0 0
0.590000 0 0 -0.557136 -1.635373e+01 0 0
0.595000 0 0 -0.479347 -1.490935e+01 0 0
0.600000 0 0 -0.406544 -1.436166e+01 0 0
0.605000 0 0 -0.334251 -1.466105e+01 0 0
0.610000 0 0 -0.261174 -1.436058e+01 0 0
0.615000 0 0 -0.192737 -1.280488e+01 0 0
0.620000 0 0 -0.135035 -1.021239e+01 0 0
0.625000 0 0 -0.089975 -7.893792e+00 0 0
0.630000 0 0 -0.055277 -6.067527e+00 0 0
0.635000 0 0 -0.028427 -4.773838e+00 0 0
0.640000 0 0 -0.006499 -4.101574e+00 0 0
0.645000 0 0 0.01363 -4.052377e+00 0 0
0.650000 0 0 0.034222 -4.144333e+00 0 0
0.655000 0 0 0.054671 -3.994764e+00 0 0
0.660000 0 0 0.073777 -3.620537e+00 0 0
0.665000 0 0 0.09089 -3.233074e+00 0 0
0.670000 0 0 0.106192 -2.895948e+00 0 0
0.675000 0 0 0.119844 -2.522442e+00 0 0
0.680000 0 0 0.130768 -1.780633e+00 0 0
0.685000 0 0 0.136982 -6.379358e-01 0 0
0.690000 0 0 0.136878 6.400924e-01 0 0
0.695000 0 0 0.131005 1.666537e+00 0 0
0.700000 0 0 0.120635 2.445466e+00 0 0
0.705000 0 0 0.106427 3.270829e+00 0 0
0.710000 0 0 0.087595 4.295255e+00 0 0
0.715000 0 0 0.063267 5.357583e+00 0 0
0.720000 0 0 0.036027 5.317528e+00 0 0
0.725000 0 0 0.012299 3.952897e+00 0 0
0.730000 0 0 -0.002168 1.972096e+00 0 0
0.735000 0 0 -0.009489 1.166964e+00 0 0
0.740000 0 0 -0.015943 1.624642e+00 0 0
0.745000 0 0 -0.026201 2.379001e+00 0 0
0.750000 0 0 -0.038739 2.536921e+00 0 0
0.755000 0 0 -0.050591 2.128683e+00 0 0
0.760000 0 0 -0.059961 1.632283e+00 0 0
0.765000 0 0 -0.067042 1.212710e+00 0 0
0.770000 0 0 -0.072231 8.845391e-01 0 0
0.775000 0 0 -0.076154 7.122353e-01 0 0
0.780000 0 0 -0.079625 7.034473e-01 0 0
0.785000 0 0 -0.083209 6.818042e-01 0 0
0.790000 0 0 -0.085922 3.513158e-01 0 0
0.795000 0 0 -0.0862 -2.876941e-01 0 0
0.800000 0 0 -0.083104 -9.179255e-01 0 0
0.805000 0 0 -0.077351 -1.350178e+00 0 0
0.810000 0 0 -0.069944 -1.567785e+00 0 0
0.815000 0 0 -0.062288 -1.430169e+00 0 0
0.820000 0 0 -0.056287 -9.055163e-01 0 0
0.825000 0 0 -0.053617 -2.168162e-01 0 0
0.830000 0 0 -0.053267 -1.054377e-02 0 0
0.835000 0 0 -0.052639 -3.277028e-01 0 0
0.840000 0 0 -0.04972 -7.993182e-01 0 0
0.845000 0 0 -0.045055 -1.025942e+00 0 0
0.850000 0 0 -0.039867 -1.011941e+00 0 0
0.855000 0 0 -0.035166 -8.500400e-01 0 0
0.860000 0 0 -0.031552 -5.769217e-01 0 0
0.865000 0 0 -0.029546 -2.333338e-01 0 0
0.870000 0 0 -0.028961 -2.854939e-02 0 0
0.875000 0 0 -0.028979 7.828991e-03 0 0
0.880000 0 0 -0.02876 -1.228597e-01 0 0
0.885000 0 0 -0.027477 -4.180350e-01 0 0
0.890000 0 0 -0.024306 -8.752877e-01 0 0
0.895000 0 0 -0.018948 -1.217133e+00 0 0
0.900000 0 0 -0.012645 -1.252987e+00 0 0
0.905000 0 0 -0.006922 -9.919776e-01 0 0
0.910000 0 0 -0.00305 -5.271970e-01 0 0
0.915000 0 0 -0.001949 1.170171e-01 0 0
0.920000 0 0 -0.004414 8.457185e-01 0 0
0.925000 0 0 -0.009993 1.342925e+00 0 0
0.930000 0 0 -0.017416 1.583399e+00 0 0
0.935000 0 0 -0.025025 1.328262e+00 0 0
0.940000 0 0 -0.029369 2.764616e-01 0 0
0.945000 0 0 -0.026475 -1.530974e+00 0 0
0.950000 0 0 -0.01494 -2.926443e+00 0 0
0.955000 0 0 0 0 0 0
0.960000 0 0 0 0 0 0
0.965000 0 0 0 0 0 0
0.970000 0 0 0 0 0 0
0.975000 0 0 0 0 0 0
0.980000 0 0 0 0 0 0
0.985000 0 0 0 0 0 0
0.990000 0 0 0 0 0 0
0.995000 0 0 0 0 0 0
1.000000 0 0 0 0 0 0
1.005000 0 0 0 0 0 0
1.010000 0 0 0 0 0 0
1.015000 0 0 0 0 0 0
1.020000 0 0 0 0 0 0
1.025000 0 0 0 0 0 0
1.030000 0 0 0 0 0 0
1.035000 0 0 0 0 0 0
1.040000 0 0 0 0 0 0
1.045000 0 0 0 0 0 0
1.050000 0 0 0 0 0 0
1.055000 0 0 0 0 0 0
1.060000 0 0 0 0 0 0
1.065000 0 0 0 0 0 0
1.070000 0 0 0 0 0 0
1.075000 0 0 0 0 0 0
1.080000 0 0 0 0 0 0
1.085000 0 0 0 0 0 0
1.090000 0 0 0 0 0 0
1.095000 0 0 0 0 0 0
1.100000 0 0 0 0 0 0
1.105000 0 0 0 0 0 0
1.110000 0 0 0 0 0 0
1.115000 0 0 0 0 0 0
1.120000 0 0 0 0 0 0
1.125000 0 0 0 0 0 0
1.130000 0 0 0 0 0 0
1.135000 0 0 0 0 0 0
1.140000 0 0 0 0 0 0
1.145000 0 0 0 0 0 0
1.150000 0 0 0 0 0 0
1.155000 0 0 0 0 0 0
1.160000 0 0 0 0 0 0
1.165000 0 0 0 0 0 0
1.170000 0 0 0 0 0 0
1.175000 0 0 0 0 0 0
1.180000 0 0 0 0 0 0
1.185000 0 0 0 0 0 0
1.190000 0 0 0 0 0 0
1.195000 0 0 0 0 0 0
1.200000 0 0 0 0 0 0
1.205000 0 0 0 0 0 0
1.210000 0 0 0 0 0 0
1.215000 0 0 0 0 0 0
1.220000 0 0 0 0 0 0
1.225000 0 0 0 0 0 0
1.230000 0 0 0 0 0 0
1.235000 0 0 0 0 0 0
1.240000 0 0 0 0 0 0
1.245000 0 0 0 0 0 0
1.250000 0 0 0 0 0 0
1.255000 0 0 0 0 0 0
1.260000 0 0 0 0 0 0
1.265000 0 0 0 0 0 0
1.270000 0 0 0 0 0 0
1.275000 0 0 0 0 0 0
1.280000 0 0 0 0 0 0
1.285000 0 0 0 0 0 0
1.290000 0 0 0 0 0 0
1.295000 0 0 0 0 0 0
1.300000 0 0 0 0 0 0
1.305000 0 0 0 0 0 0
1.310000 0 0 0 0 0 0
1.315000 0 0 0 0 0 0
1.320000 0 0 0 0 0 0
1.325000 0 0 0 0 0 0
1.330000 0 0 0 0 0 0
1.335000 0 0 0 0 0 0
1.340000 0 0 0 0 0 0
1.345000 0 0 0 0 0 0
1.350000 0 0 0 0 0 0
1.355000 0 0 0 0 0 0
1.360000 0 0 0 0 0 0
1.365000 0 0 0 0 0 0
1.370000 0 0 0 0 0 0
1.375000 0 0 0 0 0 0
1.380000 0 0 0 0 0 0
1.385000 0 0 0 0 0 0
1.390000 0 0 0 0 0 0
1.395000 0 0 0 0 0 0
1.400000 0 0 0 0 0 0
1.405000 0 0 0 0 0 0
1.410000 0 0 0 0 0 0
1.415000 0 0 0 0 0 0
1.420000 0 0 0 0 0 0
1.425000 0 0 0 0 0 0
1.430000 0 0 0 0 0 0
1.435000 0 0 0 0 0 0
1.440000 0 0 0 0 0 0
1.445000 0 0 0 0 0 0
1.450000 0 0 0 0 0 0
1.455000 0 0 0 0 0 0
1.460000 0 0 0 0 0 0
1.465000 0 0 0 0 0 0
1.470000 0 0 0 0 0 0
1.475000 0 0 0 0 0 0
1.480000 0 0 0 0 0 0
1.485000 0 0 0 0 0 0
1.490000 0 0 0 0 0 0
1.495000 0 0 0 0 0 0
1.500000 0 0 0 0 0 0
1.505000 0 0 0 0 0 0
1.510000 0 0 0 0 0 0
1.515000 0 0 0 0 0 0
1.520000 0 0 0 0 0 0
1.525000 0 0 0 0 0 0
1.530000 0 0 0 0 0 0
1.535000 0 0 0 0 0 0
1.540000 0 0 0 0 0 0
1.545000 0 0 0 0 0 0
1.550000 0 0 0 0 0 0
1.555000 0 0 0 0 0 0
1.560000 0 0 0 0 0 0
1.565000 0 0 0 0 0 0
1.570000 0 0 0 0 0 0
1.575000 0 0 0 0 0 0
1.580000 0 0 0 0 0 0
1.585000 0 0 0 0 0 0
1.590000 0 0 0 0 0 0
1.595000 0 0 0 0 0 0
1.600000 0 0 0 0 0 0
1.605000 0 0 0 0 0 0
1.610000 0 0 0 0 0 0
1.615000 0 0 0 0 0 0
1.620000 0 0 0 0 0 0
1.625000 0 0 0 0 0 0
1.630000 0 0 0 0 0 0
1.635000 0 0 0 0 0 0
1.640000 0 0 0 0 0 0
1.645000 0 0 0 0 0 0
1.650000 0 0 0 0 0 0
1.655000 0 0 0 0 0 0
1.660000 0 0 0 0 0 0
1.665000 0 0 0 0 0 0
1.670000 0 0 0 0 0 0
1.675000 0 0 0 0 0 0
1.680000 0 0 0 0 0 0
1.685000 0 0 0 0 0 0
1.690000 0 0 0 0 0 0
1.695000 0 0 0 0 0 0
1.700000 0 0 0 0 0 0
1.705000 0 0 0 0 0 0
1.710000 0 0 0 0 0 0
1.715000 0 0 0 0 0 0
1.720000 0 0 0 0 0 0
1.725000 0 0 0 0 0 0
1.730000 0 0 0 0 0 0
1.735000 0 0 0 0 0 0
1.740000 0 0 0 0 0 0
1.745000 0 0 0 0 0 0
1.750000 0 0 0 0 0 0
1.755000 0 0 0 0 0 0
1.760000 0 0 0 0 0 0
1.765000 0 0 0 0 0 0
1.770000 0 0 0 0 0 0
1.775000 0 0 0 0 0 0
1.780000 0 0 0 0 0 0
1.785000 0 0 0 0 0 0
1.790000 0 0 0 0 0 0
1.795000 0 0 0 0 0 0
1.800000 0 0 0 0 0 0
1.805000 0 0 0 0 0 0
1.810000 0 0 0 0 0 0
1.815000 0 0 0 0 0 0
1.820000 0 0 0 0 0 0
1.825000 0 0 0 0 0 0
1.830000 0 0 0 0 0 0
1.835000 0 0 0 0 0 0
1.840000 0 0 0 0 0 0
1.845000 0 0 0 0 0 0
1.850000 0 0 0 0 0 0
1.855000 0 0 0 0 0 0
1.860000 0 0 0 0 0 0
1.865000 0 0 0 0 0 0
1.870000 0 0 0 0 0 0
1.875000 0 0 0 0 0 0
1.880000 0 0 0 0 0 0
1.885000 0 0 0 0 0 0
1.890000 0 0 0 0 0 0
1.895000 0 0 0 0 0 0
1.900000 0 0 0 0 0 0
1.905000 0 0 0 0 0 0
1.910000 0 0 0 0 0 0
1.915000 0 0 0 0 0 0
1.920000 0 0 0 0 0 0
1.925000 0 0 0 0 0 0
1.930000 0 0 0 0 0 0
1.935000 0 0 0 0 0 0
1.940000 0 0 0 0 0 0
1.945000 0 0 0 0 0 0
1.950000 0 0 0 0 0 0
1.955000 0 0 0 0 0 0
1.960000 0 0 0 0 0 0
1.965000 0 0 0 0 0 0
1.970000 0 0 0 0 0 0
1.975000 0 0 0 0 0 0
1.980000 0 0 0 0 0 0
1.985000 0 0 0 0 0 0
1.990000 0 0 0 0 0 0
1.995000 0 0 0 0 0 0
2.000000 0 0 0 0 0 0
2.005000 0 0 0 0 0 0
2.010000 0 0 0 0 0 0
2.015000 0 0 0 0 0 0
2.020000 0 0 0 0 0 0
2.025000 0 0 0 0 0 0
2.030000 0 0 0 0 0 0
2.035000 0 0 0 0 0 0
2.040000 0 0 0 0 0 0
2.045000 0 0 0 0 0 0
2.050000 0 0 0 0 0 0
2.055000 0 0 0 0 0 0
2.060000 0 0 0 0 0 0
2.065000 0 0 0 0 0 0
2.070000 0 0 0 0 0 0
2.075000 0 0 0 0 0 0
2.080000 0 0 0 0 0 0
2.085000 0 0 0 0 0 0
2.090000 0 0 0 0 0 0
2.095000 0 0 0 0 0 0
2.100000 0 0 0 0 0 0
2.105000 0 0 0 0 0 0
2.110000 0 0 0 0 0 0
2.115000 0 0 0 0 0 0
2.120000 0 0 0 0 0 0
2.125000 0 0 0 0 0 0
2.130000 0 0 0 0 0 0
2.135000 0 0 0 0 0 0
2.140000 0 0 0 0 0 0
2.145000 0 0 0 0 0 0
2.150000 0 0 0 0 0 0
2.155000 0 0 0 0 0 0
2.160000 0 0 0 0 0 0
2.165000 0 0 0 0 0 0
2.170000 0 0 0 0 0 0
2.175000 0 0 0 0 0 0
2.180000 0 0 0 0 0 0
2.185000 0 0 0 0 0 0
2.190000 0 0 0 0 0 0
2.195000 0 0 0 0 0 0
2.200000 0 0 0 0 0 0
2.205000 0 0 0 0 0 0
2.210000 0 0 0 0 0 0
2.215000 0 0 0 0 0 0
2.220000 0 0 0 0 0 0
2.225000 0 0 0 0 0 0
2.230000 0 0 0 0 0 0
2.235000 0 0 0 0 0 0
2.240000 0 0 0 0 0 0
2.245000 0 0 0 0 0 0
2.250000 0 0 0 0 0 0
2.255000 0 0 0 0 0 0
2.260000 0 0 0 0 0 0
2.265000 0 0 0 0 0 0
2.270000 0 0 0 0 0 0
2.275000 0 0 0 0 0 0
2.280000 0 0 0 0 0 0
2.285000 0 0 0 0 0 0
2.290000 0 0 0 0 0 0
2.295000 0 0 0 0 0 0
2.300000 0 0 0 0 0 0
2.305000 0 0 0 0 0 0
2.310000 0 0 0 0 0 0
2.315000 0 0 0 0 0 0
2.320000 0 0 0 0 0 0
2.325000 0 0 0 0 0 0
2.330000 0 0 0 0 0 0
2.335000 0 0 0 0 0 0
2.340000 0 0 0 0 0 0
2.345000 0 0 0 0 0 0
2.350000 0 0 0 0 0 0
2.355000 0 0 0 0 0 0
2.360000 0 0 0 0 0 0
2.365000 0 0 0 0 0 0
2.370000 0 0 0 0 0 0
2.375000 0 0 0 0 0 0
2.380000 0 0 0 0 0 0
2.385000 0 0 0 0 0 0
2.390000 0 0 0 0 0 0
2.395000 0 0 0 0 0 0
2.400000 0 0 0 0 0 0
2.405000 0 0 0 0 0 0
