# Supplementary material for: Refining amino acid hydrophobicity for dynamics simulation of membrane proteins
Source: PeerJ. 2018 Jan 10;6:e4230. doi: 10.7717/peerj.4230 (PMC5767086; doi:10.7717/peerj.4230)
Supplement: Supplemental Information 1 — Version 2.4 of the CgProt force field is included as a tar.gz archive. The package includes parameter text files, Python scripts, and equilibrated bilayer coordinates needed for simulations with the free Gromacs software package. [file peerj-06-4230-s001.tgz › cgprot24/nb/table_CA_S1.xvg]

0.000000 0 0 143.209 3.616488e+02 0 0
0.005000 0 0 141.401 3.616488e+02 0 0
0.010000 0 0 139.593 3.616488e+02 0 0
0.015000 0 0 137.784 3.616488e+02 0 0
0.020000 0 0 135.976 3.616488e+02 0 0
0.025000 0 0 134.168 3.616488e+02 0 0
0.030000 0 0 132.36 3.616488e+02 0 0
0.035000 0 0 130.551 3.616488e+02 0 0
0.040000 0 0 128.743 3.616488e+02 0 0
0.045000 0 0 126.935 3.616488e+02 0 0
0.050000 0 0 125.127 3.616488e+02 0 0
0.055000 0 0 123.318 3.616488e+02 0 0
0.060000 0 0 121.51 3.616488e+02 0 0
0.065000 0 0 119.702 3.616488e+02 0 0
0.070000 0 0 117.894 3.616488e+02 0 0
0.075000 0 0 116.085 3.616488e+02 0 0
0.080000 0 0 114.277 3.616488e+02 0 0
0.085000 0 0 112.469 3.616488e+02 0 0
0.090000 0 0 110.661 3.616488e+02 0 0
0.095000 0 0 108.852 3.616488e+02 0 0
0.100000 0 0 107.044 3.616488e+02 0 0
0.105000 0 0 105.236 3.616488e+02 0 0
0.110000 0 0 103.428 3.616488e+02 0 0
0.115000 0 0 101.619 3.616488e+02 0 0
0.120000 0 0 99.8113 3.616488e+02 0 0
0.125000 0 0 98.003 3.616488e+02 0 0
0.130000 0 0 96.1948 3.616488e+02 0 0
0.135000 0 0 94.3865 3.616488e+02 0 0
0.140000 0 0 92.5783 3.616488e+02 0 0
0.145000 0 0 90.77 3.616488e+02 0 0
0.150000 0 0 88.9618 3.616488e+02 0 0
0.155000 0 0 87.1536 3.616488e+02 0 0
0.160000 0 0 85.3453 3.616488e+02 0 0
0.165000 0 0 83.5371 3.616488e+02 0 0
0.170000 0 0 81.7288 3.616488e+02 0 0
0.175000 0 0 79.9206 3.616488e+02 0 0
0.180000 0 0 78.1123 3.616488e+02 0 0
0.185000 0 0 76.3041 3.616488e+02 0 0
0.190000 0 0 74.4958 3.616488e+02 0 0
0.195000 0 0 72.6876 3.616488e+02 0 0
0.200000 0 0 70.8794 3.616488e+02 0 0
0.205000 0 0 69.0711 3.616488e+02 0 0
0.210000 0 0 67.2629 3.616488e+02 0 0
0.215000 0 0 65.4546 3.616488e+02 0 0
0.220000 0 0 63.6464 3.616488e+02 0 0
0.225000 0 0 61.8381 3.616488e+02 0 0
0.230000 0 0 60.0299 3.616488e+02 0 0
0.235000 0 0 58.2217 3.616488e+02 0 0
0.240000 0 0 56.4134 3.616488e+02 0 0
0.245000 0 0 54.6052 3.616488e+02 0 0
0.250000 0 0 52.7969 3.616488e+02 0 0
0.255000 0 0 50.9887 3.616488e+02 0 0
0.260000 0 0 49.1804 3.616488e+02 0 0
0.265000 0 0 47.3722 3.616488e+02 0 0
0.270000 0 0 45.5639 3.616488e+02 0 0
0.275000 0 0 43.7557 3.616488e+02 0 0
0.280000 0 0 41.9475 3.616488e+02 0 0
0.285000 0 0 40.1392 3.616488e+02 0 0
0.290000 0 0 38.331 3.616488e+02 0 0
0.295000 0 0 36.5227 3.616488e+02 0 0
0.300000 0 0 34.7145 3.616488e+02 0 0
0.305000 0 0 32.9062 3.616488e+02 0 0
0.310000 0 0 31.098 3.616488e+02 0 0
0.315000 0 0 29.2898 3.616488e+02 0 0
0.320000 0 0 27.4815 3.616488e+02 0 0
0.325000 0 0 25.6733 3.616488e+02 0 0
0.330000 0 0 23.865 3.616488e+02 0 0
0.335000 0 0 22.0568 3.616488e+02 0 0
0.340000 0 0 20.2485 3.616488e+02 0 0
0.345000 0 0 18.4403 3.616488e+02 0 0
0.350000 0 0 16.632 3.616488e+02 0 0
0.355000 0 0 14.8238 3.616488e+02 0 0
0.360000 0 0 13.0411 3.472818e+02 0 0
0.365000 0 0 11.3924 3.080570e+02 0 0
0.370000 0 0 9.98032 2.584067e+02 0 0
0.375000 0 0 8.79044 2.193421e+02 0 0
0.380000 0 0 7.76896 1.910407e+02 0 0
0.385000 0 0 6.86209 1.735025e+02 0 0
0.390000 0 0 6.01836 1.643689e+02 0 0
0.395000 0 0 5.22159 1.539497e+02 0 0
0.400000 0 0 4.48275 1.411984e+02 0 0
0.405000 0 0 3.81349 1.261148e+02 0 0
0.410000 0 0 3.22536 1.089463e+02 0 0
0.415000 0 0 2.72033 9.359185e+01 0 0
0.420000 0 0 2.28418 8.139593e+01 0 0
0.425000 0 0 1.90111 7.235857e+01 0 0
0.430000 0 0 1.55533 6.647977e+01 0 0
0.435000 0 0 1.23355 6.225610e+01 0 0
0.440000 0 0 0.932516 5.818506e+01 0 0
0.445000 0 0 0.65145 5.426667e+01 0 0
0.450000 0 0 0.389595 5.050092e+01 0 0
0.455000 0 0 0.146115 4.694849e+01 0 0
0.460000 0 0 -0.080552 4.378514e+01 0 0
0.465000 0 0 -0.292403 4.102199e+01 0 0
0.470000 0 0 -0.491439 3.865905e+01 0 0
0.475000 0 0 -0.679635 3.665794e+01 0 0
0.480000 0 0 -0.857973 3.466400e+01 0 0
0.485000 0 0 -1.02614 3.259099e+01 0 0
0.490000 0 0 -1.18375 3.043892e+01 0 0
0.495000 0 0 -1.3304 2.820780e+01 0 0
0.500000 0 0 -1.4657 2.589991e+01 0 0
0.505000 0 0 -1.58927 2.351682e+01 0 0
0.510000 0 0 -1.70074 2.105852e+01 0 0
0.515000 0 0 -1.79973 1.852502e+01 0 0
0.520000 0 0 -1.88596 1.598465e+01 0 0
0.525000 0 0 -1.95981 1.357828e+01 0 0
0.530000 0 0 -2.02197 1.131019e+01 0 0
0.535000 0 0 -2.07314 9.180360e+00 0 0
0.540000 0 0 -2.114 7.175194e+00 0 0
0.545000 0 0 -2.14495 5.213093e+00 0 0
0.550000 0 0 -2.16618 3.280463e+00 0 0
0.555000 0 0 -2.17781 1.377306e+00 0 0
0.560000 0 0 -2.18 -4.906118e-01 0 0
0.565000 0 0 -2.17331 -2.133117e+00 0 0
0.570000 0 0 -2.1592 -3.458042e+00 0 0
0.575000 0 0 -2.13926 -4.465385e+00 0 0
0.580000 0 0 -2.11507 -5.155148e+00 0 0
0.585000 0 0 -2.08805 -5.652714e+00 0 0
0.590000 0 0 -2.05856 -6.140675e+00 0 0
0.595000 0 0 -2.02665 -6.620575e+00 0 0
0.600000 0 0 -1.99237 -7.092414e+00 0 0
0.605000 0 0 -1.95574 -7.561122e+00 0 0
0.610000 0 0 -1.91673 -8.046964e+00 0 0
0.615000 0 0 -1.87524 -8.552129e+00 0 0
0.620000 0 0 -1.83117 -9.076618e+00 0 0
0.625000 0 0 -1.78444 -9.608389e+00 0 0
0.630000 0 0 -1.73543 -9.957570e+00 0 0
0.635000 0 0 -1.68528 -1.005866e+01 0 0
0.640000 0 0 -1.63525 -9.911661e+00 0 0
0.645000 0 0 -1.58658 -9.516572e+00 0 0
0.650000 0 0 -1.5403 -8.991857e+00 0 0
0.655000 0 0 -1.49668 -8.455944e+00 0 0
0.660000 0 0 -1.45576 -7.908834e+00 0 0
0.665000 0 0 -1.41761 -7.350526e+00 0 0
0.670000 0 0 -1.38221 -6.840785e+00 0 0
0.675000 0 0 -1.34882 -6.552762e+00 0 0
0.680000 0 0 -1.31629 -6.497428e+00 0 0
0.685000 0 0 -1.28346 -6.674782e+00 0 0
0.690000 0 0 -1.24918 -7.050582e+00 0 0
0.695000 0 0 -1.2132 -7.308187e+00 0 0
0.700000 0 0 -1.17642 -7.370593e+00 0 0
0.705000 0 0 -1.13982 -7.237801e+00 0 0
0.710000 0 0 -1.10437 -6.910982e+00 0 0
0.715000 0 0 -1.07079 -6.528185e+00 0 0
0.720000 0 0 -1.03902 -6.184156e+00 0 0
0.725000 0 0 -1.00888 -5.878894e+00 0 0
0.730000 0 0 -0.980168 -5.612399e+00 0 0
0.735000 0 0 -0.9527 -5.377907e+00 0 0
0.740000 0 0 -0.926359 -5.161471e+00 0 0
0.745000 0 0 -0.901056 -4.962669e+00 0 0
0.750000 0 0 -0.876703 -4.781499e+00 0 0
0.755000 0 0 -0.853196 -4.636559e+00 0 0
0.760000 0 0 -0.830076 -4.639408e+00 0 0
0.765000 0 0 -0.806525 -4.808636e+00 0 0
0.770000 0 0 -0.781712 -5.144242e+00 0 0
0.775000 0 0 -0.754808 -5.639135e+00 0 0
0.780000 0 0 -0.725483 -6.059339e+00 0 0
0.785000 0 0 -0.694528 -6.291422e+00 0 0
0.790000 0 0 -0.662882 -6.335384e+00 0 0
0.795000 0 0 -0.631488 -6.191227e+00 0 0
0.800000 0 0 -0.60114 -5.954457e+00 0 0
0.805000 0 0 -0.571864 -5.764200e+00 0 0
0.810000 0 0 -0.543419 -5.621634e+00 0 0
0.815000 0 0 -0.515568 -5.526758e+00 0 0
0.820000 0 0 -0.488083 -5.468836e+00 0 0
0.825000 0 0 -0.460896 -5.403730e+00 0 0
0.830000 0 0 -0.434065 -5.326669e+00 0 0
0.835000 0 0 -0.40765 -5.237653e+00 0 0
0.840000 0 0 -0.38171 -5.134102e+00 0 0
0.845000 0 0 -0.356408 -4.975300e+00 0 0
0.850000 0 0 -0.332072 -4.747198e+00 0 0
0.855000 0 0 -0.309051 -4.449798e+00 0 0
0.860000 0 0 -0.28769 -4.083098e+00 0 0
0.865000 0 0 -0.268066 -3.808707e+00 0 0
0.870000 0 0 -0.24918 -3.788233e+00 0 0
0.875000 0 0 -0.229761 -4.021678e+00 0 0
0.880000 0 0 -0.20854 -4.509040e+00 0 0
0.885000 0 0 -0.184426 -5.096863e+00 0 0
0.890000 0 0 -0.158178 -5.340425e+00 0 0
0.895000 0 0 -0.131643 -5.211538e+00 0 0
0.900000 0 0 -0.106683 -4.710203e+00 0 0
0.905000 0 0 -0.08513 -3.883532e+00 0 0
0.910000 0 0 -0.067593 -3.167363e+00 0 0
0.915000 0 0 -0.053096 -2.667715e+00 0 0
0.920000 0 0 -0.040555 -2.384588e+00 0 0
0.925000 0 0 -0.028889 -2.316490e+00 0 0
0.930000 0 0 -0.017345 -2.287235e+00 0 0
0.935000 0 0 -0.006154 -2.175872e+00 0 0
0.940000 0 0 0.004276 -1.982401e+00 0 0
0.945000 0 0 0.013534 -1.706821e+00 0 0
0.950000 0 0 0.021291 -1.411616e+00 0 0
0.955000 0 0 0.027837 -1.225669e+00 0 0
0.960000 0 0 0.033736 -1.152888e+00 0 0
0.965000 0 0 0.039555 -1.193273e+00 0 0
0.970000 0 0 0.045832 -1.316398e+00 0 0
0.975000 0 0 0.052527 -1.339686e+00 0 0
0.980000 0 0 0.059012 -1.232703e+00 0 0
0.985000 0 0 0.064637 -9.954480e-01 0 0
0.990000 0 0 0.068751 -6.330400e-01 0 0
0.995000 0 0 0.071068 -3.144726e-01 0 0
1.000000 0 0 0.072106 -1.216953e-01 0 0
1.005000 0 0 0.072494 -5.470816e-02 0 0
1.010000 0 0 0.072862 -1.135112e-01 0 0
1.015000 0 0 0.073757 -2.438043e-01 0 0
1.020000 0 0 0.075287 -3.664678e-01 0 0
1.025000 0 0 0.077408 -4.808306e-01 0 0
1.030000 0 0 0.080081 -5.868925e-01 0 0
1.035000 0 0 0.083254 -6.754763e-01 0 0
1.040000 0 0 0.08674 -7.088440e-01 0 0
1.045000 0 0 0.090244 -6.829145e-01 0 0
1.050000 0 0 0.09347 -5.976878e-01 0 0
1.055000 0 0 0.096123 -4.556766e-01 0 0
1.060000 0 0 0.098005 -2.965419e-01 0 0
1.065000 0 0 0.099083 -1.339731e-01 0 0
1.070000 0 0 0.099339 3.202993e-02 0 0
1.075000 0 0 0.098757 2.014671e-01 0 0
1.080000 0 0 0.097394 3.288921e-01 0 0
1.085000 0 0 0.095614 3.688437e-01 0 0
1.090000 0 0 0.093852 3.213220e-01 0 0
1.095000 0 0 0.092546 1.863270e-01 0 0
1.100000 0 0 0.092087 4.273651e-03 0 0
1.105000 0 0 0.092378 -1.076818e-01 0 0
1.110000 0 0 0.093035 -1.421099e-01 0 0
1.115000 0 0 0.09367 -9.901081e-02 0 0
1.120000 0 0 0.093899 1.662691e-02 0 0
1.125000 0 0 0.093467 1.586370e-01 0 0
1.130000 0 0 0.092287 3.157859e-01 0 0
1.135000 0 0 0.090284 4.880736e-01 0 0
1.140000 0 0 0.087381 6.751348e-01 0 0
1.145000 0 0 0.083585 8.337836e-01 0 0
1.150000 0 0 0.07914 9.343643e-01 0 0
1.155000 0 0 0.074338 9.768768e-01 0 0
1.160000 0 0 0.069468 9.613212e-01 0 0
1.165000 0 0 0.064806 8.996623e-01 0 0
1.170000 0 0 0.060507 8.165868e-01 0 0
1.175000 0 0 0.056674 7.128436e-01 0 0
1.180000 0 0 0.053413 5.884328e-01 0 0
1.185000 0 0 0.050814 4.553007e-01 0 0
1.190000 0 0 0.048745 3.851604e-01 0 0
1.195000 0 0 0.046838 3.899700e-01 0 0
1.200000 0 0 0 0 0 0
1.205000 0 0 0 0 0 0
1.210000 0 0 0 0 0 0
1.215000 0 0 0 0 0 0
1.220000 0 0 0 0 0 0
1.225000 0 0 0 0 0 0
1.230000 0 0 0 0 0 0
1.235000 0 0 0 0 0 0
1.240000 0 0 0 0 0 0
1.245000 0 0 0 0 0 0
1.250000 0 0 0 0 0 0
1.255000 0 0 0 0 0 0
1.260000 0 0 0 0 0 0
1.265000 0 0 0 0 0 0
1.270000 0 0 0 0 0 0
1.275000 0 0 0 0 0 0
1.280000 0 0 0 0 0 0
1.285000 0 0 0 0 0 0
1.290000 0 0 0 0 0 0
1.295000 0 0 0 0 0 0
1.300000 0 0 0 0 0 0
1.305000 0 0 0 0 0 0
1.310000 0 0 0 0 0 0
1.315000 0 0 0 0 0 0
1.320000 0 0 0 0 0 0
1.325000 0 0 0 0 0 0
1.330000 0 0 0 0 0 0
1.335000 0 0 0 0 0 0
1.340000 0 0 0 0 0 0
1.345000 0 0 0 0 0 0
1.350000 0 0 0 0 0 0
1.355000 0 0 0 0 0 0
1.360000 0 0 0 0 0 0
1.365000 0 0 0 0 0 0
1.370000 0 0 0 0 0 0
1.375000 0 0 0 0 0 0
1.380000 0 0 0 0 0 0
1.385000 0 0 0 0 0 0
1.390000 0 0 0 0 0 0
1.395000 0 0 0 0 0 0
1.400000 0 0 0 0 0 0
1.405000 0 0 0 0 0 0
1.410000 0 0 0 0 0 0
1.415000 0 0 0 0 0 0
1.420000 0 0 0 0 0 0
1.425000 0 0 0 0 0 0
1.430000 0 0 0 0 0 0
1.435000 0 0 0 0 0 0
1.440000 0 0 0 0 0 0
1.445000 0 0 0 0 0 0
1.450000 0 0 0 0 0 0
1.455000 0 0 0 0 0 0
1.460000 0 0 0 0 0 0
1.465000 0 0 0 0 0 0
1.470000 0 0 0 0 0 0
1.475000 0 0 0 0 0 0
1.480000 0 0 0 0 0 0
1.485000 0 0 0 0 0 0
1.490000 0 0 0 0 0 0
1.495000 0 0 0 0 0 0
1.500000 0 0 0 0 0 0
1.505000 0 0 0 0 0 0
1.510000 0 0 0 0 0 0
1.515000 0 0 0 0 0 0
1.520000 0 0 0 0 0 0
1.525000 0 0 0 0 0 0
1.530000 0 0 0 0 0 0
1.535000 0 0 0 0 0 0
1.540000 0 0 0 0 0 0
1.545000 0 0 0 0 0 0
1.550000 0 0 0 0 0 0
1.555000 0 0 0 0 0 0
1.560000 0 0 0 0 0 0
1.565000 0 0 0 0 0 0
1.570000 0 0 0 0 0 0
1.575000 0 0 0 0 0 0
1.580000 0 0 0 0 0 0
1.585000 0 0 0 0 0 0
1.590000 0 0 0 0 0 0
1.595000 0 0 0 0 0 0
1.600000 0 0 0 0 0 0
1.605000 0 0 0 0 0 0
1.610000 0 0 0 0 0 0
1.615000 0 0 0 0 0 0
1.620000 0 0 0 0 0 0
1.625000 0 0 0 0 0 0
1.630000 0 0 0 0 0 0
1.635000 0 0 0 0 0 0
1.640000 0 0 0 0 0 0
1.645000 0 0 0 0 0 0
1.650000 0 0 0 0 0 0
1.655000 0 0 0 0 0 0
1.660000 0 0 0 0 0 0
1.665000 0 0 0 0 0 0
1.670000 0 0 0 0 0 0
1.675000 0 0 0 0 0 0
1.680000 0 0 0 0 0 0
1.685000 0 0 0 0 0 0
1.690000 0 0 0 0 0 0
1.695000 0 0 0 0 0 0
1.700000 0 0 0 0 0 0
1.705000 0 0 0 0 0 0
1.710000 0 0 0 0 0 0
1.715000 0 0 0 0 0 0
1.720000 0 0 0 0 0 0
1.725000 0 0 0 0 0 0
1.730000 0 0 0 0 0 0
1.735000 0 0 0 0 0 0
1.740000 0 0 0 0 0 0
1.745000 0 0 0 0 0 0
1.750000 0 0 0 0 0 0
1.755000 0 0 0 0 0 0
1.760000 0 0 0 0 0 0
1.765000 0 0 0 0 0 0
1.770000 0 0 0 0 0 0
1.775000 0 0 0 0 0 0
1.780000 0 0 0 0 0 0
1.785000 0 0 0 0 0 0
1.790000 0 0 0 0 0 0
1.795000 0 0 0 0 0 0
1.800000 0 0 0 0 0 0
1.805000 0 0 0 0 0 0
1.810000 0 0 0 0 0 0
1.815000 0 0 0 0 0 0
1.820000 0 0 0 0 0 0
1.825000 0 0 0 0 0 0
1.830000 0 0 0 0 0 0
1.835000 0 0 0 0 0 0
1.840000 0 0 0 0 0 0
1.845000 0 0 0 0 0 0
1.850000 0 0 0 0 0 0
1.855000 0 0 0 0 0 0
1.860000 0 0 0 0 0 0
1.865000 0 0 0 0 0 0
1.870000 0 0 0 0 0 0
1.875000 0 0 0 0 0 0
1.880000 0 0 0 0 0 0
1.885000 0 0 0 0 0 0
1.890000 0 0 0 0 0 0
1.895000 0 0 0 0 0 0
1.900000 0 0 0 0 0 0
1.905000 0 0 0 0 0 0
1.910000 0 0 0 0 0 0
1.915000 0 0 0 0 0 0
1.920000 0 0 0 0 0 0
1.925000 0 0 0 0 0 0
1.930000 0 0 0 0 0 0
1.935000 0 0 0 0 0 0
1.940000 0 0 0 0 0 0
1.945000 0 0 0 0 0 0
1.950000 0 0 0 0 0 0
1.955000 0 0 0 0 0 0
1.960000 0 0 0 0 0 0
1.965000 0 0 0 0 0 0
1.970000 0 0 0 0 0 0
1.975000 0 0 0 0 0 0
1.980000 0 0 0 0 0 0
1.985000 0 0 0 0 0 0
1.990000 0 0 0 0 0 0
1.995000 0 0 0 0 0 0
2.000000 0 0 0 0 0 0
2.005000 0 0 0 0 0 0
2.010000 0 0 0 0 0 0
2.015000 0 0 0 0 0 0
2.020000 0 0 0 0 0 0
2.025000 0 0 0 0 0 0
2.030000 0 0 0 0 0 0
2.035000 0 0 0 0 0 0
2.040000 0 0 0 0 0 0
2.045000 0 0 0 0 0 0
2.050000 0 0 0 0 0 0
2.055000 0 0 0 0 0 0
2.060000 0 0 0 0 0 0
2.065000 0 0 0 0 0 0
2.070000 0 0 0 0 0 0
2.075000 0 0 0 0 0 0
2.080000 0 0 0 0 0 0
2.085000 0 0 0 0 0 0
2.090000 0 0 0 0 0 0
2.095000 0 0 0 0 0 0
2.100000 0 0 0 0 0 0
2.105000 0 0 0 0 0 0
2.110000 0 0 0 0 0 0
2.115000 0 0 0 0 0 0
2.120000 0 0 0 0 0 0
2.125000 0 0 0 0 0 0
2.130000 0 0 0 0 0 0
2.135000 0 0 0 0 0 0
2.140000 0 0 0 0 0 0
2.145000 0 0 0 0 0 0
2.150000 0 0 0 0 0 0
2.155000 0 0 0 0 0 0
2.160000 0 0 0 0 0 0
2.165000 0 0 0 0 0 0
2.170000 0 0 0 0 0 0
2.175000 0 0 0 0 0 0
2.180000 0 0 0 0 0 0
2.185000 0 0 0 0 0 0
2.190000 0 0 0 0 0 0
2.195000 0 0 0 0 0 0
2.200000 0 0 0 0 0 0
2.205000 0 0 0 0 0 0
2.210000 0 0 0 0 0 0
2.215000 0 0 0 0 0 0
2.220000 0 0 0 0 0 0
2.225000 0 0 0 0 0 0
2.230000 0 0 0 0 0 0
2.235000 0 0 0 0 0 0
2.240000 0 0 0 0 0 0
2.245000 0 0 0 0 0 0
2.250000 0 0 0 0 0 0
2.255000 0 0 0 0 0 0
2.260000 0 0 0 0 0 0
2.265000 0 0 0 0 0 0
2.270000 0 0 0 0 0 0
2.275000 0 0 0 0 0 0
2.280000 0 0 0 0 0 0
2.285000 0 0 0 0 0 0
2.290000 0 0 0 0 0 0
2.295000 0 0 0 0 0 0
2.300000 0 0 0 0 0 0
2.305000 0 0 0 0 0 0
2.310000 0 0 0 0 0 0
2.315000 0 0 0 0 0 0
2.320000 0 0 0 0 0 0
2.325000 0 0 0 0 0 0
2.330000 0 0 0 0 0 0
2.335000 0 0 0 0 0 0
2.340000 0 0 0 0 0 0
2.345000 0 0 0 0 0 0
2.350000 0 0 0 0 0 0
2.355000 0 0 0 0 0 0
2.360000 0 0 0 0 0 0
2.365000 0 0 0 0 0 0
2.370000 0 0 0 0 0 0
2.375000 0 0 0 0 0 0
2.380000 0 0 0 0 0 0
2.385000 0 0 0 0 0 0
2.390000 0 0 0 0 0 0
2.395000 0 0 0 0 0 0
2.400000 0 0 0 0 0 0
2.405000 0 0 0 0 0 0
