# Supplementary material for: Refining amino acid hydrophobicity for dynamics simulation of membrane proteins
Source: PeerJ. 2018 Jan 10;6:e4230. doi: 10.7717/peerj.4230 (PMC5767086; doi:10.7717/peerj.4230)
Supplement: Supplemental Information 1 — Version 2.4 of the CgProt force field is included as a tar.gz archive. The package includes parameter text files, Python scripts, and equilibrated bilayer coordinates needed for simulations with the free Gromacs software package. [file peerj-06-4230-s001.tgz › cgprot24/nb/table_CH_CH.xvg]

0.000000 0 0 4.677443e+01 6.930079e+01 0 0
0.004000 0 0 4.649722e+01 6.930079e+01 0 0
0.008000 0 0 4.622002e+01 6.930079e+01 0 0
0.012000 0 0 4.594282e+01 6.930079e+01 0 0
0.016000 0 0 4.566561e+01 6.930079e+01 0 0
0.020000 0 0 4.538841e+01 6.930079e+01 0 0
0.024000 0 0 4.511121e+01 6.930079e+01 0 0
0.028000 0 0 4.483401e+01 6.930079e+01 0 0
0.032000 0 0 4.455680e+01 6.930077e+01 0 0
0.036000 0 0 4.427960e+01 6.930066e+01 0 0
0.040000 0 0 4.400240e+01 6.930047e+01 0 0
0.044000 0 0 4.372520e+01 6.930018e+01 0 0
0.048000 0 0 4.344800e+01 6.929989e+01 0 0
0.052000 0 0 4.317080e+01 6.929966e+01 0 0
0.056000 0 0 4.289360e+01 6.929950e+01 0 0
0.060000 0 0 4.261640e+01 6.929940e+01 0 0
0.064000 0 0 4.233920e+01 6.929938e+01 0 0
0.068000 0 0 4.206201e+01 6.929941e+01 0 0
0.072000 0 0 4.178481e+01 6.929952e+01 0 0
0.076000 0 0 4.150761e+01 6.929969e+01 0 0
0.080000 0 0 4.123041e+01 6.929993e+01 0 0
0.084000 0 0 4.095321e+01 6.930023e+01 0 0
0.088000 0 0 4.067601e+01 6.930060e+01 0 0
0.092000 0 0 4.039880e+01 6.930096e+01 0 0
0.096000 0 0 4.012160e+01 6.930122e+01 0 0
0.100000 0 0 3.984440e+01 6.930138e+01 0 0
0.104000 0 0 3.956719e+01 6.930144e+01 0 0
0.108000 0 0 3.928998e+01 6.930141e+01 0 0
0.112000 0 0 3.901278e+01 6.930128e+01 0 0
0.116000 0 0 3.873557e+01 6.930105e+01 0 0
0.120000 0 0 3.845837e+01 6.930072e+01 0 0
0.124000 0 0 3.818117e+01 6.930030e+01 0 0
0.128000 0 0 3.790397e+01 6.929978e+01 0 0
0.132000 0 0 3.762677e+01 6.929917e+01 0 0
0.136000 0 0 3.734957e+01 6.929859e+01 0 0
0.140000 0 0 3.707238e+01 6.929818e+01 0 0
0.144000 0 0 3.679519e+01 6.929794e+01 0 0
0.148000 0 0 3.651800e+01 6.929786e+01 0 0
0.152000 0 0 3.624081e+01 6.929796e+01 0 0
0.156000 0 0 3.596361e+01 6.929822e+01 0 0
0.160000 0 0 3.568642e+01 6.929866e+01 0 0
0.164000 0 0 3.540922e+01 6.929926e+01 0 0
0.168000 0 0 3.513203e+01 6.930004e+01 0 0
0.172000 0 0 3.485482e+01 6.930098e+01 0 0
0.176000 0 0 3.457762e+01 6.930209e+01 0 0
0.180000 0 0 3.430041e+01 6.930313e+01 0 0
0.184000 0 0 3.402319e+01 6.930386e+01 0 0
0.188000 0 0 3.374598e+01 6.930429e+01 0 0
0.192000 0 0 3.346876e+01 6.930440e+01 0 0
0.196000 0 0 3.319154e+01 6.930420e+01 0 0
0.200000 0 0 3.291433e+01 6.930369e+01 0 0
0.204000 0 0 3.263711e+01 6.930288e+01 0 0
0.208000 0 0 3.235990e+01 6.930175e+01 0 0
0.212000 0 0 3.208270e+01 6.930031e+01 0 0
0.216000 0 0 3.180550e+01 6.929857e+01 0 0
0.220000 0 0 3.152831e+01 6.929651e+01 0 0
0.224000 0 0 3.125113e+01 6.929459e+01 0 0
0.228000 0 0 3.097395e+01 6.929324e+01 0 0
0.232000 0 0 3.069678e+01 6.929247e+01 0 0
0.236000 0 0 3.041961e+01 6.929227e+01 0 0
0.240000 0 0 3.014244e+01 6.929265e+01 0 0
0.244000 0 0 2.986527e+01 6.929360e+01 0 0
0.248000 0 0 2.958809e+01 6.929513e+01 0 0
0.252000 0 0 2.931091e+01 6.929724e+01 0 0
0.256000 0 0 2.903371e+01 6.929991e+01 0 0
0.260000 0 0 2.875651e+01 6.930317e+01 0 0
0.264000 0 0 2.847929e+01 6.930700e+01 0 0
0.268000 0 0 2.820205e+01 6.931058e+01 0 0
0.272000 0 0 2.792481e+01 6.931309e+01 0 0
0.276000 0 0 2.764755e+01 6.931452e+01 0 0
0.280000 0 0 2.737029e+01 6.931488e+01 0 0
0.284000 0 0 2.709303e+01 6.931417e+01 0 0
0.288000 0 0 2.681578e+01 6.931239e+01 0 0
0.292000 0 0 2.653853e+01 6.930953e+01 0 0
0.296000 0 0 2.626130e+01 6.930560e+01 0 0
0.300000 0 0 2.598409e+01 6.930059e+01 0 0
0.304000 0 0 2.570690e+01 6.929451e+01 0 0
0.308000 0 0 2.542974e+01 6.928736e+01 0 0
0.312000 0 0 2.515260e+01 6.928068e+01 0 0
0.316000 0 0 2.487549e+01 6.927600e+01 0 0
0.320000 0 0 2.459839e+01 6.927333e+01 0 0
0.324000 0 0 2.432130e+01 6.927266e+01 0 0
0.328000 0 0 2.404421e+01 6.927400e+01 0 0
0.332000 0 0 2.376710e+01 6.927734e+01 0 0
0.336000 0 0 2.348998e+01 6.928270e+01 0 0
0.340000 0 0 2.321284e+01 6.929005e+01 0 0
0.344000 0 0 2.293566e+01 6.929942e+01 0 0
0.348000 0 0 2.265844e+01 6.931078e+01 0 0
0.352000 0 0 2.238117e+01 6.932416e+01 0 0
0.356000 0 0 2.210385e+01 6.933665e+01 0 0
0.360000 0 0 2.182648e+01 6.934539e+01 0 0
0.364000 0 0 2.154909e+01 6.935036e+01 0 0
0.368000 0 0 2.127169e+01 6.935156e+01 0 0
0.372000 0 0 2.099428e+01 6.934901e+01 0 0
0.376000 0 0 2.071690e+01 6.934269e+01 0 0
0.380000 0 0 2.043955e+01 6.933260e+01 0 0
0.384000 0 0 2.016224e+01 6.931876e+01 0 0
0.388000 0 0 1.988500e+01 6.930115e+01 0 0
0.392000 0 0 1.960784e+01 6.927978e+01 0 0
0.396000 0 0 1.933077e+01 6.925464e+01 0 0
0.400000 0 0 1.905380e+01 6.923121e+01 0 0
0.404000 0 0 1.877691e+01 6.921494e+01 0 0
0.408000 0 0 1.850007e+01 6.920583e+01 0 0
0.412000 0 0 1.822325e+01 6.920388e+01 0 0
0.416000 0 0 1.794643e+01 6.920909e+01 0 0
0.420000 0 0 1.766957e+01 6.922146e+01 0 0
0.424000 0 0 1.739265e+01 6.924099e+01 0 0
0.428000 0 0 1.711563e+01 6.926769e+01 0 0
0.432000 0 0 1.683850e+01 6.930154e+01 0 0
0.436000 0 0 1.656121e+01 6.934256e+01 0 0
0.440000 0 0 1.628375e+01 6.939074e+01 0 0
0.444000 0 0 1.600609e+01 6.943526e+01 0 0
0.448000 0 0 1.572829e+01 6.946533e+01 0 0
0.452000 0 0 1.545039e+01 6.948094e+01 0 0
0.456000 0 0 1.517246e+01 6.948209e+01 0 0
0.460000 0 0 1.489455e+01 6.946878e+01 0 0
0.464000 0 0 1.461673e+01 6.944101e+01 0 0
0.468000 0 0 1.433904e+01 6.939879e+01 0 0
0.472000 0 0 1.406156e+01 6.934210e+01 0 0
0.476000 0 0 1.378432e+01 6.927096e+01 0 0
0.480000 0 0 1.350741e+01 6.918536e+01 0 0
0.484000 0 0 1.323086e+01 6.908530e+01 0 0
0.488000 0 0 1.295471e+01 6.899633e+01 0 0
0.492000 0 0 1.267884e+01 6.894400e+01 0 0
0.496000 0 0 1.240311e+01 6.892830e+01 0 0
0.500000 0 0 1.212737e+01 6.894923e+01 0 0
0.504000 0 0 1.185147e+01 6.900680e+01 0 0
0.508000 0 0 1.157526e+01 6.910100e+01 0 0
0.512000 0 0 1.129861e+01 6.923183e+01 0 0
0.516000 0 0 1.102136e+01 6.939930e+01 0 0
0.520000 0 0 1.074337e+01 6.960340e+01 0 0
0.524000 0 0 1.046448e+01 6.984413e+01 0 0
0.528000 0 0 1.018456e+01 7.012150e+01 0 0
0.532000 0 0 9.903651e+00 7.029424e+01 0 0
0.536000 0 0 9.622538e+00 7.022117e+01 0 0
0.540000 0 0 9.342209e+00 6.990229e+01 0 0
0.544000 0 0 9.063648e+00 6.933760e+01 0 0
0.548000 0 0 8.787836e+00 6.852710e+01 0 0
0.552000 0 0 8.515759e+00 6.747079e+01 0 0
0.556000 0 0 8.248398e+00 6.616867e+01 0 0
0.560000 0 0 7.986737e+00 6.462074e+01 0 0
0.564000 0 0 7.731760e+00 6.282700e+01 0 0
0.568000 0 0 7.484449e+00 6.078745e+01 0 0
0.572000 0 0 7.245788e+00 5.850209e+01 0 0
0.576000 0 0 7.016540e+00 5.613550e+01 0 0
0.580000 0 0 6.796593e+00 5.385219e+01 0 0
0.584000 0 0 6.585612e+00 5.165215e+01 0 0
0.588000 0 0 6.383265e+00 4.953539e+01 0 0
0.592000 0 0 6.189218e+00 4.750190e+01 0 0
0.596000 0 0 6.003138e+00 4.555169e+01 0 0
0.600000 0 0 5.824693e+00 4.368475e+01 0 0
0.604000 0 0 5.653549e+00 4.190108e+01 0 0
0.608000 0 0 5.489373e+00 4.020070e+01 0 0
0.612000 0 0 5.331833e+00 3.858358e+01 0 0
0.616000 0 0 5.180594e+00 3.704975e+01 0 0
0.620000 0 0 5.035398e+00 3.554330e+01 0 0
0.624000 0 0 4.896285e+00 3.400839e+01 0 0
0.628000 0 0 4.763369e+00 3.244502e+01 0 0
0.632000 0 0 4.636763e+00 3.085319e+01 0 0
0.636000 0 0 4.516581e+00 2.923289e+01 0 0
0.640000 0 0 4.402938e+00 2.758413e+01 0 0
0.644000 0 0 4.295946e+00 2.590691e+01 0 0
0.648000 0 0 4.195721e+00 2.420122e+01 0 0
0.652000 0 0 4.102374e+00 2.246707e+01 0 0
0.656000 0 0 4.016022e+00 2.070446e+01 0 0
0.660000 0 0 3.936777e+00 1.891338e+01 0 0
0.664000 0 0 3.864602e+00 1.720675e+01 0 0
0.668000 0 0 3.798860e+00 1.569744e+01 0 0
0.672000 0 0 3.738760e+00 1.438544e+01 0 0
0.676000 0 0 3.683513e+00 1.327075e+01 0 0
0.680000 0 0 3.632331e+00 1.235338e+01 0 0
0.684000 0 0 3.584423e+00 1.163331e+01 0 0
0.688000 0 0 3.539001e+00 1.111057e+01 0 0
0.692000 0 0 3.495275e+00 1.078513e+01 0 0
0.696000 0 0 3.452457e+00 1.065701e+01 0 0
0.700000 0 0 3.409756e+00 1.072621e+01 0 0
0.704000 0 0 3.366384e+00 1.099271e+01 0 0
0.708000 0 0 3.321684e+00 1.135699e+01 0 0
0.712000 0 0 3.275530e+00 1.171955e+01 0 0
0.716000 0 0 3.227930e+00 1.208037e+01 0 0
0.720000 0 0 3.178890e+00 1.243947e+01 0 0
0.724000 0 0 3.128417e+00 1.279684e+01 0 0
0.728000 0 0 3.076517e+00 1.315248e+01 0 0
0.732000 0 0 3.023199e+00 1.350639e+01 0 0
0.736000 0 0 2.968469e+00 1.385857e+01 0 0
0.740000 0 0 2.912333e+00 1.420903e+01 0 0
0.744000 0 0 2.854799e+00 1.455776e+01 0 0
0.748000 0 0 2.795873e+00 1.490475e+01 0 0
0.752000 0 0 2.735592e+00 1.522808e+01 0 0
0.756000 0 0 2.674109e+00 1.550581e+01 0 0
0.760000 0 0 2.611606e+00 1.573794e+01 0 0
0.764000 0 0 2.548266e+00 1.592446e+01 0 0
0.768000 0 0 2.484272e+00 1.606537e+01 0 0
0.772000 0 0 2.419804e+00 1.616069e+01 0 0
0.776000 0 0 2.355047e+00 1.621040e+01 0 0
0.780000 0 0 2.290182e+00 1.621450e+01 0 0
0.784000 0 0 2.225392e+00 1.617301e+01 0 0
0.788000 0 0 2.160859e+00 1.608591e+01 0 0
0.792000 0 0 2.096765e+00 1.595321e+01 0 0
0.796000 0 0 2.033281e+00 1.578429e+01 0 0
0.800000 0 0 1.970527e+00 1.558854e+01 0 0
0.804000 0 0 1.908609e+00 1.536597e+01 0 0
0.808000 0 0 1.847635e+00 1.511656e+01 0 0
0.812000 0 0 1.787712e+00 1.484033e+01 0 0
0.816000 0 0 1.728948e+00 1.453726e+01 0 0
0.820000 0 0 1.671450e+00 1.420737e+01 0 0
0.824000 0 0 1.615325e+00 1.385064e+01 0 0
0.828000 0 0 1.560680e+00 1.346709e+01 0 0
0.832000 0 0 1.507624e+00 1.305671e+01 0 0
0.836000 0 0 1.456262e+00 1.261950e+01 0 0
0.840000 0 0 1.406689e+00 1.216625e+01 0 0
0.844000 0 0 1.358939e+00 1.170778e+01 0 0
0.848000 0 0 1.313034e+00 1.124407e+01 0 0
0.852000 0 0 1.268994e+00 1.077513e+01 0 0
0.856000 0 0 1.226840e+00 1.030095e+01 0 0
0.860000 0 0 1.186593e+00 9.821546e+00 0 0
0.864000 0 0 1.148274e+00 9.336905e+00 0 0
0.868000 0 0 1.111905e+00 8.847031e+00 0 0
0.872000 0 0 1.077505e+00 8.351924e+00 0 0
0.876000 0 0 1.045096e+00 7.851584e+00 0 0
0.880000 0 0 1.014699e+00 7.346011e+00 0 0
0.884000 0 0 9.863154e-01 6.850120e+00 0 0
0.888000 0 0 9.598657e-01 6.378820e+00 0 0
0.892000 0 0 9.352521e-01 5.932112e+00 0 0
0.896000 0 0 9.123760e-01 5.509996e+00 0 0
0.900000 0 0 8.911393e-01 5.112472e+00 0 0
0.904000 0 0 8.714435e-01 4.739541e+00 0 0
0.908000 0 0 8.531902e-01 4.391201e+00 0 0
0.912000 0 0 8.362811e-01 4.067454e+00 0 0
0.916000 0 0 8.206178e-01 3.768298e+00 0 0
0.920000 0 0 8.061019e-01 3.493735e+00 0 0
0.924000 0 0 7.926351e-01 3.243764e+00 0 0
0.928000 0 0 7.801244e-01 3.014352e+00 0 0
0.932000 0 0 7.684983e-01 2.801468e+00 0 0
0.936000 0 0 7.576906e-01 2.605111e+00 0 0
0.940000 0 0 7.476353e-01 2.425281e+00 0 0
0.944000 0 0 7.382663e-01 2.261979e+00 0 0
0.948000 0 0 7.295175e-01 2.115205e+00 0 0
0.952000 0 0 7.213226e-01 1.984958e+00 0 0
0.956000 0 0 7.136158e-01 1.871239e+00 0 0
0.960000 0 0 7.063307e-01 1.774047e+00 0 0
0.964000 0 0 6.994013e-01 1.693382e+00 0 0
0.968000 0 0 6.927616e-01 1.629245e+00 0 0
0.972000 0 0 6.863384e-01 1.586869e+00 0 0
0.976000 0 0 6.800307e-01 1.571487e+00 0 0
0.980000 0 0 6.737305e-01 1.583100e+00 0 0
0.984000 0 0 6.673299e-01 1.621706e+00 0 0
0.988000 0 0 6.607208e-01 1.687306e+00 0 0
0.992000 0 0 6.537954e-01 1.779900e+00 0 0
0.996000 0 0 6.464456e-01 1.899489e+00 0 0
1.000000 0 0 6.385635e-01 2.046071e+00 0 0
1.004000 0 0 6.300411e-01 2.219648e+00 0 0
1.008000 0 0 6.207703e-01 2.420219e+00 0 0
1.012000 0 0 6.106433e-01 2.647783e+00 0 0
1.016000 0 0 5.995925e-01 2.872042e+00 0 0
1.020000 0 0 5.877118e-01 3.062699e+00 0 0
1.024000 0 0 5.751357e-01 3.219752e+00 0 0
1.028000 0 0 5.619986e-01 3.343203e+00 0 0
1.032000 0 0 5.484349e-01 3.433050e+00 0 0
1.036000 0 0 5.345790e-01 3.489295e+00 0 0
1.040000 0 0 5.205653e-01 3.511938e+00 0 0
1.044000 0 0 5.065283e-01 3.500977e+00 0 0
1.048000 0 0 4.926023e-01 3.456413e+00 0 0
1.052000 0 0 4.789218e-01 3.378247e+00 0 0
1.056000 0 0 4.656211e-01 3.266478e+00 0 0
1.060000 0 0 4.527960e-01 3.150187e+00 0 0
1.064000 0 0 4.403869e-01 3.058454e+00 0 0
1.068000 0 0 4.282956e-01 2.991280e+00 0 0
1.072000 0 0 4.164239e-01 2.948663e+00 0 0
1.076000 0 0 4.046736e-01 2.930605e+00 0 0
1.080000 0 0 3.929463e-01 2.937105e+00 0 0
1.084000 0 0 3.811440e-01 2.968163e+00 0 0
1.088000 0 0 3.691683e-01 3.023779e+00 0 0
1.092000 0 0 3.569210e-01 3.103953e+00 0 0
1.096000 0 0 3.443039e-01 3.208685e+00 0 0
1.100000 0 0 3.312188e-01 3.337976e+00 0 0
1.104000 0 0 3.175931e-01 3.472512e+00 0 0
1.108000 0 0 3.034574e-01 3.592982e+00 0 0
1.112000 0 0 2.888680e-01 3.699385e+00 0 0
1.116000 0 0 2.738811e-01 3.791722e+00 0 0
1.120000 0 0 2.585530e-01 3.869993e+00 0 0
1.124000 0 0 2.429399e-01 3.934197e+00 0 0
1.128000 0 0 2.270982e-01 3.984335e+00 0 0
1.132000 0 0 2.110840e-01 4.020406e+00 0 0
1.136000 0 0 1.949537e-01 4.042411e+00 0 0
1.140000 0 0 1.787635e-01 4.050350e+00 0 0
1.144000 0 0 1.625696e-01 4.044222e+00 0 0
1.148000 0 0 1.464427e-01 4.013348e+00 0 0
1.152000 0 0 1.305101e-01 3.947048e+00 0 0
1.156000 0 0 1.149135e-01 3.845323e+00 0 0
1.160000 0 0 9.979475e-02 3.708172e+00 0 0
1.164000 0 0 8.529540e-02 3.535596e+00 0 0
1.168000 0 0 7.155721e-02 3.327594e+00 0 0
1.172000 0 0 5.872189e-02 3.084166e+00 0 0
1.176000 0 0 4.693112e-02 2.805312e+00 0 0
1.180000 0 0 3.632662e-02 2.491033e+00 0 0
1.184000 0 0 2.705009e-02 2.141328e+00 0 0
1.188000 0 0 1.924324e-02 1.756197e+00 0 0
1.192000 0 0 1.299630e-02 1.374231e+00 0 0
1.196000 0 0 8.193716e-03 1.034022e+00 0 0
1.200000 0 0 0 0 0 0
1.204000 0 0 0 0 0 0
1.208000 0 0 0 0 0 0
1.212000 0 0 0 0 0 0
1.216000 0 0 0 0 0 0
1.220000 0 0 0 0 0 0
1.224000 0 0 0 0 0 0
1.228000 0 0 0 0 0 0
1.232000 0 0 0 0 0 0
1.236000 0 0 0 0 0 0
1.240000 0 0 0 0 0 0
1.244000 0 0 0 0 0 0
1.248000 0 0 0 0 0 0
1.252000 0 0 0 0 0 0
1.256000 0 0 0 0 0 0
1.260000 0 0 0 0 0 0
1.264000 0 0 0 0 0 0
1.268000 0 0 0 0 0 0
1.272000 0 0 0 0 0 0
1.276000 0 0 0 0 0 0
1.280000 0 0 0 0 0 0
1.284000 0 0 0 0 0 0
1.288000 0 0 0 0 0 0
1.292000 0 0 0 0 0 0
1.296000 0 0 0 0 0 0
1.300000 0 0 0 0 0 0
1.304000 0 0 0 0 0 0
1.308000 0 0 0 0 0 0
1.312000 0 0 0 0 0 0
1.316000 0 0 0 0 0 0
1.320000 0 0 0 0 0 0
1.324000 0 0 0 0 0 0
1.328000 0 0 0 0 0 0
1.332000 0 0 0 0 0 0
1.336000 0 0 0 0 0 0
1.340000 0 0 0 0 0 0
1.344000 0 0 0 0 0 0
1.348000 0 0 0 0 0 0
1.352000 0 0 0 0 0 0
1.356000 0 0 0 0 0 0
1.360000 0 0 0 0 0 0
1.364000 0 0 0 0 0 0
1.368000 0 0 0 0 0 0
1.372000 0 0 0 0 0 0
1.376000 0 0 0 0 0 0
1.380000 0 0 0 0 0 0
1.384000 0 0 0 0 0 0
1.388000 0 0 0 0 0 0
1.392000 0 0 0 0 0 0
1.396000 0 0 0 0 0 0
1.400000 0 0 0 0 0 0
1.404000 0 0 0 0 0 0
1.408000 0 0 0 0 0 0
1.412000 0 0 0 0 0 0
1.416000 0 0 0 0 0 0
1.420000 0 0 0 0 0 0
1.424000 0 0 0 0 0 0
1.428000 0 0 0 0 0 0
1.432000 0 0 0 0 0 0
1.436000 0 0 0 0 0 0
1.440000 0 0 0 0 0 0
1.444000 0 0 0 0 0 0
1.448000 0 0 0 0 0 0
1.452000 0 0 0 0 0 0
1.456000 0 0 0 0 0 0
1.460000 0 0 0 0 0 0
1.464000 0 0 0 0 0 0
1.468000 0 0 0 0 0 0
1.472000 0 0 0 0 0 0
1.476000 0 0 0 0 0 0
1.480000 0 0 0 0 0 0
1.484000 0 0 0 0 0 0
1.488000 0 0 0 0 0 0
1.492000 0 0 0 0 0 0
1.496000 0 0 0 0 0 0
1.500000 0 0 0 0 0 0
1.504000 0 0 0 0 0 0
1.508000 0 0 0 0 0 0
1.512000 0 0 0 0 0 0
1.516000 0 0 0 0 0 0
1.520000 0 0 0 0 0 0
1.524000 0 0 0 0 0 0
1.528000 0 0 0 0 0 0
1.532000 0 0 0 0 0 0
1.536000 0 0 0 0 0 0
1.540000 0 0 0 0 0 0
1.544000 0 0 0 0 0 0
1.548000 0 0 0 0 0 0
1.552000 0 0 0 0 0 0
1.556000 0 0 0 0 0 0
1.560000 0 0 0 0 0 0
1.564000 0 0 0 0 0 0
1.568000 0 0 0 0 0 0
1.572000 0 0 0 0 0 0
1.576000 0 0 0 0 0 0
1.580000 0 0 0 0 0 0
1.584000 0 0 0 0 0 0
1.588000 0 0 0 0 0 0
1.592000 0 0 0 0 0 0
1.596000 0 0 0 0 0 0
1.600000 0 0 0 0 0 0
1.604000 0 0 0 0 0 0
1.608000 0 0 0 0 0 0
1.612000 0 0 0 0 0 0
1.616000 0 0 0 0 0 0
1.620000 0 0 0 0 0 0
1.624000 0 0 0 0 0 0
1.628000 0 0 0 0 0 0
1.632000 0 0 0 0 0 0
1.636000 0 0 0 0 0 0
1.640000 0 0 0 0 0 0
1.644000 0 0 0 0 0 0
1.648000 0 0 0 0 0 0
1.652000 0 0 0 0 0 0
1.656000 0 0 0 0 0 0
1.660000 0 0 0 0 0 0
1.664000 0 0 0 0 0 0
1.668000 0 0 0 0 0 0
1.672000 0 0 0 0 0 0
1.676000 0 0 0 0 0 0
1.680000 0 0 0 0 0 0
1.684000 0 0 0 0 0 0
1.688000 0 0 0 0 0 0
1.692000 0 0 0 0 0 0
1.696000 0 0 0 0 0 0
1.700000 0 0 0 0 0 0
1.704000 0 0 0 0 0 0
1.708000 0 0 0 0 0 0
1.712000 0 0 0 0 0 0
1.716000 0 0 0 0 0 0
1.720000 0 0 0 0 0 0
1.724000 0 0 0 0 0 0
1.728000 0 0 0 0 0 0
1.732000 0 0 0 0 0 0
1.736000 0 0 0 0 0 0
1.740000 0 0 0 0 0 0
1.744000 0 0 0 0 0 0
1.748000 0 0 0 0 0 0
1.752000 0 0 0 0 0 0
1.756000 0 0 0 0 0 0
1.760000 0 0 0 0 0 0
1.764000 0 0 0 0 0 0
1.768000 0 0 0 0 0 0
1.772000 0 0 0 0 0 0
1.776000 0 0 0 0 0 0
1.780000 0 0 0 0 0 0
1.784000 0 0 0 0 0 0
1.788000 0 0 0 0 0 0
1.792000 0 0 0 0 0 0
1.796000 0 0 0 0 0 0
1.800000 0 0 0 0 0 0
1.804000 0 0 0 0 0 0
1.808000 0 0 0 0 0 0
1.812000 0 0 0 0 0 0
1.816000 0 0 0 0 0 0
1.820000 0 0 0 0 0 0
1.824000 0 0 0 0 0 0
1.828000 0 0 0 0 0 0
1.832000 0 0 0 0 0 0
1.836000 0 0 0 0 0 0
1.840000 0 0 0 0 0 0
1.844000 0 0 0 0 0 0
1.848000 0 0 0 0 0 0
1.852000 0 0 0 0 0 0
1.856000 0 0 0 0 0 0
1.860000 0 0 0 0 0 0
1.864000 0 0 0 0 0 0
1.868000 0 0 0 0 0 0
1.872000 0 0 0 0 0 0
1.876000 0 0 0 0 0 0
1.880000 0 0 0 0 0 0
1.884000 0 0 0 0 0 0
1.888000 0 0 0 0 0 0
1.892000 0 0 0 0 0 0
1.896000 0 0 0 0 0 0
1.900000 0 0 0 0 0 0
1.904000 0 0 0 0 0 0
1.908000 0 0 0 0 0 0
1.912000 0 0 0 0 0 0
1.916000 0 0 0 0 0 0
1.920000 0 0 0 0 0 0
1.924000 0 0 0 0 0 0
1.928000 0 0 0 0 0 0
1.932000 0 0 0 0 0 0
1.936000 0 0 0 0 0 0
1.940000 0 0 0 0 0 0
1.944000 0 0 0 0 0 0
1.948000 0 0 0 0 0 0
1.952000 0 0 0 0 0 0
1.956000 0 0 0 0 0 0
1.960000 0 0 0 0 0 0
1.964000 0 0 0 0 0 0
1.968000 0 0 0 0 0 0
1.972000 0 0 0 0 0 0
1.976000 0 0 0 0 0 0
1.980000 0 0 0 0 0 0
1.984000 0 0 0 0 0 0
1.988000 0 0 0 0 0 0
1.992000 0 0 0 0 0 0
1.996000 0 0 0 0 0 0
2.000000 0 0 0 0 0 0
2.004000 0 0 0 0 0 0
2.008000 0 0 0 0 0 0
2.012000 0 0 0 0 0 0
2.016000 0 0 0 0 0 0
2.020000 0 0 0 0 0 0
2.024000 0 0 0 0 0 0
2.028000 0 0 0 0 0 0
2.032000 0 0 0 0 0 0
2.036000 0 0 0 0 0 0
2.040000 0 0 0 0 0 0
2.044000 0 0 0 0 0 0
2.048000 0 0 0 0 0 0
2.052000 0 0 0 0 0 0
2.056000 0 0 0 0 0 0
2.060000 0 0 0 0 0 0
2.064000 0 0 0 0 0 0
2.068000 0 0 0 0 0 0
2.072000 0 0 0 0 0 0
2.076000 0 0 0 0 0 0
2.080000 0 0 0 0 0 0
2.084000 0 0 0 0 0 0
2.088000 0 0 0 0 0 0
2.092000 0 0 0 0 0 0
2.096000 0 0 0 0 0 0
2.100000 0 0 0 0 0 0
2.104000 0 0 0 0 0 0
2.108000 0 0 0 0 0 0
2.112000 0 0 0 0 0 0
2.116000 0 0 0 0 0 0
2.120000 0 0 0 0 0 0
2.124000 0 0 0 0 0 0
2.128000 0 0 0 0 0 0
2.132000 0 0 0 0 0 0
2.136000 0 0 0 0 0 0
2.140000 0 0 0 0 0 0
2.144000 0 0 0 0 0 0
2.148000 0 0 0 0 0 0
2.152000 0 0 0 0 0 0
2.156000 0 0 0 0 0 0
2.160000 0 0 0 0 0 0
2.164000 0 0 0 0 0 0
2.168000 0 0 0 0 0 0
2.172000 0 0 0 0 0 0
2.176000 0 0 0 0 0 0
2.180000 0 0 0 0 0 0
2.184000 0 0 0 0 0 0
2.188000 0 0 0 0 0 0
2.192000 0 0 0 0 0 0
2.196000 0 0 0 0 0 0
2.200000 0 0 0 0 0 0
2.204000 0 0 0 0 0 0
2.208000 0 0 0 0 0 0
2.212000 0 0 0 0 0 0
2.216000 0 0 0 0 0 0
2.220000 0 0 0 0 0 0
2.224000 0 0 0 0 0 0
2.228000 0 0 0 0 0 0
2.232000 0 0 0 0 0 0
2.236000 0 0 0 0 0 0
2.240000 0 0 0 0 0 0
2.244000 0 0 0 0 0 0
2.248000 0 0 0 0 0 0
2.252000 0 0 0 0 0 0
2.256000 0 0 0 0 0 0
2.260000 0 0 0 0 0 0
2.264000 0 0 0 0 0 0
2.268000 0 0 0 0 0 0
2.272000 0 0 0 0 0 0
2.276000 0 0 0 0 0 0
2.280000 0 0 0 0 0 0
2.284000 0 0 0 0 0 0
2.288000 0 0 0 0 0 0
2.292000 0 0 0 0 0 0
2.296000 0 0 0 0 0 0
2.300000 0 0 0 0 0 0
2.304000 0 0 0 0 0 0
2.308000 0 0 0 0 0 0
2.312000 0 0 0 0 0 0
2.316000 0 0 0 0 0 0
2.320000 0 0 0 0 0 0
2.324000 0 0 0 0 0 0
2.328000 0 0 0 0 0 0
2.332000 0 0 0 0 0 0
2.336000 0 0 0 0 0 0
2.340000 0 0 0 0 0 0
2.344000 0 0 0 0 0 0
2.348000 0 0 0 0 0 0
2.352000 0 0 0 0 0 0
2.356000 0 0 0 0 0 0
2.360000 0 0 0 0 0 0
2.364000 0 0 0 0 0 0
2.368000 0 0 0 0 0 0
2.372000 0 0 0 0 0 0
2.376000 0 0 0 0 0 0
2.380000 0 0 0 0 0 0
2.384000 0 0 0 0 0 0
2.388000 0 0 0 0 0 0
2.392000 0 0 0 0 0 0
2.396000 0 0 0 0 0 0
2.400000 0 0 0 0 0 0
2.404000 0 0 0 0 0 0
2.408000 0 0 0 0 0 0
