# Supplementary material for: Refining amino acid hydrophobicity for dynamics simulation of membrane proteins
Source: PeerJ. 2018 Jan 10;6:e4230. doi: 10.7717/peerj.4230 (PMC5767086; doi:10.7717/peerj.4230)
Supplement: Supplemental Information 1 — Version 2.4 of the CgProt force field is included as a tar.gz archive. The package includes parameter text files, Python scripts, and equilibrated bilayer coordinates needed for simulations with the free Gromacs software package. [file peerj-06-4230-s001.tgz › cgprot24/nb/table_CH_E1.xvg]

0.000000 0 0 61.3331 1.584401e+02 0 0
0.004000 0 0 60.6993 1.584401e+02 0 0
0.008000 0 0 60.0655 1.584401e+02 0 0
0.012000 0 0 59.4318 1.584401e+02 0 0
0.016000 0 0 58.798 1.584401e+02 0 0
0.020000 0 0 58.1643 1.584401e+02 0 0
0.024000 0 0 57.5305 1.584401e+02 0 0
0.028000 0 0 56.8967 1.584401e+02 0 0
0.032000 0 0 56.263 1.584401e+02 0 0
0.036000 0 0 55.6292 1.584401e+02 0 0
0.040000 0 0 54.9955 1.584401e+02 0 0
0.044000 0 0 54.3617 1.584401e+02 0 0
0.048000 0 0 53.7279 1.584401e+02 0 0
0.052000 0 0 53.0942 1.584401e+02 0 0
0.056000 0 0 52.4604 1.584401e+02 0 0
0.060000 0 0 51.8266 1.584401e+02 0 0
0.064000 0 0 51.1929 1.584401e+02 0 0
0.068000 0 0 50.5591 1.584401e+02 0 0
0.072000 0 0 49.9254 1.584401e+02 0 0
0.076000 0 0 49.2916 1.584401e+02 0 0
0.080000 0 0 48.6578 1.584401e+02 0 0
0.084000 0 0 48.0241 1.584401e+02 0 0
0.088000 0 0 47.3903 1.584401e+02 0 0
0.092000 0 0 46.7566 1.584401e+02 0 0
0.096000 0 0 46.1228 1.584401e+02 0 0
0.100000 0 0 45.489 1.584401e+02 0 0
0.104000 0 0 44.8553 1.584401e+02 0 0
0.108000 0 0 44.2215 1.584401e+02 0 0
0.112000 0 0 43.5878 1.584401e+02 0 0
0.116000 0 0 42.954 1.584401e+02 0 0
0.120000 0 0 42.3202 1.584401e+02 0 0
0.124000 0 0 41.6865 1.584401e+02 0 0
0.128000 0 0 41.0527 1.584401e+02 0 0
0.132000 0 0 40.419 1.584401e+02 0 0
0.136000 0 0 39.7852 1.584401e+02 0 0
0.140000 0 0 39.1514 1.584401e+02 0 0
0.144000 0 0 38.5177 1.584401e+02 0 0
0.148000 0 0 37.8839 1.584401e+02 0 0
0.152000 0 0 37.2502 1.584401e+02 0 0
0.156000 0 0 36.6164 1.584401e+02 0 0
0.160000 0 0 35.9826 1.584401e+02 0 0
0.164000 0 0 35.3489 1.584401e+02 0 0
0.168000 0 0 34.7151 1.584401e+02 0 0
0.172000 0 0 34.0814 1.584401e+02 0 0
0.176000 0 0 33.4476 1.584401e+02 0 0
0.180000 0 0 32.8138 1.584401e+02 0 0
0.184000 0 0 32.1801 1.584401e+02 0 0
0.188000 0 0 31.5463 1.584401e+02 0 0
0.192000 0 0 30.9126 1.584401e+02 0 0
0.196000 0 0 30.2788 1.584401e+02 0 0
0.200000 0 0 29.645 1.584401e+02 0 0
0.204000 0 0 29.0113 1.584401e+02 0 0
0.208000 0 0 28.3775 1.584401e+02 0 0
0.212000 0 0 27.7437 1.584401e+02 0 0
0.216000 0 0 27.11 1.584401e+02 0 0
0.220000 0 0 26.4762 1.584401e+02 0 0
0.224000 0 0 25.8425 1.584401e+02 0 0
0.228000 0 0 25.2087 1.584401e+02 0 0
0.232000 0 0 24.5749 1.584401e+02 0 0
0.236000 0 0 23.9412 1.584401e+02 0 0
0.240000 0 0 23.3074 1.584401e+02 0 0
0.244000 0 0 22.6737 1.584401e+02 0 0
0.248000 0 0 22.0399 1.584401e+02 0 0
0.252000 0 0 21.4061 1.584401e+02 0 0
0.256000 0 0 20.7724 1.584401e+02 0 0
0.260000 0 0 20.1386 1.584401e+02 0 0
0.264000 0 0 19.5049 1.584401e+02 0 0
0.268000 0 0 18.8711 1.584401e+02 0 0
0.272000 0 0 18.2373 1.584401e+02 0 0
0.276000 0 0 17.6036 1.584401e+02 0 0
0.280000 0 0 16.9698 1.584401e+02 0 0
0.284000 0 0 16.3361 1.584401e+02 0 0
0.288000 0 0 15.7023 1.584401e+02 0 0
0.292000 0 0 15.0685 1.584401e+02 0 0
0.296000 0 0 14.4348 1.584401e+02 0 0
0.300000 0 0 13.801 1.584401e+02 0 0
0.304000 0 0 13.1673 1.584401e+02 0 0
0.308000 0 0 12.5338 1.582807e+02 0 0
0.312000 0 0 11.9009 1.582296e+02 0 0
0.316000 0 0 11.2679 1.582867e+02 0 0
0.320000 0 0 10.6344 1.584381e+02 0 0
0.324000 0 0 10.0004 1.585395e+02 0 0
0.328000 0 0 9.36623 1.585535e+02 0 0
0.332000 0 0 8.73213 1.584800e+02 0 0
0.336000 0 0 8.09851 1.583191e+02 0 0
0.340000 0 0 7.46563 1.581337e+02 0 0
0.344000 0 0 6.83326 1.580727e+02 0 0
0.348000 0 0 6.20088 1.581425e+02 0 0
0.352000 0 0 5.56795 1.583429e+02 0 0
0.356000 0 0 4.93396 1.586703e+02 0 0
0.360000 0 0 4.29875 1.588969e+02 0 0
0.364000 0 0 3.6631 1.588870e+02 0 0
0.368000 0 0 3.02797 1.586405e+02 0 0
0.372000 0 0 2.39429 1.581574e+02 0 0
0.376000 0 0 1.76295 1.575378e+02 0 0
0.380000 0 0 1.13337 1.573361e+02 0 0
0.384000 0 0 0.503595 1.576376e+02 0 0
0.388000 0 0 -0.128397 1.584422e+02 0 0
0.392000 0 0 -0.764613 1.597498e+02 0 0
0.396000 0 0 -1.40585 1.605429e+02 0 0
0.400000 0 0 -2.04628 1.593397e+02 0 0
0.404000 0 0 -2.67788 1.561279e+02 0 0
0.408000 0 0 -3.29263 1.509075e+02 0 0
0.412000 0 0 -3.88249 1.437354e+02 0 0
0.416000 0 0 -4.44141 1.356330e+02 0 0
0.420000 0 0 -4.96681 1.269772e+02 0 0
0.424000 0 0 -5.45649 1.177680e+02 0 0
0.428000 0 0 -5.90822 1.080054e+02 0 0
0.432000 0 0 -6.32003 9.796289e+01 0 0
0.436000 0 0 -6.69283 8.854946e+01 0 0
0.440000 0 0 -7.02937 7.983754e+01 0 0
0.444000 0 0 -7.33246 7.182713e+01 0 0
0.448000 0 0 -7.60492 6.451780e+01 0 0
0.452000 0 0 -7.84913 5.761691e+01 0 0
0.456000 0 0 -8.06606 5.087416e+01 0 0
0.460000 0 0 -8.25634 4.428955e+01 0 0
0.464000 0 0 -8.42059 3.786308e+01 0 0
0.468000 0 0 -8.55947 3.161964e+01 0 0
0.472000 0 0 -8.6741 2.576893e+01 0 0
0.476000 0 0 -8.76621 2.035834e+01 0 0
0.480000 0 0 -8.83755 1.538789e+01 0 0
0.484000 0 0 -8.8899 1.085756e+01 0 0
0.488000 0 0 -8.92495 6.725915e+00 0 0
0.492000 0 0 -8.94412 2.907497e+00 0 0
0.496000 0 0 -8.94863 -6.002780e-01 0 0
0.500000 0 0 -8.93973 -3.797410e+00 0 0
0.504000 0 0 -8.91866 -6.684424e+00 0 0
0.508000 0 0 -8.88664 -9.282328e+00 0 0
0.512000 0 0 -8.84478 -1.160202e+01 0 0
0.516000 0 0 -8.79419 -1.364350e+01 0 0
0.520000 0 0 -8.736 -1.540677e+01 0 0
0.524000 0 0 -8.67129 -1.691695e+01 0 0
0.528000 0 0 -8.60083 -1.829359e+01 0 0
0.532000 0 0 -8.5251 -1.955218e+01 0 0
0.536000 0 0 -8.44457 -2.069272e+01 0 0
0.540000 0 0 -8.35971 -2.171522e+01 0 0
0.544000 0 0 -8.27098 -2.264083e+01 0 0
0.548000 0 0 -8.17868 -2.349620e+01 0 0
0.552000 0 0 -8.0831 -2.428141e+01 0 0
0.556000 0 0 -7.98452 -2.499647e+01 0 0
0.560000 0 0 -7.88323 -2.564183e+01 0 0
0.564000 0 0 -7.77947 -2.622391e+01 0 0
0.568000 0 0 -7.67352 -2.674476e+01 0 0
0.572000 0 0 -7.5656 -2.720440e+01 0 0
0.576000 0 0 -7.45596 -2.760281e+01 0 0
0.580000 0 0 -7.34486 -2.793238e+01 0 0
0.584000 0 0 -7.23263 -2.817102e+01 0 0
0.588000 0 0 -7.11962 -2.831734e+01 0 0
0.592000 0 0 -7.00621 -2.837133e+01 0 0
0.596000 0 0 -6.89277 -2.833296e+01 0 0
0.600000 0 0 -6.77968 -2.819654e+01 0 0
0.604000 0 0 -6.66733 -2.795787e+01 0 0
0.608000 0 0 -6.55615 -2.761694e+01 0 0
0.612000 0 0 -6.44654 -2.717377e+01 0 0
0.616000 0 0 -6.3389 -2.662946e+01 0 0
0.620000 0 0 -6.23362 -2.599195e+01 0 0
0.624000 0 0 -6.13108 -2.526279e+01 0 0
0.628000 0 0 -6.03164 -2.444197e+01 0 0
0.632000 0 0 -5.93567 -2.352949e+01 0 0
0.636000 0 0 -5.84351 -2.253922e+01 0 0
0.640000 0 0 -5.75543 -2.149608e+01 0 0
0.644000 0 0 -5.67161 -2.040057e+01 0 0
0.648000 0 0 -5.59229 -1.925269e+01 0 0
0.652000 0 0 -5.51766 -1.805391e+01 0 0
0.656000 0 0 -5.44787 -1.684507e+01 0 0
0.660000 0 0 -5.38289 -1.564467e+01 0 0
0.664000 0 0 -5.3227 -1.445272e+01 0 0
0.668000 0 0 -5.26726 -1.326919e+01 0 0
0.672000 0 0 -5.21653 -1.210529e+01 0 0
0.676000 0 0 -5.17032 -1.100695e+01 0 0
0.680000 0 0 -5.12838 -9.979134e+00 0 0
0.684000 0 0 -5.0904 -9.021848e+00 0 0
0.688000 0 0 -5.05611 -8.135090e+00 0 0
0.692000 0 0 -5.0252 -7.336272e+00 0 0
0.696000 0 0 -4.99727 -6.644231e+00 0 0
0.700000 0 0 -4.9719 -6.058973e+00 0 0
0.704000 0 0 -4.94866 -5.580499e+00 0 0
0.708000 0 0 -4.92712 -5.208753e+00 0 0
0.712000 0 0 -4.90685 -4.943101e+00 0 0
0.716000 0 0 -4.88743 -4.783367e+00 0 0
0.720000 0 0 -4.86844 -4.729550e+00 0 0
0.724000 0 0 -4.84945 -4.781650e+00 0 0
0.728000 0 0 -4.83005 -4.931441e+00 0 0
0.732000 0 0 -4.8099 -5.158118e+00 0 0
0.736000 0 0 -4.78869 -5.460667e+00 0 0
0.740000 0 0 -4.76611 -5.839087e+00 0 0
0.744000 0 0 -4.74187 -6.293015e+00 0 0
0.748000 0 0 -4.71571 -6.791932e+00 0 0
0.752000 0 0 -4.6875 -7.316327e+00 0 0
0.756000 0 0 -4.65715 -7.866198e+00 0 0
0.760000 0 0 -4.62454 -8.441546e+00 0 0
0.764000 0 0 -4.58959 -9.035711e+00 0 0
0.768000 0 0 -4.55229 -9.608731e+00 0 0
0.772000 0 0 -4.51275 -1.015394e+01 0 0
0.776000 0 0 -4.47109 -1.067135e+01 0 0
0.780000 0 0 -4.42742 -1.116095e+01 0 0
0.784000 0 0 -4.38186 -1.161063e+01 0 0
0.788000 0 0 -4.33461 -1.200141e+01 0 0
0.792000 0 0 -4.28592 -1.233309e+01 0 0
0.796000 0 0 -4.23603 -1.260564e+01 0 0
0.800000 0 0 -4.18516 -1.281939e+01 0 0
0.804000 0 0 -4.13354 -1.298050e+01 0 0
0.808000 0 0 -4.08138 -1.309143e+01 0 0
0.812000 0 0 -4.02888 -1.315216e+01 0 0
0.816000 0 0 -3.97623 -1.316269e+01 0 0
0.820000 0 0 -3.92364 -1.312968e+01 0 0
0.824000 0 0 -3.87122 -1.307681e+01 0 0
0.828000 0 0 -3.81905 -1.300619e+01 0 0
0.832000 0 0 -3.76719 -1.291780e+01 0 0
0.836000 0 0 -3.71573 -1.281167e+01 0 0
0.840000 0 0 -3.66471 -1.269996e+01 0 0
0.844000 0 0 -3.61412 -1.259392e+01 0 0
0.848000 0 0 -3.56395 -1.249357e+01 0 0
0.852000 0 0 -3.51416 -1.239890e+01 0 0
0.856000 0 0 -3.46475 -1.230972e+01 0 0
0.860000 0 0 -3.41568 -1.222443e+01 0 0
0.864000 0 0 -3.36695 -1.214263e+01 0 0
0.868000 0 0 -3.31854 -1.206431e+01 0 0
0.872000 0 0 -3.27043 -1.198948e+01 0 0
0.876000 0 0 -3.22262 -1.191456e+01 0 0
0.880000 0 0 -3.17512 -1.183169e+01 0 0
0.884000 0 0 -3.12798 -1.174058e+01 0 0
0.888000 0 0 -3.08121 -1.164123e+01 0 0
0.892000 0 0 -3.03486 -1.153366e+01 0 0
0.896000 0 0 -2.98895 -1.141914e+01 0 0
0.900000 0 0 -2.94351 -1.129835e+01 0 0
0.904000 0 0 -2.89857 -1.117130e+01 0 0
0.908000 0 0 -2.85415 -1.103800e+01 0 0
0.912000 0 0 -2.81027 -1.090122e+01 0 0
0.916000 0 0 -2.76693 -1.077532e+01 0 0
0.920000 0 0 -2.72405 -1.066233e+01 0 0
0.924000 0 0 -2.68161 -1.056225e+01 0 0
0.928000 0 0 -2.63954 -1.047508e+01 0 0
0.932000 0 0 -2.59778 -1.040765e+01 0 0
0.936000 0 0 -2.55624 -1.036925e+01 0 0
0.940000 0 0 -2.51479 -1.035992e+01 0 0
0.944000 0 0 -2.47332 -1.037967e+01 0 0
0.948000 0 0 -2.43171 -1.042819e+01 0 0
0.952000 0 0 -2.38986 -1.050080e+01 0 0
0.956000 0 0 -2.34768 -1.059586e+01 0 0
0.960000 0 0 -2.30507 -1.071338e+01 0 0
0.964000 0 0 -2.26194 -1.085336e+01 0 0
0.968000 0 0 -2.21822 -1.101005e+01 0 0
0.972000 0 0 -2.17386 -1.116560e+01 0 0
0.976000 0 0 -2.12889 -1.131874e+01 0 0
0.980000 0 0 -2.08332 -1.146945e+01 0 0
0.984000 0 0 -2.03714 -1.161772e+01 0 0
0.988000 0 0 -1.99039 -1.175178e+01 0 0
0.992000 0 0 -1.94316 -1.186232e+01 0 0
0.996000 0 0 -1.89553 -1.194934e+01 0 0
1.000000 0 0 -1.8476 -1.201283e+01 0 0
1.004000 0 0 -1.79946 -1.205272e+01 0 0
1.008000 0 0 -1.75121 -1.206847e+01 0 0
1.012000 0 0 -1.70294 -1.205996e+01 0 0
1.016000 0 0 -1.65476 -1.202719e+01 0 0
1.020000 0 0 -1.60676 -1.197016e+01 0 0
1.024000 0 0 -1.55902 -1.189304e+01 0 0
1.028000 0 0 -1.51163 -1.180382e+01 0 0
1.032000 0 0 -1.46461 -1.170273e+01 0 0
1.036000 0 0 -1.41802 -1.158975e+01 0 0
1.040000 0 0 -1.37191 -1.146513e+01 0 0
1.044000 0 0 -1.3263 -1.133657e+01 0 0
1.048000 0 0 -1.28122 -1.120781e+01 0 0
1.052000 0 0 -1.23664 -1.107886e+01 0 0
1.056000 0 0 -1.19258 -1.094971e+01 0 0
1.060000 0 0 -1.14904 -1.082027e+01 0 0
1.064000 0 0 -1.10602 -1.069010e+01 0 0
1.068000 0 0 -1.06352 -1.055915e+01 0 0
1.072000 0 0 -1.02155 -1.042741e+01 0 0
1.076000 0 0 -0.980106 -1.029490e+01 0 0
1.080000 0 0 -0.939194 -1.016102e+01 0 0
1.084000 0 0 -0.898821 -1.002507e+01 0 0
1.088000 0 0 -0.858996 -9.887067e+00 0 0
1.092000 0 0 -0.819727 -9.747001e+00 0 0
1.096000 0 0 -0.781023 -9.604501e+00 0 0
1.100000 0 0 -0.742901 -9.454873e+00 0 0
1.104000 0 0 -0.705395 -9.296705e+00 0 0
1.108000 0 0 -0.668539 -9.129997e+00 0 0
1.112000 0 0 -0.632366 -8.954750e+00 0 0
1.116000 0 0 -0.596909 -8.774412e+00 0 0
1.120000 0 0 -0.562165 -8.598328e+00 0 0
1.124000 0 0 -0.528116 -8.427020e+00 0 0
1.128000 0 0 -0.494742 -8.260489e+00 0 0
1.132000 0 0 -0.462026 -8.098678e+00 0 0
1.136000 0 0 -0.429956 -7.934937e+00 0 0
1.140000 0 0 -0.398555 -7.764700e+00 0 0
1.144000 0 0 -0.367847 -7.587966e+00 0 0
1.148000 0 0 -0.33786 -7.404736e+00 0 0
1.152000 0 0 -0.308615 -7.219155e+00 0 0
1.156000 0 0 -0.28007 -7.058229e+00 0 0
1.160000 0 0 -0.25211 -6.926832e+00 0 0
1.164000 0 0 -0.224616 -6.824964e+00 0 0
1.168000 0 0 -0.197471 -6.752624e+00 0 0
1.172000 0 0 -0.17057 -6.697899e+00 0 0
1.176000 0 0 -0.143891 -6.640780e+00 0 0
1.180000 0 0 -0.117447 -6.580952e+00 0 0
1.184000 0 0 -0.091247 -6.518415e+00 0 0
1.188000 0 0 -0.065308 -6.439364e+00 0 0
1.192000 0 0 -0.040236 -6.016140e+00 0 0
1.196000 0 0 -0.017823 -5.109968e+00 0 0
1.200000 0 0 0 0 0 0
1.204000 0 0 0 0 0 0
1.208000 0 0 0 0 0 0
1.212000 0 0 0 0 0 0
1.216000 0 0 0 0 0 0
1.220000 0 0 0 0 0 0
1.224000 0 0 0 0 0 0
1.228000 0 0 0 0 0 0
1.232000 0 0 0 0 0 0
1.236000 0 0 0 0 0 0
1.240000 0 0 0 0 0 0
1.244000 0 0 0 0 0 0
1.248000 0 0 0 0 0 0
1.252000 0 0 0 0 0 0
1.256000 0 0 0 0 0 0
1.260000 0 0 0 0 0 0
1.264000 0 0 0 0 0 0
1.268000 0 0 0 0 0 0
1.272000 0 0 0 0 0 0
1.276000 0 0 0 0 0 0
1.280000 0 0 0 0 0 0
1.284000 0 0 0 0 0 0
1.288000 0 0 0 0 0 0
1.292000 0 0 0 0 0 0
1.296000 0 0 0 0 0 0
1.300000 0 0 0 0 0 0
1.304000 0 0 0 0 0 0
1.308000 0 0 0 0 0 0
1.312000 0 0 0 0 0 0
1.316000 0 0 0 0 0 0
1.320000 0 0 0 0 0 0
1.324000 0 0 0 0 0 0
1.328000 0 0 0 0 0 0
1.332000 0 0 0 0 0 0
1.336000 0 0 0 0 0 0
1.340000 0 0 0 0 0 0
1.344000 0 0 0 0 0 0
1.348000 0 0 0 0 0 0
1.352000 0 0 0 0 0 0
1.356000 0 0 0 0 0 0
1.360000 0 0 0 0 0 0
1.364000 0 0 0 0 0 0
1.368000 0 0 0 0 0 0
1.372000 0 0 0 0 0 0
1.376000 0 0 0 0 0 0
1.380000 0 0 0 0 0 0
1.384000 0 0 0 0 0 0
1.388000 0 0 0 0 0 0
1.392000 0 0 0 0 0 0
1.396000 0 0 0 0 0 0
1.400000 0 0 0 0 0 0
1.404000 0 0 0 0 0 0
1.408000 0 0 0 0 0 0
1.412000 0 0 0 0 0 0
1.416000 0 0 0 0 0 0
1.420000 0 0 0 0 0 0
1.424000 0 0 0 0 0 0
1.428000 0 0 0 0 0 0
1.432000 0 0 0 0 0 0
1.436000 0 0 0 0 0 0
1.440000 0 0 0 0 0 0
1.444000 0 0 0 0 0 0
1.448000 0 0 0 0 0 0
1.452000 0 0 0 0 0 0
1.456000 0 0 0 0 0 0
1.460000 0 0 0 0 0 0
1.464000 0 0 0 0 0 0
1.468000 0 0 0 0 0 0
1.472000 0 0 0 0 0 0
1.476000 0 0 0 0 0 0
1.480000 0 0 0 0 0 0
1.484000 0 0 0 0 0 0
1.488000 0 0 0 0 0 0
1.492000 0 0 0 0 0 0
1.496000 0 0 0 0 0 0
1.500000 0 0 0 0 0 0
1.504000 0 0 0 0 0 0
1.508000 0 0 0 0 0 0
1.512000 0 0 0 0 0 0
1.516000 0 0 0 0 0 0
1.520000 0 0 0 0 0 0
1.524000 0 0 0 0 0 0
1.528000 0 0 0 0 0 0
1.532000 0 0 0 0 0 0
1.536000 0 0 0 0 0 0
1.540000 0 0 0 0 0 0
1.544000 0 0 0 0 0 0
1.548000 0 0 0 0 0 0
1.552000 0 0 0 0 0 0
1.556000 0 0 0 0 0 0
1.560000 0 0 0 0 0 0
1.564000 0 0 0 0 0 0
1.568000 0 0 0 0 0 0
1.572000 0 0 0 0 0 0
1.576000 0 0 0 0 0 0
1.580000 0 0 0 0 0 0
1.584000 0 0 0 0 0 0
1.588000 0 0 0 0 0 0
1.592000 0 0 0 0 0 0
1.596000 0 0 0 0 0 0
1.600000 0 0 0 0 0 0
1.604000 0 0 0 0 0 0
1.608000 0 0 0 0 0 0
1.612000 0 0 0 0 0 0
1.616000 0 0 0 0 0 0
1.620000 0 0 0 0 0 0
1.624000 0 0 0 0 0 0
1.628000 0 0 0 0 0 0
1.632000 0 0 0 0 0 0
1.636000 0 0 0 0 0 0
1.640000 0 0 0 0 0 0
1.644000 0 0 0 0 0 0
1.648000 0 0 0 0 0 0
1.652000 0 0 0 0 0 0
1.656000 0 0 0 0 0 0
1.660000 0 0 0 0 0 0
1.664000 0 0 0 0 0 0
1.668000 0 0 0 0 0 0
1.672000 0 0 0 0 0 0
1.676000 0 0 0 0 0 0
1.680000 0 0 0 0 0 0
1.684000 0 0 0 0 0 0
1.688000 0 0 0 0 0 0
1.692000 0 0 0 0 0 0
1.696000 0 0 0 0 0 0
1.700000 0 0 0 0 0 0
1.704000 0 0 0 0 0 0
1.708000 0 0 0 0 0 0
1.712000 0 0 0 0 0 0
1.716000 0 0 0 0 0 0
1.720000 0 0 0 0 0 0
1.724000 0 0 0 0 0 0
1.728000 0 0 0 0 0 0
1.732000 0 0 0 0 0 0
1.736000 0 0 0 0 0 0
1.740000 0 0 0 0 0 0
1.744000 0 0 0 0 0 0
1.748000 0 0 0 0 0 0
1.752000 0 0 0 0 0 0
1.756000 0 0 0 0 0 0
1.760000 0 0 0 0 0 0
1.764000 0 0 0 0 0 0
1.768000 0 0 0 0 0 0
1.772000 0 0 0 0 0 0
1.776000 0 0 0 0 0 0
1.780000 0 0 0 0 0 0
1.784000 0 0 0 0 0 0
1.788000 0 0 0 0 0 0
1.792000 0 0 0 0 0 0
1.796000 0 0 0 0 0 0
1.800000 0 0 0 0 0 0
1.804000 0 0 0 0 0 0
1.808000 0 0 0 0 0 0
1.812000 0 0 0 0 0 0
1.816000 0 0 0 0 0 0
1.820000 0 0 0 0 0 0
1.824000 0 0 0 0 0 0
1.828000 0 0 0 0 0 0
1.832000 0 0 0 0 0 0
1.836000 0 0 0 0 0 0
1.840000 0 0 0 0 0 0
1.844000 0 0 0 0 0 0
1.848000 0 0 0 0 0 0
1.852000 0 0 0 0 0 0
1.856000 0 0 0 0 0 0
1.860000 0 0 0 0 0 0
1.864000 0 0 0 0 0 0
1.868000 0 0 0 0 0 0
1.872000 0 0 0 0 0 0
1.876000 0 0 0 0 0 0
1.880000 0 0 0 0 0 0
1.884000 0 0 0 0 0 0
1.888000 0 0 0 0 0 0
1.892000 0 0 0 0 0 0
1.896000 0 0 0 0 0 0
1.900000 0 0 0 0 0 0
1.904000 0 0 0 0 0 0
1.908000 0 0 0 0 0 0
1.912000 0 0 0 0 0 0
1.916000 0 0 0 0 0 0
1.920000 0 0 0 0 0 0
1.924000 0 0 0 0 0 0
1.928000 0 0 0 0 0 0
1.932000 0 0 0 0 0 0
1.936000 0 0 0 0 0 0
1.940000 0 0 0 0 0 0
1.944000 0 0 0 0 0 0
1.948000 0 0 0 0 0 0
1.952000 0 0 0 0 0 0
1.956000 0 0 0 0 0 0
1.960000 0 0 0 0 0 0
1.964000 0 0 0 0 0 0
1.968000 0 0 0 0 0 0
1.972000 0 0 0 0 0 0
1.976000 0 0 0 0 0 0
1.980000 0 0 0 0 0 0
1.984000 0 0 0 0 0 0
1.988000 0 0 0 0 0 0
1.992000 0 0 0 0 0 0
1.996000 0 0 0 0 0 0
2.000000 0 0 0 0 0 0
2.004000 0 0 0 0 0 0
2.008000 0 0 0 0 0 0
2.012000 0 0 0 0 0 0
2.016000 0 0 0 0 0 0
2.020000 0 0 0 0 0 0
2.024000 0 0 0 0 0 0
2.028000 0 0 0 0 0 0
2.032000 0 0 0 0 0 0
2.036000 0 0 0 0 0 0
2.040000 0 0 0 0 0 0
2.044000 0 0 0 0 0 0
2.048000 0 0 0 0 0 0
2.052000 0 0 0 0 0 0
2.056000 0 0 0 0 0 0
2.060000 0 0 0 0 0 0
2.064000 0 0 0 0 0 0
2.068000 0 0 0 0 0 0
2.072000 0 0 0 0 0 0
2.076000 0 0 0 0 0 0
2.080000 0 0 0 0 0 0
2.084000 0 0 0 0 0 0
2.088000 0 0 0 0 0 0
2.092000 0 0 0 0 0 0
2.096000 0 0 0 0 0 0
2.100000 0 0 0 0 0 0
2.104000 0 0 0 0 0 0
2.108000 0 0 0 0 0 0
2.112000 0 0 0 0 0 0
2.116000 0 0 0 0 0 0
2.120000 0 0 0 0 0 0
2.124000 0 0 0 0 0 0
2.128000 0 0 0 0 0 0
2.132000 0 0 0 0 0 0
2.136000 0 0 0 0 0 0
2.140000 0 0 0 0 0 0
2.144000 0 0 0 0 0 0
2.148000 0 0 0 0 0 0
2.152000 0 0 0 0 0 0
2.156000 0 0 0 0 0 0
2.160000 0 0 0 0 0 0
2.164000 0 0 0 0 0 0
2.168000 0 0 0 0 0 0
2.172000 0 0 0 0 0 0
2.176000 0 0 0 0 0 0
2.180000 0 0 0 0 0 0
2.184000 0 0 0 0 0 0
2.188000 0 0 0 0 0 0
2.192000 0 0 0 0 0 0
2.196000 0 0 0 0 0 0
2.200000 0 0 0 0 0 0
2.204000 0 0 0 0 0 0
2.208000 0 0 0 0 0 0
2.212000 0 0 0 0 0 0
2.216000 0 0 0 0 0 0
2.220000 0 0 0 0 0 0
2.224000 0 0 0 0 0 0
2.228000 0 0 0 0 0 0
2.232000 0 0 0 0 0 0
2.236000 0 0 0 0 0 0
2.240000 0 0 0 0 0 0
2.244000 0 0 0 0 0 0
2.248000 0 0 0 0 0 0
2.252000 0 0 0 0 0 0
2.256000 0 0 0 0 0 0
2.260000 0 0 0 0 0 0
2.264000 0 0 0 0 0 0
2.268000 0 0 0 0 0 0
2.272000 0 0 0 0 0 0
2.276000 0 0 0 0 0 0
2.280000 0 0 0 0 0 0
2.284000 0 0 0 0 0 0
2.288000 0 0 0 0 0 0
2.292000 0 0 0 0 0 0
2.296000 0 0 0 0 0 0
2.300000 0 0 0 0 0 0
2.304000 0 0 0 0 0 0
2.308000 0 0 0 0 0 0
2.312000 0 0 0 0 0 0
2.316000 0 0 0 0 0 0
2.320000 0 0 0 0 0 0
2.324000 0 0 0 0 0 0
2.328000 0 0 0 0 0 0
2.332000 0 0 0 0 0 0
2.336000 0 0 0 0 0 0
2.340000 0 0 0 0 0 0
2.344000 0 0 0 0 0 0
2.348000 0 0 0 0 0 0
2.352000 0 0 0 0 0 0
2.356000 0 0 0 0 0 0
2.360000 0 0 0 0 0 0
2.364000 0 0 0 0 0 0
2.368000 0 0 0 0 0 0
2.372000 0 0 0 0 0 0
2.376000 0 0 0 0 0 0
2.380000 0 0 0 0 0 0
2.384000 0 0 0 0 0 0
2.388000 0 0 0 0 0 0
2.392000 0 0 0 0 0 0
2.396000 0 0 0 0 0 0
2.400000 0 0 0 0 0 0
2.404000 0 0 0 0 0 0
2.408000 0 0 0 0 0 0
