# Supplementary material for: Refining amino acid hydrophobicity for dynamics simulation of membrane proteins
Source: PeerJ. 2018 Jan 10;6:e4230. doi: 10.7717/peerj.4230 (PMC5767086; doi:10.7717/peerj.4230)
Supplement: Supplemental Information 1 — Version 2.4 of the CgProt force field is included as a tar.gz archive. The package includes parameter text files, Python scripts, and equilibrated bilayer coordinates needed for simulations with the free Gromacs software package. [file peerj-06-4230-s001.tgz › cgprot24/nb/table_CH_E2.xvg]

0.000000 0 0 112.98 2.777634e+02 0 0
0.004000 0 0 111.869 2.777634e+02 0 0
0.008000 0 0 110.758 2.777634e+02 0 0
0.012000 0 0 109.647 2.777634e+02 0 0
0.016000 0 0 108.536 2.777634e+02 0 0
0.020000 0 0 107.425 2.777634e+02 0 0
0.024000 0 0 106.314 2.777634e+02 0 0
0.028000 0 0 105.203 2.777634e+02 0 0
0.032000 0 0 104.092 2.777634e+02 0 0
0.036000 0 0 102.981 2.777634e+02 0 0
0.040000 0 0 101.869 2.777634e+02 0 0
0.044000 0 0 100.758 2.777634e+02 0 0
0.048000 0 0 99.6474 2.777634e+02 0 0
0.052000 0 0 98.5363 2.777634e+02 0 0
0.056000 0 0 97.4253 2.777634e+02 0 0
0.060000 0 0 96.3142 2.777634e+02 0 0
0.064000 0 0 95.2032 2.777634e+02 0 0
0.068000 0 0 94.0921 2.777634e+02 0 0
0.072000 0 0 92.9811 2.777634e+02 0 0
0.076000 0 0 91.87 2.777634e+02 0 0
0.080000 0 0 90.7589 2.777634e+02 0 0
0.084000 0 0 89.6479 2.777634e+02 0 0
0.088000 0 0 88.5368 2.777634e+02 0 0
0.092000 0 0 87.4258 2.777634e+02 0 0
0.096000 0 0 86.3147 2.777634e+02 0 0
0.100000 0 0 85.2036 2.777634e+02 0 0
0.104000 0 0 84.0926 2.777634e+02 0 0
0.108000 0 0 82.9815 2.777634e+02 0 0
0.112000 0 0 81.8705 2.777634e+02 0 0
0.116000 0 0 80.7594 2.777634e+02 0 0
0.120000 0 0 79.6484 2.777634e+02 0 0
0.124000 0 0 78.5373 2.777634e+02 0 0
0.128000 0 0 77.4263 2.777634e+02 0 0
0.132000 0 0 76.3152 2.777634e+02 0 0
0.136000 0 0 75.2042 2.777634e+02 0 0
0.140000 0 0 74.0931 2.777634e+02 0 0
0.144000 0 0 72.9821 2.777634e+02 0 0
0.148000 0 0 71.871 2.777634e+02 0 0
0.152000 0 0 70.76 2.777634e+02 0 0
0.156000 0 0 69.6489 2.777634e+02 0 0
0.160000 0 0 68.5378 2.777634e+02 0 0
0.164000 0 0 67.4268 2.777634e+02 0 0
0.168000 0 0 66.3157 2.777634e+02 0 0
0.172000 0 0 65.2047 2.777634e+02 0 0
0.176000 0 0 64.0936 2.777634e+02 0 0
0.180000 0 0 62.9826 2.777634e+02 0 0
0.184000 0 0 61.8715 2.777634e+02 0 0
0.188000 0 0 60.7605 2.777634e+02 0 0
0.192000 0 0 59.6494 2.777634e+02 0 0
0.196000 0 0 58.5384 2.777634e+02 0 0
0.200000 0 0 57.4273 2.777634e+02 0 0
0.204000 0 0 56.3163 2.777634e+02 0 0
0.208000 0 0 55.2052 2.777634e+02 0 0
0.212000 0 0 54.0942 2.777634e+02 0 0
0.216000 0 0 52.9831 2.777634e+02 0 0
0.220000 0 0 51.872 2.777634e+02 0 0
0.224000 0 0 50.761 2.777634e+02 0 0
0.228000 0 0 49.6499 2.777634e+02 0 0
0.232000 0 0 48.5389 2.777634e+02 0 0
0.236000 0 0 47.4278 2.777634e+02 0 0
0.240000 0 0 46.3168 2.777634e+02 0 0
0.244000 0 0 45.2057 2.777634e+02 0 0
0.248000 0 0 44.0947 2.777634e+02 0 0
0.252000 0 0 42.9836 2.777634e+02 0 0
0.256000 0 0 41.8726 2.777634e+02 0 0
0.260000 0 0 40.7615 2.777634e+02 0 0
0.264000 0 0 39.6505 2.777634e+02 0 0
0.268000 0 0 38.5394 2.777634e+02 0 0
0.272000 0 0 37.4283 2.777634e+02 0 0
0.276000 0 0 36.3173 2.777634e+02 0 0
0.280000 0 0 35.2062 2.777634e+02 0 0
0.284000 0 0 34.0952 2.777634e+02 0 0
0.288000 0 0 32.9841 2.777634e+02 0 0
0.292000 0 0 31.8731 2.777634e+02 0 0
0.296000 0 0 30.762 2.777634e+02 0 0
0.300000 0 0 29.651 2.777634e+02 0 0
0.304000 0 0 28.5399 2.777634e+02 0 0
0.308000 0 0 27.4289 2.777634e+02 0 0
0.312000 0 0 26.3178 2.777634e+02 0 0
0.316000 0 0 25.2068 2.777148e+02 0 0
0.320000 0 0 24.0962 2.775861e+02 0 0
0.324000 0 0 22.9861 2.774998e+02 0 0
0.328000 0 0 21.8761 2.774879e+02 0 0
0.332000 0 0 20.7661 2.775502e+02 0 0
0.336000 0 0 19.6556 2.776869e+02 0 0
0.340000 0 0 18.5445 2.778445e+02 0 0
0.344000 0 0 17.433 2.778966e+02 0 0
0.348000 0 0 16.3215 2.778381e+02 0 0
0.352000 0 0 15.2104 2.776689e+02 0 0
0.356000 0 0 14.1003 2.773920e+02 0 0
0.360000 0 0 12.9912 2.771987e+02 0 0
0.364000 0 0 11.8824 2.772030e+02 0 0
0.368000 0 0 10.7733 2.774048e+02 0 0
0.372000 0 0 9.66294 2.778042e+02 0 0
0.376000 0 0 8.55065 2.783220e+02 0 0
0.380000 0 0 7.43684 2.785200e+02 0 0
0.384000 0 0 6.32301 2.783309e+02 0 0
0.388000 0 0 5.21071 2.777547e+02 0 0
0.392000 0 0 4.10149 2.767914e+02 0 0
0.396000 0 0 2.99943 2.733277e+02 0 0
0.400000 0 0 1.92233 2.642873e+02 0 0
0.404000 0 0 0.892597 2.496441e+02 0 0
0.408000 0 0 -0.067356 2.293982e+02 0 0
0.412000 0 0 -0.93524 2.038741e+02 0 0
0.416000 0 0 -1.69985 1.788727e+02 0 0
0.420000 0 0 -2.36977 1.565358e+02 0 0
0.424000 0 0 -2.95568 1.368635e+02 0 0
0.428000 0 0 -3.46823 1.198556e+02 0 0
0.432000 0 0 -3.9179 1.053076e+02 0 0
0.436000 0 0 -4.31302 9.253915e+01 0 0
0.440000 0 0 -4.66052 8.149612e+01 0 0
0.444000 0 0 -4.96729 7.217849e+01 0 0
0.448000 0 0 -5.24024 6.458536e+01 0 0
0.452000 0 0 -5.48545 5.812199e+01 0 0
0.456000 0 0 -5.70605 5.227970e+01 0 0
0.460000 0 0 -5.90452 4.705847e+01 0 0
0.464000 0 0 -6.08334 4.245833e+01 0 0
0.468000 0 0 -6.24499 3.843389e+01 0 0
0.472000 0 0 -6.39103 3.460305e+01 0 0
0.476000 0 0 -6.52195 3.087941e+01 0 0
0.480000 0 0 -6.6382 2.726298e+01 0 0
0.484000 0 0 -6.7402 2.375375e+01 0 0
0.488000 0 0 -6.82837 2.034582e+01 0 0
0.492000 0 0 -6.90309 1.702702e+01 0 0
0.496000 0 0 -6.9647 1.379699e+01 0 0
0.500000 0 0 -7.01358 1.065572e+01 0 0
0.504000 0 0 -7.05007 7.603281e+00 0 0
0.508000 0 0 -7.07453 4.642241e+00 0 0
0.512000 0 0 -7.08733 1.773938e+00 0 0
0.516000 0 0 -7.08884 -1.001630e+00 0 0
0.520000 0 0 -7.07944 -3.684460e+00 0 0
0.524000 0 0 -7.0595 -6.266905e+00 0 0
0.528000 0 0 -7.02949 -8.712567e+00 0 0
0.532000 0 0 -6.98999 -1.101673e+01 0 0
0.536000 0 0 -6.94155 -1.317939e+01 0 0
0.540000 0 0 -6.88474 -1.520055e+01 0 0
0.544000 0 0 -6.82013 -1.707693e+01 0 0
0.548000 0 0 -6.74832 -1.880438e+01 0 0
0.552000 0 0 -6.6699 -2.038290e+01 0 0
0.556000 0 0 -6.58546 -2.181249e+01 0 0
0.560000 0 0 -6.4956 -2.309413e+01 0 0
0.564000 0 0 -6.40088 -2.424153e+01 0 0
0.568000 0 0 -6.30184 -2.525913e+01 0 0
0.572000 0 0 -6.19898 -2.614693e+01 0 0
0.576000 0 0 -6.09284 -2.690492e+01 0 0
0.580000 0 0 -5.98391 -2.754133e+01 0 0
0.584000 0 0 -5.87263 -2.808003e+01 0 0
0.588000 0 0 -5.7594 -2.852253e+01 0 0
0.592000 0 0 -5.64458 -2.886882e+01 0 0
0.596000 0 0 -5.52857 -2.911895e+01 0 0
0.600000 0 0 -5.41175 -2.928166e+01 0 0
0.604000 0 0 -5.29443 -2.936336e+01 0 0
0.608000 0 0 -5.17695 -2.936405e+01 0 0
0.612000 0 0 -5.05962 -2.928375e+01 0 0
0.616000 0 0 -4.94278 -2.912256e+01 0 0
0.620000 0 0 -4.82675 -2.888128e+01 0 0
0.624000 0 0 -4.71184 -2.856005e+01 0 0
0.628000 0 0 -4.59838 -2.815889e+01 0 0
0.632000 0 0 -4.48668 -2.767778e+01 0 0
0.636000 0 0 -4.37706 -2.711816e+01 0 0
0.640000 0 0 -4.26983 -2.648257e+01 0 0
0.644000 0 0 -4.1653 -2.577106e+01 0 0
0.648000 0 0 -4.06377 -2.498365e+01 0 0
0.652000 0 0 -3.96553 -2.412086e+01 0 0
0.656000 0 0 -3.87088 -2.319784e+01 0 0
0.660000 0 0 -3.78002 -2.222145e+01 0 0
0.664000 0 0 -3.69318 -2.119168e+01 0 0
0.668000 0 0 -3.61056 -2.010854e+01 0 0
0.672000 0 0 -3.53237 -1.897904e+01 0 0
0.676000 0 0 -3.45875 -1.783201e+01 0 0
0.680000 0 0 -3.38974 -1.667059e+01 0 0
0.684000 0 0 -3.3254 -1.549477e+01 0 0
0.688000 0 0 -3.2658 -1.430455e+01 0 0
0.692000 0 0 -3.21095 -1.312364e+01 0 0
0.696000 0 0 -3.16076 -1.197771e+01 0 0
0.700000 0 0 -3.11508 -1.086677e+01 0 0
0.704000 0 0 -3.07378 -9.790812e+00 0 0
0.708000 0 0 -3.03671 -8.752983e+00 0 0
0.712000 0 0 -3.00365 -7.788716e+00 0 0
0.716000 0 0 -2.97429 -6.907945e+00 0 0
0.720000 0 0 -2.94828 -6.110669e+00 0 0
0.724000 0 0 -2.92529 -5.396888e+00 0 0
0.728000 0 0 -2.90499 -4.773777e+00 0 0
0.732000 0 0 -2.88696 -4.259477e+00 0 0
0.736000 0 0 -2.87076 -3.854874e+00 0 0
0.740000 0 0 -2.85597 -3.559968e+00 0 0
0.744000 0 0 -2.84214 -3.374611e+00 0 0
0.748000 0 0 -2.82885 -3.286314e+00 0 0
0.752000 0 0 -2.81573 -3.287093e+00 0 0
0.756000 0 0 -2.80243 -3.376950e+00 0 0
0.760000 0 0 -2.78859 -3.555884e+00 0 0
0.764000 0 0 -2.77387 -3.816486e+00 0 0
0.768000 0 0 -2.75802 -4.114298e+00 0 0
0.772000 0 0 -2.74092 -4.441913e+00 0 0
0.776000 0 0 -2.72244 -4.799329e+00 0 0
0.780000 0 0 -2.70248 -5.186547e+00 0 0
0.784000 0 0 -2.68093 -5.582668e+00 0 0
0.788000 0 0 -2.65785 -5.955007e+00 0 0
0.792000 0 0 -2.63333 -6.303174e+00 0 0
0.796000 0 0 -2.60746 -6.627170e+00 0 0
0.800000 0 0 -2.58034 -6.926668e+00 0 0
0.804000 0 0 -2.55209 -7.194986e+00 0 0
0.808000 0 0 -2.52283 -7.429481e+00 0 0
0.812000 0 0 -2.4927 -7.630154e+00 0 0
0.816000 0 0 -2.46183 -7.797005e+00 0 0
0.820000 0 0 -2.43036 -7.934972e+00 0 0
0.824000 0 0 -2.39837 -8.061673e+00 0 0
0.828000 0 0 -2.36588 -8.178671e+00 0 0
0.832000 0 0 -2.33295 -8.285966e+00 0 0
0.836000 0 0 -2.29961 -8.383562e+00 0 0
0.840000 0 0 -2.26588 -8.479575e+00 0 0
0.844000 0 0 -2.23176 -8.581511e+00 0 0
0.848000 0 0 -2.19722 -8.689368e+00 0 0
0.852000 0 0 -2.16224 -8.803147e+00 0 0
0.856000 0 0 -2.12679 -8.921433e+00 0 0
0.860000 0 0 -2.09088 -9.031137e+00 0 0
0.864000 0 0 -2.05456 -9.129077e+00 0 0
0.868000 0 0 -2.01786 -9.215251e+00 0 0
0.872000 0 0 -1.98085 -9.289660e+00 0 0
0.876000 0 0 -1.94357 -9.343580e+00 0 0
0.880000 0 0 -1.90616 -9.357745e+00 0 0
0.884000 0 0 -1.86876 -9.331461e+00 0 0
0.888000 0 0 -1.83156 -9.264729e+00 0 0
0.892000 0 0 -1.7947 -9.157540e+00 0 0
0.896000 0 0 -1.75835 -9.009527e+00 0 0
0.900000 0 0 -1.72268 -8.820486e+00 0 0
0.904000 0 0 -1.68784 -8.590417e+00 0 0
0.908000 0 0 -1.65401 -8.319319e+00 0 0
0.912000 0 0 -1.62134 -8.012722e+00 0 0
0.916000 0 0 -1.58991 -7.699013e+00 0 0
0.920000 0 0 -1.55975 -7.382207e+00 0 0
0.924000 0 0 -1.53086 -7.062304e+00 0 0
0.928000 0 0 -1.50326 -6.739303e+00 0 0
0.932000 0 0 -1.47693 -6.431503e+00 0 0
0.936000 0 0 -1.45175 -6.163710e+00 0 0
0.940000 0 0 -1.42756 -5.936064e+00 0 0
0.944000 0 0 -1.40421 -5.748564e+00 0 0
0.948000 0 0 -1.38152 -5.601714e+00 0 0
0.952000 0 0 -1.35933 -5.503475e+00 0 0
0.956000 0 0 -1.33743 -5.456595e+00 0 0
0.960000 0 0 -1.31561 -5.461072e+00 0 0
0.964000 0 0 -1.29367 -5.516907e+00 0 0
0.968000 0 0 -1.27141 -5.618430e+00 0 0
0.972000 0 0 -1.24869 -5.748032e+00 0 0
0.976000 0 0 -1.22539 -5.904457e+00 0 0
0.980000 0 0 -1.20141 -6.087705e+00 0 0
0.984000 0 0 -1.17665 -6.297715e+00 0 0
0.988000 0 0 -1.15102 -6.515672e+00 0 0
0.992000 0 0 -1.12454 -6.726628e+00 0 0
0.996000 0 0 -1.09722 -6.930584e+00 0 0
1.000000 0 0 -1.0691 -7.127539e+00 0 0
1.004000 0 0 -1.04021 -7.315520e+00 0 0
1.008000 0 0 -1.01061 -7.479297e+00 0 0
1.012000 0 0 -0.980411 -7.615668e+00 0 0
1.016000 0 0 -0.949721 -7.724633e+00 0 0
1.020000 0 0 -0.918651 -7.806193e+00 0 0
1.024000 0 0 -0.88731 -7.859097e+00 0 0
1.028000 0 0 -0.855819 -7.880936e+00 0 0
1.032000 0 0 -0.824304 -7.871650e+00 0 0
1.036000 0 0 -0.792888 -7.831238e+00 0 0
1.040000 0 0 -0.761695 -7.759866e+00 0 0
1.044000 0 0 -0.730842 -7.662980e+00 0 0
1.048000 0 0 -0.700422 -7.543221e+00 0 0
1.052000 0 0 -0.670527 -7.400590e+00 0 0
1.056000 0 0 -0.641248 -7.235087e+00 0 0
1.060000 0 0 -0.612675 -7.049012e+00 0 0
1.064000 0 0 -0.584869 -6.852540e+00 0 0
1.068000 0 0 -0.557867 -6.646880e+00 0 0
1.072000 0 0 -0.531706 -6.432031e+00 0 0
1.076000 0 0 -0.506423 -6.207993e+00 0 0
1.080000 0 0 -0.482045 -5.982116e+00 0 0
1.084000 0 0 -0.458557 -5.762991e+00 0 0
1.088000 0 0 -0.435932 -5.550632e+00 0 0
1.092000 0 0 -0.414143 -5.345039e+00 0 0
1.096000 0 0 -0.393162 -5.146497e+00 0 0
1.100000 0 0 -0.372956 -4.958595e+00 0 0
1.104000 0 0 -0.353478 -4.782414e+00 0 0
1.108000 0 0 -0.334681 -4.617953e+00 0 0
1.112000 0 0 -0.316519 -4.465212e+00 0 0
1.116000 0 0 -0.298943 -4.325173e+00 0 0
1.120000 0 0 -0.281897 -4.200497e+00 0 0
1.124000 0 0 -0.265318 -4.091332e+00 0 0
1.128000 0 0 -0.249145 -3.997679e+00 0 0
1.132000 0 0 -0.233316 -3.919466e+00 0 0
1.136000 0 0 -0.217781 -3.848287e+00 0 0
1.140000 0 0 -0.202528 -3.778367e+00 0 0
1.144000 0 0 -0.187552 -3.709707e+00 0 0
1.148000 0 0 -0.172849 -3.642307e+00 0 0
1.152000 0 0 -0.158411 -3.577608e+00 0 0
1.156000 0 0 -0.144211 -3.524988e+00 0 0
1.160000 0 0 -0.130193 -3.486142e+00 0 0
1.164000 0 0 -0.116303 -3.461071e+00 0 0
1.168000 0 0 -0.102486 -3.449772e+00 0 0
1.172000 0 0 -0.088695 -3.444893e+00 0 0
1.176000 0 0 -0.074935 -3.434086e+00 0 0
1.180000 0 0 -0.061231 -3.417154e+00 0 0
1.184000 0 0 -0.047606 -3.394099e+00 0 0
1.188000 0 0 -0.034088 -3.357815e+00 0 0
1.192000 0 0 -0.021009 -3.139689e+00 0 0
1.196000 0 0 -0.009308 -2.668306e+00 0 0
1.200000 0 0 0 0 0 0
1.204000 0 0 0 0 0 0
1.208000 0 0 0 0 0 0
1.212000 0 0 0 0 0 0
1.216000 0 0 0 0 0 0
1.220000 0 0 0 0 0 0
1.224000 0 0 0 0 0 0
1.228000 0 0 0 0 0 0
1.232000 0 0 0 0 0 0
1.236000 0 0 0 0 0 0
1.240000 0 0 0 0 0 0
1.244000 0 0 0 0 0 0
1.248000 0 0 0 0 0 0
1.252000 0 0 0 0 0 0
1.256000 0 0 0 0 0 0
1.260000 0 0 0 0 0 0
1.264000 0 0 0 0 0 0
1.268000 0 0 0 0 0 0
1.272000 0 0 0 0 0 0
1.276000 0 0 0 0 0 0
1.280000 0 0 0 0 0 0
1.284000 0 0 0 0 0 0
1.288000 0 0 0 0 0 0
1.292000 0 0 0 0 0 0
1.296000 0 0 0 0 0 0
1.300000 0 0 0 0 0 0
1.304000 0 0 0 0 0 0
1.308000 0 0 0 0 0 0
1.312000 0 0 0 0 0 0
1.316000 0 0 0 0 0 0
1.320000 0 0 0 0 0 0
1.324000 0 0 0 0 0 0
1.328000 0 0 0 0 0 0
1.332000 0 0 0 0 0 0
1.336000 0 0 0 0 0 0
1.340000 0 0 0 0 0 0
1.344000 0 0 0 0 0 0
1.348000 0 0 0 0 0 0
1.352000 0 0 0 0 0 0
1.356000 0 0 0 0 0 0
1.360000 0 0 0 0 0 0
1.364000 0 0 0 0 0 0
1.368000 0 0 0 0 0 0
1.372000 0 0 0 0 0 0
1.376000 0 0 0 0 0 0
1.380000 0 0 0 0 0 0
1.384000 0 0 0 0 0 0
1.388000 0 0 0 0 0 0
1.392000 0 0 0 0 0 0
1.396000 0 0 0 0 0 0
1.400000 0 0 0 0 0 0
1.404000 0 0 0 0 0 0
1.408000 0 0 0 0 0 0
1.412000 0 0 0 0 0 0
1.416000 0 0 0 0 0 0
1.420000 0 0 0 0 0 0
1.424000 0 0 0 0 0 0
1.428000 0 0 0 0 0 0
1.432000 0 0 0 0 0 0
1.436000 0 0 0 0 0 0
1.440000 0 0 0 0 0 0
1.444000 0 0 0 0 0 0
1.448000 0 0 0 0 0 0
1.452000 0 0 0 0 0 0
1.456000 0 0 0 0 0 0
1.460000 0 0 0 0 0 0
1.464000 0 0 0 0 0 0
1.468000 0 0 0 0 0 0
1.472000 0 0 0 0 0 0
1.476000 0 0 0 0 0 0
1.480000 0 0 0 0 0 0
1.484000 0 0 0 0 0 0
1.488000 0 0 0 0 0 0
1.492000 0 0 0 0 0 0
1.496000 0 0 0 0 0 0
1.500000 0 0 0 0 0 0
1.504000 0 0 0 0 0 0
1.508000 0 0 0 0 0 0
1.512000 0 0 0 0 0 0
1.516000 0 0 0 0 0 0
1.520000 0 0 0 0 0 0
1.524000 0 0 0 0 0 0
1.528000 0 0 0 0 0 0
1.532000 0 0 0 0 0 0
1.536000 0 0 0 0 0 0
1.540000 0 0 0 0 0 0
1.544000 0 0 0 0 0 0
1.548000 0 0 0 0 0 0
1.552000 0 0 0 0 0 0
1.556000 0 0 0 0 0 0
1.560000 0 0 0 0 0 0
1.564000 0 0 0 0 0 0
1.568000 0 0 0 0 0 0
1.572000 0 0 0 0 0 0
1.576000 0 0 0 0 0 0
1.580000 0 0 0 0 0 0
1.584000 0 0 0 0 0 0
1.588000 0 0 0 0 0 0
1.592000 0 0 0 0 0 0
1.596000 0 0 0 0 0 0
1.600000 0 0 0 0 0 0
1.604000 0 0 0 0 0 0
1.608000 0 0 0 0 0 0
1.612000 0 0 0 0 0 0
1.616000 0 0 0 0 0 0
1.620000 0 0 0 0 0 0
1.624000 0 0 0 0 0 0
1.628000 0 0 0 0 0 0
1.632000 0 0 0 0 0 0
1.636000 0 0 0 0 0 0
1.640000 0 0 0 0 0 0
1.644000 0 0 0 0 0 0
1.648000 0 0 0 0 0 0
1.652000 0 0 0 0 0 0
1.656000 0 0 0 0 0 0
1.660000 0 0 0 0 0 0
1.664000 0 0 0 0 0 0
1.668000 0 0 0 0 0 0
1.672000 0 0 0 0 0 0
1.676000 0 0 0 0 0 0
1.680000 0 0 0 0 0 0
1.684000 0 0 0 0 0 0
1.688000 0 0 0 0 0 0
1.692000 0 0 0 0 0 0
1.696000 0 0 0 0 0 0
1.700000 0 0 0 0 0 0
1.704000 0 0 0 0 0 0
1.708000 0 0 0 0 0 0
1.712000 0 0 0 0 0 0
1.716000 0 0 0 0 0 0
1.720000 0 0 0 0 0 0
1.724000 0 0 0 0 0 0
1.728000 0 0 0 0 0 0
1.732000 0 0 0 0 0 0
1.736000 0 0 0 0 0 0
1.740000 0 0 0 0 0 0
1.744000 0 0 0 0 0 0
1.748000 0 0 0 0 0 0
1.752000 0 0 0 0 0 0
1.756000 0 0 0 0 0 0
1.760000 0 0 0 0 0 0
1.764000 0 0 0 0 0 0
1.768000 0 0 0 0 0 0
1.772000 0 0 0 0 0 0
1.776000 0 0 0 0 0 0
1.780000 0 0 0 0 0 0
1.784000 0 0 0 0 0 0
1.788000 0 0 0 0 0 0
1.792000 0 0 0 0 0 0
1.796000 0 0 0 0 0 0
1.800000 0 0 0 0 0 0
1.804000 0 0 0 0 0 0
1.808000 0 0 0 0 0 0
1.812000 0 0 0 0 0 0
1.816000 0 0 0 0 0 0
1.820000 0 0 0 0 0 0
1.824000 0 0 0 0 0 0
1.828000 0 0 0 0 0 0
1.832000 0 0 0 0 0 0
1.836000 0 0 0 0 0 0
1.840000 0 0 0 0 0 0
1.844000 0 0 0 0 0 0
1.848000 0 0 0 0 0 0
1.852000 0 0 0 0 0 0
1.856000 0 0 0 0 0 0
1.860000 0 0 0 0 0 0
1.864000 0 0 0 0 0 0
1.868000 0 0 0 0 0 0
1.872000 0 0 0 0 0 0
1.876000 0 0 0 0 0 0
1.880000 0 0 0 0 0 0
1.884000 0 0 0 0 0 0
1.888000 0 0 0 0 0 0
1.892000 0 0 0 0 0 0
1.896000 0 0 0 0 0 0
1.900000 0 0 0 0 0 0
1.904000 0 0 0 0 0 0
1.908000 0 0 0 0 0 0
1.912000 0 0 0 0 0 0
1.916000 0 0 0 0 0 0
1.920000 0 0 0 0 0 0
1.924000 0 0 0 0 0 0
1.928000 0 0 0 0 0 0
1.932000 0 0 0 0 0 0
1.936000 0 0 0 0 0 0
1.940000 0 0 0 0 0 0
1.944000 0 0 0 0 0 0
1.948000 0 0 0 0 0 0
1.952000 0 0 0 0 0 0
1.956000 0 0 0 0 0 0
1.960000 0 0 0 0 0 0
1.964000 0 0 0 0 0 0
1.968000 0 0 0 0 0 0
1.972000 0 0 0 0 0 0
1.976000 0 0 0 0 0 0
1.980000 0 0 0 0 0 0
1.984000 0 0 0 0 0 0
1.988000 0 0 0 0 0 0
1.992000 0 0 0 0 0 0
1.996000 0 0 0 0 0 0
2.000000 0 0 0 0 0 0
2.004000 0 0 0 0 0 0
2.008000 0 0 0 0 0 0
2.012000 0 0 0 0 0 0
2.016000 0 0 0 0 0 0
2.020000 0 0 0 0 0 0
2.024000 0 0 0 0 0 0
2.028000 0 0 0 0 0 0
2.032000 0 0 0 0 0 0
2.036000 0 0 0 0 0 0
2.040000 0 0 0 0 0 0
2.044000 0 0 0 0 0 0
2.048000 0 0 0 0 0 0
2.052000 0 0 0 0 0 0
2.056000 0 0 0 0 0 0
2.060000 0 0 0 0 0 0
2.064000 0 0 0 0 0 0
2.068000 0 0 0 0 0 0
2.072000 0 0 0 0 0 0
2.076000 0 0 0 0 0 0
2.080000 0 0 0 0 0 0
2.084000 0 0 0 0 0 0
2.088000 0 0 0 0 0 0
2.092000 0 0 0 0 0 0
2.096000 0 0 0 0 0 0
2.100000 0 0 0 0 0 0
2.104000 0 0 0 0 0 0
2.108000 0 0 0 0 0 0
2.112000 0 0 0 0 0 0
2.116000 0 0 0 0 0 0
2.120000 0 0 0 0 0 0
2.124000 0 0 0 0 0 0
2.128000 0 0 0 0 0 0
2.132000 0 0 0 0 0 0
2.136000 0 0 0 0 0 0
2.140000 0 0 0 0 0 0
2.144000 0 0 0 0 0 0
2.148000 0 0 0 0 0 0
2.152000 0 0 0 0 0 0
2.156000 0 0 0 0 0 0
2.160000 0 0 0 0 0 0
2.164000 0 0 0 0 0 0
2.168000 0 0 0 0 0 0
2.172000 0 0 0 0 0 0
2.176000 0 0 0 0 0 0
2.180000 0 0 0 0 0 0
2.184000 0 0 0 0 0 0
2.188000 0 0 0 0 0 0
2.192000 0 0 0 0 0 0
2.196000 0 0 0 0 0 0
2.200000 0 0 0 0 0 0
2.204000 0 0 0 0 0 0
2.208000 0 0 0 0 0 0
2.212000 0 0 0 0 0 0
2.216000 0 0 0 0 0 0
2.220000 0 0 0 0 0 0
2.224000 0 0 0 0 0 0
2.228000 0 0 0 0 0 0
2.232000 0 0 0 0 0 0
2.236000 0 0 0 0 0 0
2.240000 0 0 0 0 0 0
2.244000 0 0 0 0 0 0
2.248000 0 0 0 0 0 0
2.252000 0 0 0 0 0 0
2.256000 0 0 0 0 0 0
2.260000 0 0 0 0 0 0
2.264000 0 0 0 0 0 0
2.268000 0 0 0 0 0 0
2.272000 0 0 0 0 0 0
2.276000 0 0 0 0 0 0
2.280000 0 0 0 0 0 0
2.284000 0 0 0 0 0 0
2.288000 0 0 0 0 0 0
2.292000 0 0 0 0 0 0
2.296000 0 0 0 0 0 0
2.300000 0 0 0 0 0 0
2.304000 0 0 0 0 0 0
2.308000 0 0 0 0 0 0
2.312000 0 0 0 0 0 0
2.316000 0 0 0 0 0 0
2.320000 0 0 0 0 0 0
2.324000 0 0 0 0 0 0
2.328000 0 0 0 0 0 0
2.332000 0 0 0 0 0 0
2.336000 0 0 0 0 0 0
2.340000 0 0 0 0 0 0
2.344000 0 0 0 0 0 0
2.348000 0 0 0 0 0 0
2.352000 0 0 0 0 0 0
2.356000 0 0 0 0 0 0
2.360000 0 0 0 0 0 0
2.364000 0 0 0 0 0 0
2.368000 0 0 0 0 0 0
2.372000 0 0 0 0 0 0
2.376000 0 0 0 0 0 0
2.380000 0 0 0 0 0 0
2.384000 0 0 0 0 0 0
2.388000 0 0 0 0 0 0
2.392000 0 0 0 0 0 0
2.396000 0 0 0 0 0 0
2.400000 0 0 0 0 0 0
2.404000 0 0 0 0 0 0
2.408000 0 0 0 0 0 0
