# Supplementary material for: Refining amino acid hydrophobicity for dynamics simulation of membrane proteins
Source: PeerJ. 2018 Jan 10;6:e4230. doi: 10.7717/peerj.4230 (PMC5767086; doi:10.7717/peerj.4230)
Supplement: Supplemental Information 1 — Version 2.4 of the CgProt force field is included as a tar.gz archive. The package includes parameter text files, Python scripts, and equilibrated bilayer coordinates needed for simulations with the free Gromacs software package. [file peerj-06-4230-s001.tgz › cgprot24/nb/table_CH_GL.xvg]

0.000000 0 0 7.057011e+01 1.237202e+02 0 0
0.004000 0 0 7.007523e+01 1.237202e+02 0 0
0.008000 0 0 6.958038e+01 1.237017e+02 0 0
0.012000 0 0 6.908561e+01 1.236864e+02 0 0
0.016000 0 0 6.859089e+01 1.236743e+02 0 0
0.020000 0 0 6.809621e+01 1.236654e+02 0 0
0.024000 0 0 6.760156e+01 1.236597e+02 0 0
0.028000 0 0 6.710693e+01 1.236571e+02 0 0
0.032000 0 0 6.661230e+01 1.236578e+02 0 0
0.036000 0 0 6.611766e+01 1.236617e+02 0 0
0.040000 0 0 6.562300e+01 1.236688e+02 0 0
0.044000 0 0 6.512831e+01 1.236790e+02 0 0
0.048000 0 0 6.463357e+01 1.236897e+02 0 0
0.052000 0 0 6.413879e+01 1.236979e+02 0 0
0.056000 0 0 6.364399e+01 1.237038e+02 0 0
0.060000 0 0 6.314916e+01 1.237072e+02 0 0
0.064000 0 0 6.265433e+01 1.237083e+02 0 0
0.068000 0 0 6.215950e+01 1.237069e+02 0 0
0.072000 0 0 6.166468e+01 1.237031e+02 0 0
0.076000 0 0 6.116988e+01 1.236969e+02 0 0
0.080000 0 0 6.067511e+01 1.236883e+02 0 0
0.084000 0 0 6.018038e+01 1.236773e+02 0 0
0.088000 0 0 5.968569e+01 1.236639e+02 0 0
0.092000 0 0 5.919106e+01 1.236511e+02 0 0
0.096000 0 0 5.869648e+01 1.236417e+02 0 0
0.100000 0 0 5.820193e+01 1.236359e+02 0 0
0.104000 0 0 5.770739e+01 1.236336e+02 0 0
0.108000 0 0 5.721285e+01 1.236348e+02 0 0
0.112000 0 0 5.671831e+01 1.236395e+02 0 0
0.116000 0 0 5.622373e+01 1.236477e+02 0 0
0.120000 0 0 5.572912e+01 1.236595e+02 0 0
0.124000 0 0 5.523445e+01 1.236747e+02 0 0
0.128000 0 0 5.473972e+01 1.236935e+02 0 0
0.132000 0 0 5.424490e+01 1.237158e+02 0 0
0.136000 0 0 5.374999e+01 1.237368e+02 0 0
0.140000 0 0 5.325501e+01 1.237516e+02 0 0
0.144000 0 0 5.275999e+01 1.237604e+02 0 0
0.148000 0 0 5.226494e+01 1.237630e+02 0 0
0.152000 0 0 5.176989e+01 1.237595e+02 0 0
0.156000 0 0 5.127487e+01 1.237499e+02 0 0
0.160000 0 0 5.077990e+01 1.237342e+02 0 0
0.164000 0 0 5.028501e+01 1.237123e+02 0 0
0.168000 0 0 4.979021e+01 1.236843e+02 0 0
0.172000 0 0 4.929554e+01 1.236502e+02 0 0
0.176000 0 0 4.880102e+01 1.236100e+02 0 0
0.180000 0 0 4.830666e+01 1.235724e+02 0 0
0.184000 0 0 4.781242e+01 1.235459e+02 0 0
0.188000 0 0 4.731827e+01 1.235306e+02 0 0
0.192000 0 0 4.682416e+01 1.235266e+02 0 0
0.196000 0 0 4.633005e+01 1.235337e+02 0 0
0.200000 0 0 4.583588e+01 1.235521e+02 0 0
0.204000 0 0 4.534161e+01 1.235817e+02 0 0
0.208000 0 0 4.484721e+01 1.236224e+02 0 0
0.212000 0 0 4.435262e+01 1.236744e+02 0 0
0.216000 0 0 4.385780e+01 1.237376e+02 0 0
0.220000 0 0 4.336270e+01 1.238120e+02 0 0
0.224000 0 0 4.286731e+01 1.238816e+02 0 0
0.228000 0 0 4.237168e+01 1.239303e+02 0 0
0.232000 0 0 4.187590e+01 1.239582e+02 0 0
0.236000 0 0 4.138004e+01 1.239653e+02 0 0
0.240000 0 0 4.088420e+01 1.239516e+02 0 0
0.244000 0 0 4.038846e+01 1.239170e+02 0 0
0.248000 0 0 3.989289e+01 1.238616e+02 0 0
0.252000 0 0 3.939759e+01 1.237853e+02 0 0
0.256000 0 0 3.890264e+01 1.236883e+02 0 0
0.260000 0 0 3.840811e+01 1.235704e+02 0 0
0.264000 0 0 3.791410e+01 1.234316e+02 0 0
0.268000 0 0 3.742065e+01 1.233020e+02 0 0
0.272000 0 0 3.692763e+01 1.232114e+02 0 0
0.276000 0 0 3.643491e+01 1.231597e+02 0 0
0.280000 0 0 3.594230e+01 1.231470e+02 0 0
0.284000 0 0 3.544968e+01 1.231733e+02 0 0
0.288000 0 0 3.495687e+01 1.232386e+02 0 0
0.292000 0 0 3.446372e+01 1.233429e+02 0 0
0.296000 0 0 3.397007e+01 1.234862e+02 0 0
0.300000 0 0 3.347577e+01 1.236684e+02 0 0
0.304000 0 0 3.298067e+01 1.238897e+02 0 0
0.308000 0 0 3.248461e+01 1.241499e+02 0 0
0.312000 0 0 3.198750e+01 1.243927e+02 0 0
0.316000 0 0 3.148956e+01 1.245615e+02 0 0
0.320000 0 0 3.099110e+01 1.246564e+02 0 0
0.324000 0 0 3.049241e+01 1.246773e+02 0 0
0.328000 0 0 2.999378e+01 1.246244e+02 0 0
0.332000 0 0 2.949551e+01 1.244975e+02 0 0
0.336000 0 0 2.899790e+01 1.242966e+02 0 0
0.340000 0 0 2.850124e+01 1.240219e+02 0 0
0.344000 0 0 2.800582e+01 1.236732e+02 0 0
0.348000 0 0 2.751195e+01 1.232506e+02 0 0
0.352000 0 0 2.701992e+01 1.227540e+02 0 0
0.356000 0 0 2.652987e+01 1.222943e+02 0 0
0.360000 0 0 2.604137e+01 1.219820e+02 0 0
0.364000 0 0 2.555382e+01 1.218172e+02 0 0
0.368000 0 0 2.506663e+01 1.217998e+02 0 0
0.372000 0 0 2.457922e+01 1.219299e+02 0 0
0.376000 0 0 2.409100e+01 1.222075e+02 0 0
0.380000 0 0 2.360137e+01 1.226325e+02 0 0
0.384000 0 0 2.310974e+01 1.232050e+02 0 0
0.388000 0 0 2.261553e+01 1.239249e+02 0 0
0.392000 0 0 2.211814e+01 1.247923e+02 0 0
0.396000 0 0 2.161700e+01 1.258072e+02 0 0
0.400000 0 0 2.111184e+01 1.267109e+02 0 0
0.404000 0 0 2.060380e+01 1.272451e+02 0 0
0.408000 0 0 2.009437e+01 1.274098e+02 0 0
0.412000 0 0 1.958501e+01 1.272050e+02 0 0
0.416000 0 0 1.907722e+01 1.266307e+02 0 0
0.420000 0 0 1.857246e+01 1.256868e+02 0 0
0.424000 0 0 1.807222e+01 1.243735e+02 0 0
0.428000 0 0 1.757797e+01 1.226906e+02 0 0
0.432000 0 0 1.709119e+01 1.206382e+02 0 0
0.436000 0 0 1.661335e+01 1.182163e+02 0 0
0.440000 0 0 1.614595e+01 1.154249e+02 0 0
0.444000 0 0 1.569024e+01 1.124204e+02 0 0
0.448000 0 0 1.524666e+01 1.093592e+02 0 0
0.452000 0 0 1.481544e+01 1.062413e+02 0 0
0.456000 0 0 1.439681e+01 1.030668e+02 0 0
0.460000 0 0 1.399098e+01 9.983555e+01 0 0
0.464000 0 0 1.359820e+01 9.654764e+01 0 0
0.468000 0 0 1.321868e+01 9.320303e+01 0 0
0.472000 0 0 1.285265e+01 8.980174e+01 0 0
0.476000 0 0 1.250034e+01 8.634376e+01 0 0
0.480000 0 0 1.216197e+01 8.282910e+01 0 0
0.484000 0 0 1.183778e+01 7.925775e+01 0 0
0.488000 0 0 1.152782e+01 7.575171e+01 0 0
0.492000 0 0 1.123152e+01 7.243294e+01 0 0
0.496000 0 0 1.094811e+01 6.930141e+01 0 0
0.500000 0 0 1.067686e+01 6.635715e+01 0 0
0.504000 0 0 1.041700e+01 6.360014e+01 0 0
0.508000 0 0 1.016781e+01 6.103038e+01 0 0
0.512000 0 0 9.928512e+00 5.864788e+01 0 0
0.516000 0 0 9.698374e+00 5.645264e+01 0 0
0.520000 0 0 9.476641e+00 5.444465e+01 0 0
0.524000 0 0 9.262567e+00 5.262391e+01 0 0
0.528000 0 0 9.055400e+00 5.099043e+01 0 0
0.532000 0 0 8.854594e+00 4.939397e+01 0 0
0.536000 0 0 8.660399e+00 4.768437e+01 0 0
0.540000 0 0 8.473270e+00 4.586162e+01 0 0
0.544000 0 0 8.293657e+00 4.392572e+01 0 0
0.548000 0 0 8.122015e+00 4.187669e+01 0 0
0.552000 0 0 7.958795e+00 3.971450e+01 0 0
0.556000 0 0 7.804450e+00 3.743918e+01 0 0
0.560000 0 0 7.659432e+00 3.505071e+01 0 0
0.564000 0 0 7.524195e+00 3.254910e+01 0 0
0.568000 0 0 7.399190e+00 2.993434e+01 0 0
0.572000 0 0 7.284871e+00 2.720644e+01 0 0
0.576000 0 0 7.181439e+00 2.455335e+01 0 0
0.580000 0 0 7.088094e+00 2.216295e+01 0 0
0.584000 0 0 7.003785e+00 2.003521e+01 0 0
0.588000 0 0 6.927462e+00 1.817016e+01 0 0
0.592000 0 0 6.858074e+00 1.656779e+01 0 0
0.596000 0 0 6.794569e+00 1.522809e+01 0 0
0.600000 0 0 6.735899e+00 1.415108e+01 0 0
0.604000 0 0 6.681011e+00 1.333674e+01 0 0
0.608000 0 0 6.628855e+00 1.278508e+01 0 0
0.612000 0 0 6.578380e+00 1.249610e+01 0 0
0.616000 0 0 6.528535e+00 1.246979e+01 0 0
0.620000 0 0 6.478410e+00 1.260192e+01 0 0
0.624000 0 0 6.427648e+00 1.278827e+01 0 0
0.628000 0 0 6.376032e+00 1.302885e+01 0 0
0.632000 0 0 6.323345e+00 1.332365e+01 0 0
0.636000 0 0 6.269370e+00 1.367268e+01 0 0
0.640000 0 0 6.213891e+00 1.407593e+01 0 0
0.644000 0 0 6.156690e+00 1.453341e+01 0 0
0.648000 0 0 6.097551e+00 1.504512e+01 0 0
0.652000 0 0 6.036257e+00 1.561105e+01 0 0
0.656000 0 0 5.972591e+00 1.623121e+01 0 0
0.660000 0 0 5.906335e+00 1.690559e+01 0 0
0.664000 0 0 5.837336e+00 1.758756e+01 0 0
0.668000 0 0 5.765687e+00 1.823049e+01 0 0
0.672000 0 0 5.691544e+00 1.883439e+01 0 0
0.676000 0 0 5.615064e+00 1.939925e+01 0 0
0.680000 0 0 5.536402e+00 1.992508e+01 0 0
0.684000 0 0 5.455715e+00 2.041188e+01 0 0
0.688000 0 0 5.373159e+00 2.085964e+01 0 0
0.692000 0 0 5.288890e+00 2.126836e+01 0 0
0.696000 0 0 5.203064e+00 2.163805e+01 0 0
0.700000 0 0 5.115838e+00 2.196871e+01 0 0
0.704000 0 0 5.027367e+00 2.226033e+01 0 0
0.708000 0 0 4.937819e+00 2.250415e+01 0 0
0.712000 0 0 4.847409e+00 2.269142e+01 0 0
0.716000 0 0 4.756363e+00 2.282214e+01 0 0
0.720000 0 0 4.664907e+00 2.289630e+01 0 0
0.724000 0 0 4.573268e+00 2.291391e+01 0 0
0.728000 0 0 4.481671e+00 2.287496e+01 0 0
0.732000 0 0 4.390344e+00 2.277946e+01 0 0
0.736000 0 0 4.299511e+00 2.262740e+01 0 0
0.740000 0 0 4.209400e+00 2.241879e+01 0 0
0.744000 0 0 4.120236e+00 2.215363e+01 0 0
0.748000 0 0 4.032246e+00 2.183191e+01 0 0
0.752000 0 0 3.945624e+00 2.147811e+01 0 0
0.756000 0 0 3.860431e+00 2.111671e+01 0 0
0.760000 0 0 3.776700e+00 2.074769e+01 0 0
0.764000 0 0 3.694460e+00 2.037106e+01 0 0
0.768000 0 0 3.613742e+00 1.998682e+01 0 0
0.772000 0 0 3.534576e+00 1.959498e+01 0 0
0.776000 0 0 3.456992e+00 1.919552e+01 0 0
0.780000 0 0 3.381022e+00 1.878845e+01 0 0
0.784000 0 0 3.306695e+00 1.837377e+01 0 0
0.788000 0 0 3.234042e+00 1.795148e+01 0 0
0.792000 0 0 3.163093e+00 1.752158e+01 0 0
0.796000 0 0 3.093882e+00 1.708148e+01 0 0
0.800000 0 0 3.026458e+00 1.662858e+01 0 0
0.804000 0 0 2.960871e+00 1.616289e+01 0 0
0.808000 0 0 2.897172e+00 1.568440e+01 0 0
0.812000 0 0 2.835413e+00 1.519311e+01 0 0
0.816000 0 0 2.775644e+00 1.468903e+01 0 0
0.820000 0 0 2.717918e+00 1.417215e+01 0 0
0.824000 0 0 2.662284e+00 1.364247e+01 0 0
0.828000 0 0 2.608795e+00 1.310000e+01 0 0
0.832000 0 0 2.557501e+00 1.254473e+01 0 0
0.836000 0 0 2.508454e+00 1.197667e+01 0 0
0.840000 0 0 2.461669e+00 1.142280e+01 0 0
0.844000 0 0 2.417017e+00 1.091011e+01 0 0
0.848000 0 0 2.374333e+00 1.043861e+01 0 0
0.852000 0 0 2.333453e+00 1.000829e+01 0 0
0.856000 0 0 2.294212e+00 9.619145e+00 0 0
0.860000 0 0 2.256445e+00 9.271185e+00 0 0
0.864000 0 0 2.219988e+00 8.964406e+00 0 0
0.868000 0 0 2.184675e+00 8.698810e+00 0 0
0.872000 0 0 2.150342e+00 8.474395e+00 0 0
0.876000 0 0 2.116825e+00 8.291162e+00 0 0
0.880000 0 0 2.083958e+00 8.149110e+00 0 0
0.884000 0 0 2.051597e+00 8.033397e+00 0 0
0.888000 0 0 2.019675e+00 7.929184e+00 0 0
0.892000 0 0 1.988148e+00 7.836471e+00 0 0
0.896000 0 0 1.956968e+00 7.755258e+00 0 0
0.900000 0 0 1.926091e+00 7.685545e+00 0 0
0.904000 0 0 1.895469e+00 7.627331e+00 0 0
0.908000 0 0 1.865057e+00 7.580617e+00 0 0
0.912000 0 0 1.834808e+00 7.545403e+00 0 0
0.916000 0 0 1.804678e+00 7.521689e+00 0 0
0.920000 0 0 1.774620e+00 7.509474e+00 0 0
0.924000 0 0 1.744587e+00 7.508759e+00 0 0
0.928000 0 0 1.714541e+00 7.514344e+00 0 0
0.932000 0 0 1.684471e+00 7.521029e+00 0 0
0.936000 0 0 1.654371e+00 7.528813e+00 0 0
0.940000 0 0 1.624239e+00 7.537698e+00 0 0
0.944000 0 0 1.594068e+00 7.547682e+00 0 0
0.948000 0 0 1.563856e+00 7.558766e+00 0 0
0.952000 0 0 1.533597e+00 7.570950e+00 0 0
0.956000 0 0 1.503287e+00 7.584235e+00 0 0
0.960000 0 0 1.472921e+00 7.598619e+00 0 0
0.964000 0 0 1.442496e+00 7.614103e+00 0 0
0.968000 0 0 1.412007e+00 7.630687e+00 0 0
0.972000 0 0 1.381455e+00 7.644066e+00 0 0
0.976000 0 0 1.350865e+00 7.649935e+00 0 0
0.980000 0 0 1.320266e+00 7.648294e+00 0 0
0.984000 0 0 1.289688e+00 7.639143e+00 0 0
0.988000 0 0 1.259162e+00 7.622483e+00 0 0
0.992000 0 0 1.228718e+00 7.598313e+00 0 0
0.996000 0 0 1.198386e+00 7.566633e+00 0 0
1.000000 0 0 1.168195e+00 7.527443e+00 0 0
1.004000 0 0 1.138176e+00 7.480744e+00 0 0
1.008000 0 0 1.108359e+00 7.426535e+00 0 0
1.012000 0 0 1.078774e+00 7.364816e+00 0 0
1.016000 0 0 1.049445e+00 7.299836e+00 0 0
1.020000 0 0 1.020374e+00 7.235843e+00 0 0
1.024000 0 0 9.915572e-01 7.172837e+00 0 0
1.028000 0 0 9.629902e-01 7.110819e+00 0 0
1.032000 0 0 9.346693e-01 7.049787e+00 0 0
1.036000 0 0 9.065906e-01 6.989743e+00 0 0
1.040000 0 0 8.787501e-01 6.930687e+00 0 0
1.044000 0 0 8.511438e-01 6.872617e+00 0 0
1.048000 0 0 8.237678e-01 6.815535e+00 0 0
1.052000 0 0 7.966182e-01 6.759439e+00 0 0
1.056000 0 0 7.696910e-01 6.704332e+00 0 0
1.060000 0 0 7.429899e-01 6.644479e+00 0 0
1.064000 0 0 7.165491e-01 6.574152e+00 0 0
1.068000 0 0 6.904106e-01 6.493349e+00 0 0
1.072000 0 0 6.646163e-01 6.402070e+00 0 0
1.076000 0 0 6.392080e-01 6.300316e+00 0 0
1.080000 0 0 6.142277e-01 6.188086e+00 0 0
1.084000 0 0 5.897173e-01 6.065381e+00 0 0
1.088000 0 0 5.657186e-01 5.932200e+00 0 0
1.092000 0 0 5.422737e-01 5.788543e+00 0 0
1.096000 0 0 5.194243e-01 5.634412e+00 0 0
1.100000 0 0 4.972123e-01 5.469804e+00 0 0
1.104000 0 0 4.756528e-01 5.314955e+00 0 0
1.108000 0 0 4.546527e-01 5.190097e+00 0 0
1.112000 0 0 4.340921e-01 5.095230e+00 0 0
1.116000 0 0 4.138509e-01 5.030355e+00 0 0
1.120000 0 0 3.938092e-01 4.995471e+00 0 0
1.124000 0 0 3.738471e-01 4.990578e+00 0 0
1.128000 0 0 3.538446e-01 5.015676e+00 0 0
1.132000 0 0 3.336817e-01 5.070766e+00 0 0
1.136000 0 0 3.132385e-01 5.155847e+00 0 0
1.140000 0 0 2.923950e-01 5.270920e+00 0 0
1.144000 0 0 2.710312e-01 5.415984e+00 0 0
1.148000 0 0 2.490902e-01 5.543746e+00 0 0
1.152000 0 0 2.267673e-01 5.606913e+00 0 0
1.156000 0 0 2.043210e-01 5.605483e+00 0 0
1.160000 0 0 1.820096e-01 5.539457e+00 0 0
1.164000 0 0 1.600915e-01 5.408835e+00 0 0
1.168000 0 0 1.388250e-01 5.213617e+00 0 0
1.172000 0 0 1.184687e-01 4.953803e+00 0 0
1.176000 0 0 9.928073e-02 4.629392e+00 0 0
1.180000 0 0 8.151964e-02 4.240386e+00 0 0
1.184000 0 0 6.544377e-02 3.786783e+00 0 0
1.188000 0 0 5.131150e-02 3.268585e+00 0 0
1.192000 0 0 3.930757e-02 2.741028e+00 0 0
1.196000 0 0 2.932210e-02 2.259355e+00 0 0
1.200000 0 0 0 0 0 0
1.204000 0 0 0 0 0 0
1.208000 0 0 0 0 0 0
1.212000 0 0 0 0 0 0
1.216000 0 0 0 0 0 0
1.220000 0 0 0 0 0 0
1.224000 0 0 0 0 0 0
1.228000 0 0 0 0 0 0
1.232000 0 0 0 0 0 0
1.236000 0 0 0 0 0 0
1.240000 0 0 0 0 0 0
1.244000 0 0 0 0 0 0
1.248000 0 0 0 0 0 0
1.252000 0 0 0 0 0 0
1.256000 0 0 0 0 0 0
1.260000 0 0 0 0 0 0
1.264000 0 0 0 0 0 0
1.268000 0 0 0 0 0 0
1.272000 0 0 0 0 0 0
1.276000 0 0 0 0 0 0
1.280000 0 0 0 0 0 0
1.284000 0 0 0 0 0 0
1.288000 0 0 0 0 0 0
1.292000 0 0 0 0 0 0
1.296000 0 0 0 0 0 0
1.300000 0 0 0 0 0 0
1.304000 0 0 0 0 0 0
1.308000 0 0 0 0 0 0
1.312000 0 0 0 0 0 0
1.316000 0 0 0 0 0 0
1.320000 0 0 0 0 0 0
1.324000 0 0 0 0 0 0
1.328000 0 0 0 0 0 0
1.332000 0 0 0 0 0 0
1.336000 0 0 0 0 0 0
1.340000 0 0 0 0 0 0
1.344000 0 0 0 0 0 0
1.348000 0 0 0 0 0 0
1.352000 0 0 0 0 0 0
1.356000 0 0 0 0 0 0
1.360000 0 0 0 0 0 0
1.364000 0 0 0 0 0 0
1.368000 0 0 0 0 0 0
1.372000 0 0 0 0 0 0
1.376000 0 0 0 0 0 0
1.380000 0 0 0 0 0 0
1.384000 0 0 0 0 0 0
1.388000 0 0 0 0 0 0
1.392000 0 0 0 0 0 0
1.396000 0 0 0 0 0 0
1.400000 0 0 0 0 0 0
1.404000 0 0 0 0 0 0
1.408000 0 0 0 0 0 0
1.412000 0 0 0 0 0 0
1.416000 0 0 0 0 0 0
1.420000 0 0 0 0 0 0
1.424000 0 0 0 0 0 0
1.428000 0 0 0 0 0 0
1.432000 0 0 0 0 0 0
1.436000 0 0 0 0 0 0
1.440000 0 0 0 0 0 0
1.444000 0 0 0 0 0 0
1.448000 0 0 0 0 0 0
1.452000 0 0 0 0 0 0
1.456000 0 0 0 0 0 0
1.460000 0 0 0 0 0 0
1.464000 0 0 0 0 0 0
1.468000 0 0 0 0 0 0
1.472000 0 0 0 0 0 0
1.476000 0 0 0 0 0 0
1.480000 0 0 0 0 0 0
1.484000 0 0 0 0 0 0
1.488000 0 0 0 0 0 0
1.492000 0 0 0 0 0 0
1.496000 0 0 0 0 0 0
1.500000 0 0 0 0 0 0
1.504000 0 0 0 0 0 0
1.508000 0 0 0 0 0 0
1.512000 0 0 0 0 0 0
1.516000 0 0 0 0 0 0
1.520000 0 0 0 0 0 0
1.524000 0 0 0 0 0 0
1.528000 0 0 0 0 0 0
1.532000 0 0 0 0 0 0
1.536000 0 0 0 0 0 0
1.540000 0 0 0 0 0 0
1.544000 0 0 0 0 0 0
1.548000 0 0 0 0 0 0
1.552000 0 0 0 0 0 0
1.556000 0 0 0 0 0 0
1.560000 0 0 0 0 0 0
1.564000 0 0 0 0 0 0
1.568000 0 0 0 0 0 0
1.572000 0 0 0 0 0 0
1.576000 0 0 0 0 0 0
1.580000 0 0 0 0 0 0
1.584000 0 0 0 0 0 0
1.588000 0 0 0 0 0 0
1.592000 0 0 0 0 0 0
1.596000 0 0 0 0 0 0
1.600000 0 0 0 0 0 0
1.604000 0 0 0 0 0 0
1.608000 0 0 0 0 0 0
1.612000 0 0 0 0 0 0
1.616000 0 0 0 0 0 0
1.620000 0 0 0 0 0 0
1.624000 0 0 0 0 0 0
1.628000 0 0 0 0 0 0
1.632000 0 0 0 0 0 0
1.636000 0 0 0 0 0 0
1.640000 0 0 0 0 0 0
1.644000 0 0 0 0 0 0
1.648000 0 0 0 0 0 0
1.652000 0 0 0 0 0 0
1.656000 0 0 0 0 0 0
1.660000 0 0 0 0 0 0
1.664000 0 0 0 0 0 0
1.668000 0 0 0 0 0 0
1.672000 0 0 0 0 0 0
1.676000 0 0 0 0 0 0
1.680000 0 0 0 0 0 0
1.684000 0 0 0 0 0 0
1.688000 0 0 0 0 0 0
1.692000 0 0 0 0 0 0
1.696000 0 0 0 0 0 0
1.700000 0 0 0 0 0 0
1.704000 0 0 0 0 0 0
1.708000 0 0 0 0 0 0
1.712000 0 0 0 0 0 0
1.716000 0 0 0 0 0 0
1.720000 0 0 0 0 0 0
1.724000 0 0 0 0 0 0
1.728000 0 0 0 0 0 0
1.732000 0 0 0 0 0 0
1.736000 0 0 0 0 0 0
1.740000 0 0 0 0 0 0
1.744000 0 0 0 0 0 0
1.748000 0 0 0 0 0 0
1.752000 0 0 0 0 0 0
1.756000 0 0 0 0 0 0
1.760000 0 0 0 0 0 0
1.764000 0 0 0 0 0 0
1.768000 0 0 0 0 0 0
1.772000 0 0 0 0 0 0
1.776000 0 0 0 0 0 0
1.780000 0 0 0 0 0 0
1.784000 0 0 0 0 0 0
1.788000 0 0 0 0 0 0
1.792000 0 0 0 0 0 0
1.796000 0 0 0 0 0 0
1.800000 0 0 0 0 0 0
1.804000 0 0 0 0 0 0
1.808000 0 0 0 0 0 0
1.812000 0 0 0 0 0 0
1.816000 0 0 0 0 0 0
1.820000 0 0 0 0 0 0
1.824000 0 0 0 0 0 0
1.828000 0 0 0 0 0 0
1.832000 0 0 0 0 0 0
1.836000 0 0 0 0 0 0
1.840000 0 0 0 0 0 0
1.844000 0 0 0 0 0 0
1.848000 0 0 0 0 0 0
1.852000 0 0 0 0 0 0
1.856000 0 0 0 0 0 0
1.860000 0 0 0 0 0 0
1.864000 0 0 0 0 0 0
1.868000 0 0 0 0 0 0
1.872000 0 0 0 0 0 0
1.876000 0 0 0 0 0 0
1.880000 0 0 0 0 0 0
1.884000 0 0 0 0 0 0
1.888000 0 0 0 0 0 0
1.892000 0 0 0 0 0 0
1.896000 0 0 0 0 0 0
1.900000 0 0 0 0 0 0
1.904000 0 0 0 0 0 0
1.908000 0 0 0 0 0 0
1.912000 0 0 0 0 0 0
1.916000 0 0 0 0 0 0
1.920000 0 0 0 0 0 0
1.924000 0 0 0 0 0 0
1.928000 0 0 0 0 0 0
1.932000 0 0 0 0 0 0
1.936000 0 0 0 0 0 0
1.940000 0 0 0 0 0 0
1.944000 0 0 0 0 0 0
1.948000 0 0 0 0 0 0
1.952000 0 0 0 0 0 0
1.956000 0 0 0 0 0 0
1.960000 0 0 0 0 0 0
1.964000 0 0 0 0 0 0
1.968000 0 0 0 0 0 0
1.972000 0 0 0 0 0 0
1.976000 0 0 0 0 0 0
1.980000 0 0 0 0 0 0
1.984000 0 0 0 0 0 0
1.988000 0 0 0 0 0 0
1.992000 0 0 0 0 0 0
1.996000 0 0 0 0 0 0
2.000000 0 0 0 0 0 0
2.004000 0 0 0 0 0 0
2.008000 0 0 0 0 0 0
2.012000 0 0 0 0 0 0
2.016000 0 0 0 0 0 0
2.020000 0 0 0 0 0 0
2.024000 0 0 0 0 0 0
2.028000 0 0 0 0 0 0
2.032000 0 0 0 0 0 0
2.036000 0 0 0 0 0 0
2.040000 0 0 0 0 0 0
2.044000 0 0 0 0 0 0
2.048000 0 0 0 0 0 0
2.052000 0 0 0 0 0 0
2.056000 0 0 0 0 0 0
2.060000 0 0 0 0 0 0
2.064000 0 0 0 0 0 0
2.068000 0 0 0 0 0 0
2.072000 0 0 0 0 0 0
2.076000 0 0 0 0 0 0
2.080000 0 0 0 0 0 0
2.084000 0 0 0 0 0 0
2.088000 0 0 0 0 0 0
2.092000 0 0 0 0 0 0
2.096000 0 0 0 0 0 0
2.100000 0 0 0 0 0 0
2.104000 0 0 0 0 0 0
2.108000 0 0 0 0 0 0
2.112000 0 0 0 0 0 0
2.116000 0 0 0 0 0 0
2.120000 0 0 0 0 0 0
2.124000 0 0 0 0 0 0
2.128000 0 0 0 0 0 0
2.132000 0 0 0 0 0 0
2.136000 0 0 0 0 0 0
2.140000 0 0 0 0 0 0
2.144000 0 0 0 0 0 0
2.148000 0 0 0 0 0 0
2.152000 0 0 0 0 0 0
2.156000 0 0 0 0 0 0
2.160000 0 0 0 0 0 0
2.164000 0 0 0 0 0 0
2.168000 0 0 0 0 0 0
2.172000 0 0 0 0 0 0
2.176000 0 0 0 0 0 0
2.180000 0 0 0 0 0 0
2.184000 0 0 0 0 0 0
2.188000 0 0 0 0 0 0
2.192000 0 0 0 0 0 0
2.196000 0 0 0 0 0 0
2.200000 0 0 0 0 0 0
2.204000 0 0 0 0 0 0
2.208000 0 0 0 0 0 0
2.212000 0 0 0 0 0 0
2.216000 0 0 0 0 0 0
2.220000 0 0 0 0 0 0
2.224000 0 0 0 0 0 0
2.228000 0 0 0 0 0 0
2.232000 0 0 0 0 0 0
2.236000 0 0 0 0 0 0
2.240000 0 0 0 0 0 0
2.244000 0 0 0 0 0 0
2.248000 0 0 0 0 0 0
2.252000 0 0 0 0 0 0
2.256000 0 0 0 0 0 0
2.260000 0 0 0 0 0 0
2.264000 0 0 0 0 0 0
2.268000 0 0 0 0 0 0
2.272000 0 0 0 0 0 0
2.276000 0 0 0 0 0 0
2.280000 0 0 0 0 0 0
2.284000 0 0 0 0 0 0
2.288000 0 0 0 0 0 0
2.292000 0 0 0 0 0 0
2.296000 0 0 0 0 0 0
2.300000 0 0 0 0 0 0
2.304000 0 0 0 0 0 0
2.308000 0 0 0 0 0 0
2.312000 0 0 0 0 0 0
2.316000 0 0 0 0 0 0
2.320000 0 0 0 0 0 0
2.324000 0 0 0 0 0 0
2.328000 0 0 0 0 0 0
2.332000 0 0 0 0 0 0
2.336000 0 0 0 0 0 0
2.340000 0 0 0 0 0 0
2.344000 0 0 0 0 0 0
2.348000 0 0 0 0 0 0
2.352000 0 0 0 0 0 0
2.356000 0 0 0 0 0 0
2.360000 0 0 0 0 0 0
2.364000 0 0 0 0 0 0
2.368000 0 0 0 0 0 0
2.372000 0 0 0 0 0 0
2.376000 0 0 0 0 0 0
2.380000 0 0 0 0 0 0
2.384000 0 0 0 0 0 0
2.388000 0 0 0 0 0 0
2.392000 0 0 0 0 0 0
2.396000 0 0 0 0 0 0
2.400000 0 0 0 0 0 0
2.404000 0 0 0 0 0 0
2.408000 0 0 0 0 0 0
