# Supplementary material for: Refining amino acid hydrophobicity for dynamics simulation of membrane proteins
Source: PeerJ. 2018 Jan 10;6:e4230. doi: 10.7717/peerj.4230 (PMC5767086; doi:10.7717/peerj.4230)
Supplement: Supplemental Information 1 — Version 2.4 of the CgProt force field is included as a tar.gz archive. The package includes parameter text files, Python scripts, and equilibrated bilayer coordinates needed for simulations with the free Gromacs software package. [file peerj-06-4230-s001.tgz › cgprot24/nb/table_CH_HH.xvg]

0.000000 0 0 2.355695e+02 5.071785e+02 0 0
0.004000 0 0 2.335408e+02 5.071785e+02 0 0
0.008000 0 0 2.315121e+02 5.071785e+02 0 0
0.012000 0 0 2.294834e+02 5.071785e+02 0 0
0.016000 0 0 2.274547e+02 5.071785e+02 0 0
0.020000 0 0 2.254259e+02 5.071785e+02 0 0
0.024000 0 0 2.233972e+02 5.071785e+02 0 0
0.028000 0 0 2.213685e+02 5.071785e+02 0 0
0.032000 0 0 2.193398e+02 5.071785e+02 0 0
0.036000 0 0 2.173111e+02 5.071785e+02 0 0
0.040000 0 0 2.152824e+02 5.071785e+02 0 0
0.044000 0 0 2.132537e+02 5.071785e+02 0 0
0.048000 0 0 2.112249e+02 5.071785e+02 0 0
0.052000 0 0 2.091962e+02 5.071785e+02 0 0
0.056000 0 0 2.071675e+02 5.071785e+02 0 0
0.060000 0 0 2.051388e+02 5.071785e+02 0 0
0.064000 0 0 2.031101e+02 5.071785e+02 0 0
0.068000 0 0 2.010814e+02 5.071785e+02 0 0
0.072000 0 0 1.990527e+02 5.071785e+02 0 0
0.076000 0 0 1.970239e+02 5.071785e+02 0 0
0.080000 0 0 1.949952e+02 5.071785e+02 0 0
0.084000 0 0 1.929665e+02 5.071785e+02 0 0
0.088000 0 0 1.909378e+02 5.071785e+02 0 0
0.092000 0 0 1.889091e+02 5.071785e+02 0 0
0.096000 0 0 1.868804e+02 5.071785e+02 0 0
0.100000 0 0 1.848517e+02 5.071785e+02 0 0
0.104000 0 0 1.828229e+02 5.071785e+02 0 0
0.108000 0 0 1.807942e+02 5.071785e+02 0 0
0.112000 0 0 1.787655e+02 5.071785e+02 0 0
0.116000 0 0 1.767368e+02 5.071785e+02 0 0
0.120000 0 0 1.747081e+02 5.071785e+02 0 0
0.124000 0 0 1.726794e+02 5.071785e+02 0 0
0.128000 0 0 1.706507e+02 5.071785e+02 0 0
0.132000 0 0 1.686219e+02 5.071785e+02 0 0
0.136000 0 0 1.665932e+02 5.071785e+02 0 0
0.140000 0 0 1.645645e+02 5.071785e+02 0 0
0.144000 0 0 1.625358e+02 5.071785e+02 0 0
0.148000 0 0 1.605071e+02 5.071785e+02 0 0
0.152000 0 0 1.584784e+02 5.071785e+02 0 0
0.156000 0 0 1.564497e+02 5.071785e+02 0 0
0.160000 0 0 1.544209e+02 5.071785e+02 0 0
0.164000 0 0 1.523922e+02 5.071785e+02 0 0
0.168000 0 0 1.503635e+02 5.071785e+02 0 0
0.172000 0 0 1.483348e+02 5.071785e+02 0 0
0.176000 0 0 1.463061e+02 5.071785e+02 0 0
0.180000 0 0 1.442774e+02 5.071785e+02 0 0
0.184000 0 0 1.422487e+02 5.071785e+02 0 0
0.188000 0 0 1.402199e+02 5.071785e+02 0 0
0.192000 0 0 1.381912e+02 5.071785e+02 0 0
0.196000 0 0 1.361625e+02 5.071785e+02 0 0
0.200000 0 0 1.341338e+02 5.071785e+02 0 0
0.204000 0 0 1.321051e+02 5.071785e+02 0 0
0.208000 0 0 1.300764e+02 5.071785e+02 0 0
0.212000 0 0 1.280477e+02 5.071785e+02 0 0
0.216000 0 0 1.260190e+02 5.071785e+02 0 0
0.220000 0 0 1.239902e+02 5.071785e+02 0 0
0.224000 0 0 1.219615e+02 5.071785e+02 0 0
0.228000 0 0 1.199328e+02 5.071785e+02 0 0
0.232000 0 0 1.179041e+02 5.071785e+02 0 0
0.236000 0 0 1.158754e+02 5.071785e+02 0 0
0.240000 0 0 1.138467e+02 5.071785e+02 0 0
0.244000 0 0 1.118180e+02 5.071785e+02 0 0
0.248000 0 0 1.097892e+02 5.071785e+02 0 0
0.252000 0 0 1.077605e+02 5.071785e+02 0 0
0.256000 0 0 1.057318e+02 5.071785e+02 0 0
0.260000 0 0 1.037031e+02 5.071785e+02 0 0
0.264000 0 0 1.016744e+02 5.071785e+02 0 0
0.268000 0 0 9.964567e+01 5.071785e+02 0 0
0.272000 0 0 9.761695e+01 5.071785e+02 0 0
0.276000 0 0 9.558824e+01 5.071785e+02 0 0
0.280000 0 0 9.355953e+01 5.071785e+02 0 0
0.284000 0 0 9.153081e+01 5.071785e+02 0 0
0.288000 0 0 8.950210e+01 5.071785e+02 0 0
0.292000 0 0 8.747338e+01 5.071785e+02 0 0
0.296000 0 0 8.544467e+01 5.071785e+02 0 0
0.300000 0 0 8.341596e+01 5.071785e+02 0 0
0.304000 0 0 8.138724e+01 5.071785e+02 0 0
0.308000 0 0 7.935853e+01 5.071785e+02 0 0
0.312000 0 0 7.732981e+01 5.071785e+02 0 0
0.316000 0 0 7.530110e+01 5.071785e+02 0 0
0.320000 0 0 7.327238e+01 5.071785e+02 0 0
0.324000 0 0 7.124367e+01 5.071785e+02 0 0
0.328000 0 0 6.921496e+01 5.071785e+02 0 0
0.332000 0 0 6.718624e+01 5.071785e+02 0 0
0.336000 0 0 6.515753e+01 5.071785e+02 0 0
0.340000 0 0 6.312881e+01 5.071785e+02 0 0
0.344000 0 0 6.110010e+01 5.071785e+02 0 0
0.348000 0 0 5.907139e+01 5.071785e+02 0 0
0.352000 0 0 5.704267e+01 5.071785e+02 0 0
0.356000 0 0 5.501396e+01 5.071785e+02 0 0
0.360000 0 0 5.298524e+01 5.071785e+02 0 0
0.364000 0 0 5.095653e+01 5.071785e+02 0 0
0.368000 0 0 4.892782e+01 5.071785e+02 0 0
0.372000 0 0 4.689910e+01 5.071785e+02 0 0
0.376000 0 0 4.487039e+01 5.071785e+02 0 0
0.380000 0 0 4.284167e+01 5.071785e+02 0 0
0.384000 0 0 4.081296e+01 5.071785e+02 0 0
0.388000 0 0 3.878425e+01 5.071785e+02 0 0
0.392000 0 0 3.675553e+01 5.071785e+02 0 0
0.396000 0 0 3.472682e+01 5.071785e+02 0 0
0.400000 0 0 3.269810e+01 5.071785e+02 0 0
0.404000 0 0 3.066939e+01 5.071785e+02 0 0
0.408000 0 0 2.864068e+01 5.071785e+02 0 0
0.412000 0 0 2.661196e+01 5.071785e+02 0 0
0.416000 0 0 2.458325e+01 5.071785e+02 0 0
0.420000 0 0 2.254004e+01 5.067219e+02 0 0
0.424000 0 0 2.059109e+01 4.600489e+02 0 0
0.428000 0 0 1.892127e+01 3.672169e+02 0 0
0.432000 0 0 1.766223e+01 2.664197e+02 0 0
0.436000 0 0 1.675699e+01 1.903166e+02 0 0
0.440000 0 0 1.610677e+01 1.389075e+02 0 0
0.444000 0 0 1.561281e+01 1.121270e+02 0 0
0.448000 0 0 1.519339e+01 9.831115e+01 0 0
0.452000 0 0 1.482050e+01 8.886133e+01 0 0
0.456000 0 0 1.447667e+01 8.377759e+01 0 0
0.460000 0 0 1.414446e+01 8.303065e+01 0 0
0.464000 0 0 1.381017e+01 8.416652e+01 0 0
0.468000 0 0 1.347071e+01 8.561741e+01 0 0
0.472000 0 0 1.312481e+01 8.738334e+01 0 0
0.476000 0 0 1.277122e+01 8.944672e+01 0 0
0.480000 0 0 1.241010e+01 9.093848e+01 0 0
0.484000 0 0 1.204512e+01 9.137567e+01 0 0
0.488000 0 0 1.168050e+01 9.075828e+01 0 0
0.492000 0 0 1.132046e+01 8.909429e+01 0 0
0.496000 0 0 1.096876e+01 8.664593e+01 0 0
0.500000 0 0 1.062817e+01 8.354025e+01 0 0
0.504000 0 0 1.030131e+01 7.977727e+01 0 0
0.508000 0 0 9.990822e+00 7.537316e+01 0 0
0.512000 0 0 9.698622e+00 7.071103e+01 0 0
0.516000 0 0 9.425262e+00 6.595291e+01 0 0
0.520000 0 0 9.171127e+00 6.109879e+01 0 0
0.524000 0 0 8.936593e+00 5.616775e+01 0 0
0.528000 0 0 8.721385e+00 5.150075e+01 0 0
0.532000 0 0 8.524067e+00 4.722369e+01 0 0
0.536000 0 0 8.343076e+00 4.333656e+01 0 0
0.540000 0 0 8.176854e+00 3.983986e+01 0 0
0.544000 0 0 8.023826e+00 3.674053e+01 0 0
0.548000 0 0 7.882397e+00 3.404081e+01 0 0
0.552000 0 0 7.750967e+00 3.174069e+01 0 0
0.556000 0 0 7.627942e+00 2.983224e+01 0 0
0.560000 0 0 7.511918e+00 2.822603e+01 0 0
0.564000 0 0 7.401764e+00 2.689699e+01 0 0
0.568000 0 0 7.296373e+00 2.584513e+01 0 0
0.572000 0 0 7.194640e+00 2.505819e+01 0 0
0.576000 0 0 7.095720e+00 2.442295e+01 0 0
0.580000 0 0 6.999091e+00 2.391188e+01 0 0
0.584000 0 0 6.904259e+00 2.352497e+01 0 0
0.588000 0 0 6.810730e+00 2.325540e+01 0 0
0.592000 0 0 6.718136e+00 2.305053e+01 0 0
0.596000 0 0 6.626254e+00 2.289929e+01 0 0
0.600000 0 0 6.534870e+00 2.280168e+01 0 0
0.604000 0 0 6.443772e+00 2.275310e+01 0 0
0.608000 0 0 6.352823e+00 2.272352e+01 0 0
0.612000 0 0 6.261966e+00 2.270752e+01 0 0
0.616000 0 0 6.171145e+00 2.270511e+01 0 0
0.620000 0 0 6.080309e+00 2.271395e+01 0 0
0.624000 0 0 5.989437e+00 2.272108e+01 0 0
0.628000 0 0 5.898545e+00 2.272453e+01 0 0
0.632000 0 0 5.807646e+00 2.272427e+01 0 0
0.636000 0 0 5.716757e+00 2.271814e+01 0 0
0.640000 0 0 5.625924e+00 2.269569e+01 0 0
0.644000 0 0 5.535215e+00 2.265557e+01 0 0
0.648000 0 0 5.444703e+00 2.259779e+01 0 0
0.652000 0 0 5.354457e+00 2.252153e+01 0 0
0.656000 0 0 5.264560e+00 2.242346e+01 0 0
0.660000 0 0 5.175099e+00 2.230322e+01 0 0
0.664000 0 0 5.086164e+00 2.216080e+01 0 0
0.668000 0 0 4.997841e+00 2.199697e+01 0 0
0.672000 0 0 4.910212e+00 2.181445e+01 0 0
0.676000 0 0 4.823351e+00 2.161345e+01 0 0
0.680000 0 0 4.737329e+00 2.139400e+01 0 0
0.684000 0 0 4.652221e+00 2.115881e+01 0 0
0.688000 0 0 4.568068e+00 2.091633e+01 0 0
0.692000 0 0 4.484899e+00 2.066717e+01 0 0
0.696000 0 0 4.402740e+00 2.041132e+01 0 0
0.700000 0 0 4.321614e+00 2.015232e+01 0 0
0.704000 0 0 4.241512e+00 1.989973e+01 0 0
0.708000 0 0 4.162407e+00 1.965407e+01 0 0
0.712000 0 0 4.084270e+00 1.941536e+01 0 0
0.716000 0 0 4.007072e+00 1.918659e+01 0 0
0.720000 0 0 3.930754e+00 1.897490e+01 0 0
0.724000 0 0 3.855249e+00 1.878059e+01 0 0
0.728000 0 0 3.780487e+00 1.860364e+01 0 0
0.732000 0 0 3.706396e+00 1.844504e+01 0 0
0.736000 0 0 3.632899e+00 1.830679e+01 0 0
0.740000 0 0 3.559914e+00 1.818895e+01 0 0
0.744000 0 0 3.487360e+00 1.809151e+01 0 0
0.748000 0 0 3.415157e+00 1.801264e+01 0 0
0.752000 0 0 3.343239e+00 1.794904e+01 0 0
0.756000 0 0 3.271545e+00 1.790064e+01 0 0
0.760000 0 0 3.200013e+00 1.786745e+01 0 0
0.764000 0 0 3.128592e+00 1.784362e+01 0 0
0.768000 0 0 3.057264e+00 1.782006e+01 0 0
0.772000 0 0 2.986031e+00 1.779665e+01 0 0
0.776000 0 0 2.914891e+00 1.777340e+01 0 0
0.780000 0 0 2.843855e+00 1.774099e+01 0 0
0.784000 0 0 2.772992e+00 1.768682e+01 0 0
0.788000 0 0 2.702389e+00 1.761080e+01 0 0
0.792000 0 0 2.632135e+00 1.751294e+01 0 0
0.796000 0 0 2.562326e+00 1.738463e+01 0 0
0.800000 0 0 2.493112e+00 1.721580e+01 0 0
0.804000 0 0 2.424654e+00 1.700642e+01 0 0
0.808000 0 0 2.357114e+00 1.675651e+01 0 0
0.812000 0 0 2.290658e+00 1.646422e+01 0 0
0.816000 0 0 2.225460e+00 1.612770e+01 0 0
0.820000 0 0 2.161696e+00 1.574696e+01 0 0
0.824000 0 0 2.099543e+00 1.532202e+01 0 0
0.828000 0 0 2.039166e+00 1.486190e+01 0 0
0.832000 0 0 1.980684e+00 1.437435e+01 0 0
0.836000 0 0 1.924208e+00 1.385936e+01 0 0
0.840000 0 0 1.869846e+00 1.331704e+01 0 0
0.844000 0 0 1.817685e+00 1.276329e+01 0 0
0.848000 0 0 1.767739e+00 1.220988e+01 0 0
0.852000 0 0 1.720006e+00 1.165680e+01 0 0
0.856000 0 0 1.674484e+00 1.110424e+01 0 0
0.860000 0 0 1.631148e+00 1.056864e+01 0 0
0.864000 0 0 1.589899e+00 1.006051e+01 0 0
0.868000 0 0 1.550627e+00 9.579847e+00 0 0
0.872000 0 0 1.513223e+00 9.126866e+00 0 0
0.876000 0 0 1.477560e+00 8.712257e+00 0 0
0.880000 0 0 1.443466e+00 8.341967e+00 0 0
0.884000 0 0 1.410765e+00 8.015997e+00 0 0
0.888000 0 0 1.379279e+00 7.734408e+00 0 0
0.892000 0 0 1.348827e+00 7.499271e+00 0 0
0.896000 0 0 1.319221e+00 7.311590e+00 0 0
0.900000 0 0 1.290271e+00 7.171365e+00 0 0
0.904000 0 0 1.261787e+00 7.078210e+00 0 0
0.908000 0 0 1.233596e+00 7.023011e+00 0 0
0.912000 0 0 1.205558e+00 7.001909e+00 0 0
0.916000 0 0 1.177536e+00 7.014904e+00 0 0
0.920000 0 0 1.149394e+00 7.060846e+00 0 0
0.924000 0 0 1.121035e+00 7.119160e+00 0 0
0.928000 0 0 1.092434e+00 7.182240e+00 0 0
0.932000 0 0 1.063571e+00 7.250088e+00 0 0
0.936000 0 0 1.034428e+00 7.321122e+00 0 0
0.940000 0 0 1.005030e+00 7.373189e+00 0 0
0.944000 0 0 9.754768e-01 7.399147e+00 0 0
0.948000 0 0 9.458718e-01 7.398997e+00 0 0
0.952000 0 0 9.163201e-01 7.371845e+00 0 0
0.956000 0 0 8.869479e-01 7.307611e+00 0 0
0.960000 0 0 8.579124e-01 7.203468e+00 0 0
0.964000 0 0 8.293733e-01 7.059414e+00 0 0
0.968000 0 0 8.014896e-01 6.876780e+00 0 0
0.972000 0 0 7.743925e-01 6.667857e+00 0 0
0.976000 0 0 7.481778e-01 6.435636e+00 0 0
0.980000 0 0 7.229385e-01 6.180117e+00 0 0
0.984000 0 0 6.987661e-01 5.904424e+00 0 0
0.988000 0 0 6.756949e-01 5.632653e+00 0 0
0.992000 0 0 6.536929e-01 5.369867e+00 0 0
0.996000 0 0 6.327240e-01 5.116066e+00 0 0
1.000000 0 0 6.127507e-01 4.873907e+00 0 0
1.004000 0 0 5.936922e-01 4.660686e+00 0 0
1.008000 0 0 5.754225e-01 4.479522e+00 0 0
1.012000 0 0 5.578133e-01 4.330417e+00 0 0
1.016000 0 0 5.407369e-01 4.212534e+00 0 0
1.020000 0 0 5.240780e-01 4.121237e+00 0 0
1.024000 0 0 5.077326e-01 4.055811e+00 0 0
1.028000 0 0 4.915970e-01 4.016258e+00 0 0
1.032000 0 0 4.755710e-01 3.998605e+00 0 0
1.036000 0 0 4.596061e-01 3.983936e+00 0 0
1.040000 0 0 4.436988e-01 3.969797e+00 0 0
1.044000 0 0 4.278470e-01 3.956187e+00 0 0
1.048000 0 0 4.120514e-01 3.939517e+00 0 0
1.052000 0 0 3.963559e-01 3.905014e+00 0 0
1.056000 0 0 3.808372e-01 3.851081e+00 0 0
1.060000 0 0 3.655732e-01 3.777719e+00 0 0
1.064000 0 0 3.506405e-01 3.686027e+00 0 0
1.068000 0 0 3.361038e-01 3.579933e+00 0 0
1.072000 0 0 3.220197e-01 3.459785e+00 0 0
1.076000 0 0 3.084443e-01 3.325584e+00 0 0
1.080000 0 0 2.954287e-01 3.182971e+00 0 0
1.084000 0 0 2.829673e-01 3.049461e+00 0 0
1.088000 0 0 2.710192e-01 2.926307e+00 0 0
1.092000 0 0 2.595430e-01 2.813509e+00 0 0
1.096000 0 0 2.484931e-01 2.715436e+00 0 0
1.100000 0 0 2.377835e-01 2.643924e+00 0 0
1.104000 0 0 2.273054e-01 2.599635e+00 0 0
1.108000 0 0 2.169501e-01 2.582569e+00 0 0
1.112000 0 0 2.066107e-01 2.590622e+00 0 0
1.116000 0 0 1.961985e-01 2.618817e+00 0 0
1.120000 0 0 1.856336e-01 2.666946e+00 0 0
1.124000 0 0 1.748363e-01 2.735007e+00 0 0
1.128000 0 0 1.637386e-01 2.812079e+00 0 0
1.132000 0 0 1.523585e-01 2.875615e+00 0 0
1.136000 0 0 1.407526e-01 2.924932e+00 0 0
1.140000 0 0 1.289780e-01 2.960030e+00 0 0
1.144000 0 0 1.170979e-01 2.975078e+00 0 0
1.148000 0 0 1.052183e-01 2.959583e+00 0 0
1.152000 0 0 9.346222e-02 2.913332e+00 0 0
1.156000 0 0 8.195266e-02 2.836325e+00 0 0
1.160000 0 0 7.081622e-02 2.725499e+00 0 0
1.164000 0 0 6.020022e-02 2.576059e+00 0 0
1.168000 0 0 5.025931e-02 2.387948e+00 0 0
1.172000 0 0 4.114820e-02 2.161165e+00 0 0
1.176000 0 0 3.298519e-02 1.925369e+00 0 0
1.180000 0 0 2.570335e-02 1.720788e+00 0 0
1.184000 0 0 1.917696e-02 1.547650e+00 0 0
1.188000 0 0 1.328023e-02 1.405955e+00 0 0
1.192000 0 0 7.980311e-03 1.223093e+00 0 0
1.196000 0 0 3.663754e-03 9.141515e-01 0 0
1.200000 0 0 0 0 0 0
1.204000 0 0 0 0 0 0
1.208000 0 0 0 0 0 0
1.212000 0 0 0 0 0 0
1.216000 0 0 0 0 0 0
1.220000 0 0 0 0 0 0
1.224000 0 0 0 0 0 0
1.228000 0 0 0 0 0 0
1.232000 0 0 0 0 0 0
1.236000 0 0 0 0 0 0
1.240000 0 0 0 0 0 0
1.244000 0 0 0 0 0 0
1.248000 0 0 0 0 0 0
1.252000 0 0 0 0 0 0
1.256000 0 0 0 0 0 0
1.260000 0 0 0 0 0 0
1.264000 0 0 0 0 0 0
1.268000 0 0 0 0 0 0
1.272000 0 0 0 0 0 0
1.276000 0 0 0 0 0 0
1.280000 0 0 0 0 0 0
1.284000 0 0 0 0 0 0
1.288000 0 0 0 0 0 0
1.292000 0 0 0 0 0 0
1.296000 0 0 0 0 0 0
1.300000 0 0 0 0 0 0
1.304000 0 0 0 0 0 0
1.308000 0 0 0 0 0 0
1.312000 0 0 0 0 0 0
1.316000 0 0 0 0 0 0
1.320000 0 0 0 0 0 0
1.324000 0 0 0 0 0 0
1.328000 0 0 0 0 0 0
1.332000 0 0 0 0 0 0
1.336000 0 0 0 0 0 0
1.340000 0 0 0 0 0 0
1.344000 0 0 0 0 0 0
1.348000 0 0 0 0 0 0
1.352000 0 0 0 0 0 0
1.356000 0 0 0 0 0 0
1.360000 0 0 0 0 0 0
1.364000 0 0 0 0 0 0
1.368000 0 0 0 0 0 0
1.372000 0 0 0 0 0 0
1.376000 0 0 0 0 0 0
1.380000 0 0 0 0 0 0
1.384000 0 0 0 0 0 0
1.388000 0 0 0 0 0 0
1.392000 0 0 0 0 0 0
1.396000 0 0 0 0 0 0
1.400000 0 0 0 0 0 0
1.404000 0 0 0 0 0 0
1.408000 0 0 0 0 0 0
1.412000 0 0 0 0 0 0
1.416000 0 0 0 0 0 0
1.420000 0 0 0 0 0 0
1.424000 0 0 0 0 0 0
1.428000 0 0 0 0 0 0
1.432000 0 0 0 0 0 0
1.436000 0 0 0 0 0 0
1.440000 0 0 0 0 0 0
1.444000 0 0 0 0 0 0
1.448000 0 0 0 0 0 0
1.452000 0 0 0 0 0 0
1.456000 0 0 0 0 0 0
1.460000 0 0 0 0 0 0
1.464000 0 0 0 0 0 0
1.468000 0 0 0 0 0 0
1.472000 0 0 0 0 0 0
1.476000 0 0 0 0 0 0
1.480000 0 0 0 0 0 0
1.484000 0 0 0 0 0 0
1.488000 0 0 0 0 0 0
1.492000 0 0 0 0 0 0
1.496000 0 0 0 0 0 0
1.500000 0 0 0 0 0 0
1.504000 0 0 0 0 0 0
1.508000 0 0 0 0 0 0
1.512000 0 0 0 0 0 0
1.516000 0 0 0 0 0 0
1.520000 0 0 0 0 0 0
1.524000 0 0 0 0 0 0
1.528000 0 0 0 0 0 0
1.532000 0 0 0 0 0 0
1.536000 0 0 0 0 0 0
1.540000 0 0 0 0 0 0
1.544000 0 0 0 0 0 0
1.548000 0 0 0 0 0 0
1.552000 0 0 0 0 0 0
1.556000 0 0 0 0 0 0
1.560000 0 0 0 0 0 0
1.564000 0 0 0 0 0 0
1.568000 0 0 0 0 0 0
1.572000 0 0 0 0 0 0
1.576000 0 0 0 0 0 0
1.580000 0 0 0 0 0 0
1.584000 0 0 0 0 0 0
1.588000 0 0 0 0 0 0
1.592000 0 0 0 0 0 0
1.596000 0 0 0 0 0 0
1.600000 0 0 0 0 0 0
1.604000 0 0 0 0 0 0
1.608000 0 0 0 0 0 0
1.612000 0 0 0 0 0 0
1.616000 0 0 0 0 0 0
1.620000 0 0 0 0 0 0
1.624000 0 0 0 0 0 0
1.628000 0 0 0 0 0 0
1.632000 0 0 0 0 0 0
1.636000 0 0 0 0 0 0
1.640000 0 0 0 0 0 0
1.644000 0 0 0 0 0 0
1.648000 0 0 0 0 0 0
1.652000 0 0 0 0 0 0
1.656000 0 0 0 0 0 0
1.660000 0 0 0 0 0 0
1.664000 0 0 0 0 0 0
1.668000 0 0 0 0 0 0
1.672000 0 0 0 0 0 0
1.676000 0 0 0 0 0 0
1.680000 0 0 0 0 0 0
1.684000 0 0 0 0 0 0
1.688000 0 0 0 0 0 0
1.692000 0 0 0 0 0 0
1.696000 0 0 0 0 0 0
1.700000 0 0 0 0 0 0
1.704000 0 0 0 0 0 0
1.708000 0 0 0 0 0 0
1.712000 0 0 0 0 0 0
1.716000 0 0 0 0 0 0
1.720000 0 0 0 0 0 0
1.724000 0 0 0 0 0 0
1.728000 0 0 0 0 0 0
1.732000 0 0 0 0 0 0
1.736000 0 0 0 0 0 0
1.740000 0 0 0 0 0 0
1.744000 0 0 0 0 0 0
1.748000 0 0 0 0 0 0
1.752000 0 0 0 0 0 0
1.756000 0 0 0 0 0 0
1.760000 0 0 0 0 0 0
1.764000 0 0 0 0 0 0
1.768000 0 0 0 0 0 0
1.772000 0 0 0 0 0 0
1.776000 0 0 0 0 0 0
1.780000 0 0 0 0 0 0
1.784000 0 0 0 0 0 0
1.788000 0 0 0 0 0 0
1.792000 0 0 0 0 0 0
1.796000 0 0 0 0 0 0
1.800000 0 0 0 0 0 0
1.804000 0 0 0 0 0 0
1.808000 0 0 0 0 0 0
1.812000 0 0 0 0 0 0
1.816000 0 0 0 0 0 0
1.820000 0 0 0 0 0 0
1.824000 0 0 0 0 0 0
1.828000 0 0 0 0 0 0
1.832000 0 0 0 0 0 0
1.836000 0 0 0 0 0 0
1.840000 0 0 0 0 0 0
1.844000 0 0 0 0 0 0
1.848000 0 0 0 0 0 0
1.852000 0 0 0 0 0 0
1.856000 0 0 0 0 0 0
1.860000 0 0 0 0 0 0
1.864000 0 0 0 0 0 0
1.868000 0 0 0 0 0 0
1.872000 0 0 0 0 0 0
1.876000 0 0 0 0 0 0
1.880000 0 0 0 0 0 0
1.884000 0 0 0 0 0 0
1.888000 0 0 0 0 0 0
1.892000 0 0 0 0 0 0
1.896000 0 0 0 0 0 0
1.900000 0 0 0 0 0 0
1.904000 0 0 0 0 0 0
1.908000 0 0 0 0 0 0
1.912000 0 0 0 0 0 0
1.916000 0 0 0 0 0 0
1.920000 0 0 0 0 0 0
1.924000 0 0 0 0 0 0
1.928000 0 0 0 0 0 0
1.932000 0 0 0 0 0 0
1.936000 0 0 0 0 0 0
1.940000 0 0 0 0 0 0
1.944000 0 0 0 0 0 0
1.948000 0 0 0 0 0 0
1.952000 0 0 0 0 0 0
1.956000 0 0 0 0 0 0
1.960000 0 0 0 0 0 0
1.964000 0 0 0 0 0 0
1.968000 0 0 0 0 0 0
1.972000 0 0 0 0 0 0
1.976000 0 0 0 0 0 0
1.980000 0 0 0 0 0 0
1.984000 0 0 0 0 0 0
1.988000 0 0 0 0 0 0
1.992000 0 0 0 0 0 0
1.996000 0 0 0 0 0 0
2.000000 0 0 0 0 0 0
2.004000 0 0 0 0 0 0
2.008000 0 0 0 0 0 0
2.012000 0 0 0 0 0 0
2.016000 0 0 0 0 0 0
2.020000 0 0 0 0 0 0
2.024000 0 0 0 0 0 0
2.028000 0 0 0 0 0 0
2.032000 0 0 0 0 0 0
2.036000 0 0 0 0 0 0
2.040000 0 0 0 0 0 0
2.044000 0 0 0 0 0 0
2.048000 0 0 0 0 0 0
2.052000 0 0 0 0 0 0
2.056000 0 0 0 0 0 0
2.060000 0 0 0 0 0 0
2.064000 0 0 0 0 0 0
2.068000 0 0 0 0 0 0
2.072000 0 0 0 0 0 0
2.076000 0 0 0 0 0 0
2.080000 0 0 0 0 0 0
2.084000 0 0 0 0 0 0
2.088000 0 0 0 0 0 0
2.092000 0 0 0 0 0 0
2.096000 0 0 0 0 0 0
2.100000 0 0 0 0 0 0
2.104000 0 0 0 0 0 0
2.108000 0 0 0 0 0 0
2.112000 0 0 0 0 0 0
2.116000 0 0 0 0 0 0
2.120000 0 0 0 0 0 0
2.124000 0 0 0 0 0 0
2.128000 0 0 0 0 0 0
2.132000 0 0 0 0 0 0
2.136000 0 0 0 0 0 0
2.140000 0 0 0 0 0 0
2.144000 0 0 0 0 0 0
2.148000 0 0 0 0 0 0
2.152000 0 0 0 0 0 0
2.156000 0 0 0 0 0 0
2.160000 0 0 0 0 0 0
2.164000 0 0 0 0 0 0
2.168000 0 0 0 0 0 0
2.172000 0 0 0 0 0 0
2.176000 0 0 0 0 0 0
2.180000 0 0 0 0 0 0
2.184000 0 0 0 0 0 0
2.188000 0 0 0 0 0 0
2.192000 0 0 0 0 0 0
2.196000 0 0 0 0 0 0
2.200000 0 0 0 0 0 0
2.204000 0 0 0 0 0 0
2.208000 0 0 0 0 0 0
2.212000 0 0 0 0 0 0
2.216000 0 0 0 0 0 0
2.220000 0 0 0 0 0 0
2.224000 0 0 0 0 0 0
2.228000 0 0 0 0 0 0
2.232000 0 0 0 0 0 0
2.236000 0 0 0 0 0 0
2.240000 0 0 0 0 0 0
2.244000 0 0 0 0 0 0
2.248000 0 0 0 0 0 0
2.252000 0 0 0 0 0 0
2.256000 0 0 0 0 0 0
2.260000 0 0 0 0 0 0
2.264000 0 0 0 0 0 0
2.268000 0 0 0 0 0 0
2.272000 0 0 0 0 0 0
2.276000 0 0 0 0 0 0
2.280000 0 0 0 0 0 0
2.284000 0 0 0 0 0 0
2.288000 0 0 0 0 0 0
2.292000 0 0 0 0 0 0
2.296000 0 0 0 0 0 0
2.300000 0 0 0 0 0 0
2.304000 0 0 0 0 0 0
2.308000 0 0 0 0 0 0
2.312000 0 0 0 0 0 0
2.316000 0 0 0 0 0 0
2.320000 0 0 0 0 0 0
2.324000 0 0 0 0 0 0
2.328000 0 0 0 0 0 0
2.332000 0 0 0 0 0 0
2.336000 0 0 0 0 0 0
2.340000 0 0 0 0 0 0
2.344000 0 0 0 0 0 0
2.348000 0 0 0 0 0 0
2.352000 0 0 0 0 0 0
2.356000 0 0 0 0 0 0
2.360000 0 0 0 0 0 0
2.364000 0 0 0 0 0 0
2.368000 0 0 0 0 0 0
2.372000 0 0 0 0 0 0
2.376000 0 0 0 0 0 0
2.380000 0 0 0 0 0 0
2.384000 0 0 0 0 0 0
2.388000 0 0 0 0 0 0
2.392000 0 0 0 0 0 0
2.396000 0 0 0 0 0 0
2.400000 0 0 0 0 0 0
2.404000 0 0 0 0 0 0
2.408000 0 0 0 0 0 0
