# Supplementary material for: Refining amino acid hydrophobicity for dynamics simulation of membrane proteins
Source: PeerJ. 2018 Jan 10;6:e4230. doi: 10.7717/peerj.4230 (PMC5767086; doi:10.7717/peerj.4230)
Supplement: Supplemental Information 1 — Version 2.4 of the CgProt force field is included as a tar.gz archive. The package includes parameter text files, Python scripts, and equilibrated bilayer coordinates needed for simulations with the free Gromacs software package. [file peerj-06-4230-s001.tgz › cgprot24/nb/table_CH_PH.xvg]

0.000000 0 0 121.331 3.062901e+02 0 0
0.004000 0 0 120.106 3.062901e+02 0 0
0.008000 0 0 118.881 3.062901e+02 0 0
0.012000 0 0 117.656 3.062901e+02 0 0
0.016000 0 0 116.431 3.062901e+02 0 0
0.020000 0 0 115.205 3.062901e+02 0 0
0.024000 0 0 113.98 3.062901e+02 0 0
0.028000 0 0 112.755 3.062901e+02 0 0
0.032000 0 0 111.53 3.062901e+02 0 0
0.036000 0 0 110.305 3.062901e+02 0 0
0.040000 0 0 109.08 3.062901e+02 0 0
0.044000 0 0 107.854 3.062901e+02 0 0
0.048000 0 0 106.629 3.062901e+02 0 0
0.052000 0 0 105.404 3.062901e+02 0 0
0.056000 0 0 104.179 3.062901e+02 0 0
0.060000 0 0 102.954 3.062901e+02 0 0
0.064000 0 0 101.729 3.062901e+02 0 0
0.068000 0 0 100.503 3.062901e+02 0 0
0.072000 0 0 99.2782 3.062901e+02 0 0
0.076000 0 0 98.053 3.062901e+02 0 0
0.080000 0 0 96.8279 3.062901e+02 0 0
0.084000 0 0 95.6027 3.062901e+02 0 0
0.088000 0 0 94.3776 3.062901e+02 0 0
0.092000 0 0 93.1524 3.062901e+02 0 0
0.096000 0 0 91.9273 3.062901e+02 0 0
0.100000 0 0 90.7021 3.062901e+02 0 0
0.104000 0 0 89.477 3.062901e+02 0 0
0.108000 0 0 88.2518 3.062901e+02 0 0
0.112000 0 0 87.0266 3.062901e+02 0 0
0.116000 0 0 85.8015 3.062901e+02 0 0
0.120000 0 0 84.5763 3.062901e+02 0 0
0.124000 0 0 83.3511 3.062901e+02 0 0
0.128000 0 0 82.126 3.062901e+02 0 0
0.132000 0 0 80.9008 3.062901e+02 0 0
0.136000 0 0 79.6757 3.062901e+02 0 0
0.140000 0 0 78.4505 3.062901e+02 0 0
0.144000 0 0 77.2253 3.062901e+02 0 0
0.148000 0 0 76.0002 3.062901e+02 0 0
0.152000 0 0 74.775 3.062901e+02 0 0
0.156000 0 0 73.5499 3.062901e+02 0 0
0.160000 0 0 72.3247 3.062901e+02 0 0
0.164000 0 0 71.0995 3.062901e+02 0 0
0.168000 0 0 69.8744 3.062901e+02 0 0
0.172000 0 0 68.6492 3.062901e+02 0 0
0.176000 0 0 67.4241 3.062901e+02 0 0
0.180000 0 0 66.1989 3.062901e+02 0 0
0.184000 0 0 64.9737 3.062901e+02 0 0
0.188000 0 0 63.7486 3.062901e+02 0 0
0.192000 0 0 62.5234 3.062901e+02 0 0
0.196000 0 0 61.2983 3.062901e+02 0 0
0.200000 0 0 60.0731 3.062901e+02 0 0
0.204000 0 0 58.8479 3.062901e+02 0 0
0.208000 0 0 57.6228 3.062901e+02 0 0
0.212000 0 0 56.3976 3.062901e+02 0 0
0.216000 0 0 55.1724 3.062901e+02 0 0
0.220000 0 0 53.9473 3.062901e+02 0 0
0.224000 0 0 52.7221 3.062901e+02 0 0
0.228000 0 0 51.497 3.062901e+02 0 0
0.232000 0 0 50.2718 3.062901e+02 0 0
0.236000 0 0 49.0466 3.062901e+02 0 0
0.240000 0 0 47.8215 3.062901e+02 0 0
0.244000 0 0 46.5963 3.062901e+02 0 0
0.248000 0 0 45.3712 3.062901e+02 0 0
0.252000 0 0 44.146 3.062901e+02 0 0
0.256000 0 0 42.9208 3.062901e+02 0 0
0.260000 0 0 41.6957 3.062901e+02 0 0
0.264000 0 0 40.4705 3.062901e+02 0 0
0.268000 0 0 39.2454 3.062901e+02 0 0
0.272000 0 0 38.0202 3.062901e+02 0 0
0.276000 0 0 36.795 3.062901e+02 0 0
0.280000 0 0 35.5699 3.062901e+02 0 0
0.284000 0 0 34.3447 3.062901e+02 0 0
0.288000 0 0 33.1196 3.062901e+02 0 0
0.292000 0 0 31.8944 3.062901e+02 0 0
0.296000 0 0 30.6692 3.062901e+02 0 0
0.300000 0 0 29.4441 3.062901e+02 0 0
0.304000 0 0 28.2189 3.062901e+02 0 0
0.308000 0 0 26.9938 3.062901e+02 0 0
0.312000 0 0 25.7686 3.062901e+02 0 0
0.316000 0 0 24.5434 3.062901e+02 0 0
0.320000 0 0 23.3183 3.062901e+02 0 0
0.324000 0 0 22.0931 3.062901e+02 0 0
0.328000 0 0 20.868 3.062901e+02 0 0
0.332000 0 0 19.6428 3.062901e+02 0 0
0.336000 0 0 18.4176 3.062901e+02 0 0
0.340000 0 0 17.1925 3.062901e+02 0 0
0.344000 0 0 15.9673 3.062901e+02 0 0
0.348000 0 0 14.7422 3.062901e+02 0 0
0.352000 0 0 13.517 3.062901e+02 0 0
0.356000 0 0 12.2918 3.062901e+02 0 0
0.360000 0 0 11.0667 3.062901e+02 0 0
0.364000 0 0 9.84151 3.062901e+02 0 0
0.368000 0 0 8.64078 2.955961e+02 0 0
0.372000 0 0 7.46457 2.940316e+02 0 0
0.376000 0 0 6.27636 3.015965e+02 0 0
0.380000 0 0 5.04514 3.129955e+02 0 0
0.384000 0 0 3.7833 3.165472e+02 0 0
0.388000 0 0 2.52378 3.118316e+02 0 0
0.392000 0 0 1.29967 2.988486e+02 0 0
0.396000 0 0 0.143589 2.781719e+02 0 0
0.400000 0 0 -0.919352 2.525301e+02 0 0
0.404000 0 0 -1.8705 2.222767e+02 0 0
0.408000 0 0 -2.69142 1.874116e+02 0 0
0.412000 0 0 -3.36403 1.487725e+02 0 0
0.416000 0 0 -3.89197 1.168446e+02 0 0
0.420000 0 0 -4.31193 9.477772e+01 0 0
0.424000 0 0 -4.66334 8.257203e+01 0 0
0.428000 0 0 -4.98564 8.013485e+01 0 0
0.432000 0 0 -5.3063 7.969954e+01 0 0
0.436000 0 0 -5.61929 7.630407e+01 0 0
0.440000 0 0 -5.91278 6.994843e+01 0 0
0.444000 0 0 -6.17493 6.063261e+01 0 0
0.448000 0 0 -6.39619 5.026342e+01 0 0
0.452000 0 0 -6.57936 4.161667e+01 0 0
0.456000 0 0 -6.73145 3.471580e+01 0 0
0.460000 0 0 -6.85942 2.956080e+01 0 0
0.464000 0 0 -6.96982 2.566182e+01 0 0
0.468000 0 0 -7.06426 2.149941e+01 0 0
0.472000 0 0 -7.14132 1.696528e+01 0 0
0.476000 0 0 -7.19949 1.205943e+01 0 0
0.480000 0 0 -7.23737 6.899400e+00 0 0
0.484000 0 0 -7.25555 2.315938e+00 0 0
0.488000 0 0 -7.25688 -1.529217e+00 0 0
0.492000 0 0 -7.2443 -4.636066e+00 0 0
0.496000 0 0 -7.22077 -7.026908e+00 0 0
0.500000 0 0 -7.18827 -9.229438e+00 0 0
0.504000 0 0 -7.14689 -1.146685e+01 0 0
0.508000 0 0 -7.09649 -1.373916e+01 0 0
0.512000 0 0 -7.03693 -1.604629e+01 0 0
0.516000 0 0 -6.96828 -1.823309e+01 0 0
0.520000 0 0 -6.89141 -2.015628e+01 0 0
0.524000 0 0 -6.80738 -2.181584e+01 0 0
0.528000 0 0 -6.71724 -2.321179e+01 0 0
0.532000 0 0 -6.62197 -2.440530e+01 0 0
0.536000 0 0 -6.52209 -2.552251e+01 0 0
0.540000 0 0 -6.41789 -2.656725e+01 0 0
0.544000 0 0 -6.30965 -2.753951e+01 0 0
0.548000 0 0 -6.19768 -2.842416e+01 0 0
0.552000 0 0 -6.08247 -2.915433e+01 0 0
0.556000 0 0 -5.96466 -2.972210e+01 0 0
0.560000 0 0 -5.84491 -3.012748e+01 0 0
0.564000 0 0 -5.72386 -3.037591e+01 0 0
0.568000 0 0 -5.60202 -3.052894e+01 0 0
0.572000 0 0 -5.47973 -3.060380e+01 0 0
0.576000 0 0 -5.3573 -3.060050e+01 0 0
0.580000 0 0 -5.23503 -3.051909e+01 0 0
0.584000 0 0 -5.11324 -3.036343e+01 0 0
0.588000 0 0 -4.99222 -3.013581e+01 0 0
0.592000 0 0 -4.87225 -2.983622e+01 0 0
0.596000 0 0 -4.75363 -2.946468e+01 0 0
0.600000 0 0 -4.63661 -2.903540e+01 0 0
0.604000 0 0 -4.52139 -2.856764e+01 0 0
0.608000 0 0 -4.40812 -2.806153e+01 0 0
0.612000 0 0 -4.29695 -2.751705e+01 0 0
0.616000 0 0 -4.18804 -2.693200e+01 0 0
0.620000 0 0 -4.08156 -2.629998e+01 0 0
0.624000 0 0 -3.9777 -2.562058e+01 0 0
0.628000 0 0 -3.87666 -2.489381e+01 0 0
0.632000 0 0 -3.77861 -2.411997e+01 0 0
0.636000 0 0 -3.68376 -2.330104e+01 0 0
0.640000 0 0 -3.59227 -2.243740e+01 0 0
0.644000 0 0 -3.50432 -2.152903e+01 0 0
0.648000 0 0 -3.42009 -2.057644e+01 0 0
0.652000 0 0 -3.33975 -1.958963e+01 0 0
0.656000 0 0 -3.26342 -1.857258e+01 0 0
0.660000 0 0 -3.19121 -1.752528e+01 0 0
0.664000 0 0 -3.12325 -1.644777e+01 0 0
0.668000 0 0 -3.05964 -1.536072e+01 0 0
0.672000 0 0 -3.00036 -1.428185e+01 0 0
0.676000 0 0 -2.94537 -1.321115e+01 0 0
0.680000 0 0 -2.89466 -1.214862e+01 0 0
0.684000 0 0 -2.84816 -1.110708e+01 0 0
0.688000 0 0 -2.80574 -1.011120e+01 0 0
0.692000 0 0 -2.76721 -9.161613e+00 0 0
0.696000 0 0 -2.73239 -8.258306e+00 0 0
0.700000 0 0 -2.70108 -7.405197e+00 0 0
0.704000 0 0 -2.67305 -6.618362e+00 0 0
0.708000 0 0 -2.64804 -5.899542e+00 0 0
0.712000 0 0 -2.62577 -5.248736e+00 0 0
0.716000 0 0 -2.60596 -4.665854e+00 0 0
0.720000 0 0 -2.58835 -4.149992e+00 0 0
0.724000 0 0 -2.57267 -3.700913e+00 0 0
0.728000 0 0 -2.55865 -3.318617e+00 0 0
0.732000 0 0 -2.54603 -3.002945e+00 0 0
0.736000 0 0 -2.53455 -2.746035e+00 0 0
0.740000 0 0 -2.52399 -2.543513e+00 0 0
0.744000 0 0 -2.51413 -2.395379e+00 0 0
0.748000 0 0 -2.50476 -2.301634e+00 0 0
0.752000 0 0 -2.49566 -2.256341e+00 0 0
0.756000 0 0 -2.48665 -2.252026e+00 0 0
0.760000 0 0 -2.47758 -2.288665e+00 0 0
0.764000 0 0 -2.46829 -2.366258e+00 0 0
0.768000 0 0 -2.4586 -2.482123e+00 0 0
0.772000 0 0 -2.44839 -2.629005e+00 0 0
0.776000 0 0 -2.43753 -2.806498e+00 0 0
0.780000 0 0 -2.4259 -3.014602e+00 0 0
0.784000 0 0 -2.41337 -3.251955e+00 0 0
0.788000 0 0 -2.39985 -3.510374e+00 0 0
0.792000 0 0 -2.38526 -3.788497e+00 0 0
0.796000 0 0 -2.36952 -4.086324e+00 0 0
0.800000 0 0 -2.35255 -4.403281e+00 0 0
0.804000 0 0 -2.33428 -4.729081e+00 0 0
0.808000 0 0 -2.31471 -5.059925e+00 0 0
0.812000 0 0 -2.2938 -5.395813e+00 0 0
0.816000 0 0 -2.27153 -5.736715e+00 0 0
0.820000 0 0 -2.24791 -6.073254e+00 0 0
0.824000 0 0 -2.22296 -6.397984e+00 0 0
0.828000 0 0 -2.19674 -6.710905e+00 0 0
0.832000 0 0 -2.16929 -7.012018e+00 0 0
0.836000 0 0 -2.14067 -7.296844e+00 0 0
0.840000 0 0 -2.11095 -7.557334e+00 0 0
0.844000 0 0 -2.08024 -7.793324e+00 0 0
0.848000 0 0 -2.04864 -8.004815e+00 0 0
0.852000 0 0 -2.01623 -8.191348e+00 0 0
0.856000 0 0 -1.98314 -8.351172e+00 0 0
0.860000 0 0 -1.94946 -8.484113e+00 0 0
0.864000 0 0 -1.9153 -8.590173e+00 0 0
0.868000 0 0 -1.88078 -8.669946e+00 0 0
0.872000 0 0 -1.84597 -8.728925e+00 0 0
0.876000 0 0 -1.81097 -8.768449e+00 0 0
0.880000 0 0 -1.77585 -8.788518e+00 0 0
0.884000 0 0 -1.74069 -8.789304e+00 0 0
0.888000 0 0 -1.70555 -8.777738e+00 0 0
0.892000 0 0 -1.67048 -8.757416e+00 0 0
0.896000 0 0 -1.6355 -8.728340e+00 0 0
0.900000 0 0 -1.60066 -8.690509e+00 0 0
0.904000 0 0 -1.56599 -8.647576e+00 0 0
0.908000 0 0 -1.53148 -8.603808e+00 0 0
0.912000 0 0 -1.49716 -8.559212e+00 0 0
0.916000 0 0 -1.46301 -8.513789e+00 0 0
0.920000 0 0 -1.42905 -8.468240e+00 0 0
0.924000 0 0 -1.39526 -8.424345e+00 0 0
0.928000 0 0 -1.36165 -8.382191e+00 0 0
0.932000 0 0 -1.3282 -8.341777e+00 0 0
0.936000 0 0 -1.29491 -8.302838e+00 0 0
0.940000 0 0 -1.26178 -8.263902e+00 0 0
0.944000 0 0 -1.2288 -8.224744e+00 0 0
0.948000 0 0 -1.19598 -8.185363e+00 0 0
0.952000 0 0 -1.16332 -8.145484e+00 0 0
0.956000 0 0 -1.13083 -8.100749e+00 0 0
0.960000 0 0 -1.09852 -8.049654e+00 0 0
0.964000 0 0 -1.06644 -7.992200e+00 0 0
0.968000 0 0 -1.03459 -7.928365e+00 0 0
0.972000 0 0 -1.00302 -7.854491e+00 0 0
0.976000 0 0 -0.971775 -7.767878e+00 0 0
0.980000 0 0 -0.940898 -7.668525e+00 0 0
0.984000 0 0 -0.910443 -7.556433e+00 0 0
0.988000 0 0 -0.880464 -7.431259e+00 0 0
0.992000 0 0 -0.851012 -7.292431e+00 0 0
0.996000 0 0 -0.822142 -7.139941e+00 0 0
1.000000 0 0 -0.79391 -6.973787e+00 0 0
1.004000 0 0 -0.766368 -6.796098e+00 0 0
1.008000 0 0 -0.739546 -6.614463e+00 0 0
1.012000 0 0 -0.713457 -6.429558e+00 0 0
1.016000 0 0 -0.688114 -6.241381e+00 0 0
1.020000 0 0 -0.66353 -6.051320e+00 0 0
1.024000 0 0 -0.639689 -5.871069e+00 0 0
1.028000 0 0 -0.616544 -5.703275e+00 0 0
1.032000 0 0 -0.594046 -5.547938e+00 0 0
1.036000 0 0 -0.572144 -5.405237e+00 0 0
1.040000 0 0 -0.550779 -5.281067e+00 0 0
1.044000 0 0 -0.529867 -5.178289e+00 0 0
1.048000 0 0 -0.509324 -5.096902e+00 0 0
1.052000 0 0 -0.489063 -5.036907e+00 0 0
1.056000 0 0 -0.469007 -4.992991e+00 0 0
1.060000 0 0 -0.449106 -4.959404e+00 0 0
1.064000 0 0 -0.429318 -4.936143e+00 0 0
1.068000 0 0 -0.409603 -4.923209e+00 0 0
1.072000 0 0 -0.389925 -4.914492e+00 0 0
1.076000 0 0 -0.370301 -4.895553e+00 0 0
1.080000 0 0 -0.350775 -4.865780e+00 0 0
1.084000 0 0 -0.331389 -4.825174e+00 0 0
1.088000 0 0 -0.31219 -4.771223e+00 0 0
1.092000 0 0 -0.293256 -4.691027e+00 0 0
1.096000 0 0 -0.274699 -4.582762e+00 0 0
1.100000 0 0 -0.256631 -4.446427e+00 0 0
1.104000 0 0 -0.239165 -4.282703e+00 0 0
1.108000 0 0 -0.222392 -4.101124e+00 0 0
1.112000 0 0 -0.206375 -3.904765e+00 0 0
1.116000 0 0 -0.191174 -3.693626e+00 0 0
1.120000 0 0 -0.176846 -3.467797e+00 0 0
1.124000 0 0 -0.163436 -3.237966e+00 0 0
1.128000 0 0 -0.150938 -3.011474e+00 0 0
1.132000 0 0 -0.139339 -2.788322e+00 0 0
1.136000 0 0 -0.128627 -2.568509e+00 0 0
1.140000 0 0 -0.118771 -2.365601e+00 0 0
1.144000 0 0 -0.109651 -2.200833e+00 0 0
1.148000 0 0 -0.101113 -2.074456e+00 0 0
1.152000 0 0 -0.093004 -1.986471e+00 0 0
1.156000 0 0 -0.085177 -1.929625e+00 0 0
1.160000 0 0 -0.077559 -1.879775e+00 0 0
1.164000 0 0 -0.070132 -1.834993e+00 0 0
1.168000 0 0 -0.062873 -1.795278e+00 0 0
1.172000 0 0 -0.05576 -1.765253e+00 0 0
1.176000 0 0 -0.048686 -1.780598e+00 0 0
1.180000 0 0 -0.041445 -1.848813e+00 0 0
1.184000 0 0 -0.033825 -1.969900e+00 0 0
1.188000 0 0 -0.025618 -2.134770e+00 0 0
1.192000 0 0 -0.017079 -2.134770e+00 0 0
1.196000 0 0 -0.008539 -2.134770e+00 0 0
1.200000 0 0 0 0 0 0
1.204000 0 0 0 0 0 0
1.208000 0 0 0 0 0 0
1.212000 0 0 0 0 0 0
1.216000 0 0 0 0 0 0
1.220000 0 0 0 0 0 0
1.224000 0 0 0 0 0 0
1.228000 0 0 0 0 0 0
1.232000 0 0 0 0 0 0
1.236000 0 0 0 0 0 0
1.240000 0 0 0 0 0 0
1.244000 0 0 0 0 0 0
1.248000 0 0 0 0 0 0
1.252000 0 0 0 0 0 0
1.256000 0 0 0 0 0 0
1.260000 0 0 0 0 0 0
1.264000 0 0 0 0 0 0
1.268000 0 0 0 0 0 0
1.272000 0 0 0 0 0 0
1.276000 0 0 0 0 0 0
1.280000 0 0 0 0 0 0
1.284000 0 0 0 0 0 0
1.288000 0 0 0 0 0 0
1.292000 0 0 0 0 0 0
1.296000 0 0 0 0 0 0
1.300000 0 0 0 0 0 0
1.304000 0 0 0 0 0 0
1.308000 0 0 0 0 0 0
1.312000 0 0 0 0 0 0
1.316000 0 0 0 0 0 0
1.320000 0 0 0 0 0 0
1.324000 0 0 0 0 0 0
1.328000 0 0 0 0 0 0
1.332000 0 0 0 0 0 0
1.336000 0 0 0 0 0 0
1.340000 0 0 0 0 0 0
1.344000 0 0 0 0 0 0
1.348000 0 0 0 0 0 0
1.352000 0 0 0 0 0 0
1.356000 0 0 0 0 0 0
1.360000 0 0 0 0 0 0
1.364000 0 0 0 0 0 0
1.368000 0 0 0 0 0 0
1.372000 0 0 0 0 0 0
1.376000 0 0 0 0 0 0
1.380000 0 0 0 0 0 0
1.384000 0 0 0 0 0 0
1.388000 0 0 0 0 0 0
1.392000 0 0 0 0 0 0
1.396000 0 0 0 0 0 0
1.400000 0 0 0 0 0 0
1.404000 0 0 0 0 0 0
1.408000 0 0 0 0 0 0
1.412000 0 0 0 0 0 0
1.416000 0 0 0 0 0 0
1.420000 0 0 0 0 0 0
1.424000 0 0 0 0 0 0
1.428000 0 0 0 0 0 0
1.432000 0 0 0 0 0 0
1.436000 0 0 0 0 0 0
1.440000 0 0 0 0 0 0
1.444000 0 0 0 0 0 0
1.448000 0 0 0 0 0 0
1.452000 0 0 0 0 0 0
1.456000 0 0 0 0 0 0
1.460000 0 0 0 0 0 0
1.464000 0 0 0 0 0 0
1.468000 0 0 0 0 0 0
1.472000 0 0 0 0 0 0
1.476000 0 0 0 0 0 0
1.480000 0 0 0 0 0 0
1.484000 0 0 0 0 0 0
1.488000 0 0 0 0 0 0
1.492000 0 0 0 0 0 0
1.496000 0 0 0 0 0 0
1.500000 0 0 0 0 0 0
1.504000 0 0 0 0 0 0
1.508000 0 0 0 0 0 0
1.512000 0 0 0 0 0 0
1.516000 0 0 0 0 0 0
1.520000 0 0 0 0 0 0
1.524000 0 0 0 0 0 0
1.528000 0 0 0 0 0 0
1.532000 0 0 0 0 0 0
1.536000 0 0 0 0 0 0
1.540000 0 0 0 0 0 0
1.544000 0 0 0 0 0 0
1.548000 0 0 0 0 0 0
1.552000 0 0 0 0 0 0
1.556000 0 0 0 0 0 0
1.560000 0 0 0 0 0 0
1.564000 0 0 0 0 0 0
1.568000 0 0 0 0 0 0
1.572000 0 0 0 0 0 0
1.576000 0 0 0 0 0 0
1.580000 0 0 0 0 0 0
1.584000 0 0 0 0 0 0
1.588000 0 0 0 0 0 0
1.592000 0 0 0 0 0 0
1.596000 0 0 0 0 0 0
1.600000 0 0 0 0 0 0
1.604000 0 0 0 0 0 0
1.608000 0 0 0 0 0 0
1.612000 0 0 0 0 0 0
1.616000 0 0 0 0 0 0
1.620000 0 0 0 0 0 0
1.624000 0 0 0 0 0 0
1.628000 0 0 0 0 0 0
1.632000 0 0 0 0 0 0
1.636000 0 0 0 0 0 0
1.640000 0 0 0 0 0 0
1.644000 0 0 0 0 0 0
1.648000 0 0 0 0 0 0
1.652000 0 0 0 0 0 0
1.656000 0 0 0 0 0 0
1.660000 0 0 0 0 0 0
1.664000 0 0 0 0 0 0
1.668000 0 0 0 0 0 0
1.672000 0 0 0 0 0 0
1.676000 0 0 0 0 0 0
1.680000 0 0 0 0 0 0
1.684000 0 0 0 0 0 0
1.688000 0 0 0 0 0 0
1.692000 0 0 0 0 0 0
1.696000 0 0 0 0 0 0
1.700000 0 0 0 0 0 0
1.704000 0 0 0 0 0 0
1.708000 0 0 0 0 0 0
1.712000 0 0 0 0 0 0
1.716000 0 0 0 0 0 0
1.720000 0 0 0 0 0 0
1.724000 0 0 0 0 0 0
1.728000 0 0 0 0 0 0
1.732000 0 0 0 0 0 0
1.736000 0 0 0 0 0 0
1.740000 0 0 0 0 0 0
1.744000 0 0 0 0 0 0
1.748000 0 0 0 0 0 0
1.752000 0 0 0 0 0 0
1.756000 0 0 0 0 0 0
1.760000 0 0 0 0 0 0
1.764000 0 0 0 0 0 0
1.768000 0 0 0 0 0 0
1.772000 0 0 0 0 0 0
1.776000 0 0 0 0 0 0
1.780000 0 0 0 0 0 0
1.784000 0 0 0 0 0 0
1.788000 0 0 0 0 0 0
1.792000 0 0 0 0 0 0
1.796000 0 0 0 0 0 0
1.800000 0 0 0 0 0 0
1.804000 0 0 0 0 0 0
1.808000 0 0 0 0 0 0
1.812000 0 0 0 0 0 0
1.816000 0 0 0 0 0 0
1.820000 0 0 0 0 0 0
1.824000 0 0 0 0 0 0
1.828000 0 0 0 0 0 0
1.832000 0 0 0 0 0 0
1.836000 0 0 0 0 0 0
1.840000 0 0 0 0 0 0
1.844000 0 0 0 0 0 0
1.848000 0 0 0 0 0 0
1.852000 0 0 0 0 0 0
1.856000 0 0 0 0 0 0
1.860000 0 0 0 0 0 0
1.864000 0 0 0 0 0 0
1.868000 0 0 0 0 0 0
1.872000 0 0 0 0 0 0
1.876000 0 0 0 0 0 0
1.880000 0 0 0 0 0 0
1.884000 0 0 0 0 0 0
1.888000 0 0 0 0 0 0
1.892000 0 0 0 0 0 0
1.896000 0 0 0 0 0 0
1.900000 0 0 0 0 0 0
1.904000 0 0 0 0 0 0
1.908000 0 0 0 0 0 0
1.912000 0 0 0 0 0 0
1.916000 0 0 0 0 0 0
1.920000 0 0 0 0 0 0
1.924000 0 0 0 0 0 0
1.928000 0 0 0 0 0 0
1.932000 0 0 0 0 0 0
1.936000 0 0 0 0 0 0
1.940000 0 0 0 0 0 0
1.944000 0 0 0 0 0 0
1.948000 0 0 0 0 0 0
1.952000 0 0 0 0 0 0
1.956000 0 0 0 0 0 0
1.960000 0 0 0 0 0 0
1.964000 0 0 0 0 0 0
1.968000 0 0 0 0 0 0
1.972000 0 0 0 0 0 0
1.976000 0 0 0 0 0 0
1.980000 0 0 0 0 0 0
1.984000 0 0 0 0 0 0
1.988000 0 0 0 0 0 0
1.992000 0 0 0 0 0 0
1.996000 0 0 0 0 0 0
2.000000 0 0 0 0 0 0
2.004000 0 0 0 0 0 0
2.008000 0 0 0 0 0 0
2.012000 0 0 0 0 0 0
2.016000 0 0 0 0 0 0
2.020000 0 0 0 0 0 0
2.024000 0 0 0 0 0 0
2.028000 0 0 0 0 0 0
2.032000 0 0 0 0 0 0
2.036000 0 0 0 0 0 0
2.040000 0 0 0 0 0 0
2.044000 0 0 0 0 0 0
2.048000 0 0 0 0 0 0
2.052000 0 0 0 0 0 0
2.056000 0 0 0 0 0 0
2.060000 0 0 0 0 0 0
2.064000 0 0 0 0 0 0
2.068000 0 0 0 0 0 0
2.072000 0 0 0 0 0 0
2.076000 0 0 0 0 0 0
2.080000 0 0 0 0 0 0
2.084000 0 0 0 0 0 0
2.088000 0 0 0 0 0 0
2.092000 0 0 0 0 0 0
2.096000 0 0 0 0 0 0
2.100000 0 0 0 0 0 0
2.104000 0 0 0 0 0 0
2.108000 0 0 0 0 0 0
2.112000 0 0 0 0 0 0
2.116000 0 0 0 0 0 0
2.120000 0 0 0 0 0 0
2.124000 0 0 0 0 0 0
2.128000 0 0 0 0 0 0
2.132000 0 0 0 0 0 0
2.136000 0 0 0 0 0 0
2.140000 0 0 0 0 0 0
2.144000 0 0 0 0 0 0
2.148000 0 0 0 0 0 0
2.152000 0 0 0 0 0 0
2.156000 0 0 0 0 0 0
2.160000 0 0 0 0 0 0
2.164000 0 0 0 0 0 0
2.168000 0 0 0 0 0 0
2.172000 0 0 0 0 0 0
2.176000 0 0 0 0 0 0
2.180000 0 0 0 0 0 0
2.184000 0 0 0 0 0 0
2.188000 0 0 0 0 0 0
2.192000 0 0 0 0 0 0
2.196000 0 0 0 0 0 0
2.200000 0 0 0 0 0 0
2.204000 0 0 0 0 0 0
2.208000 0 0 0 0 0 0
2.212000 0 0 0 0 0 0
2.216000 0 0 0 0 0 0
2.220000 0 0 0 0 0 0
2.224000 0 0 0 0 0 0
2.228000 0 0 0 0 0 0
2.232000 0 0 0 0 0 0
2.236000 0 0 0 0 0 0
2.240000 0 0 0 0 0 0
2.244000 0 0 0 0 0 0
2.248000 0 0 0 0 0 0
2.252000 0 0 0 0 0 0
2.256000 0 0 0 0 0 0
2.260000 0 0 0 0 0 0
2.264000 0 0 0 0 0 0
2.268000 0 0 0 0 0 0
2.272000 0 0 0 0 0 0
2.276000 0 0 0 0 0 0
2.280000 0 0 0 0 0 0
2.284000 0 0 0 0 0 0
2.288000 0 0 0 0 0 0
2.292000 0 0 0 0 0 0
2.296000 0 0 0 0 0 0
2.300000 0 0 0 0 0 0
2.304000 0 0 0 0 0 0
2.308000 0 0 0 0 0 0
2.312000 0 0 0 0 0 0
2.316000 0 0 0 0 0 0
2.320000 0 0 0 0 0 0
2.324000 0 0 0 0 0 0
2.328000 0 0 0 0 0 0
2.332000 0 0 0 0 0 0
2.336000 0 0 0 0 0 0
2.340000 0 0 0 0 0 0
2.344000 0 0 0 0 0 0
2.348000 0 0 0 0 0 0
2.352000 0 0 0 0 0 0
2.356000 0 0 0 0 0 0
2.360000 0 0 0 0 0 0
2.364000 0 0 0 0 0 0
2.368000 0 0 0 0 0 0
2.372000 0 0 0 0 0 0
2.376000 0 0 0 0 0 0
2.380000 0 0 0 0 0 0
2.384000 0 0 0 0 0 0
2.388000 0 0 0 0 0 0
2.392000 0 0 0 0 0 0
2.396000 0 0 0 0 0 0
2.400000 0 0 0 0 0 0
2.404000 0 0 0 0 0 0
2.408000 0 0 0 0 0 0
