# Supplementary material for: Refining amino acid hydrophobicity for dynamics simulation of membrane proteins
Source: PeerJ. 2018 Jan 10;6:e4230. doi: 10.7717/peerj.4230 (PMC5767086; doi:10.7717/peerj.4230)
Supplement: Supplemental Information 1 — Version 2.4 of the CgProt force field is included as a tar.gz archive. The package includes parameter text files, Python scripts, and equilibrated bilayer coordinates needed for simulations with the free Gromacs software package. [file peerj-06-4230-s001.tgz › cgprot24/nb/table_CH_SD.xvg]

0.000000 0 0 12.3155 2.788146e+01 0 0
0.004000 0 0 12.204 2.788146e+01 0 0
0.008000 0 0 12.0924 2.788146e+01 0 0
0.012000 0 0 11.9809 2.788146e+01 0 0
0.016000 0 0 11.8694 2.788146e+01 0 0
0.020000 0 0 11.7578 2.788146e+01 0 0
0.024000 0 0 11.6463 2.788146e+01 0 0
0.028000 0 0 11.5348 2.788146e+01 0 0
0.032000 0 0 11.4233 2.788146e+01 0 0
0.036000 0 0 11.3117 2.788146e+01 0 0
0.040000 0 0 11.2002 2.788146e+01 0 0
0.044000 0 0 11.0887 2.788146e+01 0 0
0.048000 0 0 10.9772 2.788146e+01 0 0
0.052000 0 0 10.8656 2.788146e+01 0 0
0.056000 0 0 10.7541 2.788146e+01 0 0
0.060000 0 0 10.6426 2.788146e+01 0 0
0.064000 0 0 10.5311 2.788146e+01 0 0
0.068000 0 0 10.4195 2.788146e+01 0 0
0.072000 0 0 10.308 2.788146e+01 0 0
0.076000 0 0 10.1965 2.788146e+01 0 0
0.080000 0 0 10.085 2.788146e+01 0 0
0.084000 0 0 9.97344 2.788146e+01 0 0
0.088000 0 0 9.86191 2.788146e+01 0 0
0.092000 0 0 9.75038 2.788146e+01 0 0
0.096000 0 0 9.63886 2.788146e+01 0 0
0.100000 0 0 9.52733 2.788146e+01 0 0
0.104000 0 0 9.41581 2.788146e+01 0 0
0.108000 0 0 9.30428 2.788146e+01 0 0
0.112000 0 0 9.19276 2.788146e+01 0 0
0.116000 0 0 9.08123 2.788146e+01 0 0
0.120000 0 0 8.9697 2.788146e+01 0 0
0.124000 0 0 8.85818 2.788146e+01 0 0
0.128000 0 0 8.74665 2.788146e+01 0 0
0.132000 0 0 8.63513 2.788146e+01 0 0
0.136000 0 0 8.5236 2.788146e+01 0 0
0.140000 0 0 8.41207 2.788146e+01 0 0
0.144000 0 0 8.30055 2.788146e+01 0 0
0.148000 0 0 8.18902 2.788146e+01 0 0
0.152000 0 0 8.0775 2.788146e+01 0 0
0.156000 0 0 7.96597 2.788146e+01 0 0
0.160000 0 0 7.85445 2.788146e+01 0 0
0.164000 0 0 7.74292 2.788146e+01 0 0
0.168000 0 0 7.63139 2.788146e+01 0 0
0.172000 0 0 7.51987 2.788146e+01 0 0
0.176000 0 0 7.40834 2.788146e+01 0 0
0.180000 0 0 7.29682 2.788146e+01 0 0
0.184000 0 0 7.18529 2.788146e+01 0 0
0.188000 0 0 7.07376 2.788146e+01 0 0
0.192000 0 0 6.96224 2.788146e+01 0 0
0.196000 0 0 6.85071 2.788146e+01 0 0
0.200000 0 0 6.73919 2.788146e+01 0 0
0.204000 0 0 6.62766 2.788146e+01 0 0
0.208000 0 0 6.51614 2.788146e+01 0 0
0.212000 0 0 6.40461 2.788146e+01 0 0
0.216000 0 0 6.29308 2.788146e+01 0 0
0.220000 0 0 6.18156 2.788146e+01 0 0
0.224000 0 0 6.07003 2.788146e+01 0 0
0.228000 0 0 5.95851 2.788146e+01 0 0
0.232000 0 0 5.84698 2.788146e+01 0 0
0.236000 0 0 5.73545 2.788146e+01 0 0
0.240000 0 0 5.62393 2.788146e+01 0 0
0.244000 0 0 5.5124 2.788146e+01 0 0
0.248000 0 0 5.40088 2.788146e+01 0 0
0.252000 0 0 5.28935 2.788146e+01 0 0
0.256000 0 0 5.17783 2.788146e+01 0 0
0.260000 0 0 5.0663 2.788146e+01 0 0
0.264000 0 0 4.95477 2.788146e+01 0 0
0.268000 0 0 4.84325 2.788146e+01 0 0
0.272000 0 0 4.73172 2.788146e+01 0 0
0.276000 0 0 4.6202 2.788146e+01 0 0
0.280000 0 0 4.50867 2.788146e+01 0 0
0.284000 0 0 4.39714 2.788146e+01 0 0
0.288000 0 0 4.28562 2.788146e+01 0 0
0.292000 0 0 4.17409 2.788146e+01 0 0
0.296000 0 0 4.06257 2.788146e+01 0 0
0.300000 0 0 3.95104 2.788146e+01 0 0
0.304000 0 0 3.83952 2.788146e+01 0 0
0.308000 0 0 3.72799 2.788146e+01 0 0
0.312000 0 0 3.61646 2.788146e+01 0 0
0.316000 0 0 3.50494 2.788102e+01 0 0
0.320000 0 0 3.39342 2.787985e+01 0 0
0.324000 0 0 3.2819 2.787907e+01 0 0
0.328000 0 0 3.17038 2.787896e+01 0 0
0.332000 0 0 3.05887 2.787953e+01 0 0
0.336000 0 0 2.94734 2.788076e+01 0 0
0.340000 0 0 2.83582 2.788219e+01 0 0
0.344000 0 0 2.72429 2.788267e+01 0 0
0.348000 0 0 2.61276 2.788215e+01 0 0
0.352000 0 0 2.50123 2.788063e+01 0 0
0.356000 0 0 2.38972 2.787814e+01 0 0
0.360000 0 0 2.27821 2.787638e+01 0 0
0.364000 0 0 2.1667 2.787636e+01 0 0
0.368000 0 0 2.05519 2.787810e+01 0 0
0.372000 0 0 1.94368 2.788158e+01 0 0
0.376000 0 0 1.83214 2.788613e+01 0 0
0.380000 0 0 1.72059 2.788806e+01 0 0
0.384000 0 0 1.60904 2.788678e+01 0 0
0.388000 0 0 1.4975 2.788230e+01 0 0
0.392000 0 0 1.38598 2.787461e+01 0 0
0.396000 0 0 1.2745 2.786744e+01 0 0
0.400000 0 0 1.16304 2.786618e+01 0 0
0.404000 0 0 1.05156 2.787089e+01 0 0
0.408000 0 0 0.940062 2.788156e+01 0 0
0.412000 0 0 0.828505 2.789753e+01 0 0
0.416000 0 0 0.716893 2.790671e+01 0 0
0.420000 0 0 0.605266 2.790467e+01 0 0
0.424000 0 0 0.49367 2.789139e+01 0 0
0.428000 0 0 0.38215 2.786688e+01 0 0
0.432000 0 0 0.270744 2.783835e+01 0 0
0.436000 0 0 0.159415 2.782976e+01 0 0
0.440000 0 0 0.048077 2.784300e+01 0 0
0.444000 0 0 -0.063358 2.787810e+01 0 0
0.448000 0 0 -0.174977 2.793498e+01 0 0
0.452000 0 0 -0.286815 2.797581e+01 0 0
0.456000 0 0 -0.398719 2.796823e+01 0 0
0.460000 0 0 -0.510496 2.791223e+01 0 0
0.464000 0 0 -0.621952 2.780783e+01 0 0
0.468000 0 0 -0.73288 2.763011e+01 0 0
0.472000 0 0 -0.842589 2.716929e+01 0 0
0.476000 0 0 -0.949794 2.637797e+01 0 0
0.480000 0 0 -1.05317 2.525613e+01 0 0
0.484000 0 0 -1.1514 2.380377e+01 0 0
0.488000 0 0 -1.24331 2.215599e+01 0 0
0.492000 0 0 -1.32877 2.059126e+01 0 0
0.496000 0 0 -1.40816 1.911802e+01 0 0
0.500000 0 0 -1.48184 1.773625e+01 0 0
0.504000 0 0 -1.55017 1.644555e+01 0 0
0.508000 0 0 -1.6135 1.522965e+01 0 0
0.512000 0 0 -1.6721 1.408010e+01 0 0
0.516000 0 0 -1.72623 1.299689e+01 0 0
0.520000 0 0 -1.77616 1.198003e+01 0 0
0.524000 0 0 -1.82215 1.102668e+01 0 0
0.528000 0 0 -1.86444 1.012330e+01 0 0
0.532000 0 0 -1.9032 9.268141e+00 0 0
0.536000 0 0 -1.93865 8.461203e+00 0 0
0.540000 0 0 -1.97096 7.702486e+00 0 0
0.544000 0 0 -2.0003 6.965624e+00 0 0
0.548000 0 0 -2.02667 6.217431e+00 0 0
0.552000 0 0 -2.05002 5.457799e+00 0 0
0.556000 0 0 -2.07032 4.686727e+00 0 0
0.560000 0 0 -2.0875 3.904632e+00 0 0
0.564000 0 0 -2.10155 3.117338e+00 0 0
0.568000 0 0 -2.11244 2.326719e+00 0 0
0.572000 0 0 -2.12016 1.532775e+00 0 0
0.576000 0 0 -2.12469 7.355067e-01 0 0
0.580000 0 0 -2.12604 -5.999135e-02 0 0
0.584000 0 0 -2.12424 -8.389606e-01 0 0
0.588000 0 0 -2.11935 -1.600466e+00 0 0
0.592000 0 0 -2.11146 -2.344508e+00 0 0
0.596000 0 0 -2.10062 -3.071028e+00 0 0
0.600000 0 0 -2.08693 -3.769672e+00 0 0
0.604000 0 0 -2.07051 -4.432803e+00 0 0
0.608000 0 0 -2.05151 -5.060420e+00 0 0
0.612000 0 0 -2.03007 -5.652523e+00 0 0
0.616000 0 0 -2.00634 -6.209411e+00 0 0
0.620000 0 0 -1.98044 -6.733188e+00 0 0
0.624000 0 0 -1.95252 -7.224264e+00 0 0
0.628000 0 0 -1.92269 -7.682640e+00 0 0
0.632000 0 0 -1.8911 -8.108315e+00 0 0
0.636000 0 0 -1.85787 -8.500916e+00 0 0
0.640000 0 0 -1.82314 -8.859769e+00 0 0
0.644000 0 0 -1.78704 -9.184863e+00 0 0
0.648000 0 0 -1.7497 -9.476195e+00 0 0
0.652000 0 0 -1.71127 -9.733300e+00 0 0
0.656000 0 0 -1.6719 -9.943191e+00 0 0
0.660000 0 0 -1.6318 -1.009999e+01 0 0
0.664000 0 0 -1.59117 -1.020369e+01 0 0
0.668000 0 0 -1.55024 -1.025430e+01 0 0
0.672000 0 0 -1.50921 -1.024733e+01 0 0
0.676000 0 0 -1.46836 -1.016434e+01 0 0
0.680000 0 0 -1.428 -1.000332e+01 0 0
0.684000 0 0 -1.38844 -9.764280e+00 0 0
0.688000 0 0 -1.34999 -9.447221e+00 0 0
0.692000 0 0 -1.31296 -9.055508e+00 0 0
0.696000 0 0 -1.27764 -8.592781e+00 0 0
0.700000 0 0 -1.24431 -8.059042e+00 0 0
0.704000 0 0 -1.21326 -7.454292e+00 0 0
0.708000 0 0 -1.18477 -6.782255e+00 0 0
0.712000 0 0 -1.15903 -6.084917e+00 0 0
0.716000 0 0 -1.13611 -5.374048e+00 0 0
0.720000 0 0 -1.11606 -4.649649e+00 0 0
0.724000 0 0 -1.09893 -3.911719e+00 0 0
0.728000 0 0 -1.08476 -3.179973e+00 0 0
0.732000 0 0 -1.07342 -2.504264e+00 0 0
0.736000 0 0 -1.06465 -1.887025e+00 0 0
0.740000 0 0 -1.05824 -1.328256e+00 0 0
0.744000 0 0 -1.05395 -8.281745e-01 0 0
0.748000 0 0 -1.05151 -4.051868e-01 0 0
0.752000 0 0 -1.05059 -7.105934e-02 0 0
0.756000 0 0 -1.05082 1.742079e-01 0 0
0.760000 0 0 -1.05186 3.306150e-01 0 0
0.764000 0 0 -1.05335 4.019000e-01 0 0
0.768000 0 0 -1.055 4.104922e-01 0 0
0.772000 0 0 -1.05656 3.601297e-01 0 0
0.776000 0 0 -1.0578 2.508125e-01 0 0
0.780000 0 0 -1.05849 8.254056e-02 0 0
0.784000 0 0 -1.0584 -1.249203e-01 0 0
0.788000 0 0 -1.05748 -3.406544e-01 0 0
0.792000 0 0 -1.05567 -5.642942e-01 0 0
0.796000 0 0 -1.05295 -7.958397e-01 0 0
0.800000 0 0 -1.04929 -1.034329e+00 0 0
0.804000 0 0 -1.0447 -1.260065e+00 0 0
0.808000 0 0 -1.03924 -1.465256e+00 0 0
0.812000 0 0 -1.033 -1.649903e+00 0 0
0.816000 0 0 -1.02607 -1.814006e+00 0 0
0.820000 0 0 -1.01852 -1.958236e+00 0 0
0.824000 0 0 -1.01042 -2.084993e+00 0 0
0.828000 0 0 -1.00186 -2.194487e+00 0 0
0.832000 0 0 -0.992891 -2.286720e+00 0 0
0.836000 0 0 -0.983588 -2.361693e+00 0 0
0.840000 0 0 -0.974011 -2.426588e+00 0 0
0.844000 0 0 -0.96418 -2.488039e+00 0 0
0.848000 0 0 -0.954111 -2.546047e+00 0 0
0.852000 0 0 -0.943816 -2.600613e+00 0 0
0.856000 0 0 -0.93331 -2.652341e+00 0 0
0.860000 0 0 -0.922593 -2.706844e+00 0 0
0.864000 0 0 -0.91165 -2.765485e+00 0 0
0.868000 0 0 -0.900464 -2.828265e+00 0 0
0.872000 0 0 -0.889018 -2.895184e+00 0 0
0.876000 0 0 -0.877297 -2.966038e+00 0 0
0.880000 0 0 -0.865285 -3.040380e+00 0 0
0.884000 0 0 -0.852969 -3.118193e+00 0 0
0.888000 0 0 -0.840335 -3.199478e+00 0 0
0.892000 0 0 -0.827369 -3.284193e+00 0 0
0.896000 0 0 -0.81406 -3.370235e+00 0 0
0.900000 0 0 -0.800407 -3.456436e+00 0 0
0.904000 0 0 -0.786408 -3.542796e+00 0 0
0.908000 0 0 -0.772064 -3.629314e+00 0 0
0.912000 0 0 -0.757374 -3.715534e+00 0 0
0.916000 0 0 -0.742344 -3.799099e+00 0 0
0.920000 0 0 -0.726985 -3.879679e+00 0 0
0.924000 0 0 -0.71131 -3.957273e+00 0 0
0.928000 0 0 -0.695331 -4.031880e+00 0 0
0.932000 0 0 -0.679061 -4.102191e+00 0 0
0.936000 0 0 -0.662522 -4.166431e+00 0 0
0.940000 0 0 -0.645738 -4.224590e+00 0 0
0.944000 0 0 -0.628733 -4.276667e+00 0 0
0.948000 0 0 -0.611532 -4.322470e+00 0 0
0.952000 0 0 -0.594166 -4.358964e+00 0 0
0.956000 0 0 -0.576674 -4.385099e+00 0 0
0.960000 0 0 -0.559099 -4.400876e+00 0 0
0.964000 0 0 -0.541481 -4.406295e+00 0 0
0.968000 0 0 -0.523863 -4.400478e+00 0 0
0.972000 0 0 -0.506296 -4.380697e+00 0 0
0.976000 0 0 -0.488837 -4.346758e+00 0 0
0.980000 0 0 -0.471541 -4.298660e+00 0 0
0.984000 0 0 -0.454466 -4.236407e+00 0 0
0.988000 0 0 -0.437668 -4.160750e+00 0 0
0.992000 0 0 -0.421197 -4.072286e+00 0 0
0.996000 0 0 -0.405106 -3.971016e+00 0 0
1.000000 0 0 -0.389446 -3.856939e+00 0 0
1.004000 0 0 -0.374267 -3.731089e+00 0 0
1.008000 0 0 -0.359602 -3.601433e+00 0 0
1.012000 0 0 -0.345459 -3.469645e+00 0 0
1.016000 0 0 -0.331847 -3.335725e+00 0 0
1.020000 0 0 -0.318776 -3.199674e+00 0 0
1.024000 0 0 -0.306248 -3.066195e+00 0 0
1.028000 0 0 -0.29423 -2.944353e+00 0 0
1.032000 0 0 -0.282677 -2.834375e+00 0 0
1.036000 0 0 -0.27154 -2.736262e+00 0 0
1.040000 0 0 -0.260771 -2.650103e+00 0 0
1.044000 0 0 -0.250319 -2.578875e+00 0 0
1.048000 0 0 -0.240118 -2.524022e+00 0 0
1.052000 0 0 -0.230105 -2.485544e+00 0 0
1.056000 0 0 -0.220212 -2.463441e+00 0 0
1.060000 0 0 -0.210377 -2.455588e+00 0 0
1.064000 0 0 -0.200562 -2.452589e+00 0 0
1.068000 0 0 -0.190751 -2.453327e+00 0 0
1.072000 0 0 -0.18093 -2.457804e+00 0 0
1.076000 0 0 -0.171084 -2.466018e+00 0 0
1.080000 0 0 -0.161207 -2.470065e+00 0 0
1.084000 0 0 -0.151341 -2.460704e+00 0 0
1.088000 0 0 -0.141539 -2.437919e+00 0 0
1.092000 0 0 -0.131856 -2.401712e+00 0 0
1.096000 0 0 -0.122344 -2.351821e+00 0 0
1.100000 0 0 -0.113064 -2.284977e+00 0 0
1.104000 0 0 -0.104088 -2.200197e+00 0 0
1.108000 0 0 -0.095486 -2.097479e+00 0 0
1.112000 0 0 -0.087332 -1.976825e+00 0 0
1.116000 0 0 -0.079692 -1.842497e+00 0 0
1.120000 0 0 -0.072594 -1.706041e+00 0 0
1.124000 0 0 -0.066045 -1.568104e+00 0 0
1.128000 0 0 -0.060051 -1.428686e+00 0 0
1.132000 0 0 -0.054618 -1.287864e+00 0 0
1.136000 0 0 -0.049737 -1.154872e+00 0 0
1.140000 0 0 -0.04536 -1.036053e+00 0 0
1.144000 0 0 -0.04143 -9.314076e-01 0 0
1.148000 0 0 -0.03789 -8.409354e-01 0 0
1.152000 0 0 -0.034683 -7.654387e-01 0 0
1.156000 0 0 -0.031739 -7.101426e-01 0 0
1.160000 0 0 -0.028973 -6.759903e-01 0 0
1.164000 0 0 -0.026303 -6.629818e-01 0 0
1.168000 0 0 -0.023641 -6.711170e-01 0 0
1.172000 0 0 -0.020913 -6.940779e-01 0 0
1.176000 0 0 -0.018083 -7.212565e-01 0 0
1.180000 0 0 -0.015137 -7.524849e-01 0 0
1.184000 0 0 -0.012058 -7.877629e-01 0 0
1.188000 0 0 -0.008831 -8.246660e-01 0 0
1.192000 0 0 -0.005543 -8.056423e-01 0 0
1.196000 0 0 -0.002492 -7.063164e-01 0 0
1.200000 0 0 0 0 0 0
1.204000 0 0 0 0 0 0
1.208000 0 0 0 0 0 0
1.212000 0 0 0 0 0 0
1.216000 0 0 0 0 0 0
1.220000 0 0 0 0 0 0
1.224000 0 0 0 0 0 0
1.228000 0 0 0 0 0 0
1.232000 0 0 0 0 0 0
1.236000 0 0 0 0 0 0
1.240000 0 0 0 0 0 0
1.244000 0 0 0 0 0 0
1.248000 0 0 0 0 0 0
1.252000 0 0 0 0 0 0
1.256000 0 0 0 0 0 0
1.260000 0 0 0 0 0 0
1.264000 0 0 0 0 0 0
1.268000 0 0 0 0 0 0
1.272000 0 0 0 0 0 0
1.276000 0 0 0 0 0 0
1.280000 0 0 0 0 0 0
1.284000 0 0 0 0 0 0
1.288000 0 0 0 0 0 0
1.292000 0 0 0 0 0 0
1.296000 0 0 0 0 0 0
1.300000 0 0 0 0 0 0
1.304000 0 0 0 0 0 0
1.308000 0 0 0 0 0 0
1.312000 0 0 0 0 0 0
1.316000 0 0 0 0 0 0
1.320000 0 0 0 0 0 0
1.324000 0 0 0 0 0 0
1.328000 0 0 0 0 0 0
1.332000 0 0 0 0 0 0
1.336000 0 0 0 0 0 0
1.340000 0 0 0 0 0 0
1.344000 0 0 0 0 0 0
1.348000 0 0 0 0 0 0
1.352000 0 0 0 0 0 0
1.356000 0 0 0 0 0 0
1.360000 0 0 0 0 0 0
1.364000 0 0 0 0 0 0
1.368000 0 0 0 0 0 0
1.372000 0 0 0 0 0 0
1.376000 0 0 0 0 0 0
1.380000 0 0 0 0 0 0
1.384000 0 0 0 0 0 0
1.388000 0 0 0 0 0 0
1.392000 0 0 0 0 0 0
1.396000 0 0 0 0 0 0
1.400000 0 0 0 0 0 0
1.404000 0 0 0 0 0 0
1.408000 0 0 0 0 0 0
1.412000 0 0 0 0 0 0
1.416000 0 0 0 0 0 0
1.420000 0 0 0 0 0 0
1.424000 0 0 0 0 0 0
1.428000 0 0 0 0 0 0
1.432000 0 0 0 0 0 0
1.436000 0 0 0 0 0 0
1.440000 0 0 0 0 0 0
1.444000 0 0 0 0 0 0
1.448000 0 0 0 0 0 0
1.452000 0 0 0 0 0 0
1.456000 0 0 0 0 0 0
1.460000 0 0 0 0 0 0
1.464000 0 0 0 0 0 0
1.468000 0 0 0 0 0 0
1.472000 0 0 0 0 0 0
1.476000 0 0 0 0 0 0
1.480000 0 0 0 0 0 0
1.484000 0 0 0 0 0 0
1.488000 0 0 0 0 0 0
1.492000 0 0 0 0 0 0
1.496000 0 0 0 0 0 0
1.500000 0 0 0 0 0 0
1.504000 0 0 0 0 0 0
1.508000 0 0 0 0 0 0
1.512000 0 0 0 0 0 0
1.516000 0 0 0 0 0 0
1.520000 0 0 0 0 0 0
1.524000 0 0 0 0 0 0
1.528000 0 0 0 0 0 0
1.532000 0 0 0 0 0 0
1.536000 0 0 0 0 0 0
1.540000 0 0 0 0 0 0
1.544000 0 0 0 0 0 0
1.548000 0 0 0 0 0 0
1.552000 0 0 0 0 0 0
1.556000 0 0 0 0 0 0
1.560000 0 0 0 0 0 0
1.564000 0 0 0 0 0 0
1.568000 0 0 0 0 0 0
1.572000 0 0 0 0 0 0
1.576000 0 0 0 0 0 0
1.580000 0 0 0 0 0 0
1.584000 0 0 0 0 0 0
1.588000 0 0 0 0 0 0
1.592000 0 0 0 0 0 0
1.596000 0 0 0 0 0 0
1.600000 0 0 0 0 0 0
1.604000 0 0 0 0 0 0
1.608000 0 0 0 0 0 0
1.612000 0 0 0 0 0 0
1.616000 0 0 0 0 0 0
1.620000 0 0 0 0 0 0
1.624000 0 0 0 0 0 0
1.628000 0 0 0 0 0 0
1.632000 0 0 0 0 0 0
1.636000 0 0 0 0 0 0
1.640000 0 0 0 0 0 0
1.644000 0 0 0 0 0 0
1.648000 0 0 0 0 0 0
1.652000 0 0 0 0 0 0
1.656000 0 0 0 0 0 0
1.660000 0 0 0 0 0 0
1.664000 0 0 0 0 0 0
1.668000 0 0 0 0 0 0
1.672000 0 0 0 0 0 0
1.676000 0 0 0 0 0 0
1.680000 0 0 0 0 0 0
1.684000 0 0 0 0 0 0
1.688000 0 0 0 0 0 0
1.692000 0 0 0 0 0 0
1.696000 0 0 0 0 0 0
1.700000 0 0 0 0 0 0
1.704000 0 0 0 0 0 0
1.708000 0 0 0 0 0 0
1.712000 0 0 0 0 0 0
1.716000 0 0 0 0 0 0
1.720000 0 0 0 0 0 0
1.724000 0 0 0 0 0 0
1.728000 0 0 0 0 0 0
1.732000 0 0 0 0 0 0
1.736000 0 0 0 0 0 0
1.740000 0 0 0 0 0 0
1.744000 0 0 0 0 0 0
1.748000 0 0 0 0 0 0
1.752000 0 0 0 0 0 0
1.756000 0 0 0 0 0 0
1.760000 0 0 0 0 0 0
1.764000 0 0 0 0 0 0
1.768000 0 0 0 0 0 0
1.772000 0 0 0 0 0 0
1.776000 0 0 0 0 0 0
1.780000 0 0 0 0 0 0
1.784000 0 0 0 0 0 0
1.788000 0 0 0 0 0 0
1.792000 0 0 0 0 0 0
1.796000 0 0 0 0 0 0
1.800000 0 0 0 0 0 0
1.804000 0 0 0 0 0 0
1.808000 0 0 0 0 0 0
1.812000 0 0 0 0 0 0
1.816000 0 0 0 0 0 0
1.820000 0 0 0 0 0 0
1.824000 0 0 0 0 0 0
1.828000 0 0 0 0 0 0
1.832000 0 0 0 0 0 0
1.836000 0 0 0 0 0 0
1.840000 0 0 0 0 0 0
1.844000 0 0 0 0 0 0
1.848000 0 0 0 0 0 0
1.852000 0 0 0 0 0 0
1.856000 0 0 0 0 0 0
1.860000 0 0 0 0 0 0
1.864000 0 0 0 0 0 0
1.868000 0 0 0 0 0 0
1.872000 0 0 0 0 0 0
1.876000 0 0 0 0 0 0
1.880000 0 0 0 0 0 0
1.884000 0 0 0 0 0 0
1.888000 0 0 0 0 0 0
1.892000 0 0 0 0 0 0
1.896000 0 0 0 0 0 0
1.900000 0 0 0 0 0 0
1.904000 0 0 0 0 0 0
1.908000 0 0 0 0 0 0
1.912000 0 0 0 0 0 0
1.916000 0 0 0 0 0 0
1.920000 0 0 0 0 0 0
1.924000 0 0 0 0 0 0
1.928000 0 0 0 0 0 0
1.932000 0 0 0 0 0 0
1.936000 0 0 0 0 0 0
1.940000 0 0 0 0 0 0
1.944000 0 0 0 0 0 0
1.948000 0 0 0 0 0 0
1.952000 0 0 0 0 0 0
1.956000 0 0 0 0 0 0
1.960000 0 0 0 0 0 0
1.964000 0 0 0 0 0 0
1.968000 0 0 0 0 0 0
1.972000 0 0 0 0 0 0
1.976000 0 0 0 0 0 0
1.980000 0 0 0 0 0 0
1.984000 0 0 0 0 0 0
1.988000 0 0 0 0 0 0
1.992000 0 0 0 0 0 0
1.996000 0 0 0 0 0 0
2.000000 0 0 0 0 0 0
2.004000 0 0 0 0 0 0
2.008000 0 0 0 0 0 0
2.012000 0 0 0 0 0 0
2.016000 0 0 0 0 0 0
2.020000 0 0 0 0 0 0
2.024000 0 0 0 0 0 0
2.028000 0 0 0 0 0 0
2.032000 0 0 0 0 0 0
2.036000 0 0 0 0 0 0
2.040000 0 0 0 0 0 0
2.044000 0 0 0 0 0 0
2.048000 0 0 0 0 0 0
2.052000 0 0 0 0 0 0
2.056000 0 0 0 0 0 0
2.060000 0 0 0 0 0 0
2.064000 0 0 0 0 0 0
2.068000 0 0 0 0 0 0
2.072000 0 0 0 0 0 0
2.076000 0 0 0 0 0 0
2.080000 0 0 0 0 0 0
2.084000 0 0 0 0 0 0
2.088000 0 0 0 0 0 0
2.092000 0 0 0 0 0 0
2.096000 0 0 0 0 0 0
2.100000 0 0 0 0 0 0
2.104000 0 0 0 0 0 0
2.108000 0 0 0 0 0 0
2.112000 0 0 0 0 0 0
2.116000 0 0 0 0 0 0
2.120000 0 0 0 0 0 0
2.124000 0 0 0 0 0 0
2.128000 0 0 0 0 0 0
2.132000 0 0 0 0 0 0
2.136000 0 0 0 0 0 0
2.140000 0 0 0 0 0 0
2.144000 0 0 0 0 0 0
2.148000 0 0 0 0 0 0
2.152000 0 0 0 0 0 0
2.156000 0 0 0 0 0 0
2.160000 0 0 0 0 0 0
2.164000 0 0 0 0 0 0
2.168000 0 0 0 0 0 0
2.172000 0 0 0 0 0 0
2.176000 0 0 0 0 0 0
2.180000 0 0 0 0 0 0
2.184000 0 0 0 0 0 0
2.188000 0 0 0 0 0 0
2.192000 0 0 0 0 0 0
2.196000 0 0 0 0 0 0
2.200000 0 0 0 0 0 0
2.204000 0 0 0 0 0 0
2.208000 0 0 0 0 0 0
2.212000 0 0 0 0 0 0
2.216000 0 0 0 0 0 0
2.220000 0 0 0 0 0 0
2.224000 0 0 0 0 0 0
2.228000 0 0 0 0 0 0
2.232000 0 0 0 0 0 0
2.236000 0 0 0 0 0 0
2.240000 0 0 0 0 0 0
2.244000 0 0 0 0 0 0
2.248000 0 0 0 0 0 0
2.252000 0 0 0 0 0 0
2.256000 0 0 0 0 0 0
2.260000 0 0 0 0 0 0
2.264000 0 0 0 0 0 0
2.268000 0 0 0 0 0 0
2.272000 0 0 0 0 0 0
2.276000 0 0 0 0 0 0
2.280000 0 0 0 0 0 0
2.284000 0 0 0 0 0 0
2.288000 0 0 0 0 0 0
2.292000 0 0 0 0 0 0
2.296000 0 0 0 0 0 0
2.300000 0 0 0 0 0 0
2.304000 0 0 0 0 0 0
2.308000 0 0 0 0 0 0
2.312000 0 0 0 0 0 0
2.316000 0 0 0 0 0 0
2.320000 0 0 0 0 0 0
2.324000 0 0 0 0 0 0
2.328000 0 0 0 0 0 0
2.332000 0 0 0 0 0 0
2.336000 0 0 0 0 0 0
2.340000 0 0 0 0 0 0
2.344000 0 0 0 0 0 0
2.348000 0 0 0 0 0 0
2.352000 0 0 0 0 0 0
2.356000 0 0 0 0 0 0
2.360000 0 0 0 0 0 0
2.364000 0 0 0 0 0 0
2.368000 0 0 0 0 0 0
2.372000 0 0 0 0 0 0
2.376000 0 0 0 0 0 0
2.380000 0 0 0 0 0 0
2.384000 0 0 0 0 0 0
2.388000 0 0 0 0 0 0
2.392000 0 0 0 0 0 0
2.396000 0 0 0 0 0 0
2.400000 0 0 0 0 0 0
2.404000 0 0 0 0 0 0
2.408000 0 0 0 0 0 0
