# Supplementary material for: Refining amino acid hydrophobicity for dynamics simulation of membrane proteins
Source: PeerJ. 2018 Jan 10;6:e4230. doi: 10.7717/peerj.4230 (PMC5767086; doi:10.7717/peerj.4230)
Supplement: Supplemental Information 1 — Version 2.4 of the CgProt force field is included as a tar.gz archive. The package includes parameter text files, Python scripts, and equilibrated bilayer coordinates needed for simulations with the free Gromacs software package. [file peerj-06-4230-s001.tgz › cgprot24/nb/table_E1_E1.xvg]

0.000000 0 0 291.6 7.906536e+02 0 0
0.004000 0 0 288.438 7.906536e+02 0 0
0.008000 0 0 285.275 7.906536e+02 0 0
0.012000 0 0 282.112 7.906536e+02 0 0
0.016000 0 0 278.95 7.906536e+02 0 0
0.020000 0 0 275.787 7.906536e+02 0 0
0.024000 0 0 272.624 7.906536e+02 0 0
0.028000 0 0 269.462 7.906536e+02 0 0
0.032000 0 0 266.299 7.906536e+02 0 0
0.036000 0 0 263.137 7.906536e+02 0 0
0.040000 0 0 259.974 7.906536e+02 0 0
0.044000 0 0 256.811 7.906536e+02 0 0
0.048000 0 0 253.649 7.906536e+02 0 0
0.052000 0 0 250.486 7.906536e+02 0 0
0.056000 0 0 247.324 7.906536e+02 0 0
0.060000 0 0 244.161 7.906536e+02 0 0
0.064000 0 0 240.998 7.906536e+02 0 0
0.068000 0 0 237.836 7.906536e+02 0 0
0.072000 0 0 234.673 7.906536e+02 0 0
0.076000 0 0 231.51 7.906536e+02 0 0
0.080000 0 0 228.348 7.906536e+02 0 0
0.084000 0 0 225.185 7.906536e+02 0 0
0.088000 0 0 222.023 7.906536e+02 0 0
0.092000 0 0 218.86 7.906536e+02 0 0
0.096000 0 0 215.697 7.906536e+02 0 0
0.100000 0 0 212.535 7.906536e+02 0 0
0.104000 0 0 209.372 7.906536e+02 0 0
0.108000 0 0 206.21 7.906536e+02 0 0
0.112000 0 0 203.047 7.906536e+02 0 0
0.116000 0 0 199.884 7.906536e+02 0 0
0.120000 0 0 196.722 7.906536e+02 0 0
0.124000 0 0 193.559 7.906536e+02 0 0
0.128000 0 0 190.396 7.906536e+02 0 0
0.132000 0 0 187.234 7.906536e+02 0 0
0.136000 0 0 184.071 7.906536e+02 0 0
0.140000 0 0 180.909 7.906536e+02 0 0
0.144000 0 0 177.746 7.906536e+02 0 0
0.148000 0 0 174.583 7.906536e+02 0 0
0.152000 0 0 171.421 7.906536e+02 0 0
0.156000 0 0 168.258 7.906536e+02 0 0
0.160000 0 0 165.096 7.906536e+02 0 0
0.164000 0 0 161.933 7.906536e+02 0 0
0.168000 0 0 158.77 7.906536e+02 0 0
0.172000 0 0 155.608 7.906536e+02 0 0
0.176000 0 0 152.445 7.906536e+02 0 0
0.180000 0 0 149.283 7.906536e+02 0 0
0.184000 0 0 146.12 7.906536e+02 0 0
0.188000 0 0 142.957 7.906536e+02 0 0
0.192000 0 0 139.795 7.906536e+02 0 0
0.196000 0 0 136.632 7.906536e+02 0 0
0.200000 0 0 133.469 7.906536e+02 0 0
0.204000 0 0 130.307 7.906536e+02 0 0
0.208000 0 0 127.144 7.906536e+02 0 0
0.212000 0 0 123.982 7.906536e+02 0 0
0.216000 0 0 120.819 7.906536e+02 0 0
0.220000 0 0 117.656 7.906536e+02 0 0
0.224000 0 0 114.494 7.906536e+02 0 0
0.228000 0 0 111.331 7.906536e+02 0 0
0.232000 0 0 108.169 7.906536e+02 0 0
0.236000 0 0 105.006 7.906536e+02 0 0
0.240000 0 0 101.843 7.906536e+02 0 0
0.244000 0 0 98.6807 7.906536e+02 0 0
0.248000 0 0 95.518 7.906536e+02 0 0
0.252000 0 0 92.3554 7.906536e+02 0 0
0.256000 0 0 89.1928 7.906536e+02 0 0
0.260000 0 0 86.0302 7.906536e+02 0 0
0.264000 0 0 82.8676 7.906536e+02 0 0
0.268000 0 0 79.705 7.906536e+02 0 0
0.272000 0 0 76.5424 7.906536e+02 0 0
0.276000 0 0 73.3797 7.906536e+02 0 0
0.280000 0 0 70.2171 7.906536e+02 0 0
0.284000 0 0 67.0545 7.906536e+02 0 0
0.288000 0 0 63.8919 7.906536e+02 0 0
0.292000 0 0 60.7293 7.906536e+02 0 0
0.296000 0 0 57.5667 7.906536e+02 0 0
0.300000 0 0 54.4041 7.906536e+02 0 0
0.304000 0 0 51.2414 7.906536e+02 0 0
0.308000 0 0 48.1375 7.646043e+02 0 0
0.312000 0 0 45.0981 7.584079e+02 0 0
0.316000 0 0 42.0438 7.720642e+02 0 0
0.320000 0 0 38.8969 8.021919e+02 0 0
0.324000 0 0 35.6547 8.143807e+02 0 0
0.328000 0 0 32.4177 7.996473e+02 0 0
0.332000 0 0 29.2935 7.579918e+02 0 0
0.336000 0 0 26.3897 6.894142e+02 0 0
0.340000 0 0 23.804 6.038495e+02 0 0
0.344000 0 0 21.5493 5.247547e+02 0 0
0.348000 0 0 19.596 4.531183e+02 0 0
0.352000 0 0 17.9144 3.889402e+02 0 0
0.356000 0 0 16.4745 3.322363e+02 0 0
0.360000 0 0 15.245 2.840184e+02 0 0
0.364000 0 0 14.1903 2.448890e+02 0 0
0.368000 0 0 13.2738 2.148481e+02 0 0
0.372000 0 0 12.4594 1.938956e+02 0 0
0.376000 0 0 11.7113 1.808813e+02 0 0
0.380000 0 0 11.0109 1.694319e+02 0 0
0.384000 0 0 10.3551 1.585687e+02 0 0
0.388000 0 0 9.74157 1.482919e+02 0 0
0.392000 0 0 9.16798 1.386013e+02 0 0
0.396000 0 0 8.63169 1.297331e+02 0 0
0.400000 0 0 8.12856 1.220307e+02 0 0
0.404000 0 0 7.65389 1.154972e+02 0 0
0.408000 0 0 7.20302 1.101325e+02 0 0
0.412000 0 0 6.77129 1.058762e+02 0 0
0.416000 0 0 6.35612 1.016504e+02 0 0
0.420000 0 0 5.95858 9.705705e+01 0 0
0.424000 0 0 5.58015 9.209609e+01 0 0
0.428000 0 0 5.2223 8.676756e+01 0 0
0.432000 0 0 4.88633 8.126149e+01 0 0
0.436000 0 0 4.57156 7.620959e+01 0 0
0.440000 0 0 4.27598 7.166221e+01 0 0
0.444000 0 0 3.99759 6.761935e+01 0 0
0.448000 0 0 3.73436 6.408076e+01 0 0
0.452000 0 0 3.48449 6.088472e+01 0 0
0.456000 0 0 3.24701 5.789290e+01 0 0
0.460000 0 0 3.02108 5.510528e+01 0 0
0.464000 0 0 2.80589 5.252188e+01 0 0
0.468000 0 0 2.60063 5.014472e+01 0 0
0.472000 0 0 2.40443 4.799092e+01 0 0
0.476000 0 0 2.2164 4.606435e+01 0 0
0.480000 0 0 2.03562 4.436501e+01 0 0
0.484000 0 0 1.86118 4.289289e+01 0 0
0.488000 0 0 1.69226 4.156358e+01 0 0
0.492000 0 0 1.52872 4.020302e+01 0 0
0.496000 0 0 1.37069 3.880595e+01 0 0
0.500000 0 0 1.21832 3.737237e+01 0 0
0.504000 0 0 1.07175 3.590253e+01 0 0
0.508000 0 0 0.93113 3.440599e+01 0 0
0.512000 0 0 0.796535 3.288774e+01 0 0
0.516000 0 0 0.668057 3.134776e+01 0 0
0.520000 0 0 0.545782 2.978607e+01 0 0
0.524000 0 0 0.429795 2.820669e+01 0 0
0.528000 0 0 0.320125 2.662884e+01 0 0
0.532000 0 0 0.216759 2.505502e+01 0 0
0.536000 0 0 0.119679 2.348522e+01 0 0
0.540000 0 0 0.028871 2.191943e+01 0 0
0.544000 0 0 -0.055724 2.039169e+01 0 0
0.548000 0 0 -0.13437 1.894480e+01 0 0
0.552000 0 0 -0.20739 1.757890e+01 0 0
0.556000 0 0 -0.275109 1.629400e+01 0 0
0.560000 0 0 -0.337851 1.509059e+01 0 0
0.564000 0 0 -0.395953 1.397563e+01 0 0
0.568000 0 0 -0.449777 1.295138e+01 0 0
0.572000 0 0 -0.499685 1.201783e+01 0 0
0.576000 0 0 -0.54604 1.117498e+01 0 0
0.580000 0 0 -0.589202 1.041921e+01 0 0
0.584000 0 0 -0.629495 9.740039e+00 0 0
0.588000 0 0 -0.667224 9.136799e+00 0 0
0.592000 0 0 -0.702691 8.609492e+00 0 0
0.596000 0 0 -0.736201 8.157987e+00 0 0
0.600000 0 0 -0.768023 7.759047e+00 0 0
0.604000 0 0 -0.79832 7.395533e+00 0 0
0.608000 0 0 -0.827235 7.067446e+00 0 0
0.612000 0 0 -0.854907 6.774785e+00 0 0
0.616000 0 0 -0.881478 6.513301e+00 0 0
0.620000 0 0 -0.907012 6.252955e+00 0 0
0.624000 0 0 -0.931495 5.987895e+00 0 0
0.628000 0 0 -0.954909 5.718122e+00 0 0
0.632000 0 0 -0.977234 5.443634e+00 0 0
0.636000 0 0 -0.998439 5.153763e+00 0 0
0.640000 0 0 -1.01842 4.829326e+00 0 0
0.644000 0 0 -1.03703 4.469935e+00 0 0
0.648000 0 0 -1.05413 4.075591e+00 0 0
0.652000 0 0 -1.06959 3.646261e+00 0 0
0.656000 0 0 -1.08325 3.181025e+00 0 0
0.660000 0 0 -1.09499 2.679467e+00 0 0
0.664000 0 0 -1.10464 2.141587e+00 0 0
0.668000 0 0 -1.11207 1.567384e+00 0 0
0.672000 0 0 -1.11713 9.616402e-01 0 0
0.676000 0 0 -1.11975 3.440064e-01 0 0
0.680000 0 0 -1.11987 -2.833932e-01 0 0
0.684000 0 0 -1.11747 -9.205586e-01 0 0
0.688000 0 0 -1.1125 -1.567490e+00 0 0
0.692000 0 0 -1.10494 -2.207425e+00 0 0
0.696000 0 0 -1.09487 -2.822228e+00 0 0
0.700000 0 0 -1.08239 -3.411892e+00 0 0
0.704000 0 0 -1.06761 -3.976418e+00 0 0
0.708000 0 0 -1.05062 -4.514410e+00 0 0
0.712000 0 0 -1.03155 -5.010151e+00 0 0
0.716000 0 0 -1.0106 -5.459232e+00 0 0
0.720000 0 0 -0.987939 -5.861653e+00 0 0
0.724000 0 0 -0.963766 -6.217416e+00 0 0
0.728000 0 0 -0.938263 -6.526238e+00 0 0
0.732000 0 0 -0.911619 -6.787407e+00 0 0
0.736000 0 0 -0.884027 -7.000890e+00 0 0
0.740000 0 0 -0.855676 -7.166686e+00 0 0
0.744000 0 0 -0.826757 -7.284879e+00 0 0
0.748000 0 0 -0.79745 -7.362457e+00 0 0
0.752000 0 0 -0.767906 -7.403889e+00 0 0
0.756000 0 0 -0.738267 -7.409176e+00 0 0
0.760000 0 0 -0.70868 -7.378317e+00 0 0
0.764000 0 0 -0.679288 -7.313414e+00 0 0
0.768000 0 0 -0.6502 -7.227075e+00 0 0
0.772000 0 0 -0.621497 -7.121402e+00 0 0
0.776000 0 0 -0.593255 -6.996396e+00 0 0
0.780000 0 0 -0.565551 -6.852055e+00 0 0
0.784000 0 0 -0.538457 -6.694577e+00 0 0
0.788000 0 0 -0.511999 -6.533656e+00 0 0
0.792000 0 0 -0.486192 -6.369407e+00 0 0
0.796000 0 0 -0.461048 -6.201831e+00 0 0
0.800000 0 0 -0.436582 -6.031295e+00 0 0
0.804000 0 0 -0.412791 -5.865354e+00 0 0
0.808000 0 0 -0.389649 -5.706996e+00 0 0
0.812000 0 0 -0.367125 -5.556222e+00 0 0
0.816000 0 0 -0.345189 -5.413030e+00 0 0
0.820000 0 0 -0.32381 -5.277743e+00 0 0
0.824000 0 0 -0.302955 -5.151507e+00 0 0
0.828000 0 0 -0.282586 -5.034425e+00 0 0
0.832000 0 0 -0.262667 -4.926496e+00 0 0
0.836000 0 0 -0.243162 -4.827719e+00 0 0
0.840000 0 0 -0.224037 -4.735455e+00 0 0
0.844000 0 0 -0.205273 -4.647263e+00 0 0
0.848000 0 0 -0.186853 -4.563145e+00 0 0
0.852000 0 0 -0.168762 -4.483099e+00 0 0
0.856000 0 0 -0.150983 -4.406721e+00 0 0
0.860000 0 0 -0.133509 -4.330270e+00 0 0
0.864000 0 0 -0.116342 -4.252835e+00 0 0
0.868000 0 0 -0.099488 -4.174418e+00 0 0
0.872000 0 0 -0.082948 -4.095016e+00 0 0
0.876000 0 0 -0.066729 -4.014727e+00 0 0
0.880000 0 0 -0.050832 -3.933759e+00 0 0
0.884000 0 0 -0.03526 -3.852120e+00 0 0
0.888000 0 0 -0.020015 -3.769811e+00 0 0
0.892000 0 0 -0.005102 -3.686876e+00 0 0
0.896000 0 0 0.009482 -3.605593e+00 0 0
0.900000 0 0 0.023747 -3.527226e+00 0 0
0.904000 0 0 0.037704 -3.451777e+00 0 0
0.908000 0 0 0.051365 -3.379245e+00 0 0
0.912000 0 0 0.064742 -3.309798e+00 0 0
0.916000 0 0 0.077848 -3.244292e+00 0 0
0.920000 0 0 0.090701 -3.182849e+00 0 0
0.924000 0 0 0.103317 -3.125469e+00 0 0
0.928000 0 0 0.115711 -3.072152e+00 0 0
0.932000 0 0 0.127897 -3.020763e+00 0 0
0.936000 0 0 0.139875 -2.968404e+00 0 0
0.940000 0 0 0.151643 -2.915061e+00 0 0
0.944000 0 0 0.163195 -2.860732e+00 0 0
0.948000 0 0 0.174527 -2.805058e+00 0 0
0.952000 0 0 0.185625 -2.742336e+00 0 0
0.956000 0 0 0.196454 -2.670598e+00 0 0
0.960000 0 0 0.206978 -2.589846e+00 0 0
0.964000 0 0 0.21716 -2.500078e+00 0 0
0.968000 0 0 0.226965 -2.400058e+00 0 0
0.972000 0 0 0.236342 -2.285949e+00 0 0
0.976000 0 0 0.245234 -2.157476e+00 0 0
0.980000 0 0 0.253583 -2.014638e+00 0 0
0.984000 0 0 0.261331 -1.857439e+00 0 0
0.988000 0 0 0.268424 -1.686610e+00 0 0
0.992000 0 0 0.274807 -1.502733e+00 0 0
0.996000 0 0 0.280428 -1.305807e+00 0 0
1.000000 0 0 0.285236 -1.095833e+00 0 0
1.004000 0 0 0.289178 -8.734828e-01 0 0
1.008000 0 0 0.292215 -6.439461e-01 0 0
1.012000 0 0 0.294321 -4.083131e-01 0 0
1.016000 0 0 0.295473 -1.665840e-01 0 0
1.020000 0 0 0.295646 8.124126e-02 0 0
1.024000 0 0 0.294819 3.314353e-01 0 0
1.028000 0 0 0.293001 5.768145e-01 0 0
1.032000 0 0 0.290211 8.171991e-01 0 0
1.036000 0 0 0.28647 1.052589e+00 0 0
1.040000 0 0 0.281797 1.282747e+00 0 0
1.044000 0 0 0.276227 1.499829e+00 0 0
1.048000 0 0 0.269821 1.700029e+00 0 0
1.052000 0 0 0.262649 1.883348e+00 0 0
1.056000 0 0 0.254777 2.049785e+00 0 0
1.060000 0 0 0.246274 2.197979e+00 0 0
1.064000 0 0 0.237226 2.321900e+00 0 0
1.068000 0 0 0.227732 2.420834e+00 0 0
1.072000 0 0 0.217893 2.494781e+00 0 0
1.076000 0 0 0.207807 2.543741e+00 0 0
1.080000 0 0 0.197574 2.569338e+00 0 0
1.084000 0 0 0.187281 2.573471e+00 0 0
1.088000 0 0 0.177015 2.556144e+00 0 0
1.092000 0 0 0.166861 2.517357e+00 0 0
1.096000 0 0 0.156904 2.457832e+00 0 0
1.100000 0 0 0.147213 2.386619e+00 0 0
1.104000 0 0 0.137823 2.306444e+00 0 0
1.108000 0 0 0.128773 2.217305e+00 0 0
1.112000 0 0 0.120097 2.119202e+00 0 0
1.116000 0 0 0.111827 2.016319e+00 0 0
1.120000 0 0 0.103957 1.919981e+00 0 0
1.124000 0 0 0.096458 1.830822e+00 0 0
1.128000 0 0 0.089301 1.748843e+00 0 0
1.132000 0 0 0.082457 1.674039e+00 0 0
1.136000 0 0 0.0759 1.605874e+00 0 0
1.140000 0 0 0.069602 1.543978e+00 0 0
1.144000 0 0 0.06354 1.488352e+00 0 0
1.148000 0 0 0.057687 1.438997e+00 0 0
1.152000 0 0 0.052019 1.395636e+00 0 0
1.156000 0 0 0.046516 1.356478e+00 0 0
1.160000 0 0 0.041162 1.321198e+00 0 0
1.164000 0 0 0.035942 1.289798e+00 0 0
1.168000 0 0 0.030839 1.262277e+00 0 0
1.172000 0 0 0.025848 1.230253e+00 0 0
1.176000 0 0 0.021022 1.179657e+00 0 0
1.180000 0 0 0.016436 1.110265e+00 0 0
1.184000 0 0 0.012165 1.022077e+00 0 0
1.188000 0 0 0.008284 9.147591e-01 0 0
1.192000 0 0 0.004884 7.803644e-01 0 0
1.196000 0 0 0.002082 6.155282e-01 0 0
1.200000 0 0 0 0 0 0
1.204000 0 0 0 0 0 0
1.208000 0 0 0 0 0 0
1.212000 0 0 0 0 0 0
1.216000 0 0 0 0 0 0
1.220000 0 0 0 0 0 0
1.224000 0 0 0 0 0 0
1.228000 0 0 0 0 0 0
1.232000 0 0 0 0 0 0
1.236000 0 0 0 0 0 0
1.240000 0 0 0 0 0 0
1.244000 0 0 0 0 0 0
1.248000 0 0 0 0 0 0
1.252000 0 0 0 0 0 0
1.256000 0 0 0 0 0 0
1.260000 0 0 0 0 0 0
1.264000 0 0 0 0 0 0
1.268000 0 0 0 0 0 0
1.272000 0 0 0 0 0 0
1.276000 0 0 0 0 0 0
1.280000 0 0 0 0 0 0
1.284000 0 0 0 0 0 0
1.288000 0 0 0 0 0 0
1.292000 0 0 0 0 0 0
1.296000 0 0 0 0 0 0
1.300000 0 0 0 0 0 0
1.304000 0 0 0 0 0 0
1.308000 0 0 0 0 0 0
1.312000 0 0 0 0 0 0
1.316000 0 0 0 0 0 0
1.320000 0 0 0 0 0 0
1.324000 0 0 0 0 0 0
1.328000 0 0 0 0 0 0
1.332000 0 0 0 0 0 0
1.336000 0 0 0 0 0 0
1.340000 0 0 0 0 0 0
1.344000 0 0 0 0 0 0
1.348000 0 0 0 0 0 0
1.352000 0 0 0 0 0 0
1.356000 0 0 0 0 0 0
1.360000 0 0 0 0 0 0
1.364000 0 0 0 0 0 0
1.368000 0 0 0 0 0 0
1.372000 0 0 0 0 0 0
1.376000 0 0 0 0 0 0
1.380000 0 0 0 0 0 0
1.384000 0 0 0 0 0 0
1.388000 0 0 0 0 0 0
1.392000 0 0 0 0 0 0
1.396000 0 0 0 0 0 0
1.400000 0 0 0 0 0 0
1.404000 0 0 0 0 0 0
1.408000 0 0 0 0 0 0
1.412000 0 0 0 0 0 0
1.416000 0 0 0 0 0 0
1.420000 0 0 0 0 0 0
1.424000 0 0 0 0 0 0
1.428000 0 0 0 0 0 0
1.432000 0 0 0 0 0 0
1.436000 0 0 0 0 0 0
1.440000 0 0 0 0 0 0
1.444000 0 0 0 0 0 0
1.448000 0 0 0 0 0 0
1.452000 0 0 0 0 0 0
1.456000 0 0 0 0 0 0
1.460000 0 0 0 0 0 0
1.464000 0 0 0 0 0 0
1.468000 0 0 0 0 0 0
1.472000 0 0 0 0 0 0
1.476000 0 0 0 0 0 0
1.480000 0 0 0 0 0 0
1.484000 0 0 0 0 0 0
1.488000 0 0 0 0 0 0
1.492000 0 0 0 0 0 0
1.496000 0 0 0 0 0 0
1.500000 0 0 0 0 0 0
1.504000 0 0 0 0 0 0
1.508000 0 0 0 0 0 0
1.512000 0 0 0 0 0 0
1.516000 0 0 0 0 0 0
1.520000 0 0 0 0 0 0
1.524000 0 0 0 0 0 0
1.528000 0 0 0 0 0 0
1.532000 0 0 0 0 0 0
1.536000 0 0 0 0 0 0
1.540000 0 0 0 0 0 0
1.544000 0 0 0 0 0 0
1.548000 0 0 0 0 0 0
1.552000 0 0 0 0 0 0
1.556000 0 0 0 0 0 0
1.560000 0 0 0 0 0 0
1.564000 0 0 0 0 0 0
1.568000 0 0 0 0 0 0
1.572000 0 0 0 0 0 0
1.576000 0 0 0 0 0 0
1.580000 0 0 0 0 0 0
1.584000 0 0 0 0 0 0
1.588000 0 0 0 0 0 0
1.592000 0 0 0 0 0 0
1.596000 0 0 0 0 0 0
1.600000 0 0 0 0 0 0
1.604000 0 0 0 0 0 0
1.608000 0 0 0 0 0 0
1.612000 0 0 0 0 0 0
1.616000 0 0 0 0 0 0
1.620000 0 0 0 0 0 0
1.624000 0 0 0 0 0 0
1.628000 0 0 0 0 0 0
1.632000 0 0 0 0 0 0
1.636000 0 0 0 0 0 0
1.640000 0 0 0 0 0 0
1.644000 0 0 0 0 0 0
1.648000 0 0 0 0 0 0
1.652000 0 0 0 0 0 0
1.656000 0 0 0 0 0 0
1.660000 0 0 0 0 0 0
1.664000 0 0 0 0 0 0
1.668000 0 0 0 0 0 0
1.672000 0 0 0 0 0 0
1.676000 0 0 0 0 0 0
1.680000 0 0 0 0 0 0
1.684000 0 0 0 0 0 0
1.688000 0 0 0 0 0 0
1.692000 0 0 0 0 0 0
1.696000 0 0 0 0 0 0
1.700000 0 0 0 0 0 0
1.704000 0 0 0 0 0 0
1.708000 0 0 0 0 0 0
1.712000 0 0 0 0 0 0
1.716000 0 0 0 0 0 0
1.720000 0 0 0 0 0 0
1.724000 0 0 0 0 0 0
1.728000 0 0 0 0 0 0
1.732000 0 0 0 0 0 0
1.736000 0 0 0 0 0 0
1.740000 0 0 0 0 0 0
1.744000 0 0 0 0 0 0
1.748000 0 0 0 0 0 0
1.752000 0 0 0 0 0 0
1.756000 0 0 0 0 0 0
1.760000 0 0 0 0 0 0
1.764000 0 0 0 0 0 0
1.768000 0 0 0 0 0 0
1.772000 0 0 0 0 0 0
1.776000 0 0 0 0 0 0
1.780000 0 0 0 0 0 0
1.784000 0 0 0 0 0 0
1.788000 0 0 0 0 0 0
1.792000 0 0 0 0 0 0
1.796000 0 0 0 0 0 0
1.800000 0 0 0 0 0 0
1.804000 0 0 0 0 0 0
1.808000 0 0 0 0 0 0
1.812000 0 0 0 0 0 0
1.816000 0 0 0 0 0 0
1.820000 0 0 0 0 0 0
1.824000 0 0 0 0 0 0
1.828000 0 0 0 0 0 0
1.832000 0 0 0 0 0 0
1.836000 0 0 0 0 0 0
1.840000 0 0 0 0 0 0
1.844000 0 0 0 0 0 0
1.848000 0 0 0 0 0 0
1.852000 0 0 0 0 0 0
1.856000 0 0 0 0 0 0
1.860000 0 0 0 0 0 0
1.864000 0 0 0 0 0 0
1.868000 0 0 0 0 0 0
1.872000 0 0 0 0 0 0
1.876000 0 0 0 0 0 0
1.880000 0 0 0 0 0 0
1.884000 0 0 0 0 0 0
1.888000 0 0 0 0 0 0
1.892000 0 0 0 0 0 0
1.896000 0 0 0 0 0 0
1.900000 0 0 0 0 0 0
1.904000 0 0 0 0 0 0
1.908000 0 0 0 0 0 0
1.912000 0 0 0 0 0 0
1.916000 0 0 0 0 0 0
1.920000 0 0 0 0 0 0
1.924000 0 0 0 0 0 0
1.928000 0 0 0 0 0 0
1.932000 0 0 0 0 0 0
1.936000 0 0 0 0 0 0
1.940000 0 0 0 0 0 0
1.944000 0 0 0 0 0 0
1.948000 0 0 0 0 0 0
1.952000 0 0 0 0 0 0
1.956000 0 0 0 0 0 0
1.960000 0 0 0 0 0 0
1.964000 0 0 0 0 0 0
1.968000 0 0 0 0 0 0
1.972000 0 0 0 0 0 0
1.976000 0 0 0 0 0 0
1.980000 0 0 0 0 0 0
1.984000 0 0 0 0 0 0
1.988000 0 0 0 0 0 0
1.992000 0 0 0 0 0 0
1.996000 0 0 0 0 0 0
2.000000 0 0 0 0 0 0
2.004000 0 0 0 0 0 0
2.008000 0 0 0 0 0 0
2.012000 0 0 0 0 0 0
2.016000 0 0 0 0 0 0
2.020000 0 0 0 0 0 0
2.024000 0 0 0 0 0 0
2.028000 0 0 0 0 0 0
2.032000 0 0 0 0 0 0
2.036000 0 0 0 0 0 0
2.040000 0 0 0 0 0 0
2.044000 0 0 0 0 0 0
2.048000 0 0 0 0 0 0
2.052000 0 0 0 0 0 0
2.056000 0 0 0 0 0 0
2.060000 0 0 0 0 0 0
2.064000 0 0 0 0 0 0
2.068000 0 0 0 0 0 0
2.072000 0 0 0 0 0 0
2.076000 0 0 0 0 0 0
2.080000 0 0 0 0 0 0
2.084000 0 0 0 0 0 0
2.088000 0 0 0 0 0 0
2.092000 0 0 0 0 0 0
2.096000 0 0 0 0 0 0
2.100000 0 0 0 0 0 0
2.104000 0 0 0 0 0 0
2.108000 0 0 0 0 0 0
2.112000 0 0 0 0 0 0
2.116000 0 0 0 0 0 0
2.120000 0 0 0 0 0 0
2.124000 0 0 0 0 0 0
2.128000 0 0 0 0 0 0
2.132000 0 0 0 0 0 0
2.136000 0 0 0 0 0 0
2.140000 0 0 0 0 0 0
2.144000 0 0 0 0 0 0
2.148000 0 0 0 0 0 0
2.152000 0 0 0 0 0 0
2.156000 0 0 0 0 0 0
2.160000 0 0 0 0 0 0
2.164000 0 0 0 0 0 0
2.168000 0 0 0 0 0 0
2.172000 0 0 0 0 0 0
2.176000 0 0 0 0 0 0
2.180000 0 0 0 0 0 0
2.184000 0 0 0 0 0 0
2.188000 0 0 0 0 0 0
2.192000 0 0 0 0 0 0
2.196000 0 0 0 0 0 0
2.200000 0 0 0 0 0 0
2.204000 0 0 0 0 0 0
2.208000 0 0 0 0 0 0
2.212000 0 0 0 0 0 0
2.216000 0 0 0 0 0 0
2.220000 0 0 0 0 0 0
2.224000 0 0 0 0 0 0
2.228000 0 0 0 0 0 0
2.232000 0 0 0 0 0 0
2.236000 0 0 0 0 0 0
2.240000 0 0 0 0 0 0
2.244000 0 0 0 0 0 0
2.248000 0 0 0 0 0 0
2.252000 0 0 0 0 0 0
2.256000 0 0 0 0 0 0
2.260000 0 0 0 0 0 0
2.264000 0 0 0 0 0 0
2.268000 0 0 0 0 0 0
2.272000 0 0 0 0 0 0
2.276000 0 0 0 0 0 0
2.280000 0 0 0 0 0 0
2.284000 0 0 0 0 0 0
2.288000 0 0 0 0 0 0
2.292000 0 0 0 0 0 0
2.296000 0 0 0 0 0 0
2.300000 0 0 0 0 0 0
2.304000 0 0 0 0 0 0
2.308000 0 0 0 0 0 0
2.312000 0 0 0 0 0 0
2.316000 0 0 0 0 0 0
2.320000 0 0 0 0 0 0
2.324000 0 0 0 0 0 0
2.328000 0 0 0 0 0 0
2.332000 0 0 0 0 0 0
2.336000 0 0 0 0 0 0
2.340000 0 0 0 0 0 0
2.344000 0 0 0 0 0 0
2.348000 0 0 0 0 0 0
2.352000 0 0 0 0 0 0
2.356000 0 0 0 0 0 0
2.360000 0 0 0 0 0 0
2.364000 0 0 0 0 0 0
2.368000 0 0 0 0 0 0
2.372000 0 0 0 0 0 0
2.376000 0 0 0 0 0 0
2.380000 0 0 0 0 0 0
2.384000 0 0 0 0 0 0
2.388000 0 0 0 0 0 0
2.392000 0 0 0 0 0 0
2.396000 0 0 0 0 0 0
2.400000 0 0 0 0 0 0
2.404000 0 0 0 0 0 0
2.408000 0 0 0 0 0 0
