# Supplementary material for: Refining amino acid hydrophobicity for dynamics simulation of membrane proteins
Source: PeerJ. 2018 Jan 10;6:e4230. doi: 10.7717/peerj.4230 (PMC5767086; doi:10.7717/peerj.4230)
Supplement: Supplemental Information 1 — Version 2.4 of the CgProt force field is included as a tar.gz archive. The package includes parameter text files, Python scripts, and equilibrated bilayer coordinates needed for simulations with the free Gromacs software package. [file peerj-06-4230-s001.tgz › cgprot24/nb/table_E1_E2.xvg]

0.000000 0 0 157.336 4.114637e+02 0 0
0.004000 0 0 155.69 4.114637e+02 0 0
0.008000 0 0 154.045 4.114637e+02 0 0
0.012000 0 0 152.399 4.114637e+02 0 0
0.016000 0 0 150.753 4.114637e+02 0 0
0.020000 0 0 149.107 4.114637e+02 0 0
0.024000 0 0 147.461 4.114637e+02 0 0
0.028000 0 0 145.815 4.114637e+02 0 0
0.032000 0 0 144.169 4.114637e+02 0 0
0.036000 0 0 142.524 4.114637e+02 0 0
0.040000 0 0 140.878 4.114637e+02 0 0
0.044000 0 0 139.232 4.114637e+02 0 0
0.048000 0 0 137.586 4.114637e+02 0 0
0.052000 0 0 135.94 4.114637e+02 0 0
0.056000 0 0 134.294 4.114637e+02 0 0
0.060000 0 0 132.648 4.114637e+02 0 0
0.064000 0 0 131.003 4.114637e+02 0 0
0.068000 0 0 129.357 4.114637e+02 0 0
0.072000 0 0 127.711 4.114637e+02 0 0
0.076000 0 0 126.065 4.114637e+02 0 0
0.080000 0 0 124.419 4.114637e+02 0 0
0.084000 0 0 122.773 4.114637e+02 0 0
0.088000 0 0 121.127 4.114637e+02 0 0
0.092000 0 0 119.482 4.114637e+02 0 0
0.096000 0 0 117.836 4.114637e+02 0 0
0.100000 0 0 116.19 4.114637e+02 0 0
0.104000 0 0 114.544 4.114637e+02 0 0
0.108000 0 0 112.898 4.114637e+02 0 0
0.112000 0 0 111.252 4.114637e+02 0 0
0.116000 0 0 109.606 4.114637e+02 0 0
0.120000 0 0 107.961 4.114637e+02 0 0
0.124000 0 0 106.315 4.114637e+02 0 0
0.128000 0 0 104.669 4.114637e+02 0 0
0.132000 0 0 103.023 4.114637e+02 0 0
0.136000 0 0 101.377 4.114637e+02 0 0
0.140000 0 0 99.7313 4.114637e+02 0 0
0.144000 0 0 98.0854 4.114637e+02 0 0
0.148000 0 0 96.4396 4.114637e+02 0 0
0.152000 0 0 94.7937 4.114637e+02 0 0
0.156000 0 0 93.1478 4.114637e+02 0 0
0.160000 0 0 91.502 4.114637e+02 0 0
0.164000 0 0 89.8561 4.114637e+02 0 0
0.168000 0 0 88.2103 4.114637e+02 0 0
0.172000 0 0 86.5644 4.114637e+02 0 0
0.176000 0 0 84.9186 4.114637e+02 0 0
0.180000 0 0 83.2727 4.114637e+02 0 0
0.184000 0 0 81.6269 4.114637e+02 0 0
0.188000 0 0 79.981 4.114637e+02 0 0
0.192000 0 0 78.3352 4.114637e+02 0 0
0.196000 0 0 76.6893 4.114637e+02 0 0
0.200000 0 0 75.0434 4.114637e+02 0 0
0.204000 0 0 73.3976 4.114637e+02 0 0
0.208000 0 0 71.7517 4.114637e+02 0 0
0.212000 0 0 70.1059 4.114637e+02 0 0
0.216000 0 0 68.46 4.114637e+02 0 0
0.220000 0 0 66.8142 4.114637e+02 0 0
0.224000 0 0 65.1683 4.114637e+02 0 0
0.228000 0 0 63.5225 4.114637e+02 0 0
0.232000 0 0 61.8766 4.114637e+02 0 0
0.236000 0 0 60.2308 4.114637e+02 0 0
0.240000 0 0 58.5849 4.114637e+02 0 0
0.244000 0 0 56.939 4.114637e+02 0 0
0.248000 0 0 55.2932 4.114637e+02 0 0
0.252000 0 0 53.6473 4.114637e+02 0 0
0.256000 0 0 52.0015 4.114637e+02 0 0
0.260000 0 0 50.3556 4.114637e+02 0 0
0.264000 0 0 48.7098 4.114637e+02 0 0
0.268000 0 0 47.0639 4.114637e+02 0 0
0.272000 0 0 45.4181 4.114637e+02 0 0
0.276000 0 0 43.7722 4.114637e+02 0 0
0.280000 0 0 42.1263 4.114637e+02 0 0
0.284000 0 0 40.4805 4.114637e+02 0 0
0.288000 0 0 38.8346 4.114637e+02 0 0
0.292000 0 0 37.1888 4.114637e+02 0 0
0.296000 0 0 35.5429 4.114637e+02 0 0
0.300000 0 0 33.8971 4.114637e+02 0 0
0.304000 0 0 32.2512 4.114637e+02 0 0
0.308000 0 0 30.6054 4.114637e+02 0 0
0.312000 0 0 28.9595 4.114637e+02 0 0
0.316000 0 0 27.3137 4.114637e+02 0 0
0.320000 0 0 25.6709 4.093099e+02 0 0
0.324000 0 0 24.0485 4.005657e+02 0 0
0.328000 0 0 22.4766 3.841105e+02 0 0
0.332000 0 0 20.9859 3.599446e+02 0 0
0.336000 0 0 19.6073 3.280679e+02 0 0
0.340000 0 0 18.3672 2.928613e+02 0 0
0.344000 0 0 17.2546 2.646686e+02 0 0
0.348000 0 0 16.2399 2.439255e+02 0 0
0.352000 0 0 15.2933 2.306321e+02 0 0
0.356000 0 0 14.385 2.246965e+02 0 0
0.360000 0 0 13.4943 2.203221e+02 0 0
0.364000 0 0 12.6249 2.140561e+02 0 0
0.368000 0 0 11.7844 2.058987e+02 0 0
0.372000 0 0 10.9802 1.958498e+02 0 0
0.376000 0 0 10.2199 1.842514e+02 0 0
0.380000 0 0 9.50557 1.729980e+02 0 0
0.384000 0 0 8.83503 1.623803e+02 0 0
0.388000 0 0 8.20568 1.523986e+02 0 0
0.392000 0 0 7.61499 1.430527e+02 0 0
0.396000 0 0 7.0607 1.341034e+02 0 0
0.400000 0 0 6.54211 1.252024e+02 0 0
0.404000 0 0 6.05902 1.163469e+02 0 0
0.408000 0 0 5.61127 1.075368e+02 0 0
0.412000 0 0 5.19866 9.880042e+01 0 0
0.416000 0 0 4.82003 9.064252e+01 0 0
0.420000 0 0 4.4725 8.324950e+01 0 0
0.424000 0 0 4.15301 7.662138e+01 0 0
0.428000 0 0 3.85851 7.075816e+01 0 0
0.432000 0 0 3.586 6.557897e+01 0 0
0.436000 0 0 3.33334 6.081504e+01 0 0
0.440000 0 0 3.09895 5.644495e+01 0 0
0.444000 0 0 2.88125 5.246869e+01 0 0
0.448000 0 0 2.67868 4.888625e+01 0 0
0.452000 0 0 2.48965 4.568667e+01 0 0
0.456000 0 0 2.31268 4.286056e+01 0 0
0.460000 0 0 2.14627 4.040793e+01 0 0
0.464000 0 0 1.98892 3.832878e+01 0 0
0.468000 0 0 1.83916 3.659738e+01 0 0
0.472000 0 0 1.696 3.499701e+01 0 0
0.476000 0 0 1.55907 3.347867e+01 0 0
0.480000 0 0 1.42806 3.204238e+01 0 0
0.484000 0 0 1.30262 3.068812e+01 0 0
0.488000 0 0 1.18247 2.939139e+01 0 0
0.492000 0 0 1.06749 2.810165e+01 0 0
0.496000 0 0 0.95765 2.681739e+01 0 0
0.500000 0 0 0.852939 2.553860e+01 0 0
0.504000 0 0 0.753334 2.426480e+01 0 0
0.508000 0 0 0.658842 2.297690e+01 0 0
0.512000 0 0 0.56955 2.166499e+01 0 0
0.516000 0 0 0.485554 2.032907e+01 0 0
0.520000 0 0 0.40695 1.896914e+01 0 0
0.524000 0 0 0.333825 1.759541e+01 0 0
0.528000 0 0 0.266135 1.625653e+01 0 0
0.532000 0 0 0.203718 1.495878e+01 0 0
0.536000 0 0 0.14641 1.370216e+01 0 0
0.540000 0 0 0.0940463 1.248669e+01 0 0
0.544000 0 0 0.0464445 1.132622e+01 0 0
0.548000 0 0 0.0033399 1.023819e+01 0 0
0.552000 0 0 -0.0355577 9.222677e+00 0 0
0.556000 0 0 -0.0705382 8.279669e+00 0 0
0.560000 0 0 -0.101892 7.409138e+00 0 0
0.564000 0 0 -0.129907 6.610653e+00 0 0
0.568000 0 0 -0.154873 5.884077e+00 0 0
0.572000 0 0 -0.177076 5.229409e+00 0 0
0.576000 0 0 -0.196804 4.646650e+00 0 0
0.580000 0 0 -0.214339 4.129068e+00 0 0
0.584000 0 0 -0.229896 3.657163e+00 0 0
0.588000 0 0 -0.243655 3.229700e+00 0 0
0.592000 0 0 -0.255793 2.846680e+00 0 0
0.596000 0 0 -0.266488 2.508025e+00 0 0
0.600000 0 0 -0.275897 2.200073e+00 0 0
0.604000 0 0 -0.284116 1.912744e+00 0 0
0.608000 0 0 -0.291227 1.646040e+00 0 0
0.612000 0 0 -0.297312 1.399959e+00 0 0
0.616000 0 0 -0.302453 1.173024e+00 0 0
0.620000 0 0 -0.306706 9.547723e-01 0 0
0.624000 0 0 -0.3101 7.431681e-01 0 0
0.628000 0 0 -0.31266 5.382110e-01 0 0
0.632000 0 0 -0.314414 3.399010e-01 0 0
0.636000 0 0 -0.315387 1.470346e-01 0 0
0.640000 0 0 -0.315595 -4.255184e-02 0 0
0.644000 0 0 -0.315051 -2.289019e-01 0 0
0.648000 0 0 -0.313768 -4.120155e-01 0 0
0.652000 0 0 -0.311759 -5.917707e-01 0 0
0.656000 0 0 -0.309043 -7.647807e-01 0 0
0.660000 0 0 -0.305652 -9.295117e-01 0 0
0.664000 0 0 -0.301618 -1.085964e+00 0 0
0.668000 0 0 -0.296975 -1.234137e+00 0 0
0.672000 0 0 -0.291758 -1.372380e+00 0 0
0.676000 0 0 -0.286019 -1.493909e+00 0 0
0.680000 0 0 -0.27983 -1.597990e+00 0 0
0.684000 0 0 -0.273259 -1.684624e+00 0 0
0.688000 0 0 -0.266376 -1.753809e+00 0 0
0.692000 0 0 -0.259255 -1.802883e+00 0 0
0.696000 0 0 -0.251984 -1.828962e+00 0 0
0.700000 0 0 -0.244654 -1.832045e+00 0 0
0.704000 0 0 -0.237358 -1.812133e+00 0 0
0.708000 0 0 -0.230187 -1.769536e+00 0 0
0.712000 0 0 -0.223227 -1.707747e+00 0 0
0.716000 0 0 -0.21655 -1.627746e+00 0 0
0.720000 0 0 -0.210229 -1.529534e+00 0 0
0.724000 0 0 -0.204338 -1.413110e+00 0 0
0.728000 0 0 -0.198945 -1.281977e+00 0 0
0.732000 0 0 -0.194089 -1.144995e+00 0 0
0.736000 0 0 -0.189792 -1.002596e+00 0 0
0.740000 0 0 -0.186076 -8.547810e-01 0 0
0.744000 0 0 -0.182961 -7.016395e-01 0 0
0.748000 0 0 -0.180459 -5.507997e-01 0 0
0.752000 0 0 -0.178545 -4.071386e-01 0 0
0.756000 0 0 -0.177192 -2.706561e-01 0 0
0.760000 0 0 -0.17637 -1.413523e-01 0 0
0.764000 0 0 -0.176051 -1.993665e-02 0 0
0.768000 0 0 -0.176194 8.933390e-02 0 0
0.772000 0 0 -0.176749 1.857499e-01 0 0
0.776000 0 0 -0.177663 2.693112e-01 0 0
0.780000 0 0 -0.178886 3.400180e-01 0 0
0.784000 0 0 -0.180367 3.981948e-01 0 0
0.788000 0 0 -0.182056 4.443496e-01 0 0
0.792000 0 0 -0.183905 4.784884e-01 0 0
0.796000 0 0 -0.185867 5.006112e-01 0 0
0.800000 0 0 -0.187894 5.108252e-01 0 0
0.804000 0 0 -0.189941 5.113271e-01 0 0
0.808000 0 0 -0.191973 5.029855e-01 0 0
0.812000 0 0 -0.193954 4.858005e-01 0 0
0.816000 0 0 -0.195848 4.597721e-01 0 0
0.820000 0 0 -0.19762 4.254048e-01 0 0
0.824000 0 0 -0.199242 3.844976e-01 0 0
0.828000 0 0 -0.200688 3.372103e-01 0 0
0.832000 0 0 -0.201931 2.835429e-01 0 0
0.836000 0 0 -0.202948 2.234957e-01 0 0
0.840000 0 0 -0.203712 1.579692e-01 0 0
0.844000 0 0 -0.204205 8.779564e-02 0 0
0.848000 0 0 -0.204408 1.297506e-02 0 0
0.852000 0 0 -0.204303 -6.649255e-02 0 0
0.856000 0 0 -0.20387 -1.504162e-01 0 0
0.860000 0 0 -0.203096 -2.370288e-01 0 0
0.864000 0 0 -0.201971 -3.259003e-01 0 0
0.868000 0 0 -0.200486 -4.170309e-01 0 0
0.872000 0 0 -0.198632 -5.104205e-01 0 0
0.876000 0 0 -0.196401 -6.049626e-01 0 0
0.880000 0 0 -0.193794 -6.982138e-01 0 0
0.884000 0 0 -0.190817 -7.900859e-01 0 0
0.888000 0 0 -0.187475 -8.805791e-01 0 0
0.892000 0 0 -0.183774 -9.696469e-01 0 0
0.896000 0 0 -0.179723 -1.054991e+00 0 0
0.900000 0 0 -0.175341 -1.135332e+00 0 0
0.904000 0 0 -0.170647 -1.210670e+00 0 0
0.908000 0 0 -0.165662 -1.281006e+00 0 0
0.912000 0 0 -0.160406 -1.346107e+00 0 0
0.916000 0 0 -0.154902 -1.404783e+00 0 0
0.920000 0 0 -0.149176 -1.456865e+00 0 0
0.924000 0 0 -0.143256 -1.502354e+00 0 0
0.928000 0 0 -0.137166 -1.541249e+00 0 0
0.932000 0 0 -0.130934 -1.574109e+00 0 0
0.936000 0 0 -0.124581 -1.601690e+00 0 0
0.940000 0 0 -0.118127 -1.623998e+00 0 0
0.944000 0 0 -0.111596 -1.641031e+00 0 0
0.948000 0 0 -0.105006 -1.652901e+00 0 0
0.952000 0 0 -0.0983767 -1.661348e+00 0 0
0.956000 0 0 -0.0917191 -1.666972e+00 0 0
0.960000 0 0 -0.0850447 -1.669774e+00 0 0
0.964000 0 0 -0.0783647 -1.669753e+00 0 0
0.968000 0 0 -0.0716902 -1.667147e+00 0 0
0.972000 0 0 -0.0650299 -1.662688e+00 0 0
0.976000 0 0 -0.0583911 -1.656430e+00 0 0
0.980000 0 0 -0.0517809 -1.648371e+00 0 0
0.984000 0 0 -0.0452065 -1.638511e+00 0 0
0.988000 0 0 -0.0386762 -1.626106e+00 0 0
0.992000 0 0 -0.0322018 -1.610565e+00 0 0
0.996000 0 0 -0.0257959 -1.591889e+00 0 0
1.000000 0 0 -0.0194709 -1.570077e+00 0 0
1.004000 0 0 -0.0132396 -1.544949e+00 0 0
1.008000 0 0 -0.0071178 -1.515114e+00 0 0
1.012000 0 0 -0.0011253 -1.480278e+00 0 0
1.016000 0 0 0.0047178 -1.440443e+00 0 0
1.020000 0 0 0.0103916 -1.395607e+00 0 0
1.024000 0 0 0.0158761 -1.345886e+00 0 0
1.028000 0 0 0.0211524 -1.291498e+00 0 0
1.032000 0 0 0.0262019 -1.232450e+00 0 0
1.036000 0 0 0.0310058 -1.168741e+00 0 0
1.040000 0 0 0.0355456 -1.100425e+00 0 0
1.044000 0 0 0.0398057 -1.029280e+00 0 0
1.048000 0 0 0.0437772 -9.561670e-01 0 0
1.052000 0 0 0.0474524 -8.810870e-01 0 0
1.056000 0 0 0.0508233 -8.040398e-01 0 0
1.060000 0 0 0.0538825 -7.255661e-01 0 0
1.064000 0 0 0.0566293 -6.480589e-01 0 0
1.068000 0 0 0.0590686 -5.718022e-01 0 0
1.072000 0 0 0.0612054 -4.967961e-01 0 0
1.076000 0 0 0.0630447 -4.230405e-01 0 0
1.080000 0 0 0.0645911 -3.502963e-01 0 0
1.084000 0 0 0.065848 -2.782842e-01 0 0
1.088000 0 0 0.0668183 -2.070037e-01 0 0
1.092000 0 0 0.067505 -1.364548e-01 0 0
1.096000 0 0 0.0679109 -6.655090e-02 0 0
1.100000 0 0 0.0680367 3.793416e-03 0 0
1.104000 0 0 0.0678796 7.490478e-02 0 0
1.108000 0 0 0.0674364 1.467832e-01 0 0
1.112000 0 0 0.0667043 2.194287e-01 0 0
1.116000 0 0 0.0656794 2.934271e-01 0 0
1.120000 0 0 0.0643528 3.703658e-01 0 0
1.124000 0 0 0.0627125 4.503334e-01 0 0
1.128000 0 0 0.0607461 5.333299e-01 0 0
1.132000 0 0 0.0584418 6.193056e-01 0 0
1.136000 0 0 0.0557961 7.023588e-01 0 0
1.140000 0 0 0.0528322 7.784358e-01 0 0
1.144000 0 0 0.0495779 8.475364e-01 0 0
1.148000 0 0 0.0460612 9.096607e-01 0 0
1.152000 0 0 0.0423103 9.642884e-01 0 0
1.156000 0 0 0.0383618 1.008032e+00 0 0
1.160000 0 0 0.0342614 1.040279e+00 0 0
1.164000 0 0 0.0300549 1.061030e+00 0 0
1.168000 0 0 0.0257885 1.070285e+00 0 0
1.172000 0 0 0.021515 1.061920e+00 0 0
1.176000 0 0 0.0173305 1.025652e+00 0 0
1.180000 0 0 0.0133472 9.613183e-01 0 0
1.184000 0 0 0.0096774 8.689190e-01 0 0
1.188000 0 0 0.0064331 7.489333e-01 0 0
1.192000 0 0 0.003706 6.127369e-01 0 0
1.196000 0 0 0.0015464 4.651480e-01 0 0
1.200000 0 0 0 0 0 0
1.204000 0 0 0 0 0 0
1.208000 0 0 0 0 0 0
1.212000 0 0 0 0 0 0
1.216000 0 0 0 0 0 0
1.220000 0 0 0 0 0 0
1.224000 0 0 0 0 0 0
1.228000 0 0 0 0 0 0
1.232000 0 0 0 0 0 0
1.236000 0 0 0 0 0 0
1.240000 0 0 0 0 0 0
1.244000 0 0 0 0 0 0
1.248000 0 0 0 0 0 0
1.252000 0 0 0 0 0 0
1.256000 0 0 0 0 0 0
1.260000 0 0 0 0 0 0
1.264000 0 0 0 0 0 0
1.268000 0 0 0 0 0 0
1.272000 0 0 0 0 0 0
1.276000 0 0 0 0 0 0
1.280000 0 0 0 0 0 0
1.284000 0 0 0 0 0 0
1.288000 0 0 0 0 0 0
1.292000 0 0 0 0 0 0
1.296000 0 0 0 0 0 0
1.300000 0 0 0 0 0 0
1.304000 0 0 0 0 0 0
1.308000 0 0 0 0 0 0
1.312000 0 0 0 0 0 0
1.316000 0 0 0 0 0 0
1.320000 0 0 0 0 0 0
1.324000 0 0 0 0 0 0
1.328000 0 0 0 0 0 0
1.332000 0 0 0 0 0 0
1.336000 0 0 0 0 0 0
1.340000 0 0 0 0 0 0
1.344000 0 0 0 0 0 0
1.348000 0 0 0 0 0 0
1.352000 0 0 0 0 0 0
1.356000 0 0 0 0 0 0
1.360000 0 0 0 0 0 0
1.364000 0 0 0 0 0 0
1.368000 0 0 0 0 0 0
1.372000 0 0 0 0 0 0
1.376000 0 0 0 0 0 0
1.380000 0 0 0 0 0 0
1.384000 0 0 0 0 0 0
1.388000 0 0 0 0 0 0
1.392000 0 0 0 0 0 0
1.396000 0 0 0 0 0 0
1.400000 0 0 0 0 0 0
1.404000 0 0 0 0 0 0
1.408000 0 0 0 0 0 0
1.412000 0 0 0 0 0 0
1.416000 0 0 0 0 0 0
1.420000 0 0 0 0 0 0
1.424000 0 0 0 0 0 0
1.428000 0 0 0 0 0 0
1.432000 0 0 0 0 0 0
1.436000 0 0 0 0 0 0
1.440000 0 0 0 0 0 0
1.444000 0 0 0 0 0 0
1.448000 0 0 0 0 0 0
1.452000 0 0 0 0 0 0
1.456000 0 0 0 0 0 0
1.460000 0 0 0 0 0 0
1.464000 0 0 0 0 0 0
1.468000 0 0 0 0 0 0
1.472000 0 0 0 0 0 0
1.476000 0 0 0 0 0 0
1.480000 0 0 0 0 0 0
1.484000 0 0 0 0 0 0
1.488000 0 0 0 0 0 0
1.492000 0 0 0 0 0 0
1.496000 0 0 0 0 0 0
1.500000 0 0 0 0 0 0
1.504000 0 0 0 0 0 0
1.508000 0 0 0 0 0 0
1.512000 0 0 0 0 0 0
1.516000 0 0 0 0 0 0
1.520000 0 0 0 0 0 0
1.524000 0 0 0 0 0 0
1.528000 0 0 0 0 0 0
1.532000 0 0 0 0 0 0
1.536000 0 0 0 0 0 0
1.540000 0 0 0 0 0 0
1.544000 0 0 0 0 0 0
1.548000 0 0 0 0 0 0
1.552000 0 0 0 0 0 0
1.556000 0 0 0 0 0 0
1.560000 0 0 0 0 0 0
1.564000 0 0 0 0 0 0
1.568000 0 0 0 0 0 0
1.572000 0 0 0 0 0 0
1.576000 0 0 0 0 0 0
1.580000 0 0 0 0 0 0
1.584000 0 0 0 0 0 0
1.588000 0 0 0 0 0 0
1.592000 0 0 0 0 0 0
1.596000 0 0 0 0 0 0
1.600000 0 0 0 0 0 0
1.604000 0 0 0 0 0 0
1.608000 0 0 0 0 0 0
1.612000 0 0 0 0 0 0
1.616000 0 0 0 0 0 0
1.620000 0 0 0 0 0 0
1.624000 0 0 0 0 0 0
1.628000 0 0 0 0 0 0
1.632000 0 0 0 0 0 0
1.636000 0 0 0 0 0 0
1.640000 0 0 0 0 0 0
1.644000 0 0 0 0 0 0
1.648000 0 0 0 0 0 0
1.652000 0 0 0 0 0 0
1.656000 0 0 0 0 0 0
1.660000 0 0 0 0 0 0
1.664000 0 0 0 0 0 0
1.668000 0 0 0 0 0 0
1.672000 0 0 0 0 0 0
1.676000 0 0 0 0 0 0
1.680000 0 0 0 0 0 0
1.684000 0 0 0 0 0 0
1.688000 0 0 0 0 0 0
1.692000 0 0 0 0 0 0
1.696000 0 0 0 0 0 0
1.700000 0 0 0 0 0 0
1.704000 0 0 0 0 0 0
1.708000 0 0 0 0 0 0
1.712000 0 0 0 0 0 0
1.716000 0 0 0 0 0 0
1.720000 0 0 0 0 0 0
1.724000 0 0 0 0 0 0
1.728000 0 0 0 0 0 0
1.732000 0 0 0 0 0 0
1.736000 0 0 0 0 0 0
1.740000 0 0 0 0 0 0
1.744000 0 0 0 0 0 0
1.748000 0 0 0 0 0 0
1.752000 0 0 0 0 0 0
1.756000 0 0 0 0 0 0
1.760000 0 0 0 0 0 0
1.764000 0 0 0 0 0 0
1.768000 0 0 0 0 0 0
1.772000 0 0 0 0 0 0
1.776000 0 0 0 0 0 0
1.780000 0 0 0 0 0 0
1.784000 0 0 0 0 0 0
1.788000 0 0 0 0 0 0
1.792000 0 0 0 0 0 0
1.796000 0 0 0 0 0 0
1.800000 0 0 0 0 0 0
1.804000 0 0 0 0 0 0
1.808000 0 0 0 0 0 0
1.812000 0 0 0 0 0 0
1.816000 0 0 0 0 0 0
1.820000 0 0 0 0 0 0
1.824000 0 0 0 0 0 0
1.828000 0 0 0 0 0 0
1.832000 0 0 0 0 0 0
1.836000 0 0 0 0 0 0
1.840000 0 0 0 0 0 0
1.844000 0 0 0 0 0 0
1.848000 0 0 0 0 0 0
1.852000 0 0 0 0 0 0
1.856000 0 0 0 0 0 0
1.860000 0 0 0 0 0 0
1.864000 0 0 0 0 0 0
1.868000 0 0 0 0 0 0
1.872000 0 0 0 0 0 0
1.876000 0 0 0 0 0 0
1.880000 0 0 0 0 0 0
1.884000 0 0 0 0 0 0
1.888000 0 0 0 0 0 0
1.892000 0 0 0 0 0 0
1.896000 0 0 0 0 0 0
1.900000 0 0 0 0 0 0
1.904000 0 0 0 0 0 0
1.908000 0 0 0 0 0 0
1.912000 0 0 0 0 0 0
1.916000 0 0 0 0 0 0
1.920000 0 0 0 0 0 0
1.924000 0 0 0 0 0 0
1.928000 0 0 0 0 0 0
1.932000 0 0 0 0 0 0
1.936000 0 0 0 0 0 0
1.940000 0 0 0 0 0 0
1.944000 0 0 0 0 0 0
1.948000 0 0 0 0 0 0
1.952000 0 0 0 0 0 0
1.956000 0 0 0 0 0 0
1.960000 0 0 0 0 0 0
1.964000 0 0 0 0 0 0
1.968000 0 0 0 0 0 0
1.972000 0 0 0 0 0 0
1.976000 0 0 0 0 0 0
1.980000 0 0 0 0 0 0
1.984000 0 0 0 0 0 0
1.988000 0 0 0 0 0 0
1.992000 0 0 0 0 0 0
1.996000 0 0 0 0 0 0
2.000000 0 0 0 0 0 0
2.004000 0 0 0 0 0 0
2.008000 0 0 0 0 0 0
2.012000 0 0 0 0 0 0
2.016000 0 0 0 0 0 0
2.020000 0 0 0 0 0 0
2.024000 0 0 0 0 0 0
2.028000 0 0 0 0 0 0
2.032000 0 0 0 0 0 0
2.036000 0 0 0 0 0 0
2.040000 0 0 0 0 0 0
2.044000 0 0 0 0 0 0
2.048000 0 0 0 0 0 0
2.052000 0 0 0 0 0 0
2.056000 0 0 0 0 0 0
2.060000 0 0 0 0 0 0
2.064000 0 0 0 0 0 0
2.068000 0 0 0 0 0 0
2.072000 0 0 0 0 0 0
2.076000 0 0 0 0 0 0
2.080000 0 0 0 0 0 0
2.084000 0 0 0 0 0 0
2.088000 0 0 0 0 0 0
2.092000 0 0 0 0 0 0
2.096000 0 0 0 0 0 0
2.100000 0 0 0 0 0 0
2.104000 0 0 0 0 0 0
2.108000 0 0 0 0 0 0
2.112000 0 0 0 0 0 0
2.116000 0 0 0 0 0 0
2.120000 0 0 0 0 0 0
2.124000 0 0 0 0 0 0
2.128000 0 0 0 0 0 0
2.132000 0 0 0 0 0 0
2.136000 0 0 0 0 0 0
2.140000 0 0 0 0 0 0
2.144000 0 0 0 0 0 0
2.148000 0 0 0 0 0 0
2.152000 0 0 0 0 0 0
2.156000 0 0 0 0 0 0
2.160000 0 0 0 0 0 0
2.164000 0 0 0 0 0 0
2.168000 0 0 0 0 0 0
2.172000 0 0 0 0 0 0
2.176000 0 0 0 0 0 0
2.180000 0 0 0 0 0 0
2.184000 0 0 0 0 0 0
2.188000 0 0 0 0 0 0
2.192000 0 0 0 0 0 0
2.196000 0 0 0 0 0 0
2.200000 0 0 0 0 0 0
2.204000 0 0 0 0 0 0
2.208000 0 0 0 0 0 0
2.212000 0 0 0 0 0 0
2.216000 0 0 0 0 0 0
2.220000 0 0 0 0 0 0
2.224000 0 0 0 0 0 0
2.228000 0 0 0 0 0 0
2.232000 0 0 0 0 0 0
2.236000 0 0 0 0 0 0
2.240000 0 0 0 0 0 0
2.244000 0 0 0 0 0 0
2.248000 0 0 0 0 0 0
2.252000 0 0 0 0 0 0
2.256000 0 0 0 0 0 0
2.260000 0 0 0 0 0 0
2.264000 0 0 0 0 0 0
2.268000 0 0 0 0 0 0
2.272000 0 0 0 0 0 0
2.276000 0 0 0 0 0 0
2.280000 0 0 0 0 0 0
2.284000 0 0 0 0 0 0
2.288000 0 0 0 0 0 0
2.292000 0 0 0 0 0 0
2.296000 0 0 0 0 0 0
2.300000 0 0 0 0 0 0
2.304000 0 0 0 0 0 0
2.308000 0 0 0 0 0 0
2.312000 0 0 0 0 0 0
2.316000 0 0 0 0 0 0
2.320000 0 0 0 0 0 0
2.324000 0 0 0 0 0 0
2.328000 0 0 0 0 0 0
2.332000 0 0 0 0 0 0
2.336000 0 0 0 0 0 0
2.340000 0 0 0 0 0 0
2.344000 0 0 0 0 0 0
2.348000 0 0 0 0 0 0
2.352000 0 0 0 0 0 0
2.356000 0 0 0 0 0 0
2.360000 0 0 0 0 0 0
2.364000 0 0 0 0 0 0
2.368000 0 0 0 0 0 0
2.372000 0 0 0 0 0 0
2.376000 0 0 0 0 0 0
2.380000 0 0 0 0 0 0
2.384000 0 0 0 0 0 0
2.388000 0 0 0 0 0 0
2.392000 0 0 0 0 0 0
2.396000 0 0 0 0 0 0
2.400000 0 0 0 0 0 0
2.404000 0 0 0 0 0 0
2.408000 0 0 0 0 0 0
