# Supplementary material for: Refining amino acid hydrophobicity for dynamics simulation of membrane proteins
Source: PeerJ. 2018 Jan 10;6:e4230. doi: 10.7717/peerj.4230 (PMC5767086; doi:10.7717/peerj.4230)
Supplement: Supplemental Information 1 — Version 2.4 of the CgProt force field is included as a tar.gz archive. The package includes parameter text files, Python scripts, and equilibrated bilayer coordinates needed for simulations with the free Gromacs software package. [file peerj-06-4230-s001.tgz › cgprot24/nb/table_E1_S1.xvg]

0.000000 0 0 112.792 2.935350e+02 0 0
0.004000 0 0 111.618 2.935350e+02 0 0
0.008000 0 0 110.444 2.935350e+02 0 0
0.012000 0 0 109.27 2.935350e+02 0 0
0.016000 0 0 108.095 2.935350e+02 0 0
0.020000 0 0 106.921 2.935350e+02 0 0
0.024000 0 0 105.747 2.935350e+02 0 0
0.028000 0 0 104.573 2.935350e+02 0 0
0.032000 0 0 103.399 2.935350e+02 0 0
0.036000 0 0 102.225 2.935350e+02 0 0
0.040000 0 0 101.051 2.935350e+02 0 0
0.044000 0 0 99.8765 2.935350e+02 0 0
0.048000 0 0 98.7024 2.935350e+02 0 0
0.052000 0 0 97.5282 2.935350e+02 0 0
0.056000 0 0 96.3541 2.935350e+02 0 0
0.060000 0 0 95.18 2.935350e+02 0 0
0.064000 0 0 94.0058 2.935350e+02 0 0
0.068000 0 0 92.8317 2.935350e+02 0 0
0.072000 0 0 91.6575 2.935350e+02 0 0
0.076000 0 0 90.4834 2.935350e+02 0 0
0.080000 0 0 89.3093 2.935350e+02 0 0
0.084000 0 0 88.1351 2.935350e+02 0 0
0.088000 0 0 86.961 2.935350e+02 0 0
0.092000 0 0 85.7868 2.935350e+02 0 0
0.096000 0 0 84.6127 2.935350e+02 0 0
0.100000 0 0 83.4386 2.935350e+02 0 0
0.104000 0 0 82.2644 2.935350e+02 0 0
0.108000 0 0 81.0903 2.935350e+02 0 0
0.112000 0 0 79.9161 2.935350e+02 0 0
0.116000 0 0 78.742 2.935350e+02 0 0
0.120000 0 0 77.5678 2.935350e+02 0 0
0.124000 0 0 76.3937 2.935350e+02 0 0
0.128000 0 0 75.2196 2.935350e+02 0 0
0.132000 0 0 74.0454 2.935350e+02 0 0
0.136000 0 0 72.8713 2.935350e+02 0 0
0.140000 0 0 71.6971 2.935350e+02 0 0
0.144000 0 0 70.523 2.935350e+02 0 0
0.148000 0 0 69.3489 2.935350e+02 0 0
0.152000 0 0 68.1747 2.935350e+02 0 0
0.156000 0 0 67.0006 2.935350e+02 0 0
0.160000 0 0 65.8264 2.935350e+02 0 0
0.164000 0 0 64.6523 2.935350e+02 0 0
0.168000 0 0 63.4782 2.935350e+02 0 0
0.172000 0 0 62.304 2.935350e+02 0 0
0.176000 0 0 61.1299 2.935350e+02 0 0
0.180000 0 0 59.9557 2.935350e+02 0 0
0.184000 0 0 58.7816 2.935350e+02 0 0
0.188000 0 0 57.6075 2.935350e+02 0 0
0.192000 0 0 56.4333 2.935350e+02 0 0
0.196000 0 0 55.2592 2.935350e+02 0 0
0.200000 0 0 54.085 2.935350e+02 0 0
0.204000 0 0 52.9109 2.935350e+02 0 0
0.208000 0 0 51.7368 2.935350e+02 0 0
0.212000 0 0 50.5626 2.935350e+02 0 0
0.216000 0 0 49.3885 2.935350e+02 0 0
0.220000 0 0 48.2143 2.935350e+02 0 0
0.224000 0 0 47.0402 2.935350e+02 0 0
0.228000 0 0 45.8661 2.935350e+02 0 0
0.232000 0 0 44.6919 2.935350e+02 0 0
0.236000 0 0 43.5178 2.935350e+02 0 0
0.240000 0 0 42.3436 2.935350e+02 0 0
0.244000 0 0 41.1695 2.935350e+02 0 0
0.248000 0 0 39.9954 2.935350e+02 0 0
0.252000 0 0 38.8212 2.935350e+02 0 0
0.256000 0 0 37.6471 2.935350e+02 0 0
0.260000 0 0 36.4729 2.935350e+02 0 0
0.264000 0 0 35.2988 2.935350e+02 0 0
0.268000 0 0 34.1247 2.935350e+02 0 0
0.272000 0 0 32.9505 2.935350e+02 0 0
0.276000 0 0 31.7764 2.935350e+02 0 0
0.280000 0 0 30.6022 2.935350e+02 0 0
0.284000 0 0 29.4281 2.935350e+02 0 0
0.288000 0 0 28.254 2.935350e+02 0 0
0.292000 0 0 27.0798 2.935350e+02 0 0
0.296000 0 0 25.9057 2.935350e+02 0 0
0.300000 0 0 24.7315 2.935350e+02 0 0
0.304000 0 0 23.5574 2.935350e+02 0 0
0.308000 0 0 22.3927 2.893502e+02 0 0
0.312000 0 0 21.2385 2.882342e+02 0 0
0.316000 0 0 20.0827 2.901870e+02 0 0
0.320000 0 0 18.9132 2.947338e+02 0 0
0.324000 0 0 17.7284 2.970444e+02 0 0
0.328000 0 0 16.5415 2.958576e+02 0 0
0.332000 0 0 15.3662 2.911737e+02 0 0
0.336000 0 0 14.2167 2.829924e+02 0 0
0.340000 0 0 13.1064 2.718592e+02 0 0
0.344000 0 0 12.044 2.590619e+02 0 0
0.348000 0 0 11.0361 2.446547e+02 0 0
0.352000 0 0 10.0889 2.286376e+02 0 0
0.356000 0 0 9.20911 2.110464e+02 0 0
0.360000 0 0 8.39941 1.941459e+02 0 0
0.364000 0 0 7.65322 1.792848e+02 0 0
0.368000 0 0 6.9624 1.664631e+02 0 0
0.372000 0 0 6.31879 1.556809e+02 0 0
0.376000 0 0 5.7144 1.467084e+02 0 0
0.380000 0 0 5.14455 1.382723e+02 0 0
0.384000 0 0 4.60776 1.301773e+02 0 0
0.388000 0 0 4.10267 1.224232e+02 0 0
0.392000 0 0 3.62792 1.150102e+02 0 0
0.396000 0 0 3.18209 1.079805e+02 0 0
0.400000 0 0 2.76348 1.013960e+02 0 0
0.404000 0 0 2.37033 9.525712e+01 0 0
0.408000 0 0 2.00083 8.956391e+01 0 0
0.412000 0 0 1.65322 8.430186e+01 0 0
0.416000 0 0 1.32622 7.921172e+01 0 0
0.420000 0 0 1.01943 7.419777e+01 0 0
0.424000 0 0 0.73254 6.926001e+01 0 0
0.428000 0 0 0.465248 6.439845e+01 0 0
0.432000 0 0 0.217205 5.966516e+01 0 0
0.436000 0 0 -0.012487 5.523325e+01 0 0
0.440000 0 0 -0.225081 5.111651e+01 0 0
0.444000 0 0 -0.421839 4.731494e+01 0 0
0.448000 0 0 -0.604021 4.382847e+01 0 0
0.452000 0 0 -0.772823 4.061076e+01 0 0
0.456000 0 0 -0.929213 3.762217e+01 0 0
0.460000 0 0 -1.07411 3.486270e+01 0 0
0.464000 0 0 -1.20842 3.233235e+01 0 0
0.468000 0 0 -1.33307 3.002715e+01 0 0
0.472000 0 0 -1.44889 2.791366e+01 0 0
0.476000 0 0 -1.55662 2.598434e+01 0 0
0.480000 0 0 -1.65701 2.423917e+01 0 0
0.484000 0 0 -1.75078 2.267816e+01 0 0
0.488000 0 0 -1.83864 2.126253e+01 0 0
0.492000 0 0 -1.92097 1.991237e+01 0 0
0.496000 0 0 -1.99802 1.862525e+01 0 0
0.500000 0 0 -2.07005 1.740117e+01 0 0
0.504000 0 0 -2.13731 1.623964e+01 0 0
0.508000 0 0 -2.20002 1.512087e+01 0 0
0.512000 0 0 -2.25832 1.403459e+01 0 0
0.516000 0 0 -2.31234 1.298081e+01 0 0
0.520000 0 0 -2.36221 1.195952e+01 0 0
0.524000 0 0 -2.40806 1.096967e+01 0 0
0.528000 0 0 -2.45001 1.000627e+01 0 0
0.532000 0 0 -2.48815 9.068673e+00 0 0
0.536000 0 0 -2.52259 8.156875e+00 0 0
0.540000 0 0 -2.55344 7.270877e+00 0 0
0.544000 0 0 -2.5808 6.415920e+00 0 0
0.548000 0 0 -2.60481 5.598598e+00 0 0
0.552000 0 0 -2.62564 4.818932e+00 0 0
0.556000 0 0 -2.64342 4.076922e+00 0 0
0.560000 0 0 -2.6583 3.372155e+00 0 0
0.564000 0 0 -2.67043 2.698819e+00 0 0
0.568000 0 0 -2.67993 2.055044e+00 0 0
0.572000 0 0 -2.68691 1.440830e+00 0 0
0.576000 0 0 -2.6915 8.561779e-01 0 0
0.580000 0 0 -2.6938 2.979518e-01 0 0
0.584000 0 0 -2.6939 -2.429287e-01 0 0
0.588000 0 0 -2.69188 -7.670388e-01 0 0
0.592000 0 0 -2.68779 -1.274378e+00 0 0
0.596000 0 0 -2.68171 -1.764971e+00 0 0
0.600000 0 0 -2.67369 -2.242918e+00 0 0
0.604000 0 0 -2.66378 -2.711248e+00 0 0
0.608000 0 0 -2.65201 -3.169959e+00 0 0
0.612000 0 0 -2.63843 -3.619052e+00 0 0
0.616000 0 0 -2.62307 -4.057775e+00 0 0
0.620000 0 0 -2.60599 -4.480813e+00 0 0
0.624000 0 0 -2.58725 -4.887131e+00 0 0
0.628000 0 0 -2.56691 -5.276728e+00 0 0
0.632000 0 0 -2.54506 -5.649604e+00 0 0
0.636000 0 0 -2.52174 -6.002068e+00 0 0
0.640000 0 0 -2.49708 -6.327479e+00 0 0
0.644000 0 0 -2.47116 -6.625706e+00 0 0
0.648000 0 0 -2.44411 -6.896748e+00 0 0
0.652000 0 0 -2.41602 -7.140565e+00 0 0
0.656000 0 0 -2.38702 -7.356082e+00 0 0
0.660000 0 0 -2.35721 -7.542813e+00 0 0
0.664000 0 0 -2.32672 -7.700757e+00 0 0
0.668000 0 0 -2.29564 -7.829914e+00 0 0
0.672000 0 0 -2.26411 -7.932326e+00 0 0
0.676000 0 0 -2.23221 -8.016385e+00 0 0
0.680000 0 0 -2.2 -8.082996e+00 0 0
0.684000 0 0 -2.16757 -8.132162e+00 0 0
0.688000 0 0 -2.13497 -8.163881e+00 0 0
0.692000 0 0 -2.10227 -8.184789e+00 0 0
0.696000 0 0 -2.0695 -8.202068e+00 0 0
0.700000 0 0 -2.03666 -8.215719e+00 0 0
0.704000 0 0 -2.00378 -8.225743e+00 0 0
0.708000 0 0 -1.97086 -8.232435e+00 0 0
0.712000 0 0 -1.93792 -8.239136e+00 0 0
0.716000 0 0 -1.90495 -8.246781e+00 0 0
0.720000 0 0 -1.87194 -8.255370e+00 0 0
0.724000 0 0 -1.8389 -8.264903e+00 0 0
0.728000 0 0 -1.80582 -8.273562e+00 0 0
0.732000 0 0 -1.77272 -8.276749e+00 0 0
0.736000 0 0 -1.73962 -8.274240e+00 0 0
0.740000 0 0 -1.70653 -8.266034e+00 0 0
0.744000 0 0 -1.67349 -8.252076e+00 0 0
0.748000 0 0 -1.64053 -8.227648e+00 0 0
0.752000 0 0 -1.60769 -8.189737e+00 0 0
0.756000 0 0 -1.57503 -8.138340e+00 0 0
0.760000 0 0 -1.5426 -8.073460e+00 0 0
0.764000 0 0 -1.51046 -7.995254e+00 0 0
0.768000 0 0 -1.47866 -7.904679e+00 0 0
0.772000 0 0 -1.44724 -7.801892e+00 0 0
0.776000 0 0 -1.41626 -7.686895e+00 0 0
0.780000 0 0 -1.38576 -7.559687e+00 0 0
0.784000 0 0 -1.35579 -7.424387e+00 0 0
0.788000 0 0 -1.32637 -7.287439e+00 0 0
0.792000 0 0 -1.2975 -7.148919e+00 0 0
0.796000 0 0 -1.26918 -7.008827e+00 0 0
0.800000 0 0 -1.24143 -6.867531e+00 0 0
0.804000 0 0 -1.21423 -6.732558e+00 0 0
0.808000 0 0 -1.18755 -6.606883e+00 0 0
0.812000 0 0 -1.16136 -6.490509e+00 0 0
0.816000 0 0 -1.13562 -6.383433e+00 0 0
0.820000 0 0 -1.11028 -6.286230e+00 0 0
0.824000 0 0 -1.08531 -6.200946e+00 0 0
0.828000 0 0 -1.06066 -6.127761e+00 0 0
0.832000 0 0 -1.03627 -6.066675e+00 0 0
0.836000 0 0 -1.01211 -6.017688e+00 0 0
0.840000 0 0 -0.988119 -5.978015e+00 0 0
0.844000 0 0 -0.964275 -5.945081e+00 0 0
0.848000 0 0 -0.94055 -5.918887e+00 0 0
0.852000 0 0 -0.916915 -5.899432e+00 0 0
0.856000 0 0 -0.893346 -5.886119e+00 0 0
0.860000 0 0 -0.869826 -5.873420e+00 0 0
0.864000 0 0 -0.846359 -5.859989e+00 0 0
0.868000 0 0 -0.822947 -5.845826e+00 0 0
0.872000 0 0 -0.799594 -5.830931e+00 0 0
0.876000 0 0 -0.776302 -5.813897e+00 0 0
0.880000 0 0 -0.75309 -5.791615e+00 0 0
0.884000 0 0 -0.729977 -5.763973e+00 0 0
0.888000 0 0 -0.706985 -5.730972e+00 0 0
0.892000 0 0 -0.684136 -5.692597e+00 0 0
0.896000 0 0 -0.661452 -5.648172e+00 0 0
0.900000 0 0 -0.638959 -5.597322e+00 0 0
0.904000 0 0 -0.616682 -5.540046e+00 0 0
0.908000 0 0 -0.594647 -5.476345e+00 0 0
0.912000 0 0 -0.57288 -5.406316e+00 0 0
0.916000 0 0 -0.551405 -5.330464e+00 0 0
0.920000 0 0 -0.530244 -5.248859e+00 0 0
0.924000 0 0 -0.509421 -5.161502e+00 0 0
0.928000 0 0 -0.48896 -5.068393e+00 0 0
0.932000 0 0 -0.468881 -4.970045e+00 0 0
0.936000 0 0 -0.449205 -4.867156e+00 0 0
0.940000 0 0 -0.42995 -4.759730e+00 0 0
0.944000 0 0 -0.411134 -4.647766e+00 0 0
0.948000 0 0 -0.392774 -4.531335e+00 0 0
0.952000 0 0 -0.374887 -4.411549e+00 0 0
0.956000 0 0 -0.357486 -4.288792e+00 0 0
0.960000 0 0 -0.340581 -4.163064e+00 0 0
0.964000 0 0 -0.324185 -4.034365e+00 0 0
0.968000 0 0 -0.308309 -3.903246e+00 0 0
0.972000 0 0 -0.29296 -3.771417e+00 0 0
0.976000 0 0 -0.278139 -3.639000e+00 0 0
0.980000 0 0 -0.263849 -3.505996e+00 0 0
0.984000 0 0 -0.250092 -3.372410e+00 0 0
0.988000 0 0 -0.236868 -3.239948e+00 0 0
0.992000 0 0 -0.224169 -3.109967e+00 0 0
0.996000 0 0 -0.211985 -2.982467e+00 0 0
1.000000 0 0 -0.200306 -2.857447e+00 0 0
1.004000 0 0 -0.189122 -2.735144e+00 0 0
1.008000 0 0 -0.178418 -2.617376e+00 0 0
1.012000 0 0 -0.168176 -2.504526e+00 0 0
1.016000 0 0 -0.158376 -2.396594e+00 0 0
1.020000 0 0 -0.148997 -2.293580e+00 0 0
1.024000 0 0 -0.14002 -2.195394e+00 0 0
1.028000 0 0 -0.131427 -2.101866e+00 0 0
1.032000 0 0 -0.123199 -2.012991e+00 0 0
1.036000 0 0 -0.115317 -1.928769e+00 0 0
1.040000 0 0 -0.107763 -1.849136e+00 0 0
1.044000 0 0 -0.100521 -1.771972e+00 0 0
1.048000 0 0 -0.093585 -1.696247e+00 0 0
1.052000 0 0 -0.086949 -1.621962e+00 0 0
1.056000 0 0 -0.080608 -1.549117e+00 0 0
1.060000 0 0 -0.074555 -1.477131e+00 0 0
1.064000 0 0 -0.068793 -1.403436e+00 0 0
1.068000 0 0 -0.06333 -1.327729e+00 0 0
1.072000 0 0 -0.058174 -1.250008e+00 0 0
1.076000 0 0 -0.053333 -1.170274e+00 0 0
1.080000 0 0 -0.048814 -1.088900e+00 0 0
1.084000 0 0 -0.044623 -1.006323e+00 0 0
1.088000 0 0 -0.040765 -9.225442e-01 0 0
1.092000 0 0 -0.037244 -8.375628e-01 0 0
1.096000 0 0 -0.034066 -7.516578e-01 0 0
1.100000 0 0 -0.031227 -6.683264e-01 0 0
1.104000 0 0 -0.028715 -5.886210e-01 0 0
1.108000 0 0 -0.026513 -5.125413e-01 0 0
1.112000 0 0 -0.024609 -4.400875e-01 0 0
1.116000 0 0 -0.022986 -3.728536e-01 0 0
1.120000 0 0 -0.021614 -3.151576e-01 0 0
1.124000 0 0 -0.020452 -2.672410e-01 0 0
1.128000 0 0 -0.019463 -2.291037e-01 0 0
1.132000 0 0 -0.018606 -2.007389e-01 0 0
1.136000 0 0 -0.017845 -1.813194e-01 0 0
1.140000 0 0 -0.017144 -1.702772e-01 0 0
1.144000 0 0 -0.016471 -1.676124e-01 0 0
1.148000 0 0 -0.015792 -1.733248e-01 0 0
1.152000 0 0 -0.015074 -1.870087e-01 0 0
1.156000 0 0 -0.01429 -2.060209e-01 0 0
1.160000 0 0 -0.013419 -2.298845e-01 0 0
1.164000 0 0 -0.012444 -2.585994e-01 0 0
1.168000 0 0 -0.011344 -2.921655e-01 0 0
1.172000 0 0 -0.010105 -3.264338e-01 0 0
1.176000 0 0 -0.008741 -3.544379e-01 0 0
1.180000 0 0 -0.007278 -3.760675e-01 0 0
1.184000 0 0 -0.005741 -3.913226e-01 0 0
1.188000 0 0 -0.004156 -3.993988e-01 0 0
1.192000 0 0 -0.002583 -3.812017e-01 0 0
1.196000 0 0 -0.001152 -3.286443e-01 0 0
1.200000 0 0 0 0 0 0
1.204000 0 0 0 0 0 0
1.208000 0 0 0 0 0 0
1.212000 0 0 0 0 0 0
1.216000 0 0 0 0 0 0
1.220000 0 0 0 0 0 0
1.224000 0 0 0 0 0 0
1.228000 0 0 0 0 0 0
1.232000 0 0 0 0 0 0
1.236000 0 0 0 0 0 0
1.240000 0 0 0 0 0 0
1.244000 0 0 0 0 0 0
1.248000 0 0 0 0 0 0
1.252000 0 0 0 0 0 0
1.256000 0 0 0 0 0 0
1.260000 0 0 0 0 0 0
1.264000 0 0 0 0 0 0
1.268000 0 0 0 0 0 0
1.272000 0 0 0 0 0 0
1.276000 0 0 0 0 0 0
1.280000 0 0 0 0 0 0
1.284000 0 0 0 0 0 0
1.288000 0 0 0 0 0 0
1.292000 0 0 0 0 0 0
1.296000 0 0 0 0 0 0
1.300000 0 0 0 0 0 0
1.304000 0 0 0 0 0 0
1.308000 0 0 0 0 0 0
1.312000 0 0 0 0 0 0
1.316000 0 0 0 0 0 0
1.320000 0 0 0 0 0 0
1.324000 0 0 0 0 0 0
1.328000 0 0 0 0 0 0
1.332000 0 0 0 0 0 0
1.336000 0 0 0 0 0 0
1.340000 0 0 0 0 0 0
1.344000 0 0 0 0 0 0
1.348000 0 0 0 0 0 0
1.352000 0 0 0 0 0 0
1.356000 0 0 0 0 0 0
1.360000 0 0 0 0 0 0
1.364000 0 0 0 0 0 0
1.368000 0 0 0 0 0 0
1.372000 0 0 0 0 0 0
1.376000 0 0 0 0 0 0
1.380000 0 0 0 0 0 0
1.384000 0 0 0 0 0 0
1.388000 0 0 0 0 0 0
1.392000 0 0 0 0 0 0
1.396000 0 0 0 0 0 0
1.400000 0 0 0 0 0 0
1.404000 0 0 0 0 0 0
1.408000 0 0 0 0 0 0
1.412000 0 0 0 0 0 0
1.416000 0 0 0 0 0 0
1.420000 0 0 0 0 0 0
1.424000 0 0 0 0 0 0
1.428000 0 0 0 0 0 0
1.432000 0 0 0 0 0 0
1.436000 0 0 0 0 0 0
1.440000 0 0 0 0 0 0
1.444000 0 0 0 0 0 0
1.448000 0 0 0 0 0 0
1.452000 0 0 0 0 0 0
1.456000 0 0 0 0 0 0
1.460000 0 0 0 0 0 0
1.464000 0 0 0 0 0 0
1.468000 0 0 0 0 0 0
1.472000 0 0 0 0 0 0
1.476000 0 0 0 0 0 0
1.480000 0 0 0 0 0 0
1.484000 0 0 0 0 0 0
1.488000 0 0 0 0 0 0
1.492000 0 0 0 0 0 0
1.496000 0 0 0 0 0 0
1.500000 0 0 0 0 0 0
1.504000 0 0 0 0 0 0
1.508000 0 0 0 0 0 0
1.512000 0 0 0 0 0 0
1.516000 0 0 0 0 0 0
1.520000 0 0 0 0 0 0
1.524000 0 0 0 0 0 0
1.528000 0 0 0 0 0 0
1.532000 0 0 0 0 0 0
1.536000 0 0 0 0 0 0
1.540000 0 0 0 0 0 0
1.544000 0 0 0 0 0 0
1.548000 0 0 0 0 0 0
1.552000 0 0 0 0 0 0
1.556000 0 0 0 0 0 0
1.560000 0 0 0 0 0 0
1.564000 0 0 0 0 0 0
1.568000 0 0 0 0 0 0
1.572000 0 0 0 0 0 0
1.576000 0 0 0 0 0 0
1.580000 0 0 0 0 0 0
1.584000 0 0 0 0 0 0
1.588000 0 0 0 0 0 0
1.592000 0 0 0 0 0 0
1.596000 0 0 0 0 0 0
1.600000 0 0 0 0 0 0
1.604000 0 0 0 0 0 0
1.608000 0 0 0 0 0 0
1.612000 0 0 0 0 0 0
1.616000 0 0 0 0 0 0
1.620000 0 0 0 0 0 0
1.624000 0 0 0 0 0 0
1.628000 0 0 0 0 0 0
1.632000 0 0 0 0 0 0
1.636000 0 0 0 0 0 0
1.640000 0 0 0 0 0 0
1.644000 0 0 0 0 0 0
1.648000 0 0 0 0 0 0
1.652000 0 0 0 0 0 0
1.656000 0 0 0 0 0 0
1.660000 0 0 0 0 0 0
1.664000 0 0 0 0 0 0
1.668000 0 0 0 0 0 0
1.672000 0 0 0 0 0 0
1.676000 0 0 0 0 0 0
1.680000 0 0 0 0 0 0
1.684000 0 0 0 0 0 0
1.688000 0 0 0 0 0 0
1.692000 0 0 0 0 0 0
1.696000 0 0 0 0 0 0
1.700000 0 0 0 0 0 0
1.704000 0 0 0 0 0 0
1.708000 0 0 0 0 0 0
1.712000 0 0 0 0 0 0
1.716000 0 0 0 0 0 0
1.720000 0 0 0 0 0 0
1.724000 0 0 0 0 0 0
1.728000 0 0 0 0 0 0
1.732000 0 0 0 0 0 0
1.736000 0 0 0 0 0 0
1.740000 0 0 0 0 0 0
1.744000 0 0 0 0 0 0
1.748000 0 0 0 0 0 0
1.752000 0 0 0 0 0 0
1.756000 0 0 0 0 0 0
1.760000 0 0 0 0 0 0
1.764000 0 0 0 0 0 0
1.768000 0 0 0 0 0 0
1.772000 0 0 0 0 0 0
1.776000 0 0 0 0 0 0
1.780000 0 0 0 0 0 0
1.784000 0 0 0 0 0 0
1.788000 0 0 0 0 0 0
1.792000 0 0 0 0 0 0
1.796000 0 0 0 0 0 0
1.800000 0 0 0 0 0 0
1.804000 0 0 0 0 0 0
1.808000 0 0 0 0 0 0
1.812000 0 0 0 0 0 0
1.816000 0 0 0 0 0 0
1.820000 0 0 0 0 0 0
1.824000 0 0 0 0 0 0
1.828000 0 0 0 0 0 0
1.832000 0 0 0 0 0 0
1.836000 0 0 0 0 0 0
1.840000 0 0 0 0 0 0
1.844000 0 0 0 0 0 0
1.848000 0 0 0 0 0 0
1.852000 0 0 0 0 0 0
1.856000 0 0 0 0 0 0
1.860000 0 0 0 0 0 0
1.864000 0 0 0 0 0 0
1.868000 0 0 0 0 0 0
1.872000 0 0 0 0 0 0
1.876000 0 0 0 0 0 0
1.880000 0 0 0 0 0 0
1.884000 0 0 0 0 0 0
1.888000 0 0 0 0 0 0
1.892000 0 0 0 0 0 0
1.896000 0 0 0 0 0 0
1.900000 0 0 0 0 0 0
1.904000 0 0 0 0 0 0
1.908000 0 0 0 0 0 0
1.912000 0 0 0 0 0 0
1.916000 0 0 0 0 0 0
1.920000 0 0 0 0 0 0
1.924000 0 0 0 0 0 0
1.928000 0 0 0 0 0 0
1.932000 0 0 0 0 0 0
1.936000 0 0 0 0 0 0
1.940000 0 0 0 0 0 0
1.944000 0 0 0 0 0 0
1.948000 0 0 0 0 0 0
1.952000 0 0 0 0 0 0
1.956000 0 0 0 0 0 0
1.960000 0 0 0 0 0 0
1.964000 0 0 0 0 0 0
1.968000 0 0 0 0 0 0
1.972000 0 0 0 0 0 0
1.976000 0 0 0 0 0 0
1.980000 0 0 0 0 0 0
1.984000 0 0 0 0 0 0
1.988000 0 0 0 0 0 0
1.992000 0 0 0 0 0 0
1.996000 0 0 0 0 0 0
2.000000 0 0 0 0 0 0
2.004000 0 0 0 0 0 0
2.008000 0 0 0 0 0 0
2.012000 0 0 0 0 0 0
2.016000 0 0 0 0 0 0
2.020000 0 0 0 0 0 0
2.024000 0 0 0 0 0 0
2.028000 0 0 0 0 0 0
2.032000 0 0 0 0 0 0
2.036000 0 0 0 0 0 0
2.040000 0 0 0 0 0 0
2.044000 0 0 0 0 0 0
2.048000 0 0 0 0 0 0
2.052000 0 0 0 0 0 0
2.056000 0 0 0 0 0 0
2.060000 0 0 0 0 0 0
2.064000 0 0 0 0 0 0
2.068000 0 0 0 0 0 0
2.072000 0 0 0 0 0 0
2.076000 0 0 0 0 0 0
2.080000 0 0 0 0 0 0
2.084000 0 0 0 0 0 0
2.088000 0 0 0 0 0 0
2.092000 0 0 0 0 0 0
2.096000 0 0 0 0 0 0
2.100000 0 0 0 0 0 0
2.104000 0 0 0 0 0 0
2.108000 0 0 0 0 0 0
2.112000 0 0 0 0 0 0
2.116000 0 0 0 0 0 0
2.120000 0 0 0 0 0 0
2.124000 0 0 0 0 0 0
2.128000 0 0 0 0 0 0
2.132000 0 0 0 0 0 0
2.136000 0 0 0 0 0 0
2.140000 0 0 0 0 0 0
2.144000 0 0 0 0 0 0
2.148000 0 0 0 0 0 0
2.152000 0 0 0 0 0 0
2.156000 0 0 0 0 0 0
2.160000 0 0 0 0 0 0
2.164000 0 0 0 0 0 0
2.168000 0 0 0 0 0 0
2.172000 0 0 0 0 0 0
2.176000 0 0 0 0 0 0
2.180000 0 0 0 0 0 0
2.184000 0 0 0 0 0 0
2.188000 0 0 0 0 0 0
2.192000 0 0 0 0 0 0
2.196000 0 0 0 0 0 0
2.200000 0 0 0 0 0 0
2.204000 0 0 0 0 0 0
2.208000 0 0 0 0 0 0
2.212000 0 0 0 0 0 0
2.216000 0 0 0 0 0 0
2.220000 0 0 0 0 0 0
2.224000 0 0 0 0 0 0
2.228000 0 0 0 0 0 0
2.232000 0 0 0 0 0 0
2.236000 0 0 0 0 0 0
2.240000 0 0 0 0 0 0
2.244000 0 0 0 0 0 0
2.248000 0 0 0 0 0 0
2.252000 0 0 0 0 0 0
2.256000 0 0 0 0 0 0
2.260000 0 0 0 0 0 0
2.264000 0 0 0 0 0 0
2.268000 0 0 0 0 0 0
2.272000 0 0 0 0 0 0
2.276000 0 0 0 0 0 0
2.280000 0 0 0 0 0 0
2.284000 0 0 0 0 0 0
2.288000 0 0 0 0 0 0
2.292000 0 0 0 0 0 0
2.296000 0 0 0 0 0 0
2.300000 0 0 0 0 0 0
2.304000 0 0 0 0 0 0
2.308000 0 0 0 0 0 0
2.312000 0 0 0 0 0 0
2.316000 0 0 0 0 0 0
2.320000 0 0 0 0 0 0
2.324000 0 0 0 0 0 0
2.328000 0 0 0 0 0 0
2.332000 0 0 0 0 0 0
2.336000 0 0 0 0 0 0
2.340000 0 0 0 0 0 0
2.344000 0 0 0 0 0 0
2.348000 0 0 0 0 0 0
2.352000 0 0 0 0 0 0
2.356000 0 0 0 0 0 0
2.360000 0 0 0 0 0 0
2.364000 0 0 0 0 0 0
2.368000 0 0 0 0 0 0
2.372000 0 0 0 0 0 0
2.376000 0 0 0 0 0 0
2.380000 0 0 0 0 0 0
2.384000 0 0 0 0 0 0
2.388000 0 0 0 0 0 0
2.392000 0 0 0 0 0 0
2.396000 0 0 0 0 0 0
2.400000 0 0 0 0 0 0
2.404000 0 0 0 0 0 0
2.408000 0 0 0 0 0 0
