# Supplementary material for: Refining amino acid hydrophobicity for dynamics simulation of membrane proteins
Source: PeerJ. 2018 Jan 10;6:e4230. doi: 10.7717/peerj.4230 (PMC5767086; doi:10.7717/peerj.4230)
Supplement: Supplemental Information 1 — Version 2.4 of the CgProt force field is included as a tar.gz archive. The package includes parameter text files, Python scripts, and equilibrated bilayer coordinates needed for simulations with the free Gromacs software package. [file peerj-06-4230-s001.tgz › cgprot24/nb/table_E1_SD.xvg]

0.000000 0 0 314.244 8.828069e+02 0 0
0.004000 0 0 310.713 8.828069e+02 0 0
0.008000 0 0 307.182 8.828069e+02 0 0
0.012000 0 0 303.651 8.828069e+02 0 0
0.016000 0 0 300.119 8.828069e+02 0 0
0.020000 0 0 296.588 8.828069e+02 0 0
0.024000 0 0 293.057 8.828069e+02 0 0
0.028000 0 0 289.526 8.828069e+02 0 0
0.032000 0 0 285.995 8.828069e+02 0 0
0.036000 0 0 282.463 8.828069e+02 0 0
0.040000 0 0 278.932 8.828069e+02 0 0
0.044000 0 0 275.401 8.828069e+02 0 0
0.048000 0 0 271.87 8.828069e+02 0 0
0.052000 0 0 268.338 8.828069e+02 0 0
0.056000 0 0 264.807 8.828069e+02 0 0
0.060000 0 0 261.276 8.828069e+02 0 0
0.064000 0 0 257.745 8.828069e+02 0 0
0.068000 0 0 254.213 8.828069e+02 0 0
0.072000 0 0 250.682 8.828069e+02 0 0
0.076000 0 0 247.151 8.828069e+02 0 0
0.080000 0 0 243.62 8.828069e+02 0 0
0.084000 0 0 240.089 8.828069e+02 0 0
0.088000 0 0 236.557 8.828069e+02 0 0
0.092000 0 0 233.026 8.828069e+02 0 0
0.096000 0 0 229.495 8.828069e+02 0 0
0.100000 0 0 225.964 8.828069e+02 0 0
0.104000 0 0 222.432 8.828069e+02 0 0
0.108000 0 0 218.901 8.828069e+02 0 0
0.112000 0 0 215.37 8.828069e+02 0 0
0.116000 0 0 211.839 8.828069e+02 0 0
0.120000 0 0 208.308 8.828069e+02 0 0
0.124000 0 0 204.776 8.828069e+02 0 0
0.128000 0 0 201.245 8.828069e+02 0 0
0.132000 0 0 197.714 8.828069e+02 0 0
0.136000 0 0 194.183 8.828069e+02 0 0
0.140000 0 0 190.651 8.828069e+02 0 0
0.144000 0 0 187.12 8.828069e+02 0 0
0.148000 0 0 183.589 8.828069e+02 0 0
0.152000 0 0 180.058 8.828069e+02 0 0
0.156000 0 0 176.526 8.828069e+02 0 0
0.160000 0 0 172.995 8.828069e+02 0 0
0.164000 0 0 169.464 8.828069e+02 0 0
0.168000 0 0 165.933 8.828069e+02 0 0
0.172000 0 0 162.402 8.828069e+02 0 0
0.176000 0 0 158.87 8.828069e+02 0 0
0.180000 0 0 155.339 8.828069e+02 0 0
0.184000 0 0 151.808 8.828069e+02 0 0
0.188000 0 0 148.277 8.828069e+02 0 0
0.192000 0 0 144.745 8.828069e+02 0 0
0.196000 0 0 141.214 8.828069e+02 0 0
0.200000 0 0 137.683 8.828069e+02 0 0
0.204000 0 0 134.152 8.828069e+02 0 0
0.208000 0 0 130.621 8.828069e+02 0 0
0.212000 0 0 127.089 8.828069e+02 0 0
0.216000 0 0 123.558 8.828069e+02 0 0
0.220000 0 0 120.027 8.828069e+02 0 0
0.224000 0 0 116.496 8.828069e+02 0 0
0.228000 0 0 112.964 8.828069e+02 0 0
0.232000 0 0 109.433 8.828069e+02 0 0
0.236000 0 0 105.902 8.828069e+02 0 0
0.240000 0 0 102.371 8.828069e+02 0 0
0.244000 0 0 98.8395 8.828069e+02 0 0
0.248000 0 0 95.3083 8.828069e+02 0 0
0.252000 0 0 91.7771 8.828069e+02 0 0
0.256000 0 0 88.2459 8.828069e+02 0 0
0.260000 0 0 84.7146 8.828069e+02 0 0
0.264000 0 0 81.1834 8.828069e+02 0 0
0.268000 0 0 77.6522 8.828069e+02 0 0
0.272000 0 0 74.1209 8.828069e+02 0 0
0.276000 0 0 70.5897 8.828069e+02 0 0
0.280000 0 0 67.0585 8.828069e+02 0 0
0.284000 0 0 63.5273 8.828069e+02 0 0
0.288000 0 0 59.996 8.828069e+02 0 0
0.292000 0 0 56.4648 8.828069e+02 0 0
0.296000 0 0 52.9336 8.828069e+02 0 0
0.300000 0 0 49.4023 8.828069e+02 0 0
0.304000 0 0 45.8711 8.828069e+02 0 0
0.308000 0 0 42.433 8.415622e+02 0 0
0.312000 0 0 39.0963 8.320238e+02 0 0
0.316000 0 0 35.7345 8.541919e+02 0 0
0.320000 0 0 32.2233 9.025635e+02 0 0
0.324000 0 0 28.5611 9.211413e+02 0 0
0.328000 0 0 24.9134 8.953067e+02 0 0
0.332000 0 0 21.4579 8.250596e+02 0 0
0.336000 0 0 18.3722 7.103999e+02 0 0
0.340000 0 0 15.8143 5.706222e+02 0 0
0.344000 0 0 13.778 4.512813e+02 0 0
0.348000 0 0 12.1743 3.542964e+02 0 0
0.352000 0 0 10.9138 2.796676e+02 0 0
0.356000 0 0 9.90716 2.272635e+02 0 0
0.360000 0 0 9.07804 1.887929e+02 0 0
0.364000 0 0 8.38482 1.593178e+02 0 0
0.368000 0 0 7.7915 1.388379e+02 0 0
0.372000 0 0 7.26212 1.273534e+02 0 0
0.376000 0 0 6.76167 1.234395e+02 0 0
0.380000 0 0 6.27588 1.192026e+02 0 0
0.384000 0 0 5.8101 1.134308e+02 0 0
0.388000 0 0 5.37048 1.061241e+02 0 0
0.392000 0 0 4.96315 9.728255e+01 0 0
0.396000 0 0 4.59274 8.817328e+01 0 0
0.400000 0 0 4.25564 8.064111e+01 0 0
0.404000 0 0 3.94549 7.470161e+01 0 0
0.408000 0 0 3.65591 7.035479e+01 0 0
0.412000 0 0 3.38055 6.752565e+01 0 0
0.416000 0 0 3.11565 6.487363e+01 0 0
0.420000 0 0 2.86199 6.190379e+01 0 0
0.424000 0 0 2.62084 5.861614e+01 0 0
0.428000 0 0 2.39348 5.501068e+01 0 0
0.432000 0 0 2.18103 5.125739e+01 0 0
0.436000 0 0 1.98283 4.792129e+01 0 0
0.440000 0 0 1.79705 4.504740e+01 0 0
0.444000 0 0 1.62183 4.263575e+01 0 0
0.448000 0 0 1.45534 4.068586e+01 0 0
0.452000 0 0 1.29614 3.889888e+01 0 0
0.456000 0 0 1.14428 3.701918e+01 0 0
0.460000 0 0 1.00011 3.504675e+01 0 0
0.464000 0 0 0.864026 3.298160e+01 0 0
0.468000 0 0 0.736372 3.084657e+01 0 0
0.472000 0 0 0.617066 2.883417e+01 0 0
0.476000 0 0 0.505477 2.698791e+01 0 0
0.480000 0 0 0.400941 2.530780e+01 0 0
0.484000 0 0 0.302793 2.379383e+01 0 0
0.488000 0 0 0.210416 2.240139e+01 0 0
0.492000 0 0 0.123545 2.103850e+01 0 0
0.496000 0 0 0.0420724 1.970238e+01 0 0
0.500000 0 0 -0.0341095 1.839303e+01 0 0
0.504000 0 0 -0.105108 1.711129e+01 0 0
0.508000 0 0 -0.171085 1.589057e+01 0 0
0.512000 0 0 -0.232337 1.474823e+01 0 0
0.516000 0 0 -0.289176 1.368427e+01 0 0
0.520000 0 0 -0.341915 1.269867e+01 0 0
0.524000 0 0 -0.390861 1.177963e+01 0 0
0.528000 0 0 -0.436161 1.087094e+01 0 0
0.532000 0 0 -0.477832 9.965304e+00 0 0
0.536000 0 0 -0.515887 9.062727e+00 0 0
0.540000 0 0 -0.550338 8.163208e+00 0 0
0.544000 0 0 -0.581201 7.269456e+00 0 0
0.548000 0 0 -0.608506 6.384878e+00 0 0
0.552000 0 0 -0.632292 5.509485e+00 0 0
0.556000 0 0 -0.652594 4.643277e+00 0 0
0.560000 0 0 -0.66945 3.786549e+00 0 0
0.564000 0 0 -0.682905 2.943417e+00 0 0
0.568000 0 0 -0.693018 2.115206e+00 0 0
0.572000 0 0 -0.699847 1.301918e+00 0 0
0.576000 0 0 -0.703453 5.035509e-01 0 0
0.580000 0 0 -0.703903 -2.712642e-01 0 0
0.584000 0 0 -0.701349 -9.975280e-01 0 0
0.588000 0 0 -0.69599 -1.673657e+00 0 0
0.592000 0 0 -0.688026 -2.299651e+00 0 0
0.596000 0 0 -0.677659 -2.875485e+00 0 0
0.600000 0 0 -0.665096 -3.396577e+00 0 0
0.604000 0 0 -0.650564 -3.859550e+00 0 0
0.608000 0 0 -0.634297 -4.264403e+00 0 0
0.612000 0 0 -0.616527 -4.611136e+00 0 0
0.616000 0 0 -0.597484 -4.901461e+00 0 0
0.620000 0 0 -0.577373 -5.147472e+00 0 0
0.624000 0 0 -0.556361 -5.351527e+00 0 0
0.628000 0 0 -0.534616 -5.513626e+00 0 0
0.632000 0 0 -0.512307 -5.633767e+00 0 0
0.636000 0 0 -0.489591 -5.722229e+00 0 0
0.640000 0 0 -0.466547 -5.797487e+00 0 0
0.644000 0 0 -0.443228 -5.859913e+00 0 0
0.648000 0 0 -0.419685 -5.909507e+00 0 0
0.652000 0 0 -0.395969 -5.946629e+00 0 0
0.656000 0 0 -0.372114 -5.981267e+00 0 0
0.660000 0 0 -0.348116 -6.017943e+00 0 0
0.664000 0 0 -0.323967 -6.056657e+00 0 0
0.668000 0 0 -0.29966 -6.097410e+00 0 0
0.672000 0 0 -0.275186 -6.139326e+00 0 0
0.676000 0 0 -0.250549 -6.178806e+00 0 0
0.680000 0 0 -0.225759 -6.215460e+00 0 0
0.684000 0 0 -0.200829 -6.249289e+00 0 0
0.688000 0 0 -0.175769 -6.280292e+00 0 0
0.692000 0 0 -0.150598 -6.302492e+00 0 0
0.696000 0 0 -0.125369 -6.309419e+00 0 0
0.700000 0 0 -0.100143 -6.301072e+00 0 0
0.704000 0 0 -0.0749811 -6.277451e+00 0 0
0.708000 0 0 -0.0499441 -6.238215e+00 0 0
0.712000 0 0 -0.0251018 -6.179542e+00 0 0
0.716000 0 0 -0.0005352 -6.100359e+00 0 0
0.720000 0 0 0.0236737 -6.000667e+00 0 0
0.724000 0 0 0.0474428 -5.880464e+00 0 0
0.728000 0 0 0.0706917 -5.741373e+00 0 0
0.732000 0 0 0.0933543 -5.587490e+00 0 0
0.736000 0 0 0.115372 -5.419016e+00 0 0
0.740000 0 0 0.136687 -5.235950e+00 0 0
0.744000 0 0 0.15724 -5.038369e+00 0 0
0.748000 0 0 0.176984 -4.832583e+00 0 0
0.752000 0 0 0.195895 -4.622629e+00 0 0
0.756000 0 0 0.213959 -4.408506e+00 0 0
0.760000 0 0 0.231158 -4.190214e+00 0 0
0.764000 0 0 0.247476 -3.968821e+00 0 0
0.768000 0 0 0.262914 -3.750731e+00 0 0
0.772000 0 0 0.277488 -3.537011e+00 0 0
0.776000 0 0 0.291216 -3.327661e+00 0 0
0.780000 0 0 0.304115 -3.122681e+00 0 0
0.784000 0 0 0.316205 -2.923580e+00 0 0
0.788000 0 0 0.327515 -2.732719e+00 0 0
0.792000 0 0 0.338078 -2.550125e+00 0 0
0.796000 0 0 0.347927 -2.375798e+00 0 0
0.800000 0 0 0.357095 -2.209734e+00 0 0
0.804000 0 0 0.365615 -2.051839e+00 0 0
0.808000 0 0 0.373521 -1.902074e+00 0 0
0.812000 0 0 0.380843 -1.760439e+00 0 0
0.816000 0 0 0.387615 -1.626936e+00 0 0
0.820000 0 0 0.393868 -1.500784e+00 0 0
0.824000 0 0 0.399627 -1.379207e+00 0 0
0.828000 0 0 0.404908 -1.261958e+00 0 0
0.832000 0 0 0.409728 -1.149038e+00 0 0
0.836000 0 0 0.414106 -1.040444e+00 0 0
0.840000 0 0 0.418055 -9.337609e-01 0 0
0.844000 0 0 0.421576 -8.267547e-01 0 0
0.848000 0 0 0.424668 -7.194252e-01 0 0
0.852000 0 0 0.427331 -6.117725e-01 0 0
0.856000 0 0 0.429562 -5.036881e-01 0 0
0.860000 0 0 0.431358 -3.941669e-01 0 0
0.864000 0 0 0.432713 -2.829644e-01 0 0
0.868000 0 0 0.43362 -1.700807e-01 0 0
0.872000 0 0 0.434071 -5.551583e-02 0 0
0.876000 0 0 0.434063 5.917678e-02 0 0
0.880000 0 0 0.433602 1.705666e-01 0 0
0.884000 0 0 0.432703 2.785299e-01 0 0
0.888000 0 0 0.431379 3.830667e-01 0 0
0.892000 0 0 0.429643 4.840792e-01 0 0
0.896000 0 0 0.427518 5.767172e-01 0 0
0.900000 0 0 0.425044 6.582825e-01 0 0
0.904000 0 0 0.422266 7.287752e-01 0 0
0.908000 0 0 0.419229 7.881952e-01 0 0
0.912000 0 0 0.415976 8.361397e-01 0 0
0.916000 0 0 0.412558 8.705395e-01 0 0
0.920000 0 0 0.40903 8.911019e-01 0 0
0.924000 0 0 0.405448 8.978270e-01 0 0
0.928000 0 0 0.401866 8.907148e-01 0 0
0.932000 0 0 0.398337 8.727261e-01 0 0
0.936000 0 0 0.394893 8.478757e-01 0 0
0.940000 0 0 0.391563 8.161858e-01 0 0
0.944000 0 0 0.388373 7.776564e-01 0 0
0.948000 0 0 0.38535 7.328108e-01 0 0
0.952000 0 0 0.382507 6.899084e-01 0 0
0.956000 0 0 0.379825 6.518003e-01 0 0
0.960000 0 0 0.377286 6.184863e-01 0 0
0.964000 0 0 0.37487 5.899667e-01 0 0
0.968000 0 0 0.372558 5.679709e-01 0 0
0.972000 0 0 0.37031 5.578695e-01 0 0
0.976000 0 0 0.368079 5.600461e-01 0 0
0.980000 0 0 0.365814 5.745005e-01 0 0
0.984000 0 0 0.363466 6.012288e-01 0 0
0.988000 0 0 0.360989 6.390182e-01 0 0
0.992000 0 0 0.358341 6.869051e-01 0 0
0.996000 0 0 0.355481 7.448895e-01 0 0
1.000000 0 0 0.352368 8.129714e-01 0 0
1.004000 0 0 0.348964 8.903985e-01 0 0
1.008000 0 0 0.345241 9.713663e-01 0 0
1.012000 0 0 0.34119 1.054655e+00 0 0
1.016000 0 0 0.336801 1.140264e+00 0 0
1.020000 0 0 0.332064 1.228195e+00 0 0
1.024000 0 0 0.326975 1.315912e+00 0 0
1.028000 0 0 0.321544 1.398535e+00 0 0
1.032000 0 0 0.315793 1.475939e+00 0 0
1.036000 0 0 0.309744 1.548126e+00 0 0
1.040000 0 0 0.303415 1.615044e+00 0 0
1.044000 0 0 0.296833 1.674970e+00 0 0
1.048000 0 0 0.290026 1.727071e+00 0 0
1.052000 0 0 0.283026 1.771345e+00 0 0
1.056000 0 0 0.275866 1.807794e+00 0 0
1.060000 0 0 0.268574 1.836508e+00 0 0
1.064000 0 0 0.261183 1.857896e+00 0 0
1.068000 0 0 0.253721 1.872004e+00 0 0
1.072000 0 0 0.246217 1.878835e+00 0 0
1.076000 0 0 0.2387 1.878386e+00 0 0
1.080000 0 0 0.231196 1.873040e+00 0 0
1.084000 0 0 0.223719 1.865579e+00 0 0
1.088000 0 0 0.216275 1.856008e+00 0 0
1.092000 0 0 0.208873 1.844327e+00 0 0
1.096000 0 0 0.201523 1.830734e+00 0 0
1.100000 0 0 0.194226 1.817717e+00 0 0
1.104000 0 0 0.186979 1.806027e+00 0 0
1.108000 0 0 0.179776 1.795662e+00 0 0
1.112000 0 0 0.172612 1.786623e+00 0 0
1.116000 0 0 0.16548 1.780708e+00 0 0
1.120000 0 0 0.158356 1.782787e+00 0 0
1.124000 0 0 0.151207 1.793132e+00 0 0
1.128000 0 0 0.144 1.811743e+00 0 0
1.132000 0 0 0.136702 1.838577e+00 0 0
1.136000 0 0 0.129287 1.868480e+00 0 0
1.140000 0 0 0.121754 1.897911e+00 0 0
1.144000 0 0 0.114105 1.926869e+00 0 0
1.148000 0 0 0.10634 1.955355e+00 0 0
1.152000 0 0 0.0984621 1.983884e+00 0 0
1.156000 0 0 0.090464 2.015805e+00 0 0
1.160000 0 0 0.0823303 2.051725e+00 0 0
1.164000 0 0 0.0740449 2.091643e+00 0 0
1.168000 0 0 0.0655918 2.135560e+00 0 0
1.172000 0 0 0.0569639 2.175747e+00 0 0
1.176000 0 0 0.0482083 2.199234e+00 0 0
1.180000 0 0 0.0393926 2.205814e+00 0 0
1.184000 0 0 0.0305844 2.195487e+00 0 0
1.188000 0 0 0.0218526 2.164170e+00 0 0
1.192000 0 0 0.0134414 2.014917e+00 0 0
1.196000 0 0 0.0059452 1.706669e+00 0 0
1.200000 0 0 0 0 0 0
1.204000 0 0 0 0 0 0
1.208000 0 0 0 0 0 0
1.212000 0 0 0 0 0 0
1.216000 0 0 0 0 0 0
1.220000 0 0 0 0 0 0
1.224000 0 0 0 0 0 0
1.228000 0 0 0 0 0 0
1.232000 0 0 0 0 0 0
1.236000 0 0 0 0 0 0
1.240000 0 0 0 0 0 0
1.244000 0 0 0 0 0 0
1.248000 0 0 0 0 0 0
1.252000 0 0 0 0 0 0
1.256000 0 0 0 0 0 0
1.260000 0 0 0 0 0 0
1.264000 0 0 0 0 0 0
1.268000 0 0 0 0 0 0
1.272000 0 0 0 0 0 0
1.276000 0 0 0 0 0 0
1.280000 0 0 0 0 0 0
1.284000 0 0 0 0 0 0
1.288000 0 0 0 0 0 0
1.292000 0 0 0 0 0 0
1.296000 0 0 0 0 0 0
1.300000 0 0 0 0 0 0
1.304000 0 0 0 0 0 0
1.308000 0 0 0 0 0 0
1.312000 0 0 0 0 0 0
1.316000 0 0 0 0 0 0
1.320000 0 0 0 0 0 0
1.324000 0 0 0 0 0 0
1.328000 0 0 0 0 0 0
1.332000 0 0 0 0 0 0
1.336000 0 0 0 0 0 0
1.340000 0 0 0 0 0 0
1.344000 0 0 0 0 0 0
1.348000 0 0 0 0 0 0
1.352000 0 0 0 0 0 0
1.356000 0 0 0 0 0 0
1.360000 0 0 0 0 0 0
1.364000 0 0 0 0 0 0
1.368000 0 0 0 0 0 0
1.372000 0 0 0 0 0 0
1.376000 0 0 0 0 0 0
1.380000 0 0 0 0 0 0
1.384000 0 0 0 0 0 0
1.388000 0 0 0 0 0 0
1.392000 0 0 0 0 0 0
1.396000 0 0 0 0 0 0
1.400000 0 0 0 0 0 0
1.404000 0 0 0 0 0 0
1.408000 0 0 0 0 0 0
1.412000 0 0 0 0 0 0
1.416000 0 0 0 0 0 0
1.420000 0 0 0 0 0 0
1.424000 0 0 0 0 0 0
1.428000 0 0 0 0 0 0
1.432000 0 0 0 0 0 0
1.436000 0 0 0 0 0 0
1.440000 0 0 0 0 0 0
1.444000 0 0 0 0 0 0
1.448000 0 0 0 0 0 0
1.452000 0 0 0 0 0 0
1.456000 0 0 0 0 0 0
1.460000 0 0 0 0 0 0
1.464000 0 0 0 0 0 0
1.468000 0 0 0 0 0 0
1.472000 0 0 0 0 0 0
1.476000 0 0 0 0 0 0
1.480000 0 0 0 0 0 0
1.484000 0 0 0 0 0 0
1.488000 0 0 0 0 0 0
1.492000 0 0 0 0 0 0
1.496000 0 0 0 0 0 0
1.500000 0 0 0 0 0 0
1.504000 0 0 0 0 0 0
1.508000 0 0 0 0 0 0
1.512000 0 0 0 0 0 0
1.516000 0 0 0 0 0 0
1.520000 0 0 0 0 0 0
1.524000 0 0 0 0 0 0
1.528000 0 0 0 0 0 0
1.532000 0 0 0 0 0 0
1.536000 0 0 0 0 0 0
1.540000 0 0 0 0 0 0
1.544000 0 0 0 0 0 0
1.548000 0 0 0 0 0 0
1.552000 0 0 0 0 0 0
1.556000 0 0 0 0 0 0
1.560000 0 0 0 0 0 0
1.564000 0 0 0 0 0 0
1.568000 0 0 0 0 0 0
1.572000 0 0 0 0 0 0
1.576000 0 0 0 0 0 0
1.580000 0 0 0 0 0 0
1.584000 0 0 0 0 0 0
1.588000 0 0 0 0 0 0
1.592000 0 0 0 0 0 0
1.596000 0 0 0 0 0 0
1.600000 0 0 0 0 0 0
1.604000 0 0 0 0 0 0
1.608000 0 0 0 0 0 0
1.612000 0 0 0 0 0 0
1.616000 0 0 0 0 0 0
1.620000 0 0 0 0 0 0
1.624000 0 0 0 0 0 0
1.628000 0 0 0 0 0 0
1.632000 0 0 0 0 0 0
1.636000 0 0 0 0 0 0
1.640000 0 0 0 0 0 0
1.644000 0 0 0 0 0 0
1.648000 0 0 0 0 0 0
1.652000 0 0 0 0 0 0
1.656000 0 0 0 0 0 0
1.660000 0 0 0 0 0 0
1.664000 0 0 0 0 0 0
1.668000 0 0 0 0 0 0
1.672000 0 0 0 0 0 0
1.676000 0 0 0 0 0 0
1.680000 0 0 0 0 0 0
1.684000 0 0 0 0 0 0
1.688000 0 0 0 0 0 0
1.692000 0 0 0 0 0 0
1.696000 0 0 0 0 0 0
1.700000 0 0 0 0 0 0
1.704000 0 0 0 0 0 0
1.708000 0 0 0 0 0 0
1.712000 0 0 0 0 0 0
1.716000 0 0 0 0 0 0
1.720000 0 0 0 0 0 0
1.724000 0 0 0 0 0 0
1.728000 0 0 0 0 0 0
1.732000 0 0 0 0 0 0
1.736000 0 0 0 0 0 0
1.740000 0 0 0 0 0 0
1.744000 0 0 0 0 0 0
1.748000 0 0 0 0 0 0
1.752000 0 0 0 0 0 0
1.756000 0 0 0 0 0 0
1.760000 0 0 0 0 0 0
1.764000 0 0 0 0 0 0
1.768000 0 0 0 0 0 0
1.772000 0 0 0 0 0 0
1.776000 0 0 0 0 0 0
1.780000 0 0 0 0 0 0
1.784000 0 0 0 0 0 0
1.788000 0 0 0 0 0 0
1.792000 0 0 0 0 0 0
1.796000 0 0 0 0 0 0
1.800000 0 0 0 0 0 0
1.804000 0 0 0 0 0 0
1.808000 0 0 0 0 0 0
1.812000 0 0 0 0 0 0
1.816000 0 0 0 0 0 0
1.820000 0 0 0 0 0 0
1.824000 0 0 0 0 0 0
1.828000 0 0 0 0 0 0
1.832000 0 0 0 0 0 0
1.836000 0 0 0 0 0 0
1.840000 0 0 0 0 0 0
1.844000 0 0 0 0 0 0
1.848000 0 0 0 0 0 0
1.852000 0 0 0 0 0 0
1.856000 0 0 0 0 0 0
1.860000 0 0 0 0 0 0
1.864000 0 0 0 0 0 0
1.868000 0 0 0 0 0 0
1.872000 0 0 0 0 0 0
1.876000 0 0 0 0 0 0
1.880000 0 0 0 0 0 0
1.884000 0 0 0 0 0 0
1.888000 0 0 0 0 0 0
1.892000 0 0 0 0 0 0
1.896000 0 0 0 0 0 0
1.900000 0 0 0 0 0 0
1.904000 0 0 0 0 0 0
1.908000 0 0 0 0 0 0
1.912000 0 0 0 0 0 0
1.916000 0 0 0 0 0 0
1.920000 0 0 0 0 0 0
1.924000 0 0 0 0 0 0
1.928000 0 0 0 0 0 0
1.932000 0 0 0 0 0 0
1.936000 0 0 0 0 0 0
1.940000 0 0 0 0 0 0
1.944000 0 0 0 0 0 0
1.948000 0 0 0 0 0 0
1.952000 0 0 0 0 0 0
1.956000 0 0 0 0 0 0
1.960000 0 0 0 0 0 0
1.964000 0 0 0 0 0 0
1.968000 0 0 0 0 0 0
1.972000 0 0 0 0 0 0
1.976000 0 0 0 0 0 0
1.980000 0 0 0 0 0 0
1.984000 0 0 0 0 0 0
1.988000 0 0 0 0 0 0
1.992000 0 0 0 0 0 0
1.996000 0 0 0 0 0 0
2.000000 0 0 0 0 0 0
2.004000 0 0 0 0 0 0
2.008000 0 0 0 0 0 0
2.012000 0 0 0 0 0 0
2.016000 0 0 0 0 0 0
2.020000 0 0 0 0 0 0
2.024000 0 0 0 0 0 0
2.028000 0 0 0 0 0 0
2.032000 0 0 0 0 0 0
2.036000 0 0 0 0 0 0
2.040000 0 0 0 0 0 0
2.044000 0 0 0 0 0 0
2.048000 0 0 0 0 0 0
2.052000 0 0 0 0 0 0
2.056000 0 0 0 0 0 0
2.060000 0 0 0 0 0 0
2.064000 0 0 0 0 0 0
2.068000 0 0 0 0 0 0
2.072000 0 0 0 0 0 0
2.076000 0 0 0 0 0 0
2.080000 0 0 0 0 0 0
2.084000 0 0 0 0 0 0
2.088000 0 0 0 0 0 0
2.092000 0 0 0 0 0 0
2.096000 0 0 0 0 0 0
2.100000 0 0 0 0 0 0
2.104000 0 0 0 0 0 0
2.108000 0 0 0 0 0 0
2.112000 0 0 0 0 0 0
2.116000 0 0 0 0 0 0
2.120000 0 0 0 0 0 0
2.124000 0 0 0 0 0 0
2.128000 0 0 0 0 0 0
2.132000 0 0 0 0 0 0
2.136000 0 0 0 0 0 0
2.140000 0 0 0 0 0 0
2.144000 0 0 0 0 0 0
2.148000 0 0 0 0 0 0
2.152000 0 0 0 0 0 0
2.156000 0 0 0 0 0 0
2.160000 0 0 0 0 0 0
2.164000 0 0 0 0 0 0
2.168000 0 0 0 0 0 0
2.172000 0 0 0 0 0 0
2.176000 0 0 0 0 0 0
2.180000 0 0 0 0 0 0
2.184000 0 0 0 0 0 0
2.188000 0 0 0 0 0 0
2.192000 0 0 0 0 0 0
2.196000 0 0 0 0 0 0
2.200000 0 0 0 0 0 0
2.204000 0 0 0 0 0 0
2.208000 0 0 0 0 0 0
2.212000 0 0 0 0 0 0
2.216000 0 0 0 0 0 0
2.220000 0 0 0 0 0 0
2.224000 0 0 0 0 0 0
2.228000 0 0 0 0 0 0
2.232000 0 0 0 0 0 0
2.236000 0 0 0 0 0 0
2.240000 0 0 0 0 0 0
2.244000 0 0 0 0 0 0
2.248000 0 0 0 0 0 0
2.252000 0 0 0 0 0 0
2.256000 0 0 0 0 0 0
2.260000 0 0 0 0 0 0
2.264000 0 0 0 0 0 0
2.268000 0 0 0 0 0 0
2.272000 0 0 0 0 0 0
2.276000 0 0 0 0 0 0
2.280000 0 0 0 0 0 0
2.284000 0 0 0 0 0 0
2.288000 0 0 0 0 0 0
2.292000 0 0 0 0 0 0
2.296000 0 0 0 0 0 0
2.300000 0 0 0 0 0 0
2.304000 0 0 0 0 0 0
2.308000 0 0 0 0 0 0
2.312000 0 0 0 0 0 0
2.316000 0 0 0 0 0 0
2.320000 0 0 0 0 0 0
2.324000 0 0 0 0 0 0
2.328000 0 0 0 0 0 0
2.332000 0 0 0 0 0 0
2.336000 0 0 0 0 0 0
2.340000 0 0 0 0 0 0
2.344000 0 0 0 0 0 0
2.348000 0 0 0 0 0 0
2.352000 0 0 0 0 0 0
2.356000 0 0 0 0 0 0
2.360000 0 0 0 0 0 0
2.364000 0 0 0 0 0 0
2.368000 0 0 0 0 0 0
2.372000 0 0 0 0 0 0
2.376000 0 0 0 0 0 0
2.380000 0 0 0 0 0 0
2.384000 0 0 0 0 0 0
2.388000 0 0 0 0 0 0
2.392000 0 0 0 0 0 0
2.396000 0 0 0 0 0 0
2.400000 0 0 0 0 0 0
2.404000 0 0 0 0 0 0
2.408000 0 0 0 0 0 0
