# Supplementary material for: Refining amino acid hydrophobicity for dynamics simulation of membrane proteins
Source: PeerJ. 2018 Jan 10;6:e4230. doi: 10.7717/peerj.4230 (PMC5767086; doi:10.7717/peerj.4230)
Supplement: Supplemental Information 1 — Version 2.4 of the CgProt force field is included as a tar.gz archive. The package includes parameter text files, Python scripts, and equilibrated bilayer coordinates needed for simulations with the free Gromacs software package. [file peerj-06-4230-s001.tgz › cgprot24/nb/table_E1_SM.xvg]

0.000000 0 0 114.903 2.899712e+02 0 0
0.004000 0 0 113.743 2.899712e+02 0 0
0.008000 0 0 112.583 2.899712e+02 0 0
0.012000 0 0 111.423 2.899712e+02 0 0
0.016000 0 0 110.263 2.899712e+02 0 0
0.020000 0 0 109.103 2.899712e+02 0 0
0.024000 0 0 107.943 2.899712e+02 0 0
0.028000 0 0 106.783 2.899712e+02 0 0
0.032000 0 0 105.624 2.899712e+02 0 0
0.036000 0 0 104.464 2.899712e+02 0 0
0.040000 0 0 103.304 2.899712e+02 0 0
0.044000 0 0 102.144 2.899712e+02 0 0
0.048000 0 0 100.984 2.899712e+02 0 0
0.052000 0 0 99.8242 2.899712e+02 0 0
0.056000 0 0 98.6642 2.899712e+02 0 0
0.060000 0 0 97.5044 2.899712e+02 0 0
0.064000 0 0 96.3445 2.899712e+02 0 0
0.068000 0 0 95.1846 2.899712e+02 0 0
0.072000 0 0 94.0247 2.899712e+02 0 0
0.076000 0 0 92.8648 2.899712e+02 0 0
0.080000 0 0 91.7049 2.899712e+02 0 0
0.084000 0 0 90.545 2.899712e+02 0 0
0.088000 0 0 89.3852 2.899712e+02 0 0
0.092000 0 0 88.2253 2.899712e+02 0 0
0.096000 0 0 87.0654 2.899712e+02 0 0
0.100000 0 0 85.9055 2.899712e+02 0 0
0.104000 0 0 84.7456 2.899712e+02 0 0
0.108000 0 0 83.5857 2.899712e+02 0 0
0.112000 0 0 82.4259 2.899712e+02 0 0
0.116000 0 0 81.266 2.899712e+02 0 0
0.120000 0 0 80.1061 2.899712e+02 0 0
0.124000 0 0 78.9462 2.899712e+02 0 0
0.128000 0 0 77.7863 2.899712e+02 0 0
0.132000 0 0 76.6264 2.899712e+02 0 0
0.136000 0 0 75.4665 2.899712e+02 0 0
0.140000 0 0 74.3067 2.899712e+02 0 0
0.144000 0 0 73.1468 2.899712e+02 0 0
0.148000 0 0 71.9869 2.899712e+02 0 0
0.152000 0 0 70.827 2.899712e+02 0 0
0.156000 0 0 69.6671 2.899712e+02 0 0
0.160000 0 0 68.5072 2.899712e+02 0 0
0.164000 0 0 67.3474 2.899712e+02 0 0
0.168000 0 0 66.1875 2.899712e+02 0 0
0.172000 0 0 65.0276 2.899712e+02 0 0
0.176000 0 0 63.8677 2.899712e+02 0 0
0.180000 0 0 62.7078 2.899712e+02 0 0
0.184000 0 0 61.5479 2.899712e+02 0 0
0.188000 0 0 60.388 2.899712e+02 0 0
0.192000 0 0 59.2282 2.899712e+02 0 0
0.196000 0 0 58.0683 2.899712e+02 0 0
0.200000 0 0 56.9084 2.899712e+02 0 0
0.204000 0 0 55.7485 2.899712e+02 0 0
0.208000 0 0 54.5886 2.899712e+02 0 0
0.212000 0 0 53.4287 2.899712e+02 0 0
0.216000 0 0 52.2689 2.899712e+02 0 0
0.220000 0 0 51.109 2.899712e+02 0 0
0.224000 0 0 49.9491 2.899712e+02 0 0
0.228000 0 0 48.7892 2.899712e+02 0 0
0.232000 0 0 47.6293 2.899712e+02 0 0
0.236000 0 0 46.4694 2.899712e+02 0 0
0.240000 0 0 45.3095 2.899712e+02 0 0
0.244000 0 0 44.1497 2.899712e+02 0 0
0.248000 0 0 42.9898 2.899712e+02 0 0
0.252000 0 0 41.8299 2.899712e+02 0 0
0.256000 0 0 40.67 2.899712e+02 0 0
0.260000 0 0 39.5101 2.899712e+02 0 0
0.264000 0 0 38.3502 2.899712e+02 0 0
0.268000 0 0 37.1903 2.899712e+02 0 0
0.272000 0 0 36.0305 2.899712e+02 0 0
0.276000 0 0 34.8706 2.899712e+02 0 0
0.280000 0 0 33.7107 2.899712e+02 0 0
0.284000 0 0 32.5508 2.899712e+02 0 0
0.288000 0 0 31.3909 2.899712e+02 0 0
0.292000 0 0 30.231 2.899712e+02 0 0
0.296000 0 0 29.0712 2.899712e+02 0 0
0.300000 0 0 27.9113 2.899712e+02 0 0
0.304000 0 0 26.7514 2.899712e+02 0 0
0.308000 0 0 25.5915 2.899712e+02 0 0
0.312000 0 0 24.4316 2.899712e+02 0 0
0.316000 0 0 23.2732 2.889275e+02 0 0
0.320000 0 0 22.1226 2.862728e+02 0 0
0.324000 0 0 20.9814 2.846005e+02 0 0
0.328000 0 0 19.8435 2.845877e+02 0 0
0.332000 0 0 18.7024 2.862343e+02 0 0
0.336000 0 0 17.5515 2.895404e+02 0 0
0.340000 0 0 16.3856 2.928477e+02 0 0
0.344000 0 0 15.2141 2.922412e+02 0 0
0.348000 0 0 14.0531 2.875560e+02 0 0
0.352000 0 0 12.919 2.787919e+02 0 0
0.356000 0 0 11.8282 2.659698e+02 0 0
0.360000 0 0 10.7948 2.503952e+02 0 0
0.364000 0 0 9.82767 2.328458e+02 0 0
0.368000 0 0 8.93468 2.133215e+02 0 0
0.372000 0 0 8.12373 1.918224e+02 0 0
0.376000 0 0 7.40223 1.690711e+02 0 0
0.380000 0 0 6.76707 1.490712e+02 0 0
0.384000 0 0 6.20517 1.324374e+02 0 0
0.388000 0 0 5.70308 1.191697e+02 0 0
0.392000 0 0 5.24733 1.092681e+02 0 0
0.396000 0 0 4.82586 1.015532e+02 0 0
0.400000 0 0 4.43429 9.430791e+01 0 0
0.404000 0 0 4.07079 8.751780e+01 0 0
0.408000 0 0 3.73354 8.118285e+01 0 0
0.412000 0 0 3.42072 7.530501e+01 0 0
0.416000 0 0 3.13044 6.991902e+01 0 0
0.420000 0 0 2.8607 6.503771e+01 0 0
0.424000 0 0 2.60947 6.066108e+01 0 0
0.428000 0 0 2.37474 5.678911e+01 0 0
0.432000 0 0 2.15457 5.332585e+01 0 0
0.436000 0 0 1.94803 4.995229e+01 0 0
0.440000 0 0 1.75486 4.664300e+01 0 0
0.444000 0 0 1.5748 4.339797e+01 0 0
0.448000 0 0 1.40759 4.021740e+01 0 0
0.452000 0 0 1.2528 3.723045e+01 0 0
0.456000 0 0 1.10935 3.454758e+01 0 0
0.460000 0 0 0.976014 3.216880e+01 0 0
0.464000 0 0 0.85159 3.009411e+01 0 0
0.468000 0 0 0.734864 2.830798e+01 0 0
0.472000 0 0 0.624932 2.667975e+01 0 0
0.476000 0 0 0.521255 2.517986e+01 0 0
0.480000 0 0 0.423322 2.380832e+01 0 0
0.484000 0 0 0.330618 2.256513e+01 0 0
0.488000 0 0 0.242643 2.143763e+01 0 0
0.492000 0 0 0.158998 2.039979e+01 0 0
0.496000 0 0 0.0793266 1.945079e+01 0 0
0.500000 0 0 0.0032734 1.859066e+01 0 0
0.504000 0 0 -0.0695167 1.781772e+01 0 0
0.508000 0 0 -0.139288 1.706583e+01 0 0
0.512000 0 0 -0.206026 1.630063e+01 0 0
0.516000 0 0 -0.269676 1.552214e+01 0 0
0.520000 0 0 -0.330185 1.473036e+01 0 0
0.524000 0 0 -0.3875 1.392432e+01 0 0
0.528000 0 0 -0.441554 1.309945e+01 0 0
0.532000 0 0 -0.49227 1.225517e+01 0 0
0.536000 0 0 -0.53957 1.139147e+01 0 0
0.540000 0 0 -0.583376 1.050836e+01 0 0
0.544000 0 0 -0.623611 9.606401e+00 0 0
0.548000 0 0 -0.660203 8.686323e+00 0 0
0.552000 0 0 -0.693078 7.748126e+00 0 0
0.556000 0 0 -0.722164 6.791811e+00 0 0
0.560000 0 0 -0.747389 5.819327e+00 0 0
0.564000 0 0 -0.768737 4.857972e+00 0 0
0.568000 0 0 -0.786279 3.916537e+00 0 0
0.572000 0 0 -0.800096 2.995024e+00 0 0
0.576000 0 0 -0.810266 2.093431e+00 0 0
0.580000 0 0 -0.816877 1.219963e+00 0 0
0.584000 0 0 -0.820096 3.983908e-01 0 0
0.588000 0 0 -0.820136 -3.697805e-01 0 0
0.592000 0 0 -0.817209 -1.084551e+00 0 0
0.596000 0 0 -0.81153 -1.745866e+00 0 0
0.600000 0 0 -0.803327 -2.343926e+00 0 0
0.604000 0 0 -0.792873 -2.871502e+00 0 0
0.608000 0 0 -0.780449 -3.328595e+00 0 0
0.612000 0 0 -0.766338 -3.715205e+00 0 0
0.616000 0 0 -0.75082 -4.033606e+00 0 0
0.620000 0 0 -0.734137 -4.299872e+00 0 0
0.624000 0 0 -0.716487 -4.517135e+00 0 0
0.628000 0 0 -0.698065 -4.685396e+00 0 0
0.632000 0 0 -0.679069 -4.804653e+00 0 0
0.636000 0 0 -0.659678 -4.888107e+00 0 0
0.640000 0 0 -0.639979 -4.959484e+00 0 0
0.644000 0 0 -0.620018 -5.019264e+00 0 0
0.648000 0 0 -0.599841 -5.067446e+00 0 0
0.652000 0 0 -0.579494 -5.104573e+00 0 0
0.656000 0 0 -0.558997 -5.145719e+00 0 0
0.660000 0 0 -0.538314 -5.197708e+00 0 0
0.664000 0 0 -0.517401 -5.260540e+00 0 0
0.668000 0 0 -0.496215 -5.334216e+00 0 0
0.672000 0 0 -0.474714 -5.416650e+00 0 0
0.676000 0 0 -0.452882 -5.499271e+00 0 0
0.680000 0 0 -0.430721 -5.581154e+00 0 0
0.684000 0 0 -0.408234 -5.662299e+00 0 0
0.688000 0 0 -0.385424 -5.742705e+00 0 0
0.692000 0 0 -0.362309 -5.810163e+00 0 0
0.696000 0 0 -0.338977 -5.851465e+00 0 0
0.700000 0 0 -0.315532 -5.866606e+00 0 0
0.704000 0 0 -0.292079 -5.855585e+00 0 0
0.708000 0 0 -0.268723 -5.817774e+00 0 0
0.712000 0 0 -0.245583 -5.746091e+00 0 0
0.716000 0 0 -0.222802 -5.638550e+00 0 0
0.720000 0 0 -0.200523 -5.495151e+00 0 0
0.724000 0 0 -0.178889 -5.315894e+00 0 0
0.728000 0 0 -0.158038 -5.105957e+00 0 0
0.732000 0 0 -0.138064 -4.878433e+00 0 0
0.736000 0 0 -0.119033 -4.633960e+00 0 0
0.740000 0 0 -0.101015 -4.372539e+00 0 0
0.744000 0 0 -0.0840755 -4.094375e+00 0 0
0.748000 0 0 -0.0682572 -3.816701e+00 0 0
0.752000 0 0 -0.0535266 -3.550534e+00 0 0
0.756000 0 0 -0.0398376 -3.295875e+00 0 0
0.760000 0 0 -0.0271442 -3.052723e+00 0 0
0.764000 0 0 -0.0153993 -2.822832e+00 0 0
0.768000 0 0 -0.0045287 -2.616719e+00 0 0
0.772000 0 0 0.0055685 -2.436137e+00 0 0
0.776000 0 0 0.0149944 -2.281087e+00 0 0
0.780000 0 0 0.0238512 -2.151569e+00 0 0
0.784000 0 0 0.0322371 -2.044223e+00 0 0
0.788000 0 0 0.0402275 -1.953797e+00 0 0
0.792000 0 0 0.0478899 -1.880227e+00 0 0
0.796000 0 0 0.0552918 -1.823515e+00 0 0
0.800000 0 0 0.0625003 -1.783077e+00 0 0
0.804000 0 0 0.0695606 -1.746977e+00 0 0
0.808000 0 0 0.0764756 -1.710495e+00 0 0
0.812000 0 0 0.083244 -1.673631e+00 0 0
0.816000 0 0 0.0898642 -1.636385e+00 0 0
0.820000 0 0 0.0963327 -1.596576e+00 0 0
0.824000 0 0 0.102622 -1.546429e+00 0 0
0.828000 0 0 0.108689 -1.485255e+00 0 0
0.832000 0 0 0.11449 -1.413051e+00 0 0
0.836000 0 0 0.119979 -1.329820e+00 0 0
0.840000 0 0 0.125115 -1.236302e+00 0 0
0.844000 0 0 0.129857 -1.133180e+00 0 0
0.848000 0 0 0.134167 -1.020455e+00 0 0
0.852000 0 0 0.138008 -8.981274e-01 0 0
0.856000 0 0 0.14134 -7.668448e-01 0 0
0.860000 0 0 0.144139 -6.326041e-01 0 0
0.864000 0 0 0.146399 -4.968644e-01 0 0
0.868000 0 0 0.148112 -3.596258e-01 0 0
0.872000 0 0 0.149274 -2.208882e-01 0 0
0.876000 0 0 0.14988 -8.367989e-02 0 0
0.880000 0 0 0.149954 4.531176e-02 0 0
0.884000 0 0 0.149529 1.658457e-01 0 0
0.888000 0 0 0.148639 2.779219e-01 0 0
0.892000 0 0 0.147317 3.814473e-01 0 0
0.896000 0 0 0.145605 4.717994e-01 0 0
0.900000 0 0 0.143564 5.464073e-01 0 0
0.904000 0 0 0.141255 6.052709e-01 0 0
0.908000 0 0 0.138742 6.483901e-01 0 0
0.912000 0 0 0.136089 6.756343e-01 0 0
0.916000 0 0 0.13336 6.863317e-01 0 0
0.920000 0 0 0.130621 6.803875e-01 0 0
0.924000 0 0 0.127939 6.578015e-01 0 0
0.928000 0 0 0.12538 6.185739e-01 0 0
0.932000 0 0 0.123008 5.663975e-01 0 0
0.936000 0 0 0.12086 5.062795e-01 0 0
0.940000 0 0 0.118968 4.382477e-01 0 0
0.944000 0 0 0.117364 3.623022e-01 0 0
0.948000 0 0 0.11608 2.790345e-01 0 0
0.952000 0 0 0.115128 1.977840e-01 0 0
0.956000 0 0 0.114491 1.217744e-01 0 0
0.960000 0 0 0.114147 5.100572e-02 0 0
0.964000 0 0 0.114076 -1.452203e-02 0 0
0.968000 0 0 0.114255 -7.306001e-02 0 0
0.972000 0 0 0.114643 -1.191781e-01 0 0
0.976000 0 0 0.115191 -1.524886e-01 0 0
0.980000 0 0 0.115846 -1.729915e-01 0 0
0.984000 0 0 0.116558 -1.806959e-01 0 0
0.988000 0 0 0.117279 -1.784074e-01 0 0
0.992000 0 0 0.117975 -1.683545e-01 0 0
0.996000 0 0 0.118615 -1.505374e-01 0 0
1.000000 0 0 0.119169 -1.249560e-01 0 0
1.004000 0 0 0.119605 -9.267179e-02 0 0
1.008000 0 0 0.119913 -6.187336e-02 0 0
1.012000 0 0 0.120104 -3.428184e-02 0 0
1.016000 0 0 0.120191 -9.897222e-03 0 0
1.020000 0 0 0.120188 1.128049e-02 0 0
1.024000 0 0 0.120107 2.790261e-02 0 0
1.028000 0 0 0.119974 3.736998e-02 0 0
1.032000 0 0 0.119818 3.961750e-02 0 0
1.036000 0 0 0.119667 3.464516e-02 0 0
1.040000 0 0 0.11955 2.264788e-02 0 0
1.044000 0 0 0.119485 1.006670e-02 0 0
1.048000 0 0 0.119466 2.614928e-05 0 0
1.052000 0 0 0.119482 -7.473782e-03 0 0
1.056000 0 0 0.119523 -1.243309e-02 0 0
1.060000 0 0 0.119576 -1.265134e-02 0 0
1.064000 0 0 0.119604 1.605129e-03 0 0
1.068000 0 0 0.119542 3.149169e-02 0 0
1.072000 0 0 0.119331 7.700833e-02 0 0
1.076000 0 0 0.118906 1.381551e-01 0 0
1.080000 0 0 0.118205 2.150341e-01 0 0
1.084000 0 0 0.117164 3.077650e-01 0 0
1.088000 0 0 0.115721 4.163478e-01 0 0
1.092000 0 0 0.113812 5.407827e-01 0 0
1.096000 0 0 0.111374 6.799978e-01 0 0
1.100000 0 0 0.108372 8.205482e-01 0 0
1.104000 0 0 0.104814 9.583890e-01 0 0
1.108000 0 0 0.100709 1.093520e+00 0 0
1.112000 0 0 0.096069 1.225942e+00 0 0
1.116000 0 0 0.0909101 1.350233e+00 0 0
1.120000 0 0 0.0852984 1.451710e+00 0 0
1.124000 0 0 0.079328 1.529552e+00 0 0
1.128000 0 0 0.0730935 1.583759e+00 0 0
1.132000 0 0 0.0666894 1.614315e+00 0 0
1.136000 0 0 0.0602132 1.619339e+00 0 0
1.140000 0 0 0.0537705 1.597537e+00 0 0
1.144000 0 0 0.0474686 1.548909e+00 0 0
1.148000 0 0 0.041415 1.473457e+00 0 0
1.152000 0 0 0.0357152 1.373568e+00 0 0
1.156000 0 0 0.0304364 1.264804e+00 0 0
1.160000 0 0 0.0256049 1.149971e+00 0 0
1.164000 0 0 0.0212448 1.029072e+00 0 0
1.168000 0 0 0.0173804 9.021051e-01 0 0
1.172000 0 0 0.0140254 7.783459e-01 0 0
1.176000 0 0 0.0111283 6.733665e-01 0 0
1.180000 0 0 0.0086131 5.874138e-01 0 0
1.184000 0 0 0.0064036 5.204877e-01 0 0
1.188000 0 0 0.0044242 4.714486e-01 0 0
1.192000 0 0 0.0026479 4.132472e-01 0 0
1.196000 0 0 0.0011457 3.344271e-01 0 0
1.200000 0 0 0 0 0 0
1.204000 0 0 0 0 0 0
1.208000 0 0 0 0 0 0
1.212000 0 0 0 0 0 0
1.216000 0 0 0 0 0 0
1.220000 0 0 0 0 0 0
1.224000 0 0 0 0 0 0
1.228000 0 0 0 0 0 0
1.232000 0 0 0 0 0 0
1.236000 0 0 0 0 0 0
1.240000 0 0 0 0 0 0
1.244000 0 0 0 0 0 0
1.248000 0 0 0 0 0 0
1.252000 0 0 0 0 0 0
1.256000 0 0 0 0 0 0
1.260000 0 0 0 0 0 0
1.264000 0 0 0 0 0 0
1.268000 0 0 0 0 0 0
1.272000 0 0 0 0 0 0
1.276000 0 0 0 0 0 0
1.280000 0 0 0 0 0 0
1.284000 0 0 0 0 0 0
1.288000 0 0 0 0 0 0
1.292000 0 0 0 0 0 0
1.296000 0 0 0 0 0 0
1.300000 0 0 0 0 0 0
1.304000 0 0 0 0 0 0
1.308000 0 0 0 0 0 0
1.312000 0 0 0 0 0 0
1.316000 0 0 0 0 0 0
1.320000 0 0 0 0 0 0
1.324000 0 0 0 0 0 0
1.328000 0 0 0 0 0 0
1.332000 0 0 0 0 0 0
1.336000 0 0 0 0 0 0
1.340000 0 0 0 0 0 0
1.344000 0 0 0 0 0 0
1.348000 0 0 0 0 0 0
1.352000 0 0 0 0 0 0
1.356000 0 0 0 0 0 0
1.360000 0 0 0 0 0 0
1.364000 0 0 0 0 0 0
1.368000 0 0 0 0 0 0
1.372000 0 0 0 0 0 0
1.376000 0 0 0 0 0 0
1.380000 0 0 0 0 0 0
1.384000 0 0 0 0 0 0
1.388000 0 0 0 0 0 0
1.392000 0 0 0 0 0 0
1.396000 0 0 0 0 0 0
1.400000 0 0 0 0 0 0
1.404000 0 0 0 0 0 0
1.408000 0 0 0 0 0 0
1.412000 0 0 0 0 0 0
1.416000 0 0 0 0 0 0
1.420000 0 0 0 0 0 0
1.424000 0 0 0 0 0 0
1.428000 0 0 0 0 0 0
1.432000 0 0 0 0 0 0
1.436000 0 0 0 0 0 0
1.440000 0 0 0 0 0 0
1.444000 0 0 0 0 0 0
1.448000 0 0 0 0 0 0
1.452000 0 0 0 0 0 0
1.456000 0 0 0 0 0 0
1.460000 0 0 0 0 0 0
1.464000 0 0 0 0 0 0
1.468000 0 0 0 0 0 0
1.472000 0 0 0 0 0 0
1.476000 0 0 0 0 0 0
1.480000 0 0 0 0 0 0
1.484000 0 0 0 0 0 0
1.488000 0 0 0 0 0 0
1.492000 0 0 0 0 0 0
1.496000 0 0 0 0 0 0
1.500000 0 0 0 0 0 0
1.504000 0 0 0 0 0 0
1.508000 0 0 0 0 0 0
1.512000 0 0 0 0 0 0
1.516000 0 0 0 0 0 0
1.520000 0 0 0 0 0 0
1.524000 0 0 0 0 0 0
1.528000 0 0 0 0 0 0
1.532000 0 0 0 0 0 0
1.536000 0 0 0 0 0 0
1.540000 0 0 0 0 0 0
1.544000 0 0 0 0 0 0
1.548000 0 0 0 0 0 0
1.552000 0 0 0 0 0 0
1.556000 0 0 0 0 0 0
1.560000 0 0 0 0 0 0
1.564000 0 0 0 0 0 0
1.568000 0 0 0 0 0 0
1.572000 0 0 0 0 0 0
1.576000 0 0 0 0 0 0
1.580000 0 0 0 0 0 0
1.584000 0 0 0 0 0 0
1.588000 0 0 0 0 0 0
1.592000 0 0 0 0 0 0
1.596000 0 0 0 0 0 0
1.600000 0 0 0 0 0 0
1.604000 0 0 0 0 0 0
1.608000 0 0 0 0 0 0
1.612000 0 0 0 0 0 0
1.616000 0 0 0 0 0 0
1.620000 0 0 0 0 0 0
1.624000 0 0 0 0 0 0
1.628000 0 0 0 0 0 0
1.632000 0 0 0 0 0 0
1.636000 0 0 0 0 0 0
1.640000 0 0 0 0 0 0
1.644000 0 0 0 0 0 0
1.648000 0 0 0 0 0 0
1.652000 0 0 0 0 0 0
1.656000 0 0 0 0 0 0
1.660000 0 0 0 0 0 0
1.664000 0 0 0 0 0 0
1.668000 0 0 0 0 0 0
1.672000 0 0 0 0 0 0
1.676000 0 0 0 0 0 0
1.680000 0 0 0 0 0 0
1.684000 0 0 0 0 0 0
1.688000 0 0 0 0 0 0
1.692000 0 0 0 0 0 0
1.696000 0 0 0 0 0 0
1.700000 0 0 0 0 0 0
1.704000 0 0 0 0 0 0
1.708000 0 0 0 0 0 0
1.712000 0 0 0 0 0 0
1.716000 0 0 0 0 0 0
1.720000 0 0 0 0 0 0
1.724000 0 0 0 0 0 0
1.728000 0 0 0 0 0 0
1.732000 0 0 0 0 0 0
1.736000 0 0 0 0 0 0
1.740000 0 0 0 0 0 0
1.744000 0 0 0 0 0 0
1.748000 0 0 0 0 0 0
1.752000 0 0 0 0 0 0
1.756000 0 0 0 0 0 0
1.760000 0 0 0 0 0 0
1.764000 0 0 0 0 0 0
1.768000 0 0 0 0 0 0
1.772000 0 0 0 0 0 0
1.776000 0 0 0 0 0 0
1.780000 0 0 0 0 0 0
1.784000 0 0 0 0 0 0
1.788000 0 0 0 0 0 0
1.792000 0 0 0 0 0 0
1.796000 0 0 0 0 0 0
1.800000 0 0 0 0 0 0
1.804000 0 0 0 0 0 0
1.808000 0 0 0 0 0 0
1.812000 0 0 0 0 0 0
1.816000 0 0 0 0 0 0
1.820000 0 0 0 0 0 0
1.824000 0 0 0 0 0 0
1.828000 0 0 0 0 0 0
1.832000 0 0 0 0 0 0
1.836000 0 0 0 0 0 0
1.840000 0 0 0 0 0 0
1.844000 0 0 0 0 0 0
1.848000 0 0 0 0 0 0
1.852000 0 0 0 0 0 0
1.856000 0 0 0 0 0 0
1.860000 0 0 0 0 0 0
1.864000 0 0 0 0 0 0
1.868000 0 0 0 0 0 0
1.872000 0 0 0 0 0 0
1.876000 0 0 0 0 0 0
1.880000 0 0 0 0 0 0
1.884000 0 0 0 0 0 0
1.888000 0 0 0 0 0 0
1.892000 0 0 0 0 0 0
1.896000 0 0 0 0 0 0
1.900000 0 0 0 0 0 0
1.904000 0 0 0 0 0 0
1.908000 0 0 0 0 0 0
1.912000 0 0 0 0 0 0
1.916000 0 0 0 0 0 0
1.920000 0 0 0 0 0 0
1.924000 0 0 0 0 0 0
1.928000 0 0 0 0 0 0
1.932000 0 0 0 0 0 0
1.936000 0 0 0 0 0 0
1.940000 0 0 0 0 0 0
1.944000 0 0 0 0 0 0
1.948000 0 0 0 0 0 0
1.952000 0 0 0 0 0 0
1.956000 0 0 0 0 0 0
1.960000 0 0 0 0 0 0
1.964000 0 0 0 0 0 0
1.968000 0 0 0 0 0 0
1.972000 0 0 0 0 0 0
1.976000 0 0 0 0 0 0
1.980000 0 0 0 0 0 0
1.984000 0 0 0 0 0 0
1.988000 0 0 0 0 0 0
1.992000 0 0 0 0 0 0
1.996000 0 0 0 0 0 0
2.000000 0 0 0 0 0 0
2.004000 0 0 0 0 0 0
2.008000 0 0 0 0 0 0
2.012000 0 0 0 0 0 0
2.016000 0 0 0 0 0 0
2.020000 0 0 0 0 0 0
2.024000 0 0 0 0 0 0
2.028000 0 0 0 0 0 0
2.032000 0 0 0 0 0 0
2.036000 0 0 0 0 0 0
2.040000 0 0 0 0 0 0
2.044000 0 0 0 0 0 0
2.048000 0 0 0 0 0 0
2.052000 0 0 0 0 0 0
2.056000 0 0 0 0 0 0
2.060000 0 0 0 0 0 0
2.064000 0 0 0 0 0 0
2.068000 0 0 0 0 0 0
2.072000 0 0 0 0 0 0
2.076000 0 0 0 0 0 0
2.080000 0 0 0 0 0 0
2.084000 0 0 0 0 0 0
2.088000 0 0 0 0 0 0
2.092000 0 0 0 0 0 0
2.096000 0 0 0 0 0 0
2.100000 0 0 0 0 0 0
2.104000 0 0 0 0 0 0
2.108000 0 0 0 0 0 0
2.112000 0 0 0 0 0 0
2.116000 0 0 0 0 0 0
2.120000 0 0 0 0 0 0
2.124000 0 0 0 0 0 0
2.128000 0 0 0 0 0 0
2.132000 0 0 0 0 0 0
2.136000 0 0 0 0 0 0
2.140000 0 0 0 0 0 0
2.144000 0 0 0 0 0 0
2.148000 0 0 0 0 0 0
2.152000 0 0 0 0 0 0
2.156000 0 0 0 0 0 0
2.160000 0 0 0 0 0 0
2.164000 0 0 0 0 0 0
2.168000 0 0 0 0 0 0
2.172000 0 0 0 0 0 0
2.176000 0 0 0 0 0 0
2.180000 0 0 0 0 0 0
2.184000 0 0 0 0 0 0
2.188000 0 0 0 0 0 0
2.192000 0 0 0 0 0 0
2.196000 0 0 0 0 0 0
2.200000 0 0 0 0 0 0
2.204000 0 0 0 0 0 0
2.208000 0 0 0 0 0 0
2.212000 0 0 0 0 0 0
2.216000 0 0 0 0 0 0
2.220000 0 0 0 0 0 0
2.224000 0 0 0 0 0 0
2.228000 0 0 0 0 0 0
2.232000 0 0 0 0 0 0
2.236000 0 0 0 0 0 0
2.240000 0 0 0 0 0 0
2.244000 0 0 0 0 0 0
2.248000 0 0 0 0 0 0
2.252000 0 0 0 0 0 0
2.256000 0 0 0 0 0 0
2.260000 0 0 0 0 0 0
2.264000 0 0 0 0 0 0
2.268000 0 0 0 0 0 0
2.272000 0 0 0 0 0 0
2.276000 0 0 0 0 0 0
2.280000 0 0 0 0 0 0
2.284000 0 0 0 0 0 0
2.288000 0 0 0 0 0 0
2.292000 0 0 0 0 0 0
2.296000 0 0 0 0 0 0
2.300000 0 0 0 0 0 0
2.304000 0 0 0 0 0 0
2.308000 0 0 0 0 0 0
2.312000 0 0 0 0 0 0
2.316000 0 0 0 0 0 0
2.320000 0 0 0 0 0 0
2.324000 0 0 0 0 0 0
2.328000 0 0 0 0 0 0
2.332000 0 0 0 0 0 0
2.336000 0 0 0 0 0 0
2.340000 0 0 0 0 0 0
2.344000 0 0 0 0 0 0
2.348000 0 0 0 0 0 0
2.352000 0 0 0 0 0 0
2.356000 0 0 0 0 0 0
2.360000 0 0 0 0 0 0
2.364000 0 0 0 0 0 0
2.368000 0 0 0 0 0 0
2.372000 0 0 0 0 0 0
2.376000 0 0 0 0 0 0
2.380000 0 0 0 0 0 0
2.384000 0 0 0 0 0 0
2.388000 0 0 0 0 0 0
2.392000 0 0 0 0 0 0
2.396000 0 0 0 0 0 0
2.400000 0 0 0 0 0 0
2.404000 0 0 0 0 0 0
2.408000 0 0 0 0 0 0
