# Supplementary material for: Refining amino acid hydrophobicity for dynamics simulation of membrane proteins
Source: PeerJ. 2018 Jan 10;6:e4230. doi: 10.7717/peerj.4230 (PMC5767086; doi:10.7717/peerj.4230)
Supplement: Supplemental Information 1 — Version 2.4 of the CgProt force field is included as a tar.gz archive. The package includes parameter text files, Python scripts, and equilibrated bilayer coordinates needed for simulations with the free Gromacs software package. [file peerj-06-4230-s001.tgz › cgprot24/nb/table_E2_E2.xvg]

0.000000 0 0 253.618 6.914927e+02 0 0
0.004000 0 0 250.852 6.914927e+02 0 0
0.008000 0 0 248.086 6.914927e+02 0 0
0.012000 0 0 245.32 6.914927e+02 0 0
0.016000 0 0 242.554 6.914927e+02 0 0
0.020000 0 0 239.788 6.914927e+02 0 0
0.024000 0 0 237.022 6.914927e+02 0 0
0.028000 0 0 234.256 6.914927e+02 0 0
0.032000 0 0 231.49 6.914927e+02 0 0
0.036000 0 0 228.724 6.914927e+02 0 0
0.040000 0 0 225.958 6.914927e+02 0 0
0.044000 0 0 223.192 6.914927e+02 0 0
0.048000 0 0 220.426 6.914927e+02 0 0
0.052000 0 0 217.661 6.914927e+02 0 0
0.056000 0 0 214.895 6.914927e+02 0 0
0.060000 0 0 212.129 6.914927e+02 0 0
0.064000 0 0 209.363 6.914927e+02 0 0
0.068000 0 0 206.597 6.914927e+02 0 0
0.072000 0 0 203.831 6.914927e+02 0 0
0.076000 0 0 201.065 6.914927e+02 0 0
0.080000 0 0 198.299 6.914927e+02 0 0
0.084000 0 0 195.533 6.914927e+02 0 0
0.088000 0 0 192.767 6.914927e+02 0 0
0.092000 0 0 190.001 6.914927e+02 0 0
0.096000 0 0 187.235 6.914927e+02 0 0
0.100000 0 0 184.469 6.914927e+02 0 0
0.104000 0 0 181.703 6.914927e+02 0 0
0.108000 0 0 178.937 6.914927e+02 0 0
0.112000 0 0 176.171 6.914927e+02 0 0
0.116000 0 0 173.405 6.914927e+02 0 0
0.120000 0 0 170.639 6.914927e+02 0 0
0.124000 0 0 167.873 6.914927e+02 0 0
0.128000 0 0 165.107 6.914927e+02 0 0
0.132000 0 0 162.341 6.914927e+02 0 0
0.136000 0 0 159.575 6.914927e+02 0 0
0.140000 0 0 156.809 6.914927e+02 0 0
0.144000 0 0 154.043 6.914927e+02 0 0
0.148000 0 0 151.277 6.914927e+02 0 0
0.152000 0 0 148.511 6.914927e+02 0 0
0.156000 0 0 145.745 6.914927e+02 0 0
0.160000 0 0 142.979 6.914927e+02 0 0
0.164000 0 0 140.213 6.914927e+02 0 0
0.168000 0 0 137.447 6.914927e+02 0 0
0.172000 0 0 134.681 6.914927e+02 0 0
0.176000 0 0 131.915 6.914927e+02 0 0
0.180000 0 0 129.149 6.914927e+02 0 0
0.184000 0 0 126.383 6.914927e+02 0 0
0.188000 0 0 123.618 6.914927e+02 0 0
0.192000 0 0 120.852 6.914927e+02 0 0
0.196000 0 0 118.086 6.914927e+02 0 0
0.200000 0 0 115.32 6.914927e+02 0 0
0.204000 0 0 112.554 6.914927e+02 0 0
0.208000 0 0 109.788 6.914927e+02 0 0
0.212000 0 0 107.022 6.914927e+02 0 0
0.216000 0 0 104.256 6.914927e+02 0 0
0.220000 0 0 101.49 6.914927e+02 0 0
0.224000 0 0 98.7238 6.914927e+02 0 0
0.228000 0 0 95.9579 6.914927e+02 0 0
0.232000 0 0 93.1919 6.914927e+02 0 0
0.236000 0 0 90.4259 6.914927e+02 0 0
0.240000 0 0 87.6599 6.914927e+02 0 0
0.244000 0 0 84.894 6.914927e+02 0 0
0.248000 0 0 82.128 6.914927e+02 0 0
0.252000 0 0 79.362 6.914927e+02 0 0
0.256000 0 0 76.5961 6.914927e+02 0 0
0.260000 0 0 73.8301 6.914927e+02 0 0
0.264000 0 0 71.0641 6.914927e+02 0 0
0.268000 0 0 68.2982 6.914927e+02 0 0
0.272000 0 0 65.5322 6.914927e+02 0 0
0.276000 0 0 62.7662 6.914927e+02 0 0
0.280000 0 0 60.0002 6.914927e+02 0 0
0.284000 0 0 57.2343 6.914927e+02 0 0
0.288000 0 0 54.4683 6.914927e+02 0 0
0.292000 0 0 51.7023 6.914927e+02 0 0
0.296000 0 0 48.9364 6.914927e+02 0 0
0.300000 0 0 46.1704 6.914927e+02 0 0
0.304000 0 0 43.4044 6.914927e+02 0 0
0.308000 0 0 40.6771 6.744871e+02 0 0
0.312000 0 0 37.99 6.713537e+02 0 0
0.316000 0 0 35.2878 6.820925e+02 0 0
0.320000 0 0 32.5162 7.039104e+02 0 0
0.324000 0 0 29.6834 7.083820e+02 0 0
0.328000 0 0 26.8822 6.880867e+02 0 0
0.332000 0 0 24.2117 6.430244e+02 0 0
0.336000 0 0 21.771 5.731953e+02 0 0
0.340000 0 0 19.6484 4.892522e+02 0 0
0.344000 0 0 17.8412 4.163473e+02 0 0
0.348000 0 0 16.3014 3.555402e+02 0 0
0.352000 0 0 14.9807 3.068309e+02 0 0
0.356000 0 0 13.8307 2.701451e+02 0 0
0.360000 0 0 12.8103 2.407863e+02 0 0
0.364000 0 0 11.8984 2.159573e+02 0 0
0.368000 0 0 11.0766 1.956582e+02 0 0
0.372000 0 0 10.327 1.798890e+02 0 0
0.376000 0 0 9.63183 1.681350e+02 0 0
0.380000 0 0 8.98071 1.575453e+02 0 0
0.384000 0 0 8.3705 1.476823e+02 0 0
0.388000 0 0 7.79828 1.385459e+02 0 0
0.392000 0 0 7.26116 1.301361e+02 0 0
0.396000 0 0 6.75641 1.222991e+02 0 0
0.400000 0 0 6.28231 1.148109e+02 0 0
0.404000 0 0 5.83746 1.076698e+02 0 0
0.408000 0 0 5.42049 1.008757e+02 0 0
0.412000 0 0 5.03 9.441703e+01 0 0
0.416000 0 0 4.66501 8.808689e+01 0 0
0.420000 0 0 4.32523 8.180891e+01 0 0
0.424000 0 0 4.01047 7.558307e+01 0 0
0.428000 0 0 3.7205 6.940939e+01 0 0
0.432000 0 0 3.45505 6.337090e+01 0 0
0.436000 0 0 3.21296 5.774365e+01 0 0
0.440000 0 0 2.99252 5.254964e+01 0 0
0.444000 0 0 2.79199 4.778887e+01 0 0
0.448000 0 0 2.60963 4.346129e+01 0 0
0.452000 0 0 2.44377 3.953293e+01 0 0
0.456000 0 0 2.29288 3.597475e+01 0 0
0.460000 0 0 2.15548 3.278674e+01 0 0
0.464000 0 0 2.03009 2.996891e+01 0 0
0.468000 0 0 1.91524 2.751104e+01 0 0
0.472000 0 0 1.80965 2.532708e+01 0 0
0.476000 0 0 1.71228 2.339758e+01 0 0
0.480000 0 0 1.62213 2.172255e+01 0 0
0.484000 0 0 1.53816 2.030197e+01 0 0
0.488000 0 0 1.45943 1.907715e+01 0 0
0.492000 0 0 1.38545 1.792707e+01 0 0
0.496000 0 0 1.31592 1.684807e+01 0 0
0.500000 0 0 1.25057 1.584014e+01 0 0
0.504000 0 0 1.18911 1.490245e+01 0 0
0.508000 0 0 1.13131 1.400130e+01 0 0
0.512000 0 0 1.07707 1.311920e+01 0 0
0.516000 0 0 1.02633 1.225616e+01 0 0
0.520000 0 0 0.978996 1.141218e+01 0 0
0.524000 0 0 0.935004 1.058674e+01 0 0
0.528000 0 0 0.894281 9.777397e+00 0 0
0.532000 0 0 0.856763 8.983842e+00 0 0
0.536000 0 0 0.822389 8.206072e+00 0 0
0.540000 0 0 0.791094 7.444086e+00 0 0
0.544000 0 0 0.762805 6.706276e+00 0 0
0.548000 0 0 0.737397 6.003207e+00 0 0
0.552000 0 0 0.714733 5.334913e+00 0 0
0.556000 0 0 0.694671 4.701392e+00 0 0
0.560000 0 0 0.677075 4.102456e+00 0 0
0.564000 0 0 0.66181 3.535425e+00 0 0
0.568000 0 0 0.64875 2.999438e+00 0 0
0.572000 0 0 0.637773 2.494494e+00 0 0
0.576000 0 0 0.628753 2.020595e+00 0 0
0.580000 0 0 0.621569 1.575373e+00 0 0
0.584000 0 0 0.616121 1.151978e+00 0 0
0.588000 0 0 0.612324 7.499741e-01 0 0
0.592000 0 0 0.610093 3.693623e-01 0 0
0.596000 0 0 0.609341 1.011976e-02 0 0
0.600000 0 0 0.609989 -3.317810e-01 0 0
0.604000 0 0 0.611976 -6.593106e-01 0 0
0.608000 0 0 0.615245 -9.724690e-01 0 0
0.612000 0 0 0.619737 -1.271256e+00 0 0
0.616000 0 0 0.625395 -1.555268e+00 0 0
0.620000 0 0 0.632155 -1.821641e+00 0 0
0.624000 0 0 0.639944 -2.069821e+00 0 0
0.628000 0 0 0.648689 -2.299805e+00 0 0
0.632000 0 0 0.658318 -2.511595e+00 0 0
0.636000 0 0 0.668754 -2.701880e+00 0 0
0.640000 0 0 0.679896 -2.864710e+00 0 0
0.644000 0 0 0.691635 -2.999965e+00 0 0
0.648000 0 0 0.703859 -3.107646e+00 0 0
0.652000 0 0 0.716459 -3.187467e+00 0 0
0.656000 0 0 0.72931 -3.231540e+00 0 0
0.660000 0 0 0.742259 -3.236293e+00 0 0
0.664000 0 0 0.755148 -3.201725e+00 0 0
0.668000 0 0 0.767821 -3.127836e+00 0 0
0.672000 0 0 0.780118 -3.013370e+00 0 0
0.676000 0 0 0.791866 -2.853160e+00 0 0
0.680000 0 0 0.802881 -2.646645e+00 0 0
0.684000 0 0 0.812978 -2.393828e+00 0 0
0.688000 0 0 0.82197 -2.094707e+00 0 0
0.692000 0 0 0.829677 -1.752278e+00 0 0
0.696000 0 0 0.835935 -1.369780e+00 0 0
0.700000 0 0 0.840582 -9.472144e-01 0 0
0.704000 0 0 0.843459 -4.845818e-01 0 0
0.708000 0 0 0.844406 1.625681e-02 0 0
0.712000 0 0 0.843309 5.343241e-01 0 0
0.716000 0 0 0.840117 1.063739e+00 0 0
0.720000 0 0 0.834784 1.604501e+00 0 0
0.724000 0 0 0.827265 2.156610e+00 0 0
0.728000 0 0 0.817527 2.708758e+00 0 0
0.732000 0 0 0.805635 3.232344e+00 0 0
0.736000 0 0 0.791708 3.725973e+00 0 0
0.740000 0 0 0.775867 4.189646e+00 0 0
0.744000 0 0 0.758231 4.623154e+00 0 0
0.748000 0 0 0.738947 5.009055e+00 0 0
0.752000 0 0 0.718237 5.336196e+00 0 0
0.756000 0 0 0.696336 5.604578e+00 0 0
0.760000 0 0 0.673479 5.814200e+00 0 0
0.764000 0 0 0.6499 5.965896e+00 0 0
0.768000 0 0 0.625822 6.064666e+00 0 0
0.772000 0 0 0.601452 6.111342e+00 0 0
0.776000 0 0 0.577 6.105925e+00 0 0
0.780000 0 0 0.552674 6.048415e+00 0 0
0.784000 0 0 0.528667 5.951586e+00 0 0
0.788000 0 0 0.505087 5.835417e+00 0 0
0.792000 0 0 0.48201 5.700146e+00 0 0
0.796000 0 0 0.459511 5.545773e+00 0 0
0.800000 0 0 0.437668 5.373269e+00 0 0
0.804000 0 0 0.41652 5.202529e+00 0 0
0.808000 0 0 0.396035 5.041419e+00 0 0
0.812000 0 0 0.376176 4.889940e+00 0 0
0.816000 0 0 0.356903 4.748092e+00 0 0
0.820000 0 0 0.338178 4.615805e+00 0 0
0.824000 0 0 0.319964 4.492835e+00 0 0
0.828000 0 0 0.302223 4.379159e+00 0 0
0.832000 0 0 0.284919 4.274778e+00 0 0
0.836000 0 0 0.268013 4.179686e+00 0 0
0.840000 0 0 0.251483 4.083324e+00 0 0
0.844000 0 0 0.235361 3.975928e+00 0 0
0.848000 0 0 0.21969 3.857499e+00 0 0
0.852000 0 0 0.204516 3.728036e+00 0 0
0.856000 0 0 0.189881 3.586516e+00 0 0
0.860000 0 0 0.175853 3.423458e+00 0 0
0.864000 0 0 0.162525 3.236558e+00 0 0
0.868000 0 0 0.149993 3.025814e+00 0 0
0.872000 0 0 0.138351 2.791228e+00 0 0
0.876000 0 0 0.12769 2.537013e+00 0 0
0.880000 0 0 0.118068 2.272476e+00 0 0
0.884000 0 0 0.109524 1.997953e+00 0 0
0.888000 0 0 0.102098 1.713444e+00 0 0
0.892000 0 0 0.0958294 1.419305e+00 0 0
0.896000 0 0 0.0907304 1.133213e+00 0 0
0.900000 0 0 0.0867399 8.649993e-01 0 0
0.904000 0 0 0.0837865 6.146650e-01 0 0
0.908000 0 0 0.0817987 3.822096e-01 0 0
0.912000 0 0 0.0807034 1.698703e-01 0 0
0.916000 0 0 0.0803965 -1.086670e-02 0 0
0.920000 0 0 0.080746 -1.583770e-01 0 0
0.924000 0 0 0.0816192 -2.726606e-01 0 0
0.928000 0 0 0.082883 -3.537175e-01 0 0
0.932000 0 0 0.0844113 -4.069780e-01 0 0
0.936000 0 0 0.0861116 -4.398048e-01 0 0
0.940000 0 0 0.0879025 -4.522390e-01 0 0
0.944000 0 0 0.0897024 -4.442806e-01 0 0
0.948000 0 0 0.09143 -4.170698e-01 0 0
0.952000 0 0 0.0930397 -3.886065e-01 0 0
0.956000 0 0 0.0945455 -3.651038e-01 0 0
0.960000 0 0 0.0959672 -3.465619e-01 0 0
0.964000 0 0 0.0973246 -3.329807e-01 0 0
0.968000 0 0 0.0986401 -3.270377e-01 0 0
0.972000 0 0 0.0999627 -3.370462e-01 0 0
0.976000 0 0 0.101359 -3.635997e-01 0 0
0.980000 0 0 0.102894 -4.066983e-01 0 0
0.984000 0 0 0.104634 -4.663154e-01 0 0
0.988000 0 0 0.106635 -5.342120e-01 0 0
0.992000 0 0 0.10891 -6.038433e-01 0 0
0.996000 0 0 0.111468 -6.752093e-01 0 0
1.000000 0 0 0.114314 -7.483098e-01 0 0
1.004000 0 0 0.117455 -8.208728e-01 0 0
1.008000 0 0 0.120855 -8.753672e-01 0 0
1.012000 0 0 0.124429 -9.081085e-01 0 0
1.016000 0 0 0.128091 -9.190966e-01 0 0
1.020000 0 0 0.131753 -9.083315e-01 0 0
1.024000 0 0 0.135326 -8.736497e-01 0 0
1.028000 0 0 0.138705 -8.108812e-01 0 0
1.032000 0 0 0.141776 -7.199218e-01 0 0
1.036000 0 0 0.144426 -6.007714e-01 0 0
1.040000 0 0 0.146544 -4.538191e-01 0 0
1.044000 0 0 0.148039 -2.919255e-01 0 0
1.048000 0 0 0.148868 -1.213291e-01 0 0
1.052000 0 0 0.148998 5.797005e-02 0 0
1.056000 0 0 0.148393 2.459720e-01 0 0
1.060000 0 0 0.147022 4.381899e-01 0 0
1.064000 0 0 0.14491 6.147765e-01 0 0
1.068000 0 0 0.142127 7.733759e-01 0 0
1.072000 0 0 0.138747 9.139882e-01 0 0
1.076000 0 0 0.13484 1.036613e+00 0 0
1.080000 0 0 0.130483 1.137595e+00 0 0
1.084000 0 0 0.125773 1.212659e+00 0 0
1.088000 0 0 0.120816 1.261800e+00 0 0
1.092000 0 0 0.115714 1.285016e+00 0 0
1.096000 0 0 0.11057 1.283134e+00 0 0
1.100000 0 0 0.105467 1.266496e+00 0 0
1.104000 0 0 0.100453 1.238216e+00 0 0
1.108000 0 0 0.0955765 1.198294e+00 0 0
1.112000 0 0 0.0908825 1.146729e+00 0 0
1.116000 0 0 0.0864126 1.089329e+00 0 0
1.120000 0 0 0.0821539 1.041821e+00 0 0
1.124000 0 0 0.0780637 1.005086e+00 0 0
1.128000 0 0 0.0740988 9.791237e-01 0 0
1.132000 0 0 0.0702163 9.639279e-01 0 0
1.136000 0 0 0.0663741 9.587856e-01 0 0
1.140000 0 0 0.0625333 9.632067e-01 0 0
1.144000 0 0 0.0586557 9.771914e-01 0 0
1.148000 0 0 0.054703 1.000740e+00 0 0
1.152000 0 0 0.0506376 1.032861e+00 0 0
1.156000 0 0 0.046438 1.067105e+00 0 0
1.160000 0 0 0.0420995 1.102308e+00 0 0
1.164000 0 0 0.0376183 1.138469e+00 0 0
1.168000 0 0 0.0329905 1.175589e+00 0 0
1.172000 0 0 0.0282245 1.203036e+00 0 0
1.176000 0 0 0.0234032 1.202960e+00 0 0
1.180000 0 0 0.0186379 1.175078e+00 0 0
1.184000 0 0 0.0140397 1.119390e+00 0 0
1.188000 0 0 0.00972 1.035317e+00 0 0
1.192000 0 0 0.00581519 9.090951e-01 0 0
1.196000 0 0 0.00251121 7.348948e-01 0 0
1.200000 0 0 0 0 0 0
1.204000 0 0 0 0 0 0
1.208000 0 0 0 0 0 0
1.212000 0 0 0 0 0 0
1.216000 0 0 0 0 0 0
1.220000 0 0 0 0 0 0
1.224000 0 0 0 0 0 0
1.228000 0 0 0 0 0 0
1.232000 0 0 0 0 0 0
1.236000 0 0 0 0 0 0
1.240000 0 0 0 0 0 0
1.244000 0 0 0 0 0 0
1.248000 0 0 0 0 0 0
1.252000 0 0 0 0 0 0
1.256000 0 0 0 0 0 0
1.260000 0 0 0 0 0 0
1.264000 0 0 0 0 0 0
1.268000 0 0 0 0 0 0
1.272000 0 0 0 0 0 0
1.276000 0 0 0 0 0 0
1.280000 0 0 0 0 0 0
1.284000 0 0 0 0 0 0
1.288000 0 0 0 0 0 0
1.292000 0 0 0 0 0 0
1.296000 0 0 0 0 0 0
1.300000 0 0 0 0 0 0
1.304000 0 0 0 0 0 0
1.308000 0 0 0 0 0 0
1.312000 0 0 0 0 0 0
1.316000 0 0 0 0 0 0
1.320000 0 0 0 0 0 0
1.324000 0 0 0 0 0 0
1.328000 0 0 0 0 0 0
1.332000 0 0 0 0 0 0
1.336000 0 0 0 0 0 0
1.340000 0 0 0 0 0 0
1.344000 0 0 0 0 0 0
1.348000 0 0 0 0 0 0
1.352000 0 0 0 0 0 0
1.356000 0 0 0 0 0 0
1.360000 0 0 0 0 0 0
1.364000 0 0 0 0 0 0
1.368000 0 0 0 0 0 0
1.372000 0 0 0 0 0 0
1.376000 0 0 0 0 0 0
1.380000 0 0 0 0 0 0
1.384000 0 0 0 0 0 0
1.388000 0 0 0 0 0 0
1.392000 0 0 0 0 0 0
1.396000 0 0 0 0 0 0
1.400000 0 0 0 0 0 0
1.404000 0 0 0 0 0 0
1.408000 0 0 0 0 0 0
1.412000 0 0 0 0 0 0
1.416000 0 0 0 0 0 0
1.420000 0 0 0 0 0 0
1.424000 0 0 0 0 0 0
1.428000 0 0 0 0 0 0
1.432000 0 0 0 0 0 0
1.436000 0 0 0 0 0 0
1.440000 0 0 0 0 0 0
1.444000 0 0 0 0 0 0
1.448000 0 0 0 0 0 0
1.452000 0 0 0 0 0 0
1.456000 0 0 0 0 0 0
1.460000 0 0 0 0 0 0
1.464000 0 0 0 0 0 0
1.468000 0 0 0 0 0 0
1.472000 0 0 0 0 0 0
1.476000 0 0 0 0 0 0
1.480000 0 0 0 0 0 0
1.484000 0 0 0 0 0 0
1.488000 0 0 0 0 0 0
1.492000 0 0 0 0 0 0
1.496000 0 0 0 0 0 0
1.500000 0 0 0 0 0 0
1.504000 0 0 0 0 0 0
1.508000 0 0 0 0 0 0
1.512000 0 0 0 0 0 0
1.516000 0 0 0 0 0 0
1.520000 0 0 0 0 0 0
1.524000 0 0 0 0 0 0
1.528000 0 0 0 0 0 0
1.532000 0 0 0 0 0 0
1.536000 0 0 0 0 0 0
1.540000 0 0 0 0 0 0
1.544000 0 0 0 0 0 0
1.548000 0 0 0 0 0 0
1.552000 0 0 0 0 0 0
1.556000 0 0 0 0 0 0
1.560000 0 0 0 0 0 0
1.564000 0 0 0 0 0 0
1.568000 0 0 0 0 0 0
1.572000 0 0 0 0 0 0
1.576000 0 0 0 0 0 0
1.580000 0 0 0 0 0 0
1.584000 0 0 0 0 0 0
1.588000 0 0 0 0 0 0
1.592000 0 0 0 0 0 0
1.596000 0 0 0 0 0 0
1.600000 0 0 0 0 0 0
1.604000 0 0 0 0 0 0
1.608000 0 0 0 0 0 0
1.612000 0 0 0 0 0 0
1.616000 0 0 0 0 0 0
1.620000 0 0 0 0 0 0
1.624000 0 0 0 0 0 0
1.628000 0 0 0 0 0 0
1.632000 0 0 0 0 0 0
1.636000 0 0 0 0 0 0
1.640000 0 0 0 0 0 0
1.644000 0 0 0 0 0 0
1.648000 0 0 0 0 0 0
1.652000 0 0 0 0 0 0
1.656000 0 0 0 0 0 0
1.660000 0 0 0 0 0 0
1.664000 0 0 0 0 0 0
1.668000 0 0 0 0 0 0
1.672000 0 0 0 0 0 0
1.676000 0 0 0 0 0 0
1.680000 0 0 0 0 0 0
1.684000 0 0 0 0 0 0
1.688000 0 0 0 0 0 0
1.692000 0 0 0 0 0 0
1.696000 0 0 0 0 0 0
1.700000 0 0 0 0 0 0
1.704000 0 0 0 0 0 0
1.708000 0 0 0 0 0 0
1.712000 0 0 0 0 0 0
1.716000 0 0 0 0 0 0
1.720000 0 0 0 0 0 0
1.724000 0 0 0 0 0 0
1.728000 0 0 0 0 0 0
1.732000 0 0 0 0 0 0
1.736000 0 0 0 0 0 0
1.740000 0 0 0 0 0 0
1.744000 0 0 0 0 0 0
1.748000 0 0 0 0 0 0
1.752000 0 0 0 0 0 0
1.756000 0 0 0 0 0 0
1.760000 0 0 0 0 0 0
1.764000 0 0 0 0 0 0
1.768000 0 0 0 0 0 0
1.772000 0 0 0 0 0 0
1.776000 0 0 0 0 0 0
1.780000 0 0 0 0 0 0
1.784000 0 0 0 0 0 0
1.788000 0 0 0 0 0 0
1.792000 0 0 0 0 0 0
1.796000 0 0 0 0 0 0
1.800000 0 0 0 0 0 0
1.804000 0 0 0 0 0 0
1.808000 0 0 0 0 0 0
1.812000 0 0 0 0 0 0
1.816000 0 0 0 0 0 0
1.820000 0 0 0 0 0 0
1.824000 0 0 0 0 0 0
1.828000 0 0 0 0 0 0
1.832000 0 0 0 0 0 0
1.836000 0 0 0 0 0 0
1.840000 0 0 0 0 0 0
1.844000 0 0 0 0 0 0
1.848000 0 0 0 0 0 0
1.852000 0 0 0 0 0 0
1.856000 0 0 0 0 0 0
1.860000 0 0 0 0 0 0
1.864000 0 0 0 0 0 0
1.868000 0 0 0 0 0 0
1.872000 0 0 0 0 0 0
1.876000 0 0 0 0 0 0
1.880000 0 0 0 0 0 0
1.884000 0 0 0 0 0 0
1.888000 0 0 0 0 0 0
1.892000 0 0 0 0 0 0
1.896000 0 0 0 0 0 0
1.900000 0 0 0 0 0 0
1.904000 0 0 0 0 0 0
1.908000 0 0 0 0 0 0
1.912000 0 0 0 0 0 0
1.916000 0 0 0 0 0 0
1.920000 0 0 0 0 0 0
1.924000 0 0 0 0 0 0
1.928000 0 0 0 0 0 0
1.932000 0 0 0 0 0 0
1.936000 0 0 0 0 0 0
1.940000 0 0 0 0 0 0
1.944000 0 0 0 0 0 0
1.948000 0 0 0 0 0 0
1.952000 0 0 0 0 0 0
1.956000 0 0 0 0 0 0
1.960000 0 0 0 0 0 0
1.964000 0 0 0 0 0 0
1.968000 0 0 0 0 0 0
1.972000 0 0 0 0 0 0
1.976000 0 0 0 0 0 0
1.980000 0 0 0 0 0 0
1.984000 0 0 0 0 0 0
1.988000 0 0 0 0 0 0
1.992000 0 0 0 0 0 0
1.996000 0 0 0 0 0 0
2.000000 0 0 0 0 0 0
2.004000 0 0 0 0 0 0
2.008000 0 0 0 0 0 0
2.012000 0 0 0 0 0 0
2.016000 0 0 0 0 0 0
2.020000 0 0 0 0 0 0
2.024000 0 0 0 0 0 0
2.028000 0 0 0 0 0 0
2.032000 0 0 0 0 0 0
2.036000 0 0 0 0 0 0
2.040000 0 0 0 0 0 0
2.044000 0 0 0 0 0 0
2.048000 0 0 0 0 0 0
2.052000 0 0 0 0 0 0
2.056000 0 0 0 0 0 0
2.060000 0 0 0 0 0 0
2.064000 0 0 0 0 0 0
2.068000 0 0 0 0 0 0
2.072000 0 0 0 0 0 0
2.076000 0 0 0 0 0 0
2.080000 0 0 0 0 0 0
2.084000 0 0 0 0 0 0
2.088000 0 0 0 0 0 0
2.092000 0 0 0 0 0 0
2.096000 0 0 0 0 0 0
2.100000 0 0 0 0 0 0
2.104000 0 0 0 0 0 0
2.108000 0 0 0 0 0 0
2.112000 0 0 0 0 0 0
2.116000 0 0 0 0 0 0
2.120000 0 0 0 0 0 0
2.124000 0 0 0 0 0 0
2.128000 0 0 0 0 0 0
2.132000 0 0 0 0 0 0
2.136000 0 0 0 0 0 0
2.140000 0 0 0 0 0 0
2.144000 0 0 0 0 0 0
2.148000 0 0 0 0 0 0
2.152000 0 0 0 0 0 0
2.156000 0 0 0 0 0 0
2.160000 0 0 0 0 0 0
2.164000 0 0 0 0 0 0
2.168000 0 0 0 0 0 0
2.172000 0 0 0 0 0 0
2.176000 0 0 0 0 0 0
2.180000 0 0 0 0 0 0
2.184000 0 0 0 0 0 0
2.188000 0 0 0 0 0 0
2.192000 0 0 0 0 0 0
2.196000 0 0 0 0 0 0
2.200000 0 0 0 0 0 0
2.204000 0 0 0 0 0 0
2.208000 0 0 0 0 0 0
2.212000 0 0 0 0 0 0
2.216000 0 0 0 0 0 0
2.220000 0 0 0 0 0 0
2.224000 0 0 0 0 0 0
2.228000 0 0 0 0 0 0
2.232000 0 0 0 0 0 0
2.236000 0 0 0 0 0 0
2.240000 0 0 0 0 0 0
2.244000 0 0 0 0 0 0
2.248000 0 0 0 0 0 0
2.252000 0 0 0 0 0 0
2.256000 0 0 0 0 0 0
2.260000 0 0 0 0 0 0
2.264000 0 0 0 0 0 0
2.268000 0 0 0 0 0 0
2.272000 0 0 0 0 0 0
2.276000 0 0 0 0 0 0
2.280000 0 0 0 0 0 0
2.284000 0 0 0 0 0 0
2.288000 0 0 0 0 0 0
2.292000 0 0 0 0 0 0
2.296000 0 0 0 0 0 0
2.300000 0 0 0 0 0 0
2.304000 0 0 0 0 0 0
2.308000 0 0 0 0 0 0
2.312000 0 0 0 0 0 0
2.316000 0 0 0 0 0 0
2.320000 0 0 0 0 0 0
2.324000 0 0 0 0 0 0
2.328000 0 0 0 0 0 0
2.332000 0 0 0 0 0 0
2.336000 0 0 0 0 0 0
2.340000 0 0 0 0 0 0
2.344000 0 0 0 0 0 0
2.348000 0 0 0 0 0 0
2.352000 0 0 0 0 0 0
2.356000 0 0 0 0 0 0
2.360000 0 0 0 0 0 0
2.364000 0 0 0 0 0 0
2.368000 0 0 0 0 0 0
2.372000 0 0 0 0 0 0
2.376000 0 0 0 0 0 0
2.380000 0 0 0 0 0 0
2.384000 0 0 0 0 0 0
2.388000 0 0 0 0 0 0
2.392000 0 0 0 0 0 0
2.396000 0 0 0 0 0 0
2.400000 0 0 0 0 0 0
2.404000 0 0 0 0 0 0
2.408000 0 0 0 0 0 0
