# Supplementary material for: Refining amino acid hydrophobicity for dynamics simulation of membrane proteins
Source: PeerJ. 2018 Jan 10;6:e4230. doi: 10.7717/peerj.4230 (PMC5767086; doi:10.7717/peerj.4230)
Supplement: Supplemental Information 1 — Version 2.4 of the CgProt force field is included as a tar.gz archive. The package includes parameter text files, Python scripts, and equilibrated bilayer coordinates needed for simulations with the free Gromacs software package. [file peerj-06-4230-s001.tgz › cgprot24/nb/table_E2_S1.xvg]

0.000000 0 0 202.277 5.491400e+02 0 0
0.004000 0 0 200.081 5.491400e+02 0 0
0.008000 0 0 197.884 5.491400e+02 0 0
0.012000 0 0 195.688 5.491400e+02 0 0
0.016000 0 0 193.491 5.491400e+02 0 0
0.020000 0 0 191.294 5.491400e+02 0 0
0.024000 0 0 189.098 5.491400e+02 0 0
0.028000 0 0 186.901 5.491400e+02 0 0
0.032000 0 0 184.705 5.491400e+02 0 0
0.036000 0 0 182.508 5.491400e+02 0 0
0.040000 0 0 180.312 5.491400e+02 0 0
0.044000 0 0 178.115 5.491400e+02 0 0
0.048000 0 0 175.919 5.491400e+02 0 0
0.052000 0 0 173.722 5.491400e+02 0 0
0.056000 0 0 171.525 5.491400e+02 0 0
0.060000 0 0 169.329 5.491400e+02 0 0
0.064000 0 0 167.132 5.491400e+02 0 0
0.068000 0 0 164.936 5.491400e+02 0 0
0.072000 0 0 162.739 5.491400e+02 0 0
0.076000 0 0 160.543 5.491400e+02 0 0
0.080000 0 0 158.346 5.491400e+02 0 0
0.084000 0 0 156.15 5.491400e+02 0 0
0.088000 0 0 153.953 5.491400e+02 0 0
0.092000 0 0 151.756 5.491400e+02 0 0
0.096000 0 0 149.56 5.491400e+02 0 0
0.100000 0 0 147.363 5.491400e+02 0 0
0.104000 0 0 145.167 5.491400e+02 0 0
0.108000 0 0 142.97 5.491400e+02 0 0
0.112000 0 0 140.774 5.491400e+02 0 0
0.116000 0 0 138.577 5.491400e+02 0 0
0.120000 0 0 136.38 5.491400e+02 0 0
0.124000 0 0 134.184 5.491400e+02 0 0
0.128000 0 0 131.987 5.491400e+02 0 0
0.132000 0 0 129.791 5.491400e+02 0 0
0.136000 0 0 127.594 5.491400e+02 0 0
0.140000 0 0 125.398 5.491400e+02 0 0
0.144000 0 0 123.201 5.491400e+02 0 0
0.148000 0 0 121.005 5.491400e+02 0 0
0.152000 0 0 118.808 5.491400e+02 0 0
0.156000 0 0 116.611 5.491400e+02 0 0
0.160000 0 0 114.415 5.491400e+02 0 0
0.164000 0 0 112.218 5.491400e+02 0 0
0.168000 0 0 110.022 5.491400e+02 0 0
0.172000 0 0 107.825 5.491400e+02 0 0
0.176000 0 0 105.629 5.491400e+02 0 0
0.180000 0 0 103.432 5.491400e+02 0 0
0.184000 0 0 101.236 5.491400e+02 0 0
0.188000 0 0 99.039 5.491400e+02 0 0
0.192000 0 0 96.8424 5.491400e+02 0 0
0.196000 0 0 94.6459 5.491400e+02 0 0
0.200000 0 0 92.4493 5.491400e+02 0 0
0.204000 0 0 90.2527 5.491400e+02 0 0
0.208000 0 0 88.0562 5.491400e+02 0 0
0.212000 0 0 85.8596 5.491400e+02 0 0
0.216000 0 0 83.6631 5.491400e+02 0 0
0.220000 0 0 81.4665 5.491400e+02 0 0
0.224000 0 0 79.2699 5.491400e+02 0 0
0.228000 0 0 77.0734 5.491400e+02 0 0
0.232000 0 0 74.8768 5.491400e+02 0 0
0.236000 0 0 72.6803 5.491400e+02 0 0
0.240000 0 0 70.4837 5.491400e+02 0 0
0.244000 0 0 68.2871 5.491400e+02 0 0
0.248000 0 0 66.0906 5.491400e+02 0 0
0.252000 0 0 63.894 5.491400e+02 0 0
0.256000 0 0 61.6975 5.491400e+02 0 0
0.260000 0 0 59.5009 5.491400e+02 0 0
0.264000 0 0 57.3043 5.491400e+02 0 0
0.268000 0 0 55.1078 5.491400e+02 0 0
0.272000 0 0 52.9112 5.491400e+02 0 0
0.276000 0 0 50.7147 5.491400e+02 0 0
0.280000 0 0 48.5181 5.491400e+02 0 0
0.284000 0 0 46.3215 5.491400e+02 0 0
0.288000 0 0 44.125 5.491400e+02 0 0
0.292000 0 0 41.9284 5.491400e+02 0 0
0.296000 0 0 39.7319 5.491400e+02 0 0
0.300000 0 0 37.5353 5.491400e+02 0 0
0.304000 0 0 35.3387 5.491400e+02 0 0
0.308000 0 0 33.1812 5.317190e+02 0 0
0.312000 0 0 31.0683 5.268305e+02 0 0
0.316000 0 0 28.9498 5.344746e+02 0 0
0.320000 0 0 26.7767 5.528015e+02 0 0
0.324000 0 0 24.5408 5.629871e+02 0 0
0.328000 0 0 22.2902 5.601172e+02 0 0
0.332000 0 0 20.0773 5.441919e+02 0 0
0.336000 0 0 17.9541 5.152111e+02 0 0
0.340000 0 0 15.9698 4.763354e+02 0 0
0.344000 0 0 14.1463 4.350269e+02 0 0
0.348000 0 0 12.4924 3.916002e+02 0 0
0.352000 0 0 11.0164 3.460552e+02 0 0
0.356000 0 0 9.72673 2.984954e+02 0 0
0.360000 0 0 8.62163 2.554615e+02 0 0
0.364000 0 0 7.67181 2.208490e+02 0 0
0.368000 0 0 6.84361 1.946579e+02 0 0
0.372000 0 0 6.10333 1.768882e+02 0 0
0.376000 0 0 5.41812 1.663254e+02 0 0
0.380000 0 0 4.7728 1.562404e+02 0 0
0.384000 0 0 4.16894 1.456001e+02 0 0
0.388000 0 0 3.60874 1.344044e+02 0 0
0.392000 0 0 3.09444 1.226534e+02 0 0
0.396000 0 0 2.62713 1.112833e+02 0 0
0.400000 0 0 2.20184 1.016570e+02 0 0
0.404000 0 0 1.81154 9.378615e+01 0 0
0.408000 0 0 1.44921 8.767064e+01 0 0
0.412000 0 0 1.10786 8.322971e+01 0 0
0.416000 0 0 0.783262 7.901929e+01 0 0
0.420000 0 0 0.47611 7.450621e+01 0 0
0.424000 0 0 0.187615 6.969048e+01 0 0
0.428000 0 0 -0.081011 6.457210e+01 0 0
0.432000 0 0 -0.328719 5.933468e+01 0 0
0.436000 0 0 -0.556386 5.458850e+01 0 0
0.440000 0 0 -0.766147 5.038223e+01 0 0
0.444000 0 0 -0.960164 4.671586e+01 0 0
0.448000 0 0 -1.14059 4.358898e+01 0 0
0.452000 0 0 -1.30922 4.072763e+01 0 0
0.456000 0 0 -1.46646 3.789746e+01 0 0
0.460000 0 0 -1.61244 3.509849e+01 0 0
0.464000 0 0 -1.74729 3.233072e+01 0 0
0.468000 0 0 -1.87114 2.961227e+01 0 0
0.472000 0 0 -1.98447 2.709599e+01 0 0
0.476000 0 0 -2.08822 2.481642e+01 0 0
0.480000 0 0 -2.18332 2.277357e+01 0 0
0.484000 0 0 -2.27072 2.096743e+01 0 0
0.488000 0 0 -2.35131 1.933708e+01 0 0
0.492000 0 0 -2.42548 1.775695e+01 0 0
0.496000 0 0 -2.49343 1.622323e+01 0 0
0.500000 0 0 -2.55533 1.473592e+01 0 0
0.504000 0 0 -2.61138 1.329571e+01 0 0
0.508000 0 0 -2.6618 1.193010e+01 0 0
0.512000 0 0 -2.70694 1.065336e+01 0 0
0.516000 0 0 -2.74714 9.465494e+00 0 0
0.520000 0 0 -2.78278 8.366500e+00 0 0
0.524000 0 0 -2.81419 7.348085e+00 0 0
0.528000 0 0 -2.84161 6.370804e+00 0 0
0.532000 0 0 -2.8652 5.429543e+00 0 0
0.536000 0 0 -2.8851 4.524302e+00 0 0
0.540000 0 0 -2.90145 3.655082e+00 0 0
0.544000 0 0 -2.9144 2.827698e+00 0 0
0.548000 0 0 -2.92413 2.049472e+00 0 0
0.552000 0 0 -2.93086 1.320428e+00 0 0
0.556000 0 0 -2.93476 6.405668e-01 0 0
0.560000 0 0 -2.93605 8.729913e-03 0 0
0.564000 0 0 -2.93487 -5.912933e-01 0 0
0.568000 0 0 -2.93135 -1.164724e+00 0 0
0.572000 0 0 -2.92559 -1.711561e+00 0 0
0.576000 0 0 -2.91769 -2.231806e+00 0 0
0.580000 0 0 -2.90777 -2.726904e+00 0 0
0.584000 0 0 -2.89591 -3.201045e+00 0 0
0.588000 0 0 -2.88219 -3.654495e+00 0 0
0.592000 0 0 -2.8667 -4.087252e+00 0 0
0.596000 0 0 -2.84952 -4.499349e+00 0 0
0.600000 0 0 -2.83072 -4.896182e+00 0 0
0.604000 0 0 -2.81036 -5.281731e+00 0 0
0.608000 0 0 -2.78848 -5.655999e+00 0 0
0.612000 0 0 -2.76513 -6.018983e+00 0 0
0.616000 0 0 -2.74035 -6.370238e+00 0 0
0.620000 0 0 -2.71419 -6.706596e+00 0 0
0.624000 0 0 -2.68672 -7.027441e+00 0 0
0.628000 0 0 -2.65799 -7.332773e+00 0 0
0.632000 0 0 -2.62807 -7.622592e+00 0 0
0.636000 0 0 -2.59703 -7.895035e+00 0 0
0.640000 0 0 -2.56494 -8.146756e+00 0 0
0.644000 0 0 -2.53189 -8.377684e+00 0 0
0.648000 0 0 -2.49795 -8.587822e+00 0 0
0.652000 0 0 -2.46321 -8.777082e+00 0 0
0.656000 0 0 -2.42776 -8.943066e+00 0 0
0.660000 0 0 -2.3917 -9.084687e+00 0 0
0.664000 0 0 -2.35512 -9.201946e+00 0 0
0.668000 0 0 -2.31812 -9.294842e+00 0 0
0.672000 0 0 -2.28079 -9.364037e+00 0 0
0.676000 0 0 -2.24323 -9.412255e+00 0 0
0.680000 0 0 -2.20552 -9.439790e+00 0 0
0.684000 0 0 -2.16774 -9.446640e+00 0 0
0.688000 0 0 -2.12997 -9.432808e+00 0 0
0.692000 0 0 -2.0923 -9.401584e+00 0 0
0.696000 0 0 -2.05478 -9.356531e+00 0 0
0.700000 0 0 -2.01747 -9.297651e+00 0 0
0.704000 0 0 -1.98042 -9.224943e+00 0 0
0.708000 0 0 -1.94369 -9.138867e+00 0 0
0.712000 0 0 -1.90732 -9.044600e+00 0 0
0.716000 0 0 -1.87134 -8.943594e+00 0 0
0.720000 0 0 -1.83578 -8.835849e+00 0 0
0.724000 0 0 -1.80066 -8.721366e+00 0 0
0.728000 0 0 -1.76601 -8.601462e+00 0 0
0.732000 0 0 -1.73185 -8.479477e+00 0 0
0.736000 0 0 -1.69818 -8.355571e+00 0 0
0.740000 0 0 -1.66501 -8.229746e+00 0 0
0.744000 0 0 -1.63235 -8.102021e+00 0 0
0.748000 0 0 -1.60019 -7.974007e+00 0 0
0.752000 0 0 -1.56855 -7.846735e+00 0 0
0.756000 0 0 -1.53742 -7.720205e+00 0 0
0.760000 0 0 -1.50679 -7.594417e+00 0 0
0.764000 0 0 -1.47666 -7.469406e+00 0 0
0.768000 0 0 -1.44703 -7.345379e+00 0 0
0.772000 0 0 -1.4179 -7.222371e+00 0 0
0.776000 0 0 -1.38925 -7.100382e+00 0 0
0.780000 0 0 -1.36109 -6.979412e+00 0 0
0.784000 0 0 -1.33342 -6.859052e+00 0 0
0.788000 0 0 -1.30622 -6.738661e+00 0 0
0.792000 0 0 -1.27951 -6.618234e+00 0 0
0.796000 0 0 -1.25328 -6.497769e+00 0 0
0.800000 0 0 -1.22753 -6.377251e+00 0 0
0.804000 0 0 -1.20226 -6.256390e+00 0 0
0.808000 0 0 -1.17748 -6.135068e+00 0 0
0.812000 0 0 -1.15318 -6.013286e+00 0 0
0.816000 0 0 -1.12937 -5.891043e+00 0 0
0.820000 0 0 -1.10605 -5.768794e+00 0 0
0.824000 0 0 -1.08322 -5.648157e+00 0 0
0.828000 0 0 -1.06086 -5.529276e+00 0 0
0.832000 0 0 -1.03898 -5.412150e+00 0 0
0.836000 0 0 -1.01756 -5.296782e+00 0 0
0.840000 0 0 -0.996601 -5.185260e+00 0 0
0.844000 0 0 -0.976073 -5.079518e+00 0 0
0.848000 0 0 -0.955957 -4.979554e+00 0 0
0.852000 0 0 -0.936229 -4.885370e+00 0 0
0.856000 0 0 -0.916866 -4.797193e+00 0 0
0.860000 0 0 -0.89784 -4.717129e+00 0 0
0.864000 0 0 -0.879118 -4.645692e+00 0 0
0.868000 0 0 -0.860663 -4.582881e+00 0 0
0.872000 0 0 -0.842443 -4.528696e+00 0 0
0.876000 0 0 -0.824422 -4.482849e+00 0 0
0.880000 0 0 -0.80657 -4.444707e+00 0 0
0.884000 0 0 -0.788855 -4.414246e+00 0 0
0.888000 0 0 -0.771246 -4.391466e+00 0 0
0.892000 0 0 -0.753713 -4.376314e+00 0 0
0.896000 0 0 -0.736229 -4.366130e+00 0 0
0.900000 0 0 -0.718779 -4.359435e+00 0 0
0.904000 0 0 -0.701349 -4.356230e+00 0 0
0.908000 0 0 -0.683924 -4.356513e+00 0 0
0.912000 0 0 -0.666493 -4.359555e+00 0 0
0.916000 0 0 -0.64905 -4.361607e+00 0 0
0.920000 0 0 -0.631602 -4.362139e+00 0 0
0.924000 0 0 -0.614155 -4.361151e+00 0 0
0.928000 0 0 -0.596715 -4.358643e+00 0 0
0.932000 0 0 -0.579289 -4.353006e+00 0 0
0.936000 0 0 -0.561898 -4.342064e+00 0 0
0.940000 0 0 -0.54456 -4.325802e+00 0 0
0.944000 0 0 -0.527298 -4.304221e+00 0 0
0.948000 0 0 -0.510133 -4.277240e+00 0 0
0.952000 0 0 -0.493089 -4.243569e+00 0 0
0.956000 0 0 -0.476194 -4.202765e+00 0 0
0.960000 0 0 -0.459477 -4.154827e+00 0 0
0.964000 0 0 -0.442965 -4.099755e+00 0 0
0.968000 0 0 -0.426688 -4.037643e+00 0 0
0.972000 0 0 -0.410673 -3.968788e+00 0 0
0.976000 0 0 -0.394947 -3.893208e+00 0 0
0.980000 0 0 -0.379536 -3.810906e+00 0 0
0.984000 0 0 -0.364469 -3.721884e+00 0 0
0.988000 0 0 -0.349768 -3.627626e+00 0 0
0.992000 0 0 -0.335453 -3.529307e+00 0 0
0.996000 0 0 -0.321539 -3.426930e+00 0 0
1.000000 0 0 -0.308043 -3.320492e+00 0 0
1.004000 0 0 -0.29498 -3.210365e+00 0 0
1.008000 0 0 -0.282361 -3.099408e+00 0 0
1.012000 0 0 -0.270185 -2.988223e+00 0 0
1.016000 0 0 -0.258455 -2.876810e+00 0 0
1.020000 0 0 -0.247171 -2.765168e+00 0 0
1.024000 0 0 -0.236333 -2.654457e+00 0 0
1.028000 0 0 -0.225931 -2.546914e+00 0 0
1.032000 0 0 -0.215953 -2.442595e+00 0 0
1.036000 0 0 -0.206386 -2.341499e+00 0 0
1.040000 0 0 -0.197217 -2.243668e+00 0 0
1.044000 0 0 -0.188431 -2.150491e+00 0 0
1.048000 0 0 -0.180006 -2.062643e+00 0 0
1.052000 0 0 -0.171922 -1.980122e+00 0 0
1.056000 0 0 -0.164158 -1.902929e+00 0 0
1.060000 0 0 -0.156692 -1.831090e+00 0 0
1.064000 0 0 -0.149502 -1.764721e+00 0 0
1.068000 0 0 -0.142567 -1.703835e+00 0 0
1.072000 0 0 -0.135864 -1.648433e+00 0 0
1.076000 0 0 -0.129372 -1.598514e+00 0 0
1.080000 0 0 -0.123069 -1.553442e+00 0 0
1.084000 0 0 -0.116939 -1.512471e+00 0 0
1.088000 0 0 -0.110964 -1.475602e+00 0 0
1.092000 0 0 -0.105129 -1.442834e+00 0 0
1.096000 0 0 -0.099416 -1.413957e+00 0 0
1.100000 0 0 -0.093816 -1.386345e+00 0 0
1.104000 0 0 -0.088325 -1.359209e+00 0 0
1.108000 0 0 -0.082941 -1.332546e+00 0 0
1.112000 0 0 -0.077664 -1.306359e+00 0 0
1.116000 0 0 -0.07249 -1.280152e+00 0 0
1.120000 0 0 -0.067424 -1.252581e+00 0 0
1.124000 0 0 -0.062472 -1.223573e+00 0 0
1.128000 0 0 -0.057638 -1.193128e+00 0 0
1.132000 0 0 -0.052928 -1.161234e+00 0 0
1.136000 0 0 -0.048352 -1.126534e+00 0 0
1.140000 0 0 -0.043921 -1.088095e+00 0 0
1.144000 0 0 -0.039652 -1.045918e+00 0 0
1.148000 0 0 -0.035559 -1.000003e+00 0 0
1.152000 0 0 -0.031656 -9.509344e-01 0 0
1.156000 0 0 -0.02795 -9.025232e-01 0 0
1.160000 0 0 -0.024434 -8.554569e-01 0 0
1.164000 0 0 -0.021105 -8.097355e-01 0 0
1.168000 0 0 -0.017955 -7.653590e-01 0 0
1.172000 0 0 -0.014981 -7.212808e-01 0 0
1.176000 0 0 -0.012187 -6.757434e-01 0 0
1.180000 0 0 -0.009577 -6.287190e-01 0 0
1.184000 0 0 -0.007159 -5.802075e-01 0 0
1.188000 0 0 -0.004938 -5.295946e-01 0 0
1.192000 0 0 -0.002946 -4.622949e-01 0 0
1.196000 0 0 -0.00127 -3.721311e-01 0 0
1.200000 0 0 0 0 0 0
1.204000 0 0 0 0 0 0
1.208000 0 0 0 0 0 0
1.212000 0 0 0 0 0 0
1.216000 0 0 0 0 0 0
1.220000 0 0 0 0 0 0
1.224000 0 0 0 0 0 0
1.228000 0 0 0 0 0 0
1.232000 0 0 0 0 0 0
1.236000 0 0 0 0 0 0
1.240000 0 0 0 0 0 0
1.244000 0 0 0 0 0 0
1.248000 0 0 0 0 0 0
1.252000 0 0 0 0 0 0
1.256000 0 0 0 0 0 0
1.260000 0 0 0 0 0 0
1.264000 0 0 0 0 0 0
1.268000 0 0 0 0 0 0
1.272000 0 0 0 0 0 0
1.276000 0 0 0 0 0 0
1.280000 0 0 0 0 0 0
1.284000 0 0 0 0 0 0
1.288000 0 0 0 0 0 0
1.292000 0 0 0 0 0 0
1.296000 0 0 0 0 0 0
1.300000 0 0 0 0 0 0
1.304000 0 0 0 0 0 0
1.308000 0 0 0 0 0 0
1.312000 0 0 0 0 0 0
1.316000 0 0 0 0 0 0
1.320000 0 0 0 0 0 0
1.324000 0 0 0 0 0 0
1.328000 0 0 0 0 0 0
1.332000 0 0 0 0 0 0
1.336000 0 0 0 0 0 0
1.340000 0 0 0 0 0 0
1.344000 0 0 0 0 0 0
1.348000 0 0 0 0 0 0
1.352000 0 0 0 0 0 0
1.356000 0 0 0 0 0 0
1.360000 0 0 0 0 0 0
1.364000 0 0 0 0 0 0
1.368000 0 0 0 0 0 0
1.372000 0 0 0 0 0 0
1.376000 0 0 0 0 0 0
1.380000 0 0 0 0 0 0
1.384000 0 0 0 0 0 0
1.388000 0 0 0 0 0 0
1.392000 0 0 0 0 0 0
1.396000 0 0 0 0 0 0
1.400000 0 0 0 0 0 0
1.404000 0 0 0 0 0 0
1.408000 0 0 0 0 0 0
1.412000 0 0 0 0 0 0
1.416000 0 0 0 0 0 0
1.420000 0 0 0 0 0 0
1.424000 0 0 0 0 0 0
1.428000 0 0 0 0 0 0
1.432000 0 0 0 0 0 0
1.436000 0 0 0 0 0 0
1.440000 0 0 0 0 0 0
1.444000 0 0 0 0 0 0
1.448000 0 0 0 0 0 0
1.452000 0 0 0 0 0 0
1.456000 0 0 0 0 0 0
1.460000 0 0 0 0 0 0
1.464000 0 0 0 0 0 0
1.468000 0 0 0 0 0 0
1.472000 0 0 0 0 0 0
1.476000 0 0 0 0 0 0
1.480000 0 0 0 0 0 0
1.484000 0 0 0 0 0 0
1.488000 0 0 0 0 0 0
1.492000 0 0 0 0 0 0
1.496000 0 0 0 0 0 0
1.500000 0 0 0 0 0 0
1.504000 0 0 0 0 0 0
1.508000 0 0 0 0 0 0
1.512000 0 0 0 0 0 0
1.516000 0 0 0 0 0 0
1.520000 0 0 0 0 0 0
1.524000 0 0 0 0 0 0
1.528000 0 0 0 0 0 0
1.532000 0 0 0 0 0 0
1.536000 0 0 0 0 0 0
1.540000 0 0 0 0 0 0
1.544000 0 0 0 0 0 0
1.548000 0 0 0 0 0 0
1.552000 0 0 0 0 0 0
1.556000 0 0 0 0 0 0
1.560000 0 0 0 0 0 0
1.564000 0 0 0 0 0 0
1.568000 0 0 0 0 0 0
1.572000 0 0 0 0 0 0
1.576000 0 0 0 0 0 0
1.580000 0 0 0 0 0 0
1.584000 0 0 0 0 0 0
1.588000 0 0 0 0 0 0
1.592000 0 0 0 0 0 0
1.596000 0 0 0 0 0 0
1.600000 0 0 0 0 0 0
1.604000 0 0 0 0 0 0
1.608000 0 0 0 0 0 0
1.612000 0 0 0 0 0 0
1.616000 0 0 0 0 0 0
1.620000 0 0 0 0 0 0
1.624000 0 0 0 0 0 0
1.628000 0 0 0 0 0 0
1.632000 0 0 0 0 0 0
1.636000 0 0 0 0 0 0
1.640000 0 0 0 0 0 0
1.644000 0 0 0 0 0 0
1.648000 0 0 0 0 0 0
1.652000 0 0 0 0 0 0
1.656000 0 0 0 0 0 0
1.660000 0 0 0 0 0 0
1.664000 0 0 0 0 0 0
1.668000 0 0 0 0 0 0
1.672000 0 0 0 0 0 0
1.676000 0 0 0 0 0 0
1.680000 0 0 0 0 0 0
1.684000 0 0 0 0 0 0
1.688000 0 0 0 0 0 0
1.692000 0 0 0 0 0 0
1.696000 0 0 0 0 0 0
1.700000 0 0 0 0 0 0
1.704000 0 0 0 0 0 0
1.708000 0 0 0 0 0 0
1.712000 0 0 0 0 0 0
1.716000 0 0 0 0 0 0
1.720000 0 0 0 0 0 0
1.724000 0 0 0 0 0 0
1.728000 0 0 0 0 0 0
1.732000 0 0 0 0 0 0
1.736000 0 0 0 0 0 0
1.740000 0 0 0 0 0 0
1.744000 0 0 0 0 0 0
1.748000 0 0 0 0 0 0
1.752000 0 0 0 0 0 0
1.756000 0 0 0 0 0 0
1.760000 0 0 0 0 0 0
1.764000 0 0 0 0 0 0
1.768000 0 0 0 0 0 0
1.772000 0 0 0 0 0 0
1.776000 0 0 0 0 0 0
1.780000 0 0 0 0 0 0
1.784000 0 0 0 0 0 0
1.788000 0 0 0 0 0 0
1.792000 0 0 0 0 0 0
1.796000 0 0 0 0 0 0
1.800000 0 0 0 0 0 0
1.804000 0 0 0 0 0 0
1.808000 0 0 0 0 0 0
1.812000 0 0 0 0 0 0
1.816000 0 0 0 0 0 0
1.820000 0 0 0 0 0 0
1.824000 0 0 0 0 0 0
1.828000 0 0 0 0 0 0
1.832000 0 0 0 0 0 0
1.836000 0 0 0 0 0 0
1.840000 0 0 0 0 0 0
1.844000 0 0 0 0 0 0
1.848000 0 0 0 0 0 0
1.852000 0 0 0 0 0 0
1.856000 0 0 0 0 0 0
1.860000 0 0 0 0 0 0
1.864000 0 0 0 0 0 0
1.868000 0 0 0 0 0 0
1.872000 0 0 0 0 0 0
1.876000 0 0 0 0 0 0
1.880000 0 0 0 0 0 0
1.884000 0 0 0 0 0 0
1.888000 0 0 0 0 0 0
1.892000 0 0 0 0 0 0
1.896000 0 0 0 0 0 0
1.900000 0 0 0 0 0 0
1.904000 0 0 0 0 0 0
1.908000 0 0 0 0 0 0
1.912000 0 0 0 0 0 0
1.916000 0 0 0 0 0 0
1.920000 0 0 0 0 0 0
1.924000 0 0 0 0 0 0
1.928000 0 0 0 0 0 0
1.932000 0 0 0 0 0 0
1.936000 0 0 0 0 0 0
1.940000 0 0 0 0 0 0
1.944000 0 0 0 0 0 0
1.948000 0 0 0 0 0 0
1.952000 0 0 0 0 0 0
1.956000 0 0 0 0 0 0
1.960000 0 0 0 0 0 0
1.964000 0 0 0 0 0 0
1.968000 0 0 0 0 0 0
1.972000 0 0 0 0 0 0
1.976000 0 0 0 0 0 0
1.980000 0 0 0 0 0 0
1.984000 0 0 0 0 0 0
1.988000 0 0 0 0 0 0
1.992000 0 0 0 0 0 0
1.996000 0 0 0 0 0 0
2.000000 0 0 0 0 0 0
2.004000 0 0 0 0 0 0
2.008000 0 0 0 0 0 0
2.012000 0 0 0 0 0 0
2.016000 0 0 0 0 0 0
2.020000 0 0 0 0 0 0
2.024000 0 0 0 0 0 0
2.028000 0 0 0 0 0 0
2.032000 0 0 0 0 0 0
2.036000 0 0 0 0 0 0
2.040000 0 0 0 0 0 0
2.044000 0 0 0 0 0 0
2.048000 0 0 0 0 0 0
2.052000 0 0 0 0 0 0
2.056000 0 0 0 0 0 0
2.060000 0 0 0 0 0 0
2.064000 0 0 0 0 0 0
2.068000 0 0 0 0 0 0
2.072000 0 0 0 0 0 0
2.076000 0 0 0 0 0 0
2.080000 0 0 0 0 0 0
2.084000 0 0 0 0 0 0
2.088000 0 0 0 0 0 0
2.092000 0 0 0 0 0 0
2.096000 0 0 0 0 0 0
2.100000 0 0 0 0 0 0
2.104000 0 0 0 0 0 0
2.108000 0 0 0 0 0 0
2.112000 0 0 0 0 0 0
2.116000 0 0 0 0 0 0
2.120000 0 0 0 0 0 0
2.124000 0 0 0 0 0 0
2.128000 0 0 0 0 0 0
2.132000 0 0 0 0 0 0
2.136000 0 0 0 0 0 0
2.140000 0 0 0 0 0 0
2.144000 0 0 0 0 0 0
2.148000 0 0 0 0 0 0
2.152000 0 0 0 0 0 0
2.156000 0 0 0 0 0 0
2.160000 0 0 0 0 0 0
2.164000 0 0 0 0 0 0
2.168000 0 0 0 0 0 0
2.172000 0 0 0 0 0 0
2.176000 0 0 0 0 0 0
2.180000 0 0 0 0 0 0
2.184000 0 0 0 0 0 0
2.188000 0 0 0 0 0 0
2.192000 0 0 0 0 0 0
2.196000 0 0 0 0 0 0
2.200000 0 0 0 0 0 0
2.204000 0 0 0 0 0 0
2.208000 0 0 0 0 0 0
2.212000 0 0 0 0 0 0
2.216000 0 0 0 0 0 0
2.220000 0 0 0 0 0 0
2.224000 0 0 0 0 0 0
2.228000 0 0 0 0 0 0
2.232000 0 0 0 0 0 0
2.236000 0 0 0 0 0 0
2.240000 0 0 0 0 0 0
2.244000 0 0 0 0 0 0
2.248000 0 0 0 0 0 0
2.252000 0 0 0 0 0 0
2.256000 0 0 0 0 0 0
2.260000 0 0 0 0 0 0
2.264000 0 0 0 0 0 0
2.268000 0 0 0 0 0 0
2.272000 0 0 0 0 0 0
2.276000 0 0 0 0 0 0
2.280000 0 0 0 0 0 0
2.284000 0 0 0 0 0 0
2.288000 0 0 0 0 0 0
2.292000 0 0 0 0 0 0
2.296000 0 0 0 0 0 0
2.300000 0 0 0 0 0 0
2.304000 0 0 0 0 0 0
2.308000 0 0 0 0 0 0
2.312000 0 0 0 0 0 0
2.316000 0 0 0 0 0 0
2.320000 0 0 0 0 0 0
2.324000 0 0 0 0 0 0
2.328000 0 0 0 0 0 0
2.332000 0 0 0 0 0 0
2.336000 0 0 0 0 0 0
2.340000 0 0 0 0 0 0
2.344000 0 0 0 0 0 0
2.348000 0 0 0 0 0 0
2.352000 0 0 0 0 0 0
2.356000 0 0 0 0 0 0
2.360000 0 0 0 0 0 0
2.364000 0 0 0 0 0 0
2.368000 0 0 0 0 0 0
2.372000 0 0 0 0 0 0
2.376000 0 0 0 0 0 0
2.380000 0 0 0 0 0 0
2.384000 0 0 0 0 0 0
2.388000 0 0 0 0 0 0
2.392000 0 0 0 0 0 0
2.396000 0 0 0 0 0 0
2.400000 0 0 0 0 0 0
2.404000 0 0 0 0 0 0
2.408000 0 0 0 0 0 0
