# Supplementary material for: Refining amino acid hydrophobicity for dynamics simulation of membrane proteins
Source: PeerJ. 2018 Jan 10;6:e4230. doi: 10.7717/peerj.4230 (PMC5767086; doi:10.7717/peerj.4230)
Supplement: Supplemental Information 1 — Version 2.4 of the CgProt force field is included as a tar.gz archive. The package includes parameter text files, Python scripts, and equilibrated bilayer coordinates needed for simulations with the free Gromacs software package. [file peerj-06-4230-s001.tgz › cgprot24/nb/table_E2_SD.xvg]

0.000000 0 0 127.257 3.359354e+02 0 0
0.004000 0 0 125.914 3.359354e+02 0 0
0.008000 0 0 124.57 3.359354e+02 0 0
0.012000 0 0 123.226 3.359354e+02 0 0
0.016000 0 0 121.882 3.359354e+02 0 0
0.020000 0 0 120.539 3.359354e+02 0 0
0.024000 0 0 119.195 3.359354e+02 0 0
0.028000 0 0 117.851 3.359354e+02 0 0
0.032000 0 0 116.507 3.359354e+02 0 0
0.036000 0 0 115.164 3.359354e+02 0 0
0.040000 0 0 113.82 3.359354e+02 0 0
0.044000 0 0 112.476 3.359354e+02 0 0
0.048000 0 0 111.132 3.359354e+02 0 0
0.052000 0 0 109.789 3.359354e+02 0 0
0.056000 0 0 108.445 3.359354e+02 0 0
0.060000 0 0 107.101 3.359354e+02 0 0
0.064000 0 0 105.757 3.359354e+02 0 0
0.068000 0 0 104.414 3.359354e+02 0 0
0.072000 0 0 103.07 3.359354e+02 0 0
0.076000 0 0 101.726 3.359354e+02 0 0
0.080000 0 0 100.383 3.359354e+02 0 0
0.084000 0 0 99.0387 3.359354e+02 0 0
0.088000 0 0 97.695 3.359354e+02 0 0
0.092000 0 0 96.3513 3.359354e+02 0 0
0.096000 0 0 95.0075 3.359354e+02 0 0
0.100000 0 0 93.6638 3.359354e+02 0 0
0.104000 0 0 92.3201 3.359354e+02 0 0
0.108000 0 0 90.9763 3.359354e+02 0 0
0.112000 0 0 89.6326 3.359354e+02 0 0
0.116000 0 0 88.2888 3.359354e+02 0 0
0.120000 0 0 86.9451 3.359354e+02 0 0
0.124000 0 0 85.6013 3.359354e+02 0 0
0.128000 0 0 84.2576 3.359354e+02 0 0
0.132000 0 0 82.9139 3.359354e+02 0 0
0.136000 0 0 81.5701 3.359354e+02 0 0
0.140000 0 0 80.2264 3.359354e+02 0 0
0.144000 0 0 78.8826 3.359354e+02 0 0
0.148000 0 0 77.5389 3.359354e+02 0 0
0.152000 0 0 76.1951 3.359354e+02 0 0
0.156000 0 0 74.8514 3.359354e+02 0 0
0.160000 0 0 73.5077 3.359354e+02 0 0
0.164000 0 0 72.1639 3.359354e+02 0 0
0.168000 0 0 70.8202 3.359354e+02 0 0
0.172000 0 0 69.4764 3.359354e+02 0 0
0.176000 0 0 68.1327 3.359354e+02 0 0
0.180000 0 0 66.789 3.359354e+02 0 0
0.184000 0 0 65.4452 3.359354e+02 0 0
0.188000 0 0 64.1015 3.359354e+02 0 0
0.192000 0 0 62.7577 3.359354e+02 0 0
0.196000 0 0 61.414 3.359354e+02 0 0
0.200000 0 0 60.0702 3.359354e+02 0 0
0.204000 0 0 58.7265 3.359354e+02 0 0
0.208000 0 0 57.3828 3.359354e+02 0 0
0.212000 0 0 56.039 3.359354e+02 0 0
0.216000 0 0 54.6953 3.359354e+02 0 0
0.220000 0 0 53.3515 3.359354e+02 0 0
0.224000 0 0 52.0078 3.359354e+02 0 0
0.228000 0 0 50.6641 3.359354e+02 0 0
0.232000 0 0 49.3203 3.359354e+02 0 0
0.236000 0 0 47.9766 3.359354e+02 0 0
0.240000 0 0 46.6328 3.359354e+02 0 0
0.244000 0 0 45.2891 3.359354e+02 0 0
0.248000 0 0 43.9453 3.359354e+02 0 0
0.252000 0 0 42.6016 3.359354e+02 0 0
0.256000 0 0 41.2579 3.359354e+02 0 0
0.260000 0 0 39.9141 3.359354e+02 0 0
0.264000 0 0 38.5704 3.359354e+02 0 0
0.268000 0 0 37.2266 3.359354e+02 0 0
0.272000 0 0 35.8829 3.359354e+02 0 0
0.276000 0 0 34.5392 3.359354e+02 0 0
0.280000 0 0 33.1954 3.359354e+02 0 0
0.284000 0 0 31.8517 3.359354e+02 0 0
0.288000 0 0 30.5079 3.359354e+02 0 0
0.292000 0 0 29.1642 3.359354e+02 0 0
0.296000 0 0 27.8204 3.359354e+02 0 0
0.300000 0 0 26.4767 3.359354e+02 0 0
0.304000 0 0 25.133 3.359354e+02 0 0
0.308000 0 0 23.8047 3.290065e+02 0 0
0.312000 0 0 22.4943 3.270548e+02 0 0
0.316000 0 0 21.1817 3.300803e+02 0 0
0.320000 0 0 19.8474 3.373508e+02 0 0
0.324000 0 0 18.4881 3.414151e+02 0 0
0.328000 0 0 17.1229 3.403277e+02 0 0
0.332000 0 0 15.7724 3.340888e+02 0 0
0.336000 0 0 14.4571 3.226984e+02 0 0
0.340000 0 0 13.1969 3.068522e+02 0 0
0.344000 0 0 12.0059 2.881932e+02 0 0
0.348000 0 0 10.8951 2.667907e+02 0 0
0.352000 0 0 9.87528 2.426446e+02 0 0
0.356000 0 0 8.95754 2.158212e+02 0 0
0.360000 0 0 8.14624 1.904962e+02 0 0
0.364000 0 0 7.42826 1.691570e+02 0 0
0.368000 0 0 6.78767 1.518035e+02 0 0
0.372000 0 0 6.20852 1.384357e+02 0 0
0.376000 0 0 5.6752 1.285702e+02 0 0
0.380000 0 0 5.17914 1.195291e+02 0 0
0.384000 0 0 4.71842 1.109012e+02 0 0
0.388000 0 0 4.29138 1.026865e+02 0 0
0.392000 0 0 3.89638 9.488500e+01 0 0
0.396000 0 0 3.53152 8.768665e+01 0 0
0.400000 0 0 3.19371 8.136805e+01 0 0
0.404000 0 0 2.8794 7.593154e+01 0 0
0.408000 0 0 2.58508 7.137710e+01 0 0
0.412000 0 0 2.30722 6.766764e+01 0 0
0.416000 0 0 2.04359 6.413981e+01 0 0
0.420000 0 0 1.79419 6.054870e+01 0 0
0.424000 0 0 1.55928 5.689430e+01 0 0
0.428000 0 0 1.33912 5.317663e+01 0 0
0.432000 0 0 1.13389 4.947060e+01 0 0
0.436000 0 0 0.94299 4.602527e+01 0 0
0.440000 0 0 0.765312 4.286050e+01 0 0
0.444000 0 0 0.599732 3.997627e+01 0 0
0.448000 0 0 0.445127 3.737246e+01 0 0
0.452000 0 0 0.300516 3.494933e+01 0 0
0.456000 0 0 0.165405 3.262161e+01 0 0
0.460000 0 0 0.039415 3.038931e+01 0 0
0.464000 0 0 -0.077836 2.825241e+01 0 0
0.468000 0 0 -0.186734 2.621613e+01 0 0
0.472000 0 0 -0.287763 2.432436e+01 0 0
0.476000 0 0 -0.381535 2.258702e+01 0 0
0.480000 0 0 -0.468665 2.100411e+01 0 0
0.484000 0 0 -0.549774 1.957564e+01 0 0
0.488000 0 0 -0.625441 1.826800e+01 0 0
0.492000 0 0 -0.695984 1.701195e+01 0 0
0.496000 0 0 -0.761602 1.580539e+01 0 0
0.500000 0 0 -0.822493 1.464832e+01 0 0
0.504000 0 0 -0.878855 1.354068e+01 0 0
0.508000 0 0 -0.93088 1.247966e+01 0 0
0.512000 0 0 -0.978752 1.146382e+01 0 0
0.516000 0 0 -1.02265 1.049314e+01 0 0
0.520000 0 0 -1.06276 9.567633e+00 0 0
0.524000 0 0 -1.09925 8.682912e+00 0 0
0.528000 0 0 -1.13225 7.818116e+00 0 0
0.532000 0 0 -1.16182 6.970540e+00 0 0
0.536000 0 0 -1.18803 6.140186e+00 0 0
0.540000 0 0 -1.21096 5.327052e+00 0 0
0.544000 0 0 -1.23068 4.534416e+00 0 0
0.548000 0 0 -1.24727 3.766403e+00 0 0
0.552000 0 0 -1.26084 3.023025e+00 0 0
0.556000 0 0 -1.27149 2.304284e+00 0 0
0.560000 0 0 -1.27931 1.610172e+00 0 0
0.564000 0 0 -1.2844 9.405999e-01 0 0
0.568000 0 0 -1.28686 2.955385e-01 0 0
0.572000 0 0 -1.2868 -3.250121e-01 0 0
0.576000 0 0 -1.2843 -9.210520e-01 0 0
0.580000 0 0 -1.27946 -1.490874e+00 0 0
0.584000 0 0 -1.27241 -2.029533e+00 0 0
0.588000 0 0 -1.26327 -2.536715e+00 0 0
0.592000 0 0 -1.25216 -3.012420e+00 0 0
0.596000 0 0 -1.23921 -3.456650e+00 0 0
0.600000 0 0 -1.22455 -3.869603e+00 0 0
0.604000 0 0 -1.2083 -4.251425e+00 0 0
0.608000 0 0 -1.19058 -4.602117e+00 0 0
0.612000 0 0 -1.17152 -4.921679e+00 0 0
0.616000 0 0 -1.15125 -5.210570e+00 0 0
0.620000 0 0 -1.12987 -5.472047e+00 0 0
0.624000 0 0 -1.10751 -5.706743e+00 0 0
0.628000 0 0 -1.08425 -5.914658e+00 0 0
0.632000 0 0 -1.06022 -6.095793e+00 0 0
0.636000 0 0 -1.03552 -6.252922e+00 0 0
0.640000 0 0 -1.01023 -6.391034e+00 0 0
0.644000 0 0 -0.984418 -6.510231e+00 0 0
0.648000 0 0 -0.95817 -6.610511e+00 0 0
0.652000 0 0 -0.931559 -6.692001e+00 0 0
0.656000 0 0 -0.904654 -6.758141e+00 0 0
0.660000 0 0 -0.877512 -6.810493e+00 0 0
0.664000 0 0 -0.850188 -6.849055e+00 0 0
0.668000 0 0 -0.822738 -6.873829e+00 0 0
0.672000 0 0 -0.795216 -6.885018e+00 0 0
0.676000 0 0 -0.767675 -6.883464e+00 0 0
0.680000 0 0 -0.740165 -6.869259e+00 0 0
0.684000 0 0 -0.712738 -6.842402e+00 0 0
0.688000 0 0 -0.685443 -6.802893e+00 0 0
0.692000 0 0 -0.658332 -6.750458e+00 0 0
0.696000 0 0 -0.631457 -6.684801e+00 0 0
0.700000 0 0 -0.604871 -6.605922e+00 0 0
0.704000 0 0 -0.578627 -6.513821e+00 0 0
0.708000 0 0 -0.552778 -6.408579e+00 0 0
0.712000 0 0 -0.527375 -6.291116e+00 0 0
0.716000 0 0 -0.502465 -6.161691e+00 0 0
0.720000 0 0 -0.478097 -6.020304e+00 0 0
0.724000 0 0 -0.454319 -5.866954e+00 0 0
0.728000 0 0 -0.431176 -5.702884e+00 0 0
0.732000 0 0 -0.408705 -5.531239e+00 0 0
0.736000 0 0 -0.386936 -5.352171e+00 0 0
0.740000 0 0 -0.365898 -5.165681e+00 0 0
0.744000 0 0 -0.345621 -4.971817e+00 0 0
0.748000 0 0 -0.326127 -4.774693e+00 0 0
0.752000 0 0 -0.307424 -4.576938e+00 0 0
0.756000 0 0 -0.289513 -4.378552e+00 0 0
0.760000 0 0 -0.272396 -4.179535e+00 0 0
0.764000 0 0 -0.256077 -3.980892e+00 0 0
0.768000 0 0 -0.24054 -3.788656e+00 0 0
0.772000 0 0 -0.225758 -3.603833e+00 0 0
0.776000 0 0 -0.211699 -3.426423e+00 0 0
0.780000 0 0 -0.198336 -3.256425e+00 0 0
0.784000 0 0 -0.185635 -3.096397e+00 0 0
0.788000 0 0 -0.173546 -2.950342e+00 0 0
0.792000 0 0 -0.162014 -2.818307e+00 0 0
0.796000 0 0 -0.150981 -2.700292e+00 0 0
0.800000 0 0 -0.140393 -2.596333e+00 0 0
0.804000 0 0 -0.130191 -2.507181e+00 0 0
0.808000 0 0 -0.120315 -2.433132e+00 0 0
0.812000 0 0 -0.110706 -2.374187e+00 0 0
0.816000 0 0 -0.101301 -2.330344e+00 0 0
0.820000 0 0 -0.092044 -2.299848e+00 0 0
0.824000 0 0 -0.082894 -2.276427e+00 0 0
0.828000 0 0 -0.073824 -2.259527e+00 0 0
0.832000 0 0 -0.064809 -2.249146e+00 0 0
0.836000 0 0 -0.055822 -2.245282e+00 0 0
0.840000 0 0 -0.046848 -2.240726e+00 0 0
0.844000 0 0 -0.037906 -2.228812e+00 0 0
0.848000 0 0 -0.029027 -2.209540e+00 0 0
0.852000 0 0 -0.02024 -2.182911e+00 0 0
0.856000 0 0 -0.011574 -2.148264e+00 0 0
0.860000 0 0 -0.003073 -2.099480e+00 0 0
0.864000 0 0 0.005201 -2.035073e+00 0 0
0.868000 0 0 0.013187 -1.955042e+00 0 0
0.872000 0 0 0.020821 -1.859387e+00 0 0
0.876000 0 0 0.028043 -1.750174e+00 0 0
0.880000 0 0 0.03481 -1.631965e+00 0 0
0.884000 0 0 0.041087 -1.504923e+00 0 0
0.888000 0 0 0.046838 -1.369050e+00 0 0
0.892000 0 0 0.052028 -1.224551e+00 0 0
0.896000 0 0 0.056638 -1.081696e+00 0 0
0.900000 0 0 0.060691 -9.461980e-01 0 0
0.904000 0 0 0.064217 -8.180559e-01 0 0
0.908000 0 0 0.067245 -6.972700e-01 0 0
0.912000 0 0 0.069806 -5.853959e-01 0 0
0.916000 0 0 0.071952 -4.904203e-01 0 0
0.920000 0 0 0.073754 -4.134727e-01 0 0
0.924000 0 0 0.075284 -3.545530e-01 0 0
0.928000 0 0 0.076614 -3.136614e-01 0 0
0.932000 0 0 0.077814 -2.882671e-01 0 0
0.936000 0 0 0.078936 -2.749389e-01 0 0
0.940000 0 0 0.080029 -2.736577e-01 0 0
0.944000 0 0 0.081142 -2.844234e-01 0 0
0.948000 0 0 0.082321 -3.065347e-01 0 0
0.952000 0 0 0.083593 -3.289179e-01 0 0
0.956000 0 0 0.084947 -3.477506e-01 0 0
0.960000 0 0 0.08637 -3.630326e-01 0 0
0.964000 0 0 0.087847 -3.747642e-01 0 0
0.968000 0 0 0.089361 -3.807359e-01 0 0
0.972000 0 0 0.090875 -3.740886e-01 0 0
0.976000 0 0 0.092336 -3.543324e-01 0 0
0.980000 0 0 0.093692 -3.214673e-01 0 0
0.984000 0 0 0.094891 -2.755049e-01 0 0
0.988000 0 0 0.095884 -2.199926e-01 0 0
0.992000 0 0 0.096642 -1.577489e-01 0 0
0.996000 0 0 0.097137 -8.877366e-02 0 0
1.000000 0 0 0.097343 -1.306689e-02 0 0
1.004000 0 0 0.097233 6.801677e-02 0 0
1.008000 0 0 0.096807 1.440262e-01 0 0
1.012000 0 0 0.096091 2.127649e-01 0 0
1.016000 0 0 0.095114 2.742327e-01 0 0
1.020000 0 0 0.093907 3.284298e-01 0 0
1.024000 0 0 0.092499 3.729957e-01 0 0
1.028000 0 0 0.090942 4.033818e-01 0 0
1.032000 0 0 0.089291 4.194741e-01 0 0
1.036000 0 0 0.087605 4.212727e-01 0 0
1.040000 0 0 0.08594 4.089318e-01 0 0
1.044000 0 0 0.084345 3.875497e-01 0 0
1.048000 0 0 0.082848 3.595998e-01 0 0
1.052000 0 0 0.081477 3.250819e-01 0 0
1.056000 0 0 0.080257 2.839961e-01 0 0
1.060000 0 0 0.079212 2.385567e-01 0 0
1.064000 0 0 0.07834 1.985588e-01 0 0
1.068000 0 0 0.077615 1.651649e-01 0 0
1.072000 0 0 0.07701 1.383751e-01 0 0
1.076000 0 0 0.076499 1.181894e-01 0 0
1.080000 0 0 0.076052 1.075662e-01 0 0
1.084000 0 0 0.075621 1.099646e-01 0 0
1.088000 0 0 0.075155 1.253897e-01 0 0
1.092000 0 0 0.074601 1.538415e-01 0 0
1.096000 0 0 0.073907 1.949112e-01 0 0
1.100000 0 0 0.073032 2.434709e-01 0 0
1.104000 0 0 0.071951 2.979778e-01 0 0
1.108000 0 0 0.07064 3.584320e-01 0 0
1.112000 0 0 0.069076 4.248334e-01 0 0
1.116000 0 0 0.067236 4.947122e-01 0 0
1.120000 0 0 0.065123 5.613788e-01 0 0
1.124000 0 0 0.06275 6.244588e-01 0 0
1.128000 0 0 0.060132 6.839523e-01 0 0
1.132000 0 0 0.057283 7.398255e-01 0 0
1.136000 0 0 0.054224 7.880767e-01 0 0
1.140000 0 0 0.050992 8.259568e-01 0 0
1.144000 0 0 0.04763 8.534659e-01 0 0
1.148000 0 0 0.044178 8.706039e-01 0 0
1.152000 0 0 0.040678 8.783113e-01 0 0
1.156000 0 0 0.037155 8.827121e-01 0 0
1.160000 0 0 0.033619 8.849120e-01 0 0
1.164000 0 0 0.030079 8.849108e-01 0 0
1.168000 0 0 0.026543 8.827086e-01 0 0
1.172000 0 0 0.023019 8.795295e-01 0 0
1.176000 0 0 0.019505 8.774289e-01 0 0
1.180000 0 0 0.015998 8.764391e-01 0 0
1.184000 0 0 0.012492 8.765603e-01 0 0
1.188000 0 0 0.008985 8.757615e-01 0 0
1.192000 0 0 0.005558 8.258346e-01 0 0
1.196000 0 0 0.002471 7.063614e-01 0 0
1.200000 0 0 0 0 0 0
1.204000 0 0 0 0 0 0
1.208000 0 0 0 0 0 0
1.212000 0 0 0 0 0 0
1.216000 0 0 0 0 0 0
1.220000 0 0 0 0 0 0
1.224000 0 0 0 0 0 0
1.228000 0 0 0 0 0 0
1.232000 0 0 0 0 0 0
1.236000 0 0 0 0 0 0
1.240000 0 0 0 0 0 0
1.244000 0 0 0 0 0 0
1.248000 0 0 0 0 0 0
1.252000 0 0 0 0 0 0
1.256000 0 0 0 0 0 0
1.260000 0 0 0 0 0 0
1.264000 0 0 0 0 0 0
1.268000 0 0 0 0 0 0
1.272000 0 0 0 0 0 0
1.276000 0 0 0 0 0 0
1.280000 0 0 0 0 0 0
1.284000 0 0 0 0 0 0
1.288000 0 0 0 0 0 0
1.292000 0 0 0 0 0 0
1.296000 0 0 0 0 0 0
1.300000 0 0 0 0 0 0
1.304000 0 0 0 0 0 0
1.308000 0 0 0 0 0 0
1.312000 0 0 0 0 0 0
1.316000 0 0 0 0 0 0
1.320000 0 0 0 0 0 0
1.324000 0 0 0 0 0 0
1.328000 0 0 0 0 0 0
1.332000 0 0 0 0 0 0
1.336000 0 0 0 0 0 0
1.340000 0 0 0 0 0 0
1.344000 0 0 0 0 0 0
1.348000 0 0 0 0 0 0
1.352000 0 0 0 0 0 0
1.356000 0 0 0 0 0 0
1.360000 0 0 0 0 0 0
1.364000 0 0 0 0 0 0
1.368000 0 0 0 0 0 0
1.372000 0 0 0 0 0 0
1.376000 0 0 0 0 0 0
1.380000 0 0 0 0 0 0
1.384000 0 0 0 0 0 0
1.388000 0 0 0 0 0 0
1.392000 0 0 0 0 0 0
1.396000 0 0 0 0 0 0
1.400000 0 0 0 0 0 0
1.404000 0 0 0 0 0 0
1.408000 0 0 0 0 0 0
1.412000 0 0 0 0 0 0
1.416000 0 0 0 0 0 0
1.420000 0 0 0 0 0 0
1.424000 0 0 0 0 0 0
1.428000 0 0 0 0 0 0
1.432000 0 0 0 0 0 0
1.436000 0 0 0 0 0 0
1.440000 0 0 0 0 0 0
1.444000 0 0 0 0 0 0
1.448000 0 0 0 0 0 0
1.452000 0 0 0 0 0 0
1.456000 0 0 0 0 0 0
1.460000 0 0 0 0 0 0
1.464000 0 0 0 0 0 0
1.468000 0 0 0 0 0 0
1.472000 0 0 0 0 0 0
1.476000 0 0 0 0 0 0
1.480000 0 0 0 0 0 0
1.484000 0 0 0 0 0 0
1.488000 0 0 0 0 0 0
1.492000 0 0 0 0 0 0
1.496000 0 0 0 0 0 0
1.500000 0 0 0 0 0 0
1.504000 0 0 0 0 0 0
1.508000 0 0 0 0 0 0
1.512000 0 0 0 0 0 0
1.516000 0 0 0 0 0 0
1.520000 0 0 0 0 0 0
1.524000 0 0 0 0 0 0
1.528000 0 0 0 0 0 0
1.532000 0 0 0 0 0 0
1.536000 0 0 0 0 0 0
1.540000 0 0 0 0 0 0
1.544000 0 0 0 0 0 0
1.548000 0 0 0 0 0 0
1.552000 0 0 0 0 0 0
1.556000 0 0 0 0 0 0
1.560000 0 0 0 0 0 0
1.564000 0 0 0 0 0 0
1.568000 0 0 0 0 0 0
1.572000 0 0 0 0 0 0
1.576000 0 0 0 0 0 0
1.580000 0 0 0 0 0 0
1.584000 0 0 0 0 0 0
1.588000 0 0 0 0 0 0
1.592000 0 0 0 0 0 0
1.596000 0 0 0 0 0 0
1.600000 0 0 0 0 0 0
1.604000 0 0 0 0 0 0
1.608000 0 0 0 0 0 0
1.612000 0 0 0 0 0 0
1.616000 0 0 0 0 0 0
1.620000 0 0 0 0 0 0
1.624000 0 0 0 0 0 0
1.628000 0 0 0 0 0 0
1.632000 0 0 0 0 0 0
1.636000 0 0 0 0 0 0
1.640000 0 0 0 0 0 0
1.644000 0 0 0 0 0 0
1.648000 0 0 0 0 0 0
1.652000 0 0 0 0 0 0
1.656000 0 0 0 0 0 0
1.660000 0 0 0 0 0 0
1.664000 0 0 0 0 0 0
1.668000 0 0 0 0 0 0
1.672000 0 0 0 0 0 0
1.676000 0 0 0 0 0 0
1.680000 0 0 0 0 0 0
1.684000 0 0 0 0 0 0
1.688000 0 0 0 0 0 0
1.692000 0 0 0 0 0 0
1.696000 0 0 0 0 0 0
1.700000 0 0 0 0 0 0
1.704000 0 0 0 0 0 0
1.708000 0 0 0 0 0 0
1.712000 0 0 0 0 0 0
1.716000 0 0 0 0 0 0
1.720000 0 0 0 0 0 0
1.724000 0 0 0 0 0 0
1.728000 0 0 0 0 0 0
1.732000 0 0 0 0 0 0
1.736000 0 0 0 0 0 0
1.740000 0 0 0 0 0 0
1.744000 0 0 0 0 0 0
1.748000 0 0 0 0 0 0
1.752000 0 0 0 0 0 0
1.756000 0 0 0 0 0 0
1.760000 0 0 0 0 0 0
1.764000 0 0 0 0 0 0
1.768000 0 0 0 0 0 0
1.772000 0 0 0 0 0 0
1.776000 0 0 0 0 0 0
1.780000 0 0 0 0 0 0
1.784000 0 0 0 0 0 0
1.788000 0 0 0 0 0 0
1.792000 0 0 0 0 0 0
1.796000 0 0 0 0 0 0
1.800000 0 0 0 0 0 0
1.804000 0 0 0 0 0 0
1.808000 0 0 0 0 0 0
1.812000 0 0 0 0 0 0
1.816000 0 0 0 0 0 0
1.820000 0 0 0 0 0 0
1.824000 0 0 0 0 0 0
1.828000 0 0 0 0 0 0
1.832000 0 0 0 0 0 0
1.836000 0 0 0 0 0 0
1.840000 0 0 0 0 0 0
1.844000 0 0 0 0 0 0
1.848000 0 0 0 0 0 0
1.852000 0 0 0 0 0 0
1.856000 0 0 0 0 0 0
1.860000 0 0 0 0 0 0
1.864000 0 0 0 0 0 0
1.868000 0 0 0 0 0 0
1.872000 0 0 0 0 0 0
1.876000 0 0 0 0 0 0
1.880000 0 0 0 0 0 0
1.884000 0 0 0 0 0 0
1.888000 0 0 0 0 0 0
1.892000 0 0 0 0 0 0
1.896000 0 0 0 0 0 0
1.900000 0 0 0 0 0 0
1.904000 0 0 0 0 0 0
1.908000 0 0 0 0 0 0
1.912000 0 0 0 0 0 0
1.916000 0 0 0 0 0 0
1.920000 0 0 0 0 0 0
1.924000 0 0 0 0 0 0
1.928000 0 0 0 0 0 0
1.932000 0 0 0 0 0 0
1.936000 0 0 0 0 0 0
1.940000 0 0 0 0 0 0
1.944000 0 0 0 0 0 0
1.948000 0 0 0 0 0 0
1.952000 0 0 0 0 0 0
1.956000 0 0 0 0 0 0
1.960000 0 0 0 0 0 0
1.964000 0 0 0 0 0 0
1.968000 0 0 0 0 0 0
1.972000 0 0 0 0 0 0
1.976000 0 0 0 0 0 0
1.980000 0 0 0 0 0 0
1.984000 0 0 0 0 0 0
1.988000 0 0 0 0 0 0
1.992000 0 0 0 0 0 0
1.996000 0 0 0 0 0 0
2.000000 0 0 0 0 0 0
2.004000 0 0 0 0 0 0
2.008000 0 0 0 0 0 0
2.012000 0 0 0 0 0 0
2.016000 0 0 0 0 0 0
2.020000 0 0 0 0 0 0
2.024000 0 0 0 0 0 0
2.028000 0 0 0 0 0 0
2.032000 0 0 0 0 0 0
2.036000 0 0 0 0 0 0
2.040000 0 0 0 0 0 0
2.044000 0 0 0 0 0 0
2.048000 0 0 0 0 0 0
2.052000 0 0 0 0 0 0
2.056000 0 0 0 0 0 0
2.060000 0 0 0 0 0 0
2.064000 0 0 0 0 0 0
2.068000 0 0 0 0 0 0
2.072000 0 0 0 0 0 0
2.076000 0 0 0 0 0 0
2.080000 0 0 0 0 0 0
2.084000 0 0 0 0 0 0
2.088000 0 0 0 0 0 0
2.092000 0 0 0 0 0 0
2.096000 0 0 0 0 0 0
2.100000 0 0 0 0 0 0
2.104000 0 0 0 0 0 0
2.108000 0 0 0 0 0 0
2.112000 0 0 0 0 0 0
2.116000 0 0 0 0 0 0
2.120000 0 0 0 0 0 0
2.124000 0 0 0 0 0 0
2.128000 0 0 0 0 0 0
2.132000 0 0 0 0 0 0
2.136000 0 0 0 0 0 0
2.140000 0 0 0 0 0 0
2.144000 0 0 0 0 0 0
2.148000 0 0 0 0 0 0
2.152000 0 0 0 0 0 0
2.156000 0 0 0 0 0 0
2.160000 0 0 0 0 0 0
2.164000 0 0 0 0 0 0
2.168000 0 0 0 0 0 0
2.172000 0 0 0 0 0 0
2.176000 0 0 0 0 0 0
2.180000 0 0 0 0 0 0
2.184000 0 0 0 0 0 0
2.188000 0 0 0 0 0 0
2.192000 0 0 0 0 0 0
2.196000 0 0 0 0 0 0
2.200000 0 0 0 0 0 0
2.204000 0 0 0 0 0 0
2.208000 0 0 0 0 0 0
2.212000 0 0 0 0 0 0
2.216000 0 0 0 0 0 0
2.220000 0 0 0 0 0 0
2.224000 0 0 0 0 0 0
2.228000 0 0 0 0 0 0
2.232000 0 0 0 0 0 0
2.236000 0 0 0 0 0 0
2.240000 0 0 0 0 0 0
2.244000 0 0 0 0 0 0
2.248000 0 0 0 0 0 0
2.252000 0 0 0 0 0 0
2.256000 0 0 0 0 0 0
2.260000 0 0 0 0 0 0
2.264000 0 0 0 0 0 0
2.268000 0 0 0 0 0 0
2.272000 0 0 0 0 0 0
2.276000 0 0 0 0 0 0
2.280000 0 0 0 0 0 0
2.284000 0 0 0 0 0 0
2.288000 0 0 0 0 0 0
2.292000 0 0 0 0 0 0
2.296000 0 0 0 0 0 0
2.300000 0 0 0 0 0 0
2.304000 0 0 0 0 0 0
2.308000 0 0 0 0 0 0
2.312000 0 0 0 0 0 0
2.316000 0 0 0 0 0 0
2.320000 0 0 0 0 0 0
2.324000 0 0 0 0 0 0
2.328000 0 0 0 0 0 0
2.332000 0 0 0 0 0 0
2.336000 0 0 0 0 0 0
2.340000 0 0 0 0 0 0
2.344000 0 0 0 0 0 0
2.348000 0 0 0 0 0 0
2.352000 0 0 0 0 0 0
2.356000 0 0 0 0 0 0
2.360000 0 0 0 0 0 0
2.364000 0 0 0 0 0 0
2.368000 0 0 0 0 0 0
2.372000 0 0 0 0 0 0
2.376000 0 0 0 0 0 0
2.380000 0 0 0 0 0 0
2.384000 0 0 0 0 0 0
2.388000 0 0 0 0 0 0
2.392000 0 0 0 0 0 0
2.396000 0 0 0 0 0 0
2.400000 0 0 0 0 0 0
2.404000 0 0 0 0 0 0
2.408000 0 0 0 0 0 0
