# Supplementary material for: Refining amino acid hydrophobicity for dynamics simulation of membrane proteins
Source: PeerJ. 2018 Jan 10;6:e4230. doi: 10.7717/peerj.4230 (PMC5767086; doi:10.7717/peerj.4230)
Supplement: Supplemental Information 1 — Version 2.4 of the CgProt force field is included as a tar.gz archive. The package includes parameter text files, Python scripts, and equilibrated bilayer coordinates needed for simulations with the free Gromacs software package. [file peerj-06-4230-s001.tgz › cgprot24/nb/table_E2_SM.xvg]

0.000000 0 0 202.245 5.429598e+02 0 0
0.004000 0 0 200.074 5.429598e+02 0 0
0.008000 0 0 197.902 5.429598e+02 0 0
0.012000 0 0 195.73 5.429598e+02 0 0
0.016000 0 0 193.558 5.429598e+02 0 0
0.020000 0 0 191.386 5.429598e+02 0 0
0.024000 0 0 189.214 5.429598e+02 0 0
0.028000 0 0 187.043 5.429598e+02 0 0
0.032000 0 0 184.871 5.429598e+02 0 0
0.036000 0 0 182.699 5.429598e+02 0 0
0.040000 0 0 180.527 5.429598e+02 0 0
0.044000 0 0 178.355 5.429598e+02 0 0
0.048000 0 0 176.183 5.429598e+02 0 0
0.052000 0 0 174.011 5.429598e+02 0 0
0.056000 0 0 171.84 5.429598e+02 0 0
0.060000 0 0 169.668 5.429598e+02 0 0
0.064000 0 0 167.496 5.429598e+02 0 0
0.068000 0 0 165.324 5.429598e+02 0 0
0.072000 0 0 163.152 5.429598e+02 0 0
0.076000 0 0 160.98 5.429598e+02 0 0
0.080000 0 0 158.809 5.429598e+02 0 0
0.084000 0 0 156.637 5.429598e+02 0 0
0.088000 0 0 154.465 5.429598e+02 0 0
0.092000 0 0 152.293 5.429598e+02 0 0
0.096000 0 0 150.121 5.429598e+02 0 0
0.100000 0 0 147.949 5.429598e+02 0 0
0.104000 0 0 145.778 5.429598e+02 0 0
0.108000 0 0 143.606 5.429598e+02 0 0
0.112000 0 0 141.434 5.429598e+02 0 0
0.116000 0 0 139.262 5.429598e+02 0 0
0.120000 0 0 137.09 5.429598e+02 0 0
0.124000 0 0 134.918 5.429598e+02 0 0
0.128000 0 0 132.747 5.429598e+02 0 0
0.132000 0 0 130.575 5.429598e+02 0 0
0.136000 0 0 128.403 5.429598e+02 0 0
0.140000 0 0 126.231 5.429598e+02 0 0
0.144000 0 0 124.059 5.429598e+02 0 0
0.148000 0 0 121.887 5.429598e+02 0 0
0.152000 0 0 119.716 5.429598e+02 0 0
0.156000 0 0 117.544 5.429598e+02 0 0
0.160000 0 0 115.372 5.429598e+02 0 0
0.164000 0 0 113.2 5.429598e+02 0 0
0.168000 0 0 111.028 5.429598e+02 0 0
0.172000 0 0 108.856 5.429598e+02 0 0
0.176000 0 0 106.684 5.429598e+02 0 0
0.180000 0 0 104.513 5.429598e+02 0 0
0.184000 0 0 102.341 5.429598e+02 0 0
0.188000 0 0 100.169 5.429598e+02 0 0
0.192000 0 0 97.9971 5.429598e+02 0 0
0.196000 0 0 95.8253 5.429598e+02 0 0
0.200000 0 0 93.6534 5.429598e+02 0 0
0.204000 0 0 91.4816 5.429598e+02 0 0
0.208000 0 0 89.3097 5.429598e+02 0 0
0.212000 0 0 87.1379 5.429598e+02 0 0
0.216000 0 0 84.9661 5.429598e+02 0 0
0.220000 0 0 82.7942 5.429598e+02 0 0
0.224000 0 0 80.6224 5.429598e+02 0 0
0.228000 0 0 78.4506 5.429598e+02 0 0
0.232000 0 0 76.2787 5.429598e+02 0 0
0.236000 0 0 74.1069 5.429598e+02 0 0
0.240000 0 0 71.935 5.429598e+02 0 0
0.244000 0 0 69.7632 5.429598e+02 0 0
0.248000 0 0 67.5914 5.429598e+02 0 0
0.252000 0 0 65.4195 5.429598e+02 0 0
0.256000 0 0 63.2477 5.429598e+02 0 0
0.260000 0 0 61.0758 5.429598e+02 0 0
0.264000 0 0 58.904 5.429598e+02 0 0
0.268000 0 0 56.7322 5.429598e+02 0 0
0.272000 0 0 54.5603 5.429598e+02 0 0
0.276000 0 0 52.3885 5.429598e+02 0 0
0.280000 0 0 50.2166 5.429598e+02 0 0
0.284000 0 0 48.0448 5.429598e+02 0 0
0.288000 0 0 45.873 5.429598e+02 0 0
0.292000 0 0 43.7011 5.429598e+02 0 0
0.296000 0 0 41.5293 5.429598e+02 0 0
0.300000 0 0 39.3574 5.429598e+02 0 0
0.304000 0 0 37.1856 5.429598e+02 0 0
0.308000 0 0 35.0397 5.313349e+02 0 0
0.312000 0 0 32.924 5.279019e+02 0 0
0.316000 0 0 30.8056 5.326609e+02 0 0
0.320000 0 0 28.6524 5.444597e+02 0 0
0.324000 0 0 26.4577 5.515724e+02 0 0
0.328000 0 0 24.2501 5.509380e+02 0 0
0.332000 0 0 22.0606 5.425565e+02 0 0
0.336000 0 0 19.92 5.264277e+02 0 0
0.340000 0 0 17.8597 5.022803e+02 0 0
0.344000 0 0 15.9133 4.694731e+02 0 0
0.348000 0 0 14.1155 4.279791e+02 0 0
0.352000 0 0 12.5011 3.777983e+02 0 0
0.356000 0 0 11.1047 3.191174e+02 0 0
0.360000 0 0 9.94244 2.637250e+02 0 0
0.364000 0 0 8.98115 2.186426e+02 0 0
0.368000 0 0 8.17956 1.838702e+02 0 0
0.372000 0 0 7.49644 1.594077e+02 0 0
0.376000 0 0 6.89139 1.440454e+02 0 0
0.380000 0 0 6.34159 1.310808e+02 0 0
0.384000 0 0 5.84092 1.194849e+02 0 0
0.388000 0 0 5.38389 1.092576e+02 0 0
0.392000 0 0 4.96503 1.003990e+02 0 0
0.396000 0 0 4.57883 9.294691e+01 0 0
0.400000 0 0 4.21951 8.695649e+01 0 0
0.404000 0 0 3.88123 8.242823e+01 0 0
0.408000 0 0 3.55813 7.936212e+01 0 0
0.412000 0 0 3.24441 7.766998e+01 0 0
0.416000 0 0 2.93726 7.577546e+01 0 0
0.420000 0 0 2.63926 7.309658e+01 0 0
0.424000 0 0 2.35353 6.963334e+01 0 0
0.428000 0 0 2.08324 6.538573e+01 0 0
0.432000 0 0 1.83129 6.058471e+01 0 0
0.436000 0 0 1.59822 5.599789e+01 0 0
0.440000 0 0 1.38294 5.168648e+01 0 0
0.444000 0 0 1.18436 4.765048e+01 0 0
0.448000 0 0 1.00137 4.388976e+01 0 0
0.452000 0 0 0.832979 4.032787e+01 0 0
0.456000 0 0 0.678569 3.689941e+01 0 0
0.460000 0 0 0.537606 3.360438e+01 0 0
0.464000 0 0 0.409556 3.044278e+01 0 0
0.468000 0 0 0.293875 2.743408e+01 0 0
0.472000 0 0 0.18964 2.474231e+01 0 0
0.476000 0 0 0.095464 2.240455e+01 0 0
0.480000 0 0 0.009932 2.042079e+01 0 0
0.484000 0 0 -0.0683741 1.879105e+01 0 0
0.488000 0 0 -0.140788 1.743950e+01 0 0
0.492000 0 0 -0.208048 1.620987e+01 0 0
0.496000 0 0 -0.270623 1.509744e+01 0 0
0.500000 0 0 -0.328983 1.410220e+01 0 0
0.504000 0 0 -0.383597 1.322355e+01 0 0
0.508000 0 0 -0.434892 1.243733e+01 0 0
0.512000 0 0 -0.483202 1.173100e+01 0 0
0.516000 0 0 -0.528846 1.110456e+01 0 0
0.520000 0 0 -0.572145 1.055802e+01 0 0
0.524000 0 0 -0.613408 1.007847e+01 0 0
0.528000 0 0 -0.652775 9.604608e+00 0 0
0.532000 0 0 -0.690241 9.128470e+00 0 0
0.536000 0 0 -0.725799 8.650060e+00 0 0
0.540000 0 0 -0.759439 8.169379e+00 0 0
0.544000 0 0 -0.791153 7.687628e+00 0 0
0.548000 0 0 -0.820941 7.206322e+00 0 0
0.552000 0 0 -0.848804 6.725464e+00 0 0
0.556000 0 0 -0.874745 6.245055e+00 0 0
0.560000 0 0 -0.898765 5.764885e+00 0 0
0.564000 0 0 -0.92086 5.282020e+00 0 0
0.568000 0 0 -0.941016 4.795512e+00 0 0
0.572000 0 0 -0.959219 4.305362e+00 0 0
0.576000 0 0 -0.975454 3.811571e+00 0 0
0.580000 0 0 -0.989711 3.318479e+00 0 0
0.584000 0 0 -1.00202 2.838665e+00 0 0
0.588000 0 0 -1.01244 2.372924e+00 0 0
0.592000 0 0 -1.02102 1.921257e+00 0 0
0.596000 0 0 -1.02783 1.483677e+00 0 0
0.600000 0 0 -1.03291 1.062437e+00 0 0
0.604000 0 0 -1.03635 6.591995e-01 0 0
0.608000 0 0 -1.03821 2.739655e-01 0 0
0.612000 0 0 -1.03857 -9.326544e-02 0 0
0.616000 0 0 -1.03749 -4.430986e-01 0 0
0.620000 0 0 -1.03504 -7.798145e-01 0 0
0.624000 0 0 -1.03127 -1.104247e+00 0 0
0.628000 0 0 -1.02622 -1.416395e+00 0 0
0.632000 0 0 -1.01995 -1.716260e+00 0 0
0.636000 0 0 -1.0125 -2.007933e+00 0 0
0.640000 0 0 -1.00389 -2.298770e+00 0 0
0.644000 0 0 -0.994114 -2.588919e+00 0 0
0.648000 0 0 -0.983179 -2.878381e+00 0 0
0.652000 0 0 -0.971088 -3.167118e+00 0 0
0.656000 0 0 -0.957845 -3.454104e+00 0 0
0.660000 0 0 -0.943458 -3.738875e+00 0 0
0.664000 0 0 -0.927937 -4.021431e+00 0 0
0.668000 0 0 -0.91129 -4.301772e+00 0 0
0.672000 0 0 -0.893528 -4.576653e+00 0 0
0.676000 0 0 -0.874703 -4.832735e+00 0 0
0.680000 0 0 -0.854893 -5.068578e+00 0 0
0.684000 0 0 -0.834181 -5.284181e+00 0 0
0.688000 0 0 -0.812647 -5.479545e+00 0 0
0.692000 0 0 -0.790384 -5.645199e+00 0 0
0.696000 0 0 -0.767538 -5.770898e+00 0 0
0.700000 0 0 -0.74427 -5.856639e+00 0 0
0.704000 0 0 -0.720739 -5.902421e+00 0 0
0.708000 0 0 -0.697104 -5.908204e+00 0 0
0.712000 0 0 -0.673527 -5.873534e+00 0 0
0.716000 0 0 -0.65017 -5.798285e+00 0 0
0.720000 0 0 -0.627195 -5.682455e+00 0 0
0.724000 0 0 -0.604764 -5.526045e+00 0 0
0.728000 0 0 -0.583034 -5.335443e+00 0 0
0.732000 0 0 -0.562104 -5.126803e+00 0 0
0.736000 0 0 -0.542043 -4.900913e+00 0 0
0.740000 0 0 -0.52292 -4.657773e+00 0 0
0.744000 0 0 -0.504804 -4.397594e+00 0 0
0.748000 0 0 -0.487736 -4.138050e+00 0 0
0.752000 0 0 -0.471683 -3.890441e+00 0 0
0.756000 0 0 -0.456597 -3.654768e+00 0 0
0.760000 0 0 -0.442429 -3.431031e+00 0 0
0.764000 0 0 -0.429131 -3.221053e+00 0 0
0.768000 0 0 -0.416627 -3.035778e+00 0 0
0.772000 0 0 -0.40481 -2.877031e+00 0 0
0.776000 0 0 -0.393575 -2.744811e+00 0 0
0.780000 0 0 -0.382816 -2.639118e+00 0 0
0.784000 0 0 -0.372429 -2.557602e+00 0 0
0.788000 0 0 -0.362328 -2.496586e+00 0 0
0.792000 0 0 -0.35243 -2.456026e+00 0 0
0.796000 0 0 -0.342652 -2.435922e+00 0 0
0.800000 0 0 -0.332915 -2.435750e+00 0 0
0.804000 0 0 -0.323156 -2.444740e+00 0 0
0.808000 0 0 -0.313351 -2.458635e+00 0 0
0.812000 0 0 -0.30348 -2.477435e+00 0 0
0.816000 0 0 -0.293525 -2.501139e+00 0 0
0.820000 0 0 -0.283467 -2.526847e+00 0 0
0.824000 0 0 -0.273322 -2.544207e+00 0 0
0.828000 0 0 -0.263126 -2.552300e+00 0 0
0.832000 0 0 -0.252916 -2.551128e+00 0 0
0.836000 0 0 -0.242729 -2.540687e+00 0 0
0.840000 0 0 -0.232607 -2.517614e+00 0 0
0.844000 0 0 -0.222609 -2.478798e+00 0 0
0.848000 0 0 -0.212798 -2.424240e+00 0 0
0.852000 0 0 -0.203236 -2.353938e+00 0 0
0.856000 0 0 -0.193987 -2.268105e+00 0 0
0.860000 0 0 -0.185109 -2.168702e+00 0 0
0.864000 0 0 -0.176655 -2.056205e+00 0 0
0.868000 0 0 -0.168677 -1.930615e+00 0 0
0.872000 0 0 -0.161227 -1.791932e+00 0 0
0.876000 0 0 -0.154355 -1.644221e+00 0 0
0.880000 0 0 -0.148073 -1.496460e+00 0 0
0.884000 0 0 -0.142383 -1.348973e+00 0 0
0.888000 0 0 -0.137281 -1.201760e+00 0 0
0.892000 0 0 -0.132768 -1.055036e+00 0 0
0.896000 0 0 -0.128825 -9.194838e-01 0 0
0.900000 0 0 -0.12539 -8.010451e-01 0 0
0.904000 0 0 -0.122394 -6.997198e-01 0 0
0.908000 0 0 -0.119769 -6.155079e-01 0 0
0.912000 0 0 -0.117446 -5.495198e-01 0 0
0.916000 0 0 -0.11534 -5.074557e-01 0 0
0.920000 0 0 -0.113353 -4.901217e-01 0 0
0.924000 0 0 -0.111386 -4.975180e-01 0 0
0.928000 0 0 -0.10934 -5.296445e-01 0 0
0.932000 0 0 -0.107122 -5.816199e-01 0 0
0.936000 0 0 -0.10467 -6.468261e-01 0 0
0.940000 0 0 -0.10193 -7.252261e-01 0 0
0.944000 0 0 -0.0988503 -8.168198e-01 0 0
0.948000 0 0 -0.0953782 -9.206291e-01 0 0
0.952000 0 0 -0.0914917 -1.021211e+00 0 0
0.956000 0 0 -0.0872199 -1.113236e+00 0 0
0.960000 0 0 -0.0825972 -1.196704e+00 0 0
0.964000 0 0 -0.0776577 -1.271613e+00 0 0
0.968000 0 0 -0.0724385 -1.334842e+00 0 0
0.972000 0 0 -0.0670081 -1.376694e+00 0 0
0.976000 0 0 -0.0614544 -1.396477e+00 0 0
0.980000 0 0 -0.0558657 -1.394190e+00 0 0
0.984000 0 0 -0.0503303 -1.369846e+00 0 0
0.988000 0 0 -0.0449309 -1.327376e+00 0 0
0.992000 0 0 -0.0397313 -1.269903e+00 0 0
0.996000 0 0 -0.034792 -1.197426e+00 0 0
1.000000 0 0 -0.030172 -1.109946e+00 0 0
1.004000 0 0 -0.025931 -1.009212e+00 0 0
1.008000 0 0 -0.022096 -9.087245e-01 0 0
1.012000 0 0 -0.018657 -8.113201e-01 0 0
1.016000 0 0 -0.015602 -7.169992e-01 0 0
1.020000 0 0 -0.012917 -6.257615e-01 0 0
1.024000 0 0 -0.010587 -5.413805e-01 0 0
1.028000 0 0 -0.008567 -4.711274e-01 0 0
1.032000 0 0 -0.006799 -4.151845e-01 0 0
1.036000 0 0 -0.005226 -3.735517e-01 0 0
1.040000 0 0 -0.003792 -3.461174e-01 0 0
1.044000 0 0 -0.002444 -3.291895e-01 0 0
1.048000 0 0 -0.001147 -3.209771e-01 0 0
1.052000 0 0 0.000136 -3.214802e-01 0 0
1.056000 0 0 0.001437 -3.306988e-01 0 0
1.060000 0 0 0.002791 -3.464120e-01 0 0
1.064000 0 0 0.004203 -3.587955e-01 0 0
1.068000 0 0 0.005655 -3.666833e-01 0 0
1.072000 0 0 0.00713 -3.700753e-01 0 0
1.076000 0 0 0.00861 -3.689716e-01 0 0
1.080000 0 0 0.010072 -3.604478e-01 0 0
1.084000 0 0 0.011479 -3.410853e-01 0 0
1.088000 0 0 0.012787 -3.108787e-01 0 0
1.092000 0 0 0.013952 -2.698282e-01 0 0
1.096000 0 0 0.014931 -2.183202e-01 0 0
1.100000 0 0 0.015691 -1.612029e-01 0 0
1.104000 0 0 0.016215 -9.993495e-02 0 0
1.108000 0 0 0.016485 -3.451635e-02 0 0
1.112000 0 0 0.016486 3.505291e-02 0 0
1.116000 0 0 0.016202 1.057920e-01 0 0
1.120000 0 0 0.015649 1.696272e-01 0 0
1.124000 0 0 0.014855 2.261068e-01 0 0
1.128000 0 0 0.01385 2.752308e-01 0 0
1.132000 0 0 0.012663 3.169750e-01 0 0
1.136000 0 0 0.011328 3.484528e-01 0 0
1.140000 0 0 0.009892 3.676817e-01 0 0
1.144000 0 0 0.008403 3.746615e-01 0 0
1.148000 0 0 0.006911 3.693924e-01 0 0
1.152000 0 0 0.005464 3.524186e-01 0 0
1.156000 0 0 0.004102 3.272849e-01 0 0
1.160000 0 0 0.002856 2.946313e-01 0 0
1.164000 0 0 0.001755 2.544578e-01 0 0
1.168000 0 0 0.00083 2.067643e-01 0 0
1.172000 0 0 0.000107 1.549201e-01 0 0
1.176000 0 0 -0.000412 1.045821e-01 0 0
1.180000 0 0 -0.000732 5.583976e-02 0 0
1.184000 0 0 -0.00086 8.693157e-03 0 0
1.188000 0 0 -0.000804 -3.633070e-02 0 0
1.192000 0 0 -0.000591 -6.672259e-02 0 0
1.196000 0 0 -0.000296 -7.718431e-02 0 0
1.200000 0 0 0 0 0 0
1.204000 0 0 0 0 0 0
1.208000 0 0 0 0 0 0
1.212000 0 0 0 0 0 0
1.216000 0 0 0 0 0 0
1.220000 0 0 0 0 0 0
1.224000 0 0 0 0 0 0
1.228000 0 0 0 0 0 0
1.232000 0 0 0 0 0 0
1.236000 0 0 0 0 0 0
1.240000 0 0 0 0 0 0
1.244000 0 0 0 0 0 0
1.248000 0 0 0 0 0 0
1.252000 0 0 0 0 0 0
1.256000 0 0 0 0 0 0
1.260000 0 0 0 0 0 0
1.264000 0 0 0 0 0 0
1.268000 0 0 0 0 0 0
1.272000 0 0 0 0 0 0
1.276000 0 0 0 0 0 0
1.280000 0 0 0 0 0 0
1.284000 0 0 0 0 0 0
1.288000 0 0 0 0 0 0
1.292000 0 0 0 0 0 0
1.296000 0 0 0 0 0 0
1.300000 0 0 0 0 0 0
1.304000 0 0 0 0 0 0
1.308000 0 0 0 0 0 0
1.312000 0 0 0 0 0 0
1.316000 0 0 0 0 0 0
1.320000 0 0 0 0 0 0
1.324000 0 0 0 0 0 0
1.328000 0 0 0 0 0 0
1.332000 0 0 0 0 0 0
1.336000 0 0 0 0 0 0
1.340000 0 0 0 0 0 0
1.344000 0 0 0 0 0 0
1.348000 0 0 0 0 0 0
1.352000 0 0 0 0 0 0
1.356000 0 0 0 0 0 0
1.360000 0 0 0 0 0 0
1.364000 0 0 0 0 0 0
1.368000 0 0 0 0 0 0
1.372000 0 0 0 0 0 0
1.376000 0 0 0 0 0 0
1.380000 0 0 0 0 0 0
1.384000 0 0 0 0 0 0
1.388000 0 0 0 0 0 0
1.392000 0 0 0 0 0 0
1.396000 0 0 0 0 0 0
1.400000 0 0 0 0 0 0
1.404000 0 0 0 0 0 0
1.408000 0 0 0 0 0 0
1.412000 0 0 0 0 0 0
1.416000 0 0 0 0 0 0
1.420000 0 0 0 0 0 0
1.424000 0 0 0 0 0 0
1.428000 0 0 0 0 0 0
1.432000 0 0 0 0 0 0
1.436000 0 0 0 0 0 0
1.440000 0 0 0 0 0 0
1.444000 0 0 0 0 0 0
1.448000 0 0 0 0 0 0
1.452000 0 0 0 0 0 0
1.456000 0 0 0 0 0 0
1.460000 0 0 0 0 0 0
1.464000 0 0 0 0 0 0
1.468000 0 0 0 0 0 0
1.472000 0 0 0 0 0 0
1.476000 0 0 0 0 0 0
1.480000 0 0 0 0 0 0
1.484000 0 0 0 0 0 0
1.488000 0 0 0 0 0 0
1.492000 0 0 0 0 0 0
1.496000 0 0 0 0 0 0
1.500000 0 0 0 0 0 0
1.504000 0 0 0 0 0 0
1.508000 0 0 0 0 0 0
1.512000 0 0 0 0 0 0
1.516000 0 0 0 0 0 0
1.520000 0 0 0 0 0 0
1.524000 0 0 0 0 0 0
1.528000 0 0 0 0 0 0
1.532000 0 0 0 0 0 0
1.536000 0 0 0 0 0 0
1.540000 0 0 0 0 0 0
1.544000 0 0 0 0 0 0
1.548000 0 0 0 0 0 0
1.552000 0 0 0 0 0 0
1.556000 0 0 0 0 0 0
1.560000 0 0 0 0 0 0
1.564000 0 0 0 0 0 0
1.568000 0 0 0 0 0 0
1.572000 0 0 0 0 0 0
1.576000 0 0 0 0 0 0
1.580000 0 0 0 0 0 0
1.584000 0 0 0 0 0 0
1.588000 0 0 0 0 0 0
1.592000 0 0 0 0 0 0
1.596000 0 0 0 0 0 0
1.600000 0 0 0 0 0 0
1.604000 0 0 0 0 0 0
1.608000 0 0 0 0 0 0
1.612000 0 0 0 0 0 0
1.616000 0 0 0 0 0 0
1.620000 0 0 0 0 0 0
1.624000 0 0 0 0 0 0
1.628000 0 0 0 0 0 0
1.632000 0 0 0 0 0 0
1.636000 0 0 0 0 0 0
1.640000 0 0 0 0 0 0
1.644000 0 0 0 0 0 0
1.648000 0 0 0 0 0 0
1.652000 0 0 0 0 0 0
1.656000 0 0 0 0 0 0
1.660000 0 0 0 0 0 0
1.664000 0 0 0 0 0 0
1.668000 0 0 0 0 0 0
1.672000 0 0 0 0 0 0
1.676000 0 0 0 0 0 0
1.680000 0 0 0 0 0 0
1.684000 0 0 0 0 0 0
1.688000 0 0 0 0 0 0
1.692000 0 0 0 0 0 0
1.696000 0 0 0 0 0 0
1.700000 0 0 0 0 0 0
1.704000 0 0 0 0 0 0
1.708000 0 0 0 0 0 0
1.712000 0 0 0 0 0 0
1.716000 0 0 0 0 0 0
1.720000 0 0 0 0 0 0
1.724000 0 0 0 0 0 0
1.728000 0 0 0 0 0 0
1.732000 0 0 0 0 0 0
1.736000 0 0 0 0 0 0
1.740000 0 0 0 0 0 0
1.744000 0 0 0 0 0 0
1.748000 0 0 0 0 0 0
1.752000 0 0 0 0 0 0
1.756000 0 0 0 0 0 0
1.760000 0 0 0 0 0 0
1.764000 0 0 0 0 0 0
1.768000 0 0 0 0 0 0
1.772000 0 0 0 0 0 0
1.776000 0 0 0 0 0 0
1.780000 0 0 0 0 0 0
1.784000 0 0 0 0 0 0
1.788000 0 0 0 0 0 0
1.792000 0 0 0 0 0 0
1.796000 0 0 0 0 0 0
1.800000 0 0 0 0 0 0
1.804000 0 0 0 0 0 0
1.808000 0 0 0 0 0 0
1.812000 0 0 0 0 0 0
1.816000 0 0 0 0 0 0
1.820000 0 0 0 0 0 0
1.824000 0 0 0 0 0 0
1.828000 0 0 0 0 0 0
1.832000 0 0 0 0 0 0
1.836000 0 0 0 0 0 0
1.840000 0 0 0 0 0 0
1.844000 0 0 0 0 0 0
1.848000 0 0 0 0 0 0
1.852000 0 0 0 0 0 0
1.856000 0 0 0 0 0 0
1.860000 0 0 0 0 0 0
1.864000 0 0 0 0 0 0
1.868000 0 0 0 0 0 0
1.872000 0 0 0 0 0 0
1.876000 0 0 0 0 0 0
1.880000 0 0 0 0 0 0
1.884000 0 0 0 0 0 0
1.888000 0 0 0 0 0 0
1.892000 0 0 0 0 0 0
1.896000 0 0 0 0 0 0
1.900000 0 0 0 0 0 0
1.904000 0 0 0 0 0 0
1.908000 0 0 0 0 0 0
1.912000 0 0 0 0 0 0
1.916000 0 0 0 0 0 0
1.920000 0 0 0 0 0 0
1.924000 0 0 0 0 0 0
1.928000 0 0 0 0 0 0
1.932000 0 0 0 0 0 0
1.936000 0 0 0 0 0 0
1.940000 0 0 0 0 0 0
1.944000 0 0 0 0 0 0
1.948000 0 0 0 0 0 0
1.952000 0 0 0 0 0 0
1.956000 0 0 0 0 0 0
1.960000 0 0 0 0 0 0
1.964000 0 0 0 0 0 0
1.968000 0 0 0 0 0 0
1.972000 0 0 0 0 0 0
1.976000 0 0 0 0 0 0
1.980000 0 0 0 0 0 0
1.984000 0 0 0 0 0 0
1.988000 0 0 0 0 0 0
1.992000 0 0 0 0 0 0
1.996000 0 0 0 0 0 0
2.000000 0 0 0 0 0 0
2.004000 0 0 0 0 0 0
2.008000 0 0 0 0 0 0
2.012000 0 0 0 0 0 0
2.016000 0 0 0 0 0 0
2.020000 0 0 0 0 0 0
2.024000 0 0 0 0 0 0
2.028000 0 0 0 0 0 0
2.032000 0 0 0 0 0 0
2.036000 0 0 0 0 0 0
2.040000 0 0 0 0 0 0
2.044000 0 0 0 0 0 0
2.048000 0 0 0 0 0 0
2.052000 0 0 0 0 0 0
2.056000 0 0 0 0 0 0
2.060000 0 0 0 0 0 0
2.064000 0 0 0 0 0 0
2.068000 0 0 0 0 0 0
2.072000 0 0 0 0 0 0
2.076000 0 0 0 0 0 0
2.080000 0 0 0 0 0 0
2.084000 0 0 0 0 0 0
2.088000 0 0 0 0 0 0
2.092000 0 0 0 0 0 0
2.096000 0 0 0 0 0 0
2.100000 0 0 0 0 0 0
2.104000 0 0 0 0 0 0
2.108000 0 0 0 0 0 0
2.112000 0 0 0 0 0 0
2.116000 0 0 0 0 0 0
2.120000 0 0 0 0 0 0
2.124000 0 0 0 0 0 0
2.128000 0 0 0 0 0 0
2.132000 0 0 0 0 0 0
2.136000 0 0 0 0 0 0
2.140000 0 0 0 0 0 0
2.144000 0 0 0 0 0 0
2.148000 0 0 0 0 0 0
2.152000 0 0 0 0 0 0
2.156000 0 0 0 0 0 0
2.160000 0 0 0 0 0 0
2.164000 0 0 0 0 0 0
2.168000 0 0 0 0 0 0
2.172000 0 0 0 0 0 0
2.176000 0 0 0 0 0 0
2.180000 0 0 0 0 0 0
2.184000 0 0 0 0 0 0
2.188000 0 0 0 0 0 0
2.192000 0 0 0 0 0 0
2.196000 0 0 0 0 0 0
2.200000 0 0 0 0 0 0
2.204000 0 0 0 0 0 0
2.208000 0 0 0 0 0 0
2.212000 0 0 0 0 0 0
2.216000 0 0 0 0 0 0
2.220000 0 0 0 0 0 0
2.224000 0 0 0 0 0 0
2.228000 0 0 0 0 0 0
2.232000 0 0 0 0 0 0
2.236000 0 0 0 0 0 0
2.240000 0 0 0 0 0 0
2.244000 0 0 0 0 0 0
2.248000 0 0 0 0 0 0
2.252000 0 0 0 0 0 0
2.256000 0 0 0 0 0 0
2.260000 0 0 0 0 0 0
2.264000 0 0 0 0 0 0
2.268000 0 0 0 0 0 0
2.272000 0 0 0 0 0 0
2.276000 0 0 0 0 0 0
2.280000 0 0 0 0 0 0
2.284000 0 0 0 0 0 0
2.288000 0 0 0 0 0 0
2.292000 0 0 0 0 0 0
2.296000 0 0 0 0 0 0
2.300000 0 0 0 0 0 0
2.304000 0 0 0 0 0 0
2.308000 0 0 0 0 0 0
2.312000 0 0 0 0 0 0
2.316000 0 0 0 0 0 0
2.320000 0 0 0 0 0 0
2.324000 0 0 0 0 0 0
2.328000 0 0 0 0 0 0
2.332000 0 0 0 0 0 0
2.336000 0 0 0 0 0 0
2.340000 0 0 0 0 0 0
2.344000 0 0 0 0 0 0
2.348000 0 0 0 0 0 0
2.352000 0 0 0 0 0 0
2.356000 0 0 0 0 0 0
2.360000 0 0 0 0 0 0
2.364000 0 0 0 0 0 0
2.368000 0 0 0 0 0 0
2.372000 0 0 0 0 0 0
2.376000 0 0 0 0 0 0
2.380000 0 0 0 0 0 0
2.384000 0 0 0 0 0 0
2.388000 0 0 0 0 0 0
2.392000 0 0 0 0 0 0
2.396000 0 0 0 0 0 0
2.400000 0 0 0 0 0 0
2.404000 0 0 0 0 0 0
2.408000 0 0 0 0 0 0
