# Supplementary material for: Refining amino acid hydrophobicity for dynamics simulation of membrane proteins
Source: PeerJ. 2018 Jan 10;6:e4230. doi: 10.7717/peerj.4230 (PMC5767086; doi:10.7717/peerj.4230)
Supplement: Supplemental Information 1 — Version 2.4 of the CgProt force field is included as a tar.gz archive. The package includes parameter text files, Python scripts, and equilibrated bilayer coordinates needed for simulations with the free Gromacs software package. [file peerj-06-4230-s001.tgz › cgprot24/nb/table_GL_E1.xvg]

0.000000 0 0 102.715 3.231976e+02 0 0
0.004000 0 0 101.422 3.231976e+02 0 0
0.008000 0 0 100.129 3.231976e+02 0 0
0.012000 0 0 98.8363 3.231976e+02 0 0
0.016000 0 0 97.5435 3.231976e+02 0 0
0.020000 0 0 96.2507 3.231976e+02 0 0
0.024000 0 0 94.9579 3.231976e+02 0 0
0.028000 0 0 93.6651 3.231976e+02 0 0
0.032000 0 0 92.3723 3.231976e+02 0 0
0.036000 0 0 91.0795 3.231976e+02 0 0
0.040000 0 0 89.7868 3.231976e+02 0 0
0.044000 0 0 88.494 3.231976e+02 0 0
0.048000 0 0 87.2012 3.231976e+02 0 0
0.052000 0 0 85.9084 3.231976e+02 0 0
0.056000 0 0 84.6156 3.231976e+02 0 0
0.060000 0 0 83.3228 3.231976e+02 0 0
0.064000 0 0 82.03 3.231976e+02 0 0
0.068000 0 0 80.7372 3.231976e+02 0 0
0.072000 0 0 79.4444 3.231976e+02 0 0
0.076000 0 0 78.1516 3.231976e+02 0 0
0.080000 0 0 76.8588 3.231976e+02 0 0
0.084000 0 0 75.5661 3.231976e+02 0 0
0.088000 0 0 74.2733 3.231976e+02 0 0
0.092000 0 0 72.9805 3.231976e+02 0 0
0.096000 0 0 71.6877 3.231976e+02 0 0
0.100000 0 0 70.3949 3.231976e+02 0 0
0.104000 0 0 69.1021 3.231976e+02 0 0
0.108000 0 0 67.8093 3.231976e+02 0 0
0.112000 0 0 66.5165 3.231976e+02 0 0
0.116000 0 0 65.2237 3.231976e+02 0 0
0.120000 0 0 63.9309 3.231976e+02 0 0
0.124000 0 0 62.6382 3.231976e+02 0 0
0.128000 0 0 61.3454 3.231976e+02 0 0
0.132000 0 0 60.0526 3.231976e+02 0 0
0.136000 0 0 58.7598 3.231976e+02 0 0
0.140000 0 0 57.467 3.231976e+02 0 0
0.144000 0 0 56.1742 3.231976e+02 0 0
0.148000 0 0 54.8814 3.231976e+02 0 0
0.152000 0 0 53.5886 3.231976e+02 0 0
0.156000 0 0 52.2958 3.231976e+02 0 0
0.160000 0 0 51.003 3.231976e+02 0 0
0.164000 0 0 49.7102 3.231976e+02 0 0
0.168000 0 0 48.4175 3.231976e+02 0 0
0.172000 0 0 47.1247 3.231976e+02 0 0
0.176000 0 0 45.8319 3.231976e+02 0 0
0.180000 0 0 44.5391 3.231976e+02 0 0
0.184000 0 0 43.2463 3.231976e+02 0 0
0.188000 0 0 41.9535 3.231976e+02 0 0
0.192000 0 0 40.6607 3.231976e+02 0 0
0.196000 0 0 39.3679 3.231976e+02 0 0
0.200000 0 0 38.0751 3.231976e+02 0 0
0.204000 0 0 36.7823 3.231976e+02 0 0
0.208000 0 0 35.4895 3.231976e+02 0 0
0.212000 0 0 34.1968 3.231976e+02 0 0
0.216000 0 0 32.904 3.231976e+02 0 0
0.220000 0 0 31.6112 3.231976e+02 0 0
0.224000 0 0 30.3184 3.231976e+02 0 0
0.228000 0 0 29.0256 3.231976e+02 0 0
0.232000 0 0 27.7328 3.231976e+02 0 0
0.236000 0 0 26.44 3.231976e+02 0 0
0.240000 0 0 25.1472 3.231976e+02 0 0
0.244000 0 0 23.8544 3.231976e+02 0 0
0.248000 0 0 22.5616 3.231976e+02 0 0
0.252000 0 0 21.2689 3.231976e+02 0 0
0.256000 0 0 19.9761 3.231976e+02 0 0
0.260000 0 0 18.6833 3.231976e+02 0 0
0.264000 0 0 17.3905 3.231976e+02 0 0
0.268000 0 0 16.0977 3.231976e+02 0 0
0.272000 0 0 14.8049 3.231976e+02 0 0
0.276000 0 0 13.5121 3.231976e+02 0 0
0.280000 0 0 12.2193 3.231976e+02 0 0
0.284000 0 0 10.9265 3.231976e+02 0 0
0.288000 0 0 9.63374 3.231976e+02 0 0
0.292000 0 0 8.34095 3.231976e+02 0 0
0.296000 0 0 7.04816 3.231976e+02 0 0
0.300000 0 0 5.75537 3.231976e+02 0 0
0.304000 0 0 4.46258 3.231976e+02 0 0
0.308000 0 0 3.16979 3.231976e+02 0 0
0.312000 0 0 1.877 3.231976e+02 0 0
0.316000 0 0 0.584641 3.220049e+02 0 0
0.320000 0 0 -0.691011 3.145039e+02 0 0
0.324000 0 0 -1.91614 2.960273e+02 0 0
0.328000 0 0 -3.04297 2.653566e+02 0 0
0.332000 0 0 -4.02273 2.224917e+02 0 0
0.336000 0 0 -4.80665 1.674328e+02 0 0
0.340000 0 0 -5.35447 1.085972e+02 0 0
0.344000 0 0 -5.69774 6.585924e+01 0 0
0.348000 0 0 -5.90392 4.005617e+01 0 0
0.352000 0 0 -6.04077 3.118799e+01 0 0
0.356000 0 0 -6.17597 3.904301e+01 0 0
0.360000 0 0 -6.3561 5.025848e+01 0 0
0.364000 0 0 -6.5719 5.687541e+01 0 0
0.368000 0 0 -6.80497 5.889379e+01 0 0
0.372000 0 0 -7.03692 5.631362e+01 0 0
0.376000 0 0 -7.24988 4.990009e+01 0 0
0.380000 0 0 -7.43712 4.389216e+01 0 0
0.384000 0 0 -7.60243 3.894071e+01 0 0
0.388000 0 0 -7.75005 3.504574e+01 0 0
0.392000 0 0 -7.8842 3.220726e+01 0 0
0.396000 0 0 -8.00834 2.977492e+01 0 0
0.400000 0 0 -8.12167 2.680198e+01 0 0
0.404000 0 0 -8.22202 2.328044e+01 0 0
0.408000 0 0 -8.30718 1.921030e+01 0 0
0.412000 0 0 -8.37499 1.463954e+01 0 0
0.416000 0 0 -8.42489 1.042554e+01 0 0
0.420000 0 0 -8.45929 6.884851e+00 0 0
0.424000 0 0 -8.48087 4.017482e+00 0 0
0.428000 0 0 -8.49233 1.823430e+00 0 0
0.432000 0 0 -8.49618 1.063926e-01 0 0
0.436000 0 0 -8.4929 -1.786119e+00 0 0
0.440000 0 0 -8.48159 -3.906116e+00 0 0
0.444000 0 0 -8.46135 -6.253599e+00 0 0
0.448000 0 0 -8.43126 -8.828267e+00 0 0
0.452000 0 0 -8.39069 -1.142992e+01 0 0
0.456000 0 0 -8.34001 -1.388733e+01 0 0
0.460000 0 0 -8.27979 -1.620049e+01 0 0
0.464000 0 0 -8.2106 -1.836940e+01 0 0
0.468000 0 0 -8.13302 -2.040022e+01 0 0
0.472000 0 0 -8.04751 -2.234472e+01 0 0
0.476000 0 0 -7.95436 -2.421461e+01 0 0
0.480000 0 0 -7.85389 -2.600989e+01 0 0
0.484000 0 0 -7.74638 -2.773057e+01 0 0
0.488000 0 0 -7.6322 -2.932003e+01 0 0
0.492000 0 0 -7.51216 -3.066158e+01 0 0
0.496000 0 0 -7.38725 -3.175170e+01 0 0
0.500000 0 0 -7.25848 -3.259038e+01 0 0
0.504000 0 0 -7.12686 -3.317940e+01 0 0
0.508000 0 0 -6.99327 -3.358979e+01 0 0
0.512000 0 0 -6.85833 -3.385842e+01 0 0
0.516000 0 0 -6.7226 -3.398529e+01 0 0
0.520000 0 0 -6.58664 -3.397039e+01 0 0
0.524000 0 0 -6.45101 -3.382494e+01 0 0
0.528000 0 0 -6.31614 -3.360228e+01 0 0
0.532000 0 0 -6.18229 -3.330933e+01 0 0
0.536000 0 0 -6.04975 -3.294609e+01 0 0
0.540000 0 0 -5.91881 -3.251256e+01 0 0
0.544000 0 0 -5.78971 -3.204164e+01 0 0
0.548000 0 0 -5.66247 -3.157475e+01 0 0
0.552000 0 0 -5.5371 -3.111201e+01 0 0
0.556000 0 0 -5.41357 -3.065343e+01 0 0
0.560000 0 0 -5.29187 -3.019792e+01 0 0
0.564000 0 0 -5.17201 -2.973015e+01 0 0
0.568000 0 0 -5.05405 -2.924518e+01 0 0
0.572000 0 0 -4.93807 -2.874302e+01 0 0
0.576000 0 0 -4.82413 -2.822367e+01 0 0
0.580000 0 0 -4.71231 -2.768039e+01 0 0
0.584000 0 0 -4.60275 -2.709367e+01 0 0
0.588000 0 0 -4.49562 -2.646228e+01 0 0
0.592000 0 0 -4.39111 -2.578622e+01 0 0
0.596000 0 0 -4.28939 -2.506548e+01 0 0
0.600000 0 0 -4.19064 -2.429970e+01 0 0
0.604000 0 0 -4.09505 -2.348861e+01 0 0
0.608000 0 0 -4.00279 -2.263222e+01 0 0
0.612000 0 0 -3.91406 -2.173052e+01 0 0
0.616000 0 0 -3.82901 -2.078841e+01 0 0
0.620000 0 0 -3.74775 -1.984061e+01 0 0
0.624000 0 0 -3.67028 -1.889386e+01 0 0
0.628000 0 0 -3.5966 -1.794816e+01 0 0
0.632000 0 0 -3.5267 -1.700353e+01 0 0
0.636000 0 0 -3.46055 -1.607772e+01 0 0
0.640000 0 0 -3.39801 -1.520271e+01 0 0
0.644000 0 0 -3.33886 -1.437914e+01 0 0
0.648000 0 0 -3.2829 -1.360701e+01 0 0
0.652000 0 0 -3.22993 -1.288688e+01 0 0
0.656000 0 0 -3.17972 -1.223415e+01 0 0
0.660000 0 0 -3.13196 -1.165580e+01 0 0
0.664000 0 0 -3.08637 -1.115184e+01 0 0
0.668000 0 0 -3.04265 -1.072225e+01 0 0
0.672000 0 0 -3.0005 -1.036493e+01 0 0
0.676000 0 0 -2.95964 -1.007114e+01 0 0
0.680000 0 0 -2.91984 -9.839931e+00 0 0
0.684000 0 0 -2.88084 -9.671310e+00 0 0
0.688000 0 0 -2.84239 -9.565275e+00 0 0
0.692000 0 0 -2.80425 -9.509406e+00 0 0
0.696000 0 0 -2.76627 -9.490263e+00 0 0
0.700000 0 0 -2.72828 -9.507841e+00 0 0
0.704000 0 0 -2.69015 -9.562141e+00 0 0
0.708000 0 0 -2.65174 -9.651624e+00 0 0
0.712000 0 0 -2.61292 -9.758962e+00 0 0
0.716000 0 0 -2.57365 -9.879296e+00 0 0
0.720000 0 0 -2.53387 -1.001262e+01 0 0
0.724000 0 0 -2.49353 -1.015895e+01 0 0
0.728000 0 0 -2.45258 -1.031414e+01 0 0
0.732000 0 0 -2.41102 -1.046775e+01 0 0
0.736000 0 0 -2.36884 -1.061927e+01 0 0
0.740000 0 0 -2.32607 -1.076870e+01 0 0
0.744000 0 0 -2.2827 -1.091598e+01 0 0
0.748000 0 0 -2.23875 -1.105597e+01 0 0
0.752000 0 0 -2.19426 -1.118538e+01 0 0
0.756000 0 0 -2.14928 -1.130421e+01 0 0
0.760000 0 0 -2.10384 -1.141245e+01 0 0
0.764000 0 0 -2.05799 -1.150979e+01 0 0
0.768000 0 0 -2.01178 -1.159427e+01 0 0
0.772000 0 0 -1.96526 -1.166557e+01 0 0
0.776000 0 0 -1.91847 -1.172368e+01 0 0
0.780000 0 0 -1.87149 -1.176861e+01 0 0
0.784000 0 0 -1.82434 -1.180069e+01 0 0
0.788000 0 0 -1.7771 -1.182047e+01 0 0
0.792000 0 0 -1.7298 -1.182795e+01 0 0
0.796000 0 0 -1.68249 -1.182312e+01 0 0
0.800000 0 0 -1.63523 -1.180606e+01 0 0
0.804000 0 0 -1.58806 -1.177805e+01 0 0
0.808000 0 0 -1.54102 -1.173961e+01 0 0
0.812000 0 0 -1.49415 -1.169073e+01 0 0
0.816000 0 0 -1.44751 -1.163141e+01 0 0
0.820000 0 0 -1.40111 -1.156179e+01 0 0
0.824000 0 0 -1.35502 -1.148234e+01 0 0
0.828000 0 0 -1.30927 -1.139309e+01 0 0
0.832000 0 0 -1.26389 -1.129405e+01 0 0
0.836000 0 0 -1.21893 -1.118522e+01 0 0
0.840000 0 0 -1.17442 -1.106661e+01 0 0
0.844000 0 0 -1.13041 -1.093823e+01 0 0
0.848000 0 0 -1.08693 -1.080008e+01 0 0
0.852000 0 0 -1.04402 -1.065217e+01 0 0
0.856000 0 0 -1.00173 -1.049457e+01 0 0
0.860000 0 0 -0.960078 -1.032802e+01 0 0
0.864000 0 0 -0.919113 -1.015271e+01 0 0
0.868000 0 0 -0.878868 -9.968638e+00 0 0
0.872000 0 0 -0.839376 -9.775796e+00 0 0
0.876000 0 0 -0.800672 -9.575099e+00 0 0
0.880000 0 0 -0.762783 -9.368555e+00 0 0
0.884000 0 0 -0.725731 -9.156237e+00 0 0
0.888000 0 0 -0.689541 -8.938146e+00 0 0
0.892000 0 0 -0.654234 -8.714332e+00 0 0
0.896000 0 0 -0.61983 -8.487364e+00 0 0
0.900000 0 0 -0.586337 -8.258670e+00 0 0
0.904000 0 0 -0.553763 -8.028250e+00 0 0
0.908000 0 0 -0.522114 -7.796103e+00 0 0
0.912000 0 0 -0.491396 -7.562764e+00 0 0
0.916000 0 0 -0.461609 -7.330970e+00 0 0
0.920000 0 0 -0.432746 -7.101109e+00 0 0
0.924000 0 0 -0.404798 -6.873181e+00 0 0
0.928000 0 0 -0.377758 -6.647186e+00 0 0
0.932000 0 0 -0.351617 -6.423978e+00 0 0
0.936000 0 0 -0.326361 -6.204716e+00 0 0
0.940000 0 0 -0.301974 -5.989406e+00 0 0
0.944000 0 0 -0.27844 -5.778048e+00 0 0
0.948000 0 0 -0.255744 -5.570639e+00 0 0
0.952000 0 0 -0.23387 -5.367112e+00 0 0
0.956000 0 0 -0.212802 -5.167447e+00 0 0
0.960000 0 0 -0.192525 -4.971642e+00 0 0
0.964000 0 0 -0.173024 -4.779698e+00 0 0
0.968000 0 0 -0.154283 -4.590943e+00 0 0
0.972000 0 0 -0.136295 -4.403287e+00 0 0
0.976000 0 0 -0.119055 -4.216582e+00 0 0
0.980000 0 0 -0.102561 -4.030828e+00 0 0
0.984000 0 0 -0.086808 -3.846015e+00 0 0
0.988000 0 0 -0.071795 -3.659599e+00 0 0
0.992000 0 0 -0.057536 -3.469555e+00 0 0
0.996000 0 0 -0.044043 -3.275885e+00 0 0
1.000000 0 0 -0.031333 -3.078587e+00 0 0
1.004000 0 0 -0.01942 -2.877457e+00 0 0
1.008000 0 0 -0.008321 -2.670919e+00 0 0
1.012000 0 0 0.00194 -2.458640e+00 0 0
1.016000 0 0 0.01134 -2.240620e+00 0 0
1.020000 0 0 0.019857 -2.016859e+00 0 0
1.024000 0 0 0.02747 -1.789349e+00 0 0
1.028000 0 0 0.034172 -1.561926e+00 0 0
1.032000 0 0 0.039965 -1.334687e+00 0 0
1.036000 0 0 0.04485 -1.107631e+00 0 0
1.040000 0 0 0.048827 -8.810181e-01 0 0
1.044000 0 0 0.051911 -6.634436e-01 0 0
1.048000 0 0 0.054152 -4.590764e-01 0 0
1.052000 0 0 0.055602 -2.679167e-01 0 0
1.056000 0 0 0.056313 -8.996448e-02 0 0
1.060000 0 0 0.05634 7.294064e-02 0 0
1.064000 0 0 0.055761 2.126606e-01 0 0
1.068000 0 0 0.054671 3.282294e-01 0 0
1.072000 0 0 0.053167 4.196471e-01 0 0
1.076000 0 0 0.051346 4.869137e-01 0 0
1.080000 0 0 0.049302 5.316438e-01 0 0
1.084000 0 0 0.047121 5.557251e-01 0 0
1.088000 0 0 0.044884 5.591604e-01 0 0
1.092000 0 0 0.042675 5.419498e-01 0 0
1.096000 0 0 0.040575 5.050219e-01 0 0
1.100000 0 0 0.038644 4.600257e-01 0 0
1.104000 0 0 0.036901 4.104659e-01 0 0
1.108000 0 0 0.035366 3.563424e-01 0 0
1.112000 0 0 0.034057 2.976554e-01 0 0
1.116000 0 0 0.032987 2.390974e-01 0 0
1.120000 0 0 0.032126 1.933788e-01 0 0
1.124000 0 0 0.031421 1.612105e-01 0 0
1.128000 0 0 0.030818 1.425925e-01 0 0
1.132000 0 0 0.030263 1.375178e-01 0 0
1.136000 0 0 0.029701 1.451399e-01 0 0
1.140000 0 0 0.029085 1.648774e-01 0 0
1.144000 0 0 0.028366 1.967303e-01 0 0
1.148000 0 0 0.027495 2.406987e-01 0 0
1.152000 0 0 0.026425 2.957407e-01 0 0
1.156000 0 0 0.025125 3.550713e-01 0 0
1.160000 0 0 0.02358 4.174658e-01 0 0
1.164000 0 0 0.021781 4.829241e-01 0 0
1.168000 0 0 0.019713 5.514464e-01 0 0
1.172000 0 0 0.017375 6.146297e-01 0 0
1.176000 0 0 0.014822 6.583659e-01 0 0
1.180000 0 0 0.012134 6.824316e-01 0 0
1.184000 0 0 0.009389 6.868268e-01 0 0
1.188000 0 0 0.006666 6.708068e-01 0 0
1.192000 0 0 0.004076 6.166962e-01 0 0
1.196000 0 0 0.001793 5.170086e-01 0 0
1.200000 0 0 0 0 0 0
1.204000 0 0 0 0 0 0
1.208000 0 0 0 0 0 0
1.212000 0 0 0 0 0 0
1.216000 0 0 0 0 0 0
1.220000 0 0 0 0 0 0
1.224000 0 0 0 0 0 0
1.228000 0 0 0 0 0 0
1.232000 0 0 0 0 0 0
1.236000 0 0 0 0 0 0
1.240000 0 0 0 0 0 0
1.244000 0 0 0 0 0 0
1.248000 0 0 0 0 0 0
1.252000 0 0 0 0 0 0
1.256000 0 0 0 0 0 0
1.260000 0 0 0 0 0 0
1.264000 0 0 0 0 0 0
1.268000 0 0 0 0 0 0
1.272000 0 0 0 0 0 0
1.276000 0 0 0 0 0 0
1.280000 0 0 0 0 0 0
1.284000 0 0 0 0 0 0
1.288000 0 0 0 0 0 0
1.292000 0 0 0 0 0 0
1.296000 0 0 0 0 0 0
1.300000 0 0 0 0 0 0
1.304000 0 0 0 0 0 0
1.308000 0 0 0 0 0 0
1.312000 0 0 0 0 0 0
1.316000 0 0 0 0 0 0
1.320000 0 0 0 0 0 0
1.324000 0 0 0 0 0 0
1.328000 0 0 0 0 0 0
1.332000 0 0 0 0 0 0
1.336000 0 0 0 0 0 0
1.340000 0 0 0 0 0 0
1.344000 0 0 0 0 0 0
1.348000 0 0 0 0 0 0
1.352000 0 0 0 0 0 0
1.356000 0 0 0 0 0 0
1.360000 0 0 0 0 0 0
1.364000 0 0 0 0 0 0
1.368000 0 0 0 0 0 0
1.372000 0 0 0 0 0 0
1.376000 0 0 0 0 0 0
1.380000 0 0 0 0 0 0
1.384000 0 0 0 0 0 0
1.388000 0 0 0 0 0 0
1.392000 0 0 0 0 0 0
1.396000 0 0 0 0 0 0
1.400000 0 0 0 0 0 0
1.404000 0 0 0 0 0 0
1.408000 0 0 0 0 0 0
1.412000 0 0 0 0 0 0
1.416000 0 0 0 0 0 0
1.420000 0 0 0 0 0 0
1.424000 0 0 0 0 0 0
1.428000 0 0 0 0 0 0
1.432000 0 0 0 0 0 0
1.436000 0 0 0 0 0 0
1.440000 0 0 0 0 0 0
1.444000 0 0 0 0 0 0
1.448000 0 0 0 0 0 0
1.452000 0 0 0 0 0 0
1.456000 0 0 0 0 0 0
1.460000 0 0 0 0 0 0
1.464000 0 0 0 0 0 0
1.468000 0 0 0 0 0 0
1.472000 0 0 0 0 0 0
1.476000 0 0 0 0 0 0
1.480000 0 0 0 0 0 0
1.484000 0 0 0 0 0 0
1.488000 0 0 0 0 0 0
1.492000 0 0 0 0 0 0
1.496000 0 0 0 0 0 0
1.500000 0 0 0 0 0 0
1.504000 0 0 0 0 0 0
1.508000 0 0 0 0 0 0
1.512000 0 0 0 0 0 0
1.516000 0 0 0 0 0 0
1.520000 0 0 0 0 0 0
1.524000 0 0 0 0 0 0
1.528000 0 0 0 0 0 0
1.532000 0 0 0 0 0 0
1.536000 0 0 0 0 0 0
1.540000 0 0 0 0 0 0
1.544000 0 0 0 0 0 0
1.548000 0 0 0 0 0 0
1.552000 0 0 0 0 0 0
1.556000 0 0 0 0 0 0
1.560000 0 0 0 0 0 0
1.564000 0 0 0 0 0 0
1.568000 0 0 0 0 0 0
1.572000 0 0 0 0 0 0
1.576000 0 0 0 0 0 0
1.580000 0 0 0 0 0 0
1.584000 0 0 0 0 0 0
1.588000 0 0 0 0 0 0
1.592000 0 0 0 0 0 0
1.596000 0 0 0 0 0 0
1.600000 0 0 0 0 0 0
1.604000 0 0 0 0 0 0
1.608000 0 0 0 0 0 0
1.612000 0 0 0 0 0 0
1.616000 0 0 0 0 0 0
1.620000 0 0 0 0 0 0
1.624000 0 0 0 0 0 0
1.628000 0 0 0 0 0 0
1.632000 0 0 0 0 0 0
1.636000 0 0 0 0 0 0
1.640000 0 0 0 0 0 0
1.644000 0 0 0 0 0 0
1.648000 0 0 0 0 0 0
1.652000 0 0 0 0 0 0
1.656000 0 0 0 0 0 0
1.660000 0 0 0 0 0 0
1.664000 0 0 0 0 0 0
1.668000 0 0 0 0 0 0
1.672000 0 0 0 0 0 0
1.676000 0 0 0 0 0 0
1.680000 0 0 0 0 0 0
1.684000 0 0 0 0 0 0
1.688000 0 0 0 0 0 0
1.692000 0 0 0 0 0 0
1.696000 0 0 0 0 0 0
1.700000 0 0 0 0 0 0
1.704000 0 0 0 0 0 0
1.708000 0 0 0 0 0 0
1.712000 0 0 0 0 0 0
1.716000 0 0 0 0 0 0
1.720000 0 0 0 0 0 0
1.724000 0 0 0 0 0 0
1.728000 0 0 0 0 0 0
1.732000 0 0 0 0 0 0
1.736000 0 0 0 0 0 0
1.740000 0 0 0 0 0 0
1.744000 0 0 0 0 0 0
1.748000 0 0 0 0 0 0
1.752000 0 0 0 0 0 0
1.756000 0 0 0 0 0 0
1.760000 0 0 0 0 0 0
1.764000 0 0 0 0 0 0
1.768000 0 0 0 0 0 0
1.772000 0 0 0 0 0 0
1.776000 0 0 0 0 0 0
1.780000 0 0 0 0 0 0
1.784000 0 0 0 0 0 0
1.788000 0 0 0 0 0 0
1.792000 0 0 0 0 0 0
1.796000 0 0 0 0 0 0
1.800000 0 0 0 0 0 0
1.804000 0 0 0 0 0 0
1.808000 0 0 0 0 0 0
1.812000 0 0 0 0 0 0
1.816000 0 0 0 0 0 0
1.820000 0 0 0 0 0 0
1.824000 0 0 0 0 0 0
1.828000 0 0 0 0 0 0
1.832000 0 0 0 0 0 0
1.836000 0 0 0 0 0 0
1.840000 0 0 0 0 0 0
1.844000 0 0 0 0 0 0
1.848000 0 0 0 0 0 0
1.852000 0 0 0 0 0 0
1.856000 0 0 0 0 0 0
1.860000 0 0 0 0 0 0
1.864000 0 0 0 0 0 0
1.868000 0 0 0 0 0 0
1.872000 0 0 0 0 0 0
1.876000 0 0 0 0 0 0
1.880000 0 0 0 0 0 0
1.884000 0 0 0 0 0 0
1.888000 0 0 0 0 0 0
1.892000 0 0 0 0 0 0
1.896000 0 0 0 0 0 0
1.900000 0 0 0 0 0 0
1.904000 0 0 0 0 0 0
1.908000 0 0 0 0 0 0
1.912000 0 0 0 0 0 0
1.916000 0 0 0 0 0 0
1.920000 0 0 0 0 0 0
1.924000 0 0 0 0 0 0
1.928000 0 0 0 0 0 0
1.932000 0 0 0 0 0 0
1.936000 0 0 0 0 0 0
1.940000 0 0 0 0 0 0
1.944000 0 0 0 0 0 0
1.948000 0 0 0 0 0 0
1.952000 0 0 0 0 0 0
1.956000 0 0 0 0 0 0
1.960000 0 0 0 0 0 0
1.964000 0 0 0 0 0 0
1.968000 0 0 0 0 0 0
1.972000 0 0 0 0 0 0
1.976000 0 0 0 0 0 0
1.980000 0 0 0 0 0 0
1.984000 0 0 0 0 0 0
1.988000 0 0 0 0 0 0
1.992000 0 0 0 0 0 0
1.996000 0 0 0 0 0 0
2.000000 0 0 0 0 0 0
2.004000 0 0 0 0 0 0
2.008000 0 0 0 0 0 0
2.012000 0 0 0 0 0 0
2.016000 0 0 0 0 0 0
2.020000 0 0 0 0 0 0
2.024000 0 0 0 0 0 0
2.028000 0 0 0 0 0 0
2.032000 0 0 0 0 0 0
2.036000 0 0 0 0 0 0
2.040000 0 0 0 0 0 0
2.044000 0 0 0 0 0 0
2.048000 0 0 0 0 0 0
2.052000 0 0 0 0 0 0
2.056000 0 0 0 0 0 0
2.060000 0 0 0 0 0 0
2.064000 0 0 0 0 0 0
2.068000 0 0 0 0 0 0
2.072000 0 0 0 0 0 0
2.076000 0 0 0 0 0 0
2.080000 0 0 0 0 0 0
2.084000 0 0 0 0 0 0
2.088000 0 0 0 0 0 0
2.092000 0 0 0 0 0 0
2.096000 0 0 0 0 0 0
2.100000 0 0 0 0 0 0
2.104000 0 0 0 0 0 0
2.108000 0 0 0 0 0 0
2.112000 0 0 0 0 0 0
2.116000 0 0 0 0 0 0
2.120000 0 0 0 0 0 0
2.124000 0 0 0 0 0 0
2.128000 0 0 0 0 0 0
2.132000 0 0 0 0 0 0
2.136000 0 0 0 0 0 0
2.140000 0 0 0 0 0 0
2.144000 0 0 0 0 0 0
2.148000 0 0 0 0 0 0
2.152000 0 0 0 0 0 0
2.156000 0 0 0 0 0 0
2.160000 0 0 0 0 0 0
2.164000 0 0 0 0 0 0
2.168000 0 0 0 0 0 0
2.172000 0 0 0 0 0 0
2.176000 0 0 0 0 0 0
2.180000 0 0 0 0 0 0
2.184000 0 0 0 0 0 0
2.188000 0 0 0 0 0 0
2.192000 0 0 0 0 0 0
2.196000 0 0 0 0 0 0
2.200000 0 0 0 0 0 0
2.204000 0 0 0 0 0 0
2.208000 0 0 0 0 0 0
2.212000 0 0 0 0 0 0
2.216000 0 0 0 0 0 0
2.220000 0 0 0 0 0 0
2.224000 0 0 0 0 0 0
2.228000 0 0 0 0 0 0
2.232000 0 0 0 0 0 0
2.236000 0 0 0 0 0 0
2.240000 0 0 0 0 0 0
2.244000 0 0 0 0 0 0
2.248000 0 0 0 0 0 0
2.252000 0 0 0 0 0 0
2.256000 0 0 0 0 0 0
2.260000 0 0 0 0 0 0
2.264000 0 0 0 0 0 0
2.268000 0 0 0 0 0 0
2.272000 0 0 0 0 0 0
2.276000 0 0 0 0 0 0
2.280000 0 0 0 0 0 0
2.284000 0 0 0 0 0 0
2.288000 0 0 0 0 0 0
2.292000 0 0 0 0 0 0
2.296000 0 0 0 0 0 0
2.300000 0 0 0 0 0 0
2.304000 0 0 0 0 0 0
2.308000 0 0 0 0 0 0
2.312000 0 0 0 0 0 0
2.316000 0 0 0 0 0 0
2.320000 0 0 0 0 0 0
2.324000 0 0 0 0 0 0
2.328000 0 0 0 0 0 0
2.332000 0 0 0 0 0 0
2.336000 0 0 0 0 0 0
2.340000 0 0 0 0 0 0
2.344000 0 0 0 0 0 0
2.348000 0 0 0 0 0 0
2.352000 0 0 0 0 0 0
2.356000 0 0 0 0 0 0
2.360000 0 0 0 0 0 0
2.364000 0 0 0 0 0 0
2.368000 0 0 0 0 0 0
2.372000 0 0 0 0 0 0
2.376000 0 0 0 0 0 0
2.380000 0 0 0 0 0 0
2.384000 0 0 0 0 0 0
2.388000 0 0 0 0 0 0
2.392000 0 0 0 0 0 0
2.396000 0 0 0 0 0 0
2.400000 0 0 0 0 0 0
2.404000 0 0 0 0 0 0
2.408000 0 0 0 0 0 0
