# Supplementary material for: Refining amino acid hydrophobicity for dynamics simulation of membrane proteins
Source: PeerJ. 2018 Jan 10;6:e4230. doi: 10.7717/peerj.4230 (PMC5767086; doi:10.7717/peerj.4230)
Supplement: Supplemental Information 1 — Version 2.4 of the CgProt force field is included as a tar.gz archive. The package includes parameter text files, Python scripts, and equilibrated bilayer coordinates needed for simulations with the free Gromacs software package. [file peerj-06-4230-s001.tgz › cgprot24/nb/table_GL_E2.xvg]

0.000000 0 0 84.7551 2.525265e+02 0 0
0.004000 0 0 83.745 2.525265e+02 0 0
0.008000 0 0 82.7349 2.525265e+02 0 0
0.012000 0 0 81.7248 2.525265e+02 0 0
0.016000 0 0 80.7147 2.525265e+02 0 0
0.020000 0 0 79.7046 2.525265e+02 0 0
0.024000 0 0 78.6945 2.525265e+02 0 0
0.028000 0 0 77.6844 2.525265e+02 0 0
0.032000 0 0 76.6743 2.525265e+02 0 0
0.036000 0 0 75.6642 2.525265e+02 0 0
0.040000 0 0 74.6541 2.525265e+02 0 0
0.044000 0 0 73.644 2.525265e+02 0 0
0.048000 0 0 72.6339 2.525265e+02 0 0
0.052000 0 0 71.6237 2.525265e+02 0 0
0.056000 0 0 70.6136 2.525265e+02 0 0
0.060000 0 0 69.6035 2.525265e+02 0 0
0.064000 0 0 68.5934 2.525265e+02 0 0
0.068000 0 0 67.5833 2.525265e+02 0 0
0.072000 0 0 66.5732 2.525265e+02 0 0
0.076000 0 0 65.5631 2.525265e+02 0 0
0.080000 0 0 64.553 2.525265e+02 0 0
0.084000 0 0 63.5429 2.525265e+02 0 0
0.088000 0 0 62.5328 2.525265e+02 0 0
0.092000 0 0 61.5227 2.525265e+02 0 0
0.096000 0 0 60.5126 2.525265e+02 0 0
0.100000 0 0 59.5025 2.525265e+02 0 0
0.104000 0 0 58.4924 2.525265e+02 0 0
0.108000 0 0 57.4823 2.525265e+02 0 0
0.112000 0 0 56.4722 2.525265e+02 0 0
0.116000 0 0 55.4621 2.525265e+02 0 0
0.120000 0 0 54.4519 2.525265e+02 0 0
0.124000 0 0 53.4418 2.525265e+02 0 0
0.128000 0 0 52.4317 2.525265e+02 0 0
0.132000 0 0 51.4216 2.525265e+02 0 0
0.136000 0 0 50.4115 2.525265e+02 0 0
0.140000 0 0 49.4014 2.525265e+02 0 0
0.144000 0 0 48.3913 2.525265e+02 0 0
0.148000 0 0 47.3812 2.525265e+02 0 0
0.152000 0 0 46.3711 2.525265e+02 0 0
0.156000 0 0 45.361 2.525265e+02 0 0
0.160000 0 0 44.3509 2.525265e+02 0 0
0.164000 0 0 43.3408 2.525265e+02 0 0
0.168000 0 0 42.3307 2.525265e+02 0 0
0.172000 0 0 41.3206 2.525265e+02 0 0
0.176000 0 0 40.3105 2.525265e+02 0 0
0.180000 0 0 39.3004 2.525265e+02 0 0
0.184000 0 0 38.2902 2.525265e+02 0 0
0.188000 0 0 37.2801 2.525265e+02 0 0
0.192000 0 0 36.27 2.525265e+02 0 0
0.196000 0 0 35.2599 2.525265e+02 0 0
0.200000 0 0 34.2498 2.525265e+02 0 0
0.204000 0 0 33.2397 2.525265e+02 0 0
0.208000 0 0 32.2296 2.525265e+02 0 0
0.212000 0 0 31.2195 2.525265e+02 0 0
0.216000 0 0 30.2094 2.525265e+02 0 0
0.220000 0 0 29.1993 2.525265e+02 0 0
0.224000 0 0 28.1892 2.525265e+02 0 0
0.228000 0 0 27.1791 2.525265e+02 0 0
0.232000 0 0 26.169 2.525265e+02 0 0
0.236000 0 0 25.1589 2.525265e+02 0 0
0.240000 0 0 24.1488 2.525265e+02 0 0
0.244000 0 0 23.1387 2.525265e+02 0 0
0.248000 0 0 22.1285 2.525265e+02 0 0
0.252000 0 0 21.1184 2.525265e+02 0 0
0.256000 0 0 20.1083 2.525265e+02 0 0
0.260000 0 0 19.0982 2.525265e+02 0 0
0.264000 0 0 18.0881 2.525265e+02 0 0
0.268000 0 0 17.078 2.525265e+02 0 0
0.272000 0 0 16.0679 2.525265e+02 0 0
0.276000 0 0 15.0578 2.525265e+02 0 0
0.280000 0 0 14.0477 2.525265e+02 0 0
0.284000 0 0 13.0376 2.525265e+02 0 0
0.288000 0 0 12.0275 2.525265e+02 0 0
0.292000 0 0 11.0174 2.525265e+02 0 0
0.296000 0 0 10.0073 2.525265e+02 0 0
0.300000 0 0 8.99717 2.525265e+02 0 0
0.304000 0 0 7.98707 2.525265e+02 0 0
0.308000 0 0 6.98644 2.483203e+02 0 0
0.312000 0 0 5.99623 2.473170e+02 0 0
0.316000 0 0 5.00364 2.495165e+02 0 0
0.320000 0 0 3.99612 2.543599e+02 0 0
0.324000 0 0 2.97357 2.561592e+02 0 0
0.328000 0 0 1.95288 2.534294e+02 0 0
0.332000 0 0 0.952168 2.461704e+02 0 0
0.336000 0 0 -0.010448 2.343824e+02 0 0
0.340000 0 0 -0.917893 2.190919e+02 0 0
0.344000 0 0 -1.76185 2.027227e+02 0 0
0.348000 0 0 -2.53837 1.853769e+02 0 0
0.352000 0 0 -3.24356 1.670545e+02 0 0
0.356000 0 0 -3.87351 1.477917e+02 0 0
0.360000 0 0 -4.42793 1.298669e+02 0 0
0.364000 0 0 -4.91604 1.146370e+02 0 0
0.368000 0 0 -5.34862 1.021021e+02 0 0
0.372000 0 0 -5.73645 9.226221e+01 0 0
0.376000 0 0 -6.09008 8.477532e+01 0 0
0.380000 0 0 -6.41506 7.774694e+01 0 0
0.384000 0 0 -6.71227 7.088619e+01 0 0
0.388000 0 0 -6.98238 6.419307e+01 0 0
0.392000 0 0 -7.22604 5.766756e+01 0 0
0.396000 0 0 -7.44399 5.135126e+01 0 0
0.400000 0 0 -7.63721 4.530469e+01 0 0
0.404000 0 0 -7.80679 3.952836e+01 0 0
0.408000 0 0 -7.9538 3.402227e+01 0 0
0.412000 0 0 -8.07933 2.878140e+01 0 0
0.416000 0 0 -8.18427 2.371578e+01 0 0
0.420000 0 0 -8.26924 1.879221e+01 0 0
0.424000 0 0 -8.3348 1.401070e+01 0 0
0.428000 0 0 -8.38152 9.371230e+00 0 0
0.432000 0 0 -8.41001 4.932950e+00 0 0
0.436000 0 0 -8.42152 8.924256e-01 0 0
0.440000 0 0 -8.4177 -2.734675e+00 0 0
0.444000 0 0 -8.4002 -5.948351e+00 0 0
0.448000 0 0 -8.37067 -8.748755e+00 0 0
0.452000 0 0 -8.33062 -1.123768e+01 0 0
0.456000 0 0 -8.28106 -1.350219e+01 0 0
0.460000 0 0 -8.2229 -1.554228e+01 0 0
0.464000 0 0 -8.15702 -1.735796e+01 0 0
0.468000 0 0 -8.08433 -1.895960e+01 0 0
0.472000 0 0 -8.00551 -2.043459e+01 0 0
0.476000 0 0 -7.921 -2.180269e+01 0 0
0.480000 0 0 -7.83123 -2.306389e+01 0 0
0.484000 0 0 -7.73663 -2.421820e+01 0 0
0.488000 0 0 -7.63759 -2.529342e+01 0 0
0.492000 0 0 -7.53431 -2.634686e+01 0 0
0.496000 0 0 -7.42685 -2.738024e+01 0 0
0.500000 0 0 -7.31529 -2.839358e+01 0 0
0.504000 0 0 -7.19972 -2.938588e+01 0 0
0.508000 0 0 -7.08029 -3.031738e+01 0 0
0.512000 0 0 -6.95729 -3.116746e+01 0 0
0.516000 0 0 -6.83106 -3.193612e+01 0 0
0.520000 0 0 -6.70191 -3.262337e+01 0 0
0.524000 0 0 -6.57019 -3.322073e+01 0 0
0.528000 0 0 -6.43633 -3.368793e+01 0 0
0.532000 0 0 -6.30086 -3.401975e+01 0 0
0.536000 0 0 -6.16435 -3.421620e+01 0 0
0.540000 0 0 -6.02732 -3.427727e+01 0 0
0.544000 0 0 -5.89031 -3.420571e+01 0 0
0.548000 0 0 -5.75384 -3.400499e+01 0 0
0.552000 0 0 -5.61844 -3.367511e+01 0 0
0.556000 0 0 -5.48461 -3.321608e+01 0 0
0.560000 0 0 -5.35288 -3.263173e+01 0 0
0.564000 0 0 -5.22365 -3.197588e+01 0 0
0.568000 0 0 -5.09715 -3.126586e+01 0 0
0.572000 0 0 -4.97359 -3.050167e+01 0 0
0.576000 0 0 -4.8532 -2.968330e+01 0 0
0.580000 0 0 -4.73618 -2.882700e+01 0 0
0.584000 0 0 -4.62257 -2.797979e+01 0 0
0.588000 0 0 -4.51233 -2.714465e+01 0 0
0.592000 0 0 -4.4054 -2.632159e+01 0 0
0.596000 0 0 -4.30174 -2.551062e+01 0 0
0.600000 0 0 -4.20129 -2.471674e+01 0 0
0.604000 0 0 -4.10398 -2.394362e+01 0 0
0.608000 0 0 -4.00972 -2.319126e+01 0 0
0.612000 0 0 -3.91842 -2.245966e+01 0 0
0.616000 0 0 -3.83001 -2.174518e+01 0 0
0.620000 0 0 -3.74447 -2.102209e+01 0 0
0.624000 0 0 -3.66186 -2.028537e+01 0 0
0.628000 0 0 -3.58221 -1.953503e+01 0 0
0.632000 0 0 -3.50559 -1.877106e+01 0 0
0.636000 0 0 -3.43207 -1.798655e+01 0 0
0.640000 0 0 -3.36174 -1.716904e+01 0 0
0.644000 0 0 -3.29476 -1.631829e+01 0 0
0.648000 0 0 -3.23124 -1.543430e+01 0 0
0.652000 0 0 -3.17133 -1.451791e+01 0 0
0.656000 0 0 -3.11511 -1.359239e+01 0 0
0.660000 0 0 -3.06259 -1.266828e+01 0 0
0.664000 0 0 -3.01376 -1.174559e+01 0 0
0.668000 0 0 -2.96862 -1.082430e+01 0 0
0.672000 0 0 -2.92715 -9.915902e+00 0 0
0.676000 0 0 -2.88921 -9.067530e+00 0 0
0.680000 0 0 -2.85453 -8.284283e+00 0 0
0.684000 0 0 -2.82285 -7.566161e+00 0 0
0.688000 0 0 -2.79391 -6.913163e+00 0 0
0.692000 0 0 -2.76743 -6.342901e+00 0 0
0.696000 0 0 -2.74303 -5.874425e+00 0 0
0.700000 0 0 -2.7203 -5.507742e+00 0 0
0.704000 0 0 -2.69883 -5.242853e+00 0 0
0.708000 0 0 -2.67822 -5.078001e+00 0 0
0.712000 0 0 -2.65811 -4.993376e+00 0 0
0.716000 0 0 -2.63818 -4.983428e+00 0 0
0.720000 0 0 -2.61814 -5.048154e+00 0 0
0.724000 0 0 -2.59769 -5.187556e+00 0 0
0.728000 0 0 -2.57656 -5.384506e+00 0 0
0.732000 0 0 -2.5546 -5.595694e+00 0 0
0.736000 0 0 -2.53177 -5.819008e+00 0 0
0.740000 0 0 -2.50803 -6.054447e+00 0 0
0.744000 0 0 -2.48332 -6.301683e+00 0 0
0.748000 0 0 -2.45764 -6.533196e+00 0 0
0.752000 0 0 -2.4311 -6.731389e+00 0 0
0.756000 0 0 -2.40383 -6.896263e+00 0 0
0.760000 0 0 -2.37598 -7.027817e+00 0 0
0.764000 0 0 -2.34766 -7.126622e+00 0 0
0.768000 0 0 -2.319 -7.196102e+00 0 0
0.772000 0 0 -2.29013 -7.236829e+00 0 0
0.776000 0 0 -2.26115 -7.248801e+00 0 0
0.780000 0 0 -2.23217 -7.232019e+00 0 0
0.784000 0 0 -2.20331 -7.199159e+00 0 0
0.788000 0 0 -2.17458 -7.170046e+00 0 0
0.792000 0 0 -2.14595 -7.144918e+00 0 0
0.796000 0 0 -2.11741 -7.123773e+00 0 0
0.800000 0 0 -2.08895 -7.107397e+00 0 0
0.804000 0 0 -2.06052 -7.111894e+00 0 0
0.808000 0 0 -2.03202 -7.143632e+00 0 0
0.812000 0 0 -2.00334 -7.202610e+00 0 0
0.816000 0 0 -1.97436 -7.288829e+00 0 0
0.820000 0 0 -1.94499 -7.400590e+00 0 0
0.824000 0 0 -1.91513 -7.531831e+00 0 0
0.828000 0 0 -1.88471 -7.682017e+00 0 0
0.832000 0 0 -1.85365 -7.851146e+00 0 0
0.836000 0 0 -1.82188 -8.039214e+00 0 0
0.840000 0 0 -1.78933 -8.232734e+00 0 0
0.844000 0 0 -1.75602 -8.419242e+00 0 0
0.848000 0 0 -1.72199 -8.598737e+00 0 0
0.852000 0 0 -1.68724 -8.771219e+00 0 0
0.856000 0 0 -1.65183 -8.934922e+00 0 0
0.860000 0 0 -1.6158 -9.073487e+00 0 0
0.864000 0 0 -1.57928 -9.182935e+00 0 0
0.868000 0 0 -1.54237 -9.263268e+00 0 0
0.872000 0 0 -1.50521 -9.314484e+00 0 0
0.876000 0 0 -1.4679 -9.334971e+00 0 0
0.880000 0 0 -1.43058 -9.321172e+00 0 0
0.884000 0 0 -1.39338 -9.272958e+00 0 0
0.888000 0 0 -1.35644 -9.190328e+00 0 0
0.892000 0 0 -1.3199 -9.073380e+00 0 0
0.896000 0 0 -1.28389 -8.926934e+00 0 0
0.900000 0 0 -1.24852 -8.753673e+00 0 0
0.904000 0 0 -1.2139 -8.553596e+00 0 0
0.908000 0 0 -1.18013 -8.326703e+00 0 0
0.912000 0 0 -1.14732 -8.075112e+00 0 0
0.916000 0 0 -1.11554 -7.809689e+00 0 0
0.920000 0 0 -1.08486 -7.531972e+00 0 0
0.924000 0 0 -1.0553 -7.241961e+00 0 0
0.928000 0 0 -1.02694 -6.939656e+00 0 0
0.932000 0 0 -0.999795 -6.631846e+00 0 0
0.936000 0 0 -0.973877 -6.327735e+00 0 0
0.940000 0 0 -0.949168 -6.027376e+00 0 0
0.944000 0 0 -0.925653 -5.730767e+00 0 0
0.948000 0 0 -0.903317 -5.438501e+00 0 0
0.952000 0 0 -0.882125 -5.159913e+00 0 0
0.956000 0 0 -0.862015 -4.898226e+00 0 0
0.960000 0 0 -0.842917 -4.653440e+00 0 0
0.964000 0 0 -0.824765 -4.425556e+00 0 0
0.968000 0 0 -0.807489 -4.215868e+00 0 0
0.972000 0 0 -0.791008 -4.028401e+00 0 0
0.976000 0 0 -0.775232 -3.863442e+00 0 0
0.980000 0 0 -0.76007 -3.720990e+00 0 0
0.984000 0 0 -0.745434 -3.601040e+00 0 0
0.988000 0 0 -0.731234 -3.501881e+00 0 0
0.992000 0 0 -0.717393 -3.422154e+00 0 0
0.996000 0 0 -0.703831 -3.361858e+00 0 0
1.000000 0 0 -0.690472 -3.320994e+00 0 0
1.004000 0 0 -0.677238 -3.298850e+00 0 0
1.008000 0 0 -0.664064 -3.289936e+00 0 0
1.012000 0 0 -0.650902 -3.293098e+00 0 0
1.016000 0 0 -0.637703 -3.308336e+00 0 0
1.020000 0 0 -0.624419 -3.335650e+00 0 0
1.024000 0 0 -0.611005 -3.372514e+00 0 0
1.028000 0 0 -0.597433 -3.414061e+00 0 0
1.032000 0 0 -0.583686 -3.460168e+00 0 0
1.036000 0 0 -0.569746 -3.510837e+00 0 0
1.040000 0 0 -0.555593 -3.565972e+00 0 0
1.044000 0 0 -0.541217 -3.622437e+00 0 0
1.048000 0 0 -0.526614 -3.678712e+00 0 0
1.052000 0 0 -0.511787 -3.734797e+00 0 0
1.056000 0 0 -0.496736 -3.790691e+00 0 0
1.060000 0 0 -0.481462 -3.845732e+00 0 0
1.064000 0 0 -0.465976 -3.896986e+00 0 0
1.068000 0 0 -0.450292 -3.944103e+00 0 0
1.072000 0 0 -0.434428 -3.987085e+00 0 0
1.076000 0 0 -0.418401 -4.025931e+00 0 0
1.080000 0 0 -0.402227 -4.060037e+00 0 0
1.084000 0 0 -0.385928 -4.088699e+00 0 0
1.088000 0 0 -0.369525 -4.111915e+00 0 0
1.092000 0 0 -0.35304 -4.129684e+00 0 0
1.096000 0 0 -0.336495 -4.141798e+00 0 0
1.100000 0 0 -0.319917 -4.145618e+00 0 0
1.104000 0 0 -0.303342 -4.140349e+00 0 0
1.108000 0 0 -0.286806 -4.125992e+00 0 0
1.112000 0 0 -0.270346 -4.102548e+00 0 0
1.116000 0 0 -0.253997 -4.070620e+00 0 0
1.120000 0 0 -0.23779 -4.031847e+00 0 0
1.124000 0 0 -0.221751 -3.986322e+00 0 0
1.128000 0 0 -0.205908 -3.934043e+00 0 0
1.132000 0 0 -0.190288 -3.874973e+00 0 0
1.136000 0 0 -0.174924 -3.804658e+00 0 0
1.140000 0 0 -0.15987 -3.720037e+00 0 0
1.144000 0 0 -0.145183 -3.621109e+00 0 0
1.148000 0 0 -0.13092 -3.507876e+00 0 0
1.152000 0 0 -0.117138 -3.381781e+00 0 0
1.156000 0 0 -0.103869 -3.252242e+00 0 0
1.160000 0 0 -0.091122 -3.120955e+00 0 0
1.164000 0 0 -0.078904 -2.987923e+00 0 0
1.168000 0 0 -0.067221 -2.853144e+00 0 0
1.172000 0 0 -0.056087 -2.711186e+00 0 0
1.176000 0 0 -0.045554 -2.552927e+00 0 0
1.180000 0 0 -0.035686 -2.378223e+00 0 0
1.184000 0 0 -0.02655 -2.187073e+00 0 0
1.188000 0 0 -0.018212 -1.977752e+00 0 0
1.192000 0 0 -0.010812 -1.709269e+00 0 0
1.196000 0 0 -0.00464 -1.364265e+00 0 0
1.200000 0 0 0 0 0 0
1.204000 0 0 0 0 0 0
1.208000 0 0 0 0 0 0
1.212000 0 0 0 0 0 0
1.216000 0 0 0 0 0 0
1.220000 0 0 0 0 0 0
1.224000 0 0 0 0 0 0
1.228000 0 0 0 0 0 0
1.232000 0 0 0 0 0 0
1.236000 0 0 0 0 0 0
1.240000 0 0 0 0 0 0
1.244000 0 0 0 0 0 0
1.248000 0 0 0 0 0 0
1.252000 0 0 0 0 0 0
1.256000 0 0 0 0 0 0
1.260000 0 0 0 0 0 0
1.264000 0 0 0 0 0 0
1.268000 0 0 0 0 0 0
1.272000 0 0 0 0 0 0
1.276000 0 0 0 0 0 0
1.280000 0 0 0 0 0 0
1.284000 0 0 0 0 0 0
1.288000 0 0 0 0 0 0
1.292000 0 0 0 0 0 0
1.296000 0 0 0 0 0 0
1.300000 0 0 0 0 0 0
1.304000 0 0 0 0 0 0
1.308000 0 0 0 0 0 0
1.312000 0 0 0 0 0 0
1.316000 0 0 0 0 0 0
1.320000 0 0 0 0 0 0
1.324000 0 0 0 0 0 0
1.328000 0 0 0 0 0 0
1.332000 0 0 0 0 0 0
1.336000 0 0 0 0 0 0
1.340000 0 0 0 0 0 0
1.344000 0 0 0 0 0 0
1.348000 0 0 0 0 0 0
1.352000 0 0 0 0 0 0
1.356000 0 0 0 0 0 0
1.360000 0 0 0 0 0 0
1.364000 0 0 0 0 0 0
1.368000 0 0 0 0 0 0
1.372000 0 0 0 0 0 0
1.376000 0 0 0 0 0 0
1.380000 0 0 0 0 0 0
1.384000 0 0 0 0 0 0
1.388000 0 0 0 0 0 0
1.392000 0 0 0 0 0 0
1.396000 0 0 0 0 0 0
1.400000 0 0 0 0 0 0
1.404000 0 0 0 0 0 0
1.408000 0 0 0 0 0 0
1.412000 0 0 0 0 0 0
1.416000 0 0 0 0 0 0
1.420000 0 0 0 0 0 0
1.424000 0 0 0 0 0 0
1.428000 0 0 0 0 0 0
1.432000 0 0 0 0 0 0
1.436000 0 0 0 0 0 0
1.440000 0 0 0 0 0 0
1.444000 0 0 0 0 0 0
1.448000 0 0 0 0 0 0
1.452000 0 0 0 0 0 0
1.456000 0 0 0 0 0 0
1.460000 0 0 0 0 0 0
1.464000 0 0 0 0 0 0
1.468000 0 0 0 0 0 0
1.472000 0 0 0 0 0 0
1.476000 0 0 0 0 0 0
1.480000 0 0 0 0 0 0
1.484000 0 0 0 0 0 0
1.488000 0 0 0 0 0 0
1.492000 0 0 0 0 0 0
1.496000 0 0 0 0 0 0
1.500000 0 0 0 0 0 0
1.504000 0 0 0 0 0 0
1.508000 0 0 0 0 0 0
1.512000 0 0 0 0 0 0
1.516000 0 0 0 0 0 0
1.520000 0 0 0 0 0 0
1.524000 0 0 0 0 0 0
1.528000 0 0 0 0 0 0
1.532000 0 0 0 0 0 0
1.536000 0 0 0 0 0 0
1.540000 0 0 0 0 0 0
1.544000 0 0 0 0 0 0
1.548000 0 0 0 0 0 0
1.552000 0 0 0 0 0 0
1.556000 0 0 0 0 0 0
1.560000 0 0 0 0 0 0
1.564000 0 0 0 0 0 0
1.568000 0 0 0 0 0 0
1.572000 0 0 0 0 0 0
1.576000 0 0 0 0 0 0
1.580000 0 0 0 0 0 0
1.584000 0 0 0 0 0 0
1.588000 0 0 0 0 0 0
1.592000 0 0 0 0 0 0
1.596000 0 0 0 0 0 0
1.600000 0 0 0 0 0 0
1.604000 0 0 0 0 0 0
1.608000 0 0 0 0 0 0
1.612000 0 0 0 0 0 0
1.616000 0 0 0 0 0 0
1.620000 0 0 0 0 0 0
1.624000 0 0 0 0 0 0
1.628000 0 0 0 0 0 0
1.632000 0 0 0 0 0 0
1.636000 0 0 0 0 0 0
1.640000 0 0 0 0 0 0
1.644000 0 0 0 0 0 0
1.648000 0 0 0 0 0 0
1.652000 0 0 0 0 0 0
1.656000 0 0 0 0 0 0
1.660000 0 0 0 0 0 0
1.664000 0 0 0 0 0 0
1.668000 0 0 0 0 0 0
1.672000 0 0 0 0 0 0
1.676000 0 0 0 0 0 0
1.680000 0 0 0 0 0 0
1.684000 0 0 0 0 0 0
1.688000 0 0 0 0 0 0
1.692000 0 0 0 0 0 0
1.696000 0 0 0 0 0 0
1.700000 0 0 0 0 0 0
1.704000 0 0 0 0 0 0
1.708000 0 0 0 0 0 0
1.712000 0 0 0 0 0 0
1.716000 0 0 0 0 0 0
1.720000 0 0 0 0 0 0
1.724000 0 0 0 0 0 0
1.728000 0 0 0 0 0 0
1.732000 0 0 0 0 0 0
1.736000 0 0 0 0 0 0
1.740000 0 0 0 0 0 0
1.744000 0 0 0 0 0 0
1.748000 0 0 0 0 0 0
1.752000 0 0 0 0 0 0
1.756000 0 0 0 0 0 0
1.760000 0 0 0 0 0 0
1.764000 0 0 0 0 0 0
1.768000 0 0 0 0 0 0
1.772000 0 0 0 0 0 0
1.776000 0 0 0 0 0 0
1.780000 0 0 0 0 0 0
1.784000 0 0 0 0 0 0
1.788000 0 0 0 0 0 0
1.792000 0 0 0 0 0 0
1.796000 0 0 0 0 0 0
1.800000 0 0 0 0 0 0
1.804000 0 0 0 0 0 0
1.808000 0 0 0 0 0 0
1.812000 0 0 0 0 0 0
1.816000 0 0 0 0 0 0
1.820000 0 0 0 0 0 0
1.824000 0 0 0 0 0 0
1.828000 0 0 0 0 0 0
1.832000 0 0 0 0 0 0
1.836000 0 0 0 0 0 0
1.840000 0 0 0 0 0 0
1.844000 0 0 0 0 0 0
1.848000 0 0 0 0 0 0
1.852000 0 0 0 0 0 0
1.856000 0 0 0 0 0 0
1.860000 0 0 0 0 0 0
1.864000 0 0 0 0 0 0
1.868000 0 0 0 0 0 0
1.872000 0 0 0 0 0 0
1.876000 0 0 0 0 0 0
1.880000 0 0 0 0 0 0
1.884000 0 0 0 0 0 0
1.888000 0 0 0 0 0 0
1.892000 0 0 0 0 0 0
1.896000 0 0 0 0 0 0
1.900000 0 0 0 0 0 0
1.904000 0 0 0 0 0 0
1.908000 0 0 0 0 0 0
1.912000 0 0 0 0 0 0
1.916000 0 0 0 0 0 0
1.920000 0 0 0 0 0 0
1.924000 0 0 0 0 0 0
1.928000 0 0 0 0 0 0
1.932000 0 0 0 0 0 0
1.936000 0 0 0 0 0 0
1.940000 0 0 0 0 0 0
1.944000 0 0 0 0 0 0
1.948000 0 0 0 0 0 0
1.952000 0 0 0 0 0 0
1.956000 0 0 0 0 0 0
1.960000 0 0 0 0 0 0
1.964000 0 0 0 0 0 0
1.968000 0 0 0 0 0 0
1.972000 0 0 0 0 0 0
1.976000 0 0 0 0 0 0
1.980000 0 0 0 0 0 0
1.984000 0 0 0 0 0 0
1.988000 0 0 0 0 0 0
1.992000 0 0 0 0 0 0
1.996000 0 0 0 0 0 0
2.000000 0 0 0 0 0 0
2.004000 0 0 0 0 0 0
2.008000 0 0 0 0 0 0
2.012000 0 0 0 0 0 0
2.016000 0 0 0 0 0 0
2.020000 0 0 0 0 0 0
2.024000 0 0 0 0 0 0
2.028000 0 0 0 0 0 0
2.032000 0 0 0 0 0 0
2.036000 0 0 0 0 0 0
2.040000 0 0 0 0 0 0
2.044000 0 0 0 0 0 0
2.048000 0 0 0 0 0 0
2.052000 0 0 0 0 0 0
2.056000 0 0 0 0 0 0
2.060000 0 0 0 0 0 0
2.064000 0 0 0 0 0 0
2.068000 0 0 0 0 0 0
2.072000 0 0 0 0 0 0
2.076000 0 0 0 0 0 0
2.080000 0 0 0 0 0 0
2.084000 0 0 0 0 0 0
2.088000 0 0 0 0 0 0
2.092000 0 0 0 0 0 0
2.096000 0 0 0 0 0 0
2.100000 0 0 0 0 0 0
2.104000 0 0 0 0 0 0
2.108000 0 0 0 0 0 0
2.112000 0 0 0 0 0 0
2.116000 0 0 0 0 0 0
2.120000 0 0 0 0 0 0
2.124000 0 0 0 0 0 0
2.128000 0 0 0 0 0 0
2.132000 0 0 0 0 0 0
2.136000 0 0 0 0 0 0
2.140000 0 0 0 0 0 0
2.144000 0 0 0 0 0 0
2.148000 0 0 0 0 0 0
2.152000 0 0 0 0 0 0
2.156000 0 0 0 0 0 0
2.160000 0 0 0 0 0 0
2.164000 0 0 0 0 0 0
2.168000 0 0 0 0 0 0
2.172000 0 0 0 0 0 0
2.176000 0 0 0 0 0 0
2.180000 0 0 0 0 0 0
2.184000 0 0 0 0 0 0
2.188000 0 0 0 0 0 0
2.192000 0 0 0 0 0 0
2.196000 0 0 0 0 0 0
2.200000 0 0 0 0 0 0
2.204000 0 0 0 0 0 0
2.208000 0 0 0 0 0 0
2.212000 0 0 0 0 0 0
2.216000 0 0 0 0 0 0
2.220000 0 0 0 0 0 0
2.224000 0 0 0 0 0 0
2.228000 0 0 0 0 0 0
2.232000 0 0 0 0 0 0
2.236000 0 0 0 0 0 0
2.240000 0 0 0 0 0 0
2.244000 0 0 0 0 0 0
2.248000 0 0 0 0 0 0
2.252000 0 0 0 0 0 0
2.256000 0 0 0 0 0 0
2.260000 0 0 0 0 0 0
2.264000 0 0 0 0 0 0
2.268000 0 0 0 0 0 0
2.272000 0 0 0 0 0 0
2.276000 0 0 0 0 0 0
2.280000 0 0 0 0 0 0
2.284000 0 0 0 0 0 0
2.288000 0 0 0 0 0 0
2.292000 0 0 0 0 0 0
2.296000 0 0 0 0 0 0
2.300000 0 0 0 0 0 0
2.304000 0 0 0 0 0 0
2.308000 0 0 0 0 0 0
2.312000 0 0 0 0 0 0
2.316000 0 0 0 0 0 0
2.320000 0 0 0 0 0 0
2.324000 0 0 0 0 0 0
2.328000 0 0 0 0 0 0
2.332000 0 0 0 0 0 0
2.336000 0 0 0 0 0 0
2.340000 0 0 0 0 0 0
2.344000 0 0 0 0 0 0
2.348000 0 0 0 0 0 0
2.352000 0 0 0 0 0 0
2.356000 0 0 0 0 0 0
2.360000 0 0 0 0 0 0
2.364000 0 0 0 0 0 0
2.368000 0 0 0 0 0 0
2.372000 0 0 0 0 0 0
2.376000 0 0 0 0 0 0
2.380000 0 0 0 0 0 0
2.384000 0 0 0 0 0 0
2.388000 0 0 0 0 0 0
2.392000 0 0 0 0 0 0
2.396000 0 0 0 0 0 0
2.400000 0 0 0 0 0 0
2.404000 0 0 0 0 0 0
2.408000 0 0 0 0 0 0
