# Supplementary material for: Refining amino acid hydrophobicity for dynamics simulation of membrane proteins
Source: PeerJ. 2018 Jan 10;6:e4230. doi: 10.7717/peerj.4230 (PMC5767086; doi:10.7717/peerj.4230)
Supplement: Supplemental Information 1 — Version 2.4 of the CgProt force field is included as a tar.gz archive. The package includes parameter text files, Python scripts, and equilibrated bilayer coordinates needed for simulations with the free Gromacs software package. [file peerj-06-4230-s001.tgz › cgprot24/nb/table_GL_GL.xvg]

0.000000 0 0 1.193209e+02 2.914096e+02 0 0
0.004000 0 0 1.181553e+02 2.914096e+02 0 0
0.008000 0 0 1.169902e+02 2.911408e+02 0 0
0.012000 0 0 1.158261e+02 2.909185e+02 0 0
0.016000 0 0 1.146628e+02 2.907426e+02 0 0
0.020000 0 0 1.135001e+02 2.906132e+02 0 0
0.024000 0 0 1.123378e+02 2.905301e+02 0 0
0.028000 0 0 1.111758e+02 2.904936e+02 0 0
0.032000 0 0 1.100138e+02 2.905034e+02 0 0
0.036000 0 0 1.088517e+02 2.905597e+02 0 0
0.040000 0 0 1.076893e+02 2.906624e+02 0 0
0.044000 0 0 1.065263e+02 2.908116e+02 0 0
0.048000 0 0 1.053628e+02 2.909664e+02 0 0
0.052000 0 0 1.041986e+02 2.910863e+02 0 0
0.056000 0 0 1.030341e+02 2.911713e+02 0 0
0.060000 0 0 1.018693e+02 2.912212e+02 0 0
0.064000 0 0 1.007044e+02 2.912362e+02 0 0
0.068000 0 0 9.953948e+01 2.912163e+02 0 0
0.072000 0 0 9.837471e+01 2.911613e+02 0 0
0.076000 0 0 9.721023e+01 2.910714e+02 0 0
0.080000 0 0 9.604619e+01 2.909466e+02 0 0
0.084000 0 0 9.488271e+01 2.907867e+02 0 0
0.088000 0 0 9.371994e+01 2.905920e+02 0 0
0.092000 0 0 9.255796e+01 2.904052e+02 0 0
0.096000 0 0 9.139663e+01 2.902695e+02 0 0
0.100000 0 0 9.023574e+01 2.901849e+02 0 0
0.104000 0 0 8.907508e+01 2.901514e+02 0 0
0.108000 0 0 8.791446e+01 2.901688e+02 0 0
0.112000 0 0 8.675366e+01 2.902374e+02 0 0
0.116000 0 0 8.559249e+01 2.903570e+02 0 0
0.120000 0 0 8.443074e+01 2.905276e+02 0 0
0.124000 0 0 8.326820e+01 2.907493e+02 0 0
0.128000 0 0 8.210468e+01 2.910220e+02 0 0
0.132000 0 0 8.093996e+01 2.913459e+02 0 0
0.136000 0 0 7.977393e+01 2.916507e+02 0 0
0.140000 0 0 7.860687e+01 2.918665e+02 0 0
0.144000 0 0 7.743912e+01 2.919934e+02 0 0
0.148000 0 0 7.627104e+01 2.920313e+02 0 0
0.152000 0 0 7.510299e+01 2.919803e+02 0 0
0.156000 0 0 7.393532e+01 2.918402e+02 0 0
0.160000 0 0 7.276839e+01 2.916112e+02 0 0
0.164000 0 0 7.160255e+01 2.912933e+02 0 0
0.168000 0 0 7.043816e+01 2.908864e+02 0 0
0.172000 0 0 6.927557e+01 2.903905e+02 0 0
0.176000 0 0 6.811515e+01 2.898056e+02 0 0
0.180000 0 0 6.695708e+01 2.892581e+02 0 0
0.184000 0 0 6.580087e+01 2.888740e+02 0 0
0.188000 0 0 6.464587e+01 2.886534e+02 0 0
0.192000 0 0 6.349143e+01 2.885962e+02 0 0
0.196000 0 0 6.233688e+01 2.887025e+02 0 0
0.200000 0 0 6.118159e+01 2.889723e+02 0 0
0.204000 0 0 6.002489e+01 2.894056e+02 0 0
0.208000 0 0 5.886612e+01 2.900023e+02 0 0
0.212000 0 0 5.770465e+01 2.907625e+02 0 0
0.216000 0 0 5.653981e+01 2.916861e+02 0 0
0.220000 0 0 5.537094e+01 2.927732e+02 0 0
0.224000 0 0 5.419772e+01 2.937878e+02 0 0
0.228000 0 0 5.302105e+01 2.944938e+02 0 0
0.232000 0 0 5.184218e+01 2.948914e+02 0 0
0.236000 0 0 5.066233e+01 2.949806e+02 0 0
0.240000 0 0 4.948274e+01 2.947613e+02 0 0
0.244000 0 0 4.830465e+01 2.942335e+02 0 0
0.248000 0 0 4.712929e+01 2.933973e+02 0 0
0.252000 0 0 4.595789e+01 2.922526e+02 0 0
0.256000 0 0 4.479168e+01 2.907994e+02 0 0
0.260000 0 0 4.363190e+01 2.890378e+02 0 0
0.264000 0 0 4.247979e+01 2.869678e+02 0 0
0.268000 0 0 4.133595e+01 2.850514e+02 0 0
0.272000 0 0 4.019856e+01 2.837505e+02 0 0
0.276000 0 0 3.906513e+01 2.830652e+02 0 0
0.280000 0 0 3.793321e+01 2.829954e+02 0 0
0.284000 0 0 3.680035e+01 2.835411e+02 0 0
0.288000 0 0 3.566406e+01 2.847023e+02 0 0
0.292000 0 0 3.452191e+01 2.864790e+02 0 0
0.296000 0 0 3.337141e+01 2.888712e+02 0 0
0.300000 0 0 3.221012e+01 2.918789e+02 0 0
0.304000 0 0 3.103556e+01 2.955022e+02 0 0
0.308000 0 0 2.984528e+01 2.997410e+02 0 0
0.312000 0 0 2.863826e+01 3.035097e+02 0 0
0.316000 0 0 2.741927e+01 3.057237e+02 0 0
0.320000 0 0 2.619454e+01 3.063829e+02 0 0
0.324000 0 0 2.497028e+01 3.054874e+02 0 0
0.328000 0 0 2.375272e+01 3.030371e+02 0 0
0.332000 0 0 2.254806e+01 2.990320e+02 0 0
0.336000 0 0 2.136253e+01 2.934721e+02 0 0
0.340000 0 0 2.020236e+01 2.863575e+02 0 0
0.344000 0 0 1.907375e+01 2.776881e+02 0 0
0.348000 0 0 1.798292e+01 2.674639e+02 0 0
0.352000 0 0 1.693611e+01 2.556850e+02 0 0
0.356000 0 0 1.593859e+01 2.430445e+02 0 0
0.360000 0 0 1.499198e+01 2.302353e+02 0 0
0.364000 0 0 1.409694e+01 2.172573e+02 0 0
0.368000 0 0 1.325414e+01 2.041105e+02 0 0
0.372000 0 0 1.246428e+01 1.907950e+02 0 0
0.376000 0 0 1.172801e+01 1.773107e+02 0 0
0.380000 0 0 1.104601e+01 1.636577e+02 0 0
0.384000 0 0 1.041897e+01 1.498359e+02 0 0
0.388000 0 0 9.847553e+00 1.358453e+02 0 0
0.392000 0 0 9.332434e+00 1.216859e+02 0 0
0.396000 0 0 8.874290e+00 1.073578e+02 0 0
0.400000 0 0 8.472729e+00 9.366165e+01 0 0
0.404000 0 0 8.123088e+00 8.139757e+01 0 0
0.408000 0 0 7.819639e+00 7.056560e+01 0 0
0.412000 0 0 7.556654e+00 6.116573e+01 0 0
0.416000 0 0 7.328403e+00 5.319796e+01 0 0
0.420000 0 0 7.129160e+00 4.666230e+01 0 0
0.424000 0 0 6.953196e+00 4.155875e+01 0 0
0.428000 0 0 6.794781e+00 3.788730e+01 0 0
0.432000 0 0 6.648188e+00 3.564795e+01 0 0
0.436000 0 0 6.507688e+00 3.484071e+01 0 0
0.440000 0 0 6.367553e+00 3.546557e+01 0 0
0.444000 0 0 6.223292e+00 3.659367e+01 0 0
0.448000 0 0 6.075370e+00 3.729669e+01 0 0
0.452000 0 0 5.925486e+00 3.757465e+01 0 0
0.456000 0 0 5.775340e+00 3.742753e+01 0 0
0.460000 0 0 5.626632e+00 3.685533e+01 0 0
0.464000 0 0 5.481064e+00 3.585806e+01 0 0
0.468000 0 0 5.340335e+00 3.443572e+01 0 0
0.472000 0 0 5.206145e+00 3.258831e+01 0 0
0.476000 0 0 5.080195e+00 3.031582e+01 0 0
0.480000 0 0 4.964185e+00 2.761825e+01 0 0
0.484000 0 0 4.859816e+00 2.449562e+01 0 0
0.488000 0 0 4.768260e+00 2.134321e+01 0 0
0.492000 0 0 4.688583e+00 1.855611e+01 0 0
0.496000 0 0 4.619324e+00 1.613433e+01 0 0
0.500000 0 0 4.559021e+00 1.407786e+01 0 0
0.504000 0 0 4.506214e+00 1.238669e+01 0 0
0.508000 0 0 4.459440e+00 1.106084e+01 0 0
0.512000 0 0 4.417240e+00 1.010030e+01 0 0
0.516000 0 0 4.378151e+00 9.505069e+00 0 0
0.520000 0 0 4.340712e+00 9.275150e+00 0 0
0.524000 0 0 4.303463e+00 9.410542e+00 0 0
0.528000 0 0 4.264941e+00 9.911244e+00 0 0
0.532000 0 0 4.224044e+00 1.050844e+01 0 0
0.536000 0 0 4.181103e+00 1.093344e+01 0 0
0.540000 0 0 4.136806e+00 1.118625e+01 0 0
0.544000 0 0 4.091843e+00 1.126687e+01 0 0
0.548000 0 0 4.046901e+00 1.117530e+01 0 0
0.552000 0 0 4.002670e+00 1.091154e+01 0 0
0.556000 0 0 3.959838e+00 1.047559e+01 0 0
0.560000 0 0 3.919095e+00 9.867446e+00 0 0
0.564000 0 0 3.881128e+00 9.087113e+00 0 0
0.568000 0 0 3.846627e+00 8.134589e+00 0 0
0.572000 0 0 3.816281e+00 7.009875e+00 0 0
0.576000 0 0 3.790526e+00 5.901891e+00 0 0
0.580000 0 0 3.768792e+00 4.999470e+00 0 0
0.584000 0 0 3.750256e+00 4.302611e+00 0 0
0.588000 0 0 3.734097e+00 3.811315e+00 0 0
0.592000 0 0 3.719492e+00 3.525581e+00 0 0
0.596000 0 0 3.705618e+00 3.445410e+00 0 0
0.600000 0 0 3.691654e+00 3.570801e+00 0 0
0.604000 0 0 3.676778e+00 3.901755e+00 0 0
0.608000 0 0 3.660166e+00 4.438271e+00 0 0
0.612000 0 0 3.640997e+00 5.180349e+00 0 0
0.616000 0 0 3.618449e+00 6.127990e+00 0 0
0.620000 0 0 3.591859e+00 7.161177e+00 0 0
0.624000 0 0 3.561206e+00 8.159947e+00 0 0
0.628000 0 0 3.526626e+00 9.124299e+00 0 0
0.632000 0 0 3.488257e+00 1.005423e+01 0 0
0.636000 0 0 3.446238e+00 1.094975e+01 0 0
0.640000 0 0 3.400705e+00 1.181085e+01 0 0
0.644000 0 0 3.351797e+00 1.263754e+01 0 0
0.648000 0 0 3.299651e+00 1.342980e+01 0 0
0.652000 0 0 3.244404e+00 1.418765e+01 0 0
0.656000 0 0 3.186195e+00 1.491108e+01 0 0
0.660000 0 0 3.125161e+00 1.560010e+01 0 0
0.664000 0 0 3.061496e+00 1.621317e+01 0 0
0.668000 0 0 2.995613e+00 1.670880e+01 0 0
0.672000 0 0 2.927982e+00 1.708699e+01 0 0
0.676000 0 0 2.859073e+00 1.734773e+01 0 0
0.680000 0 0 2.789357e+00 1.749102e+01 0 0
0.684000 0 0 2.719302e+00 1.751687e+01 0 0
0.688000 0 0 2.649378e+00 1.742528e+01 0 0
0.692000 0 0 2.580056e+00 1.721624e+01 0 0
0.696000 0 0 2.511805e+00 1.688976e+01 0 0
0.700000 0 0 2.445095e+00 1.644583e+01 0 0
0.704000 0 0 2.380395e+00 1.588445e+01 0 0
0.708000 0 0 2.318065e+00 1.528860e+01 0 0
0.712000 0 0 2.258022e+00 1.474121e+01 0 0
0.716000 0 0 2.200071e+00 1.424229e+01 0 0
0.720000 0 0 2.144019e+00 1.379183e+01 0 0
0.724000 0 0 2.089671e+00 1.338984e+01 0 0
0.728000 0 0 2.036835e+00 1.303631e+01 0 0
0.732000 0 0 1.985316e+00 1.273125e+01 0 0
0.736000 0 0 1.934921e+00 1.247465e+01 0 0
0.740000 0 0 1.885454e+00 1.226651e+01 0 0
0.744000 0 0 1.836724e+00 1.210684e+01 0 0
0.748000 0 0 1.788535e+00 1.199563e+01 0 0
0.752000 0 0 1.740758e+00 1.188519e+01 0 0
0.756000 0 0 1.693516e+00 1.172785e+01 0 0
0.760000 0 0 1.646998e+00 1.152361e+01 0 0
0.764000 0 0 1.601390e+00 1.127246e+01 0 0
0.768000 0 0 1.556880e+00 1.097441e+01 0 0
0.772000 0 0 1.513657e+00 1.062945e+01 0 0
0.776000 0 0 1.471907e+00 1.023759e+01 0 0
0.780000 0 0 1.431819e+00 9.798821e+00 0 0
0.784000 0 0 1.393579e+00 9.313149e+00 0 0
0.788000 0 0 1.357376e+00 8.780574e+00 0 0
0.792000 0 0 1.323397e+00 8.201093e+00 0 0
0.796000 0 0 1.291741e+00 7.641633e+00 0 0
0.800000 0 0 1.262148e+00 7.169098e+00 0 0
0.804000 0 0 1.234272e+00 6.783489e+00 0 0
0.808000 0 0 1.207764e+00 6.484806e+00 0 0
0.812000 0 0 1.182278e+00 6.273047e+00 0 0
0.816000 0 0 1.157464e+00 6.148215e+00 0 0
0.820000 0 0 1.132976e+00 6.110308e+00 0 0
0.824000 0 0 1.108466e+00 6.159327e+00 0 0
0.828000 0 0 1.083586e+00 6.295271e+00 0 0
0.832000 0 0 1.057988e+00 6.518140e+00 0 0
0.836000 0 0 1.031325e+00 6.827936e+00 0 0
0.840000 0 0 1.003364e+00 7.138200e+00 0 0
0.844000 0 0 9.743336e-01 7.362496e+00 0 0
0.848000 0 0 9.445783e-01 7.500826e+00 0 0
0.852000 0 0 9.144416e-01 7.553188e+00 0 0
0.856000 0 0 8.842674e-01 7.519583e+00 0 0
0.860000 0 0 8.543996e-01 7.400011e+00 0 0
0.864000 0 0 8.251820e-01 7.194471e+00 0 0
0.868000 0 0 7.969584e-01 6.902964e+00 0 0
0.872000 0 0 7.700729e-01 6.525490e+00 0 0
0.876000 0 0 7.448691e-01 6.062049e+00 0 0
0.880000 0 0 7.216911e-01 5.512640e+00 0 0
0.884000 0 0 7.008342e-01 4.913605e+00 0 0
0.888000 0 0 6.824000e-01 4.301276e+00 0 0
0.892000 0 0 6.664417e-01 3.675654e+00 0 0
0.896000 0 0 6.530125e-01 3.036739e+00 0 0
0.900000 0 0 6.421655e-01 2.384531e+00 0 0
0.904000 0 0 6.339540e-01 1.719029e+00 0 0
0.908000 0 0 6.284310e-01 1.040234e+00 0 0
0.912000 0 0 6.256498e-01 3.481461e-01 0 0
0.916000 0 0 6.256636e-01 -3.572353e-01 0 0
0.920000 0 0 6.285254e-01 -1.075910e+00 0 0
0.924000 0 0 6.342886e-01 -1.807878e+00 0 0
0.928000 0 0 6.429137e-01 -2.483782e+00 0 0
0.932000 0 0 6.539916e-01 -3.034274e+00 0 0
0.936000 0 0 6.670207e-01 -3.459356e+00 0 0
0.940000 0 0 6.814992e-01 -3.759026e+00 0 0
0.944000 0 0 6.969257e-01 -3.933285e+00 0 0
0.948000 0 0 7.127983e-01 -3.982134e+00 0 0
0.952000 0 0 7.286155e-01 -3.905571e+00 0 0
0.956000 0 0 7.438756e-01 -3.703597e+00 0 0
0.960000 0 0 7.580771e-01 -3.376212e+00 0 0
0.964000 0 0 7.707181e-01 -2.923416e+00 0 0
0.968000 0 0 7.812972e-01 -2.345209e+00 0 0
0.972000 0 0 7.894078e-01 -1.713030e+00 0 0
0.976000 0 0 7.950247e-01 -1.098307e+00 0 0
0.980000 0 0 7.982176e-01 -5.010402e-01 0 0
0.984000 0 0 7.990563e-01 7.876934e-02 0 0
0.988000 0 0 7.976107e-01 6.411221e-01 0 0
0.992000 0 0 7.939506e-01 1.186018e+00 0 0
0.996000 0 0 7.881458e-01 1.713457e+00 0 0
1.000000 0 0 7.802662e-01 2.223440e+00 0 0
1.004000 0 0 7.703816e-01 2.715966e+00 0 0
1.008000 0 0 7.585618e-01 3.191035e+00 0 0
1.012000 0 0 7.448766e-01 3.648647e+00 0 0
1.016000 0 0 7.294129e-01 4.076030e+00 0 0
1.020000 0 0 7.123257e-01 4.460412e+00 0 0
1.024000 0 0 6.937869e-01 4.801793e+00 0 0
1.028000 0 0 6.739687e-01 5.100173e+00 0 0
1.032000 0 0 6.530429e-01 5.355553e+00 0 0
1.036000 0 0 6.311816e-01 5.567931e+00 0 0
1.040000 0 0 6.085568e-01 5.737308e+00 0 0
1.044000 0 0 5.853404e-01 5.863685e+00 0 0
1.048000 0 0 5.617046e-01 5.947061e+00 0 0
1.052000 0 0 5.378213e-01 5.987435e+00 0 0
1.056000 0 0 5.138625e-01 5.984809e+00 0 0
1.060000 0 0 4.899863e-01 5.949555e+00 0 0
1.064000 0 0 4.662957e-01 5.892044e+00 0 0
1.068000 0 0 4.428797e-01 5.812276e+00 0 0
1.072000 0 0 4.198272e-01 5.710253e+00 0 0
1.076000 0 0 3.972273e-01 5.585972e+00 0 0
1.080000 0 0 3.751691e-01 5.439436e+00 0 0
1.084000 0 0 3.537415e-01 5.270643e+00 0 0
1.088000 0 0 3.330336e-01 5.079593e+00 0 0
1.092000 0 0 3.131344e-01 4.866288e+00 0 0
1.096000 0 0 2.941330e-01 4.630725e+00 0 0
1.100000 0 0 2.761183e-01 4.372907e+00 0 0
1.104000 0 0 2.591494e-01 4.115305e+00 0 0
1.108000 0 0 2.431656e-01 3.880394e+00 0 0
1.112000 0 0 2.280760e-01 3.668173e+00 0 0
1.116000 0 0 2.137900e-01 3.478642e+00 0 0
1.120000 0 0 2.002166e-01 3.311801e+00 0 0
1.124000 0 0 1.872653e-01 3.167651e+00 0 0
1.128000 0 0 1.748452e-01 3.046191e+00 0 0
1.132000 0 0 1.628655e-01 2.947421e+00 0 0
1.136000 0 0 1.512356e-01 2.871342e+00 0 0
1.140000 0 0 1.398645e-01 2.817952e+00 0 0
1.144000 0 0 1.286617e-01 2.787253e+00 0 0
1.148000 0 0 1.175634e-01 2.758895e+00 0 0
1.152000 0 0 1.066145e-01 2.712527e+00 0 0
1.156000 0 0 9.588718e-02 2.648150e+00 0 0
1.160000 0 0 8.545335e-02 2.565763e+00 0 0
1.164000 0 0 7.538509e-02 2.465367e+00 0 0
1.168000 0 0 6.575443e-02 2.346960e+00 0 0
1.172000 0 0 5.663342e-02 2.210545e+00 0 0
1.176000 0 0 4.809408e-02 2.056120e+00 0 0
1.180000 0 0 4.020847e-02 1.883685e+00 0 0
1.184000 0 0 3.304862e-02 1.693241e+00 0 0
1.188000 0 0 2.668656e-02 1.484787e+00 0 0
1.192000 0 0 2.117188e-02 1.275162e+00 0 0
1.196000 0 0 1.646437e-02 1.081207e+00 0 0
1.200000 0 0 0 0 0 0
1.204000 0 0 0 0 0 0
1.208000 0 0 0 0 0 0
1.212000 0 0 0 0 0 0
1.216000 0 0 0 0 0 0
1.220000 0 0 0 0 0 0
1.224000 0 0 0 0 0 0
1.228000 0 0 0 0 0 0
1.232000 0 0 0 0 0 0
1.236000 0 0 0 0 0 0
1.240000 0 0 0 0 0 0
1.244000 0 0 0 0 0 0
1.248000 0 0 0 0 0 0
1.252000 0 0 0 0 0 0
1.256000 0 0 0 0 0 0
1.260000 0 0 0 0 0 0
1.264000 0 0 0 0 0 0
1.268000 0 0 0 0 0 0
1.272000 0 0 0 0 0 0
1.276000 0 0 0 0 0 0
1.280000 0 0 0 0 0 0
1.284000 0 0 0 0 0 0
1.288000 0 0 0 0 0 0
1.292000 0 0 0 0 0 0
1.296000 0 0 0 0 0 0
1.300000 0 0 0 0 0 0
1.304000 0 0 0 0 0 0
1.308000 0 0 0 0 0 0
1.312000 0 0 0 0 0 0
1.316000 0 0 0 0 0 0
1.320000 0 0 0 0 0 0
1.324000 0 0 0 0 0 0
1.328000 0 0 0 0 0 0
1.332000 0 0 0 0 0 0
1.336000 0 0 0 0 0 0
1.340000 0 0 0 0 0 0
1.344000 0 0 0 0 0 0
1.348000 0 0 0 0 0 0
1.352000 0 0 0 0 0 0
1.356000 0 0 0 0 0 0
1.360000 0 0 0 0 0 0
1.364000 0 0 0 0 0 0
1.368000 0 0 0 0 0 0
1.372000 0 0 0 0 0 0
1.376000 0 0 0 0 0 0
1.380000 0 0 0 0 0 0
1.384000 0 0 0 0 0 0
1.388000 0 0 0 0 0 0
1.392000 0 0 0 0 0 0
1.396000 0 0 0 0 0 0
1.400000 0 0 0 0 0 0
1.404000 0 0 0 0 0 0
1.408000 0 0 0 0 0 0
1.412000 0 0 0 0 0 0
1.416000 0 0 0 0 0 0
1.420000 0 0 0 0 0 0
1.424000 0 0 0 0 0 0
1.428000 0 0 0 0 0 0
1.432000 0 0 0 0 0 0
1.436000 0 0 0 0 0 0
1.440000 0 0 0 0 0 0
1.444000 0 0 0 0 0 0
1.448000 0 0 0 0 0 0
1.452000 0 0 0 0 0 0
1.456000 0 0 0 0 0 0
1.460000 0 0 0 0 0 0
1.464000 0 0 0 0 0 0
1.468000 0 0 0 0 0 0
1.472000 0 0 0 0 0 0
1.476000 0 0 0 0 0 0
1.480000 0 0 0 0 0 0
1.484000 0 0 0 0 0 0
1.488000 0 0 0 0 0 0
1.492000 0 0 0 0 0 0
1.496000 0 0 0 0 0 0
1.500000 0 0 0 0 0 0
1.504000 0 0 0 0 0 0
1.508000 0 0 0 0 0 0
1.512000 0 0 0 0 0 0
1.516000 0 0 0 0 0 0
1.520000 0 0 0 0 0 0
1.524000 0 0 0 0 0 0
1.528000 0 0 0 0 0 0
1.532000 0 0 0 0 0 0
1.536000 0 0 0 0 0 0
1.540000 0 0 0 0 0 0
1.544000 0 0 0 0 0 0
1.548000 0 0 0 0 0 0
1.552000 0 0 0 0 0 0
1.556000 0 0 0 0 0 0
1.560000 0 0 0 0 0 0
1.564000 0 0 0 0 0 0
1.568000 0 0 0 0 0 0
1.572000 0 0 0 0 0 0
1.576000 0 0 0 0 0 0
1.580000 0 0 0 0 0 0
1.584000 0 0 0 0 0 0
1.588000 0 0 0 0 0 0
1.592000 0 0 0 0 0 0
1.596000 0 0 0 0 0 0
1.600000 0 0 0 0 0 0
1.604000 0 0 0 0 0 0
1.608000 0 0 0 0 0 0
1.612000 0 0 0 0 0 0
1.616000 0 0 0 0 0 0
1.620000 0 0 0 0 0 0
1.624000 0 0 0 0 0 0
1.628000 0 0 0 0 0 0
1.632000 0 0 0 0 0 0
1.636000 0 0 0 0 0 0
1.640000 0 0 0 0 0 0
1.644000 0 0 0 0 0 0
1.648000 0 0 0 0 0 0
1.652000 0 0 0 0 0 0
1.656000 0 0 0 0 0 0
1.660000 0 0 0 0 0 0
1.664000 0 0 0 0 0 0
1.668000 0 0 0 0 0 0
1.672000 0 0 0 0 0 0
1.676000 0 0 0 0 0 0
1.680000 0 0 0 0 0 0
1.684000 0 0 0 0 0 0
1.688000 0 0 0 0 0 0
1.692000 0 0 0 0 0 0
1.696000 0 0 0 0 0 0
1.700000 0 0 0 0 0 0
1.704000 0 0 0 0 0 0
1.708000 0 0 0 0 0 0
1.712000 0 0 0 0 0 0
1.716000 0 0 0 0 0 0
1.720000 0 0 0 0 0 0
1.724000 0 0 0 0 0 0
1.728000 0 0 0 0 0 0
1.732000 0 0 0 0 0 0
1.736000 0 0 0 0 0 0
1.740000 0 0 0 0 0 0
1.744000 0 0 0 0 0 0
1.748000 0 0 0 0 0 0
1.752000 0 0 0 0 0 0
1.756000 0 0 0 0 0 0
1.760000 0 0 0 0 0 0
1.764000 0 0 0 0 0 0
1.768000 0 0 0 0 0 0
1.772000 0 0 0 0 0 0
1.776000 0 0 0 0 0 0
1.780000 0 0 0 0 0 0
1.784000 0 0 0 0 0 0
1.788000 0 0 0 0 0 0
1.792000 0 0 0 0 0 0
1.796000 0 0 0 0 0 0
1.800000 0 0 0 0 0 0
1.804000 0 0 0 0 0 0
1.808000 0 0 0 0 0 0
1.812000 0 0 0 0 0 0
1.816000 0 0 0 0 0 0
1.820000 0 0 0 0 0 0
1.824000 0 0 0 0 0 0
1.828000 0 0 0 0 0 0
1.832000 0 0 0 0 0 0
1.836000 0 0 0 0 0 0
1.840000 0 0 0 0 0 0
1.844000 0 0 0 0 0 0
1.848000 0 0 0 0 0 0
1.852000 0 0 0 0 0 0
1.856000 0 0 0 0 0 0
1.860000 0 0 0 0 0 0
1.864000 0 0 0 0 0 0
1.868000 0 0 0 0 0 0
1.872000 0 0 0 0 0 0
1.876000 0 0 0 0 0 0
1.880000 0 0 0 0 0 0
1.884000 0 0 0 0 0 0
1.888000 0 0 0 0 0 0
1.892000 0 0 0 0 0 0
1.896000 0 0 0 0 0 0
1.900000 0 0 0 0 0 0
1.904000 0 0 0 0 0 0
1.908000 0 0 0 0 0 0
1.912000 0 0 0 0 0 0
1.916000 0 0 0 0 0 0
1.920000 0 0 0 0 0 0
1.924000 0 0 0 0 0 0
1.928000 0 0 0 0 0 0
1.932000 0 0 0 0 0 0
1.936000 0 0 0 0 0 0
1.940000 0 0 0 0 0 0
1.944000 0 0 0 0 0 0
1.948000 0 0 0 0 0 0
1.952000 0 0 0 0 0 0
1.956000 0 0 0 0 0 0
1.960000 0 0 0 0 0 0
1.964000 0 0 0 0 0 0
1.968000 0 0 0 0 0 0
1.972000 0 0 0 0 0 0
1.976000 0 0 0 0 0 0
1.980000 0 0 0 0 0 0
1.984000 0 0 0 0 0 0
1.988000 0 0 0 0 0 0
1.992000 0 0 0 0 0 0
1.996000 0 0 0 0 0 0
2.000000 0 0 0 0 0 0
2.004000 0 0 0 0 0 0
2.008000 0 0 0 0 0 0
2.012000 0 0 0 0 0 0
2.016000 0 0 0 0 0 0
2.020000 0 0 0 0 0 0
2.024000 0 0 0 0 0 0
2.028000 0 0 0 0 0 0
2.032000 0 0 0 0 0 0
2.036000 0 0 0 0 0 0
2.040000 0 0 0 0 0 0
2.044000 0 0 0 0 0 0
2.048000 0 0 0 0 0 0
2.052000 0 0 0 0 0 0
2.056000 0 0 0 0 0 0
2.060000 0 0 0 0 0 0
2.064000 0 0 0 0 0 0
2.068000 0 0 0 0 0 0
2.072000 0 0 0 0 0 0
2.076000 0 0 0 0 0 0
2.080000 0 0 0 0 0 0
2.084000 0 0 0 0 0 0
2.088000 0 0 0 0 0 0
2.092000 0 0 0 0 0 0
2.096000 0 0 0 0 0 0
2.100000 0 0 0 0 0 0
2.104000 0 0 0 0 0 0
2.108000 0 0 0 0 0 0
2.112000 0 0 0 0 0 0
2.116000 0 0 0 0 0 0
2.120000 0 0 0 0 0 0
2.124000 0 0 0 0 0 0
2.128000 0 0 0 0 0 0
2.132000 0 0 0 0 0 0
2.136000 0 0 0 0 0 0
2.140000 0 0 0 0 0 0
2.144000 0 0 0 0 0 0
2.148000 0 0 0 0 0 0
2.152000 0 0 0 0 0 0
2.156000 0 0 0 0 0 0
2.160000 0 0 0 0 0 0
2.164000 0 0 0 0 0 0
2.168000 0 0 0 0 0 0
2.172000 0 0 0 0 0 0
2.176000 0 0 0 0 0 0
2.180000 0 0 0 0 0 0
2.184000 0 0 0 0 0 0
2.188000 0 0 0 0 0 0
2.192000 0 0 0 0 0 0
2.196000 0 0 0 0 0 0
2.200000 0 0 0 0 0 0
2.204000 0 0 0 0 0 0
2.208000 0 0 0 0 0 0
2.212000 0 0 0 0 0 0
2.216000 0 0 0 0 0 0
2.220000 0 0 0 0 0 0
2.224000 0 0 0 0 0 0
2.228000 0 0 0 0 0 0
2.232000 0 0 0 0 0 0
2.236000 0 0 0 0 0 0
2.240000 0 0 0 0 0 0
2.244000 0 0 0 0 0 0
2.248000 0 0 0 0 0 0
2.252000 0 0 0 0 0 0
2.256000 0 0 0 0 0 0
2.260000 0 0 0 0 0 0
2.264000 0 0 0 0 0 0
2.268000 0 0 0 0 0 0
2.272000 0 0 0 0 0 0
2.276000 0 0 0 0 0 0
2.280000 0 0 0 0 0 0
2.284000 0 0 0 0 0 0
2.288000 0 0 0 0 0 0
2.292000 0 0 0 0 0 0
2.296000 0 0 0 0 0 0
2.300000 0 0 0 0 0 0
2.304000 0 0 0 0 0 0
2.308000 0 0 0 0 0 0
2.312000 0 0 0 0 0 0
2.316000 0 0 0 0 0 0
2.320000 0 0 0 0 0 0
2.324000 0 0 0 0 0 0
2.328000 0 0 0 0 0 0
2.332000 0 0 0 0 0 0
2.336000 0 0 0 0 0 0
2.340000 0 0 0 0 0 0
2.344000 0 0 0 0 0 0
2.348000 0 0 0 0 0 0
2.352000 0 0 0 0 0 0
2.356000 0 0 0 0 0 0
2.360000 0 0 0 0 0 0
2.364000 0 0 0 0 0 0
2.368000 0 0 0 0 0 0
2.372000 0 0 0 0 0 0
2.376000 0 0 0 0 0 0
2.380000 0 0 0 0 0 0
2.384000 0 0 0 0 0 0
2.388000 0 0 0 0 0 0
2.392000 0 0 0 0 0 0
2.396000 0 0 0 0 0 0
2.400000 0 0 0 0 0 0
2.404000 0 0 0 0 0 0
2.408000 0 0 0 0 0 0
