# Supplementary material for: Refining amino acid hydrophobicity for dynamics simulation of membrane proteins
Source: PeerJ. 2018 Jan 10;6:e4230. doi: 10.7717/peerj.4230 (PMC5767086; doi:10.7717/peerj.4230)
Supplement: Supplemental Information 1 — Version 2.4 of the CgProt force field is included as a tar.gz archive. The package includes parameter text files, Python scripts, and equilibrated bilayer coordinates needed for simulations with the free Gromacs software package. [file peerj-06-4230-s001.tgz › cgprot24/nb/table_GL_S1.xvg]

0.000000 0 0 63.7666 1.402246e+02 0 0
0.004000 0 0 63.2057 1.402246e+02 0 0
0.008000 0 0 62.6448 1.402246e+02 0 0
0.012000 0 0 62.0839 1.402246e+02 0 0
0.016000 0 0 61.523 1.402246e+02 0 0
0.020000 0 0 60.9621 1.402246e+02 0 0
0.024000 0 0 60.4012 1.402246e+02 0 0
0.028000 0 0 59.8403 1.402246e+02 0 0
0.032000 0 0 59.2794 1.402246e+02 0 0
0.036000 0 0 58.7185 1.402246e+02 0 0
0.040000 0 0 58.1576 1.402246e+02 0 0
0.044000 0 0 57.5967 1.402246e+02 0 0
0.048000 0 0 57.0358 1.402246e+02 0 0
0.052000 0 0 56.4749 1.402246e+02 0 0
0.056000 0 0 55.914 1.402246e+02 0 0
0.060000 0 0 55.3531 1.402246e+02 0 0
0.064000 0 0 54.7922 1.402246e+02 0 0
0.068000 0 0 54.2313 1.402246e+02 0 0
0.072000 0 0 53.6704 1.402246e+02 0 0
0.076000 0 0 53.1095 1.402246e+02 0 0
0.080000 0 0 52.5486 1.402246e+02 0 0
0.084000 0 0 51.9877 1.402246e+02 0 0
0.088000 0 0 51.4268 1.402246e+02 0 0
0.092000 0 0 50.8659 1.402246e+02 0 0
0.096000 0 0 50.305 1.402246e+02 0 0
0.100000 0 0 49.7441 1.402246e+02 0 0
0.104000 0 0 49.1832 1.402246e+02 0 0
0.108000 0 0 48.6223 1.402246e+02 0 0
0.112000 0 0 48.0614 1.402246e+02 0 0
0.116000 0 0 47.5005 1.402246e+02 0 0
0.120000 0 0 46.9396 1.402246e+02 0 0
0.124000 0 0 46.3787 1.402246e+02 0 0
0.128000 0 0 45.8178 1.402246e+02 0 0
0.132000 0 0 45.2569 1.402246e+02 0 0
0.136000 0 0 44.696 1.402246e+02 0 0
0.140000 0 0 44.1351 1.402246e+02 0 0
0.144000 0 0 43.5742 1.402246e+02 0 0
0.148000 0 0 43.0133 1.402246e+02 0 0
0.152000 0 0 42.4525 1.402246e+02 0 0
0.156000 0 0 41.8916 1.402246e+02 0 0
0.160000 0 0 41.3307 1.402246e+02 0 0
0.164000 0 0 40.7698 1.402246e+02 0 0
0.168000 0 0 40.2089 1.402246e+02 0 0
0.172000 0 0 39.648 1.402246e+02 0 0
0.176000 0 0 39.0871 1.402246e+02 0 0
0.180000 0 0 38.5262 1.402246e+02 0 0
0.184000 0 0 37.9653 1.402246e+02 0 0
0.188000 0 0 37.4044 1.402246e+02 0 0
0.192000 0 0 36.8435 1.402246e+02 0 0
0.196000 0 0 36.2826 1.402246e+02 0 0
0.200000 0 0 35.7217 1.402246e+02 0 0
0.204000 0 0 35.1608 1.402246e+02 0 0
0.208000 0 0 34.5999 1.402246e+02 0 0
0.212000 0 0 34.039 1.402246e+02 0 0
0.216000 0 0 33.4781 1.402246e+02 0 0
0.220000 0 0 32.9172 1.402246e+02 0 0
0.224000 0 0 32.3563 1.402246e+02 0 0
0.228000 0 0 31.7954 1.402246e+02 0 0
0.232000 0 0 31.2345 1.402246e+02 0 0
0.236000 0 0 30.6736 1.402246e+02 0 0
0.240000 0 0 30.1127 1.402246e+02 0 0
0.244000 0 0 29.5518 1.402246e+02 0 0
0.248000 0 0 28.9909 1.402246e+02 0 0
0.252000 0 0 28.43 1.402246e+02 0 0
0.256000 0 0 27.8691 1.402246e+02 0 0
0.260000 0 0 27.3082 1.402246e+02 0 0
0.264000 0 0 26.7473 1.402246e+02 0 0
0.268000 0 0 26.1864 1.402246e+02 0 0
0.272000 0 0 25.6255 1.402246e+02 0 0
0.276000 0 0 25.0646 1.402246e+02 0 0
0.280000 0 0 24.5037 1.402246e+02 0 0
0.284000 0 0 23.9428 1.402246e+02 0 0
0.288000 0 0 23.3819 1.402246e+02 0 0
0.292000 0 0 22.821 1.402246e+02 0 0
0.296000 0 0 22.2601 1.402246e+02 0 0
0.300000 0 0 21.6992 1.402246e+02 0 0
0.304000 0 0 21.1383 1.402246e+02 0 0
0.308000 0 0 20.5777 1.401069e+02 0 0
0.312000 0 0 20.0174 1.400693e+02 0 0
0.316000 0 0 19.457 1.401118e+02 0 0
0.320000 0 0 18.8964 1.402238e+02 0 0
0.324000 0 0 18.3353 1.402986e+02 0 0
0.328000 0 0 17.7741 1.403081e+02 0 0
0.332000 0 0 17.2129 1.402525e+02 0 0
0.336000 0 0 16.6521 1.401316e+02 0 0
0.340000 0 0 16.0919 1.399936e+02 0 0
0.344000 0 0 15.532 1.399521e+02 0 0
0.348000 0 0 14.9721 1.400117e+02 0 0
0.352000 0 0 14.4118 1.401725e+02 0 0
0.356000 0 0 13.8506 1.404313e+02 0 0
0.360000 0 0 13.2885 1.405913e+02 0 0
0.364000 0 0 12.7262 1.405350e+02 0 0
0.368000 0 0 12.1645 1.402626e+02 0 0
0.372000 0 0 11.6044 1.397739e+02 0 0
0.376000 0 0 11.0467 1.389068e+02 0 0
0.380000 0 0 10.4949 1.367623e+02 0 0
0.384000 0 0 9.95452 1.332026e+02 0 0
0.388000 0 0 9.43119 1.282276e+02 0 0
0.392000 0 0 8.93059 1.218374e+02 0 0
0.396000 0 0 8.45762 1.146673e+02 0 0
0.400000 0 0 8.01305 1.076426e+02 0 0
0.404000 0 0 7.59627 1.007711e+02 0 0
0.408000 0 0 7.20667 9.405286e+01 0 0
0.412000 0 0 6.84364 8.749073e+01 0 0
0.416000 0 0 6.50646 8.113748e+01 0 0
0.420000 0 0 6.19424 7.501258e+01 0 0
0.424000 0 0 5.90606 6.911602e+01 0 0
0.428000 0 0 5.64101 6.344780e+01 0 0
0.432000 0 0 5.39815 5.803237e+01 0 0
0.436000 0 0 5.1763 5.295092e+01 0 0
0.440000 0 0 4.97409 4.820994e+01 0 0
0.444000 0 0 4.79016 4.380942e+01 0 0
0.448000 0 0 4.62316 3.974925e+01 0 0
0.452000 0 0 4.47182 3.595629e+01 0 0
0.456000 0 0 4.33523 3.236797e+01 0 0
0.460000 0 0 4.2126 2.898430e+01 0 0
0.464000 0 0 4.10309 2.580527e+01 0 0
0.468000 0 0 4.00588 2.283002e+01 0 0
0.472000 0 0 3.92019 2.005129e+01 0 0
0.476000 0 0 3.84521 1.746744e+01 0 0
0.480000 0 0 3.78019 1.507848e+01 0 0
0.484000 0 0 3.72433 1.288439e+01 0 0
0.488000 0 0 3.67686 1.087487e+01 0 0
0.492000 0 0 3.63711 9.028648e+00 0 0
0.496000 0 0 3.60442 7.345074e+00 0 0
0.500000 0 0 3.57813 5.824152e+00 0 0
0.504000 0 0 3.55761 4.465629e+00 0 0
0.508000 0 0 3.54221 3.259409e+00 0 0
0.512000 0 0 3.53134 2.200257e+00 0 0
0.516000 0 0 3.52441 1.288171e+00 0 0
0.520000 0 0 3.52083 5.231511e-01 0 0
0.524000 0 0 3.52003 -1.022028e-01 0 0
0.528000 0 0 3.52152 -6.231048e-01 0 0
0.532000 0 0 3.52488 -1.044119e+00 0 0
0.536000 0 0 3.52974 -1.365245e+00 0 0
0.540000 0 0 3.53567 -1.586484e+00 0 0
0.544000 0 0 3.54232 -1.726794e+00 0 0
0.548000 0 0 3.54941 -1.810041e+00 0 0
0.552000 0 0 3.55672 -1.836302e+00 0 0
0.556000 0 0 3.56403 -1.805577e+00 0 0
0.560000 0 0 3.57109 -1.719577e+00 0 0
0.564000 0 0 3.57774 -1.602261e+00 0 0
0.568000 0 0 3.58388 -1.461345e+00 0 0
0.572000 0 0 3.5894 -1.296829e+00 0 0
0.576000 0 0 3.59422 -1.108714e+00 0 0
0.580000 0 0 3.59824 -9.002948e-01 0 0
0.584000 0 0 3.60141 -6.811185e-01 0 0
0.588000 0 0 3.60368 -4.517900e-01 0 0
0.592000 0 0 3.60501 -2.123093e-01 0 0
0.596000 0 0 3.60536 3.731308e-02 0 0
0.600000 0 0 3.6047 2.951728e-01 0 0
0.604000 0 0 3.60299 5.598654e-01 0 0
0.608000 0 0 3.60021 8.313909e-01 0 0
0.612000 0 0 3.59633 1.109749e+00 0 0
0.616000 0 0 3.59133 1.395216e+00 0 0
0.620000 0 0 3.58516 1.689740e+00 0 0
0.624000 0 0 3.5778 1.993702e+00 0 0
0.628000 0 0 3.5692 2.307100e+00 0 0
0.632000 0 0 3.55933 2.629935e+00 0 0
0.636000 0 0 3.54814 2.962677e+00 0 0
0.640000 0 0 3.53561 3.306173e+00 0 0
0.644000 0 0 3.52168 3.660440e+00 0 0
0.648000 0 0 3.50631 4.025477e+00 0 0
0.652000 0 0 3.48946 4.401148e+00 0 0
0.656000 0 0 3.4711 4.783645e+00 0 0
0.660000 0 0 3.45119 5.171243e+00 0 0
0.664000 0 0 3.42972 5.563943e+00 0 0
0.668000 0 0 3.40667 5.961745e+00 0 0
0.672000 0 0 3.38202 6.361516e+00 0 0
0.676000 0 0 3.35579 6.750386e+00 0 0
0.680000 0 0 3.32803 7.126962e+00 0 0
0.684000 0 0 3.29879 7.491245e+00 0 0
0.688000 0 0 3.26812 7.843235e+00 0 0
0.692000 0 0 3.23608 8.173245e+00 0 0
0.696000 0 0 3.20278 8.470795e+00 0 0
0.700000 0 0 3.16835 8.735881e+00 0 0
0.704000 0 0 3.13293 8.968503e+00 0 0
0.708000 0 0 3.09665 9.168155e+00 0 0
0.712000 0 0 3.05964 9.329123e+00 0 0
0.716000 0 0 3.02207 9.449807e+00 0 0
0.720000 0 0 2.9841 9.530205e+00 0 0
0.724000 0 0 2.94588 9.570318e+00 0 0
0.728000 0 0 2.90758 9.573857e+00 0 0
0.732000 0 0 2.86933 9.550206e+00 0 0
0.736000 0 0 2.83122 9.499824e+00 0 0
0.740000 0 0 2.79336 9.422709e+00 0 0
0.744000 0 0 2.75587 9.319032e+00 0 0
0.748000 0 0 2.71883 9.203012e+00 0 0
0.752000 0 0 2.68225 9.083741e+00 0 0
0.756000 0 0 2.64616 8.961218e+00 0 0
0.760000 0 0 2.61057 8.835443e+00 0 0
0.764000 0 0 2.57548 8.708317e+00 0 0
0.768000 0 0 2.54088 8.591245e+00 0 0
0.772000 0 0 2.50673 8.486128e+00 0 0
0.776000 0 0 2.47298 8.392965e+00 0 0
0.780000 0 0 2.43957 8.311756e+00 0 0
0.784000 0 0 2.40647 8.241599e+00 0 0
0.788000 0 0 2.37363 8.181085e+00 0 0
0.792000 0 0 2.34101 8.130195e+00 0 0
0.796000 0 0 2.30857 8.088931e+00 0 0
0.800000 0 0 2.27629 8.056943e+00 0 0
0.804000 0 0 2.24412 8.027102e+00 0 0
0.808000 0 0 2.21207 7.996589e+00 0 0
0.812000 0 0 2.18015 7.965402e+00 0 0
0.816000 0 0 2.14835 7.933542e+00 0 0
0.820000 0 0 2.11668 7.900015e+00 0 0
0.824000 0 0 2.08515 7.861269e+00 0 0
0.828000 0 0 2.0538 7.816990e+00 0 0
0.832000 0 0 2.02263 7.767177e+00 0 0
0.836000 0 0 1.99167 7.711833e+00 0 0
0.840000 0 0 1.96093 7.653699e+00 0 0
0.844000 0 0 1.93044 7.595310e+00 0 0
0.848000 0 0 1.90017 7.536665e+00 0 0
0.852000 0 0 1.87014 7.477765e+00 0 0
0.856000 0 0 1.84035 7.419185e+00 0 0
0.860000 0 0 1.81078 7.366255e+00 0 0
0.864000 0 0 1.78141 7.320270e+00 0 0
0.868000 0 0 1.75221 7.281231e+00 0 0
0.872000 0 0 1.72315 7.249138e+00 0 0
0.876000 0 0 1.69421 7.223871e+00 0 0
0.880000 0 0 1.66535 7.205169e+00 0 0
0.884000 0 0 1.63656 7.193022e+00 0 0
0.888000 0 0 1.6078 7.187432e+00 0 0
0.892000 0 0 1.57905 7.188286e+00 0 0
0.896000 0 0 1.55029 7.190115e+00 0 0
0.900000 0 0 1.52153 7.189877e+00 0 0
0.904000 0 0 1.49278 7.187570e+00 0 0
0.908000 0 0 1.46403 7.183197e+00 0 0
0.912000 0 0 1.43531 7.175619e+00 0 0
0.916000 0 0 1.40664 7.159008e+00 0 0
0.920000 0 0 1.37806 7.132539e+00 0 0
0.924000 0 0 1.34959 7.096211e+00 0 0
0.928000 0 0 1.3213 7.050025e+00 0 0
0.932000 0 0 1.29321 6.994778e+00 0 0
0.936000 0 0 1.26535 6.931549e+00 0 0
0.940000 0 0 1.23776 6.860346e+00 0 0
0.944000 0 0 1.21048 6.781167e+00 0 0
0.948000 0 0 1.18353 6.694450e+00 0 0
0.952000 0 0 1.15692 6.607097e+00 0 0
0.956000 0 0 1.13067 6.521490e+00 0 0
0.960000 0 0 1.10475 6.437628e+00 0 0
0.964000 0 0 1.07916 6.355512e+00 0 0
0.968000 0 0 1.0539 6.276807e+00 0 0
0.972000 0 0 1.02894 6.206684e+00 0 0
0.976000 0 0 1.00424 6.145513e+00 0 0
0.980000 0 0 0.979761 6.093294e+00 0 0
0.984000 0 0 0.955477 6.050019e+00 0 0
0.988000 0 0 0.931352 6.013451e+00 0 0
0.992000 0 0 0.907363 5.981811e+00 0 0
0.996000 0 0 0.883491 5.955100e+00 0 0
1.000000 0 0 0.859716 5.933318e+00 0 0
1.004000 0 0 0.836019 5.915408e+00 0 0
1.008000 0 0 0.812399 5.893219e+00 0 0
1.012000 0 0 0.788881 5.865038e+00 0 0
1.016000 0 0 0.765487 5.830865e+00 0 0
1.020000 0 0 0.742242 5.790701e+00 0 0
1.024000 0 0 0.719172 5.742291e+00 0 0
1.028000 0 0 0.69632 5.681297e+00 0 0
1.032000 0 0 0.673738 5.607608e+00 0 0
1.036000 0 0 0.651477 5.521224e+00 0 0
1.040000 0 0 0.629585 5.422274e+00 0 0
1.044000 0 0 0.608109 5.314969e+00 0 0
1.048000 0 0 0.587074 5.201352e+00 0 0
1.052000 0 0 0.566507 5.081423e+00 0 0
1.056000 0 0 0.546431 4.955183e+00 0 0
1.060000 0 0 0.526872 4.824612e+00 0 0
1.064000 0 0 0.507828 4.698481e+00 0 0
1.068000 0 0 0.489277 4.577831e+00 0 0
1.072000 0 0 0.471198 4.462660e+00 0 0
1.076000 0 0 0.453568 4.352969e+00 0 0
1.080000 0 0 0.436361 4.252777e+00 0 0
1.084000 0 0 0.419527 4.166782e+00 0 0
1.088000 0 0 0.403008 4.094993e+00 0 0
1.092000 0 0 0.386748 4.037409e+00 0 0
1.096000 0 0 0.37069 3.993616e+00 0 0
1.100000 0 0 0.354788 3.958434e+00 0 0
1.104000 0 0 0.339013 3.930302e+00 0 0
1.108000 0 0 0.323337 3.909222e+00 0 0
1.112000 0 0 0.30773 3.895193e+00 0 0
1.116000 0 0 0.292167 3.886809e+00 0 0
1.120000 0 0 0.276633 3.880262e+00 0 0
1.124000 0 0 0.261123 3.875339e+00 0 0
1.128000 0 0 0.245629 3.872040e+00 0 0
1.132000 0 0 0.230144 3.870287e+00 0 0
1.136000 0 0 0.214677 3.860972e+00 0 0
1.140000 0 0 0.199275 3.837837e+00 0 0
1.144000 0 0 0.183993 3.800881e+00 0 0
1.148000 0 0 0.168886 3.750105e+00 0 0
1.152000 0 0 0.154009 3.687540e+00 0 0
1.156000 0 0 0.139383 3.626419e+00 0 0
1.160000 0 0 0.124993 3.569128e+00 0 0
1.164000 0 0 0.110824 3.515668e+00 0 0
1.168000 0 0 0.0968622 3.466040e+00 0 0
1.172000 0 0 0.0830972 3.414760e+00 0 0
1.176000 0 0 0.0695588 3.352623e+00 0 0
1.180000 0 0 0.0562909 3.279482e+00 0 0
1.184000 0 0 0.0433376 3.195337e+00 0 0
1.188000 0 0 0.0307447 3.094548e+00 0 0
1.192000 0 0 0.0188001 2.843195e+00 0 0
1.196000 0 0 0.0082755 2.384561e+00 0 0
1.200000 0 0 0 0 0 0
1.204000 0 0 0 0 0 0
1.208000 0 0 0 0 0 0
1.212000 0 0 0 0 0 0
1.216000 0 0 0 0 0 0
1.220000 0 0 0 0 0 0
1.224000 0 0 0 0 0 0
1.228000 0 0 0 0 0 0
1.232000 0 0 0 0 0 0
1.236000 0 0 0 0 0 0
1.240000 0 0 0 0 0 0
1.244000 0 0 0 0 0 0
1.248000 0 0 0 0 0 0
1.252000 0 0 0 0 0 0
1.256000 0 0 0 0 0 0
1.260000 0 0 0 0 0 0
1.264000 0 0 0 0 0 0
1.268000 0 0 0 0 0 0
1.272000 0 0 0 0 0 0
1.276000 0 0 0 0 0 0
1.280000 0 0 0 0 0 0
1.284000 0 0 0 0 0 0
1.288000 0 0 0 0 0 0
1.292000 0 0 0 0 0 0
1.296000 0 0 0 0 0 0
1.300000 0 0 0 0 0 0
1.304000 0 0 0 0 0 0
1.308000 0 0 0 0 0 0
1.312000 0 0 0 0 0 0
1.316000 0 0 0 0 0 0
1.320000 0 0 0 0 0 0
1.324000 0 0 0 0 0 0
1.328000 0 0 0 0 0 0
1.332000 0 0 0 0 0 0
1.336000 0 0 0 0 0 0
1.340000 0 0 0 0 0 0
1.344000 0 0 0 0 0 0
1.348000 0 0 0 0 0 0
1.352000 0 0 0 0 0 0
1.356000 0 0 0 0 0 0
1.360000 0 0 0 0 0 0
1.364000 0 0 0 0 0 0
1.368000 0 0 0 0 0 0
1.372000 0 0 0 0 0 0
1.376000 0 0 0 0 0 0
1.380000 0 0 0 0 0 0
1.384000 0 0 0 0 0 0
1.388000 0 0 0 0 0 0
1.392000 0 0 0 0 0 0
1.396000 0 0 0 0 0 0
1.400000 0 0 0 0 0 0
1.404000 0 0 0 0 0 0
1.408000 0 0 0 0 0 0
1.412000 0 0 0 0 0 0
1.416000 0 0 0 0 0 0
1.420000 0 0 0 0 0 0
1.424000 0 0 0 0 0 0
1.428000 0 0 0 0 0 0
1.432000 0 0 0 0 0 0
1.436000 0 0 0 0 0 0
1.440000 0 0 0 0 0 0
1.444000 0 0 0 0 0 0
1.448000 0 0 0 0 0 0
1.452000 0 0 0 0 0 0
1.456000 0 0 0 0 0 0
1.460000 0 0 0 0 0 0
1.464000 0 0 0 0 0 0
1.468000 0 0 0 0 0 0
1.472000 0 0 0 0 0 0
1.476000 0 0 0 0 0 0
1.480000 0 0 0 0 0 0
1.484000 0 0 0 0 0 0
1.488000 0 0 0 0 0 0
1.492000 0 0 0 0 0 0
1.496000 0 0 0 0 0 0
1.500000 0 0 0 0 0 0
1.504000 0 0 0 0 0 0
1.508000 0 0 0 0 0 0
1.512000 0 0 0 0 0 0
1.516000 0 0 0 0 0 0
1.520000 0 0 0 0 0 0
1.524000 0 0 0 0 0 0
1.528000 0 0 0 0 0 0
1.532000 0 0 0 0 0 0
1.536000 0 0 0 0 0 0
1.540000 0 0 0 0 0 0
1.544000 0 0 0 0 0 0
1.548000 0 0 0 0 0 0
1.552000 0 0 0 0 0 0
1.556000 0 0 0 0 0 0
1.560000 0 0 0 0 0 0
1.564000 0 0 0 0 0 0
1.568000 0 0 0 0 0 0
1.572000 0 0 0 0 0 0
1.576000 0 0 0 0 0 0
1.580000 0 0 0 0 0 0
1.584000 0 0 0 0 0 0
1.588000 0 0 0 0 0 0
1.592000 0 0 0 0 0 0
1.596000 0 0 0 0 0 0
1.600000 0 0 0 0 0 0
1.604000 0 0 0 0 0 0
1.608000 0 0 0 0 0 0
1.612000 0 0 0 0 0 0
1.616000 0 0 0 0 0 0
1.620000 0 0 0 0 0 0
1.624000 0 0 0 0 0 0
1.628000 0 0 0 0 0 0
1.632000 0 0 0 0 0 0
1.636000 0 0 0 0 0 0
1.640000 0 0 0 0 0 0
1.644000 0 0 0 0 0 0
1.648000 0 0 0 0 0 0
1.652000 0 0 0 0 0 0
1.656000 0 0 0 0 0 0
1.660000 0 0 0 0 0 0
1.664000 0 0 0 0 0 0
1.668000 0 0 0 0 0 0
1.672000 0 0 0 0 0 0
1.676000 0 0 0 0 0 0
1.680000 0 0 0 0 0 0
1.684000 0 0 0 0 0 0
1.688000 0 0 0 0 0 0
1.692000 0 0 0 0 0 0
1.696000 0 0 0 0 0 0
1.700000 0 0 0 0 0 0
1.704000 0 0 0 0 0 0
1.708000 0 0 0 0 0 0
1.712000 0 0 0 0 0 0
1.716000 0 0 0 0 0 0
1.720000 0 0 0 0 0 0
1.724000 0 0 0 0 0 0
1.728000 0 0 0 0 0 0
1.732000 0 0 0 0 0 0
1.736000 0 0 0 0 0 0
1.740000 0 0 0 0 0 0
1.744000 0 0 0 0 0 0
1.748000 0 0 0 0 0 0
1.752000 0 0 0 0 0 0
1.756000 0 0 0 0 0 0
1.760000 0 0 0 0 0 0
1.764000 0 0 0 0 0 0
1.768000 0 0 0 0 0 0
1.772000 0 0 0 0 0 0
1.776000 0 0 0 0 0 0
1.780000 0 0 0 0 0 0
1.784000 0 0 0 0 0 0
1.788000 0 0 0 0 0 0
1.792000 0 0 0 0 0 0
1.796000 0 0 0 0 0 0
1.800000 0 0 0 0 0 0
1.804000 0 0 0 0 0 0
1.808000 0 0 0 0 0 0
1.812000 0 0 0 0 0 0
1.816000 0 0 0 0 0 0
1.820000 0 0 0 0 0 0
1.824000 0 0 0 0 0 0
1.828000 0 0 0 0 0 0
1.832000 0 0 0 0 0 0
1.836000 0 0 0 0 0 0
1.840000 0 0 0 0 0 0
1.844000 0 0 0 0 0 0
1.848000 0 0 0 0 0 0
1.852000 0 0 0 0 0 0
1.856000 0 0 0 0 0 0
1.860000 0 0 0 0 0 0
1.864000 0 0 0 0 0 0
1.868000 0 0 0 0 0 0
1.872000 0 0 0 0 0 0
1.876000 0 0 0 0 0 0
1.880000 0 0 0 0 0 0
1.884000 0 0 0 0 0 0
1.888000 0 0 0 0 0 0
1.892000 0 0 0 0 0 0
1.896000 0 0 0 0 0 0
1.900000 0 0 0 0 0 0
1.904000 0 0 0 0 0 0
1.908000 0 0 0 0 0 0
1.912000 0 0 0 0 0 0
1.916000 0 0 0 0 0 0
1.920000 0 0 0 0 0 0
1.924000 0 0 0 0 0 0
1.928000 0 0 0 0 0 0
1.932000 0 0 0 0 0 0
1.936000 0 0 0 0 0 0
1.940000 0 0 0 0 0 0
1.944000 0 0 0 0 0 0
1.948000 0 0 0 0 0 0
1.952000 0 0 0 0 0 0
1.956000 0 0 0 0 0 0
1.960000 0 0 0 0 0 0
1.964000 0 0 0 0 0 0
1.968000 0 0 0 0 0 0
1.972000 0 0 0 0 0 0
1.976000 0 0 0 0 0 0
1.980000 0 0 0 0 0 0
1.984000 0 0 0 0 0 0
1.988000 0 0 0 0 0 0
1.992000 0 0 0 0 0 0
1.996000 0 0 0 0 0 0
2.000000 0 0 0 0 0 0
2.004000 0 0 0 0 0 0
2.008000 0 0 0 0 0 0
2.012000 0 0 0 0 0 0
2.016000 0 0 0 0 0 0
2.020000 0 0 0 0 0 0
2.024000 0 0 0 0 0 0
2.028000 0 0 0 0 0 0
2.032000 0 0 0 0 0 0
2.036000 0 0 0 0 0 0
2.040000 0 0 0 0 0 0
2.044000 0 0 0 0 0 0
2.048000 0 0 0 0 0 0
2.052000 0 0 0 0 0 0
2.056000 0 0 0 0 0 0
2.060000 0 0 0 0 0 0
2.064000 0 0 0 0 0 0
2.068000 0 0 0 0 0 0
2.072000 0 0 0 0 0 0
2.076000 0 0 0 0 0 0
2.080000 0 0 0 0 0 0
2.084000 0 0 0 0 0 0
2.088000 0 0 0 0 0 0
2.092000 0 0 0 0 0 0
2.096000 0 0 0 0 0 0
2.100000 0 0 0 0 0 0
2.104000 0 0 0 0 0 0
2.108000 0 0 0 0 0 0
2.112000 0 0 0 0 0 0
2.116000 0 0 0 0 0 0
2.120000 0 0 0 0 0 0
2.124000 0 0 0 0 0 0
2.128000 0 0 0 0 0 0
2.132000 0 0 0 0 0 0
2.136000 0 0 0 0 0 0
2.140000 0 0 0 0 0 0
2.144000 0 0 0 0 0 0
2.148000 0 0 0 0 0 0
2.152000 0 0 0 0 0 0
2.156000 0 0 0 0 0 0
2.160000 0 0 0 0 0 0
2.164000 0 0 0 0 0 0
2.168000 0 0 0 0 0 0
2.172000 0 0 0 0 0 0
2.176000 0 0 0 0 0 0
2.180000 0 0 0 0 0 0
2.184000 0 0 0 0 0 0
2.188000 0 0 0 0 0 0
2.192000 0 0 0 0 0 0
2.196000 0 0 0 0 0 0
2.200000 0 0 0 0 0 0
2.204000 0 0 0 0 0 0
2.208000 0 0 0 0 0 0
2.212000 0 0 0 0 0 0
2.216000 0 0 0 0 0 0
2.220000 0 0 0 0 0 0
2.224000 0 0 0 0 0 0
2.228000 0 0 0 0 0 0
2.232000 0 0 0 0 0 0
2.236000 0 0 0 0 0 0
2.240000 0 0 0 0 0 0
2.244000 0 0 0 0 0 0
2.248000 0 0 0 0 0 0
2.252000 0 0 0 0 0 0
2.256000 0 0 0 0 0 0
2.260000 0 0 0 0 0 0
2.264000 0 0 0 0 0 0
2.268000 0 0 0 0 0 0
2.272000 0 0 0 0 0 0
2.276000 0 0 0 0 0 0
2.280000 0 0 0 0 0 0
2.284000 0 0 0 0 0 0
2.288000 0 0 0 0 0 0
2.292000 0 0 0 0 0 0
2.296000 0 0 0 0 0 0
2.300000 0 0 0 0 0 0
2.304000 0 0 0 0 0 0
2.308000 0 0 0 0 0 0
2.312000 0 0 0 0 0 0
2.316000 0 0 0 0 0 0
2.320000 0 0 0 0 0 0
2.324000 0 0 0 0 0 0
2.328000 0 0 0 0 0 0
2.332000 0 0 0 0 0 0
2.336000 0 0 0 0 0 0
2.340000 0 0 0 0 0 0
2.344000 0 0 0 0 0 0
2.348000 0 0 0 0 0 0
2.352000 0 0 0 0 0 0
2.356000 0 0 0 0 0 0
2.360000 0 0 0 0 0 0
2.364000 0 0 0 0 0 0
2.368000 0 0 0 0 0 0
2.372000 0 0 0 0 0 0
2.376000 0 0 0 0 0 0
2.380000 0 0 0 0 0 0
2.384000 0 0 0 0 0 0
2.388000 0 0 0 0 0 0
2.392000 0 0 0 0 0 0
2.396000 0 0 0 0 0 0
2.400000 0 0 0 0 0 0
2.404000 0 0 0 0 0 0
2.408000 0 0 0 0 0 0
