# Supplementary material for: Refining amino acid hydrophobicity for dynamics simulation of membrane proteins
Source: PeerJ. 2018 Jan 10;6:e4230. doi: 10.7717/peerj.4230 (PMC5767086; doi:10.7717/peerj.4230)
Supplement: Supplemental Information 1 — Version 2.4 of the CgProt force field is included as a tar.gz archive. The package includes parameter text files, Python scripts, and equilibrated bilayer coordinates needed for simulations with the free Gromacs software package. [file peerj-06-4230-s001.tgz › cgprot24/nb/table_GL_SD.xvg]

0.000000 0 0 255.165 7.126512e+02 0 0
0.004000 0 0 252.314 7.126512e+02 0 0
0.008000 0 0 249.463 7.126512e+02 0 0
0.012000 0 0 246.613 7.126512e+02 0 0
0.016000 0 0 243.762 7.126512e+02 0 0
0.020000 0 0 240.912 7.126512e+02 0 0
0.024000 0 0 238.061 7.126512e+02 0 0
0.028000 0 0 235.21 7.126512e+02 0 0
0.032000 0 0 232.36 7.126512e+02 0 0
0.036000 0 0 229.509 7.126512e+02 0 0
0.040000 0 0 226.659 7.126512e+02 0 0
0.044000 0 0 223.808 7.126512e+02 0 0
0.048000 0 0 220.957 7.126512e+02 0 0
0.052000 0 0 218.107 7.126512e+02 0 0
0.056000 0 0 215.256 7.126512e+02 0 0
0.060000 0 0 212.405 7.126512e+02 0 0
0.064000 0 0 209.555 7.126512e+02 0 0
0.068000 0 0 206.704 7.126512e+02 0 0
0.072000 0 0 203.854 7.126512e+02 0 0
0.076000 0 0 201.003 7.126512e+02 0 0
0.080000 0 0 198.152 7.126512e+02 0 0
0.084000 0 0 195.302 7.126512e+02 0 0
0.088000 0 0 192.451 7.126512e+02 0 0
0.092000 0 0 189.601 7.126512e+02 0 0
0.096000 0 0 186.75 7.126512e+02 0 0
0.100000 0 0 183.899 7.126512e+02 0 0
0.104000 0 0 181.049 7.126512e+02 0 0
0.108000 0 0 178.198 7.126512e+02 0 0
0.112000 0 0 175.348 7.126512e+02 0 0
0.116000 0 0 172.497 7.126512e+02 0 0
0.120000 0 0 169.646 7.126512e+02 0 0
0.124000 0 0 166.796 7.126512e+02 0 0
0.128000 0 0 163.945 7.126512e+02 0 0
0.132000 0 0 161.095 7.126512e+02 0 0
0.136000 0 0 158.244 7.126512e+02 0 0
0.140000 0 0 155.393 7.126512e+02 0 0
0.144000 0 0 152.543 7.126512e+02 0 0
0.148000 0 0 149.692 7.126512e+02 0 0
0.152000 0 0 146.842 7.126512e+02 0 0
0.156000 0 0 143.991 7.126512e+02 0 0
0.160000 0 0 141.14 7.126512e+02 0 0
0.164000 0 0 138.29 7.126512e+02 0 0
0.168000 0 0 135.439 7.126512e+02 0 0
0.172000 0 0 132.589 7.126512e+02 0 0
0.176000 0 0 129.738 7.126512e+02 0 0
0.180000 0 0 126.887 7.126512e+02 0 0
0.184000 0 0 124.037 7.126512e+02 0 0
0.188000 0 0 121.186 7.126512e+02 0 0
0.192000 0 0 118.336 7.126512e+02 0 0
0.196000 0 0 115.485 7.126512e+02 0 0
0.200000 0 0 112.634 7.126512e+02 0 0
0.204000 0 0 109.784 7.126512e+02 0 0
0.208000 0 0 106.933 7.126512e+02 0 0
0.212000 0 0 104.083 7.126512e+02 0 0
0.216000 0 0 101.232 7.126512e+02 0 0
0.220000 0 0 98.3813 7.126512e+02 0 0
0.224000 0 0 95.5307 7.126512e+02 0 0
0.228000 0 0 92.6801 7.126512e+02 0 0
0.232000 0 0 89.8295 7.126512e+02 0 0
0.236000 0 0 86.9789 7.126512e+02 0 0
0.240000 0 0 84.1283 7.126512e+02 0 0
0.244000 0 0 81.2777 7.126512e+02 0 0
0.248000 0 0 78.4271 7.126512e+02 0 0
0.252000 0 0 75.5765 7.126512e+02 0 0
0.256000 0 0 72.7259 7.126512e+02 0 0
0.260000 0 0 69.8753 7.126512e+02 0 0
0.264000 0 0 67.0247 7.126512e+02 0 0
0.268000 0 0 64.174 7.126512e+02 0 0
0.272000 0 0 61.3235 7.126512e+02 0 0
0.276000 0 0 58.4728 7.126512e+02 0 0
0.280000 0 0 55.6222 7.126512e+02 0 0
0.284000 0 0 52.7716 7.126512e+02 0 0
0.288000 0 0 49.921 7.126512e+02 0 0
0.292000 0 0 47.0704 7.126512e+02 0 0
0.296000 0 0 44.2198 7.126512e+02 0 0
0.300000 0 0 41.3692 7.126512e+02 0 0
0.304000 0 0 38.5186 7.126512e+02 0 0
0.308000 0 0 35.668 7.126512e+02 0 0
0.312000 0 0 32.8174 7.126512e+02 0 0
0.316000 0 0 29.9801 7.032377e+02 0 0
0.320000 0 0 27.2123 6.796533e+02 0 0
0.324000 0 0 24.5277 6.651720e+02 0 0
0.328000 0 0 21.8707 6.658697e+02 0 0
0.332000 0 0 19.1805 6.817465e+02 0 0
0.336000 0 0 16.3965 7.128024e+02 0 0
0.340000 0 0 13.4747 7.423827e+02 0 0
0.344000 0 0 10.5135 7.311651e+02 0 0
0.348000 0 0 7.68201 6.774929e+02 0 0
0.352000 0 0 5.15014 5.813662e+02 0 0
0.356000 0 0 3.08755 4.434886e+02 0 0
0.360000 0 0 1.59372 3.082813e+02 0 0
0.364000 0 0 0.582464 2.022019e+02 0 0
0.368000 0 0 -0.062731 1.252504e+02 0 0
0.372000 0 0 -0.458376 7.742688e+01 0 0
0.376000 0 0 -0.718815 5.560474e+01 0 0
0.380000 0 0 -0.912944 4.246346e+01 0 0
0.384000 0 0 -1.06655 3.534350e+01 0 0
0.388000 0 0 -1.20372 3.424485e+01 0 0
0.392000 0 0 -1.34854 3.916750e+01 0 0
0.396000 0 0 -1.52058 4.635581e+01 0 0
0.400000 0 0 -1.71506 5.034246e+01 0 0
0.404000 0 0 -1.91899 5.108129e+01 0 0
0.408000 0 0 -2.11938 4.857231e+01 0 0
0.412000 0 0 -2.3033 4.298073e+01 0 0
0.416000 0 0 -2.46346 3.725994e+01 0 0
0.420000 0 0 -2.60266 3.250032e+01 0 0
0.424000 0 0 -2.72475 2.870188e+01 0 0
0.428000 0 0 -2.83356 2.586462e+01 0 0
0.432000 0 0 -2.93268 2.369266e+01 0 0
0.436000 0 0 -3.02261 2.120254e+01 0 0
0.440000 0 0 -3.10177 1.831585e+01 0 0
0.444000 0 0 -3.1686 1.503260e+01 0 0
0.448000 0 0 -3.22151 1.135353e+01 0 0
0.452000 0 0 -3.25959 7.777425e+00 0 0
0.456000 0 0 -3.28443 4.730893e+00 0 0
0.460000 0 0 -3.29815 2.213936e+00 0 0
0.464000 0 0 -3.30285 2.265531e-01 0 0
0.468000 0 0 -3.30064 -1.279328e+00 0 0
0.472000 0 0 -3.29267 -2.708703e+00 0 0
0.476000 0 0 -3.27895 -4.153130e+00 0 0
0.480000 0 0 -3.25942 -5.612606e+00 0 0
0.484000 0 0 -3.23403 -7.087133e+00 0 0
0.488000 0 0 -3.20277 -8.516145e+00 0 0
0.492000 0 0 -3.16613 -9.774785e+00 0 0
0.496000 0 0 -3.1248 -1.085928e+01 0 0
0.500000 0 0 -3.07949 -1.176962e+01 0 0
0.504000 0 0 -3.03088 -1.250867e+01 0 0
0.508000 0 0 -2.97948 -1.319040e+01 0 0
0.512000 0 0 -2.92535 -1.387395e+01 0 0
0.516000 0 0 -2.86849 -1.455932e+01 0 0
0.520000 0 0 -2.80887 -1.524651e+01 0 0
0.524000 0 0 -2.74652 -1.592178e+01 0 0
0.528000 0 0 -2.68161 -1.651980e+01 0 0
0.532000 0 0 -2.61448 -1.703207e+01 0 0
0.536000 0 0 -2.54547 -1.745862e+01 0 0
0.540000 0 0 -2.47492 -1.779944e+01 0 0
0.544000 0 0 -2.40318 -1.806042e+01 0 0
0.548000 0 0 -2.33054 -1.824901e+01 0 0
0.552000 0 0 -2.25728 -1.836524e+01 0 0
0.556000 0 0 -2.18371 -1.840909e+01 0 0
0.560000 0 0 -2.11011 -1.837984e+01 0 0
0.564000 0 0 -2.03678 -1.826736e+01 0 0
0.568000 0 0 -1.96408 -1.806838e+01 0 0
0.572000 0 0 -1.89235 -1.778290e+01 0 0
0.576000 0 0 -1.82194 -1.741092e+01 0 0
0.580000 0 0 -1.75317 -1.696755e+01 0 0
0.584000 0 0 -1.68623 -1.649660e+01 0 0
0.588000 0 0 -1.62123 -1.600083e+01 0 0
0.592000 0 0 -1.55826 -1.548025e+01 0 0
0.596000 0 0 -1.49742 -1.493501e+01 0 0
0.600000 0 0 -1.43877 -1.439215e+01 0 0
0.604000 0 0 -1.38225 -1.387164e+01 0 0
0.608000 0 0 -1.32777 -1.337348e+01 0 0
0.612000 0 0 -1.27523 -1.289765e+01 0 0
0.616000 0 0 -1.22456 -1.244597e+01 0 0
0.620000 0 0 -1.17561 -1.203117e+01 0 0
0.624000 0 0 -1.12825 -1.165575e+01 0 0
0.628000 0 0 -1.08232 -1.131968e+01 0 0
0.632000 0 0 -1.03764 -1.102298e+01 0 0
0.636000 0 0 -0.994091 -1.075533e+01 0 0
0.640000 0 0 -0.951587 -1.049816e+01 0 0
0.644000 0 0 -0.910092 -1.025109e+01 0 0
0.648000 0 0 -0.869565 -1.001414e+01 0 0
0.652000 0 0 -0.829966 -9.786561e+00 0 0
0.656000 0 0 -0.79129 -9.547984e+00 0 0
0.660000 0 0 -0.753609 -9.289183e+00 0 0
0.664000 0 0 -0.717004 -9.010158e+00 0 0
0.668000 0 0 -0.681555 -8.710908e+00 0 0
0.672000 0 0 -0.647344 -8.391067e+00 0 0
0.676000 0 0 -0.614456 -8.049123e+00 0 0
0.680000 0 0 -0.58298 -7.684913e+00 0 0
0.684000 0 0 -0.553006 -7.298437e+00 0 0
0.688000 0 0 -0.524622 -6.889695e+00 0 0
0.692000 0 0 -0.497903 -6.470634e+00 0 0
0.696000 0 0 -0.472854 -6.054177e+00 0 0
0.700000 0 0 -0.449466 -5.640329e+00 0 0
0.704000 0 0 -0.427728 -5.229091e+00 0 0
0.708000 0 0 -0.407629 -4.821833e+00 0 0
0.712000 0 0 -0.389125 -4.434005e+00 0 0
0.716000 0 0 -0.372125 -4.069938e+00 0 0
0.720000 0 0 -0.356534 -3.729634e+00 0 0
0.724000 0 0 -0.342256 -3.413091e+00 0 0
0.728000 0 0 -0.329199 -3.119298e+00 0 0
0.732000 0 0 -0.317275 -2.845694e+00 0 0
0.736000 0 0 -0.306406 -2.592154e+00 0 0
0.740000 0 0 -0.296511 -2.358679e+00 0 0
0.744000 0 0 -0.28751 -2.145125e+00 0 0
0.748000 0 0 -0.279341 -1.939377e+00 0 0
0.752000 0 0 -0.271995 -1.733691e+00 0 0
0.756000 0 0 -0.265471 -1.528066e+00 0 0
0.760000 0 0 -0.25977 -1.322504e+00 0 0
0.764000 0 0 -0.254892 -1.115497e+00 0 0
0.768000 0 0 -0.250861 -8.980093e-01 0 0
0.772000 0 0 -0.247724 -6.685354e-01 0 0
0.776000 0 0 -0.245529 -4.270752e-01 0 0
0.780000 0 0 -0.244324 -1.736285e-01 0 0
0.784000 0 0 -0.244151 8.790146e-02 0 0
0.788000 0 0 -0.245029 3.514097e-01 0 0
0.792000 0 0 -0.246965 6.168238e-01 0 0
0.796000 0 0 -0.249967 8.841435e-01 0 0
0.800000 0 0 -0.254041 1.152672e+00 0 0
0.804000 0 0 -0.259169 1.408130e+00 0 0
0.808000 0 0 -0.265281 1.644872e+00 0 0
0.812000 0 0 -0.272303 1.862896e+00 0 0
0.816000 0 0 -0.280159 2.062203e+00 0 0
0.820000 0 0 -0.288773 2.240532e+00 0 0
0.824000 0 0 -0.298044 2.389821e+00 0 0
0.828000 0 0 -0.307852 2.509353e+00 0 0
0.832000 0 0 -0.318079 2.599128e+00 0 0
0.836000 0 0 -0.328606 2.659149e+00 0 0
0.840000 0 0 -0.339318 2.693551e+00 0 0
0.844000 0 0 -0.350125 2.706156e+00 0 0
0.848000 0 0 -0.360938 2.696964e+00 0 0
0.852000 0 0 -0.371672 2.665977e+00 0 0
0.856000 0 0 -0.382238 2.614485e+00 0 0
0.860000 0 0 -0.392578 2.554452e+00 0 0
0.864000 0 0 -0.402666 2.488788e+00 0 0
0.868000 0 0 -0.41248 2.417492e+00 0 0
0.872000 0 0 -0.421998 2.340566e+00 0 0
0.876000 0 0 -0.431201 2.261064e+00 0 0
0.880000 0 0 -0.440093 2.185737e+00 0 0
0.884000 0 0 -0.448692 2.114826e+00 0 0
0.888000 0 0 -0.457017 2.048333e+00 0 0
0.892000 0 0 -0.465085 1.986232e+00 0 0
0.896000 0 0 -0.472911 1.927267e+00 0 0
0.900000 0 0 -0.480506 1.870738e+00 0 0
0.904000 0 0 -0.48788 1.816647e+00 0 0
0.908000 0 0 -0.495043 1.764992e+00 0 0
0.912000 0 0 -0.502003 1.714589e+00 0 0
0.916000 0 0 -0.508752 1.659363e+00 0 0
0.920000 0 0 -0.51527 1.598451e+00 0 0
0.924000 0 0 -0.521532 1.531856e+00 0 0
0.928000 0 0 -0.527517 1.459576e+00 0 0
0.932000 0 0 -0.533197 1.378220e+00 0 0
0.936000 0 0 -0.538525 1.283189e+00 0 0
0.940000 0 0 -0.543444 1.174457e+00 0 0
0.944000 0 0 -0.547902 1.052024e+00 0 0
0.948000 0 0 -0.551842 9.157349e-01 0 0
0.952000 0 0 -0.555206 7.631395e-01 0 0
0.956000 0 0 -0.557925 5.933918e-01 0 0
0.960000 0 0 -0.55993 4.064916e-01 0 0
0.964000 0 0 -0.561154 2.024390e-01 0 0
0.968000 0 0 -0.561527 -1.799615e-02 0 0
0.972000 0 0 -0.560991 -2.524234e-01 0 0
0.976000 0 0 -0.55949 -5.006721e-01 0 0
0.980000 0 0 -0.556967 -7.627423e-01 0 0
0.984000 0 0 -0.553369 -1.038612e+00 0 0
0.988000 0 0 -0.54865 -1.321393e+00 0 0
0.992000 0 0 -0.542796 -1.605615e+00 0 0
0.996000 0 0 -0.535803 -1.891277e+00 0 0
1.000000 0 0 -0.527664 -2.178379e+00 0 0
1.004000 0 0 -0.518375 -2.465292e+00 0 0
1.008000 0 0 -0.50796 -2.739441e+00 0 0
1.012000 0 0 -0.49648 -2.998182e+00 0 0
1.016000 0 0 -0.483995 -3.241516e+00 0 0
1.020000 0 0 -0.470568 -3.469442e+00 0 0
1.024000 0 0 -0.456265 -3.677731e+00 0 0
1.028000 0 0 -0.441184 -3.858232e+00 0 0
1.032000 0 0 -0.425436 -4.010740e+00 0 0
1.036000 0 0 -0.409135 -4.135257e+00 0 0
1.040000 0 0 -0.392392 -4.231767e+00 0 0
1.044000 0 0 -0.375319 -4.299818e+00 0 0
1.048000 0 0 -0.358031 -4.339190e+00 0 0
1.052000 0 0 -0.340644 -4.349882e+00 0 0
1.056000 0 0 -0.323271 -4.331896e+00 0 0
1.060000 0 0 -0.306026 -4.286675e+00 0 0
1.064000 0 0 -0.289004 -4.220607e+00 0 0
1.068000 0 0 -0.272288 -4.134450e+00 0 0
1.072000 0 0 -0.255956 -4.028206e+00 0 0
1.076000 0 0 -0.240089 -3.901873e+00 0 0
1.080000 0 0 -0.22476 -3.761305e+00 0 0
1.084000 0 0 -0.210008 -3.613346e+00 0 0
1.088000 0 0 -0.195863 -3.458005e+00 0 0
1.092000 0 0 -0.182354 -3.295283e+00 0 0
1.096000 0 0 -0.16951 -3.125741e+00 0 0
1.100000 0 0 -0.157347 -2.956416e+00 0 0
1.104000 0 0 -0.145856 -2.789427e+00 0 0
1.108000 0 0 -0.135028 -2.624772e+00 0 0
1.112000 0 0 -0.124855 -2.462453e+00 0 0
1.116000 0 0 -0.115323 -2.304645e+00 0 0
1.120000 0 0 -0.106403 -2.157243e+00 0 0
1.124000 0 0 -0.098051 -2.020577e+00 0 0
1.128000 0 0 -0.090224 -1.894648e+00 0 0
1.132000 0 0 -0.08288 -1.779446e+00 0 0
1.136000 0 0 -0.075976 -1.673933e+00 0 0
1.140000 0 0 -0.069476 -1.577395e+00 0 0
1.144000 0 0 -0.063345 -1.489833e+00 0 0
1.148000 0 0 -0.057546 -1.411246e+00 0 0
1.152000 0 0 -0.052043 -1.341779e+00 0 0
1.156000 0 0 -0.046798 -1.282365e+00 0 0
1.160000 0 0 -0.04177 -1.233175e+00 0 0
1.164000 0 0 -0.036919 -1.194208e+00 0 0
1.168000 0 0 -0.032203 -1.165464e+00 0 0
1.172000 0 0 -0.027587 -1.142313e+00 0 0
1.176000 0 0 -0.023067 -1.116984e+00 0 0
1.180000 0 0 -0.018654 -1.089354e+00 0 0
1.184000 0 0 -0.014356 -1.059422e+00 0 0
1.188000 0 0 -0.010182 -1.025283e+00 0 0
1.192000 0 0 -0.006225 -9.417184e-01 0 0
1.196000 0 0 -0.00274 -7.895760e-01 0 0
1.200000 0 0 0 0 0 0
1.204000 0 0 0 0 0 0
1.208000 0 0 0 0 0 0
1.212000 0 0 0 0 0 0
1.216000 0 0 0 0 0 0
1.220000 0 0 0 0 0 0
1.224000 0 0 0 0 0 0
1.228000 0 0 0 0 0 0
1.232000 0 0 0 0 0 0
1.236000 0 0 0 0 0 0
1.240000 0 0 0 0 0 0
1.244000 0 0 0 0 0 0
1.248000 0 0 0 0 0 0
1.252000 0 0 0 0 0 0
1.256000 0 0 0 0 0 0
1.260000 0 0 0 0 0 0
1.264000 0 0 0 0 0 0
1.268000 0 0 0 0 0 0
1.272000 0 0 0 0 0 0
1.276000 0 0 0 0 0 0
1.280000 0 0 0 0 0 0
1.284000 0 0 0 0 0 0
1.288000 0 0 0 0 0 0
1.292000 0 0 0 0 0 0
1.296000 0 0 0 0 0 0
1.300000 0 0 0 0 0 0
1.304000 0 0 0 0 0 0
1.308000 0 0 0 0 0 0
1.312000 0 0 0 0 0 0
1.316000 0 0 0 0 0 0
1.320000 0 0 0 0 0 0
1.324000 0 0 0 0 0 0
1.328000 0 0 0 0 0 0
1.332000 0 0 0 0 0 0
1.336000 0 0 0 0 0 0
1.340000 0 0 0 0 0 0
1.344000 0 0 0 0 0 0
1.348000 0 0 0 0 0 0
1.352000 0 0 0 0 0 0
1.356000 0 0 0 0 0 0
1.360000 0 0 0 0 0 0
1.364000 0 0 0 0 0 0
1.368000 0 0 0 0 0 0
1.372000 0 0 0 0 0 0
1.376000 0 0 0 0 0 0
1.380000 0 0 0 0 0 0
1.384000 0 0 0 0 0 0
1.388000 0 0 0 0 0 0
1.392000 0 0 0 0 0 0
1.396000 0 0 0 0 0 0
1.400000 0 0 0 0 0 0
1.404000 0 0 0 0 0 0
1.408000 0 0 0 0 0 0
1.412000 0 0 0 0 0 0
1.416000 0 0 0 0 0 0
1.420000 0 0 0 0 0 0
1.424000 0 0 0 0 0 0
1.428000 0 0 0 0 0 0
1.432000 0 0 0 0 0 0
1.436000 0 0 0 0 0 0
1.440000 0 0 0 0 0 0
1.444000 0 0 0 0 0 0
1.448000 0 0 0 0 0 0
1.452000 0 0 0 0 0 0
1.456000 0 0 0 0 0 0
1.460000 0 0 0 0 0 0
1.464000 0 0 0 0 0 0
1.468000 0 0 0 0 0 0
1.472000 0 0 0 0 0 0
1.476000 0 0 0 0 0 0
1.480000 0 0 0 0 0 0
1.484000 0 0 0 0 0 0
1.488000 0 0 0 0 0 0
1.492000 0 0 0 0 0 0
1.496000 0 0 0 0 0 0
1.500000 0 0 0 0 0 0
1.504000 0 0 0 0 0 0
1.508000 0 0 0 0 0 0
1.512000 0 0 0 0 0 0
1.516000 0 0 0 0 0 0
1.520000 0 0 0 0 0 0
1.524000 0 0 0 0 0 0
1.528000 0 0 0 0 0 0
1.532000 0 0 0 0 0 0
1.536000 0 0 0 0 0 0
1.540000 0 0 0 0 0 0
1.544000 0 0 0 0 0 0
1.548000 0 0 0 0 0 0
1.552000 0 0 0 0 0 0
1.556000 0 0 0 0 0 0
1.560000 0 0 0 0 0 0
1.564000 0 0 0 0 0 0
1.568000 0 0 0 0 0 0
1.572000 0 0 0 0 0 0
1.576000 0 0 0 0 0 0
1.580000 0 0 0 0 0 0
1.584000 0 0 0 0 0 0
1.588000 0 0 0 0 0 0
1.592000 0 0 0 0 0 0
1.596000 0 0 0 0 0 0
1.600000 0 0 0 0 0 0
1.604000 0 0 0 0 0 0
1.608000 0 0 0 0 0 0
1.612000 0 0 0 0 0 0
1.616000 0 0 0 0 0 0
1.620000 0 0 0 0 0 0
1.624000 0 0 0 0 0 0
1.628000 0 0 0 0 0 0
1.632000 0 0 0 0 0 0
1.636000 0 0 0 0 0 0
1.640000 0 0 0 0 0 0
1.644000 0 0 0 0 0 0
1.648000 0 0 0 0 0 0
1.652000 0 0 0 0 0 0
1.656000 0 0 0 0 0 0
1.660000 0 0 0 0 0 0
1.664000 0 0 0 0 0 0
1.668000 0 0 0 0 0 0
1.672000 0 0 0 0 0 0
1.676000 0 0 0 0 0 0
1.680000 0 0 0 0 0 0
1.684000 0 0 0 0 0 0
1.688000 0 0 0 0 0 0
1.692000 0 0 0 0 0 0
1.696000 0 0 0 0 0 0
1.700000 0 0 0 0 0 0
1.704000 0 0 0 0 0 0
1.708000 0 0 0 0 0 0
1.712000 0 0 0 0 0 0
1.716000 0 0 0 0 0 0
1.720000 0 0 0 0 0 0
1.724000 0 0 0 0 0 0
1.728000 0 0 0 0 0 0
1.732000 0 0 0 0 0 0
1.736000 0 0 0 0 0 0
1.740000 0 0 0 0 0 0
1.744000 0 0 0 0 0 0
1.748000 0 0 0 0 0 0
1.752000 0 0 0 0 0 0
1.756000 0 0 0 0 0 0
1.760000 0 0 0 0 0 0
1.764000 0 0 0 0 0 0
1.768000 0 0 0 0 0 0
1.772000 0 0 0 0 0 0
1.776000 0 0 0 0 0 0
1.780000 0 0 0 0 0 0
1.784000 0 0 0 0 0 0
1.788000 0 0 0 0 0 0
1.792000 0 0 0 0 0 0
1.796000 0 0 0 0 0 0
1.800000 0 0 0 0 0 0
1.804000 0 0 0 0 0 0
1.808000 0 0 0 0 0 0
1.812000 0 0 0 0 0 0
1.816000 0 0 0 0 0 0
1.820000 0 0 0 0 0 0
1.824000 0 0 0 0 0 0
1.828000 0 0 0 0 0 0
1.832000 0 0 0 0 0 0
1.836000 0 0 0 0 0 0
1.840000 0 0 0 0 0 0
1.844000 0 0 0 0 0 0
1.848000 0 0 0 0 0 0
1.852000 0 0 0 0 0 0
1.856000 0 0 0 0 0 0
1.860000 0 0 0 0 0 0
1.864000 0 0 0 0 0 0
1.868000 0 0 0 0 0 0
1.872000 0 0 0 0 0 0
1.876000 0 0 0 0 0 0
1.880000 0 0 0 0 0 0
1.884000 0 0 0 0 0 0
1.888000 0 0 0 0 0 0
1.892000 0 0 0 0 0 0
1.896000 0 0 0 0 0 0
1.900000 0 0 0 0 0 0
1.904000 0 0 0 0 0 0
1.908000 0 0 0 0 0 0
1.912000 0 0 0 0 0 0
1.916000 0 0 0 0 0 0
1.920000 0 0 0 0 0 0
1.924000 0 0 0 0 0 0
1.928000 0 0 0 0 0 0
1.932000 0 0 0 0 0 0
1.936000 0 0 0 0 0 0
1.940000 0 0 0 0 0 0
1.944000 0 0 0 0 0 0
1.948000 0 0 0 0 0 0
1.952000 0 0 0 0 0 0
1.956000 0 0 0 0 0 0
1.960000 0 0 0 0 0 0
1.964000 0 0 0 0 0 0
1.968000 0 0 0 0 0 0
1.972000 0 0 0 0 0 0
1.976000 0 0 0 0 0 0
1.980000 0 0 0 0 0 0
1.984000 0 0 0 0 0 0
1.988000 0 0 0 0 0 0
1.992000 0 0 0 0 0 0
1.996000 0 0 0 0 0 0
2.000000 0 0 0 0 0 0
2.004000 0 0 0 0 0 0
2.008000 0 0 0 0 0 0
2.012000 0 0 0 0 0 0
2.016000 0 0 0 0 0 0
2.020000 0 0 0 0 0 0
2.024000 0 0 0 0 0 0
2.028000 0 0 0 0 0 0
2.032000 0 0 0 0 0 0
2.036000 0 0 0 0 0 0
2.040000 0 0 0 0 0 0
2.044000 0 0 0 0 0 0
2.048000 0 0 0 0 0 0
2.052000 0 0 0 0 0 0
2.056000 0 0 0 0 0 0
2.060000 0 0 0 0 0 0
2.064000 0 0 0 0 0 0
2.068000 0 0 0 0 0 0
2.072000 0 0 0 0 0 0
2.076000 0 0 0 0 0 0
2.080000 0 0 0 0 0 0
2.084000 0 0 0 0 0 0
2.088000 0 0 0 0 0 0
2.092000 0 0 0 0 0 0
2.096000 0 0 0 0 0 0
2.100000 0 0 0 0 0 0
2.104000 0 0 0 0 0 0
2.108000 0 0 0 0 0 0
2.112000 0 0 0 0 0 0
2.116000 0 0 0 0 0 0
2.120000 0 0 0 0 0 0
2.124000 0 0 0 0 0 0
2.128000 0 0 0 0 0 0
2.132000 0 0 0 0 0 0
2.136000 0 0 0 0 0 0
2.140000 0 0 0 0 0 0
2.144000 0 0 0 0 0 0
2.148000 0 0 0 0 0 0
2.152000 0 0 0 0 0 0
2.156000 0 0 0 0 0 0
2.160000 0 0 0 0 0 0
2.164000 0 0 0 0 0 0
2.168000 0 0 0 0 0 0
2.172000 0 0 0 0 0 0
2.176000 0 0 0 0 0 0
2.180000 0 0 0 0 0 0
2.184000 0 0 0 0 0 0
2.188000 0 0 0 0 0 0
2.192000 0 0 0 0 0 0
2.196000 0 0 0 0 0 0
2.200000 0 0 0 0 0 0
2.204000 0 0 0 0 0 0
2.208000 0 0 0 0 0 0
2.212000 0 0 0 0 0 0
2.216000 0 0 0 0 0 0
2.220000 0 0 0 0 0 0
2.224000 0 0 0 0 0 0
2.228000 0 0 0 0 0 0
2.232000 0 0 0 0 0 0
2.236000 0 0 0 0 0 0
2.240000 0 0 0 0 0 0
2.244000 0 0 0 0 0 0
2.248000 0 0 0 0 0 0
2.252000 0 0 0 0 0 0
2.256000 0 0 0 0 0 0
2.260000 0 0 0 0 0 0
2.264000 0 0 0 0 0 0
2.268000 0 0 0 0 0 0
2.272000 0 0 0 0 0 0
2.276000 0 0 0 0 0 0
2.280000 0 0 0 0 0 0
2.284000 0 0 0 0 0 0
2.288000 0 0 0 0 0 0
2.292000 0 0 0 0 0 0
2.296000 0 0 0 0 0 0
2.300000 0 0 0 0 0 0
2.304000 0 0 0 0 0 0
2.308000 0 0 0 0 0 0
2.312000 0 0 0 0 0 0
2.316000 0 0 0 0 0 0
2.320000 0 0 0 0 0 0
2.324000 0 0 0 0 0 0
2.328000 0 0 0 0 0 0
2.332000 0 0 0 0 0 0
2.336000 0 0 0 0 0 0
2.340000 0 0 0 0 0 0
2.344000 0 0 0 0 0 0
2.348000 0 0 0 0 0 0
2.352000 0 0 0 0 0 0
2.356000 0 0 0 0 0 0
2.360000 0 0 0 0 0 0
2.364000 0 0 0 0 0 0
2.368000 0 0 0 0 0 0
2.372000 0 0 0 0 0 0
2.376000 0 0 0 0 0 0
2.380000 0 0 0 0 0 0
2.384000 0 0 0 0 0 0
2.388000 0 0 0 0 0 0
2.392000 0 0 0 0 0 0
2.396000 0 0 0 0 0 0
2.400000 0 0 0 0 0 0
2.404000 0 0 0 0 0 0
2.408000 0 0 0 0 0 0
