# Supplementary material for: Refining amino acid hydrophobicity for dynamics simulation of membrane proteins
Source: PeerJ. 2018 Jan 10;6:e4230. doi: 10.7717/peerj.4230 (PMC5767086; doi:10.7717/peerj.4230)
Supplement: Supplemental Information 1 — Version 2.4 of the CgProt force field is included as a tar.gz archive. The package includes parameter text files, Python scripts, and equilibrated bilayer coordinates needed for simulations with the free Gromacs software package. [file peerj-06-4230-s001.tgz › cgprot24/nb/table_GL_SM.xvg]

0.000000 0 0 6.406777e+01 1.410148e+02 0 0
0.004000 0 0 6.350371e+01 1.410148e+02 0 0
0.008000 0 0 6.293965e+01 1.410148e+02 0 0
0.012000 0 0 6.237559e+01 1.410148e+02 0 0
0.016000 0 0 6.181153e+01 1.410148e+02 0 0
0.020000 0 0 6.124747e+01 1.410148e+02 0 0
0.024000 0 0 6.068341e+01 1.410148e+02 0 0
0.028000 0 0 6.011935e+01 1.410148e+02 0 0
0.032000 0 0 5.955529e+01 1.410148e+02 0 0
0.036000 0 0 5.899124e+01 1.410148e+02 0 0
0.040000 0 0 5.842718e+01 1.410148e+02 0 0
0.044000 0 0 5.786312e+01 1.410148e+02 0 0
0.048000 0 0 5.729906e+01 1.410148e+02 0 0
0.052000 0 0 5.673500e+01 1.410148e+02 0 0
0.056000 0 0 5.617094e+01 1.410148e+02 0 0
0.060000 0 0 5.560688e+01 1.410148e+02 0 0
0.064000 0 0 5.504282e+01 1.410148e+02 0 0
0.068000 0 0 5.447876e+01 1.410148e+02 0 0
0.072000 0 0 5.391470e+01 1.410148e+02 0 0
0.076000 0 0 5.335065e+01 1.410148e+02 0 0
0.080000 0 0 5.278659e+01 1.410148e+02 0 0
0.084000 0 0 5.222253e+01 1.410148e+02 0 0
0.088000 0 0 5.165847e+01 1.410148e+02 0 0
0.092000 0 0 5.109441e+01 1.410148e+02 0 0
0.096000 0 0 5.053035e+01 1.410148e+02 0 0
0.100000 0 0 4.996629e+01 1.410148e+02 0 0
0.104000 0 0 4.940223e+01 1.410148e+02 0 0
0.108000 0 0 4.883817e+01 1.410148e+02 0 0
0.112000 0 0 4.827411e+01 1.410148e+02 0 0
0.116000 0 0 4.771005e+01 1.410148e+02 0 0
0.120000 0 0 4.714600e+01 1.410148e+02 0 0
0.124000 0 0 4.658194e+01 1.410148e+02 0 0
0.128000 0 0 4.601788e+01 1.410148e+02 0 0
0.132000 0 0 4.545382e+01 1.410148e+02 0 0
0.136000 0 0 4.488976e+01 1.410148e+02 0 0
0.140000 0 0 4.432570e+01 1.410148e+02 0 0
0.144000 0 0 4.376164e+01 1.410148e+02 0 0
0.148000 0 0 4.319758e+01 1.410148e+02 0 0
0.152000 0 0 4.263352e+01 1.410148e+02 0 0
0.156000 0 0 4.206946e+01 1.410148e+02 0 0
0.160000 0 0 4.150541e+01 1.410148e+02 0 0
0.164000 0 0 4.094135e+01 1.410148e+02 0 0
0.168000 0 0 4.037729e+01 1.410148e+02 0 0
0.172000 0 0 3.981323e+01 1.410148e+02 0 0
0.176000 0 0 3.924917e+01 1.410148e+02 0 0
0.180000 0 0 3.868511e+01 1.410148e+02 0 0
0.184000 0 0 3.812105e+01 1.410148e+02 0 0
0.188000 0 0 3.755699e+01 1.410148e+02 0 0
0.192000 0 0 3.699293e+01 1.410148e+02 0 0
0.196000 0 0 3.642887e+01 1.410148e+02 0 0
0.200000 0 0 3.586482e+01 1.410148e+02 0 0
0.204000 0 0 3.530076e+01 1.410148e+02 0 0
0.208000 0 0 3.473670e+01 1.410148e+02 0 0
0.212000 0 0 3.417264e+01 1.410148e+02 0 0
0.216000 0 0 3.360858e+01 1.410148e+02 0 0
0.220000 0 0 3.304452e+01 1.410148e+02 0 0
0.224000 0 0 3.248046e+01 1.410148e+02 0 0
0.228000 0 0 3.191640e+01 1.410148e+02 0 0
0.232000 0 0 3.135234e+01 1.410148e+02 0 0
0.236000 0 0 3.078828e+01 1.410148e+02 0 0
0.240000 0 0 3.022422e+01 1.410148e+02 0 0
0.244000 0 0 2.966017e+01 1.410148e+02 0 0
0.248000 0 0 2.909611e+01 1.410148e+02 0 0
0.252000 0 0 2.853205e+01 1.410148e+02 0 0
0.256000 0 0 2.796799e+01 1.410148e+02 0 0
0.260000 0 0 2.740393e+01 1.410148e+02 0 0
0.264000 0 0 2.683987e+01 1.410148e+02 0 0
0.268000 0 0 2.627581e+01 1.410148e+02 0 0
0.272000 0 0 2.571175e+01 1.410148e+02 0 0
0.276000 0 0 2.514769e+01 1.410148e+02 0 0
0.280000 0 0 2.458363e+01 1.410148e+02 0 0
0.284000 0 0 2.401958e+01 1.410148e+02 0 0
0.288000 0 0 2.345552e+01 1.410148e+02 0 0
0.292000 0 0 2.289146e+01 1.410148e+02 0 0
0.296000 0 0 2.232740e+01 1.410148e+02 0 0
0.300000 0 0 2.176334e+01 1.410148e+02 0 0
0.304000 0 0 2.119928e+01 1.410148e+02 0 0
0.308000 0 0 2.063522e+01 1.410148e+02 0 0
0.312000 0 0 2.007116e+01 1.410148e+02 0 0
0.316000 0 0 1.950710e+01 1.410148e+02 0 0
0.320000 0 0 1.894304e+01 1.410148e+02 0 0
0.324000 0 0 1.837898e+01 1.410148e+02 0 0
0.328000 0 0 1.781493e+01 1.410148e+02 0 0
0.332000 0 0 1.725087e+01 1.410148e+02 0 0
0.336000 0 0 1.668681e+01 1.410148e+02 0 0
0.340000 0 0 1.612275e+01 1.410148e+02 0 0
0.344000 0 0 1.555869e+01 1.410148e+02 0 0
0.348000 0 0 1.499463e+01 1.410148e+02 0 0
0.352000 0 0 1.443057e+01 1.410148e+02 0 0
0.356000 0 0 1.386651e+01 1.410148e+02 0 0
0.360000 0 0 1.330245e+01 1.410148e+02 0 0
0.364000 0 0 1.273839e+01 1.410148e+02 0 0
0.368000 0 0 1.217434e+01 1.410148e+02 0 0
0.372000 0 0 1.161050e+01 1.407036e+02 0 0
0.376000 0 0 1.105029e+01 1.392030e+02 0 0
0.380000 0 0 1.049844e+01 1.365323e+02 0 0
0.384000 0 0 9.959526e+00 1.327404e+02 0 0
0.388000 0 0 9.438013e+00 1.278297e+02 0 0
0.392000 0 0 8.938380e+00 1.218003e+02 0 0
0.396000 0 0 8.465009e+00 1.147974e+02 0 0
0.400000 0 0 8.019930e+00 1.077657e+02 0 0
0.404000 0 0 7.602695e+00 1.008752e+02 0 0
0.408000 0 0 7.212740e+00 9.412613e+01 0 0
0.412000 0 0 6.849497e+00 8.752079e+01 0 0
0.416000 0 0 6.512284e+00 8.112602e+01 0 0
0.420000 0 0 6.200168e+00 7.497204e+01 0 0
0.424000 0 0 5.912186e+00 6.905888e+01 0 0
0.428000 0 0 5.647376e+00 6.338651e+01 0 0
0.432000 0 0 5.404716e+00 5.799959e+01 0 0
0.436000 0 0 5.182929e+00 5.295022e+01 0 0
0.440000 0 0 4.980664e+00 4.823849e+01 0 0
0.444000 0 0 4.796571e+00 4.386438e+01 0 0
0.448000 0 0 4.629325e+00 3.979967e+01 0 0
0.452000 0 0 4.477875e+00 3.596260e+01 0 0
0.456000 0 0 4.341328e+00 3.234799e+01 0 0
0.460000 0 0 4.218794e+00 2.895585e+01 0 0
0.464000 0 0 4.109386e+00 2.578389e+01 0 0
0.468000 0 0 4.012255e+00 2.281455e+01 0 0
0.472000 0 0 3.926604e+00 2.004416e+01 0 0
0.476000 0 0 3.851637e+00 1.747272e+01 0 0
0.480000 0 0 3.786557e+00 1.509973e+01 0 0
0.484000 0 0 3.730603e+00 1.290584e+01 0 0
0.488000 0 0 3.683085e+00 1.088100e+01 0 0
0.492000 0 0 3.643329e+00 9.025214e+00 0 0
0.496000 0 0 3.610658e+00 7.338484e+00 0 0
0.500000 0 0 3.584401e+00 5.816423e+00 0 0
0.504000 0 0 3.563915e+00 4.453096e+00 0 0
0.508000 0 0 3.548565e+00 3.248469e+00 0 0
0.512000 0 0 3.537716e+00 2.202542e+00 0 0
0.516000 0 0 3.530740e+00 1.307480e+00 0 0
0.520000 0 0 3.527091e+00 5.372382e-01 0 0
0.524000 0 0 3.526278e+00 -1.102593e-01 0 0
0.528000 0 0 3.527810e+00 -6.350126e-01 0 0
0.532000 0 0 3.531196e+00 -1.040280e+00 0 0
0.536000 0 0 3.536017e+00 -1.356175e+00 0 0
0.540000 0 0 3.541936e+00 -1.590021e+00 0 0
0.544000 0 0 3.548628e+00 -1.741816e+00 0 0
0.548000 0 0 3.555762e+00 -1.811949e+00 0 0
0.552000 0 0 3.563050e+00 -1.824970e+00 0 0
0.556000 0 0 3.570305e+00 -1.795504e+00 0 0
0.560000 0 0 3.577357e+00 -1.723552e+00 0 0
0.564000 0 0 3.584037e+00 -1.609113e+00 0 0
0.568000 0 0 3.590184e+00 -1.461295e+00 0 0
0.572000 0 0 3.595702e+00 -1.294336e+00 0 0
0.576000 0 0 3.600513e+00 -1.108404e+00 0 0
0.580000 0 0 3.604544e+00 -9.034987e-01 0 0
0.584000 0 0 3.607718e+00 -6.816158e-01 0 0
0.588000 0 0 3.609985e+00 -4.503857e-01 0 0
0.592000 0 0 3.611309e+00 -2.105568e-01 0 0
0.596000 0 0 3.611658e+00 3.787085e-02 0 0
0.600000 0 0 3.610995e+00 2.948047e-01 0 0
0.604000 0 0 3.609289e+00 5.592017e-01 0 0
0.608000 0 0 3.606512e+00 8.307694e-01 0 0
0.612000 0 0 3.602634e+00 1.109508e+00 0 0
0.616000 0 0 3.597626e+00 1.395429e+00 0 0
0.620000 0 0 3.591459e+00 1.689882e+00 0 0
0.624000 0 0 3.584095e+00 1.993793e+00 0 0
0.628000 0 0 3.575496e+00 2.307162e+00 0 0
0.632000 0 0 3.565625e+00 2.629990e+00 0 0
0.636000 0 0 3.554443e+00 2.962742e+00 0 0
0.640000 0 0 3.541908e+00 3.306260e+00 0 0
0.644000 0 0 3.527978e+00 3.660558e+00 0 0
0.648000 0 0 3.512609e+00 4.025638e+00 0 0
0.652000 0 0 3.495759e+00 4.400748e+00 0 0
0.656000 0 0 3.477395e+00 4.782563e+00 0 0
0.660000 0 0 3.457490e+00 5.170690e+00 0 0
0.664000 0 0 3.436021e+00 5.565129e+00 0 0
0.668000 0 0 3.412961e+00 5.965130e+00 0 0
0.672000 0 0 3.388308e+00 6.360199e+00 0 0
0.676000 0 0 3.362091e+00 6.746955e+00 0 0
0.680000 0 0 3.334343e+00 7.125398e+00 0 0
0.684000 0 0 3.305099e+00 7.495495e+00 0 0
0.688000 0 0 3.274405e+00 7.846605e+00 0 0
0.692000 0 0 3.242362e+00 8.170284e+00 0 0
0.696000 0 0 3.209080e+00 8.466531e+00 0 0
0.700000 0 0 3.174667e+00 8.735347e+00 0 0
0.704000 0 0 3.139238e+00 8.972773e+00 0 0
0.708000 0 0 3.102938e+00 9.170649e+00 0 0
0.712000 0 0 3.065926e+00 9.328726e+00 0 0
0.716000 0 0 3.028361e+00 9.447006e+00 0 0
0.720000 0 0 2.990402e+00 9.526236e+00 0 0
0.724000 0 0 2.952198e+00 9.570257e+00 0 0
0.728000 0 0 2.913886e+00 9.579611e+00 0 0
0.732000 0 0 2.875607e+00 9.554298e+00 0 0
0.736000 0 0 2.837498e+00 9.495081e+00 0 0
0.740000 0 0 2.799671e+00 9.415583e+00 0 0
0.744000 0 0 2.762193e+00 9.320838e+00 0 0
0.748000 0 0 2.725125e+00 9.210845e+00 0 0
0.752000 0 0 2.688527e+00 9.085609e+00 0 0
0.756000 0 0 2.652446e+00 8.955621e+00 0 0
0.760000 0 0 2.616875e+00 8.830577e+00 0 0
0.764000 0 0 2.581795e+00 8.710476e+00 0 0
0.768000 0 0 2.547185e+00 8.595318e+00 0 0
0.772000 0 0 2.513024e+00 8.487380e+00 0 0
0.776000 0 0 2.479269e+00 8.392045e+00 0 0
0.780000 0 0 2.445870e+00 8.309539e+00 0 0
0.784000 0 0 2.412776e+00 8.239863e+00 0 0
0.788000 0 0 2.379935e+00 8.182300e+00 0 0
0.792000 0 0 2.347307e+00 8.132554e+00 0 0
0.796000 0 0 2.314865e+00 8.089909e+00 0 0
0.800000 0 0 2.282578e+00 8.054366e+00 0 0
0.804000 0 0 2.250420e+00 8.025656e+00 0 0
0.808000 0 0 2.218373e+00 7.997409e+00 0 0
0.812000 0 0 2.186444e+00 7.966928e+00 0 0
0.816000 0 0 2.154641e+00 7.934214e+00 0 0
0.820000 0 0 2.122973e+00 7.899267e+00 0 0
0.824000 0 0 2.091452e+00 7.860598e+00 0 0
0.828000 0 0 2.060096e+00 7.816597e+00 0 0
0.832000 0 0 2.028926e+00 7.767264e+00 0 0
0.836000 0 0 1.997965e+00 7.712598e+00 0 0
0.840000 0 0 1.967231e+00 7.653978e+00 0 0
0.844000 0 0 1.936733e+00 7.595134e+00 0 0
0.848000 0 0 1.906470e+00 7.536275e+00 0 0
0.852000 0 0 1.876443e+00 7.477401e+00 0 0
0.856000 0 0 1.846650e+00 7.419213e+00 0 0
0.860000 0 0 1.817081e+00 7.366677e+00 0 0
0.864000 0 0 1.787708e+00 7.320758e+00 0 0
0.868000 0 0 1.758506e+00 7.281458e+00 0 0
0.872000 0 0 1.729448e+00 7.248787e+00 0 0
0.876000 0 0 1.700506e+00 7.223104e+00 0 0
0.880000 0 0 1.671653e+00 7.204586e+00 0 0
0.884000 0 0 1.642860e+00 7.193232e+00 0 0
0.888000 0 0 1.614098e+00 7.189042e+00 0 0
0.892000 0 0 1.585342e+00 7.188835e+00 0 0
0.896000 0 0 1.556587e+00 7.188606e+00 0 0
0.900000 0 0 1.527833e+00 7.188342e+00 0 0
0.904000 0 0 1.499081e+00 7.188041e+00 0 0
0.908000 0 0 1.470331e+00 7.185808e+00 0 0
0.912000 0 0 1.441605e+00 7.175750e+00 0 0
0.916000 0 0 1.412936e+00 7.157448e+00 0 0
0.920000 0 0 1.384356e+00 7.130901e+00 0 0
0.924000 0 0 1.355900e+00 7.095960e+00 0 0
0.928000 0 0 1.327602e+00 7.051362e+00 0 0
0.932000 0 0 1.299502e+00 6.996822e+00 0 0
0.936000 0 0 1.271640e+00 6.932340e+00 0 0
0.940000 0 0 1.244057e+00 6.858007e+00 0 0
0.944000 0 0 1.216783e+00 6.778319e+00 0 0
0.948000 0 0 1.189834e+00 6.695778e+00 0 0
0.952000 0 0 1.163221e+00 6.610383e+00 0 0
0.956000 0 0 1.136955e+00 6.522135e+00 0 0
0.960000 0 0 1.111043e+00 6.434680e+00 0 0
0.964000 0 0 1.085469e+00 6.353328e+00 0 0
0.968000 0 0 1.060208e+00 6.278126e+00 0 0
0.972000 0 0 1.035236e+00 6.209074e+00 0 0
0.976000 0 0 1.010527e+00 6.146695e+00 0 0
0.980000 0 0 9.860506e-01 6.092856e+00 0 0
0.984000 0 0 9.617724e-01 6.047723e+00 0 0
0.988000 0 0 9.376572e-01 6.011296e+00 0 0
0.992000 0 0 9.136707e-01 5.983066e+00 0 0
0.996000 0 0 8.897894e-01 5.957838e+00 0 0
1.000000 0 0 8.660058e-01 5.934256e+00 0 0
1.004000 0 0 8.423132e-01 5.912320e+00 0 0
1.008000 0 0 8.187050e-01 5.891955e+00 0 0
1.012000 0 0 7.951843e-01 5.866942e+00 0 0
1.016000 0 0 7.717810e-01 5.833303e+00 0 0
1.020000 0 0 7.485294e-01 5.791038e+00 0 0
1.024000 0 0 7.254642e-01 5.740146e+00 0 0
1.028000 0 0 7.026212e-01 5.679353e+00 0 0
1.032000 0 0 6.800455e-01 5.606518e+00 0 0
1.036000 0 0 6.577852e-01 5.521606e+00 0 0
1.040000 0 0 6.358887e-01 5.424619e+00 0 0
1.044000 0 0 6.144035e-01 5.316638e+00 0 0
1.048000 0 0 5.933639e-01 5.202116e+00 0 0
1.052000 0 0 5.727946e-01 5.081536e+00 0 0
1.056000 0 0 5.527197e-01 4.954897e+00 0 0
1.060000 0 0 5.331632e-01 4.822964e+00 0 0
1.064000 0 0 5.141290e-01 4.695337e+00 0 0
1.068000 0 0 4.955909e-01 4.574904e+00 0 0
1.072000 0 0 4.775201e-01 4.461665e+00 0 0
1.076000 0 0 4.598880e-01 4.355632e+00 0 0
1.080000 0 0 4.426624e-01 4.258971e+00 0 0
1.084000 0 0 4.258016e-01 4.173283e+00 0 0
1.088000 0 0 4.092615e-01 4.098566e+00 0 0
1.092000 0 0 3.929984e-01 4.034822e+00 0 0
1.096000 0 0 3.769672e-01 3.983051e+00 0 0
1.100000 0 0 3.611154e-01 3.945179e+00 0 0
1.104000 0 0 3.453872e-01 3.921256e+00 0 0
1.108000 0 0 3.297268e-01 3.911281e+00 0 0
1.112000 0 0 3.140808e-01 3.912003e+00 0 0
1.116000 0 0 2.984386e-01 3.907930e+00 0 0
1.120000 0 0 2.828264e-01 3.897052e+00 0 0
1.124000 0 0 2.672713e-01 3.879369e+00 0 0
1.128000 0 0 2.518003e-01 3.855515e+00 0 0
1.132000 0 0 2.364207e-01 3.835493e+00 0 0
1.136000 0 0 2.211066e-01 3.822758e+00 0 0
1.140000 0 0 2.058289e-01 3.817310e+00 0 0
1.144000 0 0 1.905584e-01 3.819115e+00 0 0
1.148000 0 0 1.752974e-01 3.805597e+00 0 0
1.152000 0 0 1.601599e-01 3.757418e+00 0 0
1.156000 0 0 1.452843e-01 3.674578e+00 0 0
1.160000 0 0 1.308094e-01 3.557077e+00 0 0
1.164000 0 0 1.168466e-01 3.431168e+00 0 0
1.168000 0 0 1.032918e-01 3.354855e+00 0 0
1.172000 0 0 8.993885e-02 3.330231e+00 0 0
1.176000 0 0 7.658103e-02 3.357296e+00 0 0
1.180000 0 0 6.302939e-02 3.410335e+00 0 0
1.184000 0 0 4.946920e-02 3.346647e+00 0 0
1.188000 0 0 3.644111e-02 3.144281e+00 0 0
1.192000 0 0 2.449985e-02 2.803236e+00 0 0
1.196000 0 0 1.420079e-02 2.321609e+00 0 0
1.200000 0 0 0 0 0 0
1.204000 0 0 0 0 0 0
1.208000 0 0 0 0 0 0
1.212000 0 0 0 0 0 0
1.216000 0 0 0 0 0 0
1.220000 0 0 0 0 0 0
1.224000 0 0 0 0 0 0
1.228000 0 0 0 0 0 0
1.232000 0 0 0 0 0 0
1.236000 0 0 0 0 0 0
1.240000 0 0 0 0 0 0
1.244000 0 0 0 0 0 0
1.248000 0 0 0 0 0 0
1.252000 0 0 0 0 0 0
1.256000 0 0 0 0 0 0
1.260000 0 0 0 0 0 0
1.264000 0 0 0 0 0 0
1.268000 0 0 0 0 0 0
1.272000 0 0 0 0 0 0
1.276000 0 0 0 0 0 0
1.280000 0 0 0 0 0 0
1.284000 0 0 0 0 0 0
1.288000 0 0 0 0 0 0
1.292000 0 0 0 0 0 0
1.296000 0 0 0 0 0 0
1.300000 0 0 0 0 0 0
1.304000 0 0 0 0 0 0
1.308000 0 0 0 0 0 0
1.312000 0 0 0 0 0 0
1.316000 0 0 0 0 0 0
1.320000 0 0 0 0 0 0
1.324000 0 0 0 0 0 0
1.328000 0 0 0 0 0 0
1.332000 0 0 0 0 0 0
1.336000 0 0 0 0 0 0
1.340000 0 0 0 0 0 0
1.344000 0 0 0 0 0 0
1.348000 0 0 0 0 0 0
1.352000 0 0 0 0 0 0
1.356000 0 0 0 0 0 0
1.360000 0 0 0 0 0 0
1.364000 0 0 0 0 0 0
1.368000 0 0 0 0 0 0
1.372000 0 0 0 0 0 0
1.376000 0 0 0 0 0 0
1.380000 0 0 0 0 0 0
1.384000 0 0 0 0 0 0
1.388000 0 0 0 0 0 0
1.392000 0 0 0 0 0 0
1.396000 0 0 0 0 0 0
1.400000 0 0 0 0 0 0
1.404000 0 0 0 0 0 0
1.408000 0 0 0 0 0 0
1.412000 0 0 0 0 0 0
1.416000 0 0 0 0 0 0
1.420000 0 0 0 0 0 0
1.424000 0 0 0 0 0 0
1.428000 0 0 0 0 0 0
1.432000 0 0 0 0 0 0
1.436000 0 0 0 0 0 0
1.440000 0 0 0 0 0 0
1.444000 0 0 0 0 0 0
1.448000 0 0 0 0 0 0
1.452000 0 0 0 0 0 0
1.456000 0 0 0 0 0 0
1.460000 0 0 0 0 0 0
1.464000 0 0 0 0 0 0
1.468000 0 0 0 0 0 0
1.472000 0 0 0 0 0 0
1.476000 0 0 0 0 0 0
1.480000 0 0 0 0 0 0
1.484000 0 0 0 0 0 0
1.488000 0 0 0 0 0 0
1.492000 0 0 0 0 0 0
1.496000 0 0 0 0 0 0
1.500000 0 0 0 0 0 0
1.504000 0 0 0 0 0 0
1.508000 0 0 0 0 0 0
1.512000 0 0 0 0 0 0
1.516000 0 0 0 0 0 0
1.520000 0 0 0 0 0 0
1.524000 0 0 0 0 0 0
1.528000 0 0 0 0 0 0
1.532000 0 0 0 0 0 0
1.536000 0 0 0 0 0 0
1.540000 0 0 0 0 0 0
1.544000 0 0 0 0 0 0
1.548000 0 0 0 0 0 0
1.552000 0 0 0 0 0 0
1.556000 0 0 0 0 0 0
1.560000 0 0 0 0 0 0
1.564000 0 0 0 0 0 0
1.568000 0 0 0 0 0 0
1.572000 0 0 0 0 0 0
1.576000 0 0 0 0 0 0
1.580000 0 0 0 0 0 0
1.584000 0 0 0 0 0 0
1.588000 0 0 0 0 0 0
1.592000 0 0 0 0 0 0
1.596000 0 0 0 0 0 0
1.600000 0 0 0 0 0 0
1.604000 0 0 0 0 0 0
1.608000 0 0 0 0 0 0
1.612000 0 0 0 0 0 0
1.616000 0 0 0 0 0 0
1.620000 0 0 0 0 0 0
1.624000 0 0 0 0 0 0
1.628000 0 0 0 0 0 0
1.632000 0 0 0 0 0 0
1.636000 0 0 0 0 0 0
1.640000 0 0 0 0 0 0
1.644000 0 0 0 0 0 0
1.648000 0 0 0 0 0 0
1.652000 0 0 0 0 0 0
1.656000 0 0 0 0 0 0
1.660000 0 0 0 0 0 0
1.664000 0 0 0 0 0 0
1.668000 0 0 0 0 0 0
1.672000 0 0 0 0 0 0
1.676000 0 0 0 0 0 0
1.680000 0 0 0 0 0 0
1.684000 0 0 0 0 0 0
1.688000 0 0 0 0 0 0
1.692000 0 0 0 0 0 0
1.696000 0 0 0 0 0 0
1.700000 0 0 0 0 0 0
1.704000 0 0 0 0 0 0
1.708000 0 0 0 0 0 0
1.712000 0 0 0 0 0 0
1.716000 0 0 0 0 0 0
1.720000 0 0 0 0 0 0
1.724000 0 0 0 0 0 0
1.728000 0 0 0 0 0 0
1.732000 0 0 0 0 0 0
1.736000 0 0 0 0 0 0
1.740000 0 0 0 0 0 0
1.744000 0 0 0 0 0 0
1.748000 0 0 0 0 0 0
1.752000 0 0 0 0 0 0
1.756000 0 0 0 0 0 0
1.760000 0 0 0 0 0 0
1.764000 0 0 0 0 0 0
1.768000 0 0 0 0 0 0
1.772000 0 0 0 0 0 0
1.776000 0 0 0 0 0 0
1.780000 0 0 0 0 0 0
1.784000 0 0 0 0 0 0
1.788000 0 0 0 0 0 0
1.792000 0 0 0 0 0 0
1.796000 0 0 0 0 0 0
1.800000 0 0 0 0 0 0
1.804000 0 0 0 0 0 0
1.808000 0 0 0 0 0 0
1.812000 0 0 0 0 0 0
1.816000 0 0 0 0 0 0
1.820000 0 0 0 0 0 0
1.824000 0 0 0 0 0 0
1.828000 0 0 0 0 0 0
1.832000 0 0 0 0 0 0
1.836000 0 0 0 0 0 0
1.840000 0 0 0 0 0 0
1.844000 0 0 0 0 0 0
1.848000 0 0 0 0 0 0
1.852000 0 0 0 0 0 0
1.856000 0 0 0 0 0 0
1.860000 0 0 0 0 0 0
1.864000 0 0 0 0 0 0
1.868000 0 0 0 0 0 0
1.872000 0 0 0 0 0 0
1.876000 0 0 0 0 0 0
1.880000 0 0 0 0 0 0
1.884000 0 0 0 0 0 0
1.888000 0 0 0 0 0 0
1.892000 0 0 0 0 0 0
1.896000 0 0 0 0 0 0
1.900000 0 0 0 0 0 0
1.904000 0 0 0 0 0 0
1.908000 0 0 0 0 0 0
1.912000 0 0 0 0 0 0
1.916000 0 0 0 0 0 0
1.920000 0 0 0 0 0 0
1.924000 0 0 0 0 0 0
1.928000 0 0 0 0 0 0
1.932000 0 0 0 0 0 0
1.936000 0 0 0 0 0 0
1.940000 0 0 0 0 0 0
1.944000 0 0 0 0 0 0
1.948000 0 0 0 0 0 0
1.952000 0 0 0 0 0 0
1.956000 0 0 0 0 0 0
1.960000 0 0 0 0 0 0
1.964000 0 0 0 0 0 0
1.968000 0 0 0 0 0 0
1.972000 0 0 0 0 0 0
1.976000 0 0 0 0 0 0
1.980000 0 0 0 0 0 0
1.984000 0 0 0 0 0 0
1.988000 0 0 0 0 0 0
1.992000 0 0 0 0 0 0
1.996000 0 0 0 0 0 0
2.000000 0 0 0 0 0 0
2.004000 0 0 0 0 0 0
2.008000 0 0 0 0 0 0
2.012000 0 0 0 0 0 0
2.016000 0 0 0 0 0 0
2.020000 0 0 0 0 0 0
2.024000 0 0 0 0 0 0
2.028000 0 0 0 0 0 0
2.032000 0 0 0 0 0 0
2.036000 0 0 0 0 0 0
2.040000 0 0 0 0 0 0
2.044000 0 0 0 0 0 0
2.048000 0 0 0 0 0 0
2.052000 0 0 0 0 0 0
2.056000 0 0 0 0 0 0
2.060000 0 0 0 0 0 0
2.064000 0 0 0 0 0 0
2.068000 0 0 0 0 0 0
2.072000 0 0 0 0 0 0
2.076000 0 0 0 0 0 0
2.080000 0 0 0 0 0 0
2.084000 0 0 0 0 0 0
2.088000 0 0 0 0 0 0
2.092000 0 0 0 0 0 0
2.096000 0 0 0 0 0 0
2.100000 0 0 0 0 0 0
2.104000 0 0 0 0 0 0
2.108000 0 0 0 0 0 0
2.112000 0 0 0 0 0 0
2.116000 0 0 0 0 0 0
2.120000 0 0 0 0 0 0
2.124000 0 0 0 0 0 0
2.128000 0 0 0 0 0 0
2.132000 0 0 0 0 0 0
2.136000 0 0 0 0 0 0
2.140000 0 0 0 0 0 0
2.144000 0 0 0 0 0 0
2.148000 0 0 0 0 0 0
2.152000 0 0 0 0 0 0
2.156000 0 0 0 0 0 0
2.160000 0 0 0 0 0 0
2.164000 0 0 0 0 0 0
2.168000 0 0 0 0 0 0
2.172000 0 0 0 0 0 0
2.176000 0 0 0 0 0 0
2.180000 0 0 0 0 0 0
2.184000 0 0 0 0 0 0
2.188000 0 0 0 0 0 0
2.192000 0 0 0 0 0 0
2.196000 0 0 0 0 0 0
2.200000 0 0 0 0 0 0
2.204000 0 0 0 0 0 0
2.208000 0 0 0 0 0 0
2.212000 0 0 0 0 0 0
2.216000 0 0 0 0 0 0
2.220000 0 0 0 0 0 0
2.224000 0 0 0 0 0 0
2.228000 0 0 0 0 0 0
2.232000 0 0 0 0 0 0
2.236000 0 0 0 0 0 0
2.240000 0 0 0 0 0 0
2.244000 0 0 0 0 0 0
2.248000 0 0 0 0 0 0
2.252000 0 0 0 0 0 0
2.256000 0 0 0 0 0 0
2.260000 0 0 0 0 0 0
2.264000 0 0 0 0 0 0
2.268000 0 0 0 0 0 0
2.272000 0 0 0 0 0 0
2.276000 0 0 0 0 0 0
2.280000 0 0 0 0 0 0
2.284000 0 0 0 0 0 0
2.288000 0 0 0 0 0 0
2.292000 0 0 0 0 0 0
2.296000 0 0 0 0 0 0
2.300000 0 0 0 0 0 0
2.304000 0 0 0 0 0 0
2.308000 0 0 0 0 0 0
2.312000 0 0 0 0 0 0
2.316000 0 0 0 0 0 0
2.320000 0 0 0 0 0 0
2.324000 0 0 0 0 0 0
2.328000 0 0 0 0 0 0
2.332000 0 0 0 0 0 0
2.336000 0 0 0 0 0 0
2.340000 0 0 0 0 0 0
2.344000 0 0 0 0 0 0
2.348000 0 0 0 0 0 0
2.352000 0 0 0 0 0 0
2.356000 0 0 0 0 0 0
2.360000 0 0 0 0 0 0
2.364000 0 0 0 0 0 0
2.368000 0 0 0 0 0 0
2.372000 0 0 0 0 0 0
2.376000 0 0 0 0 0 0
2.380000 0 0 0 0 0 0
2.384000 0 0 0 0 0 0
2.388000 0 0 0 0 0 0
2.392000 0 0 0 0 0 0
2.396000 0 0 0 0 0 0
2.400000 0 0 0 0 0 0
2.404000 0 0 0 0 0 0
2.408000 0 0 0 0 0 0
