# Supplementary material for: Refining amino acid hydrophobicity for dynamics simulation of membrane proteins
Source: PeerJ. 2018 Jan 10;6:e4230. doi: 10.7717/peerj.4230 (PMC5767086; doi:10.7717/peerj.4230)
Supplement: Supplemental Information 1 — Version 2.4 of the CgProt force field is included as a tar.gz archive. The package includes parameter text files, Python scripts, and equilibrated bilayer coordinates needed for simulations with the free Gromacs software package. [file peerj-06-4230-s001.tgz › cgprot24/nb/table_HH_E1.xvg]

0.000000 0 0 99.7273 3.300795e+02 0 0
0.004000 0 0 98.407 3.300795e+02 0 0
0.008000 0 0 97.0866 3.300795e+02 0 0
0.012000 0 0 95.7663 3.300795e+02 0 0
0.016000 0 0 94.446 3.300795e+02 0 0
0.020000 0 0 93.1257 3.300795e+02 0 0
0.024000 0 0 91.8054 3.300795e+02 0 0
0.028000 0 0 90.485 3.300795e+02 0 0
0.032000 0 0 89.1647 3.300795e+02 0 0
0.036000 0 0 87.8444 3.300795e+02 0 0
0.040000 0 0 86.5241 3.300795e+02 0 0
0.044000 0 0 85.2038 3.300795e+02 0 0
0.048000 0 0 83.8835 3.300795e+02 0 0
0.052000 0 0 82.5631 3.300795e+02 0 0
0.056000 0 0 81.2428 3.300795e+02 0 0
0.060000 0 0 79.9225 3.300795e+02 0 0
0.064000 0 0 78.6022 3.300795e+02 0 0
0.068000 0 0 77.2819 3.300795e+02 0 0
0.072000 0 0 75.9616 3.300795e+02 0 0
0.076000 0 0 74.6412 3.300795e+02 0 0
0.080000 0 0 73.3209 3.300795e+02 0 0
0.084000 0 0 72.0006 3.300795e+02 0 0
0.088000 0 0 70.6803 3.300795e+02 0 0
0.092000 0 0 69.36 3.300795e+02 0 0
0.096000 0 0 68.0396 3.300795e+02 0 0
0.100000 0 0 66.7193 3.300795e+02 0 0
0.104000 0 0 65.399 3.300795e+02 0 0
0.108000 0 0 64.0787 3.300795e+02 0 0
0.112000 0 0 62.7584 3.300795e+02 0 0
0.116000 0 0 61.4381 3.300795e+02 0 0
0.120000 0 0 60.1177 3.300795e+02 0 0
0.124000 0 0 58.7974 3.300795e+02 0 0
0.128000 0 0 57.4771 3.300795e+02 0 0
0.132000 0 0 56.1568 3.300795e+02 0 0
0.136000 0 0 54.8365 3.300795e+02 0 0
0.140000 0 0 53.5161 3.300795e+02 0 0
0.144000 0 0 52.1958 3.300795e+02 0 0
0.148000 0 0 50.8755 3.300795e+02 0 0
0.152000 0 0 49.5552 3.300795e+02 0 0
0.156000 0 0 48.2349 3.300795e+02 0 0
0.160000 0 0 46.9146 3.300795e+02 0 0
0.164000 0 0 45.5942 3.300795e+02 0 0
0.168000 0 0 44.2739 3.300795e+02 0 0
0.172000 0 0 42.9536 3.300795e+02 0 0
0.176000 0 0 41.6333 3.300795e+02 0 0
0.180000 0 0 40.313 3.300795e+02 0 0
0.184000 0 0 38.9926 3.300795e+02 0 0
0.188000 0 0 37.6723 3.300795e+02 0 0
0.192000 0 0 36.352 3.300795e+02 0 0
0.196000 0 0 35.0317 3.300795e+02 0 0
0.200000 0 0 33.7114 3.300795e+02 0 0
0.204000 0 0 32.3911 3.300795e+02 0 0
0.208000 0 0 31.0708 3.300795e+02 0 0
0.212000 0 0 29.7504 3.300795e+02 0 0
0.216000 0 0 28.4301 3.300795e+02 0 0
0.220000 0 0 27.1098 3.300795e+02 0 0
0.224000 0 0 25.7895 3.300795e+02 0 0
0.228000 0 0 24.4692 3.300795e+02 0 0
0.232000 0 0 23.1488 3.300795e+02 0 0
0.236000 0 0 21.8285 3.300795e+02 0 0
0.240000 0 0 20.5082 3.300795e+02 0 0
0.244000 0 0 19.1879 3.300795e+02 0 0
0.248000 0 0 17.8676 3.300795e+02 0 0
0.252000 0 0 16.5473 3.300795e+02 0 0
0.256000 0 0 15.2269 3.300795e+02 0 0
0.260000 0 0 13.9066 3.300795e+02 0 0
0.264000 0 0 12.5863 3.300795e+02 0 0
0.268000 0 0 11.266 3.300795e+02 0 0
0.272000 0 0 9.94566 3.300795e+02 0 0
0.276000 0 0 8.62534 3.300795e+02 0 0
0.280000 0 0 7.30502 3.300795e+02 0 0
0.284000 0 0 5.9847 3.300795e+02 0 0
0.288000 0 0 4.66439 3.300795e+02 0 0
0.292000 0 0 3.34407 3.300795e+02 0 0
0.296000 0 0 2.02375 3.300795e+02 0 0
0.300000 0 0 0.70343 3.300795e+02 0 0
0.304000 0 0 -0.61689 3.300795e+02 0 0
0.308000 0 0 -1.9372 3.300795e+02 0 0
0.312000 0 0 -3.25752 3.300795e+02 0 0
0.316000 0 0 -4.57341 3.272993e+02 0 0
0.320000 0 0 -5.8713 3.209398e+02 0 0
0.324000 0 0 -7.13326 3.090298e+02 0 0
0.328000 0 0 -8.33545 2.910546e+02 0 0
0.332000 0 0 -9.45361 2.670143e+02 0 0
0.336000 0 0 -10.4635 2.369088e+02 0 0
0.340000 0 0 -11.3437 2.035535e+02 0 0
0.344000 0 0 -12.0967 1.735957e+02 0 0
0.348000 0 0 -12.7373 1.473155e+02 0 0
0.352000 0 0 -13.2802 1.247128e+02 0 0
0.356000 0 0 -13.7399 1.057734e+02 0 0
0.360000 0 0 -14.1299 8.959868e+01 0 0
0.364000 0 0 -14.4597 7.565347e+01 0 0
0.368000 0 0 -14.7381 6.393773e+01 0 0
0.372000 0 0 -14.9742 5.445147e+01 0 0
0.376000 0 0 -15.1766 4.698501e+01 0 0
0.380000 0 0 -15.3511 4.037678e+01 0 0
0.384000 0 0 -15.5005 3.444841e+01 0 0
0.388000 0 0 -15.6276 2.919991e+01 0 0
0.392000 0 0 -15.735 2.463128e+01 0 0
0.396000 0 0 -15.825 2.028101e+01 0 0
0.400000 0 0 -15.8966 1.547729e+01 0 0
0.404000 0 0 -15.9482 1.021443e+01 0 0
0.408000 0 0 -15.9777 4.492440e+00 0 0
0.412000 0 0 -15.9835 -1.691913e+00 0 0
0.416000 0 0 -15.9635 -8.396390e+00 0 0
0.420000 0 0 -15.9156 -1.564231e+01 0 0
0.424000 0 0 -15.8376 -2.342969e+01 0 0
0.428000 0 0 -15.7274 -3.175851e+01 0 0
0.432000 0 0 -15.583 -4.048564e+01 0 0
0.436000 0 0 -15.4037 -4.913530e+01 0 0
0.440000 0 0 -15.19 -5.766958e+01 0 0
0.444000 0 0 -14.9425 -6.608847e+01 0 0
0.448000 0 0 -14.6615 -7.439120e+01 0 0
0.452000 0 0 -14.3482 -8.205723e+01 0 0
0.456000 0 0 -14.0065 -8.864138e+01 0 0
0.460000 0 0 -13.6405 -9.414363e+01 0 0
0.464000 0 0 -13.2548 -9.856398e+01 0 0
0.468000 0 0 -12.8535 -1.018673e+02 0 0
0.472000 0 0 -12.4417 -1.037580e+02 0 0
0.476000 0 0 -12.0254 -1.041691e+02 0 0
0.480000 0 0 -11.6104 -1.031006e+02 0 0
0.484000 0 0 -11.2026 -1.005526e+02 0 0
0.488000 0 0 -10.8077 -9.671542e+01 0 0
0.492000 0 0 -10.43 -9.198156e+01 0 0
0.496000 0 0 -10.073 -8.636292e+01 0 0
0.500000 0 0 -9.7403 -7.985949e+01 0 0
0.504000 0 0 -9.43534 -7.248862e+01 0 0
0.508000 0 0 -9.16054 -6.494288e+01 0 0
0.512000 0 0 -8.91555 -5.758165e+01 0 0
0.516000 0 0 -8.69964 -5.040493e+01 0 0
0.520000 0 0 -8.51207 -4.341272e+01 0 0
0.524000 0 0 -8.35201 -3.671599e+01 0 0
0.528000 0 0 -8.21719 -3.084274e+01 0 0
0.532000 0 0 -8.10408 -2.586141e+01 0 0
0.536000 0 0 -8.00911 -2.177199e+01 0 0
0.540000 0 0 -7.92872 -1.857449e+01 0 0
0.544000 0 0 -7.8594 -1.621165e+01 0 0
0.548000 0 0 -7.79801 -1.461139e+01 0 0
0.552000 0 0 -7.74149 -1.377348e+01 0 0
0.556000 0 0 -7.6868 -1.369791e+01 0 0
0.560000 0 0 -7.6309 -1.435479e+01 0 0
0.564000 0 0 -7.5716 -1.532512e+01 0 0
0.568000 0 0 -7.50806 -1.647399e+01 0 0
0.572000 0 0 -7.43957 -1.780138e+01 0 0
0.576000 0 0 -7.36542 -1.930730e+01 0 0
0.580000 0 0 -7.28498 -2.088136e+01 0 0
0.584000 0 0 -7.19872 -2.220375e+01 0 0
0.588000 0 0 -7.10771 -2.325422e+01 0 0
0.592000 0 0 -7.01305 -2.403276e+01 0 0
0.596000 0 0 -6.91581 -2.453943e+01 0 0
0.600000 0 0 -6.81708 -2.478241e+01 0 0
0.604000 0 0 -6.7179 -2.476775e+01 0 0
0.608000 0 0 -6.61928 -2.449544e+01 0 0
0.612000 0 0 -6.52228 -2.396548e+01 0 0
0.616000 0 0 -6.42789 -2.320544e+01 0 0
0.620000 0 0 -6.33666 -2.241021e+01 0 0
0.624000 0 0 -6.2486 -2.161776e+01 0 0
0.628000 0 0 -6.16371 -2.082808e+01 0 0
0.632000 0 0 -6.08197 -2.004117e+01 0 0
0.636000 0 0 -6.0033 -1.932214e+01 0 0
0.640000 0 0 -5.92715 -1.878805e+01 0 0
0.644000 0 0 -5.85275 -1.844124e+01 0 0
0.648000 0 0 -5.77937 -1.828173e+01 0 0
0.652000 0 0 -5.70625 -1.830809e+01 0 0
0.656000 0 0 -5.63271 -1.848124e+01 0 0
0.660000 0 0 -5.55823 -1.878346e+01 0 0
0.664000 0 0 -5.48227 -1.921477e+01 0 0
0.668000 0 0 -5.40434 -1.977515e+01 0 0
0.672000 0 0 -5.32392 -2.043391e+01 0 0
0.676000 0 0 -5.24091 -2.106487e+01 0 0
0.680000 0 0 -5.15546 -2.165441e+01 0 0
0.684000 0 0 -5.06773 -2.220251e+01 0 0
0.688000 0 0 -4.97789 -2.270918e+01 0 0
0.692000 0 0 -4.88618 -2.312233e+01 0 0
0.696000 0 0 -4.79312 -2.338560e+01 0 0
0.700000 0 0 -4.6993 -2.349897e+01 0 0
0.704000 0 0 -4.60532 -2.346244e+01 0 0
0.708000 0 0 -4.5118 -2.327837e+01 0 0
0.712000 0 0 -4.41926 -2.297329e+01 0 0
0.716000 0 0 -4.32816 -2.255464e+01 0 0
0.720000 0 0 -4.23897 -2.202243e+01 0 0
0.724000 0 0 -4.15213 -2.137664e+01 0 0
0.728000 0 0 -4.06808 -2.064582e+01 0 0
0.732000 0 0 -3.98698 -1.990211e+01 0 0
0.736000 0 0 -3.90888 -1.914904e+01 0 0
0.740000 0 0 -3.8338 -1.838660e+01 0 0
0.744000 0 0 -3.76179 -1.761536e+01 0 0
0.748000 0 0 -3.69282 -1.688297e+01 0 0
0.752000 0 0 -3.62664 -1.621988e+01 0 0
0.756000 0 0 -3.56297 -1.562611e+01 0 0
0.760000 0 0 -3.50154 -1.510166e+01 0 0
0.764000 0 0 -3.44206 -1.464748e+01 0 0
0.768000 0 0 -3.38426 -1.426939e+01 0 0
0.772000 0 0 -3.32781 -1.396835e+01 0 0
0.776000 0 0 -3.27241 -1.374438e+01 0 0
0.780000 0 0 -3.21775 -1.359745e+01 0 0
0.784000 0 0 -3.16354 -1.351530e+01 0 0
0.788000 0 0 -3.10956 -1.347870e+01 0 0
0.792000 0 0 -3.05565 -1.348743e+01 0 0
0.796000 0 0 -3.00161 -1.354148e+01 0 0
0.800000 0 0 -2.94726 -1.363966e+01 0 0
0.804000 0 0 -2.89247 -1.375732e+01 0 0
0.808000 0 0 -2.83718 -1.388474e+01 0 0
0.812000 0 0 -2.78137 -1.402191e+01 0 0
0.816000 0 0 -2.725 -1.416883e+01 0 0
0.820000 0 0 -2.66801 -1.432127e+01 0 0
0.824000 0 0 -2.61044 -1.446414e+01 0 0
0.828000 0 0 -2.55232 -1.459610e+01 0 0
0.832000 0 0 -2.49369 -1.471715e+01 0 0
0.836000 0 0 -2.43459 -1.482729e+01 0 0
0.840000 0 0 -2.37509 -1.492025e+01 0 0
0.844000 0 0 -2.31526 -1.499023e+01 0 0
0.848000 0 0 -2.2552 -1.503725e+01 0 0
0.852000 0 0 -2.19499 -1.506129e+01 0 0
0.856000 0 0 -2.13474 -1.506153e+01 0 0
0.860000 0 0 -2.07455 -1.503024e+01 0 0
0.864000 0 0 -2.01454 -1.496555e+01 0 0
0.868000 0 0 -1.95487 -1.486745e+01 0 0
0.872000 0 0 -1.89565 -1.473595e+01 0 0
0.876000 0 0 -1.83702 -1.456861e+01 0 0
0.880000 0 0 -1.77915 -1.436003e+01 0 0
0.884000 0 0 -1.7222 -1.411003e+01 0 0
0.888000 0 0 -1.66633 -1.381860e+01 0 0
0.892000 0 0 -1.61171 -1.348580e+01 0 0
0.896000 0 0 -1.55849 -1.311436e+01 0 0
0.900000 0 0 -1.50684 -1.270581e+01 0 0
0.904000 0 0 -1.4569 -1.226014e+01 0 0
0.908000 0 0 -1.40881 -1.177735e+01 0 0
0.912000 0 0 -1.36272 -1.126148e+01 0 0
0.916000 0 0 -1.31873 -1.073318e+01 0 0
0.920000 0 0 -1.27687 -1.019540e+01 0 0
0.924000 0 0 -1.23718 -9.648118e+00 0 0
0.928000 0 0 -1.1997 -9.091347e+00 0 0
0.932000 0 0 -1.16444 -8.543221e+00 0 0
0.936000 0 0 -1.13131 -8.028330e+00 0 0
0.940000 0 0 -1.10017 -7.546814e+00 0 0
0.944000 0 0 -1.07089 -7.098670e+00 0 0
0.948000 0 0 -1.04334 -6.685304e+00 0 0
0.952000 0 0 -1.01733 -6.328866e+00 0 0
0.956000 0 0 -0.99262 -6.037004e+00 0 0
0.960000 0 0 -0.96895 -5.809717e+00 0 0
0.964000 0 0 -0.94605 -5.647006e+00 0 0
0.968000 0 0 -0.92369 -5.547047e+00 0 0
0.972000 0 0 -0.9016 -5.504179e+00 0 0
0.976000 0 0 -0.87958 -5.517997e+00 0 0
0.980000 0 0 -0.85738 -5.588501e+00 0 0
0.984000 0 0 -0.83479 -5.715615e+00 0 0
0.988000 0 0 -0.81162 -5.875434e+00 0 0
0.992000 0 0 -0.78777 -6.048969e+00 0 0
0.996000 0 0 -0.76321 -6.236221e+00 0 0
1.000000 0 0 -0.73786 -6.437188e+00 0 0
1.004000 0 0 -0.71169 -6.647509e+00 0 0
1.008000 0 0 -0.68472 -6.833525e+00 0 0
1.012000 0 0 -0.65707 -6.988164e+00 0 0
1.016000 0 0 -0.62886 -7.111423e+00 0 0
1.020000 0 0 -0.60022 -7.203305e+00 0 0
1.024000 0 0 -0.57128 -7.258442e+00 0 0
1.028000 0 0 -0.54221 -7.266494e+00 0 0
1.032000 0 0 -0.51321 -7.227202e+00 0 0
1.036000 0 0 -0.48446 -7.140566e+00 0 0
1.040000 0 0 -0.45615 -7.006911e+00 0 0
1.044000 0 0 -0.42845 -6.836987e+00 0 0
1.048000 0 0 -0.40149 -6.636008e+00 0 0
1.052000 0 0 -0.3754 -6.403974e+00 0 0
1.056000 0 0 -0.3503 -6.140885e+00 0 0
1.060000 0 0 -0.32631 -5.851191e+00 0 0
1.064000 0 0 -0.3035 -5.554579e+00 0 0
1.068000 0 0 -0.28188 -5.253384e+00 0 0
1.072000 0 0 -0.26148 -4.947607e+00 0 0
1.076000 0 0 -0.24231 -4.637248e+00 0 0
1.080000 0 0 -0.22438 -4.330914e+00 0 0
1.084000 0 0 -0.20764 -4.038672e+00 0 0
1.088000 0 0 -0.19205 -3.760535e+00 0 0
1.092000 0 0 -0.17754 -3.496503e+00 0 0
1.096000 0 0 -0.16406 -3.246781e+00 0 0
1.100000 0 0 -0.15154 -3.013918e+00 0 0
1.104000 0 0 -0.13992 -2.798681e+00 0 0
1.108000 0 0 -0.12913 -2.601070e+00 0 0
1.112000 0 0 -0.11909 -2.421085e+00 0 0
1.116000 0 0 -0.10974 -2.258233e+00 0 0
1.120000 0 0 -0.101 -2.111172e+00 0 0
1.124000 0 0 -0.09283 -1.979827e+00 0 0
1.128000 0 0 -0.08514 -1.864199e+00 0 0
1.132000 0 0 -0.07789 -1.764237e+00 0 0
1.136000 0 0 -0.07102 -1.674002e+00 0 0
1.140000 0 0 -0.06449 -1.589411e+00 0 0
1.144000 0 0 -0.05829 -1.510466e+00 0 0
1.148000 0 0 -0.0524 -1.437165e+00 0 0
1.152000 0 0 -0.04679 -1.369351e+00 0 0
1.156000 0 0 -0.04144 -1.305988e+00 0 0
1.160000 0 0 -0.03634 -1.246889e+00 0 0
1.164000 0 0 -0.03146 -1.192054e+00 0 0
1.168000 0 0 -0.02679 -1.141483e+00 0 0
1.172000 0 0 -0.02233 -1.089917e+00 0 0
1.176000 0 0 -0.01809 -1.028527e+00 0 0
1.180000 0 0 -0.01411 -9.571741e-01 0 0
1.184000 0 0 -0.01044 -8.758577e-01 0 0
1.188000 0 0 -0.00712 -7.840953e-01 0 0
1.192000 0 0 -0.0042 -6.704324e-01 0 0
1.196000 0 0 -0.00179 -5.300174e-01 0 0
1.200000 0 0 0 0 0 0
1.204000 0 0 0 0 0 0
1.208000 0 0 0 0 0 0
1.212000 0 0 0 0 0 0
1.216000 0 0 0 0 0 0
1.220000 0 0 0 0 0 0
1.224000 0 0 0 0 0 0
1.228000 0 0 0 0 0 0
1.232000 0 0 0 0 0 0
1.236000 0 0 0 0 0 0
1.240000 0 0 0 0 0 0
1.244000 0 0 0 0 0 0
1.248000 0 0 0 0 0 0
1.252000 0 0 0 0 0 0
1.256000 0 0 0 0 0 0
1.260000 0 0 0 0 0 0
1.264000 0 0 0 0 0 0
1.268000 0 0 0 0 0 0
1.272000 0 0 0 0 0 0
1.276000 0 0 0 0 0 0
1.280000 0 0 0 0 0 0
1.284000 0 0 0 0 0 0
1.288000 0 0 0 0 0 0
1.292000 0 0 0 0 0 0
1.296000 0 0 0 0 0 0
1.300000 0 0 0 0 0 0
1.304000 0 0 0 0 0 0
1.308000 0 0 0 0 0 0
1.312000 0 0 0 0 0 0
1.316000 0 0 0 0 0 0
1.320000 0 0 0 0 0 0
1.324000 0 0 0 0 0 0
1.328000 0 0 0 0 0 0
1.332000 0 0 0 0 0 0
1.336000 0 0 0 0 0 0
1.340000 0 0 0 0 0 0
1.344000 0 0 0 0 0 0
1.348000 0 0 0 0 0 0
1.352000 0 0 0 0 0 0
1.356000 0 0 0 0 0 0
1.360000 0 0 0 0 0 0
1.364000 0 0 0 0 0 0
1.368000 0 0 0 0 0 0
1.372000 0 0 0 0 0 0
1.376000 0 0 0 0 0 0
1.380000 0 0 0 0 0 0
1.384000 0 0 0 0 0 0
1.388000 0 0 0 0 0 0
1.392000 0 0 0 0 0 0
1.396000 0 0 0 0 0 0
1.400000 0 0 0 0 0 0
1.404000 0 0 0 0 0 0
1.408000 0 0 0 0 0 0
1.412000 0 0 0 0 0 0
1.416000 0 0 0 0 0 0
1.420000 0 0 0 0 0 0
1.424000 0 0 0 0 0 0
1.428000 0 0 0 0 0 0
1.432000 0 0 0 0 0 0
1.436000 0 0 0 0 0 0
1.440000 0 0 0 0 0 0
1.444000 0 0 0 0 0 0
1.448000 0 0 0 0 0 0
1.452000 0 0 0 0 0 0
1.456000 0 0 0 0 0 0
1.460000 0 0 0 0 0 0
1.464000 0 0 0 0 0 0
1.468000 0 0 0 0 0 0
1.472000 0 0 0 0 0 0
1.476000 0 0 0 0 0 0
1.480000 0 0 0 0 0 0
1.484000 0 0 0 0 0 0
1.488000 0 0 0 0 0 0
1.492000 0 0 0 0 0 0
1.496000 0 0 0 0 0 0
1.500000 0 0 0 0 0 0
1.504000 0 0 0 0 0 0
1.508000 0 0 0 0 0 0
1.512000 0 0 0 0 0 0
1.516000 0 0 0 0 0 0
1.520000 0 0 0 0 0 0
1.524000 0 0 0 0 0 0
1.528000 0 0 0 0 0 0
1.532000 0 0 0 0 0 0
1.536000 0 0 0 0 0 0
1.540000 0 0 0 0 0 0
1.544000 0 0 0 0 0 0
1.548000 0 0 0 0 0 0
1.552000 0 0 0 0 0 0
1.556000 0 0 0 0 0 0
1.560000 0 0 0 0 0 0
1.564000 0 0 0 0 0 0
1.568000 0 0 0 0 0 0
1.572000 0 0 0 0 0 0
1.576000 0 0 0 0 0 0
1.580000 0 0 0 0 0 0
1.584000 0 0 0 0 0 0
1.588000 0 0 0 0 0 0
1.592000 0 0 0 0 0 0
1.596000 0 0 0 0 0 0
1.600000 0 0 0 0 0 0
1.604000 0 0 0 0 0 0
1.608000 0 0 0 0 0 0
1.612000 0 0 0 0 0 0
1.616000 0 0 0 0 0 0
1.620000 0 0 0 0 0 0
1.624000 0 0 0 0 0 0
1.628000 0 0 0 0 0 0
1.632000 0 0 0 0 0 0
1.636000 0 0 0 0 0 0
1.640000 0 0 0 0 0 0
1.644000 0 0 0 0 0 0
1.648000 0 0 0 0 0 0
1.652000 0 0 0 0 0 0
1.656000 0 0 0 0 0 0
1.660000 0 0 0 0 0 0
1.664000 0 0 0 0 0 0
1.668000 0 0 0 0 0 0
1.672000 0 0 0 0 0 0
1.676000 0 0 0 0 0 0
1.680000 0 0 0 0 0 0
1.684000 0 0 0 0 0 0
1.688000 0 0 0 0 0 0
1.692000 0 0 0 0 0 0
1.696000 0 0 0 0 0 0
1.700000 0 0 0 0 0 0
1.704000 0 0 0 0 0 0
1.708000 0 0 0 0 0 0
1.712000 0 0 0 0 0 0
1.716000 0 0 0 0 0 0
1.720000 0 0 0 0 0 0
1.724000 0 0 0 0 0 0
1.728000 0 0 0 0 0 0
1.732000 0 0 0 0 0 0
1.736000 0 0 0 0 0 0
1.740000 0 0 0 0 0 0
1.744000 0 0 0 0 0 0
1.748000 0 0 0 0 0 0
1.752000 0 0 0 0 0 0
1.756000 0 0 0 0 0 0
1.760000 0 0 0 0 0 0
1.764000 0 0 0 0 0 0
1.768000 0 0 0 0 0 0
1.772000 0 0 0 0 0 0
1.776000 0 0 0 0 0 0
1.780000 0 0 0 0 0 0
1.784000 0 0 0 0 0 0
1.788000 0 0 0 0 0 0
1.792000 0 0 0 0 0 0
1.796000 0 0 0 0 0 0
1.800000 0 0 0 0 0 0
1.804000 0 0 0 0 0 0
1.808000 0 0 0 0 0 0
1.812000 0 0 0 0 0 0
1.816000 0 0 0 0 0 0
1.820000 0 0 0 0 0 0
1.824000 0 0 0 0 0 0
1.828000 0 0 0 0 0 0
1.832000 0 0 0 0 0 0
1.836000 0 0 0 0 0 0
1.840000 0 0 0 0 0 0
1.844000 0 0 0 0 0 0
1.848000 0 0 0 0 0 0
1.852000 0 0 0 0 0 0
1.856000 0 0 0 0 0 0
1.860000 0 0 0 0 0 0
1.864000 0 0 0 0 0 0
1.868000 0 0 0 0 0 0
1.872000 0 0 0 0 0 0
1.876000 0 0 0 0 0 0
1.880000 0 0 0 0 0 0
1.884000 0 0 0 0 0 0
1.888000 0 0 0 0 0 0
1.892000 0 0 0 0 0 0
1.896000 0 0 0 0 0 0
1.900000 0 0 0 0 0 0
1.904000 0 0 0 0 0 0
1.908000 0 0 0 0 0 0
1.912000 0 0 0 0 0 0
1.916000 0 0 0 0 0 0
1.920000 0 0 0 0 0 0
1.924000 0 0 0 0 0 0
1.928000 0 0 0 0 0 0
1.932000 0 0 0 0 0 0
1.936000 0 0 0 0 0 0
1.940000 0 0 0 0 0 0
1.944000 0 0 0 0 0 0
1.948000 0 0 0 0 0 0
1.952000 0 0 0 0 0 0
1.956000 0 0 0 0 0 0
1.960000 0 0 0 0 0 0
1.964000 0 0 0 0 0 0
1.968000 0 0 0 0 0 0
1.972000 0 0 0 0 0 0
1.976000 0 0 0 0 0 0
1.980000 0 0 0 0 0 0
1.984000 0 0 0 0 0 0
1.988000 0 0 0 0 0 0
1.992000 0 0 0 0 0 0
1.996000 0 0 0 0 0 0
2.000000 0 0 0 0 0 0
2.004000 0 0 0 0 0 0
2.008000 0 0 0 0 0 0
2.012000 0 0 0 0 0 0
2.016000 0 0 0 0 0 0
2.020000 0 0 0 0 0 0
2.024000 0 0 0 0 0 0
2.028000 0 0 0 0 0 0
2.032000 0 0 0 0 0 0
2.036000 0 0 0 0 0 0
2.040000 0 0 0 0 0 0
2.044000 0 0 0 0 0 0
2.048000 0 0 0 0 0 0
2.052000 0 0 0 0 0 0
2.056000 0 0 0 0 0 0
2.060000 0 0 0 0 0 0
2.064000 0 0 0 0 0 0
2.068000 0 0 0 0 0 0
2.072000 0 0 0 0 0 0
2.076000 0 0 0 0 0 0
2.080000 0 0 0 0 0 0
2.084000 0 0 0 0 0 0
2.088000 0 0 0 0 0 0
2.092000 0 0 0 0 0 0
2.096000 0 0 0 0 0 0
2.100000 0 0 0 0 0 0
2.104000 0 0 0 0 0 0
2.108000 0 0 0 0 0 0
2.112000 0 0 0 0 0 0
2.116000 0 0 0 0 0 0
2.120000 0 0 0 0 0 0
2.124000 0 0 0 0 0 0
2.128000 0 0 0 0 0 0
2.132000 0 0 0 0 0 0
2.136000 0 0 0 0 0 0
2.140000 0 0 0 0 0 0
2.144000 0 0 0 0 0 0
2.148000 0 0 0 0 0 0
2.152000 0 0 0 0 0 0
2.156000 0 0 0 0 0 0
2.160000 0 0 0 0 0 0
2.164000 0 0 0 0 0 0
2.168000 0 0 0 0 0 0
2.172000 0 0 0 0 0 0
2.176000 0 0 0 0 0 0
2.180000 0 0 0 0 0 0
2.184000 0 0 0 0 0 0
2.188000 0 0 0 0 0 0
2.192000 0 0 0 0 0 0
2.196000 0 0 0 0 0 0
2.200000 0 0 0 0 0 0
2.204000 0 0 0 0 0 0
2.208000 0 0 0 0 0 0
2.212000 0 0 0 0 0 0
2.216000 0 0 0 0 0 0
2.220000 0 0 0 0 0 0
2.224000 0 0 0 0 0 0
2.228000 0 0 0 0 0 0
2.232000 0 0 0 0 0 0
2.236000 0 0 0 0 0 0
2.240000 0 0 0 0 0 0
2.244000 0 0 0 0 0 0
2.248000 0 0 0 0 0 0
2.252000 0 0 0 0 0 0
2.256000 0 0 0 0 0 0
2.260000 0 0 0 0 0 0
2.264000 0 0 0 0 0 0
2.268000 0 0 0 0 0 0
2.272000 0 0 0 0 0 0
2.276000 0 0 0 0 0 0
2.280000 0 0 0 0 0 0
2.284000 0 0 0 0 0 0
2.288000 0 0 0 0 0 0
2.292000 0 0 0 0 0 0
2.296000 0 0 0 0 0 0
2.300000 0 0 0 0 0 0
2.304000 0 0 0 0 0 0
2.308000 0 0 0 0 0 0
2.312000 0 0 0 0 0 0
2.316000 0 0 0 0 0 0
2.320000 0 0 0 0 0 0
2.324000 0 0 0 0 0 0
2.328000 0 0 0 0 0 0
2.332000 0 0 0 0 0 0
2.336000 0 0 0 0 0 0
2.340000 0 0 0 0 0 0
2.344000 0 0 0 0 0 0
2.348000 0 0 0 0 0 0
2.352000 0 0 0 0 0 0
2.356000 0 0 0 0 0 0
2.360000 0 0 0 0 0 0
2.364000 0 0 0 0 0 0
2.368000 0 0 0 0 0 0
2.372000 0 0 0 0 0 0
2.376000 0 0 0 0 0 0
2.380000 0 0 0 0 0 0
2.384000 0 0 0 0 0 0
2.388000 0 0 0 0 0 0
2.392000 0 0 0 0 0 0
2.396000 0 0 0 0 0 0
2.400000 0 0 0 0 0 0
2.404000 0 0 0 0 0 0
2.408000 0 0 0 0 0 0
