# Supplementary material for: Refining amino acid hydrophobicity for dynamics simulation of membrane proteins
Source: PeerJ. 2018 Jan 10;6:e4230. doi: 10.7717/peerj.4230 (PMC5767086; doi:10.7717/peerj.4230)
Supplement: Supplemental Information 1 — Version 2.4 of the CgProt force field is included as a tar.gz archive. The package includes parameter text files, Python scripts, and equilibrated bilayer coordinates needed for simulations with the free Gromacs software package. [file peerj-06-4230-s001.tgz › cgprot24/nb/table_HH_E2.xvg]

0.000000 0 0 75.965 2.172825e+02 0 0
0.004000 0 0 75.0959 2.172825e+02 0 0
0.008000 0 0 74.2267 2.172825e+02 0 0
0.012000 0 0 73.3576 2.172825e+02 0 0
0.016000 0 0 72.4885 2.172825e+02 0 0
0.020000 0 0 71.6193 2.172825e+02 0 0
0.024000 0 0 70.7502 2.172825e+02 0 0
0.028000 0 0 69.8811 2.172825e+02 0 0
0.032000 0 0 69.012 2.172825e+02 0 0
0.036000 0 0 68.1428 2.172825e+02 0 0
0.040000 0 0 67.2737 2.172825e+02 0 0
0.044000 0 0 66.4046 2.172825e+02 0 0
0.048000 0 0 65.5354 2.172825e+02 0 0
0.052000 0 0 64.6663 2.172825e+02 0 0
0.056000 0 0 63.7972 2.172825e+02 0 0
0.060000 0 0 62.928 2.172825e+02 0 0
0.064000 0 0 62.0589 2.172825e+02 0 0
0.068000 0 0 61.1898 2.172825e+02 0 0
0.072000 0 0 60.3207 2.172825e+02 0 0
0.076000 0 0 59.4515 2.172825e+02 0 0
0.080000 0 0 58.5824 2.172825e+02 0 0
0.084000 0 0 57.7133 2.172825e+02 0 0
0.088000 0 0 56.8441 2.172825e+02 0 0
0.092000 0 0 55.975 2.172825e+02 0 0
0.096000 0 0 55.1059 2.172825e+02 0 0
0.100000 0 0 54.2367 2.172825e+02 0 0
0.104000 0 0 53.3676 2.172825e+02 0 0
0.108000 0 0 52.4985 2.172825e+02 0 0
0.112000 0 0 51.6294 2.172825e+02 0 0
0.116000 0 0 50.7602 2.172825e+02 0 0
0.120000 0 0 49.8911 2.172825e+02 0 0
0.124000 0 0 49.022 2.172825e+02 0 0
0.128000 0 0 48.1528 2.172825e+02 0 0
0.132000 0 0 47.2837 2.172825e+02 0 0
0.136000 0 0 46.4146 2.172825e+02 0 0
0.140000 0 0 45.5454 2.172825e+02 0 0
0.144000 0 0 44.6763 2.172825e+02 0 0
0.148000 0 0 43.8072 2.172825e+02 0 0
0.152000 0 0 42.9381 2.172825e+02 0 0
0.156000 0 0 42.0689 2.172825e+02 0 0
0.160000 0 0 41.1998 2.172825e+02 0 0
0.164000 0 0 40.3307 2.172825e+02 0 0
0.168000 0 0 39.4615 2.172825e+02 0 0
0.172000 0 0 38.5924 2.172825e+02 0 0
0.176000 0 0 37.7233 2.172825e+02 0 0
0.180000 0 0 36.8541 2.172825e+02 0 0
0.184000 0 0 35.985 2.172825e+02 0 0
0.188000 0 0 35.1159 2.172825e+02 0 0
0.192000 0 0 34.2468 2.172825e+02 0 0
0.196000 0 0 33.3776 2.172825e+02 0 0
0.200000 0 0 32.5085 2.172825e+02 0 0
0.204000 0 0 31.6394 2.172825e+02 0 0
0.208000 0 0 30.7702 2.172825e+02 0 0
0.212000 0 0 29.9011 2.172825e+02 0 0
0.216000 0 0 29.032 2.172825e+02 0 0
0.220000 0 0 28.1628 2.172825e+02 0 0
0.224000 0 0 27.2937 2.172825e+02 0 0
0.228000 0 0 26.4246 2.172825e+02 0 0
0.232000 0 0 25.5555 2.172825e+02 0 0
0.236000 0 0 24.6863 2.172825e+02 0 0
0.240000 0 0 23.8172 2.172825e+02 0 0
0.244000 0 0 22.9481 2.172825e+02 0 0
0.248000 0 0 22.0789 2.172825e+02 0 0
0.252000 0 0 21.2098 2.172825e+02 0 0
0.256000 0 0 20.3407 2.172825e+02 0 0
0.260000 0 0 19.4715 2.172825e+02 0 0
0.264000 0 0 18.6024 2.172825e+02 0 0
0.268000 0 0 17.7333 2.172825e+02 0 0
0.272000 0 0 16.8641 2.172825e+02 0 0
0.276000 0 0 15.995 2.172825e+02 0 0
0.280000 0 0 15.1259 2.172825e+02 0 0
0.284000 0 0 14.2568 2.172825e+02 0 0
0.288000 0 0 13.3876 2.172825e+02 0 0
0.292000 0 0 12.5185 2.172825e+02 0 0
0.296000 0 0 11.6494 2.172825e+02 0 0
0.300000 0 0 10.7802 2.172825e+02 0 0
0.304000 0 0 9.91111 2.172825e+02 0 0
0.308000 0 0 9.04669 2.151955e+02 0 0
0.312000 0 0 8.18741 2.147103e+02 0 0
0.316000 0 0 7.32687 2.158269e+02 0 0
0.320000 0 0 6.45881 2.182589e+02 0 0
0.324000 0 0 5.58332 2.190906e+02 0 0
0.328000 0 0 4.70923 2.175608e+02 0 0
0.332000 0 0 3.84598 2.136696e+02 0 0
0.336000 0 0 3.00302 2.074171e+02 0 0
0.340000 0 0 2.18925 1.993327e+02 0 0
0.344000 0 0 1.40908 1.906670e+02 0 0
0.348000 0 0 0.664623 1.814728e+02 0 0
0.352000 0 0 -0.041999 1.717499e+02 0 0
0.356000 0 0 -0.708674 1.615136e+02 0 0
0.360000 0 0 -1.3348 1.517156e+02 0 0
0.364000 0 0 -1.92374 1.429229e+02 0 0
0.368000 0 0 -2.47952 1.351356e+02 0 0
0.372000 0 0 -3.00617 1.283537e+02 0 0
0.376000 0 0 -3.50756 1.223859e+02 0 0
0.380000 0 0 -3.98481 1.161738e+02 0 0
0.384000 0 0 -4.43641 1.095548e+02 0 0
0.388000 0 0 -4.86071 1.025288e+02 0 0
0.392000 0 0 -5.25609 9.509582e+01 0 0
0.396000 0 0 -5.62104 8.734657e+01 0 0
0.400000 0 0 -5.95462 7.941302e+01 0 0
0.404000 0 0 -6.2561 7.129626e+01 0 0
0.408000 0 0 -6.52475 6.299630e+01 0 0
0.412000 0 0 -6.75983 5.452719e+01 0 0
0.416000 0 0 -6.96111 4.614002e+01 0 0
0.420000 0 0 -7.12919 3.792750e+01 0 0
0.424000 0 0 -7.26476 2.988963e+01 0 0
0.428000 0 0 -7.36854 2.202641e+01 0 0
0.432000 0 0 -7.44129 1.442782e+01 0 0
0.436000 0 0 -7.48473 7.392962e+00 0 0
0.440000 0 0 -7.50121 9.456833e-01 0 0
0.444000 0 0 -7.49308 -4.914020e+00 0 0
0.448000 0 0 -7.46268 -1.018622e+01 0 0
0.452000 0 0 -7.41231 -1.491674e+01 0 0
0.456000 0 0 -7.34402 -1.914479e+01 0 0
0.460000 0 0 -7.25982 -2.287037e+01 0 0
0.464000 0 0 -7.16173 -2.609347e+01 0 0
0.468000 0 0 -7.05174 -2.883103e+01 0 0
0.472000 0 0 -6.93152 -3.122562e+01 0 0
0.476000 0 0 -6.80234 -3.330947e+01 0 0
0.480000 0 0 -6.66546 -3.508259e+01 0 0
0.484000 0 0 -6.5221 -3.654496e+01 0 0
0.488000 0 0 -6.37346 -3.774378e+01 0 0
0.492000 0 0 -6.22037 -3.877626e+01 0 0
0.496000 0 0 -6.06347 -3.964536e+01 0 0
0.500000 0 0 -5.90342 -4.035108e+01 0 0
0.504000 0 0 -5.74088 -4.089321e+01 0 0
0.508000 0 0 -5.57651 -4.126386e+01 0 0
0.512000 0 0 -5.411 -4.145892e+01 0 0
0.516000 0 0 -5.24507 -4.147841e+01 0 0
0.520000 0 0 -5.07941 -4.132231e+01 0 0
0.524000 0 0 -4.91473 -4.098626e+01 0 0
0.528000 0 0 -4.75179 -4.044955e+01 0 0
0.532000 0 0 -4.5914 -3.970947e+01 0 0
0.536000 0 0 -4.43438 -3.876603e+01 0 0
0.540000 0 0 -4.28154 -3.761923e+01 0 0
0.544000 0 0 -4.13367 -3.629276e+01 0 0
0.548000 0 0 -3.9914 -3.481646e+01 0 0
0.552000 0 0 -3.85534 -3.319041e+01 0 0
0.556000 0 0 -3.72608 -3.141463e+01 0 0
0.560000 0 0 -3.60422 -2.949650e+01 0 0
0.564000 0 0 -3.49014 -2.753966e+01 0 0
0.568000 0 0 -3.38391 -2.557750e+01 0 0
0.572000 0 0 -3.28553 -2.361000e+01 0 0
0.576000 0 0 -3.19503 -2.163718e+01 0 0
0.580000 0 0 -3.11241 -1.969191e+01 0 0
0.584000 0 0 -3.03733 -1.786949e+01 0 0
0.588000 0 0 -2.96928 -1.617594e+01 0 0
0.592000 0 0 -2.90775 -1.461127e+01 0 0
0.596000 0 0 -2.85222 -1.317561e+01 0 0
0.600000 0 0 -2.80214 -1.189212e+01 0 0
0.604000 0 0 -2.75686 -1.077790e+01 0 0
0.608000 0 0 -2.71569 -9.832935e+00 0 0
0.612000 0 0 -2.67797 -9.057232e+00 0 0
0.616000 0 0 -2.64301 -8.445159e+00 0 0
0.620000 0 0 -2.61025 -7.956893e+00 0 0
0.624000 0 0 -2.5792 -7.584678e+00 0 0
0.628000 0 0 -2.54941 -7.328515e+00 0 0
0.632000 0 0 -2.52042 -7.188404e+00 0 0
0.636000 0 0 -2.49179 -7.136089e+00 0 0
0.640000 0 0 -2.46328 -7.120775e+00 0 0
0.644000 0 0 -2.43477 -7.141439e+00 0 0
0.648000 0 0 -2.4061 -7.198079e+00 0 0
0.652000 0 0 -2.37714 -7.289434e+00 0 0
0.656000 0 0 -2.34779 -7.380472e+00 0 0
0.660000 0 0 -2.31812 -7.455328e+00 0 0
0.664000 0 0 -2.28817 -7.514004e+00 0 0
0.668000 0 0 -2.25802 -7.556498e+00 0 0
0.672000 0 0 -2.22774 -7.580647e+00 0 0
0.676000 0 0 -2.19742 -7.577550e+00 0 0
0.680000 0 0 -2.16716 -7.546247e+00 0 0
0.684000 0 0 -2.13708 -7.486738e+00 0 0
0.688000 0 0 -2.1073 -7.399022e+00 0 0
0.692000 0 0 -2.07792 -7.289212e+00 0 0
0.696000 0 0 -2.04901 -7.163922e+00 0 0
0.700000 0 0 -2.02063 -7.023155e+00 0 0
0.704000 0 0 -1.99285 -6.866911e+00 0 0
0.708000 0 0 -1.96572 -6.696878e+00 0 0
0.712000 0 0 -1.93926 -6.532093e+00 0 0
0.716000 0 0 -1.91345 -6.377895e+00 0 0
0.720000 0 0 -1.88823 -6.234282e+00 0 0
0.724000 0 0 -1.86356 -6.101254e+00 0 0
0.728000 0 0 -1.83939 -5.985379e+00 0 0
0.732000 0 0 -1.81563 -5.903257e+00 0 0
0.736000 0 0 -1.79212 -5.855701e+00 0 0
0.740000 0 0 -1.76874 -5.842710e+00 0 0
0.744000 0 0 -1.74533 -5.864328e+00 0 0
0.748000 0 0 -1.72177 -5.924244e+00 0 0
0.752000 0 0 -1.69789 -6.024818e+00 0 0
0.756000 0 0 -1.67352 -6.166049e+00 0 0
0.760000 0 0 -1.6485 -6.347938e+00 0 0
0.764000 0 0 -1.62268 -6.567616e+00 0 0
0.768000 0 0 -1.59594 -6.807869e+00 0 0
0.772000 0 0 -1.5682 -7.065829e+00 0 0
0.776000 0 0 -1.53939 -7.341496e+00 0 0
0.780000 0 0 -1.50944 -7.634869e+00 0 0
0.784000 0 0 -1.4783 -7.931702e+00 0 0
0.788000 0 0 -1.44601 -8.209712e+00 0 0
0.792000 0 0 -1.41265 -8.468634e+00 0 0
0.796000 0 0 -1.37829 -8.708468e+00 0 0
0.800000 0 0 -1.34301 -8.928334e+00 0 0
0.804000 0 0 -1.30691 -9.110194e+00 0 0
0.808000 0 0 -1.27018 -9.246916e+00 0 0
0.812000 0 0 -1.233 -9.338500e+00 0 0
0.816000 0 0 -1.19554 -9.384945e+00 0 0
0.820000 0 0 -1.15798 -9.386479e+00 0 0
0.824000 0 0 -1.1205 -9.343906e+00 0 0
0.828000 0 0 -1.08329 -9.257299e+00 0 0
0.832000 0 0 -1.0465 -9.126657e+00 0 0
0.836000 0 0 -1.01033 -8.951986e+00 0 0
0.840000 0 0 -0.974934 -8.743078e+00 0 0
0.844000 0 0 -0.940422 -8.508990e+00 0 0
0.848000 0 0 -0.906896 -8.249720e+00 0 0
0.852000 0 0 -0.874457 -7.965269e+00 0 0
0.856000 0 0 -0.843206 -7.657226e+00 0 0
0.860000 0 0 -0.813209 -7.340298e+00 0 0
0.864000 0 0 -0.784491 -7.018063e+00 0 0
0.868000 0 0 -0.757072 -6.690522e+00 0 0
0.872000 0 0 -0.730974 -6.357673e+00 0 0
0.876000 0 0 -0.706215 -6.022606e+00 0 0
0.880000 0 0 -0.682787 -5.692140e+00 0 0
0.884000 0 0 -0.660671 -5.366522e+00 0 0
0.888000 0 0 -0.639848 -5.045751e+00 0 0
0.892000 0 0 -0.620298 -4.729869e+00 0 0
0.896000 0 0 -0.601999 -4.420986e+00 0 0
0.900000 0 0 -0.58492 -4.120273e+00 0 0
0.904000 0 0 -0.569026 -3.827731e+00 0 0
0.908000 0 0 -0.554287 -3.543359e+00 0 0
0.912000 0 0 -0.540668 -3.267499e+00 0 0
0.916000 0 0 -0.528133 -3.001902e+00 0 0
0.920000 0 0 -0.516639 -2.746815e+00 0 0
0.924000 0 0 -0.506145 -2.502239e+00 0 0
0.928000 0 0 -0.496607 -2.268174e+00 0 0
0.932000 0 0 -0.487983 -2.046447e+00 0 0
0.936000 0 0 -0.480216 -1.839537e+00 0 0
0.940000 0 0 -0.473247 -1.647457e+00 0 0
0.944000 0 0 -0.467016 -1.470208e+00 0 0
0.948000 0 0 -0.461465 -1.307974e+00 0 0
0.952000 0 0 -0.456528 -1.163647e+00 0 0
0.956000 0 0 -0.452131 -1.038229e+00 0 0
0.960000 0 0 -0.448197 -9.317193e-01 0 0
0.964000 0 0 -0.444652 -8.441173e-01 0 0
0.968000 0 0 -0.441419 -7.755928e-01 0 0
0.972000 0 0 -0.438421 -7.266724e-01 0 0
0.976000 0 0 -0.435579 -6.973935e-01 0 0
0.980000 0 0 -0.432816 -6.877561e-01 0 0
0.984000 0 0 -0.430051 -6.977534e-01 0 0
0.988000 0 0 -0.427211 -7.252404e-01 0 0
0.992000 0 0 -0.424228 -7.685132e-01 0 0
0.996000 0 0 -0.421041 -8.275718e-01 0 0
1.000000 0 0 -0.417587 -9.024162e-01 0 0
1.004000 0 0 -0.413801 -9.924079e-01 0 0
1.008000 0 0 -0.409634 -1.092621e+00 0 0
1.012000 0 0 -0.405048 -1.202020e+00 0 0
1.016000 0 0 -0.400006 -1.320605e+00 0 0
1.020000 0 0 -0.394471 -1.448375e+00 0 0
1.024000 0 0 -0.388409 -1.582877e+00 0 0
1.028000 0 0 -0.381805 -1.719380e+00 0 0
1.032000 0 0 -0.374652 -1.857764e+00 0 0
1.036000 0 0 -0.366941 -1.998031e+00 0 0
1.040000 0 0 -0.358665 -2.140045e+00 0 0
1.044000 0 0 -0.349825 -2.279383e+00 0 0
1.048000 0 0 -0.340436 -2.413899e+00 0 0
1.052000 0 0 -0.33052 -2.543592e+00 0 0
1.056000 0 0 -0.320094 -2.668462e+00 0 0
1.060000 0 0 -0.309179 -2.787444e+00 0 0
1.064000 0 0 -0.297809 -2.895817e+00 0 0
1.068000 0 0 -0.286028 -2.993022e+00 0 0
1.072000 0 0 -0.27388 -3.079058e+00 0 0
1.076000 0 0 -0.26141 -3.153926e+00 0 0
1.080000 0 0 -0.248667 -3.215006e+00 0 0
1.084000 0 0 -0.235713 -3.259233e+00 0 0
1.088000 0 0 -0.222615 -3.286604e+00 0 0
1.092000 0 0 -0.209442 -3.297119e+00 0 0
1.096000 0 0 -0.196261 -3.290565e+00 0 0
1.100000 0 0 -0.183144 -3.264288e+00 0 0
1.104000 0 0 -0.170174 -3.217489e+00 0 0
1.108000 0 0 -0.157432 -3.150167e+00 0 0
1.112000 0 0 -0.145 -3.062323e+00 0 0
1.116000 0 0 -0.132959 -2.955229e+00 0 0
1.120000 0 0 -0.121379 -2.832335e+00 0 0
1.124000 0 0 -0.110322 -2.693833e+00 0 0
1.128000 0 0 -0.099849 -2.539723e+00 0 0
1.132000 0 0 -0.090025 -2.370080e+00 0 0
1.136000 0 0 -0.080897 -2.193860e+00 0 0
1.140000 0 0 -0.072474 -2.017215e+00 0 0
1.144000 0 0 -0.064759 -1.840144e+00 0 0
1.148000 0 0 -0.057754 -1.662648e+00 0 0
1.152000 0 0 -0.051457 -1.487509e+00 0 0
1.156000 0 0 -0.045824 -1.332845e+00 0 0
1.160000 0 0 -0.040763 -1.201928e+00 0 0
1.164000 0 0 -0.036177 -1.094757e+00 0 0
1.168000 0 0 -0.031973 -1.011333e+00 0 0
1.172000 0 0 -0.028049 -9.566255e-01 0 0
1.176000 0 0 -0.02427 -9.389798e-01 0 0
1.180000 0 0 -0.020488 -9.585281e-01 0 0
1.184000 0 0 -0.016552 -1.015270e+00 0 0
1.188000 0 0 -0.012317 -1.104528e+00 0 0
1.192000 0 0 -0.007836 -1.115250e+00 0 0
1.196000 0 0 -0.003563 -1.000400e+00 0 0
1.200000 0 0 0 0 0 0
1.204000 0 0 0 0 0 0
1.208000 0 0 0 0 0 0
1.212000 0 0 0 0 0 0
1.216000 0 0 0 0 0 0
1.220000 0 0 0 0 0 0
1.224000 0 0 0 0 0 0
1.228000 0 0 0 0 0 0
1.232000 0 0 0 0 0 0
1.236000 0 0 0 0 0 0
1.240000 0 0 0 0 0 0
1.244000 0 0 0 0 0 0
1.248000 0 0 0 0 0 0
1.252000 0 0 0 0 0 0
1.256000 0 0 0 0 0 0
1.260000 0 0 0 0 0 0
1.264000 0 0 0 0 0 0
1.268000 0 0 0 0 0 0
1.272000 0 0 0 0 0 0
1.276000 0 0 0 0 0 0
1.280000 0 0 0 0 0 0
1.284000 0 0 0 0 0 0
1.288000 0 0 0 0 0 0
1.292000 0 0 0 0 0 0
1.296000 0 0 0 0 0 0
1.300000 0 0 0 0 0 0
1.304000 0 0 0 0 0 0
1.308000 0 0 0 0 0 0
1.312000 0 0 0 0 0 0
1.316000 0 0 0 0 0 0
1.320000 0 0 0 0 0 0
1.324000 0 0 0 0 0 0
1.328000 0 0 0 0 0 0
1.332000 0 0 0 0 0 0
1.336000 0 0 0 0 0 0
1.340000 0 0 0 0 0 0
1.344000 0 0 0 0 0 0
1.348000 0 0 0 0 0 0
1.352000 0 0 0 0 0 0
1.356000 0 0 0 0 0 0
1.360000 0 0 0 0 0 0
1.364000 0 0 0 0 0 0
1.368000 0 0 0 0 0 0
1.372000 0 0 0 0 0 0
1.376000 0 0 0 0 0 0
1.380000 0 0 0 0 0 0
1.384000 0 0 0 0 0 0
1.388000 0 0 0 0 0 0
1.392000 0 0 0 0 0 0
1.396000 0 0 0 0 0 0
1.400000 0 0 0 0 0 0
1.404000 0 0 0 0 0 0
1.408000 0 0 0 0 0 0
1.412000 0 0 0 0 0 0
1.416000 0 0 0 0 0 0
1.420000 0 0 0 0 0 0
1.424000 0 0 0 0 0 0
1.428000 0 0 0 0 0 0
1.432000 0 0 0 0 0 0
1.436000 0 0 0 0 0 0
1.440000 0 0 0 0 0 0
1.444000 0 0 0 0 0 0
1.448000 0 0 0 0 0 0
1.452000 0 0 0 0 0 0
1.456000 0 0 0 0 0 0
1.460000 0 0 0 0 0 0
1.464000 0 0 0 0 0 0
1.468000 0 0 0 0 0 0
1.472000 0 0 0 0 0 0
1.476000 0 0 0 0 0 0
1.480000 0 0 0 0 0 0
1.484000 0 0 0 0 0 0
1.488000 0 0 0 0 0 0
1.492000 0 0 0 0 0 0
1.496000 0 0 0 0 0 0
1.500000 0 0 0 0 0 0
1.504000 0 0 0 0 0 0
1.508000 0 0 0 0 0 0
1.512000 0 0 0 0 0 0
1.516000 0 0 0 0 0 0
1.520000 0 0 0 0 0 0
1.524000 0 0 0 0 0 0
1.528000 0 0 0 0 0 0
1.532000 0 0 0 0 0 0
1.536000 0 0 0 0 0 0
1.540000 0 0 0 0 0 0
1.544000 0 0 0 0 0 0
1.548000 0 0 0 0 0 0
1.552000 0 0 0 0 0 0
1.556000 0 0 0 0 0 0
1.560000 0 0 0 0 0 0
1.564000 0 0 0 0 0 0
1.568000 0 0 0 0 0 0
1.572000 0 0 0 0 0 0
1.576000 0 0 0 0 0 0
1.580000 0 0 0 0 0 0
1.584000 0 0 0 0 0 0
1.588000 0 0 0 0 0 0
1.592000 0 0 0 0 0 0
1.596000 0 0 0 0 0 0
1.600000 0 0 0 0 0 0
1.604000 0 0 0 0 0 0
1.608000 0 0 0 0 0 0
1.612000 0 0 0 0 0 0
1.616000 0 0 0 0 0 0
1.620000 0 0 0 0 0 0
1.624000 0 0 0 0 0 0
1.628000 0 0 0 0 0 0
1.632000 0 0 0 0 0 0
1.636000 0 0 0 0 0 0
1.640000 0 0 0 0 0 0
1.644000 0 0 0 0 0 0
1.648000 0 0 0 0 0 0
1.652000 0 0 0 0 0 0
1.656000 0 0 0 0 0 0
1.660000 0 0 0 0 0 0
1.664000 0 0 0 0 0 0
1.668000 0 0 0 0 0 0
1.672000 0 0 0 0 0 0
1.676000 0 0 0 0 0 0
1.680000 0 0 0 0 0 0
1.684000 0 0 0 0 0 0
1.688000 0 0 0 0 0 0
1.692000 0 0 0 0 0 0
1.696000 0 0 0 0 0 0
1.700000 0 0 0 0 0 0
1.704000 0 0 0 0 0 0
1.708000 0 0 0 0 0 0
1.712000 0 0 0 0 0 0
1.716000 0 0 0 0 0 0
1.720000 0 0 0 0 0 0
1.724000 0 0 0 0 0 0
1.728000 0 0 0 0 0 0
1.732000 0 0 0 0 0 0
1.736000 0 0 0 0 0 0
1.740000 0 0 0 0 0 0
1.744000 0 0 0 0 0 0
1.748000 0 0 0 0 0 0
1.752000 0 0 0 0 0 0
1.756000 0 0 0 0 0 0
1.760000 0 0 0 0 0 0
1.764000 0 0 0 0 0 0
1.768000 0 0 0 0 0 0
1.772000 0 0 0 0 0 0
1.776000 0 0 0 0 0 0
1.780000 0 0 0 0 0 0
1.784000 0 0 0 0 0 0
1.788000 0 0 0 0 0 0
1.792000 0 0 0 0 0 0
1.796000 0 0 0 0 0 0
1.800000 0 0 0 0 0 0
1.804000 0 0 0 0 0 0
1.808000 0 0 0 0 0 0
1.812000 0 0 0 0 0 0
1.816000 0 0 0 0 0 0
1.820000 0 0 0 0 0 0
1.824000 0 0 0 0 0 0
1.828000 0 0 0 0 0 0
1.832000 0 0 0 0 0 0
1.836000 0 0 0 0 0 0
1.840000 0 0 0 0 0 0
1.844000 0 0 0 0 0 0
1.848000 0 0 0 0 0 0
1.852000 0 0 0 0 0 0
1.856000 0 0 0 0 0 0
1.860000 0 0 0 0 0 0
1.864000 0 0 0 0 0 0
1.868000 0 0 0 0 0 0
1.872000 0 0 0 0 0 0
1.876000 0 0 0 0 0 0
1.880000 0 0 0 0 0 0
1.884000 0 0 0 0 0 0
1.888000 0 0 0 0 0 0
1.892000 0 0 0 0 0 0
1.896000 0 0 0 0 0 0
1.900000 0 0 0 0 0 0
1.904000 0 0 0 0 0 0
1.908000 0 0 0 0 0 0
1.912000 0 0 0 0 0 0
1.916000 0 0 0 0 0 0
1.920000 0 0 0 0 0 0
1.924000 0 0 0 0 0 0
1.928000 0 0 0 0 0 0
1.932000 0 0 0 0 0 0
1.936000 0 0 0 0 0 0
1.940000 0 0 0 0 0 0
1.944000 0 0 0 0 0 0
1.948000 0 0 0 0 0 0
1.952000 0 0 0 0 0 0
1.956000 0 0 0 0 0 0
1.960000 0 0 0 0 0 0
1.964000 0 0 0 0 0 0
1.968000 0 0 0 0 0 0
1.972000 0 0 0 0 0 0
1.976000 0 0 0 0 0 0
1.980000 0 0 0 0 0 0
1.984000 0 0 0 0 0 0
1.988000 0 0 0 0 0 0
1.992000 0 0 0 0 0 0
1.996000 0 0 0 0 0 0
2.000000 0 0 0 0 0 0
2.004000 0 0 0 0 0 0
2.008000 0 0 0 0 0 0
2.012000 0 0 0 0 0 0
2.016000 0 0 0 0 0 0
2.020000 0 0 0 0 0 0
2.024000 0 0 0 0 0 0
2.028000 0 0 0 0 0 0
2.032000 0 0 0 0 0 0
2.036000 0 0 0 0 0 0
2.040000 0 0 0 0 0 0
2.044000 0 0 0 0 0 0
2.048000 0 0 0 0 0 0
2.052000 0 0 0 0 0 0
2.056000 0 0 0 0 0 0
2.060000 0 0 0 0 0 0
2.064000 0 0 0 0 0 0
2.068000 0 0 0 0 0 0
2.072000 0 0 0 0 0 0
2.076000 0 0 0 0 0 0
2.080000 0 0 0 0 0 0
2.084000 0 0 0 0 0 0
2.088000 0 0 0 0 0 0
2.092000 0 0 0 0 0 0
2.096000 0 0 0 0 0 0
2.100000 0 0 0 0 0 0
2.104000 0 0 0 0 0 0
2.108000 0 0 0 0 0 0
2.112000 0 0 0 0 0 0
2.116000 0 0 0 0 0 0
2.120000 0 0 0 0 0 0
2.124000 0 0 0 0 0 0
2.128000 0 0 0 0 0 0
2.132000 0 0 0 0 0 0
2.136000 0 0 0 0 0 0
2.140000 0 0 0 0 0 0
2.144000 0 0 0 0 0 0
2.148000 0 0 0 0 0 0
2.152000 0 0 0 0 0 0
2.156000 0 0 0 0 0 0
2.160000 0 0 0 0 0 0
2.164000 0 0 0 0 0 0
2.168000 0 0 0 0 0 0
2.172000 0 0 0 0 0 0
2.176000 0 0 0 0 0 0
2.180000 0 0 0 0 0 0
2.184000 0 0 0 0 0 0
2.188000 0 0 0 0 0 0
2.192000 0 0 0 0 0 0
2.196000 0 0 0 0 0 0
2.200000 0 0 0 0 0 0
2.204000 0 0 0 0 0 0
2.208000 0 0 0 0 0 0
2.212000 0 0 0 0 0 0
2.216000 0 0 0 0 0 0
2.220000 0 0 0 0 0 0
2.224000 0 0 0 0 0 0
2.228000 0 0 0 0 0 0
2.232000 0 0 0 0 0 0
2.236000 0 0 0 0 0 0
2.240000 0 0 0 0 0 0
2.244000 0 0 0 0 0 0
2.248000 0 0 0 0 0 0
2.252000 0 0 0 0 0 0
2.256000 0 0 0 0 0 0
2.260000 0 0 0 0 0 0
2.264000 0 0 0 0 0 0
2.268000 0 0 0 0 0 0
2.272000 0 0 0 0 0 0
2.276000 0 0 0 0 0 0
2.280000 0 0 0 0 0 0
2.284000 0 0 0 0 0 0
2.288000 0 0 0 0 0 0
2.292000 0 0 0 0 0 0
2.296000 0 0 0 0 0 0
2.300000 0 0 0 0 0 0
2.304000 0 0 0 0 0 0
2.308000 0 0 0 0 0 0
2.312000 0 0 0 0 0 0
2.316000 0 0 0 0 0 0
2.320000 0 0 0 0 0 0
2.324000 0 0 0 0 0 0
2.328000 0 0 0 0 0 0
2.332000 0 0 0 0 0 0
2.336000 0 0 0 0 0 0
2.340000 0 0 0 0 0 0
2.344000 0 0 0 0 0 0
2.348000 0 0 0 0 0 0
2.352000 0 0 0 0 0 0
2.356000 0 0 0 0 0 0
2.360000 0 0 0 0 0 0
2.364000 0 0 0 0 0 0
2.368000 0 0 0 0 0 0
2.372000 0 0 0 0 0 0
2.376000 0 0 0 0 0 0
2.380000 0 0 0 0 0 0
2.384000 0 0 0 0 0 0
2.388000 0 0 0 0 0 0
2.392000 0 0 0 0 0 0
2.396000 0 0 0 0 0 0
2.400000 0 0 0 0 0 0
2.404000 0 0 0 0 0 0
2.408000 0 0 0 0 0 0
