# Supplementary material for: Refining amino acid hydrophobicity for dynamics simulation of membrane proteins
Source: PeerJ. 2018 Jan 10;6:e4230. doi: 10.7717/peerj.4230 (PMC5767086; doi:10.7717/peerj.4230)
Supplement: Supplemental Information 1 — Version 2.4 of the CgProt force field is included as a tar.gz archive. The package includes parameter text files, Python scripts, and equilibrated bilayer coordinates needed for simulations with the free Gromacs software package. [file peerj-06-4230-s001.tgz › cgprot24/nb/table_HH_GL.xvg]

0.000000 0 0 3.376224e+02 9.084365e+02 0 0
0.004000 0 0 3.339886e+02 9.084365e+02 0 0
0.008000 0 0 3.303549e+02 9.084365e+02 0 0
0.012000 0 0 3.267211e+02 9.084365e+02 0 0
0.016000 0 0 3.230874e+02 9.084365e+02 0 0
0.020000 0 0 3.194536e+02 9.084365e+02 0 0
0.024000 0 0 3.158199e+02 9.084365e+02 0 0
0.028000 0 0 3.121861e+02 9.084365e+02 0 0
0.032000 0 0 3.085524e+02 9.084365e+02 0 0
0.036000 0 0 3.049186e+02 9.084365e+02 0 0
0.040000 0 0 3.012849e+02 9.084365e+02 0 0
0.044000 0 0 2.976512e+02 9.084365e+02 0 0
0.048000 0 0 2.940174e+02 9.084365e+02 0 0
0.052000 0 0 2.903837e+02 9.084365e+02 0 0
0.056000 0 0 2.867499e+02 9.084365e+02 0 0
0.060000 0 0 2.831162e+02 9.084365e+02 0 0
0.064000 0 0 2.794824e+02 9.084365e+02 0 0
0.068000 0 0 2.758487e+02 9.084365e+02 0 0
0.072000 0 0 2.722149e+02 9.084365e+02 0 0
0.076000 0 0 2.685812e+02 9.084365e+02 0 0
0.080000 0 0 2.649474e+02 9.084365e+02 0 0
0.084000 0 0 2.613137e+02 9.084365e+02 0 0
0.088000 0 0 2.576799e+02 9.084365e+02 0 0
0.092000 0 0 2.540462e+02 9.084365e+02 0 0
0.096000 0 0 2.504125e+02 9.084365e+02 0 0
0.100000 0 0 2.467787e+02 9.084365e+02 0 0
0.104000 0 0 2.431450e+02 9.084365e+02 0 0
0.108000 0 0 2.395112e+02 9.084365e+02 0 0
0.112000 0 0 2.358775e+02 9.084365e+02 0 0
0.116000 0 0 2.322437e+02 9.084365e+02 0 0
0.120000 0 0 2.286100e+02 9.084365e+02 0 0
0.124000 0 0 2.249762e+02 9.084365e+02 0 0
0.128000 0 0 2.213425e+02 9.084365e+02 0 0
0.132000 0 0 2.177087e+02 9.084365e+02 0 0
0.136000 0 0 2.140750e+02 9.084365e+02 0 0
0.140000 0 0 2.104413e+02 9.084365e+02 0 0
0.144000 0 0 2.068075e+02 9.084365e+02 0 0
0.148000 0 0 2.031738e+02 9.084365e+02 0 0
0.152000 0 0 1.995400e+02 9.084365e+02 0 0
0.156000 0 0 1.959063e+02 9.084365e+02 0 0
0.160000 0 0 1.922725e+02 9.084365e+02 0 0
0.164000 0 0 1.886388e+02 9.084365e+02 0 0
0.168000 0 0 1.850050e+02 9.084365e+02 0 0
0.172000 0 0 1.813713e+02 9.084365e+02 0 0
0.176000 0 0 1.777375e+02 9.084365e+02 0 0
0.180000 0 0 1.741038e+02 9.084365e+02 0 0
0.184000 0 0 1.704700e+02 9.084365e+02 0 0
0.188000 0 0 1.668363e+02 9.084365e+02 0 0
0.192000 0 0 1.632026e+02 9.084365e+02 0 0
0.196000 0 0 1.595688e+02 9.084365e+02 0 0
0.200000 0 0 1.559351e+02 9.084365e+02 0 0
0.204000 0 0 1.523013e+02 9.084365e+02 0 0
0.208000 0 0 1.486676e+02 9.084365e+02 0 0
0.212000 0 0 1.450338e+02 9.084365e+02 0 0
0.216000 0 0 1.414001e+02 9.084365e+02 0 0
0.220000 0 0 1.377663e+02 9.084365e+02 0 0
0.224000 0 0 1.341326e+02 9.084365e+02 0 0
0.228000 0 0 1.304988e+02 9.084365e+02 0 0
0.232000 0 0 1.268651e+02 9.084365e+02 0 0
0.236000 0 0 1.232314e+02 9.084365e+02 0 0
0.240000 0 0 1.195976e+02 9.084365e+02 0 0
0.244000 0 0 1.159639e+02 9.084365e+02 0 0
0.248000 0 0 1.123301e+02 9.084365e+02 0 0
0.252000 0 0 1.086964e+02 9.084365e+02 0 0
0.256000 0 0 1.050626e+02 9.084365e+02 0 0
0.260000 0 0 1.014289e+02 9.084365e+02 0 0
0.264000 0 0 9.779513e+01 9.084365e+02 0 0
0.268000 0 0 9.416138e+01 9.084365e+02 0 0
0.272000 0 0 9.052764e+01 9.084365e+02 0 0
0.276000 0 0 8.689389e+01 9.084365e+02 0 0
0.280000 0 0 8.326015e+01 9.084365e+02 0 0
0.284000 0 0 7.962640e+01 9.084365e+02 0 0
0.288000 0 0 7.599265e+01 9.084365e+02 0 0
0.292000 0 0 7.235891e+01 9.084365e+02 0 0
0.296000 0 0 6.872516e+01 9.084365e+02 0 0
0.300000 0 0 6.509142e+01 9.084365e+02 0 0
0.304000 0 0 6.145767e+01 9.084365e+02 0 0
0.308000 0 0 5.782393e+01 9.084365e+02 0 0
0.312000 0 0 5.419018e+01 9.084365e+02 0 0
0.316000 0 0 5.055643e+01 9.084365e+02 0 0
0.320000 0 0 4.692269e+01 9.084365e+02 0 0
0.324000 0 0 4.328894e+01 9.084365e+02 0 0
0.328000 0 0 3.965520e+01 9.084365e+02 0 0
0.332000 0 0 3.607461e+01 8.723404e+02 0 0
0.336000 0 0 3.275258e+01 7.791626e+02 0 0
0.340000 0 0 2.990708e+01 6.422689e+02 0 0
0.344000 0 0 2.758859e+01 5.206961e+02 0 0
0.348000 0 0 2.571176e+01 4.214390e+02 0 0
0.352000 0 0 2.418732e+01 3.444976e+02 0 0
0.356000 0 0 2.292606e+01 2.896882e+02 0 0
0.360000 0 0 2.185350e+01 2.479288e+02 0 0
0.364000 0 0 2.093196e+01 2.141728e+02 0 0
0.368000 0 0 2.012944e+01 1.884202e+02 0 0
0.372000 0 0 1.941393e+01 1.706709e+02 0 0
0.376000 0 0 1.875503e+01 1.592793e+02 0 0
0.380000 0 0 1.813696e+01 1.500867e+02 0 0
0.384000 0 0 1.755167e+01 1.428904e+02 0 0
0.388000 0 0 1.699118e+01 1.376904e+02 0 0
0.392000 0 0 1.644753e+01 1.343933e+02 0 0
0.396000 0 0 1.591542e+01 1.316903e+02 0 0
0.400000 0 0 1.539378e+01 1.291602e+02 0 0
0.404000 0 0 1.488191e+01 1.268029e+02 0 0
0.408000 0 0 1.437912e+01 1.246185e+02 0 0
0.412000 0 0 1.388504e+01 1.223528e+02 0 0
0.416000 0 0 1.340091e+01 1.196359e+02 0 0
0.420000 0 0 1.292855e+01 1.164645e+02 0 0
0.424000 0 0 1.246980e+01 1.128389e+02 0 0
0.428000 0 0 1.202642e+01 1.087963e+02 0 0
0.432000 0 0 1.159963e+01 1.045805e+02 0 0
0.436000 0 0 1.118995e+01 1.002353e+02 0 0
0.440000 0 0 1.079792e+01 9.576084e+01 0 0
0.444000 0 0 1.042404e+01 9.115746e+01 0 0
0.448000 0 0 1.006865e+01 8.655321e+01 0 0
0.452000 0 0 9.731479e+00 8.204967e+01 0 0
0.456000 0 0 9.412120e+00 7.764686e+01 0 0
0.460000 0 0 9.110170e+00 7.334477e+01 0 0
0.464000 0 0 8.825212e+00 6.916179e+01 0 0
0.468000 0 0 8.556625e+00 6.516351e+01 0 0
0.472000 0 0 8.303650e+00 6.135573e+01 0 0
0.476000 0 0 8.065525e+00 5.773845e+01 0 0
0.480000 0 0 7.841488e+00 5.431133e+01 0 0
0.484000 0 0 7.630795e+00 5.106450e+01 0 0
0.488000 0 0 7.432738e+00 4.799351e+01 0 0
0.492000 0 0 7.246613e+00 4.509835e+01 0 0
0.496000 0 0 7.071717e+00 4.237903e+01 0 0
0.500000 0 0 6.907345e+00 3.983668e+01 0 0
0.504000 0 0 6.752784e+00 3.747365e+01 0 0
0.508000 0 0 6.607316e+00 3.528999e+01 0 0
0.512000 0 0 6.470225e+00 3.328572e+01 0 0
0.516000 0 0 6.340791e+00 3.146158e+01 0 0
0.520000 0 0 6.218281e+00 2.982517e+01 0 0
0.524000 0 0 6.101937e+00 2.837849e+01 0 0
0.528000 0 0 5.991000e+00 2.712151e+01 0 0
0.532000 0 0 5.884712e+00 2.605426e+01 0 0
0.536000 0 0 5.782323e+00 2.516894e+01 0 0
0.540000 0 0 5.683130e+00 2.445644e+01 0 0
0.544000 0 0 5.586441e+00 2.391677e+01 0 0
0.548000 0 0 5.491565e+00 2.354990e+01 0 0
0.552000 0 0 5.397820e+00 2.334345e+01 0 0
0.556000 0 0 5.304695e+00 2.323373e+01 0 0
0.560000 0 0 5.211833e+00 2.321175e+01 0 0
0.564000 0 0 5.118884e+00 2.327752e+01 0 0
0.568000 0 0 5.025496e+00 2.343016e+01 0 0
0.572000 0 0 4.931431e+00 2.359739e+01 0 0
0.576000 0 0 4.836759e+00 2.373301e+01 0 0
0.580000 0 0 4.741609e+00 2.383702e+01 0 0
0.584000 0 0 4.646105e+00 2.390941e+01 0 0
0.588000 0 0 4.550394e+00 2.393026e+01 0 0
0.592000 0 0 4.454812e+00 2.384183e+01 0 0
0.596000 0 0 4.359810e+00 2.364048e+01 0 0
0.600000 0 0 4.265839e+00 2.332619e+01 0 0
0.604000 0 0 4.173351e+00 2.289993e+01 0 0
0.608000 0 0 4.082764e+00 2.237863e+01 0 0
0.612000 0 0 3.994440e+00 2.176856e+01 0 0
0.616000 0 0 3.908734e+00 2.106972e+01 0 0
0.620000 0 0 3.826001e+00 2.028211e+01 0 0
0.624000 0 0 3.746553e+00 1.944293e+01 0 0
0.628000 0 0 3.670442e+00 1.861456e+01 0 0
0.632000 0 0 3.597621e+00 1.779798e+01 0 0
0.636000 0 0 3.528042e+00 1.699320e+01 0 0
0.640000 0 0 3.461654e+00 1.620858e+01 0 0
0.644000 0 0 3.398253e+00 1.550855e+01 0 0
0.648000 0 0 3.337455e+00 1.490664e+01 0 0
0.652000 0 0 3.278869e+00 1.440285e+01 0 0
0.656000 0 0 3.222101e+00 1.399719e+01 0 0
0.660000 0 0 3.166768e+00 1.368409e+01 0 0
0.664000 0 0 3.112512e+00 1.345843e+01 0 0
0.668000 0 0 3.058984e+00 1.332021e+01 0 0
0.672000 0 0 3.005834e+00 1.326944e+01 0 0
0.676000 0 0 2.952725e+00 1.329013e+01 0 0
0.680000 0 0 2.899511e+00 1.331663e+01 0 0
0.684000 0 0 2.846193e+00 1.334184e+01 0 0
0.688000 0 0 2.792778e+00 1.336575e+01 0 0
0.692000 0 0 2.739269e+00 1.338712e+01 0 0
0.696000 0 0 2.685757e+00 1.335574e+01 0 0
0.700000 0 0 2.632529e+00 1.324556e+01 0 0
0.704000 0 0 2.579898e+00 1.305657e+01 0 0
0.708000 0 0 2.528181e+00 1.278877e+01 0 0
0.712000 0 0 2.477689e+00 1.244645e+01 0 0
0.716000 0 0 2.428695e+00 1.203972e+01 0 0
0.720000 0 0 2.381456e+00 1.156901e+01 0 0
0.724000 0 0 2.336228e+00 1.103432e+01 0 0
0.728000 0 0 2.293265e+00 1.044087e+01 0 0
0.732000 0 0 2.252683e+00 9.854202e+00 0 0
0.736000 0 0 2.214396e+00 9.294009e+00 0 0
0.740000 0 0 2.178296e+00 8.760293e+00 0 0
0.744000 0 0 2.144278e+00 8.253053e+00 0 0
0.748000 0 0 2.112196e+00 7.805274e+00 0 0
0.752000 0 0 2.081697e+00 7.461664e+00 0 0
0.756000 0 0 2.052363e+00 7.222470e+00 0 0
0.760000 0 0 2.023778e+00 7.087693e+00 0 0
0.764000 0 0 1.995524e+00 7.055406e+00 0 0
0.768000 0 0 1.967214e+00 7.114054e+00 0 0
0.772000 0 0 1.938493e+00 7.261710e+00 0 0
0.776000 0 0 1.909002e+00 7.498373e+00 0 0
0.780000 0 0 1.878387e+00 7.823738e+00 0 0
0.784000 0 0 1.846371e+00 8.182825e+00 0 0
0.788000 0 0 1.812933e+00 8.535069e+00 0 0
0.792000 0 0 1.778100e+00 8.880470e+00 0 0
0.796000 0 0 1.741899e+00 9.219028e+00 0 0
0.800000 0 0 1.704375e+00 9.530784e+00 0 0
0.804000 0 0 1.665781e+00 9.749352e+00 0 0
0.808000 0 0 1.626511e+00 9.869434e+00 0 0
0.812000 0 0 1.586957e+00 9.891030e+00 0 0
0.816000 0 0 1.547514e+00 9.813876e+00 0 0
0.820000 0 0 1.508587e+00 9.631717e+00 0 0
0.824000 0 0 1.470604e+00 9.341906e+00 0 0
0.828000 0 0 1.433995e+00 8.944443e+00 0 0
0.832000 0 0 1.399192e+00 8.439327e+00 0 0
0.836000 0 0 1.366598e+00 7.850248e+00 0 0
0.840000 0 0 1.336440e+00 7.222841e+00 0 0
0.844000 0 0 1.308865e+00 6.558247e+00 0 0
0.848000 0 0 1.284023e+00 5.856467e+00 0 0
0.852000 0 0 1.262060e+00 5.124030e+00 0 0
0.856000 0 0 1.242984e+00 4.421348e+00 0 0
0.860000 0 0 1.226630e+00 3.763117e+00 0 0
0.864000 0 0 1.212820e+00 3.149337e+00 0 0
0.868000 0 0 1.201376e+00 2.580009e+00 0 0
0.872000 0 0 1.192102e+00 2.069352e+00 0 0
0.876000 0 0 1.184722e+00 1.632755e+00 0 0
0.880000 0 0 1.178941e+00 1.270226e+00 0 0
0.884000 0 0 1.174462e+00 9.817626e-01 0 0
0.888000 0 0 1.170991e+00 7.631026e-01 0 0
0.892000 0 0 1.168293e+00 5.939432e-01 0 0
0.896000 0 0 1.166177e+00 4.716509e-01 0 0
0.900000 0 0 1.164457e+00 3.962254e-01 0 0
0.904000 0 0 1.162945e+00 3.672887e-01 0 0
0.908000 0 0 1.161491e+00 3.608742e-01 0 0
0.912000 0 0 1.160047e+00 3.626923e-01 0 0
0.916000 0 0 1.158579e+00 3.727429e-01 0 0
0.920000 0 0 1.157054e+00 3.910261e-01 0 0
0.924000 0 0 1.155442e+00 4.153931e-01 0 0
0.928000 0 0 1.153731e+00 4.400261e-01 0 0
0.932000 0 0 1.151922e+00 4.645998e-01 0 0
0.936000 0 0 1.150014e+00 4.891142e-01 0 0
0.940000 0 0 1.148008e+00 5.146313e-01 0 0
0.944000 0 0 1.145871e+00 5.579177e-01 0 0
0.948000 0 0 1.143513e+00 6.247611e-01 0 0
0.952000 0 0 1.140842e+00 7.151614e-01 0 0
0.956000 0 0 1.137761e+00 8.291186e-01 0 0
0.960000 0 0 1.134167e+00 9.748680e-01 0 0
0.964000 0 0 1.129902e+00 1.165295e+00 0 0
0.968000 0 0 1.124785e+00 1.400553e+00 0 0
0.972000 0 0 1.118638e+00 1.680641e+00 0 0
0.976000 0 0 1.111281e+00 2.004129e+00 0 0
0.980000 0 0 1.102562e+00 2.360880e+00 0 0
0.984000 0 0 1.092353e+00 2.748919e+00 0 0
0.988000 0 0 1.080529e+00 3.168246e+00 0 0
0.992000 0 0 1.066965e+00 3.618826e+00 0 0
0.996000 0 0 1.051570e+00 4.076594e+00 0 0
1.000000 0 0 1.034370e+00 4.520945e+00 0 0
1.004000 0 0 1.015420e+00 4.951879e+00 0 0
1.008000 0 0 9.947729e-01 5.369395e+00 0 0
1.012000 0 0 9.724891e-01 5.765723e+00 0 0
1.016000 0 0 9.487174e-01 6.111105e+00 0 0
1.020000 0 0 9.236720e-01 6.402618e+00 0 0
1.024000 0 0 8.975683e-01 6.640263e+00 0 0
1.028000 0 0 8.706218e-01 6.824023e+00 0 0
1.032000 0 0 8.430488e-01 6.953347e+00 0 0
1.036000 0 0 8.150679e-01 7.027967e+00 0 0
1.040000 0 0 7.868980e-01 7.047885e+00 0 0
1.044000 0 0 7.587578e-01 7.013099e+00 0 0
1.048000 0 0 7.308548e-01 6.934472e+00 0 0
1.052000 0 0 7.033076e-01 6.835993e+00 0 0
1.056000 0 0 6.761922e-01 6.718530e+00 0 0
1.060000 0 0 6.495847e-01 6.582082e+00 0 0
1.064000 0 0 6.235597e-01 6.429131e+00 0 0
1.068000 0 0 5.981325e-01 6.287690e+00 0 0
1.072000 0 0 5.732323e-01 6.165616e+00 0 0
1.076000 0 0 5.487817e-01 6.062910e+00 0 0
1.080000 0 0 5.247032e-01 5.979572e+00 0 0
1.084000 0 0 5.009183e-01 5.916434e+00 0 0
1.088000 0 0 4.773434e-01 5.874548e+00 0 0
1.092000 0 0 4.538936e-01 5.853917e+00 0 0
1.096000 0 0 4.304837e-01 5.854540e+00 0 0
1.100000 0 0 4.070315e-01 5.872699e+00 0 0
1.104000 0 0 3.835085e-01 5.887758e+00 0 0
1.108000 0 0 3.599378e-01 5.896543e+00 0 0
1.112000 0 0 3.363445e-01 5.899055e+00 0 0
1.116000 0 0 3.127537e-01 5.895114e+00 0 0
1.120000 0 0 2.892225e-01 5.863454e+00 0 0
1.124000 0 0 2.659025e-01 5.789468e+00 0 0
1.128000 0 0 2.429632e-01 5.673156e+00 0 0
1.132000 0 0 2.205737e-01 5.514517e+00 0 0
1.136000 0 0 1.989005e-01 5.316803e+00 0 0
1.140000 0 0 1.780773e-01 5.090109e+00 0 0
1.144000 0 0 1.582173e-01 4.835157e+00 0 0
1.148000 0 0 1.394337e-01 4.551946e+00 0 0
1.152000 0 0 1.218392e-01 4.241044e+00 0 0
1.156000 0 0 1.055252e-01 3.914052e+00 0 0
1.160000 0 0 9.054216e-02 3.575562e+00 0 0
1.164000 0 0 7.693605e-02 3.225575e+00 0 0
1.168000 0 0 6.475289e-02 2.864091e+00 0 0
1.172000 0 0 5.400343e-02 2.522576e+00 0 0
1.176000 0 0 4.446887e-02 2.257657e+00 0 0
1.180000 0 0 3.583851e-02 2.070481e+00 0 0
1.184000 0 0 2.780137e-02 1.961047e+00 0 0
1.188000 0 0 2.005879e-02 1.907361e+00 0 0
1.192000 0 0 1.273919e-02 1.723783e+00 0 0
1.196000 0 0 6.497749e-03 1.368287e+00 0 0
1.200000 0 0 0 0 0 0
1.204000 0 0 0 0 0 0
1.208000 0 0 0 0 0 0
1.212000 0 0 0 0 0 0
1.216000 0 0 0 0 0 0
1.220000 0 0 0 0 0 0
1.224000 0 0 0 0 0 0
1.228000 0 0 0 0 0 0
1.232000 0 0 0 0 0 0
1.236000 0 0 0 0 0 0
1.240000 0 0 0 0 0 0
1.244000 0 0 0 0 0 0
1.248000 0 0 0 0 0 0
1.252000 0 0 0 0 0 0
1.256000 0 0 0 0 0 0
1.260000 0 0 0 0 0 0
1.264000 0 0 0 0 0 0
1.268000 0 0 0 0 0 0
1.272000 0 0 0 0 0 0
1.276000 0 0 0 0 0 0
1.280000 0 0 0 0 0 0
1.284000 0 0 0 0 0 0
1.288000 0 0 0 0 0 0
1.292000 0 0 0 0 0 0
1.296000 0 0 0 0 0 0
1.300000 0 0 0 0 0 0
1.304000 0 0 0 0 0 0
1.308000 0 0 0 0 0 0
1.312000 0 0 0 0 0 0
1.316000 0 0 0 0 0 0
1.320000 0 0 0 0 0 0
1.324000 0 0 0 0 0 0
1.328000 0 0 0 0 0 0
1.332000 0 0 0 0 0 0
1.336000 0 0 0 0 0 0
1.340000 0 0 0 0 0 0
1.344000 0 0 0 0 0 0
1.348000 0 0 0 0 0 0
1.352000 0 0 0 0 0 0
1.356000 0 0 0 0 0 0
1.360000 0 0 0 0 0 0
1.364000 0 0 0 0 0 0
1.368000 0 0 0 0 0 0
1.372000 0 0 0 0 0 0
1.376000 0 0 0 0 0 0
1.380000 0 0 0 0 0 0
1.384000 0 0 0 0 0 0
1.388000 0 0 0 0 0 0
1.392000 0 0 0 0 0 0
1.396000 0 0 0 0 0 0
1.400000 0 0 0 0 0 0
1.404000 0 0 0 0 0 0
1.408000 0 0 0 0 0 0
1.412000 0 0 0 0 0 0
1.416000 0 0 0 0 0 0
1.420000 0 0 0 0 0 0
1.424000 0 0 0 0 0 0
1.428000 0 0 0 0 0 0
1.432000 0 0 0 0 0 0
1.436000 0 0 0 0 0 0
1.440000 0 0 0 0 0 0
1.444000 0 0 0 0 0 0
1.448000 0 0 0 0 0 0
1.452000 0 0 0 0 0 0
1.456000 0 0 0 0 0 0
1.460000 0 0 0 0 0 0
1.464000 0 0 0 0 0 0
1.468000 0 0 0 0 0 0
1.472000 0 0 0 0 0 0
1.476000 0 0 0 0 0 0
1.480000 0 0 0 0 0 0
1.484000 0 0 0 0 0 0
1.488000 0 0 0 0 0 0
1.492000 0 0 0 0 0 0
1.496000 0 0 0 0 0 0
1.500000 0 0 0 0 0 0
1.504000 0 0 0 0 0 0
1.508000 0 0 0 0 0 0
1.512000 0 0 0 0 0 0
1.516000 0 0 0 0 0 0
1.520000 0 0 0 0 0 0
1.524000 0 0 0 0 0 0
1.528000 0 0 0 0 0 0
1.532000 0 0 0 0 0 0
1.536000 0 0 0 0 0 0
1.540000 0 0 0 0 0 0
1.544000 0 0 0 0 0 0
1.548000 0 0 0 0 0 0
1.552000 0 0 0 0 0 0
1.556000 0 0 0 0 0 0
1.560000 0 0 0 0 0 0
1.564000 0 0 0 0 0 0
1.568000 0 0 0 0 0 0
1.572000 0 0 0 0 0 0
1.576000 0 0 0 0 0 0
1.580000 0 0 0 0 0 0
1.584000 0 0 0 0 0 0
1.588000 0 0 0 0 0 0
1.592000 0 0 0 0 0 0
1.596000 0 0 0 0 0 0
1.600000 0 0 0 0 0 0
1.604000 0 0 0 0 0 0
1.608000 0 0 0 0 0 0
1.612000 0 0 0 0 0 0
1.616000 0 0 0 0 0 0
1.620000 0 0 0 0 0 0
1.624000 0 0 0 0 0 0
1.628000 0 0 0 0 0 0
1.632000 0 0 0 0 0 0
1.636000 0 0 0 0 0 0
1.640000 0 0 0 0 0 0
1.644000 0 0 0 0 0 0
1.648000 0 0 0 0 0 0
1.652000 0 0 0 0 0 0
1.656000 0 0 0 0 0 0
1.660000 0 0 0 0 0 0
1.664000 0 0 0 0 0 0
1.668000 0 0 0 0 0 0
1.672000 0 0 0 0 0 0
1.676000 0 0 0 0 0 0
1.680000 0 0 0 0 0 0
1.684000 0 0 0 0 0 0
1.688000 0 0 0 0 0 0
1.692000 0 0 0 0 0 0
1.696000 0 0 0 0 0 0
1.700000 0 0 0 0 0 0
1.704000 0 0 0 0 0 0
1.708000 0 0 0 0 0 0
1.712000 0 0 0 0 0 0
1.716000 0 0 0 0 0 0
1.720000 0 0 0 0 0 0
1.724000 0 0 0 0 0 0
1.728000 0 0 0 0 0 0
1.732000 0 0 0 0 0 0
1.736000 0 0 0 0 0 0
1.740000 0 0 0 0 0 0
1.744000 0 0 0 0 0 0
1.748000 0 0 0 0 0 0
1.752000 0 0 0 0 0 0
1.756000 0 0 0 0 0 0
1.760000 0 0 0 0 0 0
1.764000 0 0 0 0 0 0
1.768000 0 0 0 0 0 0
1.772000 0 0 0 0 0 0
1.776000 0 0 0 0 0 0
1.780000 0 0 0 0 0 0
1.784000 0 0 0 0 0 0
1.788000 0 0 0 0 0 0
1.792000 0 0 0 0 0 0
1.796000 0 0 0 0 0 0
1.800000 0 0 0 0 0 0
1.804000 0 0 0 0 0 0
1.808000 0 0 0 0 0 0
1.812000 0 0 0 0 0 0
1.816000 0 0 0 0 0 0
1.820000 0 0 0 0 0 0
1.824000 0 0 0 0 0 0
1.828000 0 0 0 0 0 0
1.832000 0 0 0 0 0 0
1.836000 0 0 0 0 0 0
1.840000 0 0 0 0 0 0
1.844000 0 0 0 0 0 0
1.848000 0 0 0 0 0 0
1.852000 0 0 0 0 0 0
1.856000 0 0 0 0 0 0
1.860000 0 0 0 0 0 0
1.864000 0 0 0 0 0 0
1.868000 0 0 0 0 0 0
1.872000 0 0 0 0 0 0
1.876000 0 0 0 0 0 0
1.880000 0 0 0 0 0 0
1.884000 0 0 0 0 0 0
1.888000 0 0 0 0 0 0
1.892000 0 0 0 0 0 0
1.896000 0 0 0 0 0 0
1.900000 0 0 0 0 0 0
1.904000 0 0 0 0 0 0
1.908000 0 0 0 0 0 0
1.912000 0 0 0 0 0 0
1.916000 0 0 0 0 0 0
1.920000 0 0 0 0 0 0
1.924000 0 0 0 0 0 0
1.928000 0 0 0 0 0 0
1.932000 0 0 0 0 0 0
1.936000 0 0 0 0 0 0
1.940000 0 0 0 0 0 0
1.944000 0 0 0 0 0 0
1.948000 0 0 0 0 0 0
1.952000 0 0 0 0 0 0
1.956000 0 0 0 0 0 0
1.960000 0 0 0 0 0 0
1.964000 0 0 0 0 0 0
1.968000 0 0 0 0 0 0
1.972000 0 0 0 0 0 0
1.976000 0 0 0 0 0 0
1.980000 0 0 0 0 0 0
1.984000 0 0 0 0 0 0
1.988000 0 0 0 0 0 0
1.992000 0 0 0 0 0 0
1.996000 0 0 0 0 0 0
2.000000 0 0 0 0 0 0
2.004000 0 0 0 0 0 0
2.008000 0 0 0 0 0 0
2.012000 0 0 0 0 0 0
2.016000 0 0 0 0 0 0
2.020000 0 0 0 0 0 0
2.024000 0 0 0 0 0 0
2.028000 0 0 0 0 0 0
2.032000 0 0 0 0 0 0
2.036000 0 0 0 0 0 0
2.040000 0 0 0 0 0 0
2.044000 0 0 0 0 0 0
2.048000 0 0 0 0 0 0
2.052000 0 0 0 0 0 0
2.056000 0 0 0 0 0 0
2.060000 0 0 0 0 0 0
2.064000 0 0 0 0 0 0
2.068000 0 0 0 0 0 0
2.072000 0 0 0 0 0 0
2.076000 0 0 0 0 0 0
2.080000 0 0 0 0 0 0
2.084000 0 0 0 0 0 0
2.088000 0 0 0 0 0 0
2.092000 0 0 0 0 0 0
2.096000 0 0 0 0 0 0
2.100000 0 0 0 0 0 0
2.104000 0 0 0 0 0 0
2.108000 0 0 0 0 0 0
2.112000 0 0 0 0 0 0
2.116000 0 0 0 0 0 0
2.120000 0 0 0 0 0 0
2.124000 0 0 0 0 0 0
2.128000 0 0 0 0 0 0
2.132000 0 0 0 0 0 0
2.136000 0 0 0 0 0 0
2.140000 0 0 0 0 0 0
2.144000 0 0 0 0 0 0
2.148000 0 0 0 0 0 0
2.152000 0 0 0 0 0 0
2.156000 0 0 0 0 0 0
2.160000 0 0 0 0 0 0
2.164000 0 0 0 0 0 0
2.168000 0 0 0 0 0 0
2.172000 0 0 0 0 0 0
2.176000 0 0 0 0 0 0
2.180000 0 0 0 0 0 0
2.184000 0 0 0 0 0 0
2.188000 0 0 0 0 0 0
2.192000 0 0 0 0 0 0
2.196000 0 0 0 0 0 0
2.200000 0 0 0 0 0 0
2.204000 0 0 0 0 0 0
2.208000 0 0 0 0 0 0
2.212000 0 0 0 0 0 0
2.216000 0 0 0 0 0 0
2.220000 0 0 0 0 0 0
2.224000 0 0 0 0 0 0
2.228000 0 0 0 0 0 0
2.232000 0 0 0 0 0 0
2.236000 0 0 0 0 0 0
2.240000 0 0 0 0 0 0
2.244000 0 0 0 0 0 0
2.248000 0 0 0 0 0 0
2.252000 0 0 0 0 0 0
2.256000 0 0 0 0 0 0
2.260000 0 0 0 0 0 0
2.264000 0 0 0 0 0 0
2.268000 0 0 0 0 0 0
2.272000 0 0 0 0 0 0
2.276000 0 0 0 0 0 0
2.280000 0 0 0 0 0 0
2.284000 0 0 0 0 0 0
2.288000 0 0 0 0 0 0
2.292000 0 0 0 0 0 0
2.296000 0 0 0 0 0 0
2.300000 0 0 0 0 0 0
2.304000 0 0 0 0 0 0
2.308000 0 0 0 0 0 0
2.312000 0 0 0 0 0 0
2.316000 0 0 0 0 0 0
2.320000 0 0 0 0 0 0
2.324000 0 0 0 0 0 0
2.328000 0 0 0 0 0 0
2.332000 0 0 0 0 0 0
2.336000 0 0 0 0 0 0
2.340000 0 0 0 0 0 0
2.344000 0 0 0 0 0 0
2.348000 0 0 0 0 0 0
2.352000 0 0 0 0 0 0
2.356000 0 0 0 0 0 0
2.360000 0 0 0 0 0 0
2.364000 0 0 0 0 0 0
2.368000 0 0 0 0 0 0
2.372000 0 0 0 0 0 0
2.376000 0 0 0 0 0 0
2.380000 0 0 0 0 0 0
2.384000 0 0 0 0 0 0
2.388000 0 0 0 0 0 0
2.392000 0 0 0 0 0 0
2.396000 0 0 0 0 0 0
2.400000 0 0 0 0 0 0
2.404000 0 0 0 0 0 0
2.408000 0 0 0 0 0 0
