# Supplementary material for: Refining amino acid hydrophobicity for dynamics simulation of membrane proteins
Source: PeerJ. 2018 Jan 10;6:e4230. doi: 10.7717/peerj.4230 (PMC5767086; doi:10.7717/peerj.4230)
Supplement: Supplemental Information 1 — Version 2.4 of the CgProt force field is included as a tar.gz archive. The package includes parameter text files, Python scripts, and equilibrated bilayer coordinates needed for simulations with the free Gromacs software package. [file peerj-06-4230-s001.tgz › cgprot24/nb/table_HH_PH.xvg]

0.000000 0 0 87.3236 2.843884e+02 0 0
0.004000 0 0 86.186 2.843884e+02 0 0
0.008000 0 0 85.0485 2.843884e+02 0 0
0.012000 0 0 83.9109 2.843884e+02 0 0
0.016000 0 0 82.7734 2.843884e+02 0 0
0.020000 0 0 81.6358 2.843884e+02 0 0
0.024000 0 0 80.4983 2.843884e+02 0 0
0.028000 0 0 79.3607 2.843884e+02 0 0
0.032000 0 0 78.2232 2.843884e+02 0 0
0.036000 0 0 77.0856 2.843884e+02 0 0
0.040000 0 0 75.9481 2.843884e+02 0 0
0.044000 0 0 74.8105 2.843884e+02 0 0
0.048000 0 0 73.673 2.843884e+02 0 0
0.052000 0 0 72.5354 2.843884e+02 0 0
0.056000 0 0 71.3978 2.843884e+02 0 0
0.060000 0 0 70.2603 2.843884e+02 0 0
0.064000 0 0 69.1227 2.843884e+02 0 0
0.068000 0 0 67.9852 2.843884e+02 0 0
0.072000 0 0 66.8476 2.843884e+02 0 0
0.076000 0 0 65.7101 2.843884e+02 0 0
0.080000 0 0 64.5725 2.843884e+02 0 0
0.084000 0 0 63.435 2.843884e+02 0 0
0.088000 0 0 62.2974 2.843884e+02 0 0
0.092000 0 0 61.1599 2.843884e+02 0 0
0.096000 0 0 60.0223 2.843884e+02 0 0
0.100000 0 0 58.8847 2.843884e+02 0 0
0.104000 0 0 57.7472 2.843884e+02 0 0
0.108000 0 0 56.6097 2.843884e+02 0 0
0.112000 0 0 55.4721 2.843884e+02 0 0
0.116000 0 0 54.3345 2.843884e+02 0 0
0.120000 0 0 53.197 2.843884e+02 0 0
0.124000 0 0 52.0594 2.843884e+02 0 0
0.128000 0 0 50.9219 2.843884e+02 0 0
0.132000 0 0 49.7843 2.843884e+02 0 0
0.136000 0 0 48.6468 2.843884e+02 0 0
0.140000 0 0 47.5092 2.843884e+02 0 0
0.144000 0 0 46.3717 2.843884e+02 0 0
0.148000 0 0 45.2341 2.843884e+02 0 0
0.152000 0 0 44.0966 2.843884e+02 0 0
0.156000 0 0 42.959 2.843884e+02 0 0
0.160000 0 0 41.8214 2.843884e+02 0 0
0.164000 0 0 40.6839 2.843884e+02 0 0
0.168000 0 0 39.5463 2.843884e+02 0 0
0.172000 0 0 38.4088 2.843884e+02 0 0
0.176000 0 0 37.2712 2.843884e+02 0 0
0.180000 0 0 36.1337 2.843884e+02 0 0
0.184000 0 0 34.9961 2.843884e+02 0 0
0.188000 0 0 33.8586 2.843884e+02 0 0
0.192000 0 0 32.721 2.843884e+02 0 0
0.196000 0 0 31.5835 2.843884e+02 0 0
0.200000 0 0 30.4459 2.843884e+02 0 0
0.204000 0 0 29.3084 2.843884e+02 0 0
0.208000 0 0 28.1708 2.843884e+02 0 0
0.212000 0 0 27.0333 2.843884e+02 0 0
0.216000 0 0 25.8957 2.843884e+02 0 0
0.220000 0 0 24.7582 2.843884e+02 0 0
0.224000 0 0 23.6206 2.843884e+02 0 0
0.228000 0 0 22.483 2.843884e+02 0 0
0.232000 0 0 21.3455 2.843884e+02 0 0
0.236000 0 0 20.2079 2.843884e+02 0 0
0.240000 0 0 19.0704 2.843884e+02 0 0
0.244000 0 0 17.9328 2.843884e+02 0 0
0.248000 0 0 16.7953 2.843884e+02 0 0
0.252000 0 0 15.6577 2.843884e+02 0 0
0.256000 0 0 14.5202 2.843884e+02 0 0
0.260000 0 0 13.3826 2.843884e+02 0 0
0.264000 0 0 12.2451 2.843884e+02 0 0
0.268000 0 0 11.1075 2.843884e+02 0 0
0.272000 0 0 9.96996 2.843884e+02 0 0
0.276000 0 0 8.8324 2.843884e+02 0 0
0.280000 0 0 7.69485 2.843884e+02 0 0
0.284000 0 0 6.5573 2.843884e+02 0 0
0.288000 0 0 5.41974 2.843884e+02 0 0
0.292000 0 0 4.28219 2.843884e+02 0 0
0.296000 0 0 3.14527 2.839233e+02 0 0
0.300000 0 0 2.01191 2.826976e+02 0 0
0.304000 0 0 0.88299 2.818806e+02 0 0
0.308000 0 0 -0.24409 2.817777e+02 0 0
0.312000 0 0 -1.37218 2.823889e+02 0 0
0.316000 0 0 -2.50415 2.837142e+02 0 0
0.320000 0 0 -3.64232 2.852315e+02 0 0
0.324000 0 0 -4.78456 2.857086e+02 0 0
0.328000 0 0 -5.92653 2.850935e+02 0 0
0.332000 0 0 -7.06385 2.833863e+02 0 0
0.336000 0 0 -8.19215 2.805031e+02 0 0
0.340000 0 0 -9.29868 2.711597e+02 0 0
0.344000 0 0 -10.3486 2.522087e+02 0 0
0.348000 0 0 -11.3035 2.236500e+02 0 0
0.352000 0 0 -12.125 1.854836e+02 0 0
0.356000 0 0 -12.7763 1.402152e+02 0 0
0.360000 0 0 -13.2572 1.017247e+02 0 0
0.364000 0 0 -13.602 7.214346e+01 0 0
0.368000 0 0 -13.8463 5.147148e+01 0 0
0.372000 0 0 -14.0257 3.970876e+01 0 0
0.376000 0 0 -14.1721 3.374662e+01 0 0
0.380000 0 0 -14.2973 2.905966e+01 0 0
0.384000 0 0 -14.4062 2.560966e+01 0 0
0.388000 0 0 -14.5038 2.339661e+01 0 0
0.392000 0 0 -14.595 2.232827e+01 0 0
0.396000 0 0 -14.6815 2.075541e+01 0 0
0.400000 0 0 -14.7596 1.806913e+01 0 0
0.404000 0 0 -14.8246 1.426944e+01 0 0
0.408000 0 0 -14.8722 9.356333e+00 0 0
0.412000 0 0 -14.8981 3.435870e+00 0 0
0.416000 0 0 -14.8989 -3.139412e+00 0 0
0.420000 0 0 -14.8721 -1.034141e+01 0 0
0.424000 0 0 -14.8153 -1.817013e+01 0 0
0.428000 0 0 -14.7259 -2.662434e+01 0 0
0.432000 0 0 -14.6026 -3.489122e+01 0 0
0.436000 0 0 -14.448 -4.227551e+01 0 0
0.440000 0 0 -14.2656 -4.877722e+01 0 0
0.444000 0 0 -14.0589 -5.439635e+01 0 0
0.448000 0 0 -13.8316 -5.912708e+01 0 0
0.452000 0 0 -13.5872 -6.292042e+01 0 0
0.456000 0 0 -13.3295 -6.576531e+01 0 0
0.460000 0 0 -13.0623 -6.766174e+01 0 0
0.464000 0 0 -12.7894 -6.860971e+01 0 0
0.468000 0 0 -12.5145 -6.876149e+01 0 0
0.472000 0 0 -12.24 -6.843096e+01 0 0
0.476000 0 0 -11.9677 -6.762763e+01 0 0
0.480000 0 0 -11.6996 -6.635149e+01 0 0
0.484000 0 0 -11.4375 -6.461095e+01 0 0
0.488000 0 0 -11.1828 -6.274127e+01 0 0
0.492000 0 0 -10.9355 -6.091644e+01 0 0
0.496000 0 0 -10.6955 -5.913645e+01 0 0
0.500000 0 0 -10.4624 -5.740130e+01 0 0
0.504000 0 0 -10.2362 -5.572642e+01 0 0
0.508000 0 0 -10.0164 -5.418520e+01 0 0
0.512000 0 0 -9.8025 -5.278713e+01 0 0
0.516000 0 0 -9.59391 -5.153223e+01 0 0
0.520000 0 0 -9.39005 -5.042050e+01 0 0
0.524000 0 0 -9.1904 -4.941621e+01 0 0
0.528000 0 0 -8.99464 -4.847438e+01 0 0
0.532000 0 0 -8.80252 -4.759489e+01 0 0
0.536000 0 0 -8.61379 -4.677771e+01 0 0
0.540000 0 0 -8.42822 -4.601775e+01 0 0
0.544000 0 0 -8.24568 -4.524329e+01 0 0
0.548000 0 0 -8.06632 -4.443124e+01 0 0
0.552000 0 0 -7.89028 -4.358161e+01 0 0
0.556000 0 0 -7.71772 -4.269439e+01 0 0
0.560000 0 0 -7.54878 -4.176753e+01 0 0
0.564000 0 0 -7.38364 -4.079510e+01 0 0
0.568000 0 0 -7.22248 -3.977672e+01 0 0
0.572000 0 0 -7.06549 -3.871239e+01 0 0
0.576000 0 0 -6.91284 -3.760221e+01 0 0
0.580000 0 0 -6.7647 -3.646496e+01 0 0
0.584000 0 0 -6.62114 -3.531449e+01 0 0
0.588000 0 0 -6.4822 -3.415078e+01 0 0
0.592000 0 0 -6.34795 -3.297385e+01 0 0
0.596000 0 0 -6.21843 -3.178837e+01 0 0
0.600000 0 0 -6.09361 -3.062731e+01 0 0
0.604000 0 0 -5.97337 -2.949712e+01 0 0
0.608000 0 0 -5.85759 -2.839779e+01 0 0
0.612000 0 0 -5.74614 -2.732932e+01 0 0
0.616000 0 0 -5.6389 -2.630210e+01 0 0
0.620000 0 0 -5.53565 -2.533481e+01 0 0
0.624000 0 0 -5.43614 -2.442784e+01 0 0
0.628000 0 0 -5.34014 -2.358117e+01 0 0
0.632000 0 0 -5.24741 -2.279512e+01 0 0
0.636000 0 0 -5.15769 -2.207825e+01 0 0
0.640000 0 0 -5.07069 -2.143442e+01 0 0
0.644000 0 0 -4.98612 -2.086364e+01 0 0
0.648000 0 0 -4.90368 -2.036591e+01 0 0
0.652000 0 0 -4.82309 -1.993923e+01 0 0
0.656000 0 0 -4.74408 -1.957542e+01 0 0
0.660000 0 0 -4.66641 -1.927360e+01 0 0
0.664000 0 0 -4.58981 -1.903376e+01 0 0
0.668000 0 0 -4.51405 -1.885590e+01 0 0
0.672000 0 0 -4.4389 -1.872743e+01 0 0
0.676000 0 0 -4.36419 -1.863468e+01 0 0
0.680000 0 0 -4.28978 -1.857767e+01 0 0
0.684000 0 0 -4.21552 -1.855638e+01 0 0
0.688000 0 0 -4.14128 -1.856920e+01 0 0
0.692000 0 0 -4.06695 -1.859775e+01 0 0
0.696000 0 0 -3.99248 -1.863688e+01 0 0
0.700000 0 0 -3.91784 -1.868660e+01 0 0
0.704000 0 0 -3.84297 -1.874691e+01 0 0
0.708000 0 0 -3.76785 -1.881539e+01 0 0
0.712000 0 0 -3.69245 -1.888596e+01 0 0
0.716000 0 0 -3.61676 -1.895832e+01 0 0
0.720000 0 0 -3.54078 -1.903246e+01 0 0
0.724000 0 0 -3.4645 -1.910840e+01 0 0
0.728000 0 0 -3.38791 -1.918691e+01 0 0
0.732000 0 0 -3.311 -1.926848e+01 0 0
0.736000 0 0 -3.23376 -1.935310e+01 0 0
0.740000 0 0 -3.15617 -1.944079e+01 0 0
0.744000 0 0 -3.07823 -1.953054e+01 0 0
0.748000 0 0 -2.99993 -1.961646e+01 0 0
0.752000 0 0 -2.9213 -1.969755e+01 0 0
0.756000 0 0 -2.84236 -1.977381e+01 0 0
0.760000 0 0 -2.76312 -1.984524e+01 0 0
0.764000 0 0 -2.68362 -1.989975e+01 0 0
0.768000 0 0 -2.60397 -1.991840e+01 0 0
0.772000 0 0 -2.52432 -1.990098e+01 0 0
0.776000 0 0 -2.44481 -1.984747e+01 0 0
0.780000 0 0 -2.36559 -1.975663e+01 0 0
0.784000 0 0 -2.28684 -1.960280e+01 0 0
0.788000 0 0 -2.20886 -1.937583e+01 0 0
0.792000 0 0 -2.13193 -1.907572e+01 0 0
0.796000 0 0 -2.05635 -1.870247e+01 0 0
0.800000 0 0 -1.98241 -1.825432e+01 0 0
0.804000 0 0 -1.91043 -1.772496e+01 0 0
0.808000 0 0 -1.84072 -1.711383e+01 0 0
0.812000 0 0 -1.77363 -1.642094e+01 0 0
0.816000 0 0 -1.70946 -1.564629e+01 0 0
0.820000 0 0 -1.64853 -1.481231e+01 0 0
0.824000 0 0 -1.59102 -1.393974e+01 0 0
0.828000 0 0 -1.53707 -1.302857e+01 0 0
0.832000 0 0 -1.48684 -1.207879e+01 0 0
0.836000 0 0 -1.44049 -1.109597e+01 0 0
0.840000 0 0 -1.39804 -1.013147e+01 0 0
0.844000 0 0 -1.35939 -9.197785e+00 0 0
0.848000 0 0 -1.32442 -8.294913e+00 0 0
0.852000 0 0 -1.29299 -7.422856e+00 0 0
0.856000 0 0 -1.26498 -6.596787e+00 0 0
0.860000 0 0 -1.24011 -5.850212e+00 0 0
0.864000 0 0 -1.21807 -5.184339e+00 0 0
0.868000 0 0 -1.19853 -4.599168e+00 0 0
0.872000 0 0 -1.18117 -4.094692e+00 0 0
0.876000 0 0 -1.16566 -3.670503e+00 0 0
0.880000 0 0 -1.1517 -3.326376e+00 0 0
0.884000 0 0 -1.13895 -3.062311e+00 0 0
0.888000 0 0 -1.12709 -2.878308e+00 0 0
0.892000 0 0 -1.11582 -2.769319e+00 0 0
0.896000 0 0 -1.10487 -2.709427e+00 0 0
0.900000 0 0 -1.09408 -2.694967e+00 0 0
0.904000 0 0 -1.08325 -2.725939e+00 0 0
0.908000 0 0 -1.07221 -2.802343e+00 0 0
0.912000 0 0 -1.06079 -2.908407e+00 0 0
0.916000 0 0 -1.04893 -3.022751e+00 0 0
0.920000 0 0 -1.0366 -3.145255e+00 0 0
0.924000 0 0 -1.02376 -3.275918e+00 0 0
0.928000 0 0 -1.01038 -3.413903e+00 0 0
0.932000 0 0 -0.99646 -3.545982e+00 0 0
0.936000 0 0 -0.98203 -3.667589e+00 0 0
0.940000 0 0 -0.96713 -3.778725e+00 0 0
0.944000 0 0 -0.95181 -3.879389e+00 0 0
0.948000 0 0 -0.93611 -3.969084e+00 0 0
0.952000 0 0 -0.92008 -4.046264e+00 0 0
0.956000 0 0 -0.90376 -4.110819e+00 0 0
0.960000 0 0 -0.88721 -4.162748e+00 0 0
0.964000 0 0 -0.87047 -4.202065e+00 0 0
0.968000 0 0 -0.8536 -4.232714e+00 0 0
0.972000 0 0 -0.83662 -4.257829e+00 0 0
0.976000 0 0 -0.81955 -4.277408e+00 0 0
0.980000 0 0 -0.80241 -4.291453e+00 0 0
0.984000 0 0 -0.78522 -4.300916e+00 0 0
0.988000 0 0 -0.768 -4.313157e+00 0 0
0.992000 0 0 -0.75071 -4.329720e+00 0 0
0.996000 0 0 -0.73335 -4.350606e+00 0 0
1.000000 0 0 -0.7159 -4.375816e+00 0 0
1.004000 0 0 -0.69834 -4.407268e+00 0 0
1.008000 0 0 -0.68063 -4.448660e+00 0 0
1.012000 0 0 -0.66274 -4.500086e+00 0 0
1.016000 0 0 -0.64462 -4.561546e+00 0 0
1.020000 0 0 -0.62623 -4.632931e+00 0 0
1.024000 0 0 -0.60754 -4.710711e+00 0 0
1.028000 0 0 -0.58854 -4.793173e+00 0 0
1.032000 0 0 -0.56919 -4.880315e+00 0 0
1.036000 0 0 -0.54949 -4.972139e+00 0 0
1.040000 0 0 -0.52941 -5.065715e+00 0 0
1.044000 0 0 -0.50898 -5.148092e+00 0 0
1.048000 0 0 -0.48824 -5.217731e+00 0 0
1.052000 0 0 -0.46725 -5.274633e+00 0 0
1.056000 0 0 -0.44606 -5.318797e+00 0 0
1.060000 0 0 -0.42473 -5.343457e+00 0 0
1.064000 0 0 -0.40335 -5.340702e+00 0 0
1.068000 0 0 -0.38204 -5.310520e+00 0 0
1.072000 0 0 -0.3609 -5.252911e+00 0 0
1.076000 0 0 -0.34005 -5.167835e+00 0 0
1.080000 0 0 -0.3196 -5.054781e+00 0 0
1.084000 0 0 -0.29965 -4.913596e+00 0 0
1.088000 0 0 -0.28033 -4.744279e+00 0 0
1.092000 0 0 -0.26174 -4.546831e+00 0 0
1.096000 0 0 -0.24399 -4.327086e+00 0 0
1.100000 0 0 -0.22713 -4.100841e+00 0 0
1.104000 0 0 -0.21119 -3.868980e+00 0 0
1.108000 0 0 -0.19618 -3.631504e+00 0 0
1.112000 0 0 -0.18214 -3.388499e+00 0 0
1.116000 0 0 -0.16907 -3.150086e+00 0 0
1.120000 0 0 -0.15693 -2.923219e+00 0 0
1.124000 0 0 -0.14567 -2.707898e+00 0 0
1.128000 0 0 -0.13525 -2.504123e+00 0 0
1.132000 0 0 -0.12562 -2.314164e+00 0 0
1.136000 0 0 -0.11669 -2.152808e+00 0 0
1.140000 0 0 -0.10835 -2.022723e+00 0 0
1.144000 0 0 -0.10047 -1.923909e+00 0 0
1.148000 0 0 -0.09292 -1.856367e+00 0 0
1.152000 0 0 -0.08559 -1.809420e+00 0 0
1.156000 0 0 -0.07844 -1.765144e+00 0 0
1.160000 0 0 -0.07147 -1.723255e+00 0 0
1.164000 0 0 -0.06465 -1.683753e+00 0 0
1.168000 0 0 -0.05799 -1.647667e+00 0 0
1.172000 0 0 -0.05143 -1.639408e+00 0 0
1.176000 0 0 -0.04483 -1.669315e+00 0 0
1.180000 0 0 -0.03802 -1.737387e+00 0 0
1.184000 0 0 -0.03088 -1.843625e+00 0 0
1.188000 0 0 -0.02327 -1.938526e+00 0 0
1.192000 0 0 -0.01551 -1.938526e+00 0 0
1.196000 0 0 -0.00776 -1.938526e+00 0 0
1.200000 0 0 0 0 0 0
1.204000 0 0 0 0 0 0
1.208000 0 0 0 0 0 0
1.212000 0 0 0 0 0 0
1.216000 0 0 0 0 0 0
1.220000 0 0 0 0 0 0
1.224000 0 0 0 0 0 0
1.228000 0 0 0 0 0 0
1.232000 0 0 0 0 0 0
1.236000 0 0 0 0 0 0
1.240000 0 0 0 0 0 0
1.244000 0 0 0 0 0 0
1.248000 0 0 0 0 0 0
1.252000 0 0 0 0 0 0
1.256000 0 0 0 0 0 0
1.260000 0 0 0 0 0 0
1.264000 0 0 0 0 0 0
1.268000 0 0 0 0 0 0
1.272000 0 0 0 0 0 0
1.276000 0 0 0 0 0 0
1.280000 0 0 0 0 0 0
1.284000 0 0 0 0 0 0
1.288000 0 0 0 0 0 0
1.292000 0 0 0 0 0 0
1.296000 0 0 0 0 0 0
1.300000 0 0 0 0 0 0
1.304000 0 0 0 0 0 0
1.308000 0 0 0 0 0 0
1.312000 0 0 0 0 0 0
1.316000 0 0 0 0 0 0
1.320000 0 0 0 0 0 0
1.324000 0 0 0 0 0 0
1.328000 0 0 0 0 0 0
1.332000 0 0 0 0 0 0
1.336000 0 0 0 0 0 0
1.340000 0 0 0 0 0 0
1.344000 0 0 0 0 0 0
1.348000 0 0 0 0 0 0
1.352000 0 0 0 0 0 0
1.356000 0 0 0 0 0 0
1.360000 0 0 0 0 0 0
1.364000 0 0 0 0 0 0
1.368000 0 0 0 0 0 0
1.372000 0 0 0 0 0 0
1.376000 0 0 0 0 0 0
1.380000 0 0 0 0 0 0
1.384000 0 0 0 0 0 0
1.388000 0 0 0 0 0 0
1.392000 0 0 0 0 0 0
1.396000 0 0 0 0 0 0
1.400000 0 0 0 0 0 0
1.404000 0 0 0 0 0 0
1.408000 0 0 0 0 0 0
1.412000 0 0 0 0 0 0
1.416000 0 0 0 0 0 0
1.420000 0 0 0 0 0 0
1.424000 0 0 0 0 0 0
1.428000 0 0 0 0 0 0
1.432000 0 0 0 0 0 0
1.436000 0 0 0 0 0 0
1.440000 0 0 0 0 0 0
1.444000 0 0 0 0 0 0
1.448000 0 0 0 0 0 0
1.452000 0 0 0 0 0 0
1.456000 0 0 0 0 0 0
1.460000 0 0 0 0 0 0
1.464000 0 0 0 0 0 0
1.468000 0 0 0 0 0 0
1.472000 0 0 0 0 0 0
1.476000 0 0 0 0 0 0
1.480000 0 0 0 0 0 0
1.484000 0 0 0 0 0 0
1.488000 0 0 0 0 0 0
1.492000 0 0 0 0 0 0
1.496000 0 0 0 0 0 0
1.500000 0 0 0 0 0 0
1.504000 0 0 0 0 0 0
1.508000 0 0 0 0 0 0
1.512000 0 0 0 0 0 0
1.516000 0 0 0 0 0 0
1.520000 0 0 0 0 0 0
1.524000 0 0 0 0 0 0
1.528000 0 0 0 0 0 0
1.532000 0 0 0 0 0 0
1.536000 0 0 0 0 0 0
1.540000 0 0 0 0 0 0
1.544000 0 0 0 0 0 0
1.548000 0 0 0 0 0 0
1.552000 0 0 0 0 0 0
1.556000 0 0 0 0 0 0
1.560000 0 0 0 0 0 0
1.564000 0 0 0 0 0 0
1.568000 0 0 0 0 0 0
1.572000 0 0 0 0 0 0
1.576000 0 0 0 0 0 0
1.580000 0 0 0 0 0 0
1.584000 0 0 0 0 0 0
1.588000 0 0 0 0 0 0
1.592000 0 0 0 0 0 0
1.596000 0 0 0 0 0 0
1.600000 0 0 0 0 0 0
1.604000 0 0 0 0 0 0
1.608000 0 0 0 0 0 0
1.612000 0 0 0 0 0 0
1.616000 0 0 0 0 0 0
1.620000 0 0 0 0 0 0
1.624000 0 0 0 0 0 0
1.628000 0 0 0 0 0 0
1.632000 0 0 0 0 0 0
1.636000 0 0 0 0 0 0
1.640000 0 0 0 0 0 0
1.644000 0 0 0 0 0 0
1.648000 0 0 0 0 0 0
1.652000 0 0 0 0 0 0
1.656000 0 0 0 0 0 0
1.660000 0 0 0 0 0 0
1.664000 0 0 0 0 0 0
1.668000 0 0 0 0 0 0
1.672000 0 0 0 0 0 0
1.676000 0 0 0 0 0 0
1.680000 0 0 0 0 0 0
1.684000 0 0 0 0 0 0
1.688000 0 0 0 0 0 0
1.692000 0 0 0 0 0 0
1.696000 0 0 0 0 0 0
1.700000 0 0 0 0 0 0
1.704000 0 0 0 0 0 0
1.708000 0 0 0 0 0 0
1.712000 0 0 0 0 0 0
1.716000 0 0 0 0 0 0
1.720000 0 0 0 0 0 0
1.724000 0 0 0 0 0 0
1.728000 0 0 0 0 0 0
1.732000 0 0 0 0 0 0
1.736000 0 0 0 0 0 0
1.740000 0 0 0 0 0 0
1.744000 0 0 0 0 0 0
1.748000 0 0 0 0 0 0
1.752000 0 0 0 0 0 0
1.756000 0 0 0 0 0 0
1.760000 0 0 0 0 0 0
1.764000 0 0 0 0 0 0
1.768000 0 0 0 0 0 0
1.772000 0 0 0 0 0 0
1.776000 0 0 0 0 0 0
1.780000 0 0 0 0 0 0
1.784000 0 0 0 0 0 0
1.788000 0 0 0 0 0 0
1.792000 0 0 0 0 0 0
1.796000 0 0 0 0 0 0
1.800000 0 0 0 0 0 0
1.804000 0 0 0 0 0 0
1.808000 0 0 0 0 0 0
1.812000 0 0 0 0 0 0
1.816000 0 0 0 0 0 0
1.820000 0 0 0 0 0 0
1.824000 0 0 0 0 0 0
1.828000 0 0 0 0 0 0
1.832000 0 0 0 0 0 0
1.836000 0 0 0 0 0 0
1.840000 0 0 0 0 0 0
1.844000 0 0 0 0 0 0
1.848000 0 0 0 0 0 0
1.852000 0 0 0 0 0 0
1.856000 0 0 0 0 0 0
1.860000 0 0 0 0 0 0
1.864000 0 0 0 0 0 0
1.868000 0 0 0 0 0 0
1.872000 0 0 0 0 0 0
1.876000 0 0 0 0 0 0
1.880000 0 0 0 0 0 0
1.884000 0 0 0 0 0 0
1.888000 0 0 0 0 0 0
1.892000 0 0 0 0 0 0
1.896000 0 0 0 0 0 0
1.900000 0 0 0 0 0 0
1.904000 0 0 0 0 0 0
1.908000 0 0 0 0 0 0
1.912000 0 0 0 0 0 0
1.916000 0 0 0 0 0 0
1.920000 0 0 0 0 0 0
1.924000 0 0 0 0 0 0
1.928000 0 0 0 0 0 0
1.932000 0 0 0 0 0 0
1.936000 0 0 0 0 0 0
1.940000 0 0 0 0 0 0
1.944000 0 0 0 0 0 0
1.948000 0 0 0 0 0 0
1.952000 0 0 0 0 0 0
1.956000 0 0 0 0 0 0
1.960000 0 0 0 0 0 0
1.964000 0 0 0 0 0 0
1.968000 0 0 0 0 0 0
1.972000 0 0 0 0 0 0
1.976000 0 0 0 0 0 0
1.980000 0 0 0 0 0 0
1.984000 0 0 0 0 0 0
1.988000 0 0 0 0 0 0
1.992000 0 0 0 0 0 0
1.996000 0 0 0 0 0 0
2.000000 0 0 0 0 0 0
2.004000 0 0 0 0 0 0
2.008000 0 0 0 0 0 0
2.012000 0 0 0 0 0 0
2.016000 0 0 0 0 0 0
2.020000 0 0 0 0 0 0
2.024000 0 0 0 0 0 0
2.028000 0 0 0 0 0 0
2.032000 0 0 0 0 0 0
2.036000 0 0 0 0 0 0
2.040000 0 0 0 0 0 0
2.044000 0 0 0 0 0 0
2.048000 0 0 0 0 0 0
2.052000 0 0 0 0 0 0
2.056000 0 0 0 0 0 0
2.060000 0 0 0 0 0 0
2.064000 0 0 0 0 0 0
2.068000 0 0 0 0 0 0
2.072000 0 0 0 0 0 0
2.076000 0 0 0 0 0 0
2.080000 0 0 0 0 0 0
2.084000 0 0 0 0 0 0
2.088000 0 0 0 0 0 0
2.092000 0 0 0 0 0 0
2.096000 0 0 0 0 0 0
2.100000 0 0 0 0 0 0
2.104000 0 0 0 0 0 0
2.108000 0 0 0 0 0 0
2.112000 0 0 0 0 0 0
2.116000 0 0 0 0 0 0
2.120000 0 0 0 0 0 0
2.124000 0 0 0 0 0 0
2.128000 0 0 0 0 0 0
2.132000 0 0 0 0 0 0
2.136000 0 0 0 0 0 0
2.140000 0 0 0 0 0 0
2.144000 0 0 0 0 0 0
2.148000 0 0 0 0 0 0
2.152000 0 0 0 0 0 0
2.156000 0 0 0 0 0 0
2.160000 0 0 0 0 0 0
2.164000 0 0 0 0 0 0
2.168000 0 0 0 0 0 0
2.172000 0 0 0 0 0 0
2.176000 0 0 0 0 0 0
2.180000 0 0 0 0 0 0
2.184000 0 0 0 0 0 0
2.188000 0 0 0 0 0 0
2.192000 0 0 0 0 0 0
2.196000 0 0 0 0 0 0
2.200000 0 0 0 0 0 0
2.204000 0 0 0 0 0 0
2.208000 0 0 0 0 0 0
2.212000 0 0 0 0 0 0
2.216000 0 0 0 0 0 0
2.220000 0 0 0 0 0 0
2.224000 0 0 0 0 0 0
2.228000 0 0 0 0 0 0
2.232000 0 0 0 0 0 0
2.236000 0 0 0 0 0 0
2.240000 0 0 0 0 0 0
2.244000 0 0 0 0 0 0
2.248000 0 0 0 0 0 0
2.252000 0 0 0 0 0 0
2.256000 0 0 0 0 0 0
2.260000 0 0 0 0 0 0
2.264000 0 0 0 0 0 0
2.268000 0 0 0 0 0 0
2.272000 0 0 0 0 0 0
2.276000 0 0 0 0 0 0
2.280000 0 0 0 0 0 0
2.284000 0 0 0 0 0 0
2.288000 0 0 0 0 0 0
2.292000 0 0 0 0 0 0
2.296000 0 0 0 0 0 0
2.300000 0 0 0 0 0 0
2.304000 0 0 0 0 0 0
2.308000 0 0 0 0 0 0
2.312000 0 0 0 0 0 0
2.316000 0 0 0 0 0 0
2.320000 0 0 0 0 0 0
2.324000 0 0 0 0 0 0
2.328000 0 0 0 0 0 0
2.332000 0 0 0 0 0 0
2.336000 0 0 0 0 0 0
2.340000 0 0 0 0 0 0
2.344000 0 0 0 0 0 0
2.348000 0 0 0 0 0 0
2.352000 0 0 0 0 0 0
2.356000 0 0 0 0 0 0
2.360000 0 0 0 0 0 0
2.364000 0 0 0 0 0 0
2.368000 0 0 0 0 0 0
2.372000 0 0 0 0 0 0
2.376000 0 0 0 0 0 0
2.380000 0 0 0 0 0 0
2.384000 0 0 0 0 0 0
2.388000 0 0 0 0 0 0
2.392000 0 0 0 0 0 0
2.396000 0 0 0 0 0 0
2.400000 0 0 0 0 0 0
2.404000 0 0 0 0 0 0
2.408000 0 0 0 0 0 0
