# Supplementary material for: Refining amino acid hydrophobicity for dynamics simulation of membrane proteins
Source: PeerJ. 2018 Jan 10;6:e4230. doi: 10.7717/peerj.4230 (PMC5767086; doi:10.7717/peerj.4230)
Supplement: Supplemental Information 1 — Version 2.4 of the CgProt force field is included as a tar.gz archive. The package includes parameter text files, Python scripts, and equilibrated bilayer coordinates needed for simulations with the free Gromacs software package. [file peerj-06-4230-s001.tgz › cgprot24/nb/table_HH_SD.xvg]

0.000000 0 0 124.705 3.287400e+02 0 0
0.004000 0 0 123.39 3.287400e+02 0 0
0.008000 0 0 122.075 3.287400e+02 0 0
0.012000 0 0 120.76 3.287400e+02 0 0
0.016000 0 0 119.445 3.287400e+02 0 0
0.020000 0 0 118.13 3.287400e+02 0 0
0.024000 0 0 116.815 3.287400e+02 0 0
0.028000 0 0 115.5 3.287400e+02 0 0
0.032000 0 0 114.185 3.287400e+02 0 0
0.036000 0 0 112.87 3.287400e+02 0 0
0.040000 0 0 111.555 3.287400e+02 0 0
0.044000 0 0 110.24 3.287400e+02 0 0
0.048000 0 0 108.925 3.287400e+02 0 0
0.052000 0 0 107.61 3.287400e+02 0 0
0.056000 0 0 106.295 3.287400e+02 0 0
0.060000 0 0 104.98 3.287400e+02 0 0
0.064000 0 0 103.665 3.287400e+02 0 0
0.068000 0 0 102.35 3.287400e+02 0 0
0.072000 0 0 101.035 3.287400e+02 0 0
0.076000 0 0 99.7206 3.287400e+02 0 0
0.080000 0 0 98.4056 3.287400e+02 0 0
0.084000 0 0 97.0906 3.287400e+02 0 0
0.088000 0 0 95.7757 3.287400e+02 0 0
0.092000 0 0 94.4607 3.287400e+02 0 0
0.096000 0 0 93.1457 3.287400e+02 0 0
0.100000 0 0 91.8308 3.287400e+02 0 0
0.104000 0 0 90.5158 3.287400e+02 0 0
0.108000 0 0 89.2009 3.287400e+02 0 0
0.112000 0 0 87.8859 3.287400e+02 0 0
0.116000 0 0 86.5709 3.287400e+02 0 0
0.120000 0 0 85.256 3.287400e+02 0 0
0.124000 0 0 83.941 3.287400e+02 0 0
0.128000 0 0 82.6261 3.287400e+02 0 0
0.132000 0 0 81.3111 3.287400e+02 0 0
0.136000 0 0 79.9961 3.287400e+02 0 0
0.140000 0 0 78.6812 3.287400e+02 0 0
0.144000 0 0 77.3662 3.287400e+02 0 0
0.148000 0 0 76.0513 3.287400e+02 0 0
0.152000 0 0 74.7363 3.287400e+02 0 0
0.156000 0 0 73.4213 3.287400e+02 0 0
0.160000 0 0 72.1064 3.287400e+02 0 0
0.164000 0 0 70.7914 3.287400e+02 0 0
0.168000 0 0 69.4765 3.287400e+02 0 0
0.172000 0 0 68.1615 3.287400e+02 0 0
0.176000 0 0 66.8465 3.287400e+02 0 0
0.180000 0 0 65.5316 3.287400e+02 0 0
0.184000 0 0 64.2166 3.287400e+02 0 0
0.188000 0 0 62.9017 3.287400e+02 0 0
0.192000 0 0 61.5867 3.287400e+02 0 0
0.196000 0 0 60.2717 3.287400e+02 0 0
0.200000 0 0 58.9568 3.287400e+02 0 0
0.204000 0 0 57.6418 3.287400e+02 0 0
0.208000 0 0 56.3269 3.287400e+02 0 0
0.212000 0 0 55.0119 3.287400e+02 0 0
0.216000 0 0 53.6969 3.287400e+02 0 0
0.220000 0 0 52.382 3.287400e+02 0 0
0.224000 0 0 51.067 3.287400e+02 0 0
0.228000 0 0 49.7521 3.287400e+02 0 0
0.232000 0 0 48.4371 3.287400e+02 0 0
0.236000 0 0 47.1221 3.287400e+02 0 0
0.240000 0 0 45.8072 3.287400e+02 0 0
0.244000 0 0 44.4922 3.287400e+02 0 0
0.248000 0 0 43.1773 3.287400e+02 0 0
0.252000 0 0 41.8623 3.287400e+02 0 0
0.256000 0 0 40.5473 3.287400e+02 0 0
0.260000 0 0 39.2324 3.287400e+02 0 0
0.264000 0 0 37.9174 3.287400e+02 0 0
0.268000 0 0 36.6025 3.287400e+02 0 0
0.272000 0 0 35.2875 3.287400e+02 0 0
0.276000 0 0 33.9725 3.287400e+02 0 0
0.280000 0 0 32.6576 3.287400e+02 0 0
0.284000 0 0 31.3426 3.287400e+02 0 0
0.288000 0 0 30.0277 3.287400e+02 0 0
0.292000 0 0 28.7127 3.287400e+02 0 0
0.296000 0 0 27.3977 3.287400e+02 0 0
0.300000 0 0 26.0828 3.287400e+02 0 0
0.304000 0 0 24.7678 3.287400e+02 0 0
0.308000 0 0 23.4625 3.244563e+02 0 0
0.312000 0 0 22.1681 3.232504e+02 0 0
0.316000 0 0 20.8723 3.251222e+02 0 0
0.320000 0 0 19.5634 3.294218e+02 0 0
0.324000 0 0 18.2399 3.319230e+02 0 0
0.328000 0 0 16.9114 3.318644e+02 0 0
0.332000 0 0 15.5884 3.292460e+02 0 0
0.336000 0 0 14.2809 3.240677e+02 0 0
0.340000 0 0 13.0011 3.148834e+02 0 0
0.344000 0 0 11.7694 3.000048e+02 0 0
0.348000 0 0 10.6086 2.794293e+02 0 0
0.352000 0 0 9.54156 2.531571e+02 0 0
0.356000 0 0 8.59037 2.222189e+02 0 0
0.360000 0 0 7.75847 1.945561e+02 0 0
0.364000 0 0 7.02733 1.718356e+02 0 0
0.368000 0 0 6.37719 1.540575e+02 0 0
0.372000 0 0 5.78828 1.412216e+02 0 0
0.376000 0 0 5.24355 1.311128e+02 0 0
0.380000 0 0 4.73976 1.207308e+02 0 0
0.384000 0 0 4.27809 1.100588e+02 0 0
0.388000 0 0 3.85968 9.909705e+01 0 0
0.392000 0 0 3.48562 8.799883e+01 0 0
0.396000 0 0 3.1538 7.818239e+01 0 0
0.400000 0 0 2.85799 6.999245e+01 0 0
0.404000 0 0 2.59169 6.342899e+01 0 0
0.408000 0 0 2.34839 5.849204e+01 0 0
0.412000 0 0 2.12219 5.466272e+01 0 0
0.416000 0 0 1.9107 5.113010e+01 0 0
0.420000 0 0 1.71277 4.788455e+01 0 0
0.424000 0 0 1.52724 4.492608e+01 0 0
0.428000 0 0 1.35297 4.226083e+01 0 0
0.432000 0 0 1.18866 3.995805e+01 0 0
0.436000 0 0 1.0328 3.803717e+01 0 0
0.440000 0 0 0.883856 3.649817e+01 0 0
0.444000 0 0 0.740305 3.534105e+01 0 0
0.448000 0 0 0.60084 3.436865e+01 0 0
0.452000 0 0 0.46559 3.322663e+01 0 0
0.456000 0 0 0.335262 3.190784e+01 0 0
0.460000 0 0 0.210563 3.041229e+01 0 0
0.464000 0 0 0.0921968 2.874757e+01 0 0
0.468000 0 0 -0.0193479 2.701997e+01 0 0
0.472000 0 0 -0.123925 2.526374e+01 0 0
0.476000 0 0 -0.22142 2.347886e+01 0 0
0.480000 0 0 -0.311717 2.166534e+01 0 0
0.484000 0 0 -0.394715 1.983303e+01 0 0
0.488000 0 0 -0.470384 1.800223e+01 0 0
0.492000 0 0 -0.538735 1.617356e+01 0 0
0.496000 0 0 -0.599776 1.434702e+01 0 0
0.500000 0 0 -0.653516 1.252746e+01 0 0
0.504000 0 0 -0.700132 1.080151e+01 0 0
0.508000 0 0 -0.740096 9.201164e+00 0 0
0.512000 0 0 -0.773909 7.726423e+00 0 0
0.516000 0 0 -0.802075 6.377288e+00 0 0
0.520000 0 0 -0.825085 5.143753e+00 0 0
0.524000 0 0 -0.843346 4.002190e+00 0 0
0.528000 0 0 -0.857223 2.951603e+00 0 0
0.532000 0 0 -0.86708 1.991991e+00 0 0
0.536000 0 0 -0.87328 1.122407e+00 0 0
0.540000 0 0 -0.876147 3.204310e-01 0 0
0.544000 0 0 -0.875921 -4.234215e-01 0 0
0.548000 0 0 -0.872837 -1.109151e+00 0 0
0.552000 0 0 -0.867126 -1.736757e+00 0 0
0.556000 0 0 -0.859012 -2.315255e+00 0 0
0.560000 0 0 -0.848635 -2.869040e+00 0 0
0.564000 0 0 -0.83609 -3.399475e+00 0 0
0.568000 0 0 -0.821471 -3.906558e+00 0 0
0.572000 0 0 -0.804869 -4.390100e+00 0 0
0.576000 0 0 -0.78639 -4.843806e+00 0 0
0.580000 0 0 -0.766162 -5.264628e+00 0 0
0.584000 0 0 -0.744317 -5.652564e+00 0 0
0.588000 0 0 -0.720986 -6.007616e+00 0 0
0.592000 0 0 -0.696303 -6.326264e+00 0 0
0.596000 0 0 -0.67044 -6.597596e+00 0 0
0.600000 0 0 -0.643587 -6.820831e+00 0 0
0.604000 0 0 -0.615937 -6.995971e+00 0 0
0.608000 0 0 -0.587683 -7.122882e+00 0 0
0.612000 0 0 -0.559028 -7.195021e+00 0 0
0.616000 0 0 -0.530201 -7.208747e+00 0 0
0.620000 0 0 -0.501436 -7.164061e+00 0 0
0.624000 0 0 -0.472966 -7.060962e+00 0 0
0.628000 0 0 -0.445024 -6.901112e+00 0 0
0.632000 0 0 -0.417825 -6.690432e+00 0 0
0.636000 0 0 -0.391568 -6.429446e+00 0 0
0.640000 0 0 -0.366456 -6.118154e+00 0 0
0.644000 0 0 -0.34269 -5.756715e+00 0 0
0.648000 0 0 -0.32045 -5.358383e+00 0 0
0.652000 0 0 -0.299861 -4.931631e+00 0 0
0.656000 0 0 -0.281035 -4.476459e+00 0 0
0.660000 0 0 -0.264087 -3.992866e+00 0 0
0.664000 0 0 -0.249125 -3.487341e+00 0 0
0.668000 0 0 -0.23618 -2.986550e+00 0 0
0.672000 0 0 -0.225222 -2.493376e+00 0 0
0.676000 0 0 -0.216222 -2.007818e+00 0 0
0.680000 0 0 -0.20915 -1.529993e+00 0 0
0.684000 0 0 -0.203943 -1.080695e+00 0 0
0.688000 0 0 -0.200445 -6.752631e-01 0 0
0.692000 0 0 -0.198482 -3.136978e-01 0 0
0.696000 0 0 -0.197877 4.001093e-03 0 0
0.700000 0 0 -0.198454 2.751855e-01 0 0
0.704000 0 0 -0.199999 4.872515e-01 0 0
0.708000 0 0 -0.202271 6.385647e-01 0 0
0.712000 0 0 -0.205026 7.291251e-01 0 0
0.716000 0 0 -0.208023 7.589488e-01 0 0
0.720000 0 0 -0.211032 7.388240e-01 0 0
0.724000 0 0 -0.213879 6.779834e-01 0 0
0.728000 0 0 -0.216401 5.764269e-01 0 0
0.732000 0 0 -0.218436 4.341545e-01 0 0
0.736000 0 0 -0.219824 2.569366e-01 0 0
0.740000 0 0 -0.220491 7.676521e-02 0 0
0.744000 0 0 -0.220441 -1.014433e-01 0 0
0.748000 0 0 -0.219682 -2.776890e-01 0 0
0.752000 0 0 -0.218222 -4.519718e-01 0 0
0.756000 0 0 -0.216091 -6.074966e-01 0 0
0.760000 0 0 -0.21341 -7.274685e-01 0 0
0.764000 0 0 -0.210319 -8.118874e-01 0 0
0.768000 0 0 -0.206962 -8.607533e-01 0 0
0.772000 0 0 -0.20348 -8.742096e-01 0 0
0.776000 0 0 -0.200014 -8.531893e-01 0 0
0.780000 0 0 -0.196701 -7.978607e-01 0 0
0.784000 0 0 -0.193677 -7.082237e-01 0 0
0.788000 0 0 -0.191081 -5.842784e-01 0 0
0.792000 0 0 -0.189032 -4.385904e-01 0 0
0.796000 0 0 -0.187581 -2.858426e-01 0 0
0.800000 0 0 -0.186755 -1.260570e-01 0 0
0.804000 0 0 -0.186582 4.076667e-02 0 0
0.808000 0 0 -0.187089 2.119505e-01 0 0
0.812000 0 0 -0.188253 3.668445e-01 0 0
0.816000 0 0 -0.189996 5.011100e-01 0 0
0.820000 0 0 -0.192235 6.147471e-01 0 0
0.824000 0 0 -0.194887 7.077558e-01 0 0
0.828000 0 0 -0.197865 7.766397e-01 0 0
0.832000 0 0 -0.201061 8.166590e-01 0 0
0.836000 0 0 -0.20436 8.277874e-01 0 0
0.840000 0 0 -0.207645 8.100248e-01 0 0
0.844000 0 0 -0.210802 7.641444e-01 0 0
0.848000 0 0 -0.213731 6.973002e-01 0 0
0.852000 0 0 -0.216355 6.112327e-01 0 0
0.856000 0 0 -0.218595 5.059419e-01 0 0
0.860000 0 0 -0.220377 3.814278e-01 0 0
0.864000 0 0 -0.221629 2.444421e-01 0 0
0.868000 0 0 -0.22233 1.055471e-01 0 0
0.872000 0 0 -0.222471 -3.513146e-02 0 0
0.876000 0 0 -0.222046 -1.775937e-01 0 0
0.880000 0 0 -0.221049 -3.207548e-01 0 0
0.884000 0 0 -0.219497 -4.523847e-01 0 0
0.888000 0 0 -0.217449 -5.690531e-01 0 0
0.892000 0 0 -0.214965 -6.707602e-01 0 0
0.896000 0 0 -0.212103 -7.575059e-01 0 0
0.900000 0 0 -0.208928 -8.259817e-01 0 0
0.904000 0 0 -0.205528 -8.702366e-01 0 0
0.908000 0 0 -0.201999 -8.901505e-01 0 0
0.912000 0 0 -0.198439 -8.857234e-01 0 0
0.916000 0 0 -0.194946 -8.571848e-01 0 0
0.920000 0 0 -0.191609 -8.077528e-01 0 0
0.924000 0 0 -0.18851 -7.384649e-01 0 0
0.928000 0 0 -0.185728 -6.493208e-01 0 0
0.932000 0 0 -0.183342 -5.403208e-01 0 0
0.936000 0 0 -0.181425 -4.179687e-01 0 0
0.940000 0 0 -0.179998 -2.956837e-01 0 0
0.944000 0 0 -0.179059 -1.738730e-01 0 0
0.948000 0 0 -0.178606 -5.253647e-02 0 0
0.952000 0 0 -0.178637 6.744030e-02 0 0
0.956000 0 0 -0.17912 1.701960e-01 0 0
0.960000 0 0 -0.179968 2.498688e-01 0 0
0.964000 0 0 -0.181089 3.064584e-01 0 0
0.968000 0 0 -0.182389 3.399651e-01 0 0
0.972000 0 0 -0.183776 3.486215e-01 0 0
0.976000 0 0 -0.185139 3.282503e-01 0 0
0.980000 0 0 -0.186363 2.786750e-01 0 0
0.984000 0 0 -0.18733 1.998956e-01 0 0
0.988000 0 0 -0.187923 9.245592e-02 0 0
0.992000 0 0 -0.18805 -3.074773e-02 0 0
0.996000 0 0 -0.187663 -1.642550e-01 0 0
1.000000 0 0 -0.186722 -3.080660e-01 0 0
1.004000 0 0 -0.185185 -4.621805e-01 0 0
1.008000 0 0 -0.183018 -6.195929e-01 0 0
1.012000 0 0 -0.18025 -7.613304e-01 0 0
1.016000 0 0 -0.176949 -8.863321e-01 0 0
1.020000 0 0 -0.173182 -9.945980e-01 0 0
1.024000 0 0 -0.169015 -1.085903e+00 0 0
1.028000 0 0 -0.164528 -1.152799e+00 0 0
1.032000 0 0 -0.15983 -1.191674e+00 0 0
1.036000 0 0 -0.155032 -1.202527e+00 0 0
1.040000 0 0 -0.150247 -1.185360e+00 0 0
1.044000 0 0 -0.145584 -1.143501e+00 0 0
1.048000 0 0 -0.141118 -1.087293e+00 0 0
1.052000 0 0 -0.136904 -1.017474e+00 0 0
1.056000 0 0 -0.132996 -9.340447e-01 0 0
1.060000 0 0 -0.129449 -8.373172e-01 0 0
1.064000 0 0 -0.126293 -7.428031e-01 0 0
1.068000 0 0 -0.123492 -6.591337e-01 0 0
1.072000 0 0 -0.121005 -5.863090e-01 0 0
1.076000 0 0 -0.118787 -5.243290e-01 0 0
1.080000 0 0 -0.116794 -4.753067e-01 0 0
1.084000 0 0 -0.114957 -4.467828e-01 0 0
1.088000 0 0 -0.113192 -4.394269e-01 0 0
1.092000 0 0 -0.111413 -4.532388e-01 0 0
1.096000 0 0 -0.109538 -4.881551e-01 0 0
1.100000 0 0 -0.107488 -5.388023e-01 0 0
1.104000 0 0 -0.105211 -6.017427e-01 0 0
1.108000 0 0 -0.102657 -6.769764e-01 0 0
1.112000 0 0 -0.0997787 -7.645032e-01 0 0
1.116000 0 0 -0.0965282 -8.604790e-01 0 0
1.120000 0 0 -0.092906 -9.490883e-01 0 0
1.124000 0 0 -0.0889476 -1.028620e+00 0 0
1.128000 0 0 -0.0846892 -1.099073e+00 0 0
1.132000 0 0 -0.0801671 -1.160441e+00 0 0
1.136000 0 0 -0.0754197 -1.211332e+00 0 0
1.140000 0 0 -0.0704918 -1.250719e+00 0 0
1.144000 0 0 -0.0654293 -1.278602e+00 0 0
1.148000 0 0 -0.0602783 -1.294982e+00 0 0
1.152000 0 0 -0.0550853 -1.299147e+00 0 0
1.156000 0 0 -0.0499063 -1.287719e+00 0 0
1.160000 0 0 -0.044805 -1.260259e+00 0 0
1.164000 0 0 -0.0398456 -1.216765e+00 0 0
1.168000 0 0 -0.0350922 -1.157271e+00 0 0
1.172000 0 0 -0.0305792 -1.103221e+00 0 0
1.176000 0 0 -0.0262347 -1.072985e+00 0 0
1.180000 0 0 -0.0219635 -1.066562e+00 0 0
1.184000 0 0 -0.0176705 -1.083952e+00 0 0
1.188000 0 0 -0.0132734 -1.106116e+00 0 0
1.192000 0 0 -0.0088489 -1.106116e+00 0 0
1.196000 0 0 -0.0044244 -1.106116e+00 0 0
1.200000 0 0 0 0 0 0
1.204000 0 0 0 0 0 0
1.208000 0 0 0 0 0 0
1.212000 0 0 0 0 0 0
1.216000 0 0 0 0 0 0
1.220000 0 0 0 0 0 0
1.224000 0 0 0 0 0 0
1.228000 0 0 0 0 0 0
1.232000 0 0 0 0 0 0
1.236000 0 0 0 0 0 0
1.240000 0 0 0 0 0 0
1.244000 0 0 0 0 0 0
1.248000 0 0 0 0 0 0
1.252000 0 0 0 0 0 0
1.256000 0 0 0 0 0 0
1.260000 0 0 0 0 0 0
1.264000 0 0 0 0 0 0
1.268000 0 0 0 0 0 0
1.272000 0 0 0 0 0 0
1.276000 0 0 0 0 0 0
1.280000 0 0 0 0 0 0
1.284000 0 0 0 0 0 0
1.288000 0 0 0 0 0 0
1.292000 0 0 0 0 0 0
1.296000 0 0 0 0 0 0
1.300000 0 0 0 0 0 0
1.304000 0 0 0 0 0 0
1.308000 0 0 0 0 0 0
1.312000 0 0 0 0 0 0
1.316000 0 0 0 0 0 0
1.320000 0 0 0 0 0 0
1.324000 0 0 0 0 0 0
1.328000 0 0 0 0 0 0
1.332000 0 0 0 0 0 0
1.336000 0 0 0 0 0 0
1.340000 0 0 0 0 0 0
1.344000 0 0 0 0 0 0
1.348000 0 0 0 0 0 0
1.352000 0 0 0 0 0 0
1.356000 0 0 0 0 0 0
1.360000 0 0 0 0 0 0
1.364000 0 0 0 0 0 0
1.368000 0 0 0 0 0 0
1.372000 0 0 0 0 0 0
1.376000 0 0 0 0 0 0
1.380000 0 0 0 0 0 0
1.384000 0 0 0 0 0 0
1.388000 0 0 0 0 0 0
1.392000 0 0 0 0 0 0
1.396000 0 0 0 0 0 0
1.400000 0 0 0 0 0 0
1.404000 0 0 0 0 0 0
1.408000 0 0 0 0 0 0
1.412000 0 0 0 0 0 0
1.416000 0 0 0 0 0 0
1.420000 0 0 0 0 0 0
1.424000 0 0 0 0 0 0
1.428000 0 0 0 0 0 0
1.432000 0 0 0 0 0 0
1.436000 0 0 0 0 0 0
1.440000 0 0 0 0 0 0
1.444000 0 0 0 0 0 0
1.448000 0 0 0 0 0 0
1.452000 0 0 0 0 0 0
1.456000 0 0 0 0 0 0
1.460000 0 0 0 0 0 0
1.464000 0 0 0 0 0 0
1.468000 0 0 0 0 0 0
1.472000 0 0 0 0 0 0
1.476000 0 0 0 0 0 0
1.480000 0 0 0 0 0 0
1.484000 0 0 0 0 0 0
1.488000 0 0 0 0 0 0
1.492000 0 0 0 0 0 0
1.496000 0 0 0 0 0 0
1.500000 0 0 0 0 0 0
1.504000 0 0 0 0 0 0
1.508000 0 0 0 0 0 0
1.512000 0 0 0 0 0 0
1.516000 0 0 0 0 0 0
1.520000 0 0 0 0 0 0
1.524000 0 0 0 0 0 0
1.528000 0 0 0 0 0 0
1.532000 0 0 0 0 0 0
1.536000 0 0 0 0 0 0
1.540000 0 0 0 0 0 0
1.544000 0 0 0 0 0 0
1.548000 0 0 0 0 0 0
1.552000 0 0 0 0 0 0
1.556000 0 0 0 0 0 0
1.560000 0 0 0 0 0 0
1.564000 0 0 0 0 0 0
1.568000 0 0 0 0 0 0
1.572000 0 0 0 0 0 0
1.576000 0 0 0 0 0 0
1.580000 0 0 0 0 0 0
1.584000 0 0 0 0 0 0
1.588000 0 0 0 0 0 0
1.592000 0 0 0 0 0 0
1.596000 0 0 0 0 0 0
1.600000 0 0 0 0 0 0
1.604000 0 0 0 0 0 0
1.608000 0 0 0 0 0 0
1.612000 0 0 0 0 0 0
1.616000 0 0 0 0 0 0
1.620000 0 0 0 0 0 0
1.624000 0 0 0 0 0 0
1.628000 0 0 0 0 0 0
1.632000 0 0 0 0 0 0
1.636000 0 0 0 0 0 0
1.640000 0 0 0 0 0 0
1.644000 0 0 0 0 0 0
1.648000 0 0 0 0 0 0
1.652000 0 0 0 0 0 0
1.656000 0 0 0 0 0 0
1.660000 0 0 0 0 0 0
1.664000 0 0 0 0 0 0
1.668000 0 0 0 0 0 0
1.672000 0 0 0 0 0 0
1.676000 0 0 0 0 0 0
1.680000 0 0 0 0 0 0
1.684000 0 0 0 0 0 0
1.688000 0 0 0 0 0 0
1.692000 0 0 0 0 0 0
1.696000 0 0 0 0 0 0
1.700000 0 0 0 0 0 0
1.704000 0 0 0 0 0 0
1.708000 0 0 0 0 0 0
1.712000 0 0 0 0 0 0
1.716000 0 0 0 0 0 0
1.720000 0 0 0 0 0 0
1.724000 0 0 0 0 0 0
1.728000 0 0 0 0 0 0
1.732000 0 0 0 0 0 0
1.736000 0 0 0 0 0 0
1.740000 0 0 0 0 0 0
1.744000 0 0 0 0 0 0
1.748000 0 0 0 0 0 0
1.752000 0 0 0 0 0 0
1.756000 0 0 0 0 0 0
1.760000 0 0 0 0 0 0
1.764000 0 0 0 0 0 0
1.768000 0 0 0 0 0 0
1.772000 0 0 0 0 0 0
1.776000 0 0 0 0 0 0
1.780000 0 0 0 0 0 0
1.784000 0 0 0 0 0 0
1.788000 0 0 0 0 0 0
1.792000 0 0 0 0 0 0
1.796000 0 0 0 0 0 0
1.800000 0 0 0 0 0 0
1.804000 0 0 0 0 0 0
1.808000 0 0 0 0 0 0
1.812000 0 0 0 0 0 0
1.816000 0 0 0 0 0 0
1.820000 0 0 0 0 0 0
1.824000 0 0 0 0 0 0
1.828000 0 0 0 0 0 0
1.832000 0 0 0 0 0 0
1.836000 0 0 0 0 0 0
1.840000 0 0 0 0 0 0
1.844000 0 0 0 0 0 0
1.848000 0 0 0 0 0 0
1.852000 0 0 0 0 0 0
1.856000 0 0 0 0 0 0
1.860000 0 0 0 0 0 0
1.864000 0 0 0 0 0 0
1.868000 0 0 0 0 0 0
1.872000 0 0 0 0 0 0
1.876000 0 0 0 0 0 0
1.880000 0 0 0 0 0 0
1.884000 0 0 0 0 0 0
1.888000 0 0 0 0 0 0
1.892000 0 0 0 0 0 0
1.896000 0 0 0 0 0 0
1.900000 0 0 0 0 0 0
1.904000 0 0 0 0 0 0
1.908000 0 0 0 0 0 0
1.912000 0 0 0 0 0 0
1.916000 0 0 0 0 0 0
1.920000 0 0 0 0 0 0
1.924000 0 0 0 0 0 0
1.928000 0 0 0 0 0 0
1.932000 0 0 0 0 0 0
1.936000 0 0 0 0 0 0
1.940000 0 0 0 0 0 0
1.944000 0 0 0 0 0 0
1.948000 0 0 0 0 0 0
1.952000 0 0 0 0 0 0
1.956000 0 0 0 0 0 0
1.960000 0 0 0 0 0 0
1.964000 0 0 0 0 0 0
1.968000 0 0 0 0 0 0
1.972000 0 0 0 0 0 0
1.976000 0 0 0 0 0 0
1.980000 0 0 0 0 0 0
1.984000 0 0 0 0 0 0
1.988000 0 0 0 0 0 0
1.992000 0 0 0 0 0 0
1.996000 0 0 0 0 0 0
2.000000 0 0 0 0 0 0
2.004000 0 0 0 0 0 0
2.008000 0 0 0 0 0 0
2.012000 0 0 0 0 0 0
2.016000 0 0 0 0 0 0
2.020000 0 0 0 0 0 0
2.024000 0 0 0 0 0 0
2.028000 0 0 0 0 0 0
2.032000 0 0 0 0 0 0
2.036000 0 0 0 0 0 0
2.040000 0 0 0 0 0 0
2.044000 0 0 0 0 0 0
2.048000 0 0 0 0 0 0
2.052000 0 0 0 0 0 0
2.056000 0 0 0 0 0 0
2.060000 0 0 0 0 0 0
2.064000 0 0 0 0 0 0
2.068000 0 0 0 0 0 0
2.072000 0 0 0 0 0 0
2.076000 0 0 0 0 0 0
2.080000 0 0 0 0 0 0
2.084000 0 0 0 0 0 0
2.088000 0 0 0 0 0 0
2.092000 0 0 0 0 0 0
2.096000 0 0 0 0 0 0
2.100000 0 0 0 0 0 0
2.104000 0 0 0 0 0 0
2.108000 0 0 0 0 0 0
2.112000 0 0 0 0 0 0
2.116000 0 0 0 0 0 0
2.120000 0 0 0 0 0 0
2.124000 0 0 0 0 0 0
2.128000 0 0 0 0 0 0
2.132000 0 0 0 0 0 0
2.136000 0 0 0 0 0 0
2.140000 0 0 0 0 0 0
2.144000 0 0 0 0 0 0
2.148000 0 0 0 0 0 0
2.152000 0 0 0 0 0 0
2.156000 0 0 0 0 0 0
2.160000 0 0 0 0 0 0
2.164000 0 0 0 0 0 0
2.168000 0 0 0 0 0 0
2.172000 0 0 0 0 0 0
2.176000 0 0 0 0 0 0
2.180000 0 0 0 0 0 0
2.184000 0 0 0 0 0 0
2.188000 0 0 0 0 0 0
2.192000 0 0 0 0 0 0
2.196000 0 0 0 0 0 0
2.200000 0 0 0 0 0 0
2.204000 0 0 0 0 0 0
2.208000 0 0 0 0 0 0
2.212000 0 0 0 0 0 0
2.216000 0 0 0 0 0 0
2.220000 0 0 0 0 0 0
2.224000 0 0 0 0 0 0
2.228000 0 0 0 0 0 0
2.232000 0 0 0 0 0 0
2.236000 0 0 0 0 0 0
2.240000 0 0 0 0 0 0
2.244000 0 0 0 0 0 0
2.248000 0 0 0 0 0 0
2.252000 0 0 0 0 0 0
2.256000 0 0 0 0 0 0
2.260000 0 0 0 0 0 0
2.264000 0 0 0 0 0 0
2.268000 0 0 0 0 0 0
2.272000 0 0 0 0 0 0
2.276000 0 0 0 0 0 0
2.280000 0 0 0 0 0 0
2.284000 0 0 0 0 0 0
2.288000 0 0 0 0 0 0
2.292000 0 0 0 0 0 0
2.296000 0 0 0 0 0 0
2.300000 0 0 0 0 0 0
2.304000 0 0 0 0 0 0
2.308000 0 0 0 0 0 0
2.312000 0 0 0 0 0 0
2.316000 0 0 0 0 0 0
2.320000 0 0 0 0 0 0
2.324000 0 0 0 0 0 0
2.328000 0 0 0 0 0 0
2.332000 0 0 0 0 0 0
2.336000 0 0 0 0 0 0
2.340000 0 0 0 0 0 0
2.344000 0 0 0 0 0 0
2.348000 0 0 0 0 0 0
2.352000 0 0 0 0 0 0
2.356000 0 0 0 0 0 0
2.360000 0 0 0 0 0 0
2.364000 0 0 0 0 0 0
2.368000 0 0 0 0 0 0
2.372000 0 0 0 0 0 0
2.376000 0 0 0 0 0 0
2.380000 0 0 0 0 0 0
2.384000 0 0 0 0 0 0
2.388000 0 0 0 0 0 0
2.392000 0 0 0 0 0 0
2.396000 0 0 0 0 0 0
2.400000 0 0 0 0 0 0
2.404000 0 0 0 0 0 0
2.408000 0 0 0 0 0 0
