# Supplementary material for: Refining amino acid hydrophobicity for dynamics simulation of membrane proteins
Source: PeerJ. 2018 Jan 10;6:e4230. doi: 10.7717/peerj.4230 (PMC5767086; doi:10.7717/peerj.4230)
Supplement: Supplemental Information 1 — Version 2.4 of the CgProt force field is included as a tar.gz archive. The package includes parameter text files, Python scripts, and equilibrated bilayer coordinates needed for simulations with the free Gromacs software package. [file peerj-06-4230-s001.tgz › cgprot24/nb/table_NEG_CH.xvg]

0.000000 0 0 104.707 2.917025e+02 0 0
0.005000 0 0 103.249 2.917025e+02 0 0
0.010000 0 0 101.79 2.917025e+02 0 0
0.015000 0 0 100.331 2.917025e+02 0 0
0.020000 0 0 98.8729 2.917025e+02 0 0
0.025000 0 0 97.4144 2.917025e+02 0 0
0.030000 0 0 95.9559 2.917025e+02 0 0
0.035000 0 0 94.4974 2.917025e+02 0 0
0.040000 0 0 93.0389 2.917025e+02 0 0
0.045000 0 0 91.5804 2.917025e+02 0 0
0.050000 0 0 90.1219 2.917025e+02 0 0
0.055000 0 0 88.6633 2.917025e+02 0 0
0.060000 0 0 87.2048 2.917025e+02 0 0
0.065000 0 0 85.7463 2.917025e+02 0 0
0.070000 0 0 84.2878 2.917025e+02 0 0
0.075000 0 0 82.8293 2.917025e+02 0 0
0.080000 0 0 81.3708 2.917025e+02 0 0
0.085000 0 0 79.9123 2.917025e+02 0 0
0.090000 0 0 78.4537 2.917025e+02 0 0
0.095000 0 0 76.9952 2.917025e+02 0 0
0.100000 0 0 75.5367 2.917025e+02 0 0
0.105000 0 0 74.0782 2.917025e+02 0 0
0.110000 0 0 72.6197 2.917025e+02 0 0
0.115000 0 0 71.1612 2.917025e+02 0 0
0.120000 0 0 69.7027 2.917025e+02 0 0
0.125000 0 0 68.2442 2.917025e+02 0 0
0.130000 0 0 66.7857 2.917025e+02 0 0
0.135000 0 0 65.3271 2.917025e+02 0 0
0.140000 0 0 63.8686 2.917025e+02 0 0
0.145000 0 0 62.4101 2.917025e+02 0 0
0.150000 0 0 60.9516 2.917025e+02 0 0
0.155000 0 0 59.4931 2.917025e+02 0 0
0.160000 0 0 58.0346 2.917025e+02 0 0
0.165000 0 0 56.5761 2.917025e+02 0 0
0.170000 0 0 55.1176 2.917025e+02 0 0
0.175000 0 0 53.659 2.917025e+02 0 0
0.180000 0 0 52.2005 2.917025e+02 0 0
0.185000 0 0 50.742 2.917025e+02 0 0
0.190000 0 0 49.2835 2.917025e+02 0 0
0.195000 0 0 47.825 2.917025e+02 0 0
0.200000 0 0 46.3665 2.917025e+02 0 0
0.205000 0 0 44.908 2.917025e+02 0 0
0.210000 0 0 43.4494 2.917025e+02 0 0
0.215000 0 0 41.9909 2.917025e+02 0 0
0.220000 0 0 40.5324 2.917025e+02 0 0
0.225000 0 0 39.0739 2.917025e+02 0 0
0.230000 0 0 37.6154 2.917025e+02 0 0
0.235000 0 0 36.1569 2.917025e+02 0 0
0.240000 0 0 34.6984 2.917025e+02 0 0
0.245000 0 0 33.2399 2.917025e+02 0 0
0.250000 0 0 31.7813 2.917025e+02 0 0
0.255000 0 0 30.3228 2.917025e+02 0 0
0.260000 0 0 28.8643 2.917025e+02 0 0
0.265000 0 0 27.4058 2.917025e+02 0 0
0.270000 0 0 25.9473 2.917025e+02 0 0
0.275000 0 0 24.4888 2.917025e+02 0 0
0.280000 0 0 23.0303 2.917025e+02 0 0
0.285000 0 0 21.5718 2.917025e+02 0 0
0.290000 0 0 20.1132 2.917025e+02 0 0
0.295000 0 0 18.6547 2.917025e+02 0 0
0.300000 0 0 17.1962 2.917025e+02 0 0
0.305000 0 0 15.7377 2.917025e+02 0 0
0.310000 0 0 14.2792 2.917025e+02 0 0
0.315000 0 0 12.8207 2.917025e+02 0 0
0.320000 0 0 11.3622 2.917025e+02 0 0
0.325000 0 0 9.90366 2.917025e+02 0 0
0.330000 0 0 8.44514 2.917025e+02 0 0
0.335000 0 0 6.98663 2.917025e+02 0 0
0.340000 0 0 5.52812 2.917025e+02 0 0
0.345000 0 0 4.06961 2.917025e+02 0 0
0.350000 0 0 2.61109 2.917025e+02 0 0
0.355000 0 0 1.15258 2.917025e+02 0 0
0.360000 0 0 -0.24037 2.654569e+02 0 0
0.365000 0 0 -1.50178 2.390890e+02 0 0
0.370000 0 0 -2.63106 2.125988e+02 0 0
0.375000 0 0 -3.62757 1.859862e+02 0 0
0.380000 0 0 -4.49071 1.592512e+02 0 0
0.385000 0 0 -5.21988 1.323940e+02 0 0
0.390000 0 0 -5.81739 1.073758e+02 0 0
0.395000 0 0 -6.3015 8.705219e+01 0 0
0.400000 0 0 -6.69578 7.144718e+01 0 0
0.405000 0 0 -7.02383 6.056079e+01 0 0
0.410000 0 0 -7.30925 5.439303e+01 0 0
0.415000 0 0 -7.57563 5.294390e+01 0 0
0.420000 0 0 -7.84641 5.592479e+01 0 0
0.425000 0 0 -8.13389 5.878725e+01 0 0
0.430000 0 0 -8.43147 5.996274e+01 0 0
0.435000 0 0 -8.73071 5.945125e+01 0 0
0.440000 0 0 -9.02317 5.725279e+01 0 0
0.445000 0 0 -9.30043 5.336735e+01 0 0
0.450000 0 0 -9.55403 4.779493e+01 0 0
0.455000 0 0 -9.77618 4.106096e+01 0 0
0.460000 0 0 -9.96536 3.468716e+01 0 0
0.465000 0 0 -10.1238 2.876986e+01 0 0
0.470000 0 0 -10.2538 2.330907e+01 0 0
0.475000 0 0 -10.3577 1.830479e+01 0 0
0.480000 0 0 -10.4376 1.375702e+01 0 0
0.485000 0 0 -10.496 9.661162e+00 0 0
0.490000 0 0 -10.534 5.477406e+00 0 0
0.495000 0 0 -10.55 8.354113e-01 0 0
0.500000 0 0 -10.5416 -4.264820e+00 0 0
0.505000 0 0 -10.5066 -9.823289e+00 0 0
0.510000 0 0 -10.4426 -1.584000e+01 0 0
0.515000 0 0 -10.3474 -2.231494e+01 0 0
0.520000 0 0 -10.219 -2.894204e+01 0 0
0.525000 0 0 -10.0611 -3.388595e+01 0 0
0.530000 0 0 -9.88342 -3.684098e+01 0 0
0.535000 0 0 -9.69597 -3.780713e+01 0 0
0.540000 0 0 -9.50866 -3.678440e+01 0 0
0.545000 0 0 -9.33144 -3.377279e+01 0 0
0.550000 0 0 -9.17425 -2.877230e+01 0 0
0.555000 0 0 -9.04501 -2.313343e+01 0 0
0.560000 0 0 -8.94068 -1.882251e+01 0 0
0.565000 0 0 -8.85454 -1.585616e+01 0 0
0.570000 0 0 -8.77987 -1.423437e+01 0 0
0.575000 0 0 -8.70996 -1.395715e+01 0 0
0.580000 0 0 -8.63806 -1.502449e+01 0 0
0.585000 0 0 -8.55752 -1.732821e+01 0 0
0.590000 0 0 -8.46586 -1.916279e+01 0 0
0.595000 0 0 -8.36766 -1.994000e+01 0 0
0.600000 0 0 -8.26822 -1.965984e+01 0 0
0.605000 0 0 -8.17282 -1.832232e+01 0 0
0.610000 0 0 -8.08676 -1.592743e+01 0 0
0.615000 0 0 -8.01531 -1.247517e+01 0 0
0.620000 0 0 -7.96328 -8.384255e+00 0 0
0.625000 0 0 -7.93042 -4.867512e+00 0 0
0.630000 0 0 -7.91352 -2.001749e+00 0 0
0.635000 0 0 -7.90932 2.130332e-01 0 0
0.640000 0 0 -7.91456 1.776835e+00 0 0
0.645000 0 0 -7.926 2.689655e+00 0 0
0.650000 0 0 -7.94038 2.951964e+00 0 0
0.655000 0 0 -7.95454 2.618988e+00 0 0
0.660000 0 0 -7.96564 1.728618e+00 0 0
0.665000 0 0 -7.97089 2.808556e-01 0 0
0.670000 0 0 -7.96752 -1.724301e+00 0 0
0.675000 0 0 -7.95272 -4.286850e+00 0 0
0.680000 0 0 -7.92372 -7.406793e+00 0 0
0.685000 0 0 -7.87784 -1.094974e+01 0 0
0.690000 0 0 -7.81497 -1.410975e+01 0 0
0.695000 0 0 -7.7376 -1.675256e+01 0 0
0.700000 0 0 -7.64831 -1.887817e+01 0 0
0.705000 0 0 -7.54968 -2.048658e+01 0 0
0.710000 0 0 -7.4443 -2.157779e+01 0 0
0.715000 0 0 -7.33476 -2.215181e+01 0 0
0.720000 0 0 -7.22346 -2.233442e+01 0 0
0.725000 0 0 -7.11177 -2.230883e+01 0 0
0.730000 0 0 -7.00072 -2.207658e+01 0 0
0.735000 0 0 -6.89134 -2.163767e+01 0 0
0.740000 0 0 -6.78468 -2.099211e+01 0 0
0.745000 0 0 -6.68177 -2.013988e+01 0 0
0.750000 0 0 -6.58361 -1.911835e+01 0 0
0.755000 0 0 -6.48978 -1.851644e+01 0 0
0.760000 0 0 -6.39741 -1.853728e+01 0 0
0.765000 0 0 -6.30337 -1.918088e+01 0 0
0.770000 0 0 -6.20456 -2.044725e+01 0 0
0.775000 0 0 -6.09786 -2.233638e+01 0 0
0.780000 0 0 -5.98016 -2.484827e+01 0 0
0.785000 0 0 -5.84891 -2.749282e+01 0 0
0.790000 0 0 -5.70748 -2.885022e+01 0 0
0.795000 0 0 -5.56271 -2.883052e+01 0 0
0.800000 0 0 -5.42147 -2.743373e+01 0 0
0.805000 0 0 -5.29066 -2.465986e+01 0 0
0.810000 0 0 -5.17717 -2.050889e+01 0 0
0.815000 0 0 -5.08787 -1.499449e+01 0 0
0.820000 0 0 -5.02663 -9.727131e+00 0 0
0.825000 0 0 -4.98834 -5.811928e+00 0 0
0.830000 0 0 -4.96625 -3.248884e+00 0 0
0.835000 0 0 -4.9536 -2.038000e+00 0 0
0.840000 0 0 -4.94362 -2.179274e+00 0 0
0.845000 0 0 -4.92955 -3.672709e+00 0 0
0.850000 0 0 -4.90481 -6.319700e+00 0 0
0.855000 0 0 -4.86659 -8.929017e+00 0 0
0.860000 0 0 -4.81591 -1.130218e+01 0 0
0.865000 0 0 -4.75396 -1.343920e+01 0 0
0.870000 0 0 -4.68191 -1.534006e+01 0 0
0.875000 0 0 -4.60095 -1.700478e+01 0 0
0.880000 0 0 -4.51226 -1.843335e+01 0 0
0.885000 0 0 -4.41721 -1.948962e+01 0 0
0.890000 0 0 -4.31831 -1.997534e+01 0 0
0.895000 0 0 -4.21841 -1.988881e+01 0 0
0.900000 0 0 -4.12038 -1.923005e+01 0 0
0.905000 0 0 -4.02707 -1.799904e+01 0 0
0.910000 0 0 -3.94134 -1.619579e+01 0 0
0.915000 0 0 -3.86604 -1.386810e+01 0 0
0.920000 0 0 -3.80215 -1.176964e+01 0 0
0.925000 0 0 -3.74753 -1.016044e+01 0 0
0.930000 0 0 -3.69973 -9.040501e+00 0 0
0.935000 0 0 -3.65631 -8.409823e+00 0 0
0.940000 0 0 -3.61482 -8.268406e+00 0 0
0.945000 0 0 -3.57281 -8.616249e+00 0 0
0.950000 0 0 -3.52794 -9.365127e+00 0 0
0.955000 0 0 -3.47893 -1.025942e+01 0 0
0.960000 0 0 -3.42513 -1.128294e+01 0 0
0.965000 0 0 -3.36589 -1.243567e+01 0 0
0.970000 0 0 -3.30056 -1.371763e+01 0 0
0.975000 0 0 -3.2285 -1.512880e+01 0 0
0.980000 0 0 -3.14906 -1.666578e+01 0 0
0.985000 0 0 -3.06235 -1.792554e+01 0 0
0.990000 0 0 -2.97072 -1.863148e+01 0 0
0.995000 0 0 -2.87696 -1.878361e+01 0 0
1.000000 0 0 -2.78381 -1.838192e+01 0 0
1.005 0 0 -2.71421 -13.91905 0 0
1.01 0 0 -2.64462 -13.91905 0 0
1.015 0 0 -2.57502 -13.91905 0 0
1.02 0 0 -2.50543 -13.91905 0 0
1.025 0 0 -2.43583 -13.91905 0 0
1.03 0 0 -2.36624 -13.91905 0 0
1.035 0 0 -2.29664 -13.91905 0 0
1.04 0 0 -2.22705 -13.91905 0 0
1.045 0 0 -2.15745 -13.91905 0 0
1.05 0 0 -2.08786 -13.91905 0 0
1.055 0 0 -2.01826 -13.91905 0 0
1.06 0 0 -1.94867 -13.91905 0 0
1.065 0 0 -1.87907 -13.91905 0 0
1.07 0 0 -1.80948 -13.91905 0 0
1.075 0 0 -1.73988 -13.91905 0 0
1.08 0 0 -1.67029 -13.91905 0 0
1.085 0 0 -1.60069 -13.91905 0 0
1.09 0 0 -1.5311 -13.91905 0 0
1.095 0 0 -1.4615 -13.91905 0 0
1.1 0 0 -1.39191 -13.91905 0 0
1.105 0 0 -1.32231 -13.91905 0 0
1.11 0 0 -1.25271 -13.91905 0 0
1.115 0 0 -1.18312 -13.91905 0 0
1.12 0 0 -1.11352 -13.91905 0 0
1.125 0 0 -1.04393 -13.91905 0 0
1.13 0 0 -0.974334 -13.91905 0 0
1.135 0 0 -0.904738 -13.91905 0 0
1.14 0 0 -0.835143 -13.91905 0 0
1.145 0 0 -0.765548 -13.91905 0 0
1.15 0 0 -0.695953 -13.91905 0 0
1.155 0 0 -0.626357 -13.91905 0 0
1.16 0 0 -0.556762 -13.91905 0 0
1.165 0 0 -0.487167 -13.91905 0 0
1.17 0 0 -0.417572 -13.91905 0 0
1.175 0 0 -0.347976 -13.91905 0 0
1.18 0 0 -0.278381 -13.91905 0 0
1.185 0 0 -0.208786 -13.91905 0 0
1.19 0 0 -0.139191 -13.91905 0 0
1.195 0 0 -0.0695953 -13.91905 0 0
1.200000 0 0 0 0 0 0
1.205000 0 0 0 0 0 0
1.210000 0 0 0 0 0 0
1.215000 0 0 0 0 0 0
1.220000 0 0 0 0 0 0
1.225000 0 0 0 0 0 0
1.230000 0 0 0 0 0 0
1.235000 0 0 0 0 0 0
1.240000 0 0 0 0 0 0
1.245000 0 0 0 0 0 0
1.250000 0 0 0 0 0 0
1.255000 0 0 0 0 0 0
1.260000 0 0 0 0 0 0
1.265000 0 0 0 0 0 0
1.270000 0 0 0 0 0 0
1.275000 0 0 0 0 0 0
1.280000 0 0 0 0 0 0
1.285000 0 0 0 0 0 0
1.290000 0 0 0 0 0 0
1.295000 0 0 0 0 0 0
1.300000 0 0 0 0 0 0
1.305000 0 0 0 0 0 0
1.310000 0 0 0 0 0 0
1.315000 0 0 0 0 0 0
1.320000 0 0 0 0 0 0
1.325000 0 0 0 0 0 0
1.330000 0 0 0 0 0 0
1.335000 0 0 0 0 0 0
1.340000 0 0 0 0 0 0
1.345000 0 0 0 0 0 0
1.350000 0 0 0 0 0 0
1.355000 0 0 0 0 0 0
1.360000 0 0 0 0 0 0
1.365000 0 0 0 0 0 0
1.370000 0 0 0 0 0 0
1.375000 0 0 0 0 0 0
1.380000 0 0 0 0 0 0
1.385000 0 0 0 0 0 0
1.390000 0 0 0 0 0 0
1.395000 0 0 0 0 0 0
1.400000 0 0 0 0 0 0
1.405000 0 0 0 0 0 0
1.410000 0 0 0 0 0 0
1.415000 0 0 0 0 0 0
1.420000 0 0 0 0 0 0
1.425000 0 0 0 0 0 0
1.430000 0 0 0 0 0 0
1.435000 0 0 0 0 0 0
1.440000 0 0 0 0 0 0
1.445000 0 0 0 0 0 0
1.450000 0 0 0 0 0 0
1.455000 0 0 0 0 0 0
1.460000 0 0 0 0 0 0
1.465000 0 0 0 0 0 0
1.470000 0 0 0 0 0 0
1.475000 0 0 0 0 0 0
1.480000 0 0 0 0 0 0
1.485000 0 0 0 0 0 0
1.490000 0 0 0 0 0 0
1.495000 0 0 0 0 0 0
1.500000 0 0 0 0 0 0
1.505000 0 0 0 0 0 0
1.510000 0 0 0 0 0 0
1.515000 0 0 0 0 0 0
1.520000 0 0 0 0 0 0
1.525000 0 0 0 0 0 0
1.530000 0 0 0 0 0 0
1.535000 0 0 0 0 0 0
1.540000 0 0 0 0 0 0
1.545000 0 0 0 0 0 0
1.550000 0 0 0 0 0 0
1.555000 0 0 0 0 0 0
1.560000 0 0 0 0 0 0
1.565000 0 0 0 0 0 0
1.570000 0 0 0 0 0 0
1.575000 0 0 0 0 0 0
1.580000 0 0 0 0 0 0
1.585000 0 0 0 0 0 0
1.590000 0 0 0 0 0 0
1.595000 0 0 0 0 0 0
1.600000 0 0 0 0 0 0
1.605000 0 0 0 0 0 0
1.610000 0 0 0 0 0 0
1.615000 0 0 0 0 0 0
1.620000 0 0 0 0 0 0
1.625000 0 0 0 0 0 0
1.630000 0 0 0 0 0 0
1.635000 0 0 0 0 0 0
1.640000 0 0 0 0 0 0
1.645000 0 0 0 0 0 0
1.650000 0 0 0 0 0 0
1.655000 0 0 0 0 0 0
1.660000 0 0 0 0 0 0
1.665000 0 0 0 0 0 0
1.670000 0 0 0 0 0 0
1.675000 0 0 0 0 0 0
1.680000 0 0 0 0 0 0
1.685000 0 0 0 0 0 0
1.690000 0 0 0 0 0 0
1.695000 0 0 0 0 0 0
1.700000 0 0 0 0 0 0
1.705000 0 0 0 0 0 0
1.710000 0 0 0 0 0 0
1.715000 0 0 0 0 0 0
1.720000 0 0 0 0 0 0
1.725000 0 0 0 0 0 0
1.730000 0 0 0 0 0 0
1.735000 0 0 0 0 0 0
1.740000 0 0 0 0 0 0
1.745000 0 0 0 0 0 0
1.750000 0 0 0 0 0 0
1.755000 0 0 0 0 0 0
1.760000 0 0 0 0 0 0
1.765000 0 0 0 0 0 0
1.770000 0 0 0 0 0 0
1.775000 0 0 0 0 0 0
1.780000 0 0 0 0 0 0
1.785000 0 0 0 0 0 0
1.790000 0 0 0 0 0 0
1.795000 0 0 0 0 0 0
1.800000 0 0 0 0 0 0
1.805000 0 0 0 0 0 0
1.810000 0 0 0 0 0 0
1.815000 0 0 0 0 0 0
1.820000 0 0 0 0 0 0
1.825000 0 0 0 0 0 0
1.830000 0 0 0 0 0 0
1.835000 0 0 0 0 0 0
1.840000 0 0 0 0 0 0
1.845000 0 0 0 0 0 0
1.850000 0 0 0 0 0 0
1.855000 0 0 0 0 0 0
1.860000 0 0 0 0 0 0
1.865000 0 0 0 0 0 0
1.870000 0 0 0 0 0 0
1.875000 0 0 0 0 0 0
1.880000 0 0 0 0 0 0
1.885000 0 0 0 0 0 0
1.890000 0 0 0 0 0 0
1.895000 0 0 0 0 0 0
1.900000 0 0 0 0 0 0
1.905000 0 0 0 0 0 0
1.910000 0 0 0 0 0 0
1.915000 0 0 0 0 0 0
1.920000 0 0 0 0 0 0
1.925000 0 0 0 0 0 0
1.930000 0 0 0 0 0 0
1.935000 0 0 0 0 0 0
1.940000 0 0 0 0 0 0
1.945000 0 0 0 0 0 0
1.950000 0 0 0 0 0 0
1.955000 0 0 0 0 0 0
1.960000 0 0 0 0 0 0
1.965000 0 0 0 0 0 0
1.970000 0 0 0 0 0 0
1.975000 0 0 0 0 0 0
1.980000 0 0 0 0 0 0
1.985000 0 0 0 0 0 0
1.990000 0 0 0 0 0 0
1.995000 0 0 0 0 0 0
2.000000 0 0 0 0 0 0
2.005000 0 0 0 0 0 0
2.010000 0 0 0 0 0 0
2.015000 0 0 0 0 0 0
2.020000 0 0 0 0 0 0
2.025000 0 0 0 0 0 0
2.030000 0 0 0 0 0 0
2.035000 0 0 0 0 0 0
2.040000 0 0 0 0 0 0
2.045000 0 0 0 0 0 0
2.050000 0 0 0 0 0 0
2.055000 0 0 0 0 0 0
2.060000 0 0 0 0 0 0
2.065000 0 0 0 0 0 0
2.070000 0 0 0 0 0 0
2.075000 0 0 0 0 0 0
2.080000 0 0 0 0 0 0
2.085000 0 0 0 0 0 0
2.090000 0 0 0 0 0 0
2.095000 0 0 0 0 0 0
2.100000 0 0 0 0 0 0
2.105000 0 0 0 0 0 0
2.110000 0 0 0 0 0 0
2.115000 0 0 0 0 0 0
2.120000 0 0 0 0 0 0
2.125000 0 0 0 0 0 0
2.130000 0 0 0 0 0 0
2.135000 0 0 0 0 0 0
2.140000 0 0 0 0 0 0
2.145000 0 0 0 0 0 0
2.150000 0 0 0 0 0 0
2.155000 0 0 0 0 0 0
2.160000 0 0 0 0 0 0
2.165000 0 0 0 0 0 0
2.170000 0 0 0 0 0 0
2.175000 0 0 0 0 0 0
2.180000 0 0 0 0 0 0
2.185000 0 0 0 0 0 0
2.190000 0 0 0 0 0 0
2.195000 0 0 0 0 0 0
2.200000 0 0 0 0 0 0
2.205000 0 0 0 0 0 0
2.210000 0 0 0 0 0 0
2.215000 0 0 0 0 0 0
2.220000 0 0 0 0 0 0
2.225000 0 0 0 0 0 0
2.230000 0 0 0 0 0 0
2.235000 0 0 0 0 0 0
2.240000 0 0 0 0 0 0
2.245000 0 0 0 0 0 0
2.250000 0 0 0 0 0 0
2.255000 0 0 0 0 0 0
2.260000 0 0 0 0 0 0
2.265000 0 0 0 0 0 0
2.270000 0 0 0 0 0 0
2.275000 0 0 0 0 0 0
2.280000 0 0 0 0 0 0
2.285000 0 0 0 0 0 0
2.290000 0 0 0 0 0 0
2.295000 0 0 0 0 0 0
2.300000 0 0 0 0 0 0
2.305000 0 0 0 0 0 0
2.310000 0 0 0 0 0 0
2.315000 0 0 0 0 0 0
2.320000 0 0 0 0 0 0
2.325000 0 0 0 0 0 0
2.330000 0 0 0 0 0 0
2.335000 0 0 0 0 0 0
2.340000 0 0 0 0 0 0
2.345000 0 0 0 0 0 0
2.350000 0 0 0 0 0 0
2.355000 0 0 0 0 0 0
2.360000 0 0 0 0 0 0
2.365000 0 0 0 0 0 0
2.370000 0 0 0 0 0 0
2.375000 0 0 0 0 0 0
2.380000 0 0 0 0 0 0
2.385000 0 0 0 0 0 0
2.390000 0 0 0 0 0 0
2.395000 0 0 0 0 0 0
2.400000 0 0 0 0 0 0
2.405000 0 0 0 0 0 0
