# Supplementary material for: Refining amino acid hydrophobicity for dynamics simulation of membrane proteins
Source: PeerJ. 2018 Jan 10;6:e4230. doi: 10.7717/peerj.4230 (PMC5767086; doi:10.7717/peerj.4230)
Supplement: Supplemental Information 1 — Version 2.4 of the CgProt force field is included as a tar.gz archive. The package includes parameter text files, Python scripts, and equilibrated bilayer coordinates needed for simulations with the free Gromacs software package. [file peerj-06-4230-s001.tgz › cgprot24/nb/table_NEG_E1.xvg]

0.000000 0 0 204.775 5.215213e+02 0 0
0.005000 0 0 202.167 5.215213e+02 0 0
0.010000 0 0 199.56 5.215213e+02 0 0
0.015000 0 0 196.952 5.215213e+02 0 0
0.020000 0 0 194.345 5.215213e+02 0 0
0.025000 0 0 191.737 5.215213e+02 0 0
0.030000 0 0 189.129 5.215213e+02 0 0
0.035000 0 0 186.522 5.215213e+02 0 0
0.040000 0 0 183.914 5.215213e+02 0 0
0.045000 0 0 181.306 5.215213e+02 0 0
0.050000 0 0 178.699 5.215213e+02 0 0
0.055000 0 0 176.091 5.215213e+02 0 0
0.060000 0 0 173.484 5.215213e+02 0 0
0.065000 0 0 170.876 5.215213e+02 0 0
0.070000 0 0 168.269 5.215213e+02 0 0
0.075000 0 0 165.661 5.215213e+02 0 0
0.080000 0 0 163.053 5.215213e+02 0 0
0.085000 0 0 160.446 5.215213e+02 0 0
0.090000 0 0 157.838 5.215213e+02 0 0
0.095000 0 0 155.231 5.215213e+02 0 0
0.100000 0 0 152.623 5.215213e+02 0 0
0.105000 0 0 150.015 5.215213e+02 0 0
0.110000 0 0 147.408 5.215213e+02 0 0
0.115000 0 0 144.8 5.215213e+02 0 0
0.120000 0 0 142.192 5.215213e+02 0 0
0.125000 0 0 139.585 5.215213e+02 0 0
0.130000 0 0 136.977 5.215213e+02 0 0
0.135000 0 0 134.37 5.215213e+02 0 0
0.140000 0 0 131.762 5.215213e+02 0 0
0.145000 0 0 129.154 5.215213e+02 0 0
0.150000 0 0 126.547 5.215213e+02 0 0
0.155000 0 0 123.939 5.215213e+02 0 0
0.160000 0 0 121.332 5.215213e+02 0 0
0.165000 0 0 118.724 5.215213e+02 0 0
0.170000 0 0 116.116 5.215213e+02 0 0
0.175000 0 0 113.509 5.215213e+02 0 0
0.180000 0 0 110.901 5.215213e+02 0 0
0.185000 0 0 108.293 5.215213e+02 0 0
0.190000 0 0 105.686 5.215213e+02 0 0
0.195000 0 0 103.078 5.215213e+02 0 0
0.200000 0 0 100.471 5.215213e+02 0 0
0.205000 0 0 97.8631 5.215213e+02 0 0
0.210000 0 0 95.2555 5.215213e+02 0 0
0.215000 0 0 92.6479 5.215213e+02 0 0
0.220000 0 0 90.0403 5.215213e+02 0 0
0.225000 0 0 87.4327 5.215213e+02 0 0
0.230000 0 0 84.8251 5.215213e+02 0 0
0.235000 0 0 82.2175 5.215213e+02 0 0
0.240000 0 0 79.6099 5.215213e+02 0 0
0.245000 0 0 77.0023 5.215213e+02 0 0
0.250000 0 0 74.3947 5.215213e+02 0 0
0.255000 0 0 71.787 5.215213e+02 0 0
0.260000 0 0 69.1794 5.215213e+02 0 0
0.265000 0 0 66.5718 5.215213e+02 0 0
0.270000 0 0 63.9642 5.215213e+02 0 0
0.275000 0 0 61.3566 5.215213e+02 0 0
0.280000 0 0 58.749 5.215213e+02 0 0
0.285000 0 0 56.1414 5.215213e+02 0 0
0.290000 0 0 53.5338 5.215213e+02 0 0
0.295000 0 0 50.9262 5.215213e+02 0 0
0.300000 0 0 48.3186 5.215213e+02 0 0
0.305000 0 0 45.711 5.215213e+02 0 0
0.310000 0 0 43.1034 5.215213e+02 0 0
0.315000 0 0 40.4958 5.215213e+02 0 0
0.320000 0 0 37.8882 5.215213e+02 0 0
0.325000 0 0 35.2806 5.215213e+02 0 0
0.330000 0 0 32.673 5.215213e+02 0 0
0.335000 0 0 30.0653 5.215213e+02 0 0
0.340000 0 0 27.4577 5.215213e+02 0 0
0.345000 0 0 24.8501 5.215213e+02 0 0
0.350000 0 0 22.5533 4.008642e+02 0 0
0.355000 0 0 20.8052 3.020062e+02 0 0
0.360000 0 0 19.4969 2.249475e+02 0 0
0.365000 0 0 18.5194 1.696879e+02 0 0
0.370000 0 0 17.7636 1.362274e+02 0 0
0.375000 0 0 17.1208 1.245661e+02 0 0
0.380000 0 0 16.4939 1.261927e+02 0 0
0.385000 0 0 15.8608 1.268376e+02 0 0
0.390000 0 0 15.2275 1.262760e+02 0 0
0.395000 0 0 14.6 1.245079e+02 0 0
0.400000 0 0 13.9844 1.215332e+02 0 0
0.405000 0 0 13.3867 1.173521e+02 0 0
0.410000 0 0 12.8129 1.119920e+02 0 0
0.415000 0 0 12.2674 1.062172e+02 0 0
0.420000 0 0 11.7508 1.003738e+02 0 0
0.425000 0 0 11.2637 9.446167e+01 0 0
0.430000 0 0 10.8064 8.848085e+01 0 0
0.435000 0 0 10.379 8.243133e+01 0 0
0.440000 0 0 9.98215 7.631312e+01 0 0
0.445000 0 0 9.61578 7.037385e+01 0 0
0.450000 0 0 9.27616 6.570763e+01 0 0
0.455000 0 0 8.95637 6.244410e+01 0 0
0.460000 0 0 8.64938 6.058329e+01 0 0
0.465000 0 0 8.3482 6.012518e+01 0 0
0.470000 0 0 8.04579 6.106978e+01 0 0
0.475000 0 0 7.73516 6.341709e+01 0 0
0.480000 0 0 7.41044 6.642820e+01 0 0
0.485000 0 0 7.07133 6.917314e+01 0 0
0.490000 0 0 6.71916 7.164892e+01 0 0
0.495000 0 0 6.35529 7.385553e+01 0 0
0.500000 0 0 5.98105 7.579298e+01 0 0
0.505000 0 0 5.59781 7.746126e+01 0 0
0.510000 0 0 5.20691 7.881128e+01 0 0
0.515000 0 0 4.81165 7.906919e+01 0 0
0.520000 0 0 4.41849 7.796810e+01 0 0
0.525000 0 0 4.03423 7.550802e+01 0 0
0.530000 0 0 3.66567 7.168893e+01 0 0
0.535000 0 0 3.31961 6.651085e+01 0 0
0.540000 0 0 3.00283 5.997378e+01 0 0
0.545000 0 0 2.72159 5.257405e+01 0 0
0.550000 0 0 2.47563 4.596166e+01 0 0
0.555000 0 0 2.26044 4.026815e+01 0 0
0.560000 0 0 2.07142 3.549352e+01 0 0
0.565000 0 0 1.90397 3.163776e+01 0 0
0.570000 0 0 1.75351 2.870088e+01 0 0
0.575000 0 0 1.61543 2.668266e+01 0 0
0.580000 0 0 1.48609 2.502791e+01 0 0
0.585000 0 0 1.3654 2.322381e+01 0 0
0.590000 0 0 1.25411 2.127037e+01 0 0
0.595000 0 0 1.15295 1.916759e+01 0 0
0.600000 0 0 1.06268 1.691546e+01 0 0
0.605000 0 0 0.984042 1.451399e+01 0 0
0.610000 0 0 0.917768 1.199233e+01 0 0
0.615000 0 0 0.863775 9.647455e+00 0 0
0.620000 0 0 0.82087 7.556899e+00 0 0
0.625000 0 0 0.787782 5.720667e+00 0 0
0.630000 0 0 0.763239 4.138758e+00 0 0
0.635000 0 0 0.74597 2.811173e+00 0 0
0.640000 0 0 0.734704 1.737911e+00 0 0
0.645000 0 0 0.728322 7.935287e-01 0 0
0.650000 0 0 0.727101 -3.390630e-01 0 0
0.655000 0 0 0.732052 -1.675330e+00 0 0
0.660000 0 0 0.744194 -3.215271e+00 0 0
0.665000 0 0 0.764544 -4.958887e+00 0 0
0.670000 0 0 0.794122 -6.906179e+00 0 0
0.675000 0 0 0.833945 -9.051473e+00 0 0
0.680000 0 0 0.883778 -1.072706e+01 0 0
0.685000 0 0 0.939669 -1.147479e+01 0 0
0.690000 0 0 0.996979 -1.129465e+01 0 0
0.695000 0 0 1.05107 -1.018666e+01 0 0
0.700000 0 0 1.0973 -8.150815e+00 0 0
0.705000 0 0 1.13103 -5.187108e+00 0 0
0.710000 0 0 1.14777 -1.486027e+00 0 0
0.715000 0 0 1.14711 1.605630e+00 0 0
0.720000 0 0 1.13317 3.825600e+00 0 0
0.725000 0 0 1.11031 5.173882e+00 0 0
0.730000 0 0 1.08288 5.650475e+00 0 0
0.735000 0 0 1.05525 5.255381e+00 0 0
0.740000 0 0 1.03178 3.988599e+00 0 0
0.745000 0 0 1.01622 2.288465e+00 0 0
0.750000 0 0 1.00818 9.990186e-01 0 0
0.755000 0 0 1.00551 1.413512e-01 0 0
0.760000 0 0 1.00605 -2.845373e-01 0 0
0.765000 0 0 1.00764 -2.786467e-01 0 0
0.770000 0 0 1.00812 1.590228e-01 0 0
0.775000 0 0 1.00533 1.020780e+00 0 0
0.780000 0 0 0.99776 1.999463e+00 0 0
0.785000 0 0 0.985405 2.935663e+00 0 0
0.790000 0 0 0.968475 3.829378e+00 0 0
0.795000 0 0 0.947182 4.680610e+00 0 0
0.800000 0 0 0.921739 5.489358e+00 0 0
0.805000 0 0 0.892359 6.255622e+00 0 0
0.810000 0 0 0.859295 6.933426e+00 0 0
0.815000 0 0 0.823595 7.286847e+00 0 0
0.820000 0 0 0.787023 7.282547e+00 0 0
0.825000 0 0 0.751366 6.920525e+00 0 0
0.830000 0 0 0.718414 6.200781e+00 0 0
0.835000 0 0 0.689955 5.123315e+00 0 0
0.840000 0 0 0.667777 3.688127e+00 0 0
0.845000 0 0 0.653259 2.168901e+00 0 0
0.850000 0 0 0.645559 9.642224e-01 0 0
0.855000 0 0 0.643087 7.746315e-02 0 0
0.860000 0 0 0.644254 -4.913763e-01 0 0
0.865000 0 0 0.647471 -7.422961e-01 0 0
0.870000 0 0 0.651147 -6.752960e-01 0 0
0.875000 0 0 0.653698 -3.008876e-01 0 0
0.880000 0 0 0.654039 1.657117e-01 0 0
0.885000 0 0 0.65203 6.394178e-01 0 0
0.890000 0 0 0.647633 1.120231e+00 0 0
0.895000 0 0 0.640815 1.608150e+00 0 0
0.900000 0 0 0.63154 2.103177e+00 0 0
0.905000 0 0 0.619772 2.605310e+00 0 0
0.910000 0 0 0.605534 3.057921e+00 0 0
0.915000 0 0 0.589658 3.244322e+00 0 0
0.920000 0 0 0.573569 3.143253e+00 0 0
0.925000 0 0 0.558705 2.754713e+00 0 0
0.930000 0 0 0.546501 2.078703e+00 0 0
0.935000 0 0 0.538397 1.115222e+00 0 0
0.940000 0 0 0.535828 -1.357300e-01 0 0
0.945000 0 0 0.539705 -1.350573e+00 0 0
0.950000 0 0 0.54869 -2.179255e+00 0 0
0.955000 0 0 0.560853 -2.621643e+00 0 0
0.960000 0 0 0.574263 -2.677735e+00 0 0
0.965000 0 0 0.586987 -2.347532e+00 0 0
0.970000 0 0 0.597094 -1.631035e+00 0 0
0.975000 0 0 0.602673 -5.622285e-01 0 0
0.980000 0 0 0.602912 4.330543e-01 0 0
0.985000 0 0 0.598678 1.226803e+00 0 0
0.990000 0 0 0.59098 1.819018e+00 0 0
0.995000 0 0 0.580824 2.209699e+00 0 0
1.000000 0 0 0.569219 2.398846e+00 0 0
1.005 0 0 0.554989 2.846095 0 0
1.01 0 0 0.540758 2.846095 0 0
1.015 0 0 0.526528 2.846095 0 0
1.02 0 0 0.512297 2.846095 0 0
1.025 0 0 0.498067 2.846095 0 0
1.03 0 0 0.483836 2.846095 0 0
1.035 0 0 0.469606 2.846095 0 0
1.04 0 0 0.455375 2.846095 0 0
1.045 0 0 0.441145 2.846095 0 0
1.05 0 0 0.426914 2.846095 0 0
1.055 0 0 0.412684 2.846095 0 0
1.06 0 0 0.398453 2.846095 0 0
1.065 0 0 0.384223 2.846095 0 0
1.07 0 0 0.369992 2.846095 0 0
1.075 0 0 0.355762 2.846095 0 0
1.08 0 0 0.341531 2.846095 0 0
1.085 0 0 0.327301 2.846095 0 0
1.09 0 0 0.31307 2.846095 0 0
1.095 0 0 0.29884 2.846095 0 0
1.1 0 0 0.28461 2.846095 0 0
1.105 0 0 0.270379 2.846095 0 0
1.11 0 0 0.256149 2.846095 0 0
1.115 0 0 0.241918 2.846095 0 0
1.12 0 0 0.227688 2.846095 0 0
1.125 0 0 0.213457 2.846095 0 0
1.13 0 0 0.199227 2.846095 0 0
1.135 0 0 0.184996 2.846095 0 0
1.14 0 0 0.170766 2.846095 0 0
1.145 0 0 0.156535 2.846095 0 0
1.15 0 0 0.142305 2.846095 0 0
1.155 0 0 0.128074 2.846095 0 0
1.16 0 0 0.113844 2.846095 0 0
1.165 0 0 0.0996133 2.846095 0 0
1.17 0 0 0.0853829 2.846095 0 0
1.175 0 0 0.0711524 2.846095 0 0
1.18 0 0 0.0569219 2.846095 0 0
1.185 0 0 0.0426914 2.846095 0 0
1.19 0 0 0.028461 2.846095 0 0
1.195 0 0 0.0142305 2.846095 0 0
1.200000 0 0 0 0 0 0
1.205000 0 0 0 0 0 0
1.210000 0 0 0 0 0 0
1.215000 0 0 0 0 0 0
1.220000 0 0 0 0 0 0
1.225000 0 0 0 0 0 0
1.230000 0 0 0 0 0 0
1.235000 0 0 0 0 0 0
1.240000 0 0 0 0 0 0
1.245000 0 0 0 0 0 0
1.250000 0 0 0 0 0 0
1.255000 0 0 0 0 0 0
1.260000 0 0 0 0 0 0
1.265000 0 0 0 0 0 0
1.270000 0 0 0 0 0 0
1.275000 0 0 0 0 0 0
1.280000 0 0 0 0 0 0
1.285000 0 0 0 0 0 0
1.290000 0 0 0 0 0 0
1.295000 0 0 0 0 0 0
1.300000 0 0 0 0 0 0
1.305000 0 0 0 0 0 0
1.310000 0 0 0 0 0 0
1.315000 0 0 0 0 0 0
1.320000 0 0 0 0 0 0
1.325000 0 0 0 0 0 0
1.330000 0 0 0 0 0 0
1.335000 0 0 0 0 0 0
1.340000 0 0 0 0 0 0
1.345000 0 0 0 0 0 0
1.350000 0 0 0 0 0 0
1.355000 0 0 0 0 0 0
1.360000 0 0 0 0 0 0
1.365000 0 0 0 0 0 0
1.370000 0 0 0 0 0 0
1.375000 0 0 0 0 0 0
1.380000 0 0 0 0 0 0
1.385000 0 0 0 0 0 0
1.390000 0 0 0 0 0 0
1.395000 0 0 0 0 0 0
1.400000 0 0 0 0 0 0
1.405000 0 0 0 0 0 0
1.410000 0 0 0 0 0 0
1.415000 0 0 0 0 0 0
1.420000 0 0 0 0 0 0
1.425000 0 0 0 0 0 0
1.430000 0 0 0 0 0 0
1.435000 0 0 0 0 0 0
1.440000 0 0 0 0 0 0
1.445000 0 0 0 0 0 0
1.450000 0 0 0 0 0 0
1.455000 0 0 0 0 0 0
1.460000 0 0 0 0 0 0
1.465000 0 0 0 0 0 0
1.470000 0 0 0 0 0 0
1.475000 0 0 0 0 0 0
1.480000 0 0 0 0 0 0
1.485000 0 0 0 0 0 0
1.490000 0 0 0 0 0 0
1.495000 0 0 0 0 0 0
1.500000 0 0 0 0 0 0
1.505000 0 0 0 0 0 0
1.510000 0 0 0 0 0 0
1.515000 0 0 0 0 0 0
1.520000 0 0 0 0 0 0
1.525000 0 0 0 0 0 0
1.530000 0 0 0 0 0 0
1.535000 0 0 0 0 0 0
1.540000 0 0 0 0 0 0
1.545000 0 0 0 0 0 0
1.550000 0 0 0 0 0 0
1.555000 0 0 0 0 0 0
1.560000 0 0 0 0 0 0
1.565000 0 0 0 0 0 0
1.570000 0 0 0 0 0 0
1.575000 0 0 0 0 0 0
1.580000 0 0 0 0 0 0
1.585000 0 0 0 0 0 0
1.590000 0 0 0 0 0 0
1.595000 0 0 0 0 0 0
1.600000 0 0 0 0 0 0
1.605000 0 0 0 0 0 0
1.610000 0 0 0 0 0 0
1.615000 0 0 0 0 0 0
1.620000 0 0 0 0 0 0
1.625000 0 0 0 0 0 0
1.630000 0 0 0 0 0 0
1.635000 0 0 0 0 0 0
1.640000 0 0 0 0 0 0
1.645000 0 0 0 0 0 0
1.650000 0 0 0 0 0 0
1.655000 0 0 0 0 0 0
1.660000 0 0 0 0 0 0
1.665000 0 0 0 0 0 0
1.670000 0 0 0 0 0 0
1.675000 0 0 0 0 0 0
1.680000 0 0 0 0 0 0
1.685000 0 0 0 0 0 0
1.690000 0 0 0 0 0 0
1.695000 0 0 0 0 0 0
1.700000 0 0 0 0 0 0
1.705000 0 0 0 0 0 0
1.710000 0 0 0 0 0 0
1.715000 0 0 0 0 0 0
1.720000 0 0 0 0 0 0
1.725000 0 0 0 0 0 0
1.730000 0 0 0 0 0 0
1.735000 0 0 0 0 0 0
1.740000 0 0 0 0 0 0
1.745000 0 0 0 0 0 0
1.750000 0 0 0 0 0 0
1.755000 0 0 0 0 0 0
1.760000 0 0 0 0 0 0
1.765000 0 0 0 0 0 0
1.770000 0 0 0 0 0 0
1.775000 0 0 0 0 0 0
1.780000 0 0 0 0 0 0
1.785000 0 0 0 0 0 0
1.790000 0 0 0 0 0 0
1.795000 0 0 0 0 0 0
1.800000 0 0 0 0 0 0
1.805000 0 0 0 0 0 0
1.810000 0 0 0 0 0 0
1.815000 0 0 0 0 0 0
1.820000 0 0 0 0 0 0
1.825000 0 0 0 0 0 0
1.830000 0 0 0 0 0 0
1.835000 0 0 0 0 0 0
1.840000 0 0 0 0 0 0
1.845000 0 0 0 0 0 0
1.850000 0 0 0 0 0 0
1.855000 0 0 0 0 0 0
1.860000 0 0 0 0 0 0
1.865000 0 0 0 0 0 0
1.870000 0 0 0 0 0 0
1.875000 0 0 0 0 0 0
1.880000 0 0 0 0 0 0
1.885000 0 0 0 0 0 0
1.890000 0 0 0 0 0 0
1.895000 0 0 0 0 0 0
1.900000 0 0 0 0 0 0
1.905000 0 0 0 0 0 0
1.910000 0 0 0 0 0 0
1.915000 0 0 0 0 0 0
1.920000 0 0 0 0 0 0
1.925000 0 0 0 0 0 0
1.930000 0 0 0 0 0 0
1.935000 0 0 0 0 0 0
1.940000 0 0 0 0 0 0
1.945000 0 0 0 0 0 0
1.950000 0 0 0 0 0 0
1.955000 0 0 0 0 0 0
1.960000 0 0 0 0 0 0
1.965000 0 0 0 0 0 0
1.970000 0 0 0 0 0 0
1.975000 0 0 0 0 0 0
1.980000 0 0 0 0 0 0
1.985000 0 0 0 0 0 0
1.990000 0 0 0 0 0 0
1.995000 0 0 0 0 0 0
2.000000 0 0 0 0 0 0
2.005000 0 0 0 0 0 0
2.010000 0 0 0 0 0 0
2.015000 0 0 0 0 0 0
2.020000 0 0 0 0 0 0
2.025000 0 0 0 0 0 0
2.030000 0 0 0 0 0 0
2.035000 0 0 0 0 0 0
2.040000 0 0 0 0 0 0
2.045000 0 0 0 0 0 0
2.050000 0 0 0 0 0 0
2.055000 0 0 0 0 0 0
2.060000 0 0 0 0 0 0
2.065000 0 0 0 0 0 0
2.070000 0 0 0 0 0 0
2.075000 0 0 0 0 0 0
2.080000 0 0 0 0 0 0
2.085000 0 0 0 0 0 0
2.090000 0 0 0 0 0 0
2.095000 0 0 0 0 0 0
2.100000 0 0 0 0 0 0
2.105000 0 0 0 0 0 0
2.110000 0 0 0 0 0 0
2.115000 0 0 0 0 0 0
2.120000 0 0 0 0 0 0
2.125000 0 0 0 0 0 0
2.130000 0 0 0 0 0 0
2.135000 0 0 0 0 0 0
2.140000 0 0 0 0 0 0
2.145000 0 0 0 0 0 0
2.150000 0 0 0 0 0 0
2.155000 0 0 0 0 0 0
2.160000 0 0 0 0 0 0
2.165000 0 0 0 0 0 0
2.170000 0 0 0 0 0 0
2.175000 0 0 0 0 0 0
2.180000 0 0 0 0 0 0
2.185000 0 0 0 0 0 0
2.190000 0 0 0 0 0 0
2.195000 0 0 0 0 0 0
2.200000 0 0 0 0 0 0
2.205000 0 0 0 0 0 0
2.210000 0 0 0 0 0 0
2.215000 0 0 0 0 0 0
2.220000 0 0 0 0 0 0
2.225000 0 0 0 0 0 0
2.230000 0 0 0 0 0 0
2.235000 0 0 0 0 0 0
2.240000 0 0 0 0 0 0
2.245000 0 0 0 0 0 0
2.250000 0 0 0 0 0 0
2.255000 0 0 0 0 0 0
2.260000 0 0 0 0 0 0
2.265000 0 0 0 0 0 0
2.270000 0 0 0 0 0 0
2.275000 0 0 0 0 0 0
2.280000 0 0 0 0 0 0
2.285000 0 0 0 0 0 0
2.290000 0 0 0 0 0 0
2.295000 0 0 0 0 0 0
2.300000 0 0 0 0 0 0
2.305000 0 0 0 0 0 0
2.310000 0 0 0 0 0 0
2.315000 0 0 0 0 0 0
2.320000 0 0 0 0 0 0
2.325000 0 0 0 0 0 0
2.330000 0 0 0 0 0 0
2.335000 0 0 0 0 0 0
2.340000 0 0 0 0 0 0
2.345000 0 0 0 0 0 0
2.350000 0 0 0 0 0 0
2.355000 0 0 0 0 0 0
2.360000 0 0 0 0 0 0
2.365000 0 0 0 0 0 0
2.370000 0 0 0 0 0 0
2.375000 0 0 0 0 0 0
2.380000 0 0 0 0 0 0
2.385000 0 0 0 0 0 0
2.390000 0 0 0 0 0 0
2.395000 0 0 0 0 0 0
2.400000 0 0 0 0 0 0
2.405000 0 0 0 0 0 0
