# Supplementary material for: Refining amino acid hydrophobicity for dynamics simulation of membrane proteins
Source: PeerJ. 2018 Jan 10;6:e4230. doi: 10.7717/peerj.4230 (PMC5767086; doi:10.7717/peerj.4230)
Supplement: Supplemental Information 1 — Version 2.4 of the CgProt force field is included as a tar.gz archive. The package includes parameter text files, Python scripts, and equilibrated bilayer coordinates needed for simulations with the free Gromacs software package. [file peerj-06-4230-s001.tgz › cgprot24/nb/table_NEG_GL.xvg]

0.000000 0 0 66.3404 1.914293e+02 0 0
0.005000 0 0 65.3832 1.914293e+02 0 0
0.010000 0 0 64.4261 1.914293e+02 0 0
0.015000 0 0 63.4689 1.914293e+02 0 0
0.020000 0 0 62.5118 1.914293e+02 0 0
0.025000 0 0 61.5546 1.914293e+02 0 0
0.030000 0 0 60.5975 1.914293e+02 0 0
0.035000 0 0 59.6403 1.914293e+02 0 0
0.040000 0 0 58.6832 1.914293e+02 0 0
0.045000 0 0 57.726 1.914293e+02 0 0
0.050000 0 0 56.7689 1.914293e+02 0 0
0.055000 0 0 55.8118 1.914293e+02 0 0
0.060000 0 0 54.8546 1.914293e+02 0 0
0.065000 0 0 53.8975 1.914293e+02 0 0
0.070000 0 0 52.9403 1.914293e+02 0 0
0.075000 0 0 51.9832 1.914293e+02 0 0
0.080000 0 0 51.026 1.914293e+02 0 0
0.085000 0 0 50.0689 1.914293e+02 0 0
0.090000 0 0 49.1117 1.914293e+02 0 0
0.095000 0 0 48.1546 1.914293e+02 0 0
0.100000 0 0 47.1974 1.914293e+02 0 0
0.105000 0 0 46.2403 1.914293e+02 0 0
0.110000 0 0 45.2831 1.914293e+02 0 0
0.115000 0 0 44.326 1.914293e+02 0 0
0.120000 0 0 43.3688 1.914293e+02 0 0
0.125000 0 0 42.4117 1.914293e+02 0 0
0.130000 0 0 41.4546 1.914293e+02 0 0
0.135000 0 0 40.4974 1.914293e+02 0 0
0.140000 0 0 39.5403 1.914293e+02 0 0
0.145000 0 0 38.5831 1.914293e+02 0 0
0.150000 0 0 37.626 1.914293e+02 0 0
0.155000 0 0 36.6688 1.914293e+02 0 0
0.160000 0 0 35.7117 1.914293e+02 0 0
0.165000 0 0 34.7545 1.914293e+02 0 0
0.170000 0 0 33.7974 1.914293e+02 0 0
0.175000 0 0 32.8402 1.914293e+02 0 0
0.180000 0 0 31.8831 1.914293e+02 0 0
0.185000 0 0 30.926 1.914293e+02 0 0
0.190000 0 0 29.9688 1.914293e+02 0 0
0.195000 0 0 29.0116 1.914293e+02 0 0
0.200000 0 0 28.0545 1.914293e+02 0 0
0.205000 0 0 27.0974 1.914293e+02 0 0
0.210000 0 0 26.1402 1.914293e+02 0 0
0.215000 0 0 25.1831 1.914293e+02 0 0
0.220000 0 0 24.2259 1.914293e+02 0 0
0.225000 0 0 23.2688 1.914293e+02 0 0
0.230000 0 0 22.3116 1.914293e+02 0 0
0.235000 0 0 21.3545 1.914293e+02 0 0
0.240000 0 0 20.3973 1.914293e+02 0 0
0.245000 0 0 19.4402 1.914293e+02 0 0
0.250000 0 0 18.483 1.914293e+02 0 0
0.255000 0 0 17.5259 1.914293e+02 0 0
0.260000 0 0 16.5688 1.914293e+02 0 0
0.265000 0 0 15.6116 1.914293e+02 0 0
0.270000 0 0 14.6545 1.914293e+02 0 0
0.275000 0 0 13.6973 1.914293e+02 0 0
0.280000 0 0 12.7402 1.914293e+02 0 0
0.285000 0 0 11.783 1.914293e+02 0 0
0.290000 0 0 10.8259 1.914293e+02 0 0
0.295000 0 0 9.86872 1.914293e+02 0 0
0.300000 0 0 8.91158 1.914293e+02 0 0
0.305000 0 0 7.95443 1.914293e+02 0 0
0.310000 0 0 6.99728 1.914293e+02 0 0
0.315000 0 0 6.04014 1.914293e+02 0 0
0.320000 0 0 5.08299 1.914293e+02 0 0
0.325000 0 0 4.12584 1.914293e+02 0 0
0.330000 0 0 3.18571 1.838176e+02 0 0
0.335000 0 0 2.29573 1.713657e+02 0 0
0.340000 0 0 1.48012 1.540736e+02 0 0
0.345000 0 0 0.763064 1.319414e+02 0 0
0.350000 0 0 0.168771 1.049691e+02 0 0
0.355000 0 0 -0.278559 7.315653e+01 0 0
0.360000 0 0 -0.559218 3.995780e+01 0 0
0.365000 0 0 -0.688885 1.299340e+01 0 0
0.370000 0 0 -0.7 -7.462494e+00 0 0
0.375000 0 0 -0.625107 -2.140990e+01 0 0
0.380000 0 0 -0.496748 -2.884880e+01 0 0
0.385000 0 0 -0.347467 -2.977921e+01 0 0
0.390000 0 0 -0.209803 -2.421468e+01 0 0
0.395000 0 0 -0.108868 -1.632251e+01 0 0
0.400000 0 0 -0.0449457 -9.409398e+00 0 0
0.405000 0 0 -0.0131418 -3.475347e+00 0 0
0.410000 0 0 -0.0085604 1.479644e+00 0 0
0.415000 0 0 -0.0263064 5.455574e+00 0 0
0.420000 0 0 -0.0614844 8.452443e+00 0 0
0.425000 0 0 -0.109171 1.042105e+01 0 0
0.430000 0 0 -0.162849 1.074531e+01 0 0
0.435000 0 0 -0.213575 9.240122e+00 0 0
0.440000 0 0 -0.252201 5.905474e+00 0 0
0.445000 0 0 -0.269581 7.413708e-01 0 0
0.450000 0 0 -0.256566 -6.252189e+00 0 0
0.455000 0 0 -0.20401 -1.507521e+01 0 0
0.460000 0 0 -0.10362 -2.490007e+01 0 0
0.465000 0 0 0.0410636 -3.256117e+01 0 0
0.470000 0 0 0 0 0 0
0.475000 0 0 0 0 0 0
0.480000 0 0 0 0 0 0
0.485000 0 0 0 0 0 0
0.490000 0 0 0 0 0 0
0.495000 0 0 0 0 0 0
0.500000 0 0 0 0 0 0
0.505000 0 0 0 0 0 0
0.510000 0 0 0 0 0 0
0.515000 0 0 0 0 0 0
0.520000 0 0 0 0 0 0
0.525000 0 0 0 0 0 0
0.530000 0 0 0 0 0 0
0.535000 0 0 0 0 0 0
0.540000 0 0 0 0 0 0
0.545000 0 0 0 0 0 0
0.550000 0 0 0 0 0 0
0.555000 0 0 0 0 0 0
0.560000 0 0 0 0 0 0
0.565000 0 0 0 0 0 0
0.570000 0 0 0 0 0 0
0.575000 0 0 0 0 0 0
0.580000 0 0 0 0 0 0
0.585000 0 0 0 0 0 0
0.590000 0 0 0 0 0 0
0.595000 0 0 0 0 0 0
0.600000 0 0 0 0 0 0
0.605000 0 0 0 0 0 0
0.610000 0 0 0 0 0 0
0.615000 0 0 0 0 0 0
0.620000 0 0 0 0 0 0
0.625000 0 0 0 0 0 0
0.630000 0 0 0 0 0 0
0.635000 0 0 0 0 0 0
0.640000 0 0 0 0 0 0
0.645000 0 0 0 0 0 0
0.650000 0 0 0 0 0 0
0.655000 0 0 0 0 0 0
0.660000 0 0 0 0 0 0
0.665000 0 0 0 0 0 0
0.670000 0 0 0 0 0 0
0.675000 0 0 0 0 0 0
0.680000 0 0 0 0 0 0
0.685000 0 0 0 0 0 0
0.690000 0 0 0 0 0 0
0.695000 0 0 0 0 0 0
0.700000 0 0 0 0 0 0
0.705000 0 0 0 0 0 0
0.710000 0 0 0 0 0 0
0.715000 0 0 0 0 0 0
0.720000 0 0 0 0 0 0
0.725000 0 0 0 0 0 0
0.730000 0 0 0 0 0 0
0.735000 0 0 0 0 0 0
0.740000 0 0 0 0 0 0
0.745000 0 0 0 0 0 0
0.750000 0 0 0 0 0 0
0.755000 0 0 0 0 0 0
0.760000 0 0 0 0 0 0
0.765000 0 0 0 0 0 0
0.770000 0 0 0 0 0 0
0.775000 0 0 0 0 0 0
0.780000 0 0 0 0 0 0
0.785000 0 0 0 0 0 0
0.790000 0 0 0 0 0 0
0.795000 0 0 0 0 0 0
0.800000 0 0 0 0 0 0
0.805000 0 0 0 0 0 0
0.810000 0 0 0 0 0 0
0.815000 0 0 0 0 0 0
0.820000 0 0 0 0 0 0
0.825000 0 0 0 0 0 0
0.830000 0 0 0 0 0 0
0.835000 0 0 0 0 0 0
0.840000 0 0 0 0 0 0
0.845000 0 0 0 0 0 0
0.850000 0 0 0 0 0 0
0.855000 0 0 0 0 0 0
0.860000 0 0 0 0 0 0
0.865000 0 0 0 0 0 0
0.870000 0 0 0 0 0 0
0.875000 0 0 0 0 0 0
0.880000 0 0 0 0 0 0
0.885000 0 0 0 0 0 0
0.890000 0 0 0 0 0 0
0.895000 0 0 0 0 0 0
0.900000 0 0 0 0 0 0
0.905000 0 0 0 0 0 0
0.910000 0 0 0 0 0 0
0.915000 0 0 0 0 0 0
0.920000 0 0 0 0 0 0
0.925000 0 0 0 0 0 0
0.930000 0 0 0 0 0 0
0.935000 0 0 0 0 0 0
0.940000 0 0 0 0 0 0
0.945000 0 0 0 0 0 0
0.950000 0 0 0 0 0 0
0.955000 0 0 0 0 0 0
0.960000 0 0 0 0 0 0
0.965000 0 0 0 0 0 0
0.970000 0 0 0 0 0 0
0.975000 0 0 0 0 0 0
0.980000 0 0 0 0 0 0
0.985000 0 0 0 0 0 0
0.990000 0 0 0 0 0 0
0.995000 0 0 0 0 0 0
1.000000 0 0 0 0 0 0
1.005000 0 0 0 0 0 0
1.010000 0 0 0 0 0 0
1.015000 0 0 0 0 0 0
1.020000 0 0 0 0 0 0
1.025000 0 0 0 0 0 0
1.030000 0 0 0 0 0 0
1.035000 0 0 0 0 0 0
1.040000 0 0 0 0 0 0
1.045000 0 0 0 0 0 0
1.050000 0 0 0 0 0 0
1.055000 0 0 0 0 0 0
1.060000 0 0 0 0 0 0
1.065000 0 0 0 0 0 0
1.070000 0 0 0 0 0 0
1.075000 0 0 0 0 0 0
1.080000 0 0 0 0 0 0
1.085000 0 0 0 0 0 0
1.090000 0 0 0 0 0 0
1.095000 0 0 0 0 0 0
1.100000 0 0 0 0 0 0
1.105000 0 0 0 0 0 0
1.110000 0 0 0 0 0 0
1.115000 0 0 0 0 0 0
1.120000 0 0 0 0 0 0
1.125000 0 0 0 0 0 0
1.130000 0 0 0 0 0 0
1.135000 0 0 0 0 0 0
1.140000 0 0 0 0 0 0
1.145000 0 0 0 0 0 0
1.150000 0 0 0 0 0 0
1.155000 0 0 0 0 0 0
1.160000 0 0 0 0 0 0
1.165000 0 0 0 0 0 0
1.170000 0 0 0 0 0 0
1.175000 0 0 0 0 0 0
1.180000 0 0 0 0 0 0
1.185000 0 0 0 0 0 0
1.190000 0 0 0 0 0 0
1.195000 0 0 0 0 0 0
1.200000 0 0 0 0 0 0
1.205000 0 0 0 0 0 0
1.210000 0 0 0 0 0 0
1.215000 0 0 0 0 0 0
1.220000 0 0 0 0 0 0
1.225000 0 0 0 0 0 0
1.230000 0 0 0 0 0 0
1.235000 0 0 0 0 0 0
1.240000 0 0 0 0 0 0
1.245000 0 0 0 0 0 0
1.250000 0 0 0 0 0 0
1.255000 0 0 0 0 0 0
1.260000 0 0 0 0 0 0
1.265000 0 0 0 0 0 0
1.270000 0 0 0 0 0 0
1.275000 0 0 0 0 0 0
1.280000 0 0 0 0 0 0
1.285000 0 0 0 0 0 0
1.290000 0 0 0 0 0 0
1.295000 0 0 0 0 0 0
1.300000 0 0 0 0 0 0
1.305000 0 0 0 0 0 0
1.310000 0 0 0 0 0 0
1.315000 0 0 0 0 0 0
1.320000 0 0 0 0 0 0
1.325000 0 0 0 0 0 0
1.330000 0 0 0 0 0 0
1.335000 0 0 0 0 0 0
1.340000 0 0 0 0 0 0
1.345000 0 0 0 0 0 0
1.350000 0 0 0 0 0 0
1.355000 0 0 0 0 0 0
1.360000 0 0 0 0 0 0
1.365000 0 0 0 0 0 0
1.370000 0 0 0 0 0 0
1.375000 0 0 0 0 0 0
1.380000 0 0 0 0 0 0
1.385000 0 0 0 0 0 0
1.390000 0 0 0 0 0 0
1.395000 0 0 0 0 0 0
1.400000 0 0 0 0 0 0
1.405000 0 0 0 0 0 0
1.410000 0 0 0 0 0 0
1.415000 0 0 0 0 0 0
1.420000 0 0 0 0 0 0
1.425000 0 0 0 0 0 0
1.430000 0 0 0 0 0 0
1.435000 0 0 0 0 0 0
1.440000 0 0 0 0 0 0
1.445000 0 0 0 0 0 0
1.450000 0 0 0 0 0 0
1.455000 0 0 0 0 0 0
1.460000 0 0 0 0 0 0
1.465000 0 0 0 0 0 0
1.470000 0 0 0 0 0 0
1.475000 0 0 0 0 0 0
1.480000 0 0 0 0 0 0
1.485000 0 0 0 0 0 0
1.490000 0 0 0 0 0 0
1.495000 0 0 0 0 0 0
1.500000 0 0 0 0 0 0
1.505000 0 0 0 0 0 0
1.510000 0 0 0 0 0 0
1.515000 0 0 0 0 0 0
1.520000 0 0 0 0 0 0
1.525000 0 0 0 0 0 0
1.530000 0 0 0 0 0 0
1.535000 0 0 0 0 0 0
1.540000 0 0 0 0 0 0
1.545000 0 0 0 0 0 0
1.550000 0 0 0 0 0 0
1.555000 0 0 0 0 0 0
1.560000 0 0 0 0 0 0
1.565000 0 0 0 0 0 0
1.570000 0 0 0 0 0 0
1.575000 0 0 0 0 0 0
1.580000 0 0 0 0 0 0
1.585000 0 0 0 0 0 0
1.590000 0 0 0 0 0 0
1.595000 0 0 0 0 0 0
1.600000 0 0 0 0 0 0
1.605000 0 0 0 0 0 0
1.610000 0 0 0 0 0 0
1.615000 0 0 0 0 0 0
1.620000 0 0 0 0 0 0
1.625000 0 0 0 0 0 0
1.630000 0 0 0 0 0 0
1.635000 0 0 0 0 0 0
1.640000 0 0 0 0 0 0
1.645000 0 0 0 0 0 0
1.650000 0 0 0 0 0 0
1.655000 0 0 0 0 0 0
1.660000 0 0 0 0 0 0
1.665000 0 0 0 0 0 0
1.670000 0 0 0 0 0 0
1.675000 0 0 0 0 0 0
1.680000 0 0 0 0 0 0
1.685000 0 0 0 0 0 0
1.690000 0 0 0 0 0 0
1.695000 0 0 0 0 0 0
1.700000 0 0 0 0 0 0
1.705000 0 0 0 0 0 0
1.710000 0 0 0 0 0 0
1.715000 0 0 0 0 0 0
1.720000 0 0 0 0 0 0
1.725000 0 0 0 0 0 0
1.730000 0 0 0 0 0 0
1.735000 0 0 0 0 0 0
1.740000 0 0 0 0 0 0
1.745000 0 0 0 0 0 0
1.750000 0 0 0 0 0 0
1.755000 0 0 0 0 0 0
1.760000 0 0 0 0 0 0
1.765000 0 0 0 0 0 0
1.770000 0 0 0 0 0 0
1.775000 0 0 0 0 0 0
1.780000 0 0 0 0 0 0
1.785000 0 0 0 0 0 0
1.790000 0 0 0 0 0 0
1.795000 0 0 0 0 0 0
1.800000 0 0 0 0 0 0
1.805000 0 0 0 0 0 0
1.810000 0 0 0 0 0 0
1.815000 0 0 0 0 0 0
1.820000 0 0 0 0 0 0
1.825000 0 0 0 0 0 0
1.830000 0 0 0 0 0 0
1.835000 0 0 0 0 0 0
1.840000 0 0 0 0 0 0
1.845000 0 0 0 0 0 0
1.850000 0 0 0 0 0 0
1.855000 0 0 0 0 0 0
1.860000 0 0 0 0 0 0
1.865000 0 0 0 0 0 0
1.870000 0 0 0 0 0 0
1.875000 0 0 0 0 0 0
1.880000 0 0 0 0 0 0
1.885000 0 0 0 0 0 0
1.890000 0 0 0 0 0 0
1.895000 0 0 0 0 0 0
1.900000 0 0 0 0 0 0
1.905000 0 0 0 0 0 0
1.910000 0 0 0 0 0 0
1.915000 0 0 0 0 0 0
1.920000 0 0 0 0 0 0
1.925000 0 0 0 0 0 0
1.930000 0 0 0 0 0 0
1.935000 0 0 0 0 0 0
1.940000 0 0 0 0 0 0
1.945000 0 0 0 0 0 0
1.950000 0 0 0 0 0 0
1.955000 0 0 0 0 0 0
1.960000 0 0 0 0 0 0
1.965000 0 0 0 0 0 0
1.970000 0 0 0 0 0 0
1.975000 0 0 0 0 0 0
1.980000 0 0 0 0 0 0
1.985000 0 0 0 0 0 0
1.990000 0 0 0 0 0 0
1.995000 0 0 0 0 0 0
2.000000 0 0 0 0 0 0
2.005000 0 0 0 0 0 0
2.010000 0 0 0 0 0 0
2.015000 0 0 0 0 0 0
2.020000 0 0 0 0 0 0
2.025000 0 0 0 0 0 0
2.030000 0 0 0 0 0 0
2.035000 0 0 0 0 0 0
2.040000 0 0 0 0 0 0
2.045000 0 0 0 0 0 0
2.050000 0 0 0 0 0 0
2.055000 0 0 0 0 0 0
2.060000 0 0 0 0 0 0
2.065000 0 0 0 0 0 0
2.070000 0 0 0 0 0 0
2.075000 0 0 0 0 0 0
2.080000 0 0 0 0 0 0
2.085000 0 0 0 0 0 0
2.090000 0 0 0 0 0 0
2.095000 0 0 0 0 0 0
2.100000 0 0 0 0 0 0
2.105000 0 0 0 0 0 0
2.110000 0 0 0 0 0 0
2.115000 0 0 0 0 0 0
2.120000 0 0 0 0 0 0
2.125000 0 0 0 0 0 0
2.130000 0 0 0 0 0 0
2.135000 0 0 0 0 0 0
2.140000 0 0 0 0 0 0
2.145000 0 0 0 0 0 0
2.150000 0 0 0 0 0 0
2.155000 0 0 0 0 0 0
2.160000 0 0 0 0 0 0
2.165000 0 0 0 0 0 0
2.170000 0 0 0 0 0 0
2.175000 0 0 0 0 0 0
2.180000 0 0 0 0 0 0
2.185000 0 0 0 0 0 0
2.190000 0 0 0 0 0 0
2.195000 0 0 0 0 0 0
2.200000 0 0 0 0 0 0
2.205000 0 0 0 0 0 0
2.210000 0 0 0 0 0 0
2.215000 0 0 0 0 0 0
2.220000 0 0 0 0 0 0
2.225000 0 0 0 0 0 0
2.230000 0 0 0 0 0 0
2.235000 0 0 0 0 0 0
2.240000 0 0 0 0 0 0
2.245000 0 0 0 0 0 0
2.250000 0 0 0 0 0 0
2.255000 0 0 0 0 0 0
2.260000 0 0 0 0 0 0
2.265000 0 0 0 0 0 0
2.270000 0 0 0 0 0 0
2.275000 0 0 0 0 0 0
2.280000 0 0 0 0 0 0
2.285000 0 0 0 0 0 0
2.290000 0 0 0 0 0 0
2.295000 0 0 0 0 0 0
2.300000 0 0 0 0 0 0
2.305000 0 0 0 0 0 0
2.310000 0 0 0 0 0 0
2.315000 0 0 0 0 0 0
2.320000 0 0 0 0 0 0
2.325000 0 0 0 0 0 0
2.330000 0 0 0 0 0 0
2.335000 0 0 0 0 0 0
2.340000 0 0 0 0 0 0
2.345000 0 0 0 0 0 0
2.350000 0 0 0 0 0 0
2.355000 0 0 0 0 0 0
2.360000 0 0 0 0 0 0
2.365000 0 0 0 0 0 0
2.370000 0 0 0 0 0 0
2.375000 0 0 0 0 0 0
2.380000 0 0 0 0 0 0
2.385000 0 0 0 0 0 0
2.390000 0 0 0 0 0 0
2.395000 0 0 0 0 0 0
2.400000 0 0 0 0 0 0
2.405000 0 0 0 0 0 0
