# Supplementary material for: Refining amino acid hydrophobicity for dynamics simulation of membrane proteins
Source: PeerJ. 2018 Jan 10;6:e4230. doi: 10.7717/peerj.4230 (PMC5767086; doi:10.7717/peerj.4230)
Supplement: Supplemental Information 1 — Version 2.4 of the CgProt force field is included as a tar.gz archive. The package includes parameter text files, Python scripts, and equilibrated bilayer coordinates needed for simulations with the free Gromacs software package. [file peerj-06-4230-s001.tgz › cgprot24/nb/table_NEG_NEG.xvg]

0.000000 0 0 1.250618e+02 3.227118e+02 0 0
0.005000 0 0 1.234482e+02 3.227118e+02 0 0
0.010000 0 0 1.218347e+02 3.227118e+02 0 0
0.015000 0 0 1.202211e+02 3.227118e+02 0 0
0.020000 0 0 1.186076e+02 3.227118e+02 0 0
0.025000 0 0 1.169940e+02 3.227118e+02 0 0
0.030000 0 0 1.153805e+02 3.227118e+02 0 0
0.035000 0 0 1.137669e+02 3.227118e+02 0 0
0.040000 0 0 1.121533e+02 3.227118e+02 0 0
0.045000 0 0 1.105398e+02 3.227118e+02 0 0
0.050000 0 0 1.089262e+02 3.227118e+02 0 0
0.055000 0 0 1.073127e+02 3.227118e+02 0 0
0.060000 0 0 1.056991e+02 3.227118e+02 0 0
0.065000 0 0 1.040855e+02 3.227118e+02 0 0
0.070000 0 0 1.024720e+02 3.227118e+02 0 0
0.075000 0 0 1.008584e+02 3.227118e+02 0 0
0.080000 0 0 9.924486e+01 3.227118e+02 0 0
0.085000 0 0 9.763130e+01 3.227118e+02 0 0
0.090000 0 0 9.601774e+01 3.227118e+02 0 0
0.095000 0 0 9.440418e+01 3.227118e+02 0 0
0.100000 0 0 9.279062e+01 3.227118e+02 0 0
0.105000 0 0 9.117707e+01 3.227118e+02 0 0
0.110000 0 0 8.956351e+01 3.227118e+02 0 0
0.115000 0 0 8.794995e+01 3.227118e+02 0 0
0.120000 0 0 8.633639e+01 3.227118e+02 0 0
0.125000 0 0 8.472283e+01 3.227118e+02 0 0
0.130000 0 0 8.310927e+01 3.227118e+02 0 0
0.135000 0 0 8.149571e+01 3.227118e+02 0 0
0.140000 0 0 7.988215e+01 3.227118e+02 0 0
0.145000 0 0 7.826859e+01 3.227118e+02 0 0
0.150000 0 0 7.665503e+01 3.227118e+02 0 0
0.155000 0 0 7.504147e+01 3.227118e+02 0 0
0.160000 0 0 7.342792e+01 3.227118e+02 0 0
0.165000 0 0 7.181436e+01 3.227118e+02 0 0
0.170000 0 0 7.020080e+01 3.227118e+02 0 0
0.175000 0 0 6.858724e+01 3.227118e+02 0 0
0.180000 0 0 6.697368e+01 3.227118e+02 0 0
0.185000 0 0 6.536012e+01 3.227118e+02 0 0
0.190000 0 0 6.374656e+01 3.227118e+02 0 0
0.195000 0 0 6.213300e+01 3.227118e+02 0 0
0.200000 0 0 6.051944e+01 3.227118e+02 0 0
0.205000 0 0 5.890588e+01 3.227118e+02 0 0
0.210000 0 0 5.729233e+01 3.227118e+02 0 0
0.215000 0 0 5.567877e+01 3.227118e+02 0 0
0.220000 0 0 5.406521e+01 3.227118e+02 0 0
0.225000 0 0 5.245165e+01 3.227118e+02 0 0
0.230000 0 0 5.083809e+01 3.227118e+02 0 0
0.235000 0 0 4.922453e+01 3.227118e+02 0 0
0.240000 0 0 4.761097e+01 3.227118e+02 0 0
0.245000 0 0 4.599741e+01 3.227118e+02 0 0
0.250000 0 0 4.438385e+01 3.227118e+02 0 0
0.255000 0 0 4.277029e+01 3.227118e+02 0 0
0.260000 0 0 4.115673e+01 3.227118e+02 0 0
0.265000 0 0 3.954318e+01 3.227118e+02 0 0
0.270000 0 0 3.792962e+01 3.227118e+02 0 0
0.275000 0 0 3.631606e+01 3.227118e+02 0 0
0.280000 0 0 3.470250e+01 3.227118e+02 0 0
0.285000 0 0 3.308894e+01 3.227118e+02 0 0
0.290000 0 0 3.147538e+01 3.227118e+02 0 0
0.295000 0 0 2.986182e+01 3.227118e+02 0 0
0.300000 0 0 2.824826e+01 3.227118e+02 0 0
0.305000 0 0 2.663470e+01 3.227118e+02 0 0
0.310000 0 0 2.502114e+01 3.227118e+02 0 0
0.315000 0 0 2.340758e+01 3.227118e+02 0 0
0.320000 0 0 2.179403e+01 3.227118e+02 0 0
0.325000 0 0 2.018047e+01 3.227118e+02 0 0
0.330000 0 0 1.856691e+01 3.227118e+02 0 0
0.335000 0 0 1.695335e+01 3.227118e+02 0 0
0.340000 0 0 1.533979e+01 3.227118e+02 0 0
0.345000 0 0 1.379329e+01 2.954699e+02 0 0
0.350000 0 0 1.238928e+01 2.657138e+02 0 0
0.355000 0 0 1.114034e+01 2.334434e+02 0 0
0.360000 0 0 1.005904e+01 1.986588e+02 0 0
0.365000 0 0 9.157942e+00 1.613600e+02 0 0
0.370000 0 0 8.449627e+00 1.215470e+02 0 0
0.375000 0 0 7.941247e+00 8.308702e+01 0 0
0.380000 0 0 7.604723e+00 5.292955e+01 0 0
0.385000 0 0 7.397881e+00 3.121452e+01 0 0
0.390000 0 0 7.278507e+00 1.794192e+01 0 0
0.395000 0 0 7.204391e+00 1.311175e+01 0 0
0.400000 0 0 7.133319e+00 1.672402e+01 0 0
0.405000 0 0 7.023140e+00 2.857793e+01 0 0
0.410000 0 0 6.848404e+00 4.066210e+01 0 0
0.415000 0 0 6.623063e+00 4.882005e+01 0 0
0.420000 0 0 6.366747e+00 5.305178e+01 0 0
0.425000 0 0 6.099089e+00 5.335730e+01 0 0
0.430000 0 0 5.839718e+00 4.973660e+01 0 0
0.435000 0 0 5.608267e+00 4.218968e+01 0 0
0.440000 0 0 5.423667e+00 3.152165e+01 0 0
0.445000 0 0 5.290224e+00 2.219319e+01 0 0
0.450000 0 0 5.198361e+00 1.488935e+01 0 0
0.455000 0 0 5.137956e+00 9.610128e+00 0 0
0.460000 0 0 5.098885e+00 6.355521e+00 0 0
0.465000 0 0 5.071026e+00 5.125528e+00 0 0
0.470000 0 0 5.044255e+00 5.920152e+00 0 0
0.475000 0 0 5.009788e+00 7.806566e+00 0 0
0.480000 0 0 4.967012e+00 9.220722e+00 0 0
0.485000 0 0 4.918408e+00 1.013797e+01 0 0
0.490000 0 0 4.866461e+00 1.055830e+01 0 0
0.495000 0 0 4.813654e+00 1.048173e+01 0 0
0.500000 0 0 4.762472e+00 9.908240e+00 0 0
0.505000 0 0 4.715393e+00 8.857003e+00 0 0
0.510000 0 0 4.673544e+00 7.959331e+00 0 0
0.515000 0 0 4.635034e+00 7.521150e+00 0 0
0.520000 0 0 4.597566e+00 7.542462e+00 0 0
0.525000 0 0 4.558843e+00 8.023265e+00 0 0
0.530000 0 0 4.516568e+00 8.963561e+00 0 0
0.535000 0 0 4.468442e+00 1.036335e+01 0 0
0.540000 0 0 4.412298e+00 1.207828e+01 0 0
0.545000 0 0 4.348462e+00 1.336788e+01 0 0
0.550000 0 0 4.279503e+00 1.412753e+01 0 0
0.555000 0 0 4.208070e+00 1.435723e+01 0 0
0.560000 0 0 4.136814e+00 1.405698e+01 0 0
0.565000 0 0 4.068384e+00 1.322678e+01 0 0
0.570000 0 0 4.005429e+00 1.186662e+01 0 0
0.575000 0 0 3.950499e+00 1.004562e+01 0 0
0.580000 0 0 3.905559e+00 7.871803e+00 0 0
0.585000 0 0 3.872367e+00 5.346445e+00 0 0
0.590000 0 0 3.852681e+00 2.469549e+00 0 0
0.595000 0 0 3.848258e+00 -7.588853e-01 0 0
0.600000 0 0 3.860855e+00 -4.338858e+00 0 0
0.605000 0 0 3.892218e+00 -8.230883e+00 0 0
0.610000 0 0 3.941678e+00 -1.134042e+01 0 0
0.615000 0 0 4.003492e+00 -1.317191e+01 0 0
0.620000 0 0 4.071267e+00 -1.372536e+01 0 0
0.625000 0 0 4.138615e+00 -1.300078e+01 0 0
0.630000 0 0 4.199145e+00 -1.099816e+01 0 0
0.635000 0 0 4.246467e+00 -7.717503e+00 0 0
0.640000 0 0 4.274558e+00 -3.552508e+00 0 0
0.645000 0 0 4.283867e+00 -3.763797e-01 0 0
0.650000 0 0 4.280374e+00 1.568083e+00 0 0
0.655000 0 0 4.270239e+00 2.280881e+00 0 0
0.660000 0 0 4.259618e+00 1.762013e+00 0 0
0.665000 0 0 4.254671e+00 1.147995e-02 0 0
0.670000 0 0 4.261556e+00 -2.970718e+00 0 0
0.675000 0 0 4.284910e+00 -6.170421e+00 0 0
0.680000 0 0 4.321143e+00 -8.110845e+00 0 0
0.685000 0 0 4.363899e+00 -8.779502e+00 0 0
0.690000 0 0 4.406818e+00 -8.176393e+00 0 0
0.695000 0 0 4.443543e+00 -6.301517e+00 0 0
0.700000 0 0 4.467714e+00 -3.154874e+00 0 0
0.705000 0 0 4.472994e+00 1.207773e+00 0 0
0.710000 0 0 4.456033e+00 5.466301e+00 0 0
0.715000 0 0 4.419436e+00 9.062229e+00 0 0
0.720000 0 0 4.366515e+00 1.199556e+01 0 0
0.725000 0 0 4.300584e+00 1.426628e+01 0 0
0.730000 0 0 4.224957e+00 1.587441e+01 0 0
0.735000 0 0 4.142945e+00 1.681994e+01 0 0
0.740000 0 0 4.057806e+00 1.715980e+01 0 0
0.745000 0 0 3.971908e+00 1.714558e+01 0 0
0.750000 0 0 3.886891e+00 1.680711e+01 0 0
0.755000 0 0 3.804377e+00 1.614439e+01 0 0
0.760000 0 0 3.725988e+00 1.515742e+01 0 0
0.765000 0 0 3.653343e+00 1.384621e+01 0 0
0.770000 0 0 3.588066e+00 1.221074e+01 0 0
0.775000 0 0 3.531422e+00 1.048224e+01 0 0
0.780000 0 0 3.482874e+00 8.973989e+00 0 0
0.785000 0 0 3.441312e+00 7.687721e+00 0 0
0.790000 0 0 3.405627e+00 6.623441e+00 0 0
0.795000 0 0 3.374708e+00 5.781149e+00 0 0
0.800000 0 0 3.347445e+00 5.160844e+00 0 0
0.805000 0 0 3.322732e+00 4.756807e+00 0 0
0.810000 0 0 3.299732e+00 4.451930e+00 0 0
0.815000 0 0 3.278124e+00 4.199921e+00 0 0
0.820000 0 0 3.257645e+00 4.000777e+00 0 0
0.825000 0 0 3.238028e+00 3.854501e+00 0 0
0.830000 0 0 3.219011e+00 3.761091e+00 0 0
0.835000 0 0 3.200329e+00 3.720547e+00 0 0
0.840000 0 0 3.181692e+00 3.758695e+00 0 0
0.845000 0 0 3.162423e+00 3.981673e+00 0 0
0.850000 0 0 3.141548e+00 4.400951e+00 0 0
0.855000 0 0 3.118086e+00 5.016530e+00 0 0
0.860000 0 0 3.091056e+00 5.828408e+00 0 0
0.865000 0 0 3.059475e+00 6.836586e+00 0 0
0.870000 0 0 3.022363e+00 8.041065e+00 0 0
0.875000 0 0 2.979114e+00 9.201417e+00 0 0
0.880000 0 0 2.930928e+00 1.001493e+01 0 0
0.885000 0 0 2.879544e+00 1.048064e+01 0 0
0.890000 0 0 2.826701e+00 1.059852e+01 0 0
0.895000 0 0 2.774139e+00 1.036860e+01 0 0
0.900000 0 0 2.723595e+00 9.790862e+00 0 0
0.905000 0 0 2.676799e+00 8.888617e+00 0 0
0.910000 0 0 2.634483e+00 8.078819e+00 0 0
0.915000 0 0 2.595600e+00 7.515476e+00 0 0
0.920000 0 0 2.558917e+00 7.198589e+00 0 0
0.925000 0 0 2.523203e+00 7.128155e+00 0 0
0.930000 0 0 2.487225e+00 7.304177e+00 0 0
0.935000 0 0 2.449751e+00 7.726654e+00 0 0
0.940000 0 0 2.409638e+00 8.307851e+00 0 0
0.945000 0 0 2.367001e+00 8.712058e+00 0 0
0.950000 0 0 2.322868e+00 8.906332e+00 0 0
0.955000 0 0 2.278288e+00 8.890673e+00 0 0
0.960000 0 0 2.234311e+00 8.665081e+00 0 0
0.965000 0 0 2.191987e+00 8.229557e+00 0 0
0.970000 0 0 2.152365e+00 7.584099e+00 0 0
0.975 0 0 2.10557 9.358109 0 0
0.98 0 0 2.05878 9.358109 0 0
0.985 0 0 2.01199 9.358109 0 0
0.99 0 0 1.9652 9.358109 0 0
0.995 0 0 1.91841 9.358109 0 0
1 0 0 1.87162 9.358109 0 0
1.005 0 0 1.82483 9.358109 0 0
1.01 0 0 1.77804 9.358109 0 0
1.015 0 0 1.73125 9.358109 0 0
1.02 0 0 1.68446 9.358109 0 0
1.025 0 0 1.63767 9.358109 0 0
1.03 0 0 1.59088 9.358109 0 0
1.035 0 0 1.54409 9.358109 0 0
1.04 0 0 1.4973 9.358109 0 0
1.045 0 0 1.45051 9.358109 0 0
1.05 0 0 1.40372 9.358109 0 0
1.055 0 0 1.35693 9.358109 0 0
1.06 0 0 1.31013 9.358109 0 0
1.065 0 0 1.26334 9.358109 0 0
1.07 0 0 1.21655 9.358109 0 0
1.075 0 0 1.16976 9.358109 0 0
1.08 0 0 1.12297 9.358109 0 0
1.085 0 0 1.07618 9.358109 0 0
1.09 0 0 1.02939 9.358109 0 0
1.095 0 0 0.982601 9.358109 0 0
1.1 0 0 0.93581 9.358109 0 0
1.105 0 0 0.88902 9.358109 0 0
1.11 0 0 0.842229 9.358109 0 0
1.115 0 0 0.795438 9.358109 0 0
1.12 0 0 0.748648 9.358109 0 0
1.125 0 0 0.701857 9.358109 0 0
1.13 0 0 0.655067 9.358109 0 0
1.135 0 0 0.608276 9.358109 0 0
1.14 0 0 0.561486 9.358109 0 0
1.145 0 0 0.514695 9.358109 0 0
1.15 0 0 0.467905 9.358109 0 0
1.155 0 0 0.421114 9.358109 0 0
1.16 0 0 0.374324 9.358109 0 0
1.165 0 0 0.327533 9.358109 0 0
1.17 0 0 0.280742 9.358109 0 0
1.175 0 0 0.233952 9.358109 0 0
1.18 0 0 0.187161 9.358109 0 0
1.185 0 0 0.140371 9.358109 0 0
1.19 0 0 0.0935803 9.358109 0 0
1.195 0 0 0.0467897 9.358109 0 0
1.200000 0 0 0 0 0 0
1.205000 0 0 0 0 0 0
1.210000 0 0 0 0 0 0
1.215000 0 0 0 0 0 0
1.220000 0 0 0 0 0 0
1.225000 0 0 0 0 0 0
1.230000 0 0 0 0 0 0
1.235000 0 0 0 0 0 0
1.240000 0 0 0 0 0 0
1.245000 0 0 0 0 0 0
1.250000 0 0 0 0 0 0
1.255000 0 0 0 0 0 0
1.260000 0 0 0 0 0 0
1.265000 0 0 0 0 0 0
1.270000 0 0 0 0 0 0
1.275000 0 0 0 0 0 0
1.280000 0 0 0 0 0 0
1.285000 0 0 0 0 0 0
1.290000 0 0 0 0 0 0
1.295000 0 0 0 0 0 0
1.300000 0 0 0 0 0 0
1.305000 0 0 0 0 0 0
1.310000 0 0 0 0 0 0
1.315000 0 0 0 0 0 0
1.320000 0 0 0 0 0 0
1.325000 0 0 0 0 0 0
1.330000 0 0 0 0 0 0
1.335000 0 0 0 0 0 0
1.340000 0 0 0 0 0 0
1.345000 0 0 0 0 0 0
1.350000 0 0 0 0 0 0
1.355000 0 0 0 0 0 0
1.360000 0 0 0 0 0 0
1.365000 0 0 0 0 0 0
1.370000 0 0 0 0 0 0
1.375000 0 0 0 0 0 0
1.380000 0 0 0 0 0 0
1.385000 0 0 0 0 0 0
1.390000 0 0 0 0 0 0
1.395000 0 0 0 0 0 0
1.400000 0 0 0 0 0 0
1.405000 0 0 0 0 0 0
1.410000 0 0 0 0 0 0
1.415000 0 0 0 0 0 0
1.420000 0 0 0 0 0 0
1.425000 0 0 0 0 0 0
1.430000 0 0 0 0 0 0
1.435000 0 0 0 0 0 0
1.440000 0 0 0 0 0 0
1.445000 0 0 0 0 0 0
1.450000 0 0 0 0 0 0
1.455000 0 0 0 0 0 0
1.460000 0 0 0 0 0 0
1.465000 0 0 0 0 0 0
1.470000 0 0 0 0 0 0
1.475000 0 0 0 0 0 0
1.480000 0 0 0 0 0 0
1.485000 0 0 0 0 0 0
1.490000 0 0 0 0 0 0
1.495000 0 0 0 0 0 0
1.500000 0 0 0 0 0 0
1.505000 0 0 0 0 0 0
1.510000 0 0 0 0 0 0
1.515000 0 0 0 0 0 0
1.520000 0 0 0 0 0 0
1.525000 0 0 0 0 0 0
1.530000 0 0 0 0 0 0
1.535000 0 0 0 0 0 0
1.540000 0 0 0 0 0 0
1.545000 0 0 0 0 0 0
1.550000 0 0 0 0 0 0
1.555000 0 0 0 0 0 0
1.560000 0 0 0 0 0 0
1.565000 0 0 0 0 0 0
1.570000 0 0 0 0 0 0
1.575000 0 0 0 0 0 0
1.580000 0 0 0 0 0 0
1.585000 0 0 0 0 0 0
1.590000 0 0 0 0 0 0
1.595000 0 0 0 0 0 0
1.600000 0 0 0 0 0 0
1.605000 0 0 0 0 0 0
1.610000 0 0 0 0 0 0
1.615000 0 0 0 0 0 0
1.620000 0 0 0 0 0 0
1.625000 0 0 0 0 0 0
1.630000 0 0 0 0 0 0
1.635000 0 0 0 0 0 0
1.640000 0 0 0 0 0 0
1.645000 0 0 0 0 0 0
1.650000 0 0 0 0 0 0
1.655000 0 0 0 0 0 0
1.660000 0 0 0 0 0 0
1.665000 0 0 0 0 0 0
1.670000 0 0 0 0 0 0
1.675000 0 0 0 0 0 0
1.680000 0 0 0 0 0 0
1.685000 0 0 0 0 0 0
1.690000 0 0 0 0 0 0
1.695000 0 0 0 0 0 0
1.700000 0 0 0 0 0 0
1.705000 0 0 0 0 0 0
1.710000 0 0 0 0 0 0
1.715000 0 0 0 0 0 0
1.720000 0 0 0 0 0 0
1.725000 0 0 0 0 0 0
1.730000 0 0 0 0 0 0
1.735000 0 0 0 0 0 0
1.740000 0 0 0 0 0 0
1.745000 0 0 0 0 0 0
1.750000 0 0 0 0 0 0
1.755000 0 0 0 0 0 0
1.760000 0 0 0 0 0 0
1.765000 0 0 0 0 0 0
1.770000 0 0 0 0 0 0
1.775000 0 0 0 0 0 0
1.780000 0 0 0 0 0 0
1.785000 0 0 0 0 0 0
1.790000 0 0 0 0 0 0
1.795000 0 0 0 0 0 0
1.800000 0 0 0 0 0 0
1.805000 0 0 0 0 0 0
1.810000 0 0 0 0 0 0
1.815000 0 0 0 0 0 0
1.820000 0 0 0 0 0 0
1.825000 0 0 0 0 0 0
1.830000 0 0 0 0 0 0
1.835000 0 0 0 0 0 0
1.840000 0 0 0 0 0 0
1.845000 0 0 0 0 0 0
1.850000 0 0 0 0 0 0
1.855000 0 0 0 0 0 0
1.860000 0 0 0 0 0 0
1.865000 0 0 0 0 0 0
1.870000 0 0 0 0 0 0
1.875000 0 0 0 0 0 0
1.880000 0 0 0 0 0 0
1.885000 0 0 0 0 0 0
1.890000 0 0 0 0 0 0
1.895000 0 0 0 0 0 0
1.900000 0 0 0 0 0 0
1.905000 0 0 0 0 0 0
1.910000 0 0 0 0 0 0
1.915000 0 0 0 0 0 0
1.920000 0 0 0 0 0 0
1.925000 0 0 0 0 0 0
1.930000 0 0 0 0 0 0
1.935000 0 0 0 0 0 0
1.940000 0 0 0 0 0 0
1.945000 0 0 0 0 0 0
1.950000 0 0 0 0 0 0
1.955000 0 0 0 0 0 0
1.960000 0 0 0 0 0 0
1.965000 0 0 0 0 0 0
1.970000 0 0 0 0 0 0
1.975000 0 0 0 0 0 0
1.980000 0 0 0 0 0 0
1.985000 0 0 0 0 0 0
1.990000 0 0 0 0 0 0
1.995000 0 0 0 0 0 0
2.000000 0 0 0 0 0 0
2.005000 0 0 0 0 0 0
2.010000 0 0 0 0 0 0
2.015000 0 0 0 0 0 0
2.020000 0 0 0 0 0 0
2.025000 0 0 0 0 0 0
2.030000 0 0 0 0 0 0
2.035000 0 0 0 0 0 0
2.040000 0 0 0 0 0 0
2.045000 0 0 0 0 0 0
2.050000 0 0 0 0 0 0
2.055000 0 0 0 0 0 0
2.060000 0 0 0 0 0 0
2.065000 0 0 0 0 0 0
2.070000 0 0 0 0 0 0
2.075000 0 0 0 0 0 0
2.080000 0 0 0 0 0 0
2.085000 0 0 0 0 0 0
2.090000 0 0 0 0 0 0
2.095000 0 0 0 0 0 0
2.100000 0 0 0 0 0 0
2.105000 0 0 0 0 0 0
2.110000 0 0 0 0 0 0
2.115000 0 0 0 0 0 0
2.120000 0 0 0 0 0 0
2.125000 0 0 0 0 0 0
2.130000 0 0 0 0 0 0
2.135000 0 0 0 0 0 0
2.140000 0 0 0 0 0 0
2.145000 0 0 0 0 0 0
2.150000 0 0 0 0 0 0
2.155000 0 0 0 0 0 0
2.160000 0 0 0 0 0 0
2.165000 0 0 0 0 0 0
2.170000 0 0 0 0 0 0
2.175000 0 0 0 0 0 0
2.180000 0 0 0 0 0 0
2.185000 0 0 0 0 0 0
2.190000 0 0 0 0 0 0
2.195000 0 0 0 0 0 0
2.200000 0 0 0 0 0 0
2.205000 0 0 0 0 0 0
2.210000 0 0 0 0 0 0
2.215000 0 0 0 0 0 0
2.220000 0 0 0 0 0 0
2.225000 0 0 0 0 0 0
2.230000 0 0 0 0 0 0
2.235000 0 0 0 0 0 0
2.240000 0 0 0 0 0 0
2.245000 0 0 0 0 0 0
2.250000 0 0 0 0 0 0
2.255000 0 0 0 0 0 0
2.260000 0 0 0 0 0 0
2.265000 0 0 0 0 0 0
2.270000 0 0 0 0 0 0
2.275000 0 0 0 0 0 0
2.280000 0 0 0 0 0 0
2.285000 0 0 0 0 0 0
2.290000 0 0 0 0 0 0
2.295000 0 0 0 0 0 0
2.300000 0 0 0 0 0 0
2.305000 0 0 0 0 0 0
2.310000 0 0 0 0 0 0
2.315000 0 0 0 0 0 0
2.320000 0 0 0 0 0 0
2.325000 0 0 0 0 0 0
2.330000 0 0 0 0 0 0
2.335000 0 0 0 0 0 0
2.340000 0 0 0 0 0 0
2.345000 0 0 0 0 0 0
2.350000 0 0 0 0 0 0
2.355000 0 0 0 0 0 0
2.360000 0 0 0 0 0 0
2.365000 0 0 0 0 0 0
2.370000 0 0 0 0 0 0
2.375000 0 0 0 0 0 0
2.380000 0 0 0 0 0 0
2.385000 0 0 0 0 0 0
2.390000 0 0 0 0 0 0
2.395000 0 0 0 0 0 0
2.400000 0 0 0 0 0 0
2.405000 0 0 0 0 0 0
