# Supplementary material for: Refining amino acid hydrophobicity for dynamics simulation of membrane proteins
Source: PeerJ. 2018 Jan 10;6:e4230. doi: 10.7717/peerj.4230 (PMC5767086; doi:10.7717/peerj.4230)
Supplement: Supplemental Information 1 — Version 2.4 of the CgProt force field is included as a tar.gz archive. The package includes parameter text files, Python scripts, and equilibrated bilayer coordinates needed for simulations with the free Gromacs software package. [file peerj-06-4230-s001.tgz › cgprot24/nb/table_NEG_PH.xvg]

0.000000 0 0 106.325 2.070408e+02 0 0
0.005000 0 0 105.29 2.070408e+02 0 0
0.010000 0 0 104.255 2.070408e+02 0 0
0.015000 0 0 103.22 2.070408e+02 0 0
0.020000 0 0 102.184 2.070408e+02 0 0
0.025000 0 0 101.149 2.070408e+02 0 0
0.030000 0 0 100.114 2.070408e+02 0 0
0.035000 0 0 99.0789 2.070408e+02 0 0
0.040000 0 0 98.0437 2.070408e+02 0 0
0.045000 0 0 97.0085 2.070408e+02 0 0
0.050000 0 0 95.9733 2.070408e+02 0 0
0.055000 0 0 94.9381 2.070408e+02 0 0
0.060000 0 0 93.9029 2.070408e+02 0 0
0.065000 0 0 92.8677 2.070408e+02 0 0
0.070000 0 0 91.8325 2.070408e+02 0 0
0.075000 0 0 90.7972 2.070408e+02 0 0
0.080000 0 0 89.7621 2.070408e+02 0 0
0.085000 0 0 88.7268 2.070408e+02 0 0
0.090000 0 0 87.6916 2.070408e+02 0 0
0.095000 0 0 86.6564 2.070408e+02 0 0
0.100000 0 0 85.6212 2.070408e+02 0 0
0.105000 0 0 84.586 2.070408e+02 0 0
0.110000 0 0 83.5508 2.070408e+02 0 0
0.115000 0 0 82.5156 2.070408e+02 0 0
0.120000 0 0 81.4804 2.070408e+02 0 0
0.125000 0 0 80.4452 2.070408e+02 0 0
0.130000 0 0 79.41 2.070408e+02 0 0
0.135000 0 0 78.3748 2.070408e+02 0 0
0.140000 0 0 77.3396 2.070408e+02 0 0
0.145000 0 0 76.3044 2.070408e+02 0 0
0.150000 0 0 75.2692 2.070408e+02 0 0
0.155000 0 0 74.234 2.070408e+02 0 0
0.160000 0 0 73.1988 2.070408e+02 0 0
0.165000 0 0 72.1636 2.070408e+02 0 0
0.170000 0 0 71.1284 2.070408e+02 0 0
0.175000 0 0 70.0932 2.070408e+02 0 0
0.180000 0 0 69.058 2.070408e+02 0 0
0.185000 0 0 68.0228 2.070408e+02 0 0
0.190000 0 0 66.9876 2.070408e+02 0 0
0.195000 0 0 65.9524 2.070408e+02 0 0
0.200000 0 0 64.9172 2.070408e+02 0 0
0.205000 0 0 63.8819 2.070408e+02 0 0
0.210000 0 0 62.8468 2.070408e+02 0 0
0.215000 0 0 61.8115 2.070408e+02 0 0
0.220000 0 0 60.7763 2.070408e+02 0 0
0.225000 0 0 59.7411 2.070408e+02 0 0
0.230000 0 0 58.7059 2.070408e+02 0 0
0.235000 0 0 57.6707 2.070408e+02 0 0
0.240000 0 0 56.6355 2.070408e+02 0 0
0.245000 0 0 55.6003 2.070408e+02 0 0
0.250000 0 0 54.5651 2.070408e+02 0 0
0.255000 0 0 53.5299 2.070408e+02 0 0
0.260000 0 0 52.4947 2.070408e+02 0 0
0.265000 0 0 51.4595 2.070408e+02 0 0
0.270000 0 0 50.4243 2.070408e+02 0 0
0.275000 0 0 49.3891 2.070408e+02 0 0
0.280000 0 0 48.3539 2.070408e+02 0 0
0.285000 0 0 47.3187 2.070408e+02 0 0
0.290000 0 0 46.2835 2.070408e+02 0 0
0.295000 0 0 45.2483 2.070408e+02 0 0
0.300000 0 0 44.2131 2.070408e+02 0 0
0.305000 0 0 43.1779 2.070408e+02 0 0
0.310000 0 0 42.1427 2.070408e+02 0 0
0.315000 0 0 41.1075 2.070408e+02 0 0
0.320000 0 0 40.0723 2.070408e+02 0 0
0.325000 0 0 39.0371 2.070408e+02 0 0
0.330000 0 0 38.0019 2.070408e+02 0 0
0.335000 0 0 36.9666 2.070408e+02 0 0
0.340000 0 0 35.9314 2.070408e+02 0 0
0.345000 0 0 34.8962 2.070408e+02 0 0
0.350000 0 0 33.861 2.070408e+02 0 0
0.355000 0 0 32.8258 2.070408e+02 0 0
0.360000 0 0 31.7906 2.070408e+02 0 0
0.365000 0 0 30.7554 2.070408e+02 0 0
0.370000 0 0 29.7202 2.070408e+02 0 0
0.375000 0 0 28.685 2.070408e+02 0 0
0.380000 0 0 27.6498 2.070408e+02 0 0
0.385000 0 0 26.6146 2.070408e+02 0 0
0.390000 0 0 25.5794 2.070408e+02 0 0
0.395000 0 0 24.5468 2.057994e+02 0 0
0.400000 0 0 23.5235 2.032973e+02 0 0
0.405000 0 0 22.5159 1.995344e+02 0 0
0.410000 0 0 21.5303 1.945109e+02 0 0
0.415000 0 0 20.5729 1.882266e+02 0 0
0.420000 0 0 19.6501 1.806817e+02 0 0
0.425000 0 0 18.7682 1.718760e+02 0 0
0.430000 0 0 17.9335 1.618096e+02 0 0
0.435000 0 0 17.1522 1.505737e+02 0 0
0.440000 0 0 16.427 1.396057e+02 0 0
0.445000 0 0 15.7548 1.294014e+02 0 0
0.450000 0 0 15.1317 1.199607e+02 0 0
0.455000 0 0 14.5539 1.112836e+02 0 0
0.460000 0 0 14.0176 1.033701e+02 0 0
0.465000 0 0 13.519 9.622027e+01 0 0
0.470000 0 0 13.0541 8.983405e+01 0 0
0.475000 0 0 12.6194 8.421146e+01 0 0
0.480000 0 0 12.2108 7.935250e+01 0 0
0.485000 0 0 11.8246 7.525716e+01 0 0
0.490000 0 0 11.4569 7.192201e+01 0 0
0.495000 0 0 11.1048 6.894221e+01 0 0
0.500000 0 0 10.7674 6.604002e+01 0 0
0.505000 0 0 10.4443 6.321544e+01 0 0
0.510000 0 0 10.1351 6.046847e+01 0 0
0.515000 0 0 9.83945 5.779912e+01 0 0
0.520000 0 0 9.55696 5.520738e+01 0 0
0.525000 0 0 9.28724 5.269325e+01 0 0
0.530000 0 0 9.0299 5.025673e+01 0 0
0.535000 0 0 8.78455 4.789783e+01 0 0
0.540000 0 0 8.55079 4.561653e+01 0 0
0.545000 0 0 8.32825 4.341285e+01 0 0
0.550000 0 0 8.11651 4.130052e+01 0 0
0.555000 0 0 7.91506 3.929955e+01 0 0
0.560000 0 0 7.72333 3.741010e+01 0 0
0.565000 0 0 7.54077 3.563217e+01 0 0
0.570000 0 0 7.36682 3.396577e+01 0 0
0.575000 0 0 7.20093 3.241089e+01 0 0
0.580000 0 0 7.04253 3.096753e+01 0 0
0.585000 0 0 6.89107 2.963570e+01 0 0
0.590000 0 0 6.74599 2.841539e+01 0 0
0.595000 0 0 6.60673 2.730661e+01 0 0
0.600000 0 0 6.47274 2.630935e+01 0 0
0.605000 0 0 6.34347 2.541067e+01 0 0
0.610000 0 0 6.21853 2.457307e+01 0 0
0.615000 0 0 6.09764 2.379419e+01 0 0
0.620000 0 0 5.98049 2.307403e+01 0 0
0.625000 0 0 5.8668 2.241257e+01 0 0
0.630000 0 0 5.75627 2.180982e+01 0 0
0.635000 0 0 5.6486 2.126579e+01 0 0
0.640000 0 0 5.54351 2.078047e+01 0 0
0.645000 0 0 5.4407 2.035386e+01 0 0
0.650000 0 0 5.33987 1.998596e+01 0 0
0.655000 0 0 5.24074 1.967678e+01 0 0
0.660000 0 0 5.143 1.943054e+01 0 0
0.665000 0 0 5.04629 1.927264e+01 0 0
0.670000 0 0 4.95012 1.920732e+01 0 0
0.675000 0 0 4.85406 1.923457e+01 0 0
0.680000 0 0 4.75762 1.935439e+01 0 0
0.685000 0 0 4.66036 1.956679e+01 0 0
0.690000 0 0 4.5618 1.987176e+01 0 0
0.695000 0 0 4.46149 2.026930e+01 0 0
0.700000 0 0 4.35895 2.075941e+01 0 0
0.705000 0 0 4.25374 2.134210e+01 0 0
0.710000 0 0 4.14538 2.201736e+01 0 0
0.715000 0 0 4.03342 2.277438e+01 0 0
0.720000 0 0 3.91781 2.344258e+01 0 0
0.725000 0 0 3.79924 2.396312e+01 0 0
0.730000 0 0 3.67843 2.433600e+01 0 0
0.735000 0 0 3.55612 2.456122e+01 0 0
0.740000 0 0 3.43306 2.463878e+01 0 0
0.745000 0 0 3.30998 2.456868e+01 0 0
0.750000 0 0 3.18762 2.435092e+01 0 0
0.755000 0 0 3.06672 2.398550e+01 0 0
0.760000 0 0 2.94801 2.347242e+01 0 0
0.765000 0 0 2.83224 2.281168e+01 0 0
0.770000 0 0 2.72014 2.200382e+01 0 0
0.775000 0 0 2.61233 2.111253e+01 0 0
0.780000 0 0 2.50908 2.018150e+01 0 0
0.785000 0 0 2.41059 1.921076e+01 0 0
0.790000 0 0 2.31704 1.820028e+01 0 0
0.795000 0 0 2.22865 1.715007e+01 0 0
0.800000 0 0 2.14561 1.606014e+01 0 0
0.805000 0 0 2.06811 1.493048e+01 0 0
0.810000 0 0 1.99637 1.376110e+01 0 0
0.815000 0 0 1.93057 1.255198e+01 0 0
0.820000 0 0 1.87092 1.130314e+01 0 0
0.825000 0 0 1.8176 1.001457e+01 0 0
0.830000 0 0 1.7707 8.777519e+00 0 0
0.835000 0 0 1.72952 7.724896e+00 0 0
0.840000 0 0 1.69314 6.857825e+00 0 0
0.845000 0 0 1.66063 6.176306e+00 0 0
0.850000 0 0 1.63107 5.680340e+00 0 0
0.855000 0 0 1.60352 5.369926e+00 0 0
0.860000 0 0 1.57706 5.245065e+00 0 0
0.865000 0 0 1.55076 5.305755e+00 0 0
0.870000 0 0 1.52369 5.551999e+00 0 0
0.875000 0 0 1.49493 5.983795e+00 0 0
0.880000 0 0 1.46355 6.601143e+00 0 0
0.885000 0 0 1.42871 7.314698e+00 0 0
0.890000 0 0 1.39069 7.865558e+00 0 0
0.895000 0 0 1.35036 8.237315e+00 0 0
0.900000 0 0 1.30861 8.429971e+00 0 0
0.905000 0 0 1.26636 8.443523e+00 0 0
0.910000 0 0 1.22448 8.277974e+00 0 0
0.915000 0 0 1.18387 7.933322e+00 0 0
0.920000 0 0 1.14544 7.409568e+00 0 0
0.925000 0 0 1.11008 6.706711e+00 0 0
0.930000 0 0 1.07867 5.824752e+00 0 0
0.935000 0 0 1.05213 4.763691e+00 0 0
0.940000 0 0 1.0313 3.560125e+00 0 0
0.945000 0 0 1.01637 2.433648e+00 0 0
0.950000 0 0 1.00678 1.420857e+00 0 0
0.955 0 0 0.986644 4.02712 0 0
0.96 0 0 0.966509 4.02712 0 0
0.965 0 0 0.946373 4.02712 0 0
0.97 0 0 0.926238 4.02712 0 0
0.975 0 0 0.906102 4.02712 0 0
0.98 0 0 0.885966 4.02712 0 0
0.985 0 0 0.865831 4.02712 0 0
0.99 0 0 0.845695 4.02712 0 0
0.995 0 0 0.82556 4.02712 0 0
1 0 0 0.805424 4.02712 0 0
1.005 0 0 0.785288 4.02712 0 0
1.01 0 0 0.765153 4.02712 0 0
1.015 0 0 0.745017 4.02712 0 0
1.02 0 0 0.724882 4.02712 0 0
1.025 0 0 0.704746 4.02712 0 0
1.03 0 0 0.68461 4.02712 0 0
1.035 0 0 0.664475 4.02712 0 0
1.04 0 0 0.644339 4.02712 0 0
1.045 0 0 0.624204 4.02712 0 0
1.05 0 0 0.604068 4.02712 0 0
1.055 0 0 0.583932 4.02712 0 0
1.06 0 0 0.563797 4.02712 0 0
1.065 0 0 0.543661 4.02712 0 0
1.07 0 0 0.523526 4.02712 0 0
1.075 0 0 0.50339 4.02712 0 0
1.08 0 0 0.483254 4.02712 0 0
1.085 0 0 0.463119 4.02712 0 0
1.09 0 0 0.442983 4.02712 0 0
1.095 0 0 0.422848 4.02712 0 0
1.1 0 0 0.402712 4.02712 0 0
1.105 0 0 0.382576 4.02712 0 0
1.11 0 0 0.362441 4.02712 0 0
1.115 0 0 0.342305 4.02712 0 0
1.12 0 0 0.32217 4.02712 0 0
1.125 0 0 0.302034 4.02712 0 0
1.13 0 0 0.281898 4.02712 0 0
1.135 0 0 0.261763 4.02712 0 0
1.14 0 0 0.241627 4.02712 0 0
1.145 0 0 0.221492 4.02712 0 0
1.15 0 0 0.201356 4.02712 0 0
1.155 0 0 0.18122 4.02712 0 0
1.16 0 0 0.161085 4.02712 0 0
1.165 0 0 0.140949 4.02712 0 0
1.17 0 0 0.120814 4.02712 0 0
1.175 0 0 0.100678 4.02712 0 0
1.18 0 0 0.0805424 4.02712 0 0
1.185 0 0 0.0604068 4.02712 0 0
1.19 0 0 0.0402712 4.02712 0 0
1.195 0 0 0.0201356 4.02712 0 0
1.200000 0 0 0 0 0 0
1.205000 0 0 0 0 0 0
1.210000 0 0 0 0 0 0
1.215000 0 0 0 0 0 0
1.220000 0 0 0 0 0 0
1.225000 0 0 0 0 0 0
1.230000 0 0 0 0 0 0
1.235000 0 0 0 0 0 0
1.240000 0 0 0 0 0 0
1.245000 0 0 0 0 0 0
1.250000 0 0 0 0 0 0
1.255000 0 0 0 0 0 0
1.260000 0 0 0 0 0 0
1.265000 0 0 0 0 0 0
1.270000 0 0 0 0 0 0
1.275000 0 0 0 0 0 0
1.280000 0 0 0 0 0 0
1.285000 0 0 0 0 0 0
1.290000 0 0 0 0 0 0
1.295000 0 0 0 0 0 0
1.300000 0 0 0 0 0 0
1.305000 0 0 0 0 0 0
1.310000 0 0 0 0 0 0
1.315000 0 0 0 0 0 0
1.320000 0 0 0 0 0 0
1.325000 0 0 0 0 0 0
1.330000 0 0 0 0 0 0
1.335000 0 0 0 0 0 0
1.340000 0 0 0 0 0 0
1.345000 0 0 0 0 0 0
1.350000 0 0 0 0 0 0
1.355000 0 0 0 0 0 0
1.360000 0 0 0 0 0 0
1.365000 0 0 0 0 0 0
1.370000 0 0 0 0 0 0
1.375000 0 0 0 0 0 0
1.380000 0 0 0 0 0 0
1.385000 0 0 0 0 0 0
1.390000 0 0 0 0 0 0
1.395000 0 0 0 0 0 0
1.400000 0 0 0 0 0 0
1.405000 0 0 0 0 0 0
1.410000 0 0 0 0 0 0
1.415000 0 0 0 0 0 0
1.420000 0 0 0 0 0 0
1.425000 0 0 0 0 0 0
1.430000 0 0 0 0 0 0
1.435000 0 0 0 0 0 0
1.440000 0 0 0 0 0 0
1.445000 0 0 0 0 0 0
1.450000 0 0 0 0 0 0
1.455000 0 0 0 0 0 0
1.460000 0 0 0 0 0 0
1.465000 0 0 0 0 0 0
1.470000 0 0 0 0 0 0
1.475000 0 0 0 0 0 0
1.480000 0 0 0 0 0 0
1.485000 0 0 0 0 0 0
1.490000 0 0 0 0 0 0
1.495000 0 0 0 0 0 0
1.500000 0 0 0 0 0 0
1.505000 0 0 0 0 0 0
1.510000 0 0 0 0 0 0
1.515000 0 0 0 0 0 0
1.520000 0 0 0 0 0 0
1.525000 0 0 0 0 0 0
1.530000 0 0 0 0 0 0
1.535000 0 0 0 0 0 0
1.540000 0 0 0 0 0 0
1.545000 0 0 0 0 0 0
1.550000 0 0 0 0 0 0
1.555000 0 0 0 0 0 0
1.560000 0 0 0 0 0 0
1.565000 0 0 0 0 0 0
1.570000 0 0 0 0 0 0
1.575000 0 0 0 0 0 0
1.580000 0 0 0 0 0 0
1.585000 0 0 0 0 0 0
1.590000 0 0 0 0 0 0
1.595000 0 0 0 0 0 0
1.600000 0 0 0 0 0 0
1.605000 0 0 0 0 0 0
1.610000 0 0 0 0 0 0
1.615000 0 0 0 0 0 0
1.620000 0 0 0 0 0 0
1.625000 0 0 0 0 0 0
1.630000 0 0 0 0 0 0
1.635000 0 0 0 0 0 0
1.640000 0 0 0 0 0 0
1.645000 0 0 0 0 0 0
1.650000 0 0 0 0 0 0
1.655000 0 0 0 0 0 0
1.660000 0 0 0 0 0 0
1.665000 0 0 0 0 0 0
1.670000 0 0 0 0 0 0
1.675000 0 0 0 0 0 0
1.680000 0 0 0 0 0 0
1.685000 0 0 0 0 0 0
1.690000 0 0 0 0 0 0
1.695000 0 0 0 0 0 0
1.700000 0 0 0 0 0 0
1.705000 0 0 0 0 0 0
1.710000 0 0 0 0 0 0
1.715000 0 0 0 0 0 0
1.720000 0 0 0 0 0 0
1.725000 0 0 0 0 0 0
1.730000 0 0 0 0 0 0
1.735000 0 0 0 0 0 0
1.740000 0 0 0 0 0 0
1.745000 0 0 0 0 0 0
1.750000 0 0 0 0 0 0
1.755000 0 0 0 0 0 0
1.760000 0 0 0 0 0 0
1.765000 0 0 0 0 0 0
1.770000 0 0 0 0 0 0
1.775000 0 0 0 0 0 0
1.780000 0 0 0 0 0 0
1.785000 0 0 0 0 0 0
1.790000 0 0 0 0 0 0
1.795000 0 0 0 0 0 0
1.800000 0 0 0 0 0 0
1.805000 0 0 0 0 0 0
1.810000 0 0 0 0 0 0
1.815000 0 0 0 0 0 0
1.820000 0 0 0 0 0 0
1.825000 0 0 0 0 0 0
1.830000 0 0 0 0 0 0
1.835000 0 0 0 0 0 0
1.840000 0 0 0 0 0 0
1.845000 0 0 0 0 0 0
1.850000 0 0 0 0 0 0
1.855000 0 0 0 0 0 0
1.860000 0 0 0 0 0 0
1.865000 0 0 0 0 0 0
1.870000 0 0 0 0 0 0
1.875000 0 0 0 0 0 0
1.880000 0 0 0 0 0 0
1.885000 0 0 0 0 0 0
1.890000 0 0 0 0 0 0
1.895000 0 0 0 0 0 0
1.900000 0 0 0 0 0 0
1.905000 0 0 0 0 0 0
1.910000 0 0 0 0 0 0
1.915000 0 0 0 0 0 0
1.920000 0 0 0 0 0 0
1.925000 0 0 0 0 0 0
1.930000 0 0 0 0 0 0
1.935000 0 0 0 0 0 0
1.940000 0 0 0 0 0 0
1.945000 0 0 0 0 0 0
1.950000 0 0 0 0 0 0
1.955000 0 0 0 0 0 0
1.960000 0 0 0 0 0 0
1.965000 0 0 0 0 0 0
1.970000 0 0 0 0 0 0
1.975000 0 0 0 0 0 0
1.980000 0 0 0 0 0 0
1.985000 0 0 0 0 0 0
1.990000 0 0 0 0 0 0
1.995000 0 0 0 0 0 0
2.000000 0 0 0 0 0 0
2.005000 0 0 0 0 0 0
2.010000 0 0 0 0 0 0
2.015000 0 0 0 0 0 0
2.020000 0 0 0 0 0 0
2.025000 0 0 0 0 0 0
2.030000 0 0 0 0 0 0
2.035000 0 0 0 0 0 0
2.040000 0 0 0 0 0 0
2.045000 0 0 0 0 0 0
2.050000 0 0 0 0 0 0
2.055000 0 0 0 0 0 0
2.060000 0 0 0 0 0 0
2.065000 0 0 0 0 0 0
2.070000 0 0 0 0 0 0
2.075000 0 0 0 0 0 0
2.080000 0 0 0 0 0 0
2.085000 0 0 0 0 0 0
2.090000 0 0 0 0 0 0
2.095000 0 0 0 0 0 0
2.100000 0 0 0 0 0 0
2.105000 0 0 0 0 0 0
2.110000 0 0 0 0 0 0
2.115000 0 0 0 0 0 0
2.120000 0 0 0 0 0 0
2.125000 0 0 0 0 0 0
2.130000 0 0 0 0 0 0
2.135000 0 0 0 0 0 0
2.140000 0 0 0 0 0 0
2.145000 0 0 0 0 0 0
2.150000 0 0 0 0 0 0
2.155000 0 0 0 0 0 0
2.160000 0 0 0 0 0 0
2.165000 0 0 0 0 0 0
2.170000 0 0 0 0 0 0
2.175000 0 0 0 0 0 0
2.180000 0 0 0 0 0 0
2.185000 0 0 0 0 0 0
2.190000 0 0 0 0 0 0
2.195000 0 0 0 0 0 0
2.200000 0 0 0 0 0 0
2.205000 0 0 0 0 0 0
2.210000 0 0 0 0 0 0
2.215000 0 0 0 0 0 0
2.220000 0 0 0 0 0 0
2.225000 0 0 0 0 0 0
2.230000 0 0 0 0 0 0
2.235000 0 0 0 0 0 0
2.240000 0 0 0 0 0 0
2.245000 0 0 0 0 0 0
2.250000 0 0 0 0 0 0
2.255000 0 0 0 0 0 0
2.260000 0 0 0 0 0 0
2.265000 0 0 0 0 0 0
2.270000 0 0 0 0 0 0
2.275000 0 0 0 0 0 0
2.280000 0 0 0 0 0 0
2.285000 0 0 0 0 0 0
2.290000 0 0 0 0 0 0
2.295000 0 0 0 0 0 0
2.300000 0 0 0 0 0 0
2.305000 0 0 0 0 0 0
2.310000 0 0 0 0 0 0
2.315000 0 0 0 0 0 0
2.320000 0 0 0 0 0 0
2.325000 0 0 0 0 0 0
2.330000 0 0 0 0 0 0
2.335000 0 0 0 0 0 0
2.340000 0 0 0 0 0 0
2.345000 0 0 0 0 0 0
2.350000 0 0 0 0 0 0
2.355000 0 0 0 0 0 0
2.360000 0 0 0 0 0 0
2.365000 0 0 0 0 0 0
2.370000 0 0 0 0 0 0
2.375000 0 0 0 0 0 0
2.380000 0 0 0 0 0 0
2.385000 0 0 0 0 0 0
2.390000 0 0 0 0 0 0
2.395000 0 0 0 0 0 0
2.400000 0 0 0 0 0 0
2.405000 0 0 0 0 0 0
