# Supplementary material for: Refining amino acid hydrophobicity for dynamics simulation of membrane proteins
Source: PeerJ. 2018 Jan 10;6:e4230. doi: 10.7717/peerj.4230 (PMC5767086; doi:10.7717/peerj.4230)
Supplement: Supplemental Information 1 — Version 2.4 of the CgProt force field is included as a tar.gz archive. The package includes parameter text files, Python scripts, and equilibrated bilayer coordinates needed for simulations with the free Gromacs software package. [file peerj-06-4230-s001.tgz › cgprot24/nb/table_NEG_S1.xvg]

0.000000 0 0 44.112 7.400245e+01 0 0
0.005000 0 0 43.742 7.400245e+01 0 0
0.010000 0 0 43.372 7.400245e+01 0 0
0.015000 0 0 43.002 7.400245e+01 0 0
0.020000 0 0 42.632 7.400245e+01 0 0
0.025000 0 0 42.262 7.400245e+01 0 0
0.030000 0 0 41.892 7.400245e+01 0 0
0.035000 0 0 41.5219 7.400245e+01 0 0
0.040000 0 0 41.1519 7.400245e+01 0 0
0.045000 0 0 40.7819 7.400245e+01 0 0
0.050000 0 0 40.4119 7.400245e+01 0 0
0.055000 0 0 40.0419 7.400245e+01 0 0
0.060000 0 0 39.6719 7.400245e+01 0 0
0.065000 0 0 39.3019 7.400245e+01 0 0
0.070000 0 0 38.9319 7.400245e+01 0 0
0.075000 0 0 38.5618 7.400245e+01 0 0
0.080000 0 0 38.1918 7.400245e+01 0 0
0.085000 0 0 37.8218 7.400245e+01 0 0
0.090000 0 0 37.4518 7.400245e+01 0 0
0.095000 0 0 37.0818 7.400245e+01 0 0
0.100000 0 0 36.7118 7.400245e+01 0 0
0.105000 0 0 36.3418 7.400245e+01 0 0
0.110000 0 0 35.9718 7.400245e+01 0 0
0.115000 0 0 35.6018 7.400245e+01 0 0
0.120000 0 0 35.2317 7.400245e+01 0 0
0.125000 0 0 34.8617 7.400245e+01 0 0
0.130000 0 0 34.4917 7.400245e+01 0 0
0.135000 0 0 34.1217 7.400245e+01 0 0
0.140000 0 0 33.7517 7.400245e+01 0 0
0.145000 0 0 33.3817 7.400245e+01 0 0
0.150000 0 0 33.0117 7.400245e+01 0 0
0.155000 0 0 32.6417 7.400245e+01 0 0
0.160000 0 0 32.2717 7.400245e+01 0 0
0.165000 0 0 31.9016 7.400245e+01 0 0
0.170000 0 0 31.5316 7.400245e+01 0 0
0.175000 0 0 31.1616 7.400245e+01 0 0
0.180000 0 0 30.7916 7.400245e+01 0 0
0.185000 0 0 30.4216 7.400245e+01 0 0
0.190000 0 0 30.0516 7.400245e+01 0 0
0.195000 0 0 29.6816 7.400245e+01 0 0
0.200000 0 0 29.3116 7.400245e+01 0 0
0.205000 0 0 28.9415 7.400245e+01 0 0
0.210000 0 0 28.5715 7.400245e+01 0 0
0.215000 0 0 28.2015 7.400245e+01 0 0
0.220000 0 0 27.8315 7.400245e+01 0 0
0.225000 0 0 27.4615 7.400245e+01 0 0
0.230000 0 0 27.0915 7.400245e+01 0 0
0.235000 0 0 26.7215 7.400245e+01 0 0
0.240000 0 0 26.3514 7.400245e+01 0 0
0.245000 0 0 25.9814 7.400245e+01 0 0
0.250000 0 0 25.6114 7.400245e+01 0 0
0.255000 0 0 25.2414 7.400245e+01 0 0
0.260000 0 0 24.8714 7.400245e+01 0 0
0.265000 0 0 24.5014 7.400245e+01 0 0
0.270000 0 0 24.1314 7.400245e+01 0 0
0.275000 0 0 23.7614 7.400245e+01 0 0
0.280000 0 0 23.3914 7.400245e+01 0 0
0.285000 0 0 23.0213 7.400245e+01 0 0
0.290000 0 0 22.6513 7.400245e+01 0 0
0.295000 0 0 22.2813 7.400245e+01 0 0
0.300000 0 0 21.9113 7.400245e+01 0 0
0.305000 0 0 21.5413 7.400245e+01 0 0
0.310000 0 0 21.1713 7.400245e+01 0 0
0.315000 0 0 20.8013 7.400245e+01 0 0
0.320000 0 0 20.4313 7.400245e+01 0 0
0.325000 0 0 20.0612 7.400245e+01 0 0
0.330000 0 0 19.6912 7.400245e+01 0 0
0.335000 0 0 19.3212 7.400245e+01 0 0
0.340000 0 0 18.9512 7.400245e+01 0 0
0.345000 0 0 18.5812 7.400245e+01 0 0
0.350000 0 0 18.2112 7.400245e+01 0 0
0.355000 0 0 17.8412 7.400245e+01 0 0
0.360000 0 0 17.4712 7.400245e+01 0 0
0.365000 0 0 17.1011 7.400245e+01 0 0
0.370000 0 0 16.7311 7.400245e+01 0 0
0.375000 0 0 16.3611 7.400245e+01 0 0
0.380000 0 0 15.9911 7.400245e+01 0 0
0.385000 0 0 15.6211 7.400245e+01 0 0
0.390000 0 0 15.2511 7.400245e+01 0 0
0.395000 0 0 14.8811 7.400245e+01 0 0
0.400000 0 0 14.5111 7.400245e+01 0 0
0.405000 0 0 14.141 7.400245e+01 0 0
0.410000 0 0 13.771 7.400245e+01 0 0
0.415000 0 0 13.401 7.400245e+01 0 0
0.420000 0 0 13.031 7.400245e+01 0 0
0.425000 0 0 12.661 7.400245e+01 0 0
0.430000 0 0 12.3264 6.518487e+01 0 0
0.435000 0 0 11.9557 8.790915e+01 0 0
0.440000 0 0 11.4493 1.121215e+02 0 0
0.445000 0 0 10.8599 1.211196e+02 0 0
0.450000 0 0 10.262 1.159434e+02 0 0
0.455000 0 0 9.72065 9.859504e+01 0 0
0.460000 0 0 9.29275 7.356359e+01 0 0
0.465000 0 0 8.94555 6.971381e+01 0 0
0.470000 0 0 8.55177 9.168482e+01 0 0
0.475000 0 0 8.04994 1.038864e+02 0 0
0.480000 0 0 7.56453 8.511671e+01 0 0
0.485000 0 0 7.22477 5.458682e+01 0 0
0.490000 0 0 6.97066 5.189769e+01 0 0
0.495000 0 0 6.66151 7.288599e+01 0 0
0.500000 0 0 6.27117 7.964945e+01 0 0
0.505000 0 0 5.90096 6.508847e+01 0 0
0.510000 0 0 5.61364 5.270958e+01 0 0
0.515000 0 0 5.3452 5.753442e+01 0 0
0.520000 0 0 5.02098 7.082505e+01 0 0
0.525000 0 0 4.65587 7.329918e+01 0 0
0.530000 0 0 4.30645 6.524633e+01 0 0
0.535000 0 0 4.00716 5.424626e+01 0 0
0.540000 0 0 3.76624 4.195113e+01 0 0
0.545000 0 0 3.57709 3.549553e+01 0 0
0.550000 0 0 3.39339 3.977484e+01 0 0
0.555000 0 0 3.16992 4.810844e+01 0 0
0.560000 0 0 2.93269 4.471681e+01 0 0
0.565000 0 0 2.74199 3.095667e+01 0 0
0.570000 0 0 2.60931 2.386818e+01 0 0
0.575000 0 0 2.48577 2.724518e+01 0 0
0.580000 0 0 2.33807 3.051956e+01 0 0
0.585000 0 0 2.19374 2.589690e+01 0 0
0.590000 0 0 2.08933 1.574959e+01 0 0
0.595000 0 0 2.03509 6.075249e+00 0 0
0.600000 0 0 2.02687 -2.174786e+00 0 0
0.605000 0 0 2.04333 -2.909381e+00 0 0
0.610000 0 0 2.04097 5.325304e+00 0 0
0.615000 0 0 1.98986 1.409191e+01 0 0
0.620000 0 0 1.91033 1.669267e+01 0 0
0.625000 0 0 1.83247 1.374458e+01 0 0
0.630000 0 0 1.77923 6.917340e+00 0 0
0.635000 0 0 1.76907 -2.855692e+00 0 0
0.640000 0 0 1.79702 -7.017596e+00 0 0
0.645000 0 0 1.82617 -3.342954e+00 0 0
0.650000 0 0 1.82887 1.510603e+00 0 0
0.655000 0 0 1.81859 1.846045e+00 0 0
0.660000 0 0 1.81635 -9.767550e-01 0 0
0.665000 0 0 1.82677 -3.017482e+00 0 0
0.670000 0 0 1.84477 -3.969763e+00 0 0
0.675000 0 0 1.86348 -3.194663e+00 0 0
0.680000 0 0 1.87354 -5.139039e-01 0 0
0.685000 0 0 1.86921 1.850114e+00 0 0
0.690000 0 0 1.85899 1.843704e+00 0 0
0.695000 0 0 1.85439 -2.315028e-01 0 0
0.700000 0 0 1.86312 -3.439345e+00 0 0
0.705000 0 0 1.89042 -7.467071e+00 0 0
0.710000 0 0 1.93349 -9.232184e+00 0 0
0.715000 0 0 1.97742 -7.807918e+00 0 0
0.720000 0 0 2.00901 -4.848432e+00 0 0
0.725000 0 0 2.0261 -2.007883e+00 0 0
0.730000 0 0 2.02954 4.847600e-01 0 0
0.735000 0 0 2.02317 1.867928e+00 0 0
0.740000 0 0 2.01273 2.235087e+00 0 0
0.745000 0 0 1.99854 3.748146e+00 0 0
0.750000 0 0 1.97218 7.103677e+00 0 0
0.755000 0 0 1.93118 8.168799e+00 0 0
0.760000 0 0 1.90176 2.471113e+00 0 0
0.765000 0 0 1.91452 -6.962640e+00 0 0
0.770000 0 0 1.95859 -9.330508e+00 0 0
0.775000 0 0 1.99469 -4.165407e+00 0 0
0.780000 0 0 2.00196 7.774178e-01 0 0
0.785000 0 0 1.99175 2.821494e+00 0 0
0.790000 0 0 1.97656 3.223299e+00 0 0
0.795000 0 0 1.9598 3.451171e+00 0 0
0.800000 0 0 1.94233 3.508578e+00 0 0
0.805000 0 0 1.92499 3.400436e+00 0 0
0.810000 0 0 1.90861 3.117407e+00 0 0
0.815000 0 0 1.89443 2.483674e+00 0 0
0.820000 0 0 1.88447 1.434270e+00 0 0
0.825000 0 0 1.87867 1.316670e+00 0 0
0.830000 0 0 1.86691 3.828330e+00 0 0
0.835000 0 0 1.83708 7.892645e+00 0 0
0.840000 0 0 1.79329 9.059670e+00 0 0
0.845000 0 0 1.75206 6.978834e+00 0 0
0.850000 0 0 1.72399 4.328943e+00 0 0
0.855000 0 0 1.70795 2.169611e+00 0 0
0.860000 0 0 1.70128 6.318046e-01 0 0
0.865000 0 0 1.7003 -1.069031e-01 0 0
0.870000 0 0 1.701 -3.469728e-02 0 0
0.875000 0 0 1.69921 8.962840e-01 0 0
0.880000 0 0 1.69064 2.593724e+00 0 0
0.885000 0 0 1.67626 2.733691e+00 0 0
0.890000 0 0 1.66754 3.322938e-01 0 0
0.895000 0 0 1.67343 -2.113557e+00 0 0
0.900000 0 0 1.68264 -9.648269e-01 0 0
0.905000 0 0 1.67803 2.739652e+00 0 0
0.910000 0 0 1.66009 3.905258e+00 0 0
0.915000 0 0 1.64427 2.002596e+00 0 0
0.920000 0 0 1.63847 6.905324e-01 0 0
0.925000 0 0 1.63361 1.627109e+00 0 0
0.930000 0 0 1.62046 3.442200e+00 0 0
0.935000 0 0 1.60134 3.991767e+00 0 0
0.940000 0 0 1.58246 3.514206e+00 0 0
0.945000 0 0 1.56548 3.365132e+00 0 0
0.950000 0 0 1.54795 3.691859e+00 0 0
0.955000 0 0 1.53045 3.025458e+00 0 0
0.960000 0 0 1.52054 6.533308e-01 0 0
0.965000 0 0 1.52341 -1.085987e+00 0 0
0.970000 0 0 1.52372 1.733077e+00 0 0
0.975000 0 0 1.49963 7.723943e+00 0 0
0.980000 0 0 1.45566 8.848803e+00 0 0
0.985000 0 0 1.42126 4.048394e+00 0 0
0.990000 0 0 1.41214 4.073973e-01 0 0
0.995000 0 0 1.40912 1.606129e+00 0 0
1.000000 0 0 1.39233 4.560173e+00 0 0
1.005 0 0 1.35752 6.96165 0 0
1.01 0 0 1.32271 6.96165 0 0
1.015 0 0 1.28791 6.96165 0 0
1.02 0 0 1.2531 6.96165 0 0
1.025 0 0 1.21829 6.96165 0 0
1.03 0 0 1.18348 6.96165 0 0
1.035 0 0 1.14867 6.96165 0 0
1.04 0 0 1.11386 6.96165 0 0
1.045 0 0 1.07906 6.96165 0 0
1.05 0 0 1.04425 6.96165 0 0
1.055 0 0 1.00944 6.96165 0 0
1.06 0 0 0.974631 6.96165 0 0
1.065 0 0 0.939823 6.96165 0 0
1.07 0 0 0.905015 6.96165 0 0
1.075 0 0 0.870206 6.96165 0 0
1.08 0 0 0.835398 6.96165 0 0
1.085 0 0 0.80059 6.96165 0 0
1.09 0 0 0.765782 6.96165 0 0
1.095 0 0 0.730973 6.96165 0 0
1.1 0 0 0.696165 6.96165 0 0
1.105 0 0 0.661357 6.96165 0 0
1.11 0 0 0.626549 6.96165 0 0
1.115 0 0 0.59174 6.96165 0 0
1.12 0 0 0.556932 6.96165 0 0
1.125 0 0 0.522124 6.96165 0 0
1.13 0 0 0.487316 6.96165 0 0
1.135 0 0 0.452507 6.96165 0 0
1.14 0 0 0.417699 6.96165 0 0
1.145 0 0 0.382891 6.96165 0 0
1.15 0 0 0.348083 6.96165 0 0
1.155 0 0 0.313274 6.96165 0 0
1.16 0 0 0.278466 6.96165 0 0
1.165 0 0 0.243658 6.96165 0 0
1.17 0 0 0.20885 6.96165 0 0
1.175 0 0 0.174041 6.96165 0 0
1.18 0 0 0.139233 6.96165 0 0
1.185 0 0 0.104425 6.96165 0 0
1.19 0 0 0.0696165 6.96165 0 0
1.195 0 0 0.0348083 6.96165 0 0
1.200000 0 0 0 0 0 0
1.205000 0 0 0 0 0 0
1.210000 0 0 0 0 0 0
1.215000 0 0 0 0 0 0
1.220000 0 0 0 0 0 0
1.225000 0 0 0 0 0 0
1.230000 0 0 0 0 0 0
1.235000 0 0 0 0 0 0
1.240000 0 0 0 0 0 0
1.245000 0 0 0 0 0 0
1.250000 0 0 0 0 0 0
1.255000 0 0 0 0 0 0
1.260000 0 0 0 0 0 0
1.265000 0 0 0 0 0 0
1.270000 0 0 0 0 0 0
1.275000 0 0 0 0 0 0
1.280000 0 0 0 0 0 0
1.285000 0 0 0 0 0 0
1.290000 0 0 0 0 0 0
1.295000 0 0 0 0 0 0
1.300000 0 0 0 0 0 0
1.305000 0 0 0 0 0 0
1.310000 0 0 0 0 0 0
1.315000 0 0 0 0 0 0
1.320000 0 0 0 0 0 0
1.325000 0 0 0 0 0 0
1.330000 0 0 0 0 0 0
1.335000 0 0 0 0 0 0
1.340000 0 0 0 0 0 0
1.345000 0 0 0 0 0 0
1.350000 0 0 0 0 0 0
1.355000 0 0 0 0 0 0
1.360000 0 0 0 0 0 0
1.365000 0 0 0 0 0 0
1.370000 0 0 0 0 0 0
1.375000 0 0 0 0 0 0
1.380000 0 0 0 0 0 0
1.385000 0 0 0 0 0 0
1.390000 0 0 0 0 0 0
1.395000 0 0 0 0 0 0
1.400000 0 0 0 0 0 0
1.405000 0 0 0 0 0 0
1.410000 0 0 0 0 0 0
1.415000 0 0 0 0 0 0
1.420000 0 0 0 0 0 0
1.425000 0 0 0 0 0 0
1.430000 0 0 0 0 0 0
1.435000 0 0 0 0 0 0
1.440000 0 0 0 0 0 0
1.445000 0 0 0 0 0 0
1.450000 0 0 0 0 0 0
1.455000 0 0 0 0 0 0
1.460000 0 0 0 0 0 0
1.465000 0 0 0 0 0 0
1.470000 0 0 0 0 0 0
1.475000 0 0 0 0 0 0
1.480000 0 0 0 0 0 0
1.485000 0 0 0 0 0 0
1.490000 0 0 0 0 0 0
1.495000 0 0 0 0 0 0
1.500000 0 0 0 0 0 0
1.505000 0 0 0 0 0 0
1.510000 0 0 0 0 0 0
1.515000 0 0 0 0 0 0
1.520000 0 0 0 0 0 0
1.525000 0 0 0 0 0 0
1.530000 0 0 0 0 0 0
1.535000 0 0 0 0 0 0
1.540000 0 0 0 0 0 0
1.545000 0 0 0 0 0 0
1.550000 0 0 0 0 0 0
1.555000 0 0 0 0 0 0
1.560000 0 0 0 0 0 0
1.565000 0 0 0 0 0 0
1.570000 0 0 0 0 0 0
1.575000 0 0 0 0 0 0
1.580000 0 0 0 0 0 0
1.585000 0 0 0 0 0 0
1.590000 0 0 0 0 0 0
1.595000 0 0 0 0 0 0
1.600000 0 0 0 0 0 0
1.605000 0 0 0 0 0 0
1.610000 0 0 0 0 0 0
1.615000 0 0 0 0 0 0
1.620000 0 0 0 0 0 0
1.625000 0 0 0 0 0 0
1.630000 0 0 0 0 0 0
1.635000 0 0 0 0 0 0
1.640000 0 0 0 0 0 0
1.645000 0 0 0 0 0 0
1.650000 0 0 0 0 0 0
1.655000 0 0 0 0 0 0
1.660000 0 0 0 0 0 0
1.665000 0 0 0 0 0 0
1.670000 0 0 0 0 0 0
1.675000 0 0 0 0 0 0
1.680000 0 0 0 0 0 0
1.685000 0 0 0 0 0 0
1.690000 0 0 0 0 0 0
1.695000 0 0 0 0 0 0
1.700000 0 0 0 0 0 0
1.705000 0 0 0 0 0 0
1.710000 0 0 0 0 0 0
1.715000 0 0 0 0 0 0
1.720000 0 0 0 0 0 0
1.725000 0 0 0 0 0 0
1.730000 0 0 0 0 0 0
1.735000 0 0 0 0 0 0
1.740000 0 0 0 0 0 0
1.745000 0 0 0 0 0 0
1.750000 0 0 0 0 0 0
1.755000 0 0 0 0 0 0
1.760000 0 0 0 0 0 0
1.765000 0 0 0 0 0 0
1.770000 0 0 0 0 0 0
1.775000 0 0 0 0 0 0
1.780000 0 0 0 0 0 0
1.785000 0 0 0 0 0 0
1.790000 0 0 0 0 0 0
1.795000 0 0 0 0 0 0
1.800000 0 0 0 0 0 0
1.805000 0 0 0 0 0 0
1.810000 0 0 0 0 0 0
1.815000 0 0 0 0 0 0
1.820000 0 0 0 0 0 0
1.825000 0 0 0 0 0 0
1.830000 0 0 0 0 0 0
1.835000 0 0 0 0 0 0
1.840000 0 0 0 0 0 0
1.845000 0 0 0 0 0 0
1.850000 0 0 0 0 0 0
1.855000 0 0 0 0 0 0
1.860000 0 0 0 0 0 0
1.865000 0 0 0 0 0 0
1.870000 0 0 0 0 0 0
1.875000 0 0 0 0 0 0
1.880000 0 0 0 0 0 0
1.885000 0 0 0 0 0 0
1.890000 0 0 0 0 0 0
1.895000 0 0 0 0 0 0
1.900000 0 0 0 0 0 0
1.905000 0 0 0 0 0 0
1.910000 0 0 0 0 0 0
1.915000 0 0 0 0 0 0
1.920000 0 0 0 0 0 0
1.925000 0 0 0 0 0 0
1.930000 0 0 0 0 0 0
1.935000 0 0 0 0 0 0
1.940000 0 0 0 0 0 0
1.945000 0 0 0 0 0 0
1.950000 0 0 0 0 0 0
1.955000 0 0 0 0 0 0
1.960000 0 0 0 0 0 0
1.965000 0 0 0 0 0 0
1.970000 0 0 0 0 0 0
1.975000 0 0 0 0 0 0
1.980000 0 0 0 0 0 0
1.985000 0 0 0 0 0 0
1.990000 0 0 0 0 0 0
1.995000 0 0 0 0 0 0
2.000000 0 0 0 0 0 0
2.005000 0 0 0 0 0 0
2.010000 0 0 0 0 0 0
2.015000 0 0 0 0 0 0
2.020000 0 0 0 0 0 0
2.025000 0 0 0 0 0 0
2.030000 0 0 0 0 0 0
2.035000 0 0 0 0 0 0
2.040000 0 0 0 0 0 0
2.045000 0 0 0 0 0 0
2.050000 0 0 0 0 0 0
2.055000 0 0 0 0 0 0
2.060000 0 0 0 0 0 0
2.065000 0 0 0 0 0 0
2.070000 0 0 0 0 0 0
2.075000 0 0 0 0 0 0
2.080000 0 0 0 0 0 0
2.085000 0 0 0 0 0 0
2.090000 0 0 0 0 0 0
2.095000 0 0 0 0 0 0
2.100000 0 0 0 0 0 0
2.105000 0 0 0 0 0 0
2.110000 0 0 0 0 0 0
2.115000 0 0 0 0 0 0
2.120000 0 0 0 0 0 0
2.125000 0 0 0 0 0 0
2.130000 0 0 0 0 0 0
2.135000 0 0 0 0 0 0
2.140000 0 0 0 0 0 0
2.145000 0 0 0 0 0 0
2.150000 0 0 0 0 0 0
2.155000 0 0 0 0 0 0
2.160000 0 0 0 0 0 0
2.165000 0 0 0 0 0 0
2.170000 0 0 0 0 0 0
2.175000 0 0 0 0 0 0
2.180000 0 0 0 0 0 0
2.185000 0 0 0 0 0 0
2.190000 0 0 0 0 0 0
2.195000 0 0 0 0 0 0
2.200000 0 0 0 0 0 0
2.205000 0 0 0 0 0 0
2.210000 0 0 0 0 0 0
2.215000 0 0 0 0 0 0
2.220000 0 0 0 0 0 0
2.225000 0 0 0 0 0 0
2.230000 0 0 0 0 0 0
2.235000 0 0 0 0 0 0
2.240000 0 0 0 0 0 0
2.245000 0 0 0 0 0 0
2.250000 0 0 0 0 0 0
2.255000 0 0 0 0 0 0
2.260000 0 0 0 0 0 0
2.265000 0 0 0 0 0 0
2.270000 0 0 0 0 0 0
2.275000 0 0 0 0 0 0
2.280000 0 0 0 0 0 0
2.285000 0 0 0 0 0 0
2.290000 0 0 0 0 0 0
2.295000 0 0 0 0 0 0
2.300000 0 0 0 0 0 0
2.305000 0 0 0 0 0 0
2.310000 0 0 0 0 0 0
2.315000 0 0 0 0 0 0
2.320000 0 0 0 0 0 0
2.325000 0 0 0 0 0 0
2.330000 0 0 0 0 0 0
2.335000 0 0 0 0 0 0
2.340000 0 0 0 0 0 0
2.345000 0 0 0 0 0 0
2.350000 0 0 0 0 0 0
2.355000 0 0 0 0 0 0
2.360000 0 0 0 0 0 0
2.365000 0 0 0 0 0 0
2.370000 0 0 0 0 0 0
2.375000 0 0 0 0 0 0
2.380000 0 0 0 0 0 0
2.385000 0 0 0 0 0 0
2.390000 0 0 0 0 0 0
2.395000 0 0 0 0 0 0
2.400000 0 0 0 0 0 0
2.405000 0 0 0 0 0 0
