# Supplementary material for: Refining amino acid hydrophobicity for dynamics simulation of membrane proteins
Source: PeerJ. 2018 Jan 10;6:e4230. doi: 10.7717/peerj.4230 (PMC5767086; doi:10.7717/peerj.4230)
Supplement: Supplemental Information 1 — Version 2.4 of the CgProt force field is included as a tar.gz archive. The package includes parameter text files, Python scripts, and equilibrated bilayer coordinates needed for simulations with the free Gromacs software package. [file peerj-06-4230-s001.tgz › cgprot24/nb/table_PH_E1.xvg]

0.000000 0 0 118.421 2.394444e+02 0 0
0.004000 0 0 117.463 2.394444e+02 0 0
0.008000 0 0 116.506 2.394444e+02 0 0
0.012000 0 0 115.548 2.394444e+02 0 0
0.016000 0 0 114.59 2.394444e+02 0 0
0.020000 0 0 113.632 2.394444e+02 0 0
0.024000 0 0 112.675 2.394444e+02 0 0
0.028000 0 0 111.717 2.394444e+02 0 0
0.032000 0 0 110.759 2.394444e+02 0 0
0.036000 0 0 109.801 2.394444e+02 0 0
0.040000 0 0 108.843 2.394444e+02 0 0
0.044000 0 0 107.886 2.394444e+02 0 0
0.048000 0 0 106.928 2.394444e+02 0 0
0.052000 0 0 105.97 2.394444e+02 0 0
0.056000 0 0 105.012 2.394444e+02 0 0
0.060000 0 0 104.055 2.394444e+02 0 0
0.064000 0 0 103.097 2.394444e+02 0 0
0.068000 0 0 102.139 2.394444e+02 0 0
0.072000 0 0 101.181 2.394444e+02 0 0
0.076000 0 0 100.223 2.394444e+02 0 0
0.080000 0 0 99.2656 2.394444e+02 0 0
0.084000 0 0 98.3078 2.394444e+02 0 0
0.088000 0 0 97.3501 2.394444e+02 0 0
0.092000 0 0 96.3923 2.394444e+02 0 0
0.096000 0 0 95.4345 2.394444e+02 0 0
0.100000 0 0 94.4767 2.394444e+02 0 0
0.104000 0 0 93.5189 2.394444e+02 0 0
0.108000 0 0 92.5612 2.394444e+02 0 0
0.112000 0 0 91.6034 2.394444e+02 0 0
0.116000 0 0 90.6456 2.394444e+02 0 0
0.120000 0 0 89.6878 2.394444e+02 0 0
0.124000 0 0 88.7301 2.394444e+02 0 0
0.128000 0 0 87.7723 2.394444e+02 0 0
0.132000 0 0 86.8145 2.394444e+02 0 0
0.136000 0 0 85.8567 2.394444e+02 0 0
0.140000 0 0 84.8989 2.394444e+02 0 0
0.144000 0 0 83.9412 2.394444e+02 0 0
0.148000 0 0 82.9834 2.394444e+02 0 0
0.152000 0 0 82.0256 2.394444e+02 0 0
0.156000 0 0 81.0678 2.394444e+02 0 0
0.160000 0 0 80.1101 2.394444e+02 0 0
0.164000 0 0 79.1523 2.394444e+02 0 0
0.168000 0 0 78.1945 2.394444e+02 0 0
0.172000 0 0 77.2367 2.394444e+02 0 0
0.176000 0 0 76.2789 2.394444e+02 0 0
0.180000 0 0 75.3212 2.394444e+02 0 0
0.184000 0 0 74.3634 2.394444e+02 0 0
0.188000 0 0 73.4056 2.394444e+02 0 0
0.192000 0 0 72.4478 2.394444e+02 0 0
0.196000 0 0 71.4901 2.394444e+02 0 0
0.200000 0 0 70.5323 2.394444e+02 0 0
0.204000 0 0 69.5745 2.394444e+02 0 0
0.208000 0 0 68.6167 2.394444e+02 0 0
0.212000 0 0 67.6589 2.394444e+02 0 0
0.216000 0 0 66.7012 2.394444e+02 0 0
0.220000 0 0 65.7434 2.394444e+02 0 0
0.224000 0 0 64.7856 2.394444e+02 0 0
0.228000 0 0 63.8278 2.394444e+02 0 0
0.232000 0 0 62.8701 2.394444e+02 0 0
0.236000 0 0 61.9123 2.394444e+02 0 0
0.240000 0 0 60.9545 2.394444e+02 0 0
0.244000 0 0 59.9967 2.394444e+02 0 0
0.248000 0 0 59.0389 2.394444e+02 0 0
0.252000 0 0 58.0812 2.394444e+02 0 0
0.256000 0 0 57.1234 2.394444e+02 0 0
0.260000 0 0 56.1656 2.394444e+02 0 0
0.264000 0 0 55.2078 2.394444e+02 0 0
0.268000 0 0 54.2501 2.394444e+02 0 0
0.272000 0 0 53.2923 2.394444e+02 0 0
0.276000 0 0 52.3345 2.394444e+02 0 0
0.280000 0 0 51.3767 2.394444e+02 0 0
0.284000 0 0 50.419 2.394444e+02 0 0
0.288000 0 0 49.4612 2.394444e+02 0 0
0.292000 0 0 48.5034 2.394444e+02 0 0
0.296000 0 0 47.5456 2.394444e+02 0 0
0.300000 0 0 46.5878 2.394444e+02 0 0
0.304000 0 0 45.6301 2.394444e+02 0 0
0.308000 0 0 44.6723 2.394444e+02 0 0
0.312000 0 0 43.7145 2.394444e+02 0 0
0.316000 0 0 42.7569 2.393011e+02 0 0
0.320000 0 0 41.8004 2.389222e+02 0 0
0.324000 0 0 40.8453 2.386683e+02 0 0
0.328000 0 0 39.8908 2.386337e+02 0 0
0.332000 0 0 38.936 2.388185e+02 0 0
0.336000 0 0 37.98 2.392225e+02 0 0
0.340000 0 0 37.0221 2.396872e+02 0 0
0.344000 0 0 36.0629 2.398379e+02 0 0
0.348000 0 0 35.1038 2.396588e+02 0 0
0.352000 0 0 34.1461 2.391498e+02 0 0
0.356000 0 0 33.191 2.383204e+02 0 0
0.360000 0 0 32.2391 2.377561e+02 0 0
0.364000 0 0 31.2882 2.378059e+02 0 0
0.368000 0 0 30.3358 2.384696e+02 0 0
0.372000 0 0 29.3796 2.397474e+02 0 0
0.376000 0 0 28.4172 2.413542e+02 0 0
0.380000 0 0 27.4506 2.417112e+02 0 0
0.384000 0 0 26.4855 2.405760e+02 0 0
0.388000 0 0 25.528 2.379487e+02 0 0
0.392000 0 0 24.5839 2.338292e+02 0 0
0.396000 0 0 23.6597 2.278934e+02 0 0
0.400000 0 0 22.7638 2.196695e+02 0 0
0.404000 0 0 21.9054 2.091535e+02 0 0
0.408000 0 0 21.0937 1.963454e+02 0 0
0.412000 0 0 20.3377 1.814082e+02 0 0
0.416000 0 0 19.6409 1.672555e+02 0 0
0.420000 0 0 18.9971 1.549630e+02 0 0
0.424000 0 0 18.3988 1.445308e+02 0 0
0.428000 0 0 17.8384 1.359588e+02 0 0
0.432000 0 0 17.3089 1.288657e+02 0 0
0.436000 0 0 16.8073 1.219837e+02 0 0
0.440000 0 0 16.3329 1.152116e+02 0 0
0.444000 0 0 15.8854 1.085497e+02 0 0
0.448000 0 0 15.4644 1.019982e+02 0 0
0.452000 0 0 15.0689 9.583329e+01 0 0
0.456000 0 0 14.6969 9.029120e+01 0 0
0.460000 0 0 14.3458 8.537191e+01 0 0
0.464000 0 0 14.0131 8.107543e+01 0 0
0.468000 0 0 13.6964 7.737026e+01 0 0
0.472000 0 0 13.3937 7.399119e+01 0 0
0.476000 0 0 13.1041 7.087825e+01 0 0
0.480000 0 0 12.8263 6.803145e+01 0 0
0.484000 0 0 12.5595 6.545079e+01 0 0
0.488000 0 0 12.3024 6.314388e+01 0 0
0.492000 0 0 12.0539 6.112645e+01 0 0
0.496000 0 0 11.813 5.939898e+01 0 0
0.500000 0 0 11.5783 5.796145e+01 0 0
0.504000 0 0 11.3489 5.680928e+01 0 0
0.508000 0 0 11.1238 5.575904e+01 0 0
0.512000 0 0 10.9028 5.471553e+01 0 0
0.516000 0 0 10.686 5.367877e+01 0 0
0.520000 0 0 10.4734 5.264874e+01 0 0
0.524000 0 0 10.2648 5.161637e+01 0 0
0.528000 0 0 10.0605 5.053842e+01 0 0
0.532000 0 0 9.8606 4.940929e+01 0 0
0.536000 0 0 9.6653 4.822899e+01 0 0
0.540000 0 0 9.47483 4.699751e+01 0 0
0.544000 0 0 9.2894 4.571055e+01 0 0
0.548000 0 0 9.10923 4.436269e+01 0 0
0.552000 0 0 8.93458 4.295391e+01 0 0
0.556000 0 0 8.76568 4.148423e+01 0 0
0.560000 0 0 8.60278 3.995808e+01 0 0
0.564000 0 0 8.446 3.843795e+01 0 0
0.568000 0 0 8.29524 3.694396e+01 0 0
0.572000 0 0 8.15041 3.547610e+01 0 0
0.576000 0 0 8.0114 3.403438e+01 0 0
0.580000 0 0 7.87809 3.263099e+01 0 0
0.584000 0 0 7.75025 3.130128e+01 0 0
0.588000 0 0 7.62758 3.004748e+01 0 0
0.592000 0 0 7.50977 2.886960e+01 0 0
0.596000 0 0 7.39652 2.776770e+01 0 0
0.600000 0 0 7.28751 2.675279e+01 0 0
0.604000 0 0 7.18237 2.583298e+01 0 0
0.608000 0 0 7.08072 2.500828e+01 0 0
0.612000 0 0 6.98218 2.427869e+01 0 0
0.616000 0 0 6.88637 2.364254e+01 0 0
0.620000 0 0 6.79293 2.308803e+01 0 0
0.624000 0 0 6.70156 2.261284e+01 0 0
0.628000 0 0 6.61192 2.221698e+01 0 0
0.632000 0 0 6.52371 2.190045e+01 0 0
0.636000 0 0 6.43663 2.165240e+01 0 0
0.640000 0 0 6.35043 2.145329e+01 0 0
0.644000 0 0 6.26493 2.130273e+01 0 0
0.648000 0 0 6.17994 2.120073e+01 0 0
0.652000 0 0 6.09526 2.114638e+01 0 0
0.656000 0 0 6.01075 2.111490e+01 0 0
0.660000 0 0 5.92633 2.109504e+01 0 0
0.664000 0 0 5.84197 2.108682e+01 0 0
0.668000 0 0 5.75762 2.109023e+01 0 0
0.672000 0 0 5.67324 2.110058e+01 0 0
0.676000 0 0 5.58883 2.109861e+01 0 0
0.680000 0 0 5.50447 2.108222e+01 0 0
0.684000 0 0 5.42019 2.105142e+01 0 0
0.688000 0 0 5.33607 2.100622e+01 0 0
0.692000 0 0 5.25217 2.094379e+01 0 0
0.696000 0 0 5.16855 2.086112e+01 0 0
0.700000 0 0 5.08531 2.075820e+01 0 0
0.704000 0 0 5.00251 2.063504e+01 0 0
0.708000 0 0 4.92025 2.049223e+01 0 0
0.712000 0 0 4.83859 2.033663e+01 0 0
0.716000 0 0 4.75757 2.017017e+01 0 0
0.720000 0 0 4.67724 1.999285e+01 0 0
0.724000 0 0 4.59764 1.980466e+01 0 0
0.728000 0 0 4.51882 1.960954e+01 0 0
0.732000 0 0 4.44076 1.941745e+01 0 0
0.736000 0 0 4.36347 1.922886e+01 0 0
0.740000 0 0 4.28693 1.904379e+01 0 0
0.744000 0 0 4.21112 1.886231e+01 0 0
0.748000 0 0 4.13602 1.869126e+01 0 0
0.752000 0 0 4.06157 1.853504e+01 0 0
0.756000 0 0 3.98772 1.839365e+01 0 0
0.760000 0 0 3.9144 1.826707e+01 0 0
0.764000 0 0 3.84156 1.815568e+01 0 0
0.768000 0 0 3.76913 1.806165e+01 0 0
0.772000 0 0 3.69704 1.798534e+01 0 0
0.776000 0 0 3.62522 1.792676e+01 0 0
0.780000 0 0 3.5536 1.788590e+01 0 0
0.784000 0 0 3.48212 1.785845e+01 0 0
0.788000 0 0 3.41073 1.783768e+01 0 0
0.792000 0 0 3.33941 1.782349e+01 0 0
0.796000 0 0 3.26813 1.781590e+01 0 0
0.800000 0 0 3.19687 1.781417e+01 0 0
0.804000 0 0 3.12563 1.780349e+01 0 0
0.808000 0 0 3.05446 1.777799e+01 0 0
0.812000 0 0 2.98343 1.773767e+01 0 0
0.816000 0 0 2.91258 1.768253e+01 0 0
0.820000 0 0 2.84199 1.760914e+01 0 0
0.824000 0 0 2.77175 1.750523e+01 0 0
0.828000 0 0 2.70199 1.736972e+01 0 0
0.832000 0 0 2.63283 1.720260e+01 0 0
0.836000 0 0 2.56441 1.700388e+01 0 0
0.840000 0 0 2.49684 1.677477e+01 0 0
0.844000 0 0 2.43025 1.651637e+01 0 0
0.848000 0 0 2.36475 1.622869e+01 0 0
0.852000 0 0 2.30046 1.591173e+01 0 0
0.856000 0 0 2.2375 1.556697e+01 0 0
0.860000 0 0 2.17594 1.520817e+01 0 0
0.864000 0 0 2.11585 1.483867e+01 0 0
0.868000 0 0 2.05725 1.445848e+01 0 0
0.872000 0 0 2.00019 1.406759e+01 0 0
0.876000 0 0 1.94472 1.367171e+01 0 0
0.880000 0 0 1.89081 1.328343e+01 0 0
0.884000 0 0 1.83844 1.290321e+01 0 0
0.888000 0 0 1.78757 1.253106e+01 0 0
0.892000 0 0 1.73818 1.216704e+01 0 0
0.896000 0 0 1.69022 1.181521e+01 0 0
0.900000 0 0 1.64364 1.147782e+01 0 0
0.904000 0 0 1.59838 1.115487e+01 0 0
0.908000 0 0 1.55438 1.084635e+01 0 0
0.912000 0 0 1.51159 1.055178e+01 0 0
0.916000 0 0 1.46995 1.026864e+01 0 0
0.920000 0 0 1.42942 9.996585e+00 0 0
0.924000 0 0 1.38996 9.735602e+00 0 0
0.928000 0 0 1.35152 9.485697e+00 0 0
0.932000 0 0 1.31406 9.245677e+00 0 0
0.936000 0 0 1.27755 9.013927e+00 0 0
0.940000 0 0 1.24194 8.790437e+00 0 0
0.944000 0 0 1.20721 8.575209e+00 0 0
0.948000 0 0 1.17333 8.368381e+00 0 0
0.952000 0 0 1.14025 8.172148e+00 0 0
0.956000 0 0 1.10794 7.987266e+00 0 0
0.960000 0 0 1.07634 7.813737e+00 0 0
0.964000 0 0 1.04541 7.651559e+00 0 0
0.968000 0 0 1.01511 7.501612e+00 0 0
0.972000 0 0 0.985378 7.366623e+00 0 0
0.976000 0 0 0.956156 7.246786e+00 0 0
0.980000 0 0 0.927383 7.142102e+00 0 0
0.984000 0 0 0.898999 7.052562e+00 0 0
0.988000 0 0 0.870946 6.975753e+00 0 0
0.992000 0 0 0.843178 6.909759e+00 0 0
0.996000 0 0 0.815653 6.854578e+00 0 0
1.000000 0 0 0.788327 6.810212e+00 0 0
1.004000 0 0 0.761158 6.775344e+00 0 0
1.008000 0 0 0.734127 6.739824e+00 0 0
1.012000 0 0 0.707243 6.701519e+00 0 0
1.016000 0 0 0.680518 6.660427e+00 0 0
1.020000 0 0 0.653963 6.616550e+00 0 0
1.024000 0 0 0.627594 6.565512e+00 0 0
1.028000 0 0 0.60146 6.498881e+00 0 0
1.032000 0 0 0.575624 6.416446e+00 0 0
1.036000 0 0 0.55015 6.318207e+00 0 0
1.040000 0 0 0.5251 6.204157e+00 0 0
1.044000 0 0 0.500538 6.074087e+00 0 0
1.048000 0 0 0.476529 5.927895e+00 0 0
1.052000 0 0 0.453136 5.765581e+00 0 0
1.056000 0 0 0.430425 5.587144e+00 0 0
1.060000 0 0 0.408459 5.394534e+00 0 0
1.064000 0 0 0.387276 5.196372e+00 0 0
1.068000 0 0 0.366894 4.993681e+00 0 0
1.072000 0 0 0.347332 4.786461e+00 0 0
1.076000 0 0 0.328609 4.574712e+00 0 0
1.080000 0 0 0.310733 4.364878e+00 0 0
1.084000 0 0 0.293677 4.164494e+00 0 0
1.088000 0 0 0.277404 3.973570e+00 0 0
1.092000 0 0 0.261876 3.792106e+00 0 0
1.096000 0 0 0.247054 3.620243e+00 0 0
1.100000 0 0 0.232898 3.459724e+00 0 0
1.104000 0 0 0.219361 3.311077e+00 0 0
1.108000 0 0 0.206394 3.174300e+00 0 0
1.112000 0 0 0.193951 3.049394e+00 0 0
1.116000 0 0 0.181984 2.935862e+00 0 0
1.120000 0 0 0.17045 2.832362e+00 0 0
1.124000 0 0 0.159311 2.738818e+00 0 0
1.128000 0 0 0.148527 2.655231e+00 0 0
1.132000 0 0 0.138056 2.581547e+00 0 0
1.136000 0 0 0.12787 2.511494e+00 0 0
1.140000 0 0 0.117965 2.440764e+00 0 0
1.144000 0 0 0.108345 2.369357e+00 0 0
1.148000 0 0 0.0990112 2.297273e+00 0 0
1.152000 0 0 0.0899668 2.225503e+00 0 0
1.156000 0 0 0.0811974 2.160494e+00 0 0
1.160000 0 0 0.0726723 2.103410e+00 0 0
1.164000 0 0 0.0643596 2.054252e+00 0 0
1.168000 0 0 0.0562277 2.013019e+00 0 0
1.172000 0 0 0.0482493 1.975866e+00 0 0
1.176000 0 0 0.040424 1.936339e+00 0 0
1.180000 0 0 0.0327619 1.894336e+00 0 0
1.184000 0 0 0.0252727 1.849855e+00 0 0
1.188000 0 0 0.0179674 1.799403e+00 0 0
1.192000 0 0 0.0110072 1.660024e+00 0 0
1.196000 0 0 0.00485267 1.396582e+00 0 0
1.200000 0 0 0 0 0 0
1.204000 0 0 0 0 0 0
1.208000 0 0 0 0 0 0
1.212000 0 0 0 0 0 0
1.216000 0 0 0 0 0 0
1.220000 0 0 0 0 0 0
1.224000 0 0 0 0 0 0
1.228000 0 0 0 0 0 0
1.232000 0 0 0 0 0 0
1.236000 0 0 0 0 0 0
1.240000 0 0 0 0 0 0
1.244000 0 0 0 0 0 0
1.248000 0 0 0 0 0 0
1.252000 0 0 0 0 0 0
1.256000 0 0 0 0 0 0
1.260000 0 0 0 0 0 0
1.264000 0 0 0 0 0 0
1.268000 0 0 0 0 0 0
1.272000 0 0 0 0 0 0
1.276000 0 0 0 0 0 0
1.280000 0 0 0 0 0 0
1.284000 0 0 0 0 0 0
1.288000 0 0 0 0 0 0
1.292000 0 0 0 0 0 0
1.296000 0 0 0 0 0 0
1.300000 0 0 0 0 0 0
1.304000 0 0 0 0 0 0
1.308000 0 0 0 0 0 0
1.312000 0 0 0 0 0 0
1.316000 0 0 0 0 0 0
1.320000 0 0 0 0 0 0
1.324000 0 0 0 0 0 0
1.328000 0 0 0 0 0 0
1.332000 0 0 0 0 0 0
1.336000 0 0 0 0 0 0
1.340000 0 0 0 0 0 0
1.344000 0 0 0 0 0 0
1.348000 0 0 0 0 0 0
1.352000 0 0 0 0 0 0
1.356000 0 0 0 0 0 0
1.360000 0 0 0 0 0 0
1.364000 0 0 0 0 0 0
1.368000 0 0 0 0 0 0
1.372000 0 0 0 0 0 0
1.376000 0 0 0 0 0 0
1.380000 0 0 0 0 0 0
1.384000 0 0 0 0 0 0
1.388000 0 0 0 0 0 0
1.392000 0 0 0 0 0 0
1.396000 0 0 0 0 0 0
1.400000 0 0 0 0 0 0
1.404000 0 0 0 0 0 0
1.408000 0 0 0 0 0 0
1.412000 0 0 0 0 0 0
1.416000 0 0 0 0 0 0
1.420000 0 0 0 0 0 0
1.424000 0 0 0 0 0 0
1.428000 0 0 0 0 0 0
1.432000 0 0 0 0 0 0
1.436000 0 0 0 0 0 0
1.440000 0 0 0 0 0 0
1.444000 0 0 0 0 0 0
1.448000 0 0 0 0 0 0
1.452000 0 0 0 0 0 0
1.456000 0 0 0 0 0 0
1.460000 0 0 0 0 0 0
1.464000 0 0 0 0 0 0
1.468000 0 0 0 0 0 0
1.472000 0 0 0 0 0 0
1.476000 0 0 0 0 0 0
1.480000 0 0 0 0 0 0
1.484000 0 0 0 0 0 0
1.488000 0 0 0 0 0 0
1.492000 0 0 0 0 0 0
1.496000 0 0 0 0 0 0
1.500000 0 0 0 0 0 0
1.504000 0 0 0 0 0 0
1.508000 0 0 0 0 0 0
1.512000 0 0 0 0 0 0
1.516000 0 0 0 0 0 0
1.520000 0 0 0 0 0 0
1.524000 0 0 0 0 0 0
1.528000 0 0 0 0 0 0
1.532000 0 0 0 0 0 0
1.536000 0 0 0 0 0 0
1.540000 0 0 0 0 0 0
1.544000 0 0 0 0 0 0
1.548000 0 0 0 0 0 0
1.552000 0 0 0 0 0 0
1.556000 0 0 0 0 0 0
1.560000 0 0 0 0 0 0
1.564000 0 0 0 0 0 0
1.568000 0 0 0 0 0 0
1.572000 0 0 0 0 0 0
1.576000 0 0 0 0 0 0
1.580000 0 0 0 0 0 0
1.584000 0 0 0 0 0 0
1.588000 0 0 0 0 0 0
1.592000 0 0 0 0 0 0
1.596000 0 0 0 0 0 0
1.600000 0 0 0 0 0 0
1.604000 0 0 0 0 0 0
1.608000 0 0 0 0 0 0
1.612000 0 0 0 0 0 0
1.616000 0 0 0 0 0 0
1.620000 0 0 0 0 0 0
1.624000 0 0 0 0 0 0
1.628000 0 0 0 0 0 0
1.632000 0 0 0 0 0 0
1.636000 0 0 0 0 0 0
1.640000 0 0 0 0 0 0
1.644000 0 0 0 0 0 0
1.648000 0 0 0 0 0 0
1.652000 0 0 0 0 0 0
1.656000 0 0 0 0 0 0
1.660000 0 0 0 0 0 0
1.664000 0 0 0 0 0 0
1.668000 0 0 0 0 0 0
1.672000 0 0 0 0 0 0
1.676000 0 0 0 0 0 0
1.680000 0 0 0 0 0 0
1.684000 0 0 0 0 0 0
1.688000 0 0 0 0 0 0
1.692000 0 0 0 0 0 0
1.696000 0 0 0 0 0 0
1.700000 0 0 0 0 0 0
1.704000 0 0 0 0 0 0
1.708000 0 0 0 0 0 0
1.712000 0 0 0 0 0 0
1.716000 0 0 0 0 0 0
1.720000 0 0 0 0 0 0
1.724000 0 0 0 0 0 0
1.728000 0 0 0 0 0 0
1.732000 0 0 0 0 0 0
1.736000 0 0 0 0 0 0
1.740000 0 0 0 0 0 0
1.744000 0 0 0 0 0 0
1.748000 0 0 0 0 0 0
1.752000 0 0 0 0 0 0
1.756000 0 0 0 0 0 0
1.760000 0 0 0 0 0 0
1.764000 0 0 0 0 0 0
1.768000 0 0 0 0 0 0
1.772000 0 0 0 0 0 0
1.776000 0 0 0 0 0 0
1.780000 0 0 0 0 0 0
1.784000 0 0 0 0 0 0
1.788000 0 0 0 0 0 0
1.792000 0 0 0 0 0 0
1.796000 0 0 0 0 0 0
1.800000 0 0 0 0 0 0
1.804000 0 0 0 0 0 0
1.808000 0 0 0 0 0 0
1.812000 0 0 0 0 0 0
1.816000 0 0 0 0 0 0
1.820000 0 0 0 0 0 0
1.824000 0 0 0 0 0 0
1.828000 0 0 0 0 0 0
1.832000 0 0 0 0 0 0
1.836000 0 0 0 0 0 0
1.840000 0 0 0 0 0 0
1.844000 0 0 0 0 0 0
1.848000 0 0 0 0 0 0
1.852000 0 0 0 0 0 0
1.856000 0 0 0 0 0 0
1.860000 0 0 0 0 0 0
1.864000 0 0 0 0 0 0
1.868000 0 0 0 0 0 0
1.872000 0 0 0 0 0 0
1.876000 0 0 0 0 0 0
1.880000 0 0 0 0 0 0
1.884000 0 0 0 0 0 0
1.888000 0 0 0 0 0 0
1.892000 0 0 0 0 0 0
1.896000 0 0 0 0 0 0
1.900000 0 0 0 0 0 0
1.904000 0 0 0 0 0 0
1.908000 0 0 0 0 0 0
1.912000 0 0 0 0 0 0
1.916000 0 0 0 0 0 0
1.920000 0 0 0 0 0 0
1.924000 0 0 0 0 0 0
1.928000 0 0 0 0 0 0
1.932000 0 0 0 0 0 0
1.936000 0 0 0 0 0 0
1.940000 0 0 0 0 0 0
1.944000 0 0 0 0 0 0
1.948000 0 0 0 0 0 0
1.952000 0 0 0 0 0 0
1.956000 0 0 0 0 0 0
1.960000 0 0 0 0 0 0
1.964000 0 0 0 0 0 0
1.968000 0 0 0 0 0 0
1.972000 0 0 0 0 0 0
1.976000 0 0 0 0 0 0
1.980000 0 0 0 0 0 0
1.984000 0 0 0 0 0 0
1.988000 0 0 0 0 0 0
1.992000 0 0 0 0 0 0
1.996000 0 0 0 0 0 0
2.000000 0 0 0 0 0 0
2.004000 0 0 0 0 0 0
2.008000 0 0 0 0 0 0
2.012000 0 0 0 0 0 0
2.016000 0 0 0 0 0 0
2.020000 0 0 0 0 0 0
2.024000 0 0 0 0 0 0
2.028000 0 0 0 0 0 0
2.032000 0 0 0 0 0 0
2.036000 0 0 0 0 0 0
2.040000 0 0 0 0 0 0
2.044000 0 0 0 0 0 0
2.048000 0 0 0 0 0 0
2.052000 0 0 0 0 0 0
2.056000 0 0 0 0 0 0
2.060000 0 0 0 0 0 0
2.064000 0 0 0 0 0 0
2.068000 0 0 0 0 0 0
2.072000 0 0 0 0 0 0
2.076000 0 0 0 0 0 0
2.080000 0 0 0 0 0 0
2.084000 0 0 0 0 0 0
2.088000 0 0 0 0 0 0
2.092000 0 0 0 0 0 0
2.096000 0 0 0 0 0 0
2.100000 0 0 0 0 0 0
2.104000 0 0 0 0 0 0
2.108000 0 0 0 0 0 0
2.112000 0 0 0 0 0 0
2.116000 0 0 0 0 0 0
2.120000 0 0 0 0 0 0
2.124000 0 0 0 0 0 0
2.128000 0 0 0 0 0 0
2.132000 0 0 0 0 0 0
2.136000 0 0 0 0 0 0
2.140000 0 0 0 0 0 0
2.144000 0 0 0 0 0 0
2.148000 0 0 0 0 0 0
2.152000 0 0 0 0 0 0
2.156000 0 0 0 0 0 0
2.160000 0 0 0 0 0 0
2.164000 0 0 0 0 0 0
2.168000 0 0 0 0 0 0
2.172000 0 0 0 0 0 0
2.176000 0 0 0 0 0 0
2.180000 0 0 0 0 0 0
2.184000 0 0 0 0 0 0
2.188000 0 0 0 0 0 0
2.192000 0 0 0 0 0 0
2.196000 0 0 0 0 0 0
2.200000 0 0 0 0 0 0
2.204000 0 0 0 0 0 0
2.208000 0 0 0 0 0 0
2.212000 0 0 0 0 0 0
2.216000 0 0 0 0 0 0
2.220000 0 0 0 0 0 0
2.224000 0 0 0 0 0 0
2.228000 0 0 0 0 0 0
2.232000 0 0 0 0 0 0
2.236000 0 0 0 0 0 0
2.240000 0 0 0 0 0 0
2.244000 0 0 0 0 0 0
2.248000 0 0 0 0 0 0
2.252000 0 0 0 0 0 0
2.256000 0 0 0 0 0 0
2.260000 0 0 0 0 0 0
2.264000 0 0 0 0 0 0
2.268000 0 0 0 0 0 0
2.272000 0 0 0 0 0 0
2.276000 0 0 0 0 0 0
2.280000 0 0 0 0 0 0
2.284000 0 0 0 0 0 0
2.288000 0 0 0 0 0 0
2.292000 0 0 0 0 0 0
2.296000 0 0 0 0 0 0
2.300000 0 0 0 0 0 0
2.304000 0 0 0 0 0 0
2.308000 0 0 0 0 0 0
2.312000 0 0 0 0 0 0
2.316000 0 0 0 0 0 0
2.320000 0 0 0 0 0 0
2.324000 0 0 0 0 0 0
2.328000 0 0 0 0 0 0
2.332000 0 0 0 0 0 0
2.336000 0 0 0 0 0 0
2.340000 0 0 0 0 0 0
2.344000 0 0 0 0 0 0
2.348000 0 0 0 0 0 0
2.352000 0 0 0 0 0 0
2.356000 0 0 0 0 0 0
2.360000 0 0 0 0 0 0
2.364000 0 0 0 0 0 0
2.368000 0 0 0 0 0 0
2.372000 0 0 0 0 0 0
2.376000 0 0 0 0 0 0
2.380000 0 0 0 0 0 0
2.384000 0 0 0 0 0 0
2.388000 0 0 0 0 0 0
2.392000 0 0 0 0 0 0
2.396000 0 0 0 0 0 0
2.400000 0 0 0 0 0 0
2.404000 0 0 0 0 0 0
2.408000 0 0 0 0 0 0
