# Supplementary material for: Refining amino acid hydrophobicity for dynamics simulation of membrane proteins
Source: PeerJ. 2018 Jan 10;6:e4230. doi: 10.7717/peerj.4230 (PMC5767086; doi:10.7717/peerj.4230)
Supplement: Supplemental Information 1 — Version 2.4 of the CgProt force field is included as a tar.gz archive. The package includes parameter text files, Python scripts, and equilibrated bilayer coordinates needed for simulations with the free Gromacs software package. [file peerj-06-4230-s001.tgz › cgprot24/nb/table_PH_E2.xvg]

0.000000 0 0 214.656 5.194674e+02 0 0
0.004000 0 0 212.579 5.194674e+02 0 0
0.008000 0 0 210.501 5.194674e+02 0 0
0.012000 0 0 208.423 5.194674e+02 0 0
0.016000 0 0 206.345 5.194674e+02 0 0
0.020000 0 0 204.267 5.194674e+02 0 0
0.024000 0 0 202.189 5.194674e+02 0 0
0.028000 0 0 200.111 5.194674e+02 0 0
0.032000 0 0 198.033 5.194674e+02 0 0
0.036000 0 0 195.956 5.194674e+02 0 0
0.040000 0 0 193.878 5.194674e+02 0 0
0.044000 0 0 191.8 5.194674e+02 0 0
0.048000 0 0 189.722 5.194674e+02 0 0
0.052000 0 0 187.644 5.194674e+02 0 0
0.056000 0 0 185.566 5.194674e+02 0 0
0.060000 0 0 183.488 5.194674e+02 0 0
0.064000 0 0 181.41 5.194674e+02 0 0
0.068000 0 0 179.333 5.194674e+02 0 0
0.072000 0 0 177.255 5.194674e+02 0 0
0.076000 0 0 175.177 5.194674e+02 0 0
0.080000 0 0 173.099 5.194674e+02 0 0
0.084000 0 0 171.021 5.194674e+02 0 0
0.088000 0 0 168.943 5.194674e+02 0 0
0.092000 0 0 166.865 5.194674e+02 0 0
0.096000 0 0 164.788 5.194674e+02 0 0
0.100000 0 0 162.71 5.194674e+02 0 0
0.104000 0 0 160.632 5.194674e+02 0 0
0.108000 0 0 158.554 5.194674e+02 0 0
0.112000 0 0 156.476 5.194674e+02 0 0
0.116000 0 0 154.398 5.194674e+02 0 0
0.120000 0 0 152.32 5.194674e+02 0 0
0.124000 0 0 150.242 5.194674e+02 0 0
0.128000 0 0 148.165 5.194674e+02 0 0
0.132000 0 0 146.087 5.194674e+02 0 0
0.136000 0 0 144.009 5.194674e+02 0 0
0.140000 0 0 141.931 5.194674e+02 0 0
0.144000 0 0 139.853 5.194674e+02 0 0
0.148000 0 0 137.775 5.194674e+02 0 0
0.152000 0 0 135.697 5.194674e+02 0 0
0.156000 0 0 133.619 5.194674e+02 0 0
0.160000 0 0 131.542 5.194674e+02 0 0
0.164000 0 0 129.464 5.194674e+02 0 0
0.168000 0 0 127.386 5.194674e+02 0 0
0.172000 0 0 125.308 5.194674e+02 0 0
0.176000 0 0 123.23 5.194674e+02 0 0
0.180000 0 0 121.152 5.194674e+02 0 0
0.184000 0 0 119.074 5.194674e+02 0 0
0.188000 0 0 116.997 5.194674e+02 0 0
0.192000 0 0 114.919 5.194674e+02 0 0
0.196000 0 0 112.841 5.194674e+02 0 0
0.200000 0 0 110.763 5.194674e+02 0 0
0.204000 0 0 108.685 5.194674e+02 0 0
0.208000 0 0 106.607 5.194674e+02 0 0
0.212000 0 0 104.529 5.194674e+02 0 0
0.216000 0 0 102.451 5.194674e+02 0 0
0.220000 0 0 100.374 5.194674e+02 0 0
0.224000 0 0 98.2957 5.194674e+02 0 0
0.228000 0 0 96.2178 5.194674e+02 0 0
0.232000 0 0 94.1399 5.194674e+02 0 0
0.236000 0 0 92.0621 5.194674e+02 0 0
0.240000 0 0 89.9842 5.194674e+02 0 0
0.244000 0 0 87.9063 5.194674e+02 0 0
0.248000 0 0 85.8285 5.194674e+02 0 0
0.252000 0 0 83.7506 5.194674e+02 0 0
0.256000 0 0 81.6727 5.194674e+02 0 0
0.260000 0 0 79.5948 5.194674e+02 0 0
0.264000 0 0 77.517 5.194674e+02 0 0
0.268000 0 0 75.4391 5.194674e+02 0 0
0.272000 0 0 73.3612 5.194674e+02 0 0
0.276000 0 0 71.2834 5.194674e+02 0 0
0.280000 0 0 69.2055 5.194674e+02 0 0
0.284000 0 0 67.1276 5.194674e+02 0 0
0.288000 0 0 65.0498 5.194674e+02 0 0
0.292000 0 0 62.9719 5.194674e+02 0 0
0.296000 0 0 60.894 5.194674e+02 0 0
0.300000 0 0 58.8161 5.194674e+02 0 0
0.304000 0 0 56.7383 5.194674e+02 0 0
0.308000 0 0 54.6604 5.194674e+02 0 0
0.312000 0 0 52.5825 5.194674e+02 0 0
0.316000 0 0 50.5063 5.183074e+02 0 0
0.320000 0 0 48.4389 5.152406e+02 0 0
0.324000 0 0 46.3826 5.131874e+02 0 0
0.328000 0 0 44.331 5.129105e+02 0 0
0.332000 0 0 42.2769 5.144097e+02 0 0
0.336000 0 0 40.2133 5.176851e+02 0 0
0.340000 0 0 38.1344 5.214647e+02 0 0
0.344000 0 0 36.0451 5.227452e+02 0 0
0.348000 0 0 33.9559 5.214001e+02 0 0
0.352000 0 0 31.8774 5.174294e+02 0 0
0.356000 0 0 29.82 5.107759e+02 0 0
0.360000 0 0 27.8 4.978233e+02 0 0
0.364000 0 0 25.8487 4.764181e+02 0 0
0.368000 0 0 23.9999 4.465601e+02 0 0
0.372000 0 0 22.2875 4.082494e+02 0 0
0.376000 0 0 20.7438 3.635174e+02 0 0
0.380000 0 0 19.3717 3.236184e+02 0 0
0.384000 0 0 18.1461 2.902802e+02 0 0
0.388000 0 0 17.0407 2.635030e+02 0 0
0.392000 0 0 16.0293 2.432867e+02 0 0
0.396000 0 0 15.0894 2.264834e+02 0 0
0.400000 0 0 14.219 2.085103e+02 0 0
0.404000 0 0 13.423 1.893288e+02 0 0
0.408000 0 0 12.706 1.689388e+02 0 0
0.412000 0 0 12.073 1.475062e+02 0 0
0.416000 0 0 11.523 1.279957e+02 0 0
0.420000 0 0 11.045 1.115018e+02 0 0
0.424000 0 0 10.627 9.802469e+01 0 0
0.428000 0 0 10.2568 8.756421e+01 0 0
0.432000 0 0 9.92281 7.969005e+01 0 0
0.436000 0 0 9.61783 7.297173e+01 0 0
0.440000 0 0 9.33765 6.729522e+01 0 0
0.444000 0 0 9.07808 6.266053e+01 0 0
0.448000 0 0 8.83497 5.906749e+01 0 0
0.452000 0 0 8.60429 5.641562e+01 0 0
0.456000 0 0 8.38251 5.461894e+01 0 0
0.460000 0 0 8.1662 5.367745e+01 0 0
0.464000 0 0 7.95195 5.359115e+01 0 0
0.468000 0 0 7.73639 5.425468e+01 0 0
0.472000 0 0 7.51821 5.478037e+01 0 0
0.476000 0 0 7.2986 5.496756e+01 0 0
0.480000 0 0 7.07892 5.481625e+01 0 0
0.484000 0 0 6.86052 5.432643e+01 0 0
0.488000 0 0 6.64471 5.354001e+01 0 0
0.492000 0 0 6.43248 5.254338e+01 0 0
0.496000 0 0 6.22464 5.133916e+01 0 0
0.500000 0 0 6.02204 4.992733e+01 0 0
0.504000 0 0 5.8255 4.830842e+01 0 0
0.508000 0 0 5.63582 4.650288e+01 0 0
0.512000 0 0 5.45371 4.452131e+01 0 0
0.516000 0 0 5.27989 4.236371e+01 0 0
0.520000 0 0 5.11504 4.003008e+01 0 0
0.524000 0 0 4.95985 3.755655e+01 0 0
0.528000 0 0 4.81453 3.511498e+01 0 0
0.532000 0 0 4.67886 3.272764e+01 0 0
0.536000 0 0 4.55263 3.039454e+01 0 0
0.540000 0 0 4.43563 2.811567e+01 0 0
0.544000 0 0 4.32762 2.590351e+01 0 0
0.548000 0 0 4.22829 2.377376e+01 0 0
0.552000 0 0 4.13732 2.172649e+01 0 0
0.556000 0 0 4.05437 1.976167e+01 0 0
0.560000 0 0 3.97912 1.788155e+01 0 0
0.564000 0 0 3.91116 1.611717e+01 0 0
0.568000 0 0 3.85001 1.447857e+01 0 0
0.572000 0 0 3.79516 1.296572e+01 0 0
0.576000 0 0 3.74612 1.157864e+01 0 0
0.580000 0 0 3.70237 1.031525e+01 0 0
0.584000 0 0 3.66344 9.169532e+00 0 0
0.588000 0 0 3.62886 8.141110e+00 0 0
0.592000 0 0 3.59815 7.229984e+00 0 0
0.596000 0 0 3.57086 6.436135e+00 0 0
0.600000 0 0 3.54651 5.756258e+00 0 0
0.604000 0 0 3.52466 5.187919e+00 0 0
0.608000 0 0 3.50486 4.731118e+00 0 0
0.612000 0 0 3.48666 4.385853e+00 0 0
0.616000 0 0 3.46963 4.147961e+00 0 0
0.620000 0 0 3.45338 3.987987e+00 0 0
0.624000 0 0 3.43763 3.900197e+00 0 0
0.628000 0 0 3.42208 3.884591e+00 0 0
0.632000 0 0 3.40645 3.941167e+00 0 0
0.636000 0 0 3.39048 4.050938e+00 0 0
0.640000 0 0 3.37402 4.179764e+00 0 0
0.644000 0 0 3.35702 4.326957e+00 0 0
0.648000 0 0 3.33938 4.492518e+00 0 0
0.652000 0 0 3.32105 4.675322e+00 0 0
0.656000 0 0 3.302 4.844202e+00 0 0
0.660000 0 0 3.28233 4.985044e+00 0 0
0.664000 0 0 3.26216 5.097847e+00 0 0
0.668000 0 0 3.24159 5.182612e+00 0 0
0.672000 0 0 3.22074 5.240184e+00 0 0
0.676000 0 0 3.1997 5.274037e+00 0 0
0.680000 0 0 3.17857 5.284546e+00 0 0
0.684000 0 0 3.15745 5.271711e+00 0 0
0.688000 0 0 3.13643 5.235534e+00 0 0
0.692000 0 0 3.11557 5.202124e+00 0 0
0.696000 0 0 3.09477 5.199731e+00 0 0
0.700000 0 0 3.07393 5.228367e+00 0 0
0.704000 0 0 3.05291 5.288030e+00 0 0
0.708000 0 0 3.03158 5.381929e+00 0 0
0.712000 0 0 3.00975 5.546195e+00 0 0
0.716000 0 0 2.9871 5.790960e+00 0 0
0.720000 0 0 2.96332 6.116224e+00 0 0
0.724000 0 0 2.93807 6.521986e+00 0 0
0.728000 0 0 2.91104 7.003285e+00 0 0
0.732000 0 0 2.88196 7.547573e+00 0 0
0.736000 0 0 2.85057 8.154238e+00 0 0
0.740000 0 0 2.81664 8.823278e+00 0 0
0.744000 0 0 2.7799 9.554106e+00 0 0
0.748000 0 0 2.7402 1.029715e+01 0 0
0.752000 0 0 2.69755 1.102071e+01 0 0
0.756000 0 0 2.65206 1.172478e+01 0 0
0.760000 0 0 2.60378 1.240938e+01 0 0
0.764000 0 0 2.55281 1.306494e+01 0 0
0.768000 0 0 2.49938 1.363421e+01 0 0
0.772000 0 0 2.44387 1.410763e+01 0 0
0.776000 0 0 2.38665 1.448521e+01 0 0
0.780000 0 0 2.32811 1.476694e+01 0 0
0.784000 0 0 2.26865 1.495002e+01 0 0
0.788000 0 0 2.20865 1.503007e+01 0 0
0.792000 0 0 2.14854 1.500701e+01 0 0
0.796000 0 0 2.08873 1.488087e+01 0 0
0.800000 0 0 2.02963 1.465345e+01 0 0
0.804000 0 0 1.97158 1.436206e+01 0 0
0.808000 0 0 1.9148 1.402144e+01 0 0
0.812000 0 0 1.85948 1.363159e+01 0 0
0.816000 0 0 1.80581 1.319251e+01 0 0
0.820000 0 0 1.75399 1.271606e+01 0 0
0.824000 0 0 1.70408 1.224453e+01 0 0
0.828000 0 0 1.65603 1.178167e+01 0 0
0.832000 0 0 1.60981 1.132748e+01 0 0
0.836000 0 0 1.56539 1.088197e+01 0 0
0.840000 0 0 1.52273 1.045495e+01 0 0
0.844000 0 0 1.48172 1.005550e+01 0 0
0.848000 0 0 1.44225 9.683608e+00 0 0
0.852000 0 0 1.40421 9.339287e+00 0 0
0.856000 0 0 1.3675 9.021514e+00 0 0
0.860000 0 0 1.33202 8.720860e+00 0 0
0.864000 0 0 1.29771 8.435032e+00 0 0
0.868000 0 0 1.26452 8.164031e+00 0 0
0.872000 0 0 1.23238 7.907855e+00 0 0
0.876000 0 0 1.20124 7.662255e+00 0 0
0.880000 0 0 1.17108 7.417845e+00 0 0
0.884000 0 0 1.1419 7.174287e+00 0 0
0.888000 0 0 1.11369 6.931581e+00 0 0
0.892000 0 0 1.08644 6.689761e+00 0 0
0.896000 0 0 1.06016 6.450536e+00 0 0
0.900000 0 0 1.03483 6.214855e+00 0 0
0.904000 0 0 1.01044 5.982719e+00 0 0
0.908000 0 0 0.986968 5.754127e+00 0 0
0.912000 0 0 0.964401 5.530788e+00 0 0
0.916000 0 0 0.942702 5.321466e+00 0 0
0.920000 0 0 0.921809 5.127400e+00 0 0
0.924000 0 0 0.901662 4.948592e+00 0 0
0.928000 0 0 0.8822 4.785040e+00 0 0
0.932000 0 0 0.863358 4.639249e+00 0 0
0.936000 0 0 0.845058 4.514611e+00 0 0
0.940000 0 0 0.827213 4.411146e+00 0 0
0.944000 0 0 0.80974 4.328853e+00 0 0
0.948000 0 0 0.792554 4.267451e+00 0 0
0.952000 0 0 0.775579 4.222485e+00 0 0
0.956000 0 0 0.758755 4.192416e+00 0 0
0.960000 0 0 0.74202 4.177245e+00 0 0
0.964000 0 0 0.725317 4.176972e+00 0 0
0.968000 0 0 0.708587 4.188779e+00 0 0
0.972000 0 0 0.691803 4.203919e+00 0 0
0.976000 0 0 0.674952 4.221767e+00 0 0
0.980000 0 0 0.658025 4.242324e+00 0 0
0.984000 0 0 0.64101 4.265569e+00 0 0
0.988000 0 0 0.623905 4.285627e+00 0 0
0.992000 0 0 0.606736 4.297827e+00 0 0
0.996000 0 0 0.589533 4.302168e+00 0 0
1.000000 0 0 0.572329 4.298653e+00 0 0
1.004000 0 0 0.555154 4.286860e+00 0 0
1.008000 0 0 0.53805 4.263555e+00 0 0
1.012000 0 0 0.521062 4.228059e+00 0 0
1.016000 0 0 0.504241 4.180371e+00 0 0
1.020000 0 0 0.487636 4.120491e+00 0 0
1.024000 0 0 0.471293 4.049382e+00 0 0
1.028000 0 0 0.455253 3.968899e+00 0 0
1.032000 0 0 0.439554 3.879087e+00 0 0
1.036000 0 0 0.424233 3.779948e+00 0 0
1.040000 0 0 0.409327 3.671705e+00 0 0
1.044000 0 0 0.39486 3.561796e+00 0 0
1.048000 0 0 0.38083 3.453829e+00 0 0
1.052000 0 0 0.367227 3.347803e+00 0 0
1.056000 0 0 0.354045 3.243719e+00 0 0
1.060000 0 0 0.341273 3.143749e+00 0 0
1.064000 0 0 0.328875 3.057507e+00 0 0
1.068000 0 0 0.316793 2.986133e+00 0 0
1.072000 0 0 0.304967 2.929627e+00 0 0
1.076000 0 0 0.293336 2.887989e+00 0 0
1.080000 0 0 0.281841 2.862770e+00 0 0
1.084000 0 0 0.27041 2.855783e+00 0 0
1.088000 0 0 0.25897 2.867029e+00 0 0
1.092000 0 0 0.247449 2.896509e+00 0 0
1.096000 0 0 0.235774 2.943289e+00 0 0
1.100000 0 0 0.223897 2.995641e+00 0 0
1.104000 0 0 0.211806 3.050038e+00 0 0
1.108000 0 0 0.199494 3.106479e+00 0 0
1.112000 0 0 0.186952 3.164965e+00 0 0
1.116000 0 0 0.174177 3.219680e+00 0 0
1.120000 0 0 0.161221 3.254870e+00 0 0
1.124000 0 0 0.148165 3.269654e+00 0 0
1.128000 0 0 0.135091 3.264031e+00 0 0
1.132000 0 0 0.12208 3.237942e+00 0 0
1.136000 0 0 0.109225 3.184159e+00 0 0
1.140000 0 0 0.0966507 3.097717e+00 0 0
1.144000 0 0 0.0844872 2.978617e+00 0 0
1.148000 0 0 0.0728653 2.826859e+00 0 0
1.152000 0 0 0.0619145 2.644565e+00 0 0
1.156000 0 0 0.0517295 2.445560e+00 0 0
1.160000 0 0 0.042369 2.232337e+00 0 0
1.164000 0 0 0.0338898 2.004898e+00 0 0
1.168000 0 0 0.0263487 1.763243e+00 0 0
1.172000 0 0 0.0197954 1.513839e+00 0 0
1.176000 0 0 0.0142337 1.267549e+00 0 0
1.180000 0 0 0.00965059 1.024544e+00 0 0
1.184000 0 0 0.00603295 7.848233e-01 0 0
1.188000 0 0 0.00336724 5.495977e-01 0 0
1.192000 0 0 0.001588 3.475819e-01 0 0
1.196000 0 0 0.000526085 1.909381e-01 0 0
1.200000 0 0 0 0 0 0
1.204000 0 0 0 0 0 0
1.208000 0 0 0 0 0 0
1.212000 0 0 0 0 0 0
1.216000 0 0 0 0 0 0
1.220000 0 0 0 0 0 0
1.224000 0 0 0 0 0 0
1.228000 0 0 0 0 0 0
1.232000 0 0 0 0 0 0
1.236000 0 0 0 0 0 0
1.240000 0 0 0 0 0 0
1.244000 0 0 0 0 0 0
1.248000 0 0 0 0 0 0
1.252000 0 0 0 0 0 0
1.256000 0 0 0 0 0 0
1.260000 0 0 0 0 0 0
1.264000 0 0 0 0 0 0
1.268000 0 0 0 0 0 0
1.272000 0 0 0 0 0 0
1.276000 0 0 0 0 0 0
1.280000 0 0 0 0 0 0
1.284000 0 0 0 0 0 0
1.288000 0 0 0 0 0 0
1.292000 0 0 0 0 0 0
1.296000 0 0 0 0 0 0
1.300000 0 0 0 0 0 0
1.304000 0 0 0 0 0 0
1.308000 0 0 0 0 0 0
1.312000 0 0 0 0 0 0
1.316000 0 0 0 0 0 0
1.320000 0 0 0 0 0 0
1.324000 0 0 0 0 0 0
1.328000 0 0 0 0 0 0
1.332000 0 0 0 0 0 0
1.336000 0 0 0 0 0 0
1.340000 0 0 0 0 0 0
1.344000 0 0 0 0 0 0
1.348000 0 0 0 0 0 0
1.352000 0 0 0 0 0 0
1.356000 0 0 0 0 0 0
1.360000 0 0 0 0 0 0
1.364000 0 0 0 0 0 0
1.368000 0 0 0 0 0 0
1.372000 0 0 0 0 0 0
1.376000 0 0 0 0 0 0
1.380000 0 0 0 0 0 0
1.384000 0 0 0 0 0 0
1.388000 0 0 0 0 0 0
1.392000 0 0 0 0 0 0
1.396000 0 0 0 0 0 0
1.400000 0 0 0 0 0 0
1.404000 0 0 0 0 0 0
1.408000 0 0 0 0 0 0
1.412000 0 0 0 0 0 0
1.416000 0 0 0 0 0 0
1.420000 0 0 0 0 0 0
1.424000 0 0 0 0 0 0
1.428000 0 0 0 0 0 0
1.432000 0 0 0 0 0 0
1.436000 0 0 0 0 0 0
1.440000 0 0 0 0 0 0
1.444000 0 0 0 0 0 0
1.448000 0 0 0 0 0 0
1.452000 0 0 0 0 0 0
1.456000 0 0 0 0 0 0
1.460000 0 0 0 0 0 0
1.464000 0 0 0 0 0 0
1.468000 0 0 0 0 0 0
1.472000 0 0 0 0 0 0
1.476000 0 0 0 0 0 0
1.480000 0 0 0 0 0 0
1.484000 0 0 0 0 0 0
1.488000 0 0 0 0 0 0
1.492000 0 0 0 0 0 0
1.496000 0 0 0 0 0 0
1.500000 0 0 0 0 0 0
1.504000 0 0 0 0 0 0
1.508000 0 0 0 0 0 0
1.512000 0 0 0 0 0 0
1.516000 0 0 0 0 0 0
1.520000 0 0 0 0 0 0
1.524000 0 0 0 0 0 0
1.528000 0 0 0 0 0 0
1.532000 0 0 0 0 0 0
1.536000 0 0 0 0 0 0
1.540000 0 0 0 0 0 0
1.544000 0 0 0 0 0 0
1.548000 0 0 0 0 0 0
1.552000 0 0 0 0 0 0
1.556000 0 0 0 0 0 0
1.560000 0 0 0 0 0 0
1.564000 0 0 0 0 0 0
1.568000 0 0 0 0 0 0
1.572000 0 0 0 0 0 0
1.576000 0 0 0 0 0 0
1.580000 0 0 0 0 0 0
1.584000 0 0 0 0 0 0
1.588000 0 0 0 0 0 0
1.592000 0 0 0 0 0 0
1.596000 0 0 0 0 0 0
1.600000 0 0 0 0 0 0
1.604000 0 0 0 0 0 0
1.608000 0 0 0 0 0 0
1.612000 0 0 0 0 0 0
1.616000 0 0 0 0 0 0
1.620000 0 0 0 0 0 0
1.624000 0 0 0 0 0 0
1.628000 0 0 0 0 0 0
1.632000 0 0 0 0 0 0
1.636000 0 0 0 0 0 0
1.640000 0 0 0 0 0 0
1.644000 0 0 0 0 0 0
1.648000 0 0 0 0 0 0
1.652000 0 0 0 0 0 0
1.656000 0 0 0 0 0 0
1.660000 0 0 0 0 0 0
1.664000 0 0 0 0 0 0
1.668000 0 0 0 0 0 0
1.672000 0 0 0 0 0 0
1.676000 0 0 0 0 0 0
1.680000 0 0 0 0 0 0
1.684000 0 0 0 0 0 0
1.688000 0 0 0 0 0 0
1.692000 0 0 0 0 0 0
1.696000 0 0 0 0 0 0
1.700000 0 0 0 0 0 0
1.704000 0 0 0 0 0 0
1.708000 0 0 0 0 0 0
1.712000 0 0 0 0 0 0
1.716000 0 0 0 0 0 0
1.720000 0 0 0 0 0 0
1.724000 0 0 0 0 0 0
1.728000 0 0 0 0 0 0
1.732000 0 0 0 0 0 0
1.736000 0 0 0 0 0 0
1.740000 0 0 0 0 0 0
1.744000 0 0 0 0 0 0
1.748000 0 0 0 0 0 0
1.752000 0 0 0 0 0 0
1.756000 0 0 0 0 0 0
1.760000 0 0 0 0 0 0
1.764000 0 0 0 0 0 0
1.768000 0 0 0 0 0 0
1.772000 0 0 0 0 0 0
1.776000 0 0 0 0 0 0
1.780000 0 0 0 0 0 0
1.784000 0 0 0 0 0 0
1.788000 0 0 0 0 0 0
1.792000 0 0 0 0 0 0
1.796000 0 0 0 0 0 0
1.800000 0 0 0 0 0 0
1.804000 0 0 0 0 0 0
1.808000 0 0 0 0 0 0
1.812000 0 0 0 0 0 0
1.816000 0 0 0 0 0 0
1.820000 0 0 0 0 0 0
1.824000 0 0 0 0 0 0
1.828000 0 0 0 0 0 0
1.832000 0 0 0 0 0 0
1.836000 0 0 0 0 0 0
1.840000 0 0 0 0 0 0
1.844000 0 0 0 0 0 0
1.848000 0 0 0 0 0 0
1.852000 0 0 0 0 0 0
1.856000 0 0 0 0 0 0
1.860000 0 0 0 0 0 0
1.864000 0 0 0 0 0 0
1.868000 0 0 0 0 0 0
1.872000 0 0 0 0 0 0
1.876000 0 0 0 0 0 0
1.880000 0 0 0 0 0 0
1.884000 0 0 0 0 0 0
1.888000 0 0 0 0 0 0
1.892000 0 0 0 0 0 0
1.896000 0 0 0 0 0 0
1.900000 0 0 0 0 0 0
1.904000 0 0 0 0 0 0
1.908000 0 0 0 0 0 0
1.912000 0 0 0 0 0 0
1.916000 0 0 0 0 0 0
1.920000 0 0 0 0 0 0
1.924000 0 0 0 0 0 0
1.928000 0 0 0 0 0 0
1.932000 0 0 0 0 0 0
1.936000 0 0 0 0 0 0
1.940000 0 0 0 0 0 0
1.944000 0 0 0 0 0 0
1.948000 0 0 0 0 0 0
1.952000 0 0 0 0 0 0
1.956000 0 0 0 0 0 0
1.960000 0 0 0 0 0 0
1.964000 0 0 0 0 0 0
1.968000 0 0 0 0 0 0
1.972000 0 0 0 0 0 0
1.976000 0 0 0 0 0 0
1.980000 0 0 0 0 0 0
1.984000 0 0 0 0 0 0
1.988000 0 0 0 0 0 0
1.992000 0 0 0 0 0 0
1.996000 0 0 0 0 0 0
2.000000 0 0 0 0 0 0
2.004000 0 0 0 0 0 0
2.008000 0 0 0 0 0 0
2.012000 0 0 0 0 0 0
2.016000 0 0 0 0 0 0
2.020000 0 0 0 0 0 0
2.024000 0 0 0 0 0 0
2.028000 0 0 0 0 0 0
2.032000 0 0 0 0 0 0
2.036000 0 0 0 0 0 0
2.040000 0 0 0 0 0 0
2.044000 0 0 0 0 0 0
2.048000 0 0 0 0 0 0
2.052000 0 0 0 0 0 0
2.056000 0 0 0 0 0 0
2.060000 0 0 0 0 0 0
2.064000 0 0 0 0 0 0
2.068000 0 0 0 0 0 0
2.072000 0 0 0 0 0 0
2.076000 0 0 0 0 0 0
2.080000 0 0 0 0 0 0
2.084000 0 0 0 0 0 0
2.088000 0 0 0 0 0 0
2.092000 0 0 0 0 0 0
2.096000 0 0 0 0 0 0
2.100000 0 0 0 0 0 0
2.104000 0 0 0 0 0 0
2.108000 0 0 0 0 0 0
2.112000 0 0 0 0 0 0
2.116000 0 0 0 0 0 0
2.120000 0 0 0 0 0 0
2.124000 0 0 0 0 0 0
2.128000 0 0 0 0 0 0
2.132000 0 0 0 0 0 0
2.136000 0 0 0 0 0 0
2.140000 0 0 0 0 0 0
2.144000 0 0 0 0 0 0
2.148000 0 0 0 0 0 0
2.152000 0 0 0 0 0 0
2.156000 0 0 0 0 0 0
2.160000 0 0 0 0 0 0
2.164000 0 0 0 0 0 0
2.168000 0 0 0 0 0 0
2.172000 0 0 0 0 0 0
2.176000 0 0 0 0 0 0
2.180000 0 0 0 0 0 0
2.184000 0 0 0 0 0 0
2.188000 0 0 0 0 0 0
2.192000 0 0 0 0 0 0
2.196000 0 0 0 0 0 0
2.200000 0 0 0 0 0 0
2.204000 0 0 0 0 0 0
2.208000 0 0 0 0 0 0
2.212000 0 0 0 0 0 0
2.216000 0 0 0 0 0 0
2.220000 0 0 0 0 0 0
2.224000 0 0 0 0 0 0
2.228000 0 0 0 0 0 0
2.232000 0 0 0 0 0 0
2.236000 0 0 0 0 0 0
2.240000 0 0 0 0 0 0
2.244000 0 0 0 0 0 0
2.248000 0 0 0 0 0 0
2.252000 0 0 0 0 0 0
2.256000 0 0 0 0 0 0
2.260000 0 0 0 0 0 0
2.264000 0 0 0 0 0 0
2.268000 0 0 0 0 0 0
2.272000 0 0 0 0 0 0
2.276000 0 0 0 0 0 0
2.280000 0 0 0 0 0 0
2.284000 0 0 0 0 0 0
2.288000 0 0 0 0 0 0
2.292000 0 0 0 0 0 0
2.296000 0 0 0 0 0 0
2.300000 0 0 0 0 0 0
2.304000 0 0 0 0 0 0
2.308000 0 0 0 0 0 0
2.312000 0 0 0 0 0 0
2.316000 0 0 0 0 0 0
2.320000 0 0 0 0 0 0
2.324000 0 0 0 0 0 0
2.328000 0 0 0 0 0 0
2.332000 0 0 0 0 0 0
2.336000 0 0 0 0 0 0
2.340000 0 0 0 0 0 0
2.344000 0 0 0 0 0 0
2.348000 0 0 0 0 0 0
2.352000 0 0 0 0 0 0
2.356000 0 0 0 0 0 0
2.360000 0 0 0 0 0 0
2.364000 0 0 0 0 0 0
2.368000 0 0 0 0 0 0
2.372000 0 0 0 0 0 0
2.376000 0 0 0 0 0 0
2.380000 0 0 0 0 0 0
2.384000 0 0 0 0 0 0
2.388000 0 0 0 0 0 0
2.392000 0 0 0 0 0 0
2.396000 0 0 0 0 0 0
2.400000 0 0 0 0 0 0
2.404000 0 0 0 0 0 0
2.408000 0 0 0 0 0 0
