# Supplementary material for: Refining amino acid hydrophobicity for dynamics simulation of membrane proteins
Source: PeerJ. 2018 Jan 10;6:e4230. doi: 10.7717/peerj.4230 (PMC5767086; doi:10.7717/peerj.4230)
Supplement: Supplemental Information 1 — Version 2.4 of the CgProt force field is included as a tar.gz archive. The package includes parameter text files, Python scripts, and equilibrated bilayer coordinates needed for simulations with the free Gromacs software package. [file peerj-06-4230-s001.tgz › cgprot24/nb/table_PH_GL.xvg]

0.000000 0 0 337.456 9.754468e+02 0 0
0.004000 0 0 333.554 9.754468e+02 0 0
0.008000 0 0 329.654 9.747621e+02 0 0
0.012000 0 0 325.756 9.741958e+02 0 0
0.016000 0 0 321.86 9.737477e+02 0 0
0.020000 0 0 317.966 9.734179e+02 0 0
0.024000 0 0 314.073 9.732064e+02 0 0
0.028000 0 0 310.18 9.731132e+02 0 0
0.032000 0 0 306.288 9.731383e+02 0 0
0.036000 0 0 302.395 9.732817e+02 0 0
0.040000 0 0 298.501 9.735434e+02 0 0
0.044000 0 0 294.606 9.739234e+02 0 0
0.048000 0 0 290.71 9.743179e+02 0 0
0.052000 0 0 286.812 9.746233e+02 0 0
0.056000 0 0 282.913 9.748397e+02 0 0
0.060000 0 0 279.013 9.749670e+02 0 0
0.064000 0 0 275.113 9.750052e+02 0 0
0.068000 0 0 271.214 9.749542e+02 0 0
0.072000 0 0 267.314 9.748143e+02 0 0
0.076000 0 0 263.415 9.745852e+02 0 0
0.080000 0 0 259.517 9.742670e+02 0 0
0.084000 0 0 255.621 9.738597e+02 0 0
0.088000 0 0 251.727 9.733634e+02 0 0
0.092000 0 0 247.834 9.728876e+02 0 0
0.096000 0 0 243.943 9.725420e+02 0 0
0.100000 0 0 240.054 9.723265e+02 0 0
0.104000 0 0 236.165 9.722412e+02 0 0
0.108000 0 0 232.276 9.722860e+02 0 0
0.112000 0 0 228.386 9.724610e+02 0 0
0.116000 0 0 224.496 9.727661e+02 0 0
0.120000 0 0 220.604 9.732014e+02 0 0
0.124000 0 0 216.71 9.737668e+02 0 0
0.128000 0 0 212.814 9.744623e+02 0 0
0.132000 0 0 208.914 9.752880e+02 0 0
0.136000 0 0 205.011 9.760650e+02 0 0
0.140000 0 0 201.106 9.766147e+02 0 0
0.144000 0 0 197.199 9.769371e+02 0 0
0.148000 0 0 193.291 9.770321e+02 0 0
0.152000 0 0 189.383 9.768997e+02 0 0
0.156000 0 0 185.476 9.765400e+02 0 0
0.160000 0 0 181.571 9.759530e+02 0 0
0.164000 0 0 177.668 9.751387e+02 0 0
0.168000 0 0 173.77 9.740970e+02 0 0
0.172000 0 0 169.876 9.728279e+02 0 0
0.176000 0 0 165.988 9.713315e+02 0 0
0.180000 0 0 162.105 9.699327e+02 0 0
0.184000 0 0 158.227 9.689559e+02 0 0
0.188000 0 0 154.353 9.684012e+02 0 0
0.192000 0 0 150.48 9.682685e+02 0 0
0.196000 0 0 146.606 9.685579e+02 0 0
0.200000 0 0 142.731 9.692694e+02 0 0
0.204000 0 0 138.852 9.704030e+02 0 0
0.208000 0 0 134.967 9.719587e+02 0 0
0.212000 0 0 131.075 9.739364e+02 0 0
0.216000 0 0 127.175 9.763362e+02 0 0
0.220000 0 0 123.264 9.791581e+02 0 0
0.224000 0 0 119.342 9.817747e+02 0 0
0.228000 0 0 115.411 9.835594e+02 0 0
0.232000 0 0 111.475 9.845121e+02 0 0
0.236000 0 0 107.536 9.846328e+02 0 0
0.240000 0 0 103.599 9.839214e+02 0 0
0.244000 0 0 99.6657 9.823781e+02 0 0
0.248000 0 0 95.7407 9.800028e+02 0 0
0.252000 0 0 91.8268 9.767955e+02 0 0
0.256000 0 0 87.9274 9.727562e+02 0 0
0.260000 0 0 84.0459 9.678849e+02 0 0
0.264000 0 0 80.1854 9.621816e+02 0 0
0.268000 0 0 76.3476 9.570480e+02 0 0
0.272000 0 0 72.5264 9.538847e+02 0 0
0.276000 0 0 68.7139 9.526918e+02 0 0
0.280000 0 0 64.9023 9.534693e+02 0 0
0.284000 0 0 61.0836 9.562171e+02 0 0
0.288000 0 0 57.2499 9.609353e+02 0 0
0.292000 0 0 53.3934 9.676238e+02 0 0
0.296000 0 0 49.5063 9.762827e+02 0 0
0.300000 0 0 45.5806 9.869119e+02 0 0
0.304000 0 0 41.6084 9.995115e+02 0 0
0.308000 0 0 37.5818 1.014081e+03 0 0
0.312000 0 0 33.5011 1.024571e+03 0 0
0.316000 0 0 29.3988 1.024936e+03 0 0
0.320000 0 0 25.3152 1.015174e+03 0 0
0.324000 0 0 21.2909 9.952870e+02 0 0
0.328000 0 0 17.3664 9.652740e+02 0 0
0.332000 0 0 13.5822 9.251352e+02 0 0
0.336000 0 0 9.97879 8.748707e+02 0 0
0.340000 0 0 6.59671 8.144804e+02 0 0
0.344000 0 0 3.47645 7.439643e+02 0 0
0.348000 0 0 0.6585 6.633225e+02 0 0
0.352000 0 0 -1.81663 5.725549e+02 0 0
0.356000 0 0 -3.92071 4.808655e+02 0 0
0.360000 0 0 -5.67459 3.974522e+02 0 0
0.364000 0 0 -7.11136 3.223148e+02 0 0
0.368000 0 0 -8.26414 2.554535e+02 0 0
0.372000 0 0 -9.16603 1.968682e+02 0 0
0.376000 0 0 -9.85012 1.465589e+02 0 0
0.380000 0 0 -10.3495 1.045257e+02 0 0
0.384000 0 0 -10.6974 7.076841e+01 0 0
0.388000 0 0 -10.9267 4.528716e+01 0 0
0.392000 0 0 -11.0707 2.808192e+01 0 0
0.396000 0 0 -11.1624 1.915269e+01 0 0
0.400000 0 0 -11.2295 1.443414e+01 0 0
0.404000 0 0 -11.2781 9.863528e+00 0 0
0.408000 0 0 -11.3086 5.440854e+00 0 0
0.412000 0 0 -11.3218 1.166119e+00 0 0
0.416000 0 0 -11.3182 -2.960677e+00 0 0
0.420000 0 0 -11.2983 -6.939534e+00 0 0
0.424000 0 0 -11.2628 -1.077045e+01 0 0
0.428000 0 0 -11.2123 -1.445343e+01 0 0
0.432000 0 0 -11.1474 -1.798847e+01 0 0
0.436000 0 0 -11.0686 -2.137557e+01 0 0
0.440000 0 0 -10.9766 -2.461474e+01 0 0
0.444000 0 0 -10.8721 -2.759660e+01 0 0
0.448000 0 0 -10.7563 -3.021186e+01 0 0
0.452000 0 0 -10.6309 -3.246052e+01 0 0
0.456000 0 0 -10.4971 -3.434258e+01 0 0
0.460000 0 0 -10.3566 -3.585804e+01 0 0
0.464000 0 0 -10.2107 -3.700691e+01 0 0
0.468000 0 0 -10.061 -3.778917e+01 0 0
0.472000 0 0 -9.90893 -3.820483e+01 0 0
0.476000 0 0 -9.75589 -3.825390e+01 0 0
0.480000 0 0 -9.60338 -3.793637e+01 0 0
0.484000 0 0 -9.45288 -3.725223e+01 0 0
0.488000 0 0 -9.30554 -3.643747e+01 0 0
0.492000 0 0 -9.16124 -3.572793e+01 0 0
0.496000 0 0 -9.01958 -3.512360e+01 0 0
0.500000 0 0 -8.88011 -3.462448e+01 0 0
0.504000 0 0 -8.74244 -3.423058e+01 0 0
0.508000 0 0 -8.60613 -3.394190e+01 0 0
0.512000 0 0 -8.47076 -3.375843e+01 0 0
0.516000 0 0 -8.33592 -3.368017e+01 0 0
0.520000 0 0 -8.20118 -3.370713e+01 0 0
0.524000 0 0 -8.06612 -3.383931e+01 0 0
0.528000 0 0 -7.93033 -3.407670e+01 0 0
0.532000 0 0 -7.79348 -3.434051e+01 0 0
0.536000 0 0 -7.65567 -3.455199e+01 0 0
0.540000 0 0 -7.51713 -3.471115e+01 0 0
0.544000 0 0 -7.37805 -3.481798e+01 0 0
0.548000 0 0 -7.23866 -3.487248e+01 0 0
0.552000 0 0 -7.09914 -3.487465e+01 0 0
0.556000 0 0 -6.95973 -3.482450e+01 0 0
0.560000 0 0 -6.82062 -3.472201e+01 0 0
0.564000 0 0 -6.68202 -3.456720e+01 0 0
0.568000 0 0 -6.54415 -3.436006e+01 0 0
0.572000 0 0 -6.40721 -3.410059e+01 0 0
0.576000 0 0 -6.27141 -3.379290e+01 0 0
0.580000 0 0 -6.13693 -3.344110e+01 0 0
0.584000 0 0 -6.00394 -3.304520e+01 0 0
0.588000 0 0 -5.87262 -3.260517e+01 0 0
0.592000 0 0 -5.74316 -3.212104e+01 0 0
0.596000 0 0 -5.61571 -3.159280e+01 0 0
0.600000 0 0 -5.49047 -3.102045e+01 0 0
0.604000 0 0 -5.36761 -3.040398e+01 0 0
0.608000 0 0 -5.2473 -2.974341e+01 0 0
0.612000 0 0 -5.12972 -2.903872e+01 0 0
0.616000 0 0 -5.01505 -2.828993e+01 0 0
0.620000 0 0 -4.90344 -2.750943e+01 0 0
0.624000 0 0 -4.795 -2.670963e+01 0 0
0.628000 0 0 -4.68979 -2.589053e+01 0 0
0.632000 0 0 -4.5879 -2.505212e+01 0 0
0.636000 0 0 -4.4894 -2.419442e+01 0 0
0.640000 0 0 -4.39437 -2.331742e+01 0 0
0.644000 0 0 -4.30289 -2.242112e+01 0 0
0.648000 0 0 -4.21503 -2.150551e+01 0 0
0.652000 0 0 -4.13087 -2.057061e+01 0 0
0.656000 0 0 -4.05049 -1.961640e+01 0 0
0.660000 0 0 -3.97396 -1.864290e+01 0 0
0.664000 0 0 -3.90128 -1.771580e+01 0 0
0.668000 0 0 -3.83209 -1.690081e+01 0 0
0.672000 0 0 -3.76593 -1.619790e+01 0 0
0.676000 0 0 -3.70236 -1.560710e+01 0 0
0.680000 0 0 -3.64092 -1.512839e+01 0 0
0.684000 0 0 -3.58118 -1.476177e+01 0 0
0.688000 0 0 -3.52268 -1.450725e+01 0 0
0.692000 0 0 -3.46497 -1.436483e+01 0 0
0.696000 0 0 -3.40761 -1.433451e+01 0 0
0.700000 0 0 -3.35015 -1.441628e+01 0 0
0.704000 0 0 -3.29213 -1.461014e+01 0 0
0.708000 0 0 -3.23318 -1.486583e+01 0 0
0.712000 0 0 -3.17319 -1.513309e+01 0 0
0.716000 0 0 -3.1121 -1.541191e+01 0 0
0.720000 0 0 -3.04988 -1.570230e+01 0 0
0.724000 0 0 -2.98647 -1.600425e+01 0 0
0.728000 0 0 -2.92183 -1.631777e+01 0 0
0.732000 0 0 -2.85591 -1.664286e+01 0 0
0.736000 0 0 -2.78867 -1.697952e+01 0 0
0.740000 0 0 -2.72006 -1.732774e+01 0 0
0.744000 0 0 -2.65003 -1.768753e+01 0 0
0.748000 0 0 -2.57854 -1.805888e+01 0 0
0.752000 0 0 -2.50563 -1.838292e+01 0 0
0.756000 0 0 -2.43162 -1.860079e+01 0 0
0.760000 0 0 -2.35696 -1.871247e+01 0 0
0.764000 0 0 -2.28206 -1.871797e+01 0 0
0.768000 0 0 -2.20736 -1.861729e+01 0 0
0.772000 0 0 -2.13327 -1.841044e+01 0 0
0.776000 0 0 -2.06022 -1.809740e+01 0 0
0.780000 0 0 -1.98863 -1.767819e+01 0 0
0.784000 0 0 -1.91893 -1.715279e+01 0 0
0.788000 0 0 -1.85155 -1.652122e+01 0 0
0.792000 0 0 -1.7869 -1.578347e+01 0 0
0.796000 0 0 -1.7253 -1.503366e+01 0 0
0.800000 0 0 -1.66653 -1.436590e+01 0 0
0.804000 0 0 -1.61026 -1.378018e+01 0 0
0.808000 0 0 -1.55617 -1.327650e+01 0 0
0.812000 0 0 -1.50394 -1.285486e+01 0 0
0.816000 0 0 -1.45323 -1.251527e+01 0 0
0.820000 0 0 -1.40371 -1.225771e+01 0 0
0.824000 0 0 -1.35506 -1.208220e+01 0 0
0.828000 0 0 -1.30694 -1.198874e+01 0 0
0.832000 0 0 -1.25904 -1.197731e+01 0 0
0.836000 0 0 -1.21101 -1.204793e+01 0 0
0.840000 0 0 -1.16262 -1.214242e+01 0 0
0.844000 0 0 -1.11392 -1.220265e+01 0 0
0.848000 0 0 -1.06504 -1.222861e+01 0 0
0.852000 0 0 -1.01614 -1.222030e+01 0 0
0.856000 0 0 -0.96733 -1.217771e+01 0 0
0.860000 0 0 -0.91876 -1.210086e+01 0 0
0.864000 0 0 -0.87057 -1.198974e+01 0 0
0.868000 0 0 -0.82289 -1.184435e+01 0 0
0.872000 0 0 -0.77586 -1.166468e+01 0 0
0.876000 0 0 -0.72962 -1.145075e+01 0 0
0.880000 0 0 -0.6843 -1.120255e+01 0 0
0.884000 0 0 -0.64004 -1.092168e+01 0 0
0.888000 0 0 -0.59697 -1.060975e+01 0 0
0.892000 0 0 -0.5552 -1.026676e+01 0 0
0.896000 0 0 -0.51487 -9.892696e+00 0 0
0.900000 0 0 -0.4761 -9.487571e+00 0 0
0.904000 0 0 -0.43901 -9.051382e+00 0 0
0.908000 0 0 -0.40373 -8.584129e+00 0 0
0.912000 0 0 -0.37038 -8.085811e+00 0 0
0.916000 0 0 -0.33909 -7.556430e+00 0 0
0.920000 0 0 -0.30997 -6.995984e+00 0 0
0.924000 0 0 -0.28316 -6.404474e+00 0 0
0.928000 0 0 -0.25873 -5.814355e+00 0 0
0.932000 0 0 -0.2366 -5.258077e+00 0 0
0.936000 0 0 -0.21662 -4.735639e+00 0 0
0.940000 0 0 -0.19867 -4.247041e+00 0 0
0.944000 0 0 -0.1826 -3.792285e+00 0 0
0.948000 0 0 -0.16829 -3.371368e+00 0 0
0.952000 0 0 -0.15559 -2.984293e+00 0 0
0.956000 0 0 -0.14437 -2.631058e+00 0 0
0.960000 0 0 -0.13449 -2.311663e+00 0 0
0.964000 0 0 -0.12583 -2.026110e+00 0 0
0.968000 0 0 -0.11824 -1.774397e+00 0 0
0.972000 0 0 -0.1116 -1.546373e+00 0 0
0.976000 0 0 -0.10585 -1.331890e+00 0 0
0.980000 0 0 -0.10093 -1.130948e+00 0 0
0.984000 0 0 -0.09678 -9.435458e-01 0 0
0.988000 0 0 -0.09336 -7.696841e-01 0 0
0.992000 0 0 -0.09061 -6.093628e-01 0 0
0.996000 0 0 -0.08847 -4.625819e-01 0 0
1.000000 0 0 -0.08689 -3.293414e-01 0 0
1.004000 0 0 -0.08582 -2.096413e-01 0 0
1.008000 0 0 -0.0852 -1.034815e-01 0 0
1.012000 0 0 -0.08497 -1.086220e-02 0 0
1.016000 0 0 -0.08509 6.670819e-02 0 0
1.020000 0 0 -0.08548 1.277212e-01 0 0
1.024000 0 0 -0.08609 1.721768e-01 0 0
1.028000 0 0 -0.08684 2.000751e-01 0 0
1.032000 0 0 -0.08767 2.114159e-01 0 0
1.036000 0 0 -0.08851 2.061994e-01 0 0
1.040000 0 0 -0.08929 1.844255e-01 0 0
1.044000 0 0 -0.08996 1.460942e-01 0 0
1.048000 0 0 -0.09044 9.120549e-02 0 0
1.052000 0 0 -0.09067 1.975943e-02 0 0
1.056000 0 0 -0.09058 -6.824402e-02 0 0
1.060000 0 0 -0.09011 -1.648901e-01 0 0
1.064000 0 0 -0.08926 -2.622643e-01 0 0
1.068000 0 0 -0.08801 -3.603667e-01 0 0
1.072000 0 0 -0.08637 -4.591973e-01 0 0
1.076000 0 0 -0.08434 -5.587560e-01 0 0
1.080000 0 0 -0.0819 -6.590429e-01 0 0
1.084000 0 0 -0.07906 -7.600580e-01 0 0
1.088000 0 0 -0.07582 -8.618013e-01 0 0
1.092000 0 0 -0.07217 -9.642727e-01 0 0
1.096000 0 0 -0.06811 -1.067472e+00 0 0
1.100000 0 0 -0.06363 -1.171400e+00 0 0
1.104000 0 0 -0.05875 -1.263370e+00 0 0
1.108000 0 0 -0.05355 -1.330695e+00 0 0
1.112000 0 0 -0.04814 -1.373377e+00 0 0
1.116000 0 0 -0.0426 -1.391414e+00 0 0
1.120000 0 0 -0.03704 -1.384807e+00 0 0
1.124000 0 0 -0.03155 -1.353555e+00 0 0
1.128000 0 0 -0.02624 -1.297660e+00 0 0
1.132000 0 0 -0.02121 -1.217120e+00 0 0
1.136000 0 0 -0.01654 -1.111936e+00 0 0
1.140000 0 0 -0.01234 -9.821084e-01 0 0
1.144000 0 0 -0.00872 -8.276361e-01 0 0
1.148000 0 0 -0.00573 -6.683954e-01 0 0
1.152000 0 0 -0.00335 -5.242628e-01 0 0
1.156000 0 0 -0.00151 -3.952383e-01 0 0
1.160000 0 0 -0.00017 -2.813219e-01 0 0
1.164000 0 0 0.00076 -1.825136e-01 0 0
1.168000 0 0 0.00131 -9.881332e-02 0 0
1.172000 0 0 0.00157 -3.022118e-02 0 0
1.176000 0 0 0.00158 2.326286e-02 0 0
1.180000 0 0 0.0014 6.163882e-02 0 0
1.184000 0 0 0.0011 8.490668e-02 0 0
1.188000 0 0 0.00074 9.306644e-02 0 0
1.192000 0 0 0.00037 9.302090e-02 0 0
1.196000 0 0 0 9.167338e-02 0 0
1.200000 0 0 0 0 0 0
1.204000 0 0 0 0 0 0
1.208000 0 0 0 0 0 0
1.212000 0 0 0 0 0 0
1.216000 0 0 0 0 0 0
1.220000 0 0 0 0 0 0
1.224000 0 0 0 0 0 0
1.228000 0 0 0 0 0 0
1.232000 0 0 0 0 0 0
1.236000 0 0 0 0 0 0
1.240000 0 0 0 0 0 0
1.244000 0 0 0 0 0 0
1.248000 0 0 0 0 0 0
1.252000 0 0 0 0 0 0
1.256000 0 0 0 0 0 0
1.260000 0 0 0 0 0 0
1.264000 0 0 0 0 0 0
1.268000 0 0 0 0 0 0
1.272000 0 0 0 0 0 0
1.276000 0 0 0 0 0 0
1.280000 0 0 0 0 0 0
1.284000 0 0 0 0 0 0
1.288000 0 0 0 0 0 0
1.292000 0 0 0 0 0 0
1.296000 0 0 0 0 0 0
1.300000 0 0 0 0 0 0
1.304000 0 0 0 0 0 0
1.308000 0 0 0 0 0 0
1.312000 0 0 0 0 0 0
1.316000 0 0 0 0 0 0
1.320000 0 0 0 0 0 0
1.324000 0 0 0 0 0 0
1.328000 0 0 0 0 0 0
1.332000 0 0 0 0 0 0
1.336000 0 0 0 0 0 0
1.340000 0 0 0 0 0 0
1.344000 0 0 0 0 0 0
1.348000 0 0 0 0 0 0
1.352000 0 0 0 0 0 0
1.356000 0 0 0 0 0 0
1.360000 0 0 0 0 0 0
1.364000 0 0 0 0 0 0
1.368000 0 0 0 0 0 0
1.372000 0 0 0 0 0 0
1.376000 0 0 0 0 0 0
1.380000 0 0 0 0 0 0
1.384000 0 0 0 0 0 0
1.388000 0 0 0 0 0 0
1.392000 0 0 0 0 0 0
1.396000 0 0 0 0 0 0
1.400000 0 0 0 0 0 0
1.404000 0 0 0 0 0 0
1.408000 0 0 0 0 0 0
1.412000 0 0 0 0 0 0
1.416000 0 0 0 0 0 0
1.420000 0 0 0 0 0 0
1.424000 0 0 0 0 0 0
1.428000 0 0 0 0 0 0
1.432000 0 0 0 0 0 0
1.436000 0 0 0 0 0 0
1.440000 0 0 0 0 0 0
1.444000 0 0 0 0 0 0
1.448000 0 0 0 0 0 0
1.452000 0 0 0 0 0 0
1.456000 0 0 0 0 0 0
1.460000 0 0 0 0 0 0
1.464000 0 0 0 0 0 0
1.468000 0 0 0 0 0 0
1.472000 0 0 0 0 0 0
1.476000 0 0 0 0 0 0
1.480000 0 0 0 0 0 0
1.484000 0 0 0 0 0 0
1.488000 0 0 0 0 0 0
1.492000 0 0 0 0 0 0
1.496000 0 0 0 0 0 0
1.500000 0 0 0 0 0 0
1.504000 0 0 0 0 0 0
1.508000 0 0 0 0 0 0
1.512000 0 0 0 0 0 0
1.516000 0 0 0 0 0 0
1.520000 0 0 0 0 0 0
1.524000 0 0 0 0 0 0
1.528000 0 0 0 0 0 0
1.532000 0 0 0 0 0 0
1.536000 0 0 0 0 0 0
1.540000 0 0 0 0 0 0
1.544000 0 0 0 0 0 0
1.548000 0 0 0 0 0 0
1.552000 0 0 0 0 0 0
1.556000 0 0 0 0 0 0
1.560000 0 0 0 0 0 0
1.564000 0 0 0 0 0 0
1.568000 0 0 0 0 0 0
1.572000 0 0 0 0 0 0
1.576000 0 0 0 0 0 0
1.580000 0 0 0 0 0 0
1.584000 0 0 0 0 0 0
1.588000 0 0 0 0 0 0
1.592000 0 0 0 0 0 0
1.596000 0 0 0 0 0 0
1.600000 0 0 0 0 0 0
1.604000 0 0 0 0 0 0
1.608000 0 0 0 0 0 0
1.612000 0 0 0 0 0 0
1.616000 0 0 0 0 0 0
1.620000 0 0 0 0 0 0
1.624000 0 0 0 0 0 0
1.628000 0 0 0 0 0 0
1.632000 0 0 0 0 0 0
1.636000 0 0 0 0 0 0
1.640000 0 0 0 0 0 0
1.644000 0 0 0 0 0 0
1.648000 0 0 0 0 0 0
1.652000 0 0 0 0 0 0
1.656000 0 0 0 0 0 0
1.660000 0 0 0 0 0 0
1.664000 0 0 0 0 0 0
1.668000 0 0 0 0 0 0
1.672000 0 0 0 0 0 0
1.676000 0 0 0 0 0 0
1.680000 0 0 0 0 0 0
1.684000 0 0 0 0 0 0
1.688000 0 0 0 0 0 0
1.692000 0 0 0 0 0 0
1.696000 0 0 0 0 0 0
1.700000 0 0 0 0 0 0
1.704000 0 0 0 0 0 0
1.708000 0 0 0 0 0 0
1.712000 0 0 0 0 0 0
1.716000 0 0 0 0 0 0
1.720000 0 0 0 0 0 0
1.724000 0 0 0 0 0 0
1.728000 0 0 0 0 0 0
1.732000 0 0 0 0 0 0
1.736000 0 0 0 0 0 0
1.740000 0 0 0 0 0 0
1.744000 0 0 0 0 0 0
1.748000 0 0 0 0 0 0
1.752000 0 0 0 0 0 0
1.756000 0 0 0 0 0 0
1.760000 0 0 0 0 0 0
1.764000 0 0 0 0 0 0
1.768000 0 0 0 0 0 0
1.772000 0 0 0 0 0 0
1.776000 0 0 0 0 0 0
1.780000 0 0 0 0 0 0
1.784000 0 0 0 0 0 0
1.788000 0 0 0 0 0 0
1.792000 0 0 0 0 0 0
1.796000 0 0 0 0 0 0
1.800000 0 0 0 0 0 0
1.804000 0 0 0 0 0 0
1.808000 0 0 0 0 0 0
1.812000 0 0 0 0 0 0
1.816000 0 0 0 0 0 0
1.820000 0 0 0 0 0 0
1.824000 0 0 0 0 0 0
1.828000 0 0 0 0 0 0
1.832000 0 0 0 0 0 0
1.836000 0 0 0 0 0 0
1.840000 0 0 0 0 0 0
1.844000 0 0 0 0 0 0
1.848000 0 0 0 0 0 0
1.852000 0 0 0 0 0 0
1.856000 0 0 0 0 0 0
1.860000 0 0 0 0 0 0
1.864000 0 0 0 0 0 0
1.868000 0 0 0 0 0 0
1.872000 0 0 0 0 0 0
1.876000 0 0 0 0 0 0
1.880000 0 0 0 0 0 0
1.884000 0 0 0 0 0 0
1.888000 0 0 0 0 0 0
1.892000 0 0 0 0 0 0
1.896000 0 0 0 0 0 0
1.900000 0 0 0 0 0 0
1.904000 0 0 0 0 0 0
1.908000 0 0 0 0 0 0
1.912000 0 0 0 0 0 0
1.916000 0 0 0 0 0 0
1.920000 0 0 0 0 0 0
1.924000 0 0 0 0 0 0
1.928000 0 0 0 0 0 0
1.932000 0 0 0 0 0 0
1.936000 0 0 0 0 0 0
1.940000 0 0 0 0 0 0
1.944000 0 0 0 0 0 0
1.948000 0 0 0 0 0 0
1.952000 0 0 0 0 0 0
1.956000 0 0 0 0 0 0
1.960000 0 0 0 0 0 0
1.964000 0 0 0 0 0 0
1.968000 0 0 0 0 0 0
1.972000 0 0 0 0 0 0
1.976000 0 0 0 0 0 0
1.980000 0 0 0 0 0 0
1.984000 0 0 0 0 0 0
1.988000 0 0 0 0 0 0
1.992000 0 0 0 0 0 0
1.996000 0 0 0 0 0 0
2.000000 0 0 0 0 0 0
2.004000 0 0 0 0 0 0
2.008000 0 0 0 0 0 0
2.012000 0 0 0 0 0 0
2.016000 0 0 0 0 0 0
2.020000 0 0 0 0 0 0
2.024000 0 0 0 0 0 0
2.028000 0 0 0 0 0 0
2.032000 0 0 0 0 0 0
2.036000 0 0 0 0 0 0
2.040000 0 0 0 0 0 0
2.044000 0 0 0 0 0 0
2.048000 0 0 0 0 0 0
2.052000 0 0 0 0 0 0
2.056000 0 0 0 0 0 0
2.060000 0 0 0 0 0 0
2.064000 0 0 0 0 0 0
2.068000 0 0 0 0 0 0
2.072000 0 0 0 0 0 0
2.076000 0 0 0 0 0 0
2.080000 0 0 0 0 0 0
2.084000 0 0 0 0 0 0
2.088000 0 0 0 0 0 0
2.092000 0 0 0 0 0 0
2.096000 0 0 0 0 0 0
2.100000 0 0 0 0 0 0
2.104000 0 0 0 0 0 0
2.108000 0 0 0 0 0 0
2.112000 0 0 0 0 0 0
2.116000 0 0 0 0 0 0
2.120000 0 0 0 0 0 0
2.124000 0 0 0 0 0 0
2.128000 0 0 0 0 0 0
2.132000 0 0 0 0 0 0
2.136000 0 0 0 0 0 0
2.140000 0 0 0 0 0 0
2.144000 0 0 0 0 0 0
2.148000 0 0 0 0 0 0
2.152000 0 0 0 0 0 0
2.156000 0 0 0 0 0 0
2.160000 0 0 0 0 0 0
2.164000 0 0 0 0 0 0
2.168000 0 0 0 0 0 0
2.172000 0 0 0 0 0 0
2.176000 0 0 0 0 0 0
2.180000 0 0 0 0 0 0
2.184000 0 0 0 0 0 0
2.188000 0 0 0 0 0 0
2.192000 0 0 0 0 0 0
2.196000 0 0 0 0 0 0
2.200000 0 0 0 0 0 0
2.204000 0 0 0 0 0 0
2.208000 0 0 0 0 0 0
2.212000 0 0 0 0 0 0
2.216000 0 0 0 0 0 0
2.220000 0 0 0 0 0 0
2.224000 0 0 0 0 0 0
2.228000 0 0 0 0 0 0
2.232000 0 0 0 0 0 0
2.236000 0 0 0 0 0 0
2.240000 0 0 0 0 0 0
2.244000 0 0 0 0 0 0
2.248000 0 0 0 0 0 0
2.252000 0 0 0 0 0 0
2.256000 0 0 0 0 0 0
2.260000 0 0 0 0 0 0
2.264000 0 0 0 0 0 0
2.268000 0 0 0 0 0 0
2.272000 0 0 0 0 0 0
2.276000 0 0 0 0 0 0
2.280000 0 0 0 0 0 0
2.284000 0 0 0 0 0 0
2.288000 0 0 0 0 0 0
2.292000 0 0 0 0 0 0
2.296000 0 0 0 0 0 0
2.300000 0 0 0 0 0 0
2.304000 0 0 0 0 0 0
2.308000 0 0 0 0 0 0
2.312000 0 0 0 0 0 0
2.316000 0 0 0 0 0 0
2.320000 0 0 0 0 0 0
2.324000 0 0 0 0 0 0
2.328000 0 0 0 0 0 0
2.332000 0 0 0 0 0 0
2.336000 0 0 0 0 0 0
2.340000 0 0 0 0 0 0
2.344000 0 0 0 0 0 0
2.348000 0 0 0 0 0 0
2.352000 0 0 0 0 0 0
2.356000 0 0 0 0 0 0
2.360000 0 0 0 0 0 0
2.364000 0 0 0 0 0 0
2.368000 0 0 0 0 0 0
2.372000 0 0 0 0 0 0
2.376000 0 0 0 0 0 0
2.380000 0 0 0 0 0 0
2.384000 0 0 0 0 0 0
2.388000 0 0 0 0 0 0
2.392000 0 0 0 0 0 0
2.396000 0 0 0 0 0 0
2.400000 0 0 0 0 0 0
2.404000 0 0 0 0 0 0
2.408000 0 0 0 0 0 0
