# Supplementary material for: Refining amino acid hydrophobicity for dynamics simulation of membrane proteins
Source: PeerJ. 2018 Jan 10;6:e4230. doi: 10.7717/peerj.4230 (PMC5767086; doi:10.7717/peerj.4230)
Supplement: Supplemental Information 1 — Version 2.4 of the CgProt force field is included as a tar.gz archive. The package includes parameter text files, Python scripts, and equilibrated bilayer coordinates needed for simulations with the free Gromacs software package. [file peerj-06-4230-s001.tgz › cgprot24/nb/table_PH_PH.xvg]

0.000000 0 0 3.702394e+02 9.397844e+02 0 0
0.004000 0 0 3.664803e+02 9.397844e+02 0 0
0.008000 0 0 3.627211e+02 9.397844e+02 0 0
0.012000 0 0 3.589620e+02 9.397844e+02 0 0
0.016000 0 0 3.552028e+02 9.397844e+02 0 0
0.020000 0 0 3.514437e+02 9.397844e+02 0 0
0.024000 0 0 3.476846e+02 9.397844e+02 0 0
0.028000 0 0 3.439254e+02 9.397844e+02 0 0
0.032000 0 0 3.401663e+02 9.397844e+02 0 0
0.036000 0 0 3.364072e+02 9.397844e+02 0 0
0.040000 0 0 3.326480e+02 9.397844e+02 0 0
0.044000 0 0 3.288889e+02 9.397844e+02 0 0
0.048000 0 0 3.251297e+02 9.397844e+02 0 0
0.052000 0 0 3.213706e+02 9.397844e+02 0 0
0.056000 0 0 3.176115e+02 9.397844e+02 0 0
0.060000 0 0 3.138523e+02 9.397844e+02 0 0
0.064000 0 0 3.100932e+02 9.397844e+02 0 0
0.068000 0 0 3.063341e+02 9.397844e+02 0 0
0.072000 0 0 3.025749e+02 9.397844e+02 0 0
0.076000 0 0 2.988158e+02 9.397844e+02 0 0
0.080000 0 0 2.950566e+02 9.397844e+02 0 0
0.084000 0 0 2.912975e+02 9.397844e+02 0 0
0.088000 0 0 2.875384e+02 9.397844e+02 0 0
0.092000 0 0 2.837792e+02 9.397844e+02 0 0
0.096000 0 0 2.800201e+02 9.397844e+02 0 0
0.100000 0 0 2.762610e+02 9.397844e+02 0 0
0.104000 0 0 2.725018e+02 9.397844e+02 0 0
0.108000 0 0 2.687427e+02 9.397844e+02 0 0
0.112000 0 0 2.649835e+02 9.397844e+02 0 0
0.116000 0 0 2.612244e+02 9.397844e+02 0 0
0.120000 0 0 2.574653e+02 9.397844e+02 0 0
0.124000 0 0 2.537061e+02 9.397844e+02 0 0
0.128000 0 0 2.499470e+02 9.397844e+02 0 0
0.132000 0 0 2.461879e+02 9.397844e+02 0 0
0.136000 0 0 2.424287e+02 9.397844e+02 0 0
0.140000 0 0 2.386696e+02 9.397844e+02 0 0
0.144000 0 0 2.349104e+02 9.397844e+02 0 0
0.148000 0 0 2.311513e+02 9.397844e+02 0 0
0.152000 0 0 2.273922e+02 9.397844e+02 0 0
0.156000 0 0 2.236330e+02 9.397844e+02 0 0
0.160000 0 0 2.198739e+02 9.397844e+02 0 0
0.164000 0 0 2.161148e+02 9.397844e+02 0 0
0.168000 0 0 2.123556e+02 9.397844e+02 0 0
0.172000 0 0 2.085965e+02 9.397844e+02 0 0
0.176000 0 0 2.048373e+02 9.397844e+02 0 0
0.180000 0 0 2.010782e+02 9.397844e+02 0 0
0.184000 0 0 1.973191e+02 9.397844e+02 0 0
0.188000 0 0 1.935599e+02 9.397844e+02 0 0
0.192000 0 0 1.898008e+02 9.397844e+02 0 0
0.196000 0 0 1.860417e+02 9.397844e+02 0 0
0.200000 0 0 1.822825e+02 9.397844e+02 0 0
0.204000 0 0 1.785234e+02 9.397844e+02 0 0
0.208000 0 0 1.747642e+02 9.397844e+02 0 0
0.212000 0 0 1.710051e+02 9.397844e+02 0 0
0.216000 0 0 1.672460e+02 9.397844e+02 0 0
0.220000 0 0 1.634868e+02 9.397844e+02 0 0
0.224000 0 0 1.597277e+02 9.397844e+02 0 0
0.228000 0 0 1.559686e+02 9.397844e+02 0 0
0.232000 0 0 1.522094e+02 9.397844e+02 0 0
0.236000 0 0 1.484503e+02 9.397844e+02 0 0
0.240000 0 0 1.446911e+02 9.397844e+02 0 0
0.244000 0 0 1.409320e+02 9.397844e+02 0 0
0.248000 0 0 1.371729e+02 9.397844e+02 0 0
0.252000 0 0 1.334137e+02 9.397844e+02 0 0
0.256000 0 0 1.296546e+02 9.397844e+02 0 0
0.260000 0 0 1.258955e+02 9.397844e+02 0 0
0.264000 0 0 1.221363e+02 9.397844e+02 0 0
0.268000 0 0 1.183772e+02 9.397844e+02 0 0
0.272000 0 0 1.146180e+02 9.397844e+02 0 0
0.276000 0 0 1.108589e+02 9.397844e+02 0 0
0.280000 0 0 1.070998e+02 9.397844e+02 0 0
0.284000 0 0 1.033406e+02 9.397844e+02 0 0
0.288000 0 0 9.958149e+01 9.397844e+02 0 0
0.292000 0 0 9.582235e+01 9.397844e+02 0 0
0.296000 0 0 9.206321e+01 9.397844e+02 0 0
0.300000 0 0 8.830408e+01 9.397844e+02 0 0
0.304000 0 0 8.454494e+01 9.397844e+02 0 0
0.308000 0 0 8.078580e+01 9.397844e+02 0 0
0.312000 0 0 7.702666e+01 9.397844e+02 0 0
0.316000 0 0 7.326753e+01 9.397844e+02 0 0
0.320000 0 0 6.950839e+01 9.397844e+02 0 0
0.324000 0 0 6.574925e+01 9.397844e+02 0 0
0.328000 0 0 6.199011e+01 9.397844e+02 0 0
0.332000 0 0 5.823098e+01 9.397844e+02 0 0
0.336000 0 0 5.447184e+01 9.397844e+02 0 0
0.340000 0 0 5.083602e+01 8.857380e+02 0 0
0.344000 0 0 4.732502e+01 8.773779e+02 0 0
0.348000 0 0 4.375608e+01 9.147044e+02 0 0
0.352000 0 0 3.996402e+01 9.771599e+02 0 0
0.356000 0 0 3.600851e+01 9.914906e+02 0 0
0.360000 0 0 3.210492e+01 9.512055e+02 0 0
0.364000 0 0 2.847169e+01 8.563046e+02 0 0
0.368000 0 0 2.532612e+01 7.099336e+02 0 0
0.372000 0 0 2.277814e+01 5.683088e+02 0 0
0.376000 0 0 2.074566e+01 4.521826e+02 0 0
0.380000 0 0 1.912668e+01 3.615548e+02 0 0
0.384000 0 0 1.781922e+01 2.964256e+02 0 0
0.388000 0 0 1.672804e+01 2.512858e+02 0 0
0.392000 0 0 1.579228e+01 2.186746e+02 0 0
0.396000 0 0 1.496199e+01 1.985505e+02 0 0
0.400000 0 0 1.418722e+01 1.909134e+02 0 0
0.404000 0 0 1.342014e+01 1.929440e+02 0 0
0.408000 0 0 1.264996e+01 1.912314e+02 0 0
0.412000 0 0 1.189760e+01 1.840380e+02 0 0
0.416000 0 0 1.118497e+01 1.713637e+02 0 0
0.420000 0 0 1.053395e+01 1.533851e+02 0 0
0.424000 0 0 9.956450e+00 1.359185e+02 0 0
0.428000 0 0 9.442159e+00 1.217817e+02 0 0
0.432000 0 0 8.977757e+00 1.109747e+02 0 0
0.436000 0 0 8.549922e+00 1.034977e+02 0 0
0.440000 0 0 8.146922e+00 9.793403e+01 0 0
0.444000 0 0 7.767350e+00 9.173814e+01 0 0
0.448000 0 0 7.413928e+00 8.485880e+01 0 0
0.452000 0 0 7.089391e+00 7.729602e+01 0 0
0.456000 0 0 6.796328e+00 6.927381e+01 0 0
0.460000 0 0 6.533702e+00 6.224881e+01 0 0
0.464000 0 0 6.296658e+00 5.648356e+01 0 0
0.468000 0 0 6.080154e+00 5.197804e+01 0 0
0.472000 0 0 5.879155e+00 4.872248e+01 0 0
0.476000 0 0 5.689887e+00 4.589525e+01 0 0
0.480000 0 0 5.512122e+00 4.297134e+01 0 0
0.484000 0 0 5.346246e+00 3.995076e+01 0 0
0.488000 0 0 5.192645e+00 3.683351e+01 0 0
0.492000 0 0 5.051557e+00 3.376678e+01 0 0
0.496000 0 0 4.921965e+00 3.109824e+01 0 0
0.500000 0 0 4.802221e+00 2.884253e+01 0 0
0.504000 0 0 4.690674e+00 2.699965e+01 0 0
0.508000 0 0 4.585690e+00 2.553753e+01 0 0
0.512000 0 0 4.486300e+00 2.415974e+01 0 0
0.516000 0 0 4.392396e+00 2.279422e+01 0 0
0.520000 0 0 4.303930e+00 2.144096e+01 0 0
0.524000 0 0 4.220852e+00 2.010008e+01 0 0
0.528000 0 0 4.143009e+00 1.884712e+01 0 0
0.532000 0 0 4.069872e+00 1.774671e+01 0 0
0.536000 0 0 4.000831e+00 1.679885e+01 0 0
0.540000 0 0 3.935277e+00 1.600355e+01 0 0
0.544000 0 0 3.872624e+00 1.533359e+01 0 0
0.548000 0 0 3.812560e+00 1.470462e+01 0 0
0.552000 0 0 3.754941e+00 1.411062e+01 0 0
0.556000 0 0 3.699628e+00 1.355158e+01 0 0
0.560000 0 0 3.646481e+00 1.302937e+01 0 0
0.564000 0 0 3.595305e+00 1.257010e+01 0 0
0.568000 0 0 3.545825e+00 1.218215e+01 0 0
0.572000 0 0 3.497753e+00 1.186554e+01 0 0
0.576000 0 0 3.450805e+00 1.162027e+01 0 0
0.580000 0 0 3.404721e+00 1.142676e+01 0 0
0.584000 0 0 3.359353e+00 1.126215e+01 0 0
0.588000 0 0 3.314585e+00 1.112642e+01 0 0
0.592000 0 0 3.270303e+00 1.101956e+01 0 0
0.596000 0 0 3.226390e+00 1.094161e+01 0 0
0.600000 0 0 3.182731e+00 1.089279e+01 0 0
0.604000 0 0 3.139209e+00 1.087311e+01 0 0
0.608000 0 0 3.095707e+00 1.088257e+01 0 0
0.612000 0 0 3.052110e+00 1.092061e+01 0 0
0.616000 0 0 3.008324e+00 1.097388e+01 0 0
0.620000 0 0 2.964306e+00 1.103673e+01 0 0
0.624000 0 0 2.920017e+00 1.110917e+01 0 0
0.628000 0 0 2.875420e+00 1.119119e+01 0 0
0.632000 0 0 2.830477e+00 1.128134e+01 0 0
0.636000 0 0 2.785161e+00 1.137737e+01 0 0
0.640000 0 0 2.739450e+00 1.147924e+01 0 0
0.644000 0 0 2.693320e+00 1.158696e+01 0 0
0.648000 0 0 2.646747e+00 1.169948e+01 0 0
0.652000 0 0 2.599726e+00 1.181100e+01 0 0
0.656000 0 0 2.552262e+00 1.192063e+01 0 0
0.660000 0 0 2.504363e+00 1.202836e+01 0 0
0.664000 0 0 2.456038e+00 1.213415e+01 0 0
0.668000 0 0 2.407296e+00 1.223570e+01 0 0
0.672000 0 0 2.358159e+00 1.233174e+01 0 0
0.676000 0 0 2.308649e+00 1.242227e+01 0 0
0.680000 0 0 2.258789e+00 1.250728e+01 0 0
0.684000 0 0 2.208601e+00 1.258494e+01 0 0
0.688000 0 0 2.158124e+00 1.265145e+01 0 0
0.692000 0 0 2.107404e+00 1.270668e+01 0 0
0.696000 0 0 2.056486e+00 1.275064e+01 0 0
0.700000 0 0 2.005414e+00 1.278294e+01 0 0
0.704000 0 0 1.954242e+00 1.280054e+01 0 0
0.708000 0 0 1.903030e+00 1.280281e+01 0 0
0.712000 0 0 1.851840e+00 1.278975e+01 0 0
0.716000 0 0 1.800733e+00 1.276134e+01 0 0
0.720000 0 0 1.749772e+00 1.271617e+01 0 0
0.724000 0 0 1.699027e+00 1.265318e+01 0 0
0.728000 0 0 1.648570e+00 1.257237e+01 0 0
0.732000 0 0 1.598472e+00 1.247373e+01 0 0
0.736000 0 0 1.548804e+00 1.235742e+01 0 0
0.740000 0 0 1.499636e+00 1.222386e+01 0 0
0.744000 0 0 1.451036e+00 1.207306e+01 0 0
0.748000 0 0 1.403074e+00 1.190503e+01 0 0
0.752000 0 0 1.355819e+00 1.171992e+01 0 0
0.756000 0 0 1.309335e+00 1.151947e+01 0 0
0.760000 0 0 1.263683e+00 1.130418e+01 0 0
0.764000 0 0 1.218921e+00 1.107404e+01 0 0
0.768000 0 0 1.175110e+00 1.082905e+01 0 0
0.772000 0 0 1.132307e+00 1.057083e+01 0 0
0.776000 0 0 1.090559e+00 1.030102e+01 0 0
0.780000 0 0 1.049914e+00 1.001962e+01 0 0
0.784000 0 0 1.010417e+00 9.726615e+00 0 0
0.788000 0 0 9.721157e-01 9.422701e+00 0 0
0.792000 0 0 9.350470e-01 9.110315e+00 0 0
0.796000 0 0 8.992442e-01 8.789676e+00 0 0
0.800000 0 0 8.647406e-01 8.460783e+00 0 0
0.804000 0 0 8.315689e-01 8.123789e+00 0 0
0.808000 0 0 7.997570e-01 7.781418e+00 0 0
0.812000 0 0 7.693234e-01 7.434679e+00 0 0
0.816000 0 0 7.402854e-01 7.083571e+00 0 0
0.820000 0 0 7.126606e-01 6.728095e+00 0 0
0.824000 0 0 6.864639e-01 6.370382e+00 0 0
0.828000 0 0 6.616967e-01 6.013325e+00 0 0
0.832000 0 0 6.383564e-01 5.656938e+00 0 0
0.836000 0 0 6.164403e-01 5.301223e+00 0 0
0.840000 0 0 5.959450e-01 4.947139e+00 0 0
0.844000 0 0 5.768545e-01 4.599253e+00 0 0
0.848000 0 0 5.591419e-01 4.258160e+00 0 0
0.852000 0 0 5.427801e-01 3.923858e+00 0 0
0.856000 0 0 5.277420e-01 3.596458e+00 0 0
0.860000 0 0 5.139939e-01 3.279619e+00 0 0
0.864000 0 0 5.014886e-01 2.975116e+00 0 0
0.868000 0 0 4.901766e-01 2.682947e+00 0 0
0.872000 0 0 4.800085e-01 2.403114e+00 0 0
0.876000 0 0 4.709340e-01 2.136653e+00 0 0
0.880000 0 0 4.628950e-01 1.885429e+00 0 0
0.884000 0 0 4.558302e-01 1.649480e+00 0 0
0.888000 0 0 4.496788e-01 1.428806e+00 0 0
0.892000 0 0 4.443795e-01 1.223355e+00 0 0
0.896000 0 0 4.398721e-01 1.032789e+00 0 0
0.900000 0 0 4.360974e-01 8.570472e-01 0 0
0.904000 0 0 4.329960e-01 6.961290e-01 0 0
0.908000 0 0 4.305086e-01 5.500206e-01 0 0
0.912000 0 0 4.285778e-01 4.175252e-01 0 0
0.916000 0 0 4.271512e-01 2.978776e-01 0 0
0.920000 0 0 4.261776e-01 1.910778e-01 0 0
0.924000 0 0 4.256055e-01 9.712579e-02 0 0
0.928000 0 0 4.253838e-01 1.570492e-02 0 0
0.932000 0 0 4.254642e-01 -5.393319e-02 0 0
0.936000 0 0 4.257996e-01 -1.118202e-01 0 0
0.940000 0 0 4.263431e-01 -1.579560e-01 0 0
0.944000 0 0 4.270475e-01 -1.922789e-01 0 0
0.948000 0 0 4.278647e-01 -2.142180e-01 0 0
0.952000 0 0 4.287446e-01 -2.236341e-01 0 0
0.956000 0 0 4.296371e-01 -2.205273e-01 0 0
0.960000 0 0 4.304921e-01 -2.048970e-01 0 0
0.964000 0 0 4.312590e-01 -1.763141e-01 0 0
0.968000 0 0 4.318849e-01 -1.344115e-01 0 0
0.972000 0 0 4.323165e-01 -7.918913e-02 0 0
0.976000 0 0 4.325006e-01 -1.064696e-02 0 0
0.980000 0 0 4.323843e-01 7.083021e-02 0 0
0.984000 0 0 4.319184e-01 1.640476e-01 0 0
0.988000 0 0 4.310564e-01 2.689199e-01 0 0
0.992000 0 0 4.297515e-01 3.854470e-01 0 0
0.996000 0 0 4.279573e-01 5.133733e-01 0 0
1.000000 0 0 4.256346e-01 6.491113e-01 0 0
1.004000 0 0 4.227556e-01 7.915046e-01 0 0
1.008000 0 0 4.192937e-01 9.405532e-01 0 0
1.012000 0 0 4.152223e-01 1.096257e+00 0 0
1.016000 0 0 4.105187e-01 1.255533e+00 0 0
1.020000 0 0 4.051781e-01 1.414778e+00 0 0
1.024000 0 0 3.992005e-01 1.573985e+00 0 0
1.028000 0 0 3.925862e-01 1.733154e+00 0 0
1.032000 0 0 3.853361e-01 1.891290e+00 0 0
1.036000 0 0 3.774631e-01 2.044297e+00 0 0
1.040000 0 0 3.689892e-01 2.191731e+00 0 0
1.044000 0 0 3.599367e-01 2.333592e+00 0 0
1.048000 0 0 3.503279e-01 2.469765e+00 0 0
1.052000 0 0 3.401902e-01 2.597504e+00 0 0
1.056000 0 0 3.295607e-01 2.715648e+00 0 0
1.060000 0 0 3.184778e-01 2.824196e+00 0 0
1.064000 0 0 3.069799e-01 2.923148e+00 0 0
1.068000 0 0 2.951062e-01 3.011810e+00 0 0
1.072000 0 0 2.829006e-01 3.089094e+00 0 0
1.076000 0 0 2.704087e-01 3.154989e+00 0 0
1.080000 0 0 2.576759e-01 3.209493e+00 0 0
1.084000 0 0 2.447483e-01 3.252056e+00 0 0
1.088000 0 0 2.316798e-01 3.279620e+00 0 0
1.092000 0 0 2.185319e-01 3.291715e+00 0 0
1.096000 0 0 2.053667e-01 3.288340e+00 0 0
1.100000 0 0 1.922459e-01 3.269495e+00 0 0
1.104000 0 0 1.792315e-01 3.235111e+00 0 0
1.108000 0 0 1.663857e-01 3.185150e+00 0 0
1.112000 0 0 1.537710e-01 3.119612e+00 0 0
1.116000 0 0 1.414496e-01 3.038497e+00 0 0
1.120000 0 0 1.294847e-01 2.940964e+00 0 0
1.124000 0 0 1.179462e-01 2.825273e+00 0 0
1.128000 0 0 1.069068e-01 2.691373e+00 0 0
1.132000 0 0 9.643946e-02 2.539263e+00 0 0
1.136000 0 0 8.661584e-02 2.370885e+00 0 0
1.140000 0 0 7.747224e-02 2.201226e+00 0 0
1.144000 0 0 6.900354e-02 2.033435e+00 0 0
1.148000 0 0 6.120227e-02 1.867513e+00 0 0
1.152000 0 0 5.406094e-02 1.703471e+00 0 0
1.156000 0 0 4.756928e-02 1.543230e+00 0 0
1.160000 0 0 4.170814e-02 1.388209e+00 0 0
1.164000 0 0 3.645665e-02 1.238407e+00 0 0
1.168000 0 0 3.179393e-02 1.093824e+00 0 0
1.172000 0 0 2.768533e-02 9.688106e-01 0 0
1.176000 0 0 2.396343e-02 9.022387e-01 0 0
1.180000 0 0 2.038660e-02 8.962834e-01 0 0
1.184000 0 0 1.671235e-02 9.509447e-01 0 0
1.188000 0 0 1.270474e-02 1.052627e+00 0 0
1.192000 0 0 8.453868e-03 1.047896e+00 0 0
1.196000 0 0 4.520864e-03 8.936938e-01 0 0
1.200000 0 0 0 0 0 0
1.204000 0 0 0 0 0 0
1.208000 0 0 0 0 0 0
1.212000 0 0 0 0 0 0
1.216000 0 0 0 0 0 0
1.220000 0 0 0 0 0 0
1.224000 0 0 0 0 0 0
1.228000 0 0 0 0 0 0
1.232000 0 0 0 0 0 0
1.236000 0 0 0 0 0 0
1.240000 0 0 0 0 0 0
1.244000 0 0 0 0 0 0
1.248000 0 0 0 0 0 0
1.252000 0 0 0 0 0 0
1.256000 0 0 0 0 0 0
1.260000 0 0 0 0 0 0
1.264000 0 0 0 0 0 0
1.268000 0 0 0 0 0 0
1.272000 0 0 0 0 0 0
1.276000 0 0 0 0 0 0
1.280000 0 0 0 0 0 0
1.284000 0 0 0 0 0 0
1.288000 0 0 0 0 0 0
1.292000 0 0 0 0 0 0
1.296000 0 0 0 0 0 0
1.300000 0 0 0 0 0 0
1.304000 0 0 0 0 0 0
1.308000 0 0 0 0 0 0
1.312000 0 0 0 0 0 0
1.316000 0 0 0 0 0 0
1.320000 0 0 0 0 0 0
1.324000 0 0 0 0 0 0
1.328000 0 0 0 0 0 0
1.332000 0 0 0 0 0 0
1.336000 0 0 0 0 0 0
1.340000 0 0 0 0 0 0
1.344000 0 0 0 0 0 0
1.348000 0 0 0 0 0 0
1.352000 0 0 0 0 0 0
1.356000 0 0 0 0 0 0
1.360000 0 0 0 0 0 0
1.364000 0 0 0 0 0 0
1.368000 0 0 0 0 0 0
1.372000 0 0 0 0 0 0
1.376000 0 0 0 0 0 0
1.380000 0 0 0 0 0 0
1.384000 0 0 0 0 0 0
1.388000 0 0 0 0 0 0
1.392000 0 0 0 0 0 0
1.396000 0 0 0 0 0 0
1.400000 0 0 0 0 0 0
1.404000 0 0 0 0 0 0
1.408000 0 0 0 0 0 0
1.412000 0 0 0 0 0 0
1.416000 0 0 0 0 0 0
1.420000 0 0 0 0 0 0
1.424000 0 0 0 0 0 0
1.428000 0 0 0 0 0 0
1.432000 0 0 0 0 0 0
1.436000 0 0 0 0 0 0
1.440000 0 0 0 0 0 0
1.444000 0 0 0 0 0 0
1.448000 0 0 0 0 0 0
1.452000 0 0 0 0 0 0
1.456000 0 0 0 0 0 0
1.460000 0 0 0 0 0 0
1.464000 0 0 0 0 0 0
1.468000 0 0 0 0 0 0
1.472000 0 0 0 0 0 0
1.476000 0 0 0 0 0 0
1.480000 0 0 0 0 0 0
1.484000 0 0 0 0 0 0
1.488000 0 0 0 0 0 0
1.492000 0 0 0 0 0 0
1.496000 0 0 0 0 0 0
1.500000 0 0 0 0 0 0
1.504000 0 0 0 0 0 0
1.508000 0 0 0 0 0 0
1.512000 0 0 0 0 0 0
1.516000 0 0 0 0 0 0
1.520000 0 0 0 0 0 0
1.524000 0 0 0 0 0 0
1.528000 0 0 0 0 0 0
1.532000 0 0 0 0 0 0
1.536000 0 0 0 0 0 0
1.540000 0 0 0 0 0 0
1.544000 0 0 0 0 0 0
1.548000 0 0 0 0 0 0
1.552000 0 0 0 0 0 0
1.556000 0 0 0 0 0 0
1.560000 0 0 0 0 0 0
1.564000 0 0 0 0 0 0
1.568000 0 0 0 0 0 0
1.572000 0 0 0 0 0 0
1.576000 0 0 0 0 0 0
1.580000 0 0 0 0 0 0
1.584000 0 0 0 0 0 0
1.588000 0 0 0 0 0 0
1.592000 0 0 0 0 0 0
1.596000 0 0 0 0 0 0
1.600000 0 0 0 0 0 0
1.604000 0 0 0 0 0 0
1.608000 0 0 0 0 0 0
1.612000 0 0 0 0 0 0
1.616000 0 0 0 0 0 0
1.620000 0 0 0 0 0 0
1.624000 0 0 0 0 0 0
1.628000 0 0 0 0 0 0
1.632000 0 0 0 0 0 0
1.636000 0 0 0 0 0 0
1.640000 0 0 0 0 0 0
1.644000 0 0 0 0 0 0
1.648000 0 0 0 0 0 0
1.652000 0 0 0 0 0 0
1.656000 0 0 0 0 0 0
1.660000 0 0 0 0 0 0
1.664000 0 0 0 0 0 0
1.668000 0 0 0 0 0 0
1.672000 0 0 0 0 0 0
1.676000 0 0 0 0 0 0
1.680000 0 0 0 0 0 0
1.684000 0 0 0 0 0 0
1.688000 0 0 0 0 0 0
1.692000 0 0 0 0 0 0
1.696000 0 0 0 0 0 0
1.700000 0 0 0 0 0 0
1.704000 0 0 0 0 0 0
1.708000 0 0 0 0 0 0
1.712000 0 0 0 0 0 0
1.716000 0 0 0 0 0 0
1.720000 0 0 0 0 0 0
1.724000 0 0 0 0 0 0
1.728000 0 0 0 0 0 0
1.732000 0 0 0 0 0 0
1.736000 0 0 0 0 0 0
1.740000 0 0 0 0 0 0
1.744000 0 0 0 0 0 0
1.748000 0 0 0 0 0 0
1.752000 0 0 0 0 0 0
1.756000 0 0 0 0 0 0
1.760000 0 0 0 0 0 0
1.764000 0 0 0 0 0 0
1.768000 0 0 0 0 0 0
1.772000 0 0 0 0 0 0
1.776000 0 0 0 0 0 0
1.780000 0 0 0 0 0 0
1.784000 0 0 0 0 0 0
1.788000 0 0 0 0 0 0
1.792000 0 0 0 0 0 0
1.796000 0 0 0 0 0 0
1.800000 0 0 0 0 0 0
1.804000 0 0 0 0 0 0
1.808000 0 0 0 0 0 0
1.812000 0 0 0 0 0 0
1.816000 0 0 0 0 0 0
1.820000 0 0 0 0 0 0
1.824000 0 0 0 0 0 0
1.828000 0 0 0 0 0 0
1.832000 0 0 0 0 0 0
1.836000 0 0 0 0 0 0
1.840000 0 0 0 0 0 0
1.844000 0 0 0 0 0 0
1.848000 0 0 0 0 0 0
1.852000 0 0 0 0 0 0
1.856000 0 0 0 0 0 0
1.860000 0 0 0 0 0 0
1.864000 0 0 0 0 0 0
1.868000 0 0 0 0 0 0
1.872000 0 0 0 0 0 0
1.876000 0 0 0 0 0 0
1.880000 0 0 0 0 0 0
1.884000 0 0 0 0 0 0
1.888000 0 0 0 0 0 0
1.892000 0 0 0 0 0 0
1.896000 0 0 0 0 0 0
1.900000 0 0 0 0 0 0
1.904000 0 0 0 0 0 0
1.908000 0 0 0 0 0 0
1.912000 0 0 0 0 0 0
1.916000 0 0 0 0 0 0
1.920000 0 0 0 0 0 0
1.924000 0 0 0 0 0 0
1.928000 0 0 0 0 0 0
1.932000 0 0 0 0 0 0
1.936000 0 0 0 0 0 0
1.940000 0 0 0 0 0 0
1.944000 0 0 0 0 0 0
1.948000 0 0 0 0 0 0
1.952000 0 0 0 0 0 0
1.956000 0 0 0 0 0 0
1.960000 0 0 0 0 0 0
1.964000 0 0 0 0 0 0
1.968000 0 0 0 0 0 0
1.972000 0 0 0 0 0 0
1.976000 0 0 0 0 0 0
1.980000 0 0 0 0 0 0
1.984000 0 0 0 0 0 0
1.988000 0 0 0 0 0 0
1.992000 0 0 0 0 0 0
1.996000 0 0 0 0 0 0
2.000000 0 0 0 0 0 0
2.004000 0 0 0 0 0 0
2.008000 0 0 0 0 0 0
2.012000 0 0 0 0 0 0
2.016000 0 0 0 0 0 0
2.020000 0 0 0 0 0 0
2.024000 0 0 0 0 0 0
2.028000 0 0 0 0 0 0
2.032000 0 0 0 0 0 0
2.036000 0 0 0 0 0 0
2.040000 0 0 0 0 0 0
2.044000 0 0 0 0 0 0
2.048000 0 0 0 0 0 0
2.052000 0 0 0 0 0 0
2.056000 0 0 0 0 0 0
2.060000 0 0 0 0 0 0
2.064000 0 0 0 0 0 0
2.068000 0 0 0 0 0 0
2.072000 0 0 0 0 0 0
2.076000 0 0 0 0 0 0
2.080000 0 0 0 0 0 0
2.084000 0 0 0 0 0 0
2.088000 0 0 0 0 0 0
2.092000 0 0 0 0 0 0
2.096000 0 0 0 0 0 0
2.100000 0 0 0 0 0 0
2.104000 0 0 0 0 0 0
2.108000 0 0 0 0 0 0
2.112000 0 0 0 0 0 0
2.116000 0 0 0 0 0 0
2.120000 0 0 0 0 0 0
2.124000 0 0 0 0 0 0
2.128000 0 0 0 0 0 0
2.132000 0 0 0 0 0 0
2.136000 0 0 0 0 0 0
2.140000 0 0 0 0 0 0
2.144000 0 0 0 0 0 0
2.148000 0 0 0 0 0 0
2.152000 0 0 0 0 0 0
2.156000 0 0 0 0 0 0
2.160000 0 0 0 0 0 0
2.164000 0 0 0 0 0 0
2.168000 0 0 0 0 0 0
2.172000 0 0 0 0 0 0
2.176000 0 0 0 0 0 0
2.180000 0 0 0 0 0 0
2.184000 0 0 0 0 0 0
2.188000 0 0 0 0 0 0
2.192000 0 0 0 0 0 0
2.196000 0 0 0 0 0 0
2.200000 0 0 0 0 0 0
2.204000 0 0 0 0 0 0
2.208000 0 0 0 0 0 0
2.212000 0 0 0 0 0 0
2.216000 0 0 0 0 0 0
2.220000 0 0 0 0 0 0
2.224000 0 0 0 0 0 0
2.228000 0 0 0 0 0 0
2.232000 0 0 0 0 0 0
2.236000 0 0 0 0 0 0
2.240000 0 0 0 0 0 0
2.244000 0 0 0 0 0 0
2.248000 0 0 0 0 0 0
2.252000 0 0 0 0 0 0
2.256000 0 0 0 0 0 0
2.260000 0 0 0 0 0 0
2.264000 0 0 0 0 0 0
2.268000 0 0 0 0 0 0
2.272000 0 0 0 0 0 0
2.276000 0 0 0 0 0 0
2.280000 0 0 0 0 0 0
2.284000 0 0 0 0 0 0
2.288000 0 0 0 0 0 0
2.292000 0 0 0 0 0 0
2.296000 0 0 0 0 0 0
2.300000 0 0 0 0 0 0
2.304000 0 0 0 0 0 0
2.308000 0 0 0 0 0 0
2.312000 0 0 0 0 0 0
2.316000 0 0 0 0 0 0
2.320000 0 0 0 0 0 0
2.324000 0 0 0 0 0 0
2.328000 0 0 0 0 0 0
2.332000 0 0 0 0 0 0
2.336000 0 0 0 0 0 0
2.340000 0 0 0 0 0 0
2.344000 0 0 0 0 0 0
2.348000 0 0 0 0 0 0
2.352000 0 0 0 0 0 0
2.356000 0 0 0 0 0 0
2.360000 0 0 0 0 0 0
2.364000 0 0 0 0 0 0
2.368000 0 0 0 0 0 0
2.372000 0 0 0 0 0 0
2.376000 0 0 0 0 0 0
2.380000 0 0 0 0 0 0
2.384000 0 0 0 0 0 0
2.388000 0 0 0 0 0 0
2.392000 0 0 0 0 0 0
2.396000 0 0 0 0 0 0
2.400000 0 0 0 0 0 0
2.404000 0 0 0 0 0 0
2.408000 0 0 0 0 0 0
