# Supplementary material for: Refining amino acid hydrophobicity for dynamics simulation of membrane proteins
Source: PeerJ. 2018 Jan 10;6:e4230. doi: 10.7717/peerj.4230 (PMC5767086; doi:10.7717/peerj.4230)
Supplement: Supplemental Information 1 — Version 2.4 of the CgProt force field is included as a tar.gz archive. The package includes parameter text files, Python scripts, and equilibrated bilayer coordinates needed for simulations with the free Gromacs software package. [file peerj-06-4230-s001.tgz › cgprot24/nb/table_PH_S1.xvg]

0.000000 0 0 31.887 8.982978e+01 0 0
0.004000 0 0 31.5276 8.982978e+01 0 0
0.008000 0 0 31.1683 8.982978e+01 0 0
0.012000 0 0 30.809 8.982978e+01 0 0
0.016000 0 0 30.4497 8.982978e+01 0 0
0.020000 0 0 30.0904 8.982978e+01 0 0
0.024000 0 0 29.731 8.982978e+01 0 0
0.028000 0 0 29.3717 8.982978e+01 0 0
0.032000 0 0 29.0124 8.982978e+01 0 0
0.036000 0 0 28.6531 8.982978e+01 0 0
0.040000 0 0 28.2938 8.982978e+01 0 0
0.044000 0 0 27.9345 8.982978e+01 0 0
0.048000 0 0 27.5751 8.982978e+01 0 0
0.052000 0 0 27.2158 8.982978e+01 0 0
0.056000 0 0 26.8565 8.982978e+01 0 0
0.060000 0 0 26.4972 8.982978e+01 0 0
0.064000 0 0 26.1379 8.982978e+01 0 0
0.068000 0 0 25.7785 8.982978e+01 0 0
0.072000 0 0 25.4192 8.982978e+01 0 0
0.076000 0 0 25.0599 8.982978e+01 0 0
0.080000 0 0 24.7006 8.982978e+01 0 0
0.084000 0 0 24.3413 8.982978e+01 0 0
0.088000 0 0 23.9819 8.982978e+01 0 0
0.092000 0 0 23.6226 8.982978e+01 0 0
0.096000 0 0 23.2633 8.982978e+01 0 0
0.100000 0 0 22.904 8.982978e+01 0 0
0.104000 0 0 22.5447 8.982978e+01 0 0
0.108000 0 0 22.1853 8.982978e+01 0 0
0.112000 0 0 21.826 8.982978e+01 0 0
0.116000 0 0 21.4667 8.982978e+01 0 0
0.120000 0 0 21.1074 8.982978e+01 0 0
0.124000 0 0 20.7481 8.982978e+01 0 0
0.128000 0 0 20.3888 8.982978e+01 0 0
0.132000 0 0 20.0294 8.982978e+01 0 0
0.136000 0 0 19.6701 8.982978e+01 0 0
0.140000 0 0 19.3108 8.982978e+01 0 0
0.144000 0 0 18.9515 8.982978e+01 0 0
0.148000 0 0 18.5922 8.982978e+01 0 0
0.152000 0 0 18.2328 8.982978e+01 0 0
0.156000 0 0 17.8735 8.982978e+01 0 0
0.160000 0 0 17.5142 8.982978e+01 0 0
0.164000 0 0 17.1549 8.982978e+01 0 0
0.168000 0 0 16.7956 8.982978e+01 0 0
0.172000 0 0 16.4362 8.982978e+01 0 0
0.176000 0 0 16.0769 8.982978e+01 0 0
0.180000 0 0 15.7176 8.982978e+01 0 0
0.184000 0 0 15.3583 8.982978e+01 0 0
0.188000 0 0 14.999 8.982978e+01 0 0
0.192000 0 0 14.6396 8.982978e+01 0 0
0.196000 0 0 14.2803 8.982978e+01 0 0
0.200000 0 0 13.921 8.982978e+01 0 0
0.204000 0 0 13.5617 8.982978e+01 0 0
0.208000 0 0 13.2024 8.982978e+01 0 0
0.212000 0 0 12.843 8.982978e+01 0 0
0.216000 0 0 12.4837 8.982978e+01 0 0
0.220000 0 0 12.1244 8.982978e+01 0 0
0.224000 0 0 11.7651 8.982978e+01 0 0
0.228000 0 0 11.4058 8.982978e+01 0 0
0.232000 0 0 11.0465 8.982978e+01 0 0
0.236000 0 0 10.6871 8.982978e+01 0 0
0.240000 0 0 10.3278 8.982978e+01 0 0
0.244000 0 0 9.96849 8.982978e+01 0 0
0.248000 0 0 9.60917 8.982978e+01 0 0
0.252000 0 0 9.24985 8.982978e+01 0 0
0.256000 0 0 8.89053 8.982978e+01 0 0
0.260000 0 0 8.53122 8.982978e+01 0 0
0.264000 0 0 8.1719 8.982978e+01 0 0
0.268000 0 0 7.81258 8.982978e+01 0 0
0.272000 0 0 7.45326 8.982978e+01 0 0
0.276000 0 0 7.09394 8.982978e+01 0 0
0.280000 0 0 6.73462 8.982978e+01 0 0
0.284000 0 0 6.3753 8.982978e+01 0 0
0.288000 0 0 6.01598 8.982978e+01 0 0
0.292000 0 0 5.65666 8.982978e+01 0 0
0.296000 0 0 5.29734 8.982978e+01 0 0
0.300000 0 0 4.93802 8.982978e+01 0 0
0.304000 0 0 4.57871 8.982978e+01 0 0
0.308000 0 0 4.2197 8.969087e+01 0 0
0.312000 0 0 3.86105 8.964632e+01 0 0
0.316000 0 0 3.5024 8.969612e+01 0 0
0.320000 0 0 3.14336 8.982796e+01 0 0
0.324000 0 0 2.78385 8.991635e+01 0 0
0.328000 0 0 2.42413 8.992854e+01 0 0
0.332000 0 0 2.06452 8.986453e+01 0 0
0.336000 0 0 1.70532 8.972432e+01 0 0
0.340000 0 0 1.34677 8.956282e+01 0 0
0.344000 0 0 0.988667 8.950968e+01 0 0
0.348000 0 0 0.630545 8.957036e+01 0 0
0.352000 0 0 0.271953 8.974487e+01 0 0
0.356000 0 0 -0.087565 9.003006e+01 0 0
0.360000 0 0 -0.448149 9.022755e+01 0 0
0.364000 0 0 -0.809111 9.021919e+01 0 0
0.368000 0 0 -1.16963 9.000499e+01 0 0
0.372000 0 0 -1.52888 8.958493e+01 0 0
0.376000 0 0 -1.88609 8.904586e+01 0 0
0.380000 0 0 -2.24178 8.886879e+01 0 0
0.384000 0 0 -2.59763 8.912760e+01 0 0
0.388000 0 0 -2.95538 8.982227e+01 0 0
0.392000 0 0 -3.31678 9.095281e+01 0 0
0.396000 0 0 -3.68254 9.165405e+01 0 0
0.400000 0 0 -4.04775 9.066653e+01 0 0
0.404000 0 0 -4.40561 8.797959e+01 0 0
0.408000 0 0 -4.74932 8.359326e+01 0 0
0.412000 0 0 -5.07211 7.756940e+01 0 0
0.416000 0 0 -5.36932 7.101420e+01 0 0
0.420000 0 0 -5.64006 6.433607e+01 0 0
0.424000 0 0 -5.88385 5.753500e+01 0 0
0.428000 0 0 -6.10018 5.061099e+01 0 0
0.432000 0 0 -6.28879 4.380959e+01 0 0
0.436000 0 0 -6.45197 3.794702e+01 0 0
0.440000 0 0 -6.5937 3.308832e+01 0 0
0.444000 0 0 -6.71801 2.923351e+01 0 0
0.448000 0 0 -6.82891 2.638196e+01 0 0
0.452000 0 0 -6.92984 2.412399e+01 0 0
0.456000 0 0 -7.02222 2.210921e+01 0 0
0.460000 0 0 -7.10704 2.033760e+01 0 0
0.464000 0 0 -7.18525 1.880918e+01 0 0
0.468000 0 0 -7.25783 1.751147e+01 0 0
0.472000 0 0 -7.3255 1.633947e+01 0 0
0.476000 0 0 -7.38868 1.526944e+01 0 0
0.480000 0 0 -7.44779 1.430138e+01 0 0
0.484000 0 0 -7.50323 1.343529e+01 0 0
0.488000 0 0 -7.55532 1.258786e+01 0 0
0.492000 0 0 -7.60372 1.158735e+01 0 0
0.496000 0 0 -7.6478 1.042857e+01 0 0
0.500000 0 0 -7.68694 9.111505e+00 0 0
0.504000 0 0 -7.72049 7.638611e+00 0 0
0.508000 0 0 -7.74798 6.107547e+00 0 0
0.512000 0 0 -7.76934 4.568987e+00 0 0
0.516000 0 0 -7.78452 3.022933e+00 0 0
0.520000 0 0 -7.79351 1.469383e+00 0 0
0.524000 0 0 -7.79628 -7.471286e-02 0 0
0.528000 0 0 -7.79304 -1.528715e+00 0 0
0.532000 0 0 -7.78418 -2.882170e+00 0 0
0.536000 0 0 -7.77012 -4.135080e+00 0 0
0.540000 0 0 -7.75124 -5.287443e+00 0 0
0.544000 0 0 -7.72797 -6.325558e+00 0 0
0.548000 0 0 -7.70081 -7.232176e+00 0 0
0.552000 0 0 -7.67029 -8.007240e+00 0 0
0.556000 0 0 -7.63693 -8.650752e+00 0 0
0.560000 0 0 -7.60125 -9.168488e+00 0 0
0.564000 0 0 -7.56363 -9.641372e+00 0 0
0.568000 0 0 -7.52415 -1.009547e+01 0 0
0.572000 0 0 -7.48289 -1.053077e+01 0 0
0.576000 0 0 -7.43993 -1.094729e+01 0 0
0.580000 0 0 -7.39532 -1.136426e+01 0 0
0.584000 0 0 -7.34893 -1.183746e+01 0 0
0.588000 0 0 -7.30054 -1.237043e+01 0 0
0.592000 0 0 -7.24989 -1.296315e+01 0 0
0.596000 0 0 -7.19675 -1.361556e+01 0 0
0.600000 0 0 -7.14091 -1.431320e+01 0 0
0.604000 0 0 -7.0822 -1.504542e+01 0 0
0.608000 0 0 -7.0205 -1.581223e+01 0 0
0.612000 0 0 -6.95566 -1.661361e+01 0 0
0.616000 0 0 -6.88755 -1.743962e+01 0 0
0.620000 0 0 -6.81621 -1.821984e+01 0 0
0.624000 0 0 -6.74187 -1.894053e+01 0 0
0.628000 0 0 -6.66477 -1.960172e+01 0 0
0.632000 0 0 -6.58514 -2.020339e+01 0 0
0.636000 0 0 -6.50324 -2.072623e+01 0 0
0.640000 0 0 -6.41948 -2.113549e+01 0 0
0.644000 0 0 -6.33431 -2.143048e+01 0 0
0.648000 0 0 -6.24819 -2.161120e+01 0 0
0.652000 0 0 -6.16157 -2.167834e+01 0 0
0.656000 0 0 -6.07488 -2.165123e+01 0 0
0.660000 0 0 -5.98847 -2.153862e+01 0 0
0.664000 0 0 -5.90269 -2.134051e+01 0 0
0.668000 0 0 -5.81786 -2.105691e+01 0 0
0.672000 0 0 -5.73434 -2.070018e+01 0 0
0.676000 0 0 -5.65229 -2.032117e+01 0 0
0.680000 0 0 -5.57179 -1.992537e+01 0 0
0.684000 0 0 -5.49291 -1.951278e+01 0 0
0.688000 0 0 -5.41571 -1.908340e+01 0 0
0.692000 0 0 -5.34023 -1.865999e+01 0 0
0.696000 0 0 -5.26639 -1.826719e+01 0 0
0.700000 0 0 -5.19405 -1.790499e+01 0 0
0.704000 0 0 -5.12311 -1.757339e+01 0 0
0.708000 0 0 -5.05343 -1.727274e+01 0 0
0.712000 0 0 -4.98488 -1.700680e+01 0 0
0.716000 0 0 -4.91732 -1.677663e+01 0 0
0.720000 0 0 -4.85062 -1.658223e+01 0 0
0.724000 0 0 -4.78462 -1.642360e+01 0 0
0.728000 0 0 -4.71919 -1.629603e+01 0 0
0.732000 0 0 -4.65423 -1.618759e+01 0 0
0.736000 0 0 -4.58966 -1.609772e+01 0 0
0.740000 0 0 -4.52542 -1.602640e+01 0 0
0.744000 0 0 -4.46143 -1.597349e+01 0 0
0.748000 0 0 -4.39762 -1.592659e+01 0 0
0.752000 0 0 -4.33402 -1.587778e+01 0 0
0.756000 0 0 -4.2706 -1.582706e+01 0 0
0.760000 0 0 -4.2074 -1.577443e+01 0 0
0.764000 0 0 -4.14441 -1.571815e+01 0 0
0.768000 0 0 -4.08168 -1.564781e+01 0 0
0.772000 0 0 -4.01925 -1.556168e+01 0 0
0.776000 0 0 -3.9572 -1.545976e+01 0 0
0.780000 0 0 -3.89559 -1.534205e+01 0 0
0.784000 0 0 -3.83449 -1.520711e+01 0 0
0.788000 0 0 -3.77396 -1.505273e+01 0 0
0.792000 0 0 -3.71409 -1.487886e+01 0 0
0.796000 0 0 -3.65496 -1.468552e+01 0 0
0.800000 0 0 -3.59664 -1.447300e+01 0 0
0.804000 0 0 -3.53919 -1.424745e+01 0 0
0.808000 0 0 -3.48267 -1.401132e+01 0 0
0.812000 0 0 -3.42711 -1.376459e+01 0 0
0.816000 0 0 -3.37257 -1.350728e+01 0 0
0.820000 0 0 -3.31907 -1.324231e+01 0 0
0.824000 0 0 -3.26662 -1.298010e+01 0 0
0.828000 0 0 -3.21522 -1.272158e+01 0 0
0.832000 0 0 -3.16485 -1.246675e+01 0 0
0.836000 0 0 -3.11548 -1.221562e+01 0 0
0.840000 0 0 -3.06711 -1.197296e+01 0 0
0.844000 0 0 -3.01968 -1.174320e+01 0 0
0.848000 0 0 -2.97315 -1.152634e+01 0 0
0.852000 0 0 -2.92745 -1.132238e+01 0 0
0.856000 0 0 -2.88255 -1.113125e+01 0 0
0.860000 0 0 -2.83839 -1.095238e+01 0 0
0.864000 0 0 -2.79492 -1.078564e+01 0 0
0.868000 0 0 -2.75209 -1.063103e+01 0 0
0.872000 0 0 -2.70985 -1.048853e+01 0 0
0.876000 0 0 -2.66816 -1.035664e+01 0 0
0.880000 0 0 -2.62699 -1.023199e+01 0 0
0.884000 0 0 -2.5863 -1.011445e+01 0 0
0.888000 0 0 -2.54606 -1.000403e+01 0 0
0.892000 0 0 -2.50626 -9.900699e+00 0 0
0.896000 0 0 -2.46685 -9.803220e+00 0 0
0.900000 0 0 -2.42782 -9.710900e+00 0 0
0.904000 0 0 -2.38916 -9.623739e+00 0 0
0.908000 0 0 -2.35083 -9.541737e+00 0 0
0.912000 0 0 -2.31282 -9.465267e+00 0 0
0.916000 0 0 -2.2751 -9.396248e+00 0 0
0.920000 0 0 -2.23764 -9.334951e+00 0 0
0.924000 0 0 -2.2004 -9.281378e+00 0 0
0.928000 0 0 -2.16337 -9.235526e+00 0 0
0.932000 0 0 -2.12651 -9.198369e+00 0 0
0.936000 0 0 -2.08977 -9.171223e+00 0 0
0.940000 0 0 -2.05313 -9.154095e+00 0 0
0.944000 0 0 -2.01653 -9.146985e+00 0 0
0.948000 0 0 -1.97994 -9.149787e+00 0 0
0.952000 0 0 -1.94332 -9.160813e+00 0 0
0.956000 0 0 -1.90664 -9.179482e+00 0 0
0.960000 0 0 -1.86987 -9.205792e+00 0 0
0.964000 0 0 -1.83298 -9.239743e+00 0 0
0.968000 0 0 -1.79595 -9.279902e+00 0 0
0.972000 0 0 -1.75874 -9.321813e+00 0 0
0.976000 0 0 -1.72137 -9.365158e+00 0 0
0.980000 0 0 -1.68382 -9.409937e+00 0 0
0.984000 0 0 -1.64609 -9.456139e+00 0 0
0.988000 0 0 -1.60817 -9.500393e+00 0 0
0.992000 0 0 -1.57009 -9.540022e+00 0 0
0.996000 0 0 -1.53186 -9.575025e+00 0 0
1.000000 0 0 -1.4935 -9.605402e+00 0 0
1.004000 0 0 -1.45502 -9.630897e+00 0 0
1.008000 0 0 -1.41646 -9.649533e+00 0 0
1.012000 0 0 -1.37784 -9.660894e+00 0 0
1.016000 0 0 -1.33918 -9.664979e+00 0 0
1.020000 0 0 -1.30053 -9.661790e+00 0 0
1.024000 0 0 -1.2619 -9.651186e+00 0 0
1.028000 0 0 -1.22333 -9.632902e+00 0 0
1.032000 0 0 -1.18484 -9.606930e+00 0 0
1.036000 0 0 -1.14648 -9.573271e+00 0 0
1.040000 0 0 -1.10827 -9.531949e+00 0 0
1.044000 0 0 -1.07024 -9.483756e+00 0 0
1.048000 0 0 -1.03241 -9.429078e+00 0 0
1.052000 0 0 -0.994811 -9.367915e+00 0 0
1.056000 0 0 -0.957472 -9.300266e+00 0 0
1.060000 0 0 -0.920417 -9.226048e+00 0 0
1.064000 0 0 -0.883673 -9.144891e+00 0 0
1.068000 0 0 -0.847267 -9.056751e+00 0 0
1.072000 0 0 -0.811228 -8.961628e+00 0 0
1.076000 0 0 -0.775584 -8.859521e+00 0 0
1.080000 0 0 -0.740361 -8.751156e+00 0 0
1.084000 0 0 -0.705582 -8.637381e+00 0 0
1.088000 0 0 -0.671269 -8.518197e+00 0 0
1.092000 0 0 -0.637443 -8.393604e+00 0 0
1.096000 0 0 -0.604127 -8.263364e+00 0 0
1.100000 0 0 -0.571348 -8.124508e+00 0 0
1.104000 0 0 -0.539144 -7.976140e+00 0 0
1.108000 0 0 -0.507552 -7.818260e+00 0 0
1.112000 0 0 -0.47661 -7.650869e+00 0 0
1.116000 0 0 -0.446356 -7.475400e+00 0 0
1.120000 0 0 -0.416813 -7.295733e+00 0 0
1.124000 0 0 -0.387996 -7.112085e+00 0 0
1.128000 0 0 -0.359921 -6.924455e+00 0 0
1.132000 0 0 -0.332605 -6.732806e+00 0 0
1.136000 0 0 -0.306071 -6.532455e+00 0 0
1.140000 0 0 -0.280362 -6.320186e+00 0 0
1.144000 0 0 -0.255525 -6.096000e+00 0 0
1.148000 0 0 -0.23161 -5.859897e+00 0 0
1.152000 0 0 -0.20866 -5.615110e+00 0 0
1.156000 0 0 -0.18667 -5.382699e+00 0 0
1.160000 0 0 -0.165577 -5.166464e+00 0 0
1.164000 0 0 -0.145316 -4.966407e+00 0 0
1.168000 0 0 -0.125824 -4.782527e+00 0 0
1.172000 0 0 -0.107041 -4.609618e+00 0 0
1.176000 0 0 -0.088944 -4.438941e+00 0 0
1.180000 0 0 -0.071526 -4.270358e+00 0 0
1.184000 0 0 -0.054779 -4.103869e+00 0 0
1.188000 0 0 -0.038695 -3.932272e+00 0 0
1.192000 0 0 -0.023578 -3.584653e+00 0 0
1.196000 0 0 -0.010349 -2.988621e+00 0 0
1.200000 0 0 0 0 0 0
1.204000 0 0 0 0 0 0
1.208000 0 0 0 0 0 0
1.212000 0 0 0 0 0 0
1.216000 0 0 0 0 0 0
1.220000 0 0 0 0 0 0
1.224000 0 0 0 0 0 0
1.228000 0 0 0 0 0 0
1.232000 0 0 0 0 0 0
1.236000 0 0 0 0 0 0
1.240000 0 0 0 0 0 0
1.244000 0 0 0 0 0 0
1.248000 0 0 0 0 0 0
1.252000 0 0 0 0 0 0
1.256000 0 0 0 0 0 0
1.260000 0 0 0 0 0 0
1.264000 0 0 0 0 0 0
1.268000 0 0 0 0 0 0
1.272000 0 0 0 0 0 0
1.276000 0 0 0 0 0 0
1.280000 0 0 0 0 0 0
1.284000 0 0 0 0 0 0
1.288000 0 0 0 0 0 0
1.292000 0 0 0 0 0 0
1.296000 0 0 0 0 0 0
1.300000 0 0 0 0 0 0
1.304000 0 0 0 0 0 0
1.308000 0 0 0 0 0 0
1.312000 0 0 0 0 0 0
1.316000 0 0 0 0 0 0
1.320000 0 0 0 0 0 0
1.324000 0 0 0 0 0 0
1.328000 0 0 0 0 0 0
1.332000 0 0 0 0 0 0
1.336000 0 0 0 0 0 0
1.340000 0 0 0 0 0 0
1.344000 0 0 0 0 0 0
1.348000 0 0 0 0 0 0
1.352000 0 0 0 0 0 0
1.356000 0 0 0 0 0 0
1.360000 0 0 0 0 0 0
1.364000 0 0 0 0 0 0
1.368000 0 0 0 0 0 0
1.372000 0 0 0 0 0 0
1.376000 0 0 0 0 0 0
1.380000 0 0 0 0 0 0
1.384000 0 0 0 0 0 0
1.388000 0 0 0 0 0 0
1.392000 0 0 0 0 0 0
1.396000 0 0 0 0 0 0
1.400000 0 0 0 0 0 0
1.404000 0 0 0 0 0 0
1.408000 0 0 0 0 0 0
1.412000 0 0 0 0 0 0
1.416000 0 0 0 0 0 0
1.420000 0 0 0 0 0 0
1.424000 0 0 0 0 0 0
1.428000 0 0 0 0 0 0
1.432000 0 0 0 0 0 0
1.436000 0 0 0 0 0 0
1.440000 0 0 0 0 0 0
1.444000 0 0 0 0 0 0
1.448000 0 0 0 0 0 0
1.452000 0 0 0 0 0 0
1.456000 0 0 0 0 0 0
1.460000 0 0 0 0 0 0
1.464000 0 0 0 0 0 0
1.468000 0 0 0 0 0 0
1.472000 0 0 0 0 0 0
1.476000 0 0 0 0 0 0
1.480000 0 0 0 0 0 0
1.484000 0 0 0 0 0 0
1.488000 0 0 0 0 0 0
1.492000 0 0 0 0 0 0
1.496000 0 0 0 0 0 0
1.500000 0 0 0 0 0 0
1.504000 0 0 0 0 0 0
1.508000 0 0 0 0 0 0
1.512000 0 0 0 0 0 0
1.516000 0 0 0 0 0 0
1.520000 0 0 0 0 0 0
1.524000 0 0 0 0 0 0
1.528000 0 0 0 0 0 0
1.532000 0 0 0 0 0 0
1.536000 0 0 0 0 0 0
1.540000 0 0 0 0 0 0
1.544000 0 0 0 0 0 0
1.548000 0 0 0 0 0 0
1.552000 0 0 0 0 0 0
1.556000 0 0 0 0 0 0
1.560000 0 0 0 0 0 0
1.564000 0 0 0 0 0 0
1.568000 0 0 0 0 0 0
1.572000 0 0 0 0 0 0
1.576000 0 0 0 0 0 0
1.580000 0 0 0 0 0 0
1.584000 0 0 0 0 0 0
1.588000 0 0 0 0 0 0
1.592000 0 0 0 0 0 0
1.596000 0 0 0 0 0 0
1.600000 0 0 0 0 0 0
1.604000 0 0 0 0 0 0
1.608000 0 0 0 0 0 0
1.612000 0 0 0 0 0 0
1.616000 0 0 0 0 0 0
1.620000 0 0 0 0 0 0
1.624000 0 0 0 0 0 0
1.628000 0 0 0 0 0 0
1.632000 0 0 0 0 0 0
1.636000 0 0 0 0 0 0
1.640000 0 0 0 0 0 0
1.644000 0 0 0 0 0 0
1.648000 0 0 0 0 0 0
1.652000 0 0 0 0 0 0
1.656000 0 0 0 0 0 0
1.660000 0 0 0 0 0 0
1.664000 0 0 0 0 0 0
1.668000 0 0 0 0 0 0
1.672000 0 0 0 0 0 0
1.676000 0 0 0 0 0 0
1.680000 0 0 0 0 0 0
1.684000 0 0 0 0 0 0
1.688000 0 0 0 0 0 0
1.692000 0 0 0 0 0 0
1.696000 0 0 0 0 0 0
1.700000 0 0 0 0 0 0
1.704000 0 0 0 0 0 0
1.708000 0 0 0 0 0 0
1.712000 0 0 0 0 0 0
1.716000 0 0 0 0 0 0
1.720000 0 0 0 0 0 0
1.724000 0 0 0 0 0 0
1.728000 0 0 0 0 0 0
1.732000 0 0 0 0 0 0
1.736000 0 0 0 0 0 0
1.740000 0 0 0 0 0 0
1.744000 0 0 0 0 0 0
1.748000 0 0 0 0 0 0
1.752000 0 0 0 0 0 0
1.756000 0 0 0 0 0 0
1.760000 0 0 0 0 0 0
1.764000 0 0 0 0 0 0
1.768000 0 0 0 0 0 0
1.772000 0 0 0 0 0 0
1.776000 0 0 0 0 0 0
1.780000 0 0 0 0 0 0
1.784000 0 0 0 0 0 0
1.788000 0 0 0 0 0 0
1.792000 0 0 0 0 0 0
1.796000 0 0 0 0 0 0
1.800000 0 0 0 0 0 0
1.804000 0 0 0 0 0 0
1.808000 0 0 0 0 0 0
1.812000 0 0 0 0 0 0
1.816000 0 0 0 0 0 0
1.820000 0 0 0 0 0 0
1.824000 0 0 0 0 0 0
1.828000 0 0 0 0 0 0
1.832000 0 0 0 0 0 0
1.836000 0 0 0 0 0 0
1.840000 0 0 0 0 0 0
1.844000 0 0 0 0 0 0
1.848000 0 0 0 0 0 0
1.852000 0 0 0 0 0 0
1.856000 0 0 0 0 0 0
1.860000 0 0 0 0 0 0
1.864000 0 0 0 0 0 0
1.868000 0 0 0 0 0 0
1.872000 0 0 0 0 0 0
1.876000 0 0 0 0 0 0
1.880000 0 0 0 0 0 0
1.884000 0 0 0 0 0 0
1.888000 0 0 0 0 0 0
1.892000 0 0 0 0 0 0
1.896000 0 0 0 0 0 0
1.900000 0 0 0 0 0 0
1.904000 0 0 0 0 0 0
1.908000 0 0 0 0 0 0
1.912000 0 0 0 0 0 0
1.916000 0 0 0 0 0 0
1.920000 0 0 0 0 0 0
1.924000 0 0 0 0 0 0
1.928000 0 0 0 0 0 0
1.932000 0 0 0 0 0 0
1.936000 0 0 0 0 0 0
1.940000 0 0 0 0 0 0
1.944000 0 0 0 0 0 0
1.948000 0 0 0 0 0 0
1.952000 0 0 0 0 0 0
1.956000 0 0 0 0 0 0
1.960000 0 0 0 0 0 0
1.964000 0 0 0 0 0 0
1.968000 0 0 0 0 0 0
1.972000 0 0 0 0 0 0
1.976000 0 0 0 0 0 0
1.980000 0 0 0 0 0 0
1.984000 0 0 0 0 0 0
1.988000 0 0 0 0 0 0
1.992000 0 0 0 0 0 0
1.996000 0 0 0 0 0 0
2.000000 0 0 0 0 0 0
2.004000 0 0 0 0 0 0
2.008000 0 0 0 0 0 0
2.012000 0 0 0 0 0 0
2.016000 0 0 0 0 0 0
2.020000 0 0 0 0 0 0
2.024000 0 0 0 0 0 0
2.028000 0 0 0 0 0 0
2.032000 0 0 0 0 0 0
2.036000 0 0 0 0 0 0
2.040000 0 0 0 0 0 0
2.044000 0 0 0 0 0 0
2.048000 0 0 0 0 0 0
2.052000 0 0 0 0 0 0
2.056000 0 0 0 0 0 0
2.060000 0 0 0 0 0 0
2.064000 0 0 0 0 0 0
2.068000 0 0 0 0 0 0
2.072000 0 0 0 0 0 0
2.076000 0 0 0 0 0 0
2.080000 0 0 0 0 0 0
2.084000 0 0 0 0 0 0
2.088000 0 0 0 0 0 0
2.092000 0 0 0 0 0 0
2.096000 0 0 0 0 0 0
2.100000 0 0 0 0 0 0
2.104000 0 0 0 0 0 0
2.108000 0 0 0 0 0 0
2.112000 0 0 0 0 0 0
2.116000 0 0 0 0 0 0
2.120000 0 0 0 0 0 0
2.124000 0 0 0 0 0 0
2.128000 0 0 0 0 0 0
2.132000 0 0 0 0 0 0
2.136000 0 0 0 0 0 0
2.140000 0 0 0 0 0 0
2.144000 0 0 0 0 0 0
2.148000 0 0 0 0 0 0
2.152000 0 0 0 0 0 0
2.156000 0 0 0 0 0 0
2.160000 0 0 0 0 0 0
2.164000 0 0 0 0 0 0
2.168000 0 0 0 0 0 0
2.172000 0 0 0 0 0 0
2.176000 0 0 0 0 0 0
2.180000 0 0 0 0 0 0
2.184000 0 0 0 0 0 0
2.188000 0 0 0 0 0 0
2.192000 0 0 0 0 0 0
2.196000 0 0 0 0 0 0
2.200000 0 0 0 0 0 0
2.204000 0 0 0 0 0 0
2.208000 0 0 0 0 0 0
2.212000 0 0 0 0 0 0
2.216000 0 0 0 0 0 0
2.220000 0 0 0 0 0 0
2.224000 0 0 0 0 0 0
2.228000 0 0 0 0 0 0
2.232000 0 0 0 0 0 0
2.236000 0 0 0 0 0 0
2.240000 0 0 0 0 0 0
2.244000 0 0 0 0 0 0
2.248000 0 0 0 0 0 0
2.252000 0 0 0 0 0 0
2.256000 0 0 0 0 0 0
2.260000 0 0 0 0 0 0
2.264000 0 0 0 0 0 0
2.268000 0 0 0 0 0 0
2.272000 0 0 0 0 0 0
2.276000 0 0 0 0 0 0
2.280000 0 0 0 0 0 0
2.284000 0 0 0 0 0 0
2.288000 0 0 0 0 0 0
2.292000 0 0 0 0 0 0
2.296000 0 0 0 0 0 0
2.300000 0 0 0 0 0 0
2.304000 0 0 0 0 0 0
2.308000 0 0 0 0 0 0
2.312000 0 0 0 0 0 0
2.316000 0 0 0 0 0 0
2.320000 0 0 0 0 0 0
2.324000 0 0 0 0 0 0
2.328000 0 0 0 0 0 0
2.332000 0 0 0 0 0 0
2.336000 0 0 0 0 0 0
2.340000 0 0 0 0 0 0
2.344000 0 0 0 0 0 0
2.348000 0 0 0 0 0 0
2.352000 0 0 0 0 0 0
2.356000 0 0 0 0 0 0
2.360000 0 0 0 0 0 0
2.364000 0 0 0 0 0 0
2.368000 0 0 0 0 0 0
2.372000 0 0 0 0 0 0
2.376000 0 0 0 0 0 0
2.380000 0 0 0 0 0 0
2.384000 0 0 0 0 0 0
2.388000 0 0 0 0 0 0
2.392000 0 0 0 0 0 0
2.396000 0 0 0 0 0 0
2.400000 0 0 0 0 0 0
2.404000 0 0 0 0 0 0
2.408000 0 0 0 0 0 0
