# Supplementary material for: Refining amino acid hydrophobicity for dynamics simulation of membrane proteins
Source: PeerJ. 2018 Jan 10;6:e4230. doi: 10.7717/peerj.4230 (PMC5767086; doi:10.7717/peerj.4230)
Supplement: Supplemental Information 1 — Version 2.4 of the CgProt force field is included as a tar.gz archive. The package includes parameter text files, Python scripts, and equilibrated bilayer coordinates needed for simulations with the free Gromacs software package. [file peerj-06-4230-s001.tgz › cgprot24/nb/table_PH_SD.xvg]

0.000000 0 0 174.618 4.184752e+02 0 0
0.004000 0 0 172.944 4.184752e+02 0 0
0.008000 0 0 171.27 4.184752e+02 0 0
0.012000 0 0 169.597 4.184752e+02 0 0
0.016000 0 0 167.923 4.184752e+02 0 0
0.020000 0 0 166.249 4.184752e+02 0 0
0.024000 0 0 164.575 4.184752e+02 0 0
0.028000 0 0 162.901 4.184752e+02 0 0
0.032000 0 0 161.227 4.184752e+02 0 0
0.036000 0 0 159.553 4.184752e+02 0 0
0.040000 0 0 157.879 4.184752e+02 0 0
0.044000 0 0 156.205 4.184752e+02 0 0
0.048000 0 0 154.531 4.184752e+02 0 0
0.052000 0 0 152.858 4.184752e+02 0 0
0.056000 0 0 151.184 4.184752e+02 0 0
0.060000 0 0 149.51 4.184752e+02 0 0
0.064000 0 0 147.836 4.184752e+02 0 0
0.068000 0 0 146.162 4.184752e+02 0 0
0.072000 0 0 144.488 4.184752e+02 0 0
0.076000 0 0 142.814 4.184752e+02 0 0
0.080000 0 0 141.14 4.184752e+02 0 0
0.084000 0 0 139.466 4.184752e+02 0 0
0.088000 0 0 137.792 4.184752e+02 0 0
0.092000 0 0 136.119 4.184752e+02 0 0
0.096000 0 0 134.445 4.184752e+02 0 0
0.100000 0 0 132.771 4.184752e+02 0 0
0.104000 0 0 131.097 4.184752e+02 0 0
0.108000 0 0 129.423 4.184752e+02 0 0
0.112000 0 0 127.749 4.184752e+02 0 0
0.116000 0 0 126.075 4.184752e+02 0 0
0.120000 0 0 124.401 4.184752e+02 0 0
0.124000 0 0 122.727 4.184752e+02 0 0
0.128000 0 0 121.053 4.184752e+02 0 0
0.132000 0 0 119.38 4.184752e+02 0 0
0.136000 0 0 117.706 4.184752e+02 0 0
0.140000 0 0 116.032 4.184752e+02 0 0
0.144000 0 0 114.358 4.184752e+02 0 0
0.148000 0 0 112.684 4.184752e+02 0 0
0.152000 0 0 111.01 4.184752e+02 0 0
0.156000 0 0 109.336 4.184752e+02 0 0
0.160000 0 0 107.662 4.184752e+02 0 0
0.164000 0 0 105.988 4.184752e+02 0 0
0.168000 0 0 104.314 4.184752e+02 0 0
0.172000 0 0 102.641 4.184752e+02 0 0
0.176000 0 0 100.967 4.184752e+02 0 0
0.180000 0 0 99.2927 4.184752e+02 0 0
0.184000 0 0 97.6188 4.184752e+02 0 0
0.188000 0 0 95.9449 4.184752e+02 0 0
0.192000 0 0 94.271 4.184752e+02 0 0
0.196000 0 0 92.5971 4.184752e+02 0 0
0.200000 0 0 90.9232 4.184752e+02 0 0
0.204000 0 0 89.2493 4.184752e+02 0 0
0.208000 0 0 87.5754 4.184752e+02 0 0
0.212000 0 0 85.9015 4.184752e+02 0 0
0.216000 0 0 84.2276 4.184752e+02 0 0
0.220000 0 0 82.5537 4.184752e+02 0 0
0.224000 0 0 80.8798 4.184752e+02 0 0
0.228000 0 0 79.2059 4.184752e+02 0 0
0.232000 0 0 77.532 4.184752e+02 0 0
0.236000 0 0 75.8581 4.184752e+02 0 0
0.240000 0 0 74.1842 4.184752e+02 0 0
0.244000 0 0 72.5103 4.184752e+02 0 0
0.248000 0 0 70.8364 4.184752e+02 0 0
0.252000 0 0 69.1625 4.184752e+02 0 0
0.256000 0 0 67.4886 4.184752e+02 0 0
0.260000 0 0 65.8147 4.184752e+02 0 0
0.264000 0 0 64.1408 4.184752e+02 0 0
0.268000 0 0 62.4669 4.184752e+02 0 0
0.272000 0 0 60.793 4.184752e+02 0 0
0.276000 0 0 59.1191 4.184752e+02 0 0
0.280000 0 0 57.4452 4.184752e+02 0 0
0.284000 0 0 55.7713 4.184752e+02 0 0
0.288000 0 0 54.0974 4.184752e+02 0 0
0.292000 0 0 52.4235 4.184752e+02 0 0
0.296000 0 0 50.7496 4.184752e+02 0 0
0.300000 0 0 49.0757 4.184752e+02 0 0
0.304000 0 0 47.4018 4.184752e+02 0 0
0.308000 0 0 45.7279 4.184752e+02 0 0
0.312000 0 0 44.054 4.184752e+02 0 0
0.316000 0 0 42.3817 4.173054e+02 0 0
0.320000 0 0 40.7183 4.142084e+02 0 0
0.324000 0 0 39.0662 4.121312e+02 0 0
0.328000 0 0 37.4189 4.118432e+02 0 0
0.332000 0 0 35.7691 4.133443e+02 0 0
0.336000 0 0 34.1097 4.166346e+02 0 0
0.340000 0 0 32.4349 4.204270e+02 0 0
0.344000 0 0 30.7498 4.216827e+02 0 0
0.348000 0 0 29.065 4.202735e+02 0 0
0.352000 0 0 27.3912 4.161996e+02 0 0
0.356000 0 0 25.739 4.095339e+02 0 0
0.360000 0 0 24.1117 4.048825e+02 0 0
0.364000 0 0 22.4936 4.049887e+02 0 0
0.368000 0 0 20.8655 4.098526e+02 0 0
0.372000 0 0 19.2084 4.194741e+02 0 0
0.376000 0 0 17.5047 4.319346e+02 0 0
0.380000 0 0 15.7645 4.366042e+02 0 0
0.384000 0 0 14.0244 4.318509e+02 0 0
0.388000 0 0 12.3222 4.176745e+02 0 0
0.392000 0 0 10.6956 3.940752e+02 0 0
0.396000 0 0 9.18277 3.605602e+02 0 0
0.400000 0 0 7.82528 3.164123e+02 0 0
0.404000 0 0 6.66566 2.616255e+02 0 0
0.408000 0 0 5.74646 1.961997e+02 0 0
0.412000 0 0 5.10978 1.213662e+02 0 0
0.416000 0 0 4.75569 5.913351e+01 0 0
0.420000 0 0 4.60908 1.762737e+01 0 0
0.424000 0 0 4.58704 -3.152256e+00 0 0
0.428000 0 0 4.60666 -3.205368e+00 0 0
0.432000 0 0 4.59004 1.179263e+01 0 0
0.436000 0 0 4.51873 2.297718e+01 0 0
0.440000 0 0 4.41331 2.884456e+01 0 0
0.444000 0 0 4.29506 2.939476e+01 0 0
0.448000 0 0 4.18525 2.463438e+01 0 0
0.452000 0 0 4.09901 1.895769e+01 0 0
0.456000 0 0 4.02979 1.612319e+01 0 0
0.460000 0 0 3.96623 1.613088e+01 0 0
0.464000 0 0 3.89696 1.898077e+01 0 0
0.468000 0 0 3.81083 2.425994e+01 0 0
0.472000 0 0 3.70472 2.848981e+01 0 0
0.476000 0 0 3.58536 3.088397e+01 0 0
0.480000 0 0 3.46009 3.144244e+01 0 0
0.484000 0 0 3.33627 3.016521e+01 0 0
0.488000 0 0 3.22035 2.787112e+01 0 0
0.492000 0 0 3.11235 2.624814e+01 0 0
0.496000 0 0 3.0094 2.534738e+01 0 0
0.500000 0 0 2.90861 2.516881e+01 0 0
0.504000 0 0 2.80709 2.569291e+01 0 0
0.508000 0 0 2.70326 2.613955e+01 0 0
0.512000 0 0 2.59862 2.610394e+01 0 0
0.516000 0 0 2.49508 2.558608e+01 0 0
0.520000 0 0 2.39457 2.458596e+01 0 0
0.524000 0 0 2.29894 2.321880e+01 0 0
0.528000 0 0 2.20853 2.203272e+01 0 0
0.532000 0 0 2.12235 2.109877e+01 0 0
0.536000 0 0 2.0394 2.041695e+01 0 0
0.540000 0 0 1.95868 1.998726e+01 0 0
0.544000 0 0 1.87936 1.965078e+01 0 0
0.548000 0 0 1.80161 1.920747e+01 0 0
0.552000 0 0 1.72585 1.865668e+01 0 0
0.556000 0 0 1.6525 1.799841e+01 0 0
0.560000 0 0 1.582 1.724330e+01 0 0
0.564000 0 0 1.51447 1.654043e+01 0 0
0.568000 0 0 1.44954 1.593781e+01 0 0
0.572000 0 0 1.38683 1.543543e+01 0 0
0.576000 0 0 1.32593 1.503330e+01 0 0
0.580000 0 0 1.26645 1.470520e+01 0 0
0.584000 0 0 1.20829 1.437524e+01 0 0
0.588000 0 0 1.15146 1.403860e+01 0 0
0.592000 0 0 1.09599 1.369528e+01 0 0
0.596000 0 0 1.04191 1.334541e+01 0 0
0.600000 0 0 0.989204 1.301186e+01 0 0
0.604000 0 0 0.937769 1.271148e+01 0 0
0.608000 0 0 0.887468 1.244427e+01 0 0
0.612000 0 0 0.83817 1.221024e+01 0 0
0.616000 0 0 0.789746 1.200304e+01 0 0
0.620000 0 0 0.742175 1.177779e+01 0 0
0.624000 0 0 0.695559 1.152576e+01 0 0
0.628000 0 0 0.650005 1.124693e+01 0 0
0.632000 0 0 0.605619 1.094131e+01 0 0
0.636000 0 0 0.562512 1.060736e+01 0 0
0.640000 0 0 0.520802 1.024225e+01 0 0
0.644000 0 0 0.480615 9.845956e+00 0 0
0.648000 0 0 0.442076 9.418460e+00 0 0
0.652000 0 0 0.405309 8.959725e+00 0 0
0.656000 0 0 0.370442 8.468593e+00 0 0
0.660000 0 0 0.337604 7.944538e+00 0 0
0.664000 0 0 0.306929 7.387562e+00 0 0
0.668000 0 0 0.278548 6.797664e+00 0 0
0.672000 0 0 0.252587 6.180986e+00 0 0
0.676000 0 0 0.2291 5.562773e+00 0 0
0.680000 0 0 0.208083 4.945755e+00 0 0
0.684000 0 0 0.189532 4.329929e+00 0 0
0.688000 0 0 0.173442 3.715298e+00 0 0
0.692000 0 0 0.159791 3.115254e+00 0 0
0.696000 0 0 0.148481 2.544285e+00 0 0
0.700000 0 0 0.139398 2.002398e+00 0 0
0.704000 0 0 0.132423 1.489593e+00 0 0
0.708000 0 0 0.127442 1.006982e+00 0 0
0.712000 0 0 0.124309 5.671179e-01 0 0
0.716000 0 0 0.122843 1.735178e-01 0 0
0.720000 0 0 0.122859 -1.738180e-01 0 0
0.724000 0 0 0.124172 -4.748894e-01 0 0
0.728000 0 0 0.126596 -7.295187e-01 0 0
0.732000 0 0 0.129945 -9.372563e-01 0 0
0.736000 0 0 0.134032 -1.098080e+00 0 0
0.740000 0 0 0.138668 -1.211991e+00 0 0
0.744000 0 0 0.143665 -1.279043e+00 0 0
0.748000 0 0 0.148844 -1.303881e+00 0 0
0.752000 0 0 0.154044 -1.289472e+00 0 0
0.756000 0 0 0.159108 -1.235817e+00 0 0
0.760000 0 0 0.163878 -1.142916e+00 0 0
0.764000 0 0 0.1682 -1.012578e+00 0 0
0.768000 0 0 0.171944 -8.556536e-01 0 0
0.772000 0 0 0.175012 -6.739513e-01 0 0
0.776000 0 0 0.177303 -4.674713e-01 0 0
0.780000 0 0 0.178719 -2.362135e-01 0 0
0.784000 0 0 0.179168 1.275415e-02 0 0
0.788000 0 0 0.178608 2.683768e-01 0 0
0.792000 0 0 0.177012 5.305231e-01 0 0
0.796000 0 0 0.174355 7.991930e-01 0 0
0.800000 0 0 0.17061 1.073685e+00 0 0
0.804000 0 0 0.165779 1.339631e+00 0 0
0.808000 0 0 0.159912 1.591350e+00 0 0
0.812000 0 0 0.153067 1.828840e+00 0 0
0.816000 0 0 0.1453 2.052102e+00 0 0
0.820000 0 0 0.136672 2.257633e+00 0 0
0.824000 0 0 0.127281 2.432939e+00 0 0
0.828000 0 0 0.11725 2.576912e+00 0 0
0.832000 0 0 0.106707 2.689550e+00 0 0
0.836000 0 0 0.0957759 2.770854e+00 0 0
0.840000 0 0 0.0845847 2.818875e+00 0 0
0.844000 0 0 0.0732717 2.831811e+00 0 0
0.848000 0 0 0.061977 2.809662e+00 0 0
0.852000 0 0 0.0508412 2.752429e+00 0 0
0.856000 0 0 0.0400037 2.661424e+00 0 0
0.860000 0 0 0.029577 2.548804e+00 0 0
0.864000 0 0 0.0196381 2.417524e+00 0 0
0.868000 0 0 0.0102616 2.267585e+00 0 0
0.872000 0 0 0.00152229 2.098986e+00 0 0
0.876000 0 0 -0.00651325 1.919317e+00 0 0
0.880000 0 0 -0.0138405 1.745335e+00 0 0
0.884000 0 0 -0.0204843 1.577643e+00 0 0
0.888000 0 0 -0.02647 1.416241e+00 0 0
0.892000 0 0 -0.0318227 1.261288e+00 0 0
0.896000 0 0 -0.0365802 1.120569e+00 0 0
0.900000 0 0 -0.040812 9.984177e-01 0 0
0.904000 0 0 -0.0445923 8.948337e-01 0 0
0.908000 0 0 -0.0479954 8.098170e-01 0 0
0.912000 0 0 -0.0510945 7.419196e-01 0 0
0.916000 0 0 -0.0539429 6.837072e-01 0 0
0.920000 0 0 -0.0565757 6.341284e-01 0 0
0.924000 0 0 -0.0590275 5.931833e-01 0 0
0.928000 0 0 -0.0613327 5.608718e-01 0 0
0.932000 0 0 -0.0635175 5.302852e-01 0 0
0.936000 0 0 -0.0655647 4.920565e-01 0 0
0.940000 0 0 -0.0674437 4.461332e-01 0 0
0.944000 0 0 -0.0691235 3.925154e-01 0 0
0.948000 0 0 -0.0705735 3.311487e-01 0 0
0.952000 0 0 -0.0717611 2.611741e-01 0 0
0.956000 0 0 -0.072651 1.822950e-01 0 0
0.960000 0 0 -0.0732076 9.451156e-02 0 0
0.964000 0 0 -0.0733952 -2.176326e-03 0 0
0.968000 0 0 -0.0731817 -1.040018e-01 0 0
0.972000 0 0 -0.0725727 -1.992691e-01 0 0
0.976000 0 0 -0.0715974 -2.871432e-01 0 0
0.980000 0 0 -0.0702854 -3.676241e-01 0 0
0.984000 0 0 -0.0686663 -4.406872e-01 0 0
0.988000 0 0 -0.0667804 -4.987361e-01 0 0
0.992000 0 0 -0.0647045 -5.357359e-01 0 0
0.996000 0 0 -0.0625226 -5.516866e-01 0 0
1.000000 0 0 -0.060319 -5.465884e-01 0 0
1.004000 0 0 -0.0581776 -5.211756e-01 0 0
1.008000 0 0 -0.0561685 -4.811146e-01 0 0
1.012000 0 0 -0.0543466 -4.275962e-01 0 0
1.016000 0 0 -0.0527656 -3.606206e-01 0 0
1.020000 0 0 -0.0514795 -2.801876e-01 0 0
1.024000 0 0 -0.0505339 -1.938111e-01 0 0
1.028000 0 0 -0.0499173 -1.159717e-01 0 0
1.032000 0 0 -0.0495942 -4.703210e-02 0 0
1.036000 0 0 -0.0495292 1.300774e-02 0 0
1.040000 0 0 -0.0496864 6.388303e-02 0 0
1.044000 0 0 -0.0500152 9.684422e-02 0 0
1.048000 0 0 -0.0504316 1.076469e-01 0 0
1.052000 0 0 -0.0508468 9.629118e-02 0 0
1.056000 0 0 -0.0511724 6.277696e-02 0 0
1.060000 0 0 -0.0513209 8.877309e-03 0 0
1.064000 0 0 -0.0512274 -5.756467e-02 0 0
1.068000 0 0 -0.0508449 -1.356180e-01 0 0
1.072000 0 0 -0.050127 -2.252827e-01 0 0
1.076000 0 0 -0.0490271 -3.265588e-01 0 0
1.080000 0 0 -0.0475118 -4.294451e-01 0 0
1.084000 0 0 -0.045605 -5.222487e-01 0 0
1.088000 0 0 -0.0433473 -6.049522e-01 0 0
1.092000 0 0 -0.0407789 -6.775556e-01 0 0
1.096000 0 0 -0.0379406 -7.394565e-01 0 0
1.100000 0 0 -0.0348886 -7.830994e-01 0 0
1.104000 0 0 -0.0317031 -8.062110e-01 0 0
1.108000 0 0 -0.0284663 -8.087914e-01 0 0
1.112000 0 0 -0.0252602 -7.908407e-01 0 0
1.116000 0 0 -0.0221646 -7.547754e-01 0 0
1.120000 0 0 -0.0192371 -7.071415e-01 0 0
1.124000 0 0 -0.0165224 -6.483052e-01 0 0
1.128000 0 0 -0.0140656 -5.782664e-01 0 0
1.132000 0 0 -0.0119112 -4.971075e-01 0 0
1.136000 0 0 -0.0100896 -4.145817e-01 0 0
1.140000 0 0 -0.00858747 -3.373888e-01 0 0
1.144000 0 0 -0.00738341 -2.655288e-01 0 0
1.148000 0 0 -0.00645613 -1.990016e-01 0 0
1.152000 0 0 -0.00578366 -1.387905e-01 0 0
1.156000 0 0 -0.00532811 -9.129789e-02 0 0
1.160000 0 0 -0.00503477 -5.767964e-02 0 0
1.164000 0 0 -0.00484817 -3.793571e-02 0 0
1.168000 0 0 -0.00471279 -3.206609e-02 0 0
1.172000 0 0 -0.00457302 -4.018021e-02 0 0
1.176000 0 0 -0.00437246 -6.246177e-02 0 0
1.180000 0 0 -0.00405443 -9.891368e-02 0 0
1.184000 0 0 -0.00356225 -1.495359e-01 0 0
1.188000 0 0 -0.00283977 -2.127036e-01 0 0
1.192000 0 0 -0.00190055 -2.498463e-01 0 0
1.196000 0 0 -0.00089748 -2.446281e-01 0 0
1.200000 0 0 0 0 0 0
1.204000 0 0 0 0 0 0
1.208000 0 0 0 0 0 0
1.212000 0 0 0 0 0 0
1.216000 0 0 0 0 0 0
1.220000 0 0 0 0 0 0
1.224000 0 0 0 0 0 0
1.228000 0 0 0 0 0 0
1.232000 0 0 0 0 0 0
1.236000 0 0 0 0 0 0
1.240000 0 0 0 0 0 0
1.244000 0 0 0 0 0 0
1.248000 0 0 0 0 0 0
1.252000 0 0 0 0 0 0
1.256000 0 0 0 0 0 0
1.260000 0 0 0 0 0 0
1.264000 0 0 0 0 0 0
1.268000 0 0 0 0 0 0
1.272000 0 0 0 0 0 0
1.276000 0 0 0 0 0 0
1.280000 0 0 0 0 0 0
1.284000 0 0 0 0 0 0
1.288000 0 0 0 0 0 0
1.292000 0 0 0 0 0 0
1.296000 0 0 0 0 0 0
1.300000 0 0 0 0 0 0
1.304000 0 0 0 0 0 0
1.308000 0 0 0 0 0 0
1.312000 0 0 0 0 0 0
1.316000 0 0 0 0 0 0
1.320000 0 0 0 0 0 0
1.324000 0 0 0 0 0 0
1.328000 0 0 0 0 0 0
1.332000 0 0 0 0 0 0
1.336000 0 0 0 0 0 0
1.340000 0 0 0 0 0 0
1.344000 0 0 0 0 0 0
1.348000 0 0 0 0 0 0
1.352000 0 0 0 0 0 0
1.356000 0 0 0 0 0 0
1.360000 0 0 0 0 0 0
1.364000 0 0 0 0 0 0
1.368000 0 0 0 0 0 0
1.372000 0 0 0 0 0 0
1.376000 0 0 0 0 0 0
1.380000 0 0 0 0 0 0
1.384000 0 0 0 0 0 0
1.388000 0 0 0 0 0 0
1.392000 0 0 0 0 0 0
1.396000 0 0 0 0 0 0
1.400000 0 0 0 0 0 0
1.404000 0 0 0 0 0 0
1.408000 0 0 0 0 0 0
1.412000 0 0 0 0 0 0
1.416000 0 0 0 0 0 0
1.420000 0 0 0 0 0 0
1.424000 0 0 0 0 0 0
1.428000 0 0 0 0 0 0
1.432000 0 0 0 0 0 0
1.436000 0 0 0 0 0 0
1.440000 0 0 0 0 0 0
1.444000 0 0 0 0 0 0
1.448000 0 0 0 0 0 0
1.452000 0 0 0 0 0 0
1.456000 0 0 0 0 0 0
1.460000 0 0 0 0 0 0
1.464000 0 0 0 0 0 0
1.468000 0 0 0 0 0 0
1.472000 0 0 0 0 0 0
1.476000 0 0 0 0 0 0
1.480000 0 0 0 0 0 0
1.484000 0 0 0 0 0 0
1.488000 0 0 0 0 0 0
1.492000 0 0 0 0 0 0
1.496000 0 0 0 0 0 0
1.500000 0 0 0 0 0 0
1.504000 0 0 0 0 0 0
1.508000 0 0 0 0 0 0
1.512000 0 0 0 0 0 0
1.516000 0 0 0 0 0 0
1.520000 0 0 0 0 0 0
1.524000 0 0 0 0 0 0
1.528000 0 0 0 0 0 0
1.532000 0 0 0 0 0 0
1.536000 0 0 0 0 0 0
1.540000 0 0 0 0 0 0
1.544000 0 0 0 0 0 0
1.548000 0 0 0 0 0 0
1.552000 0 0 0 0 0 0
1.556000 0 0 0 0 0 0
1.560000 0 0 0 0 0 0
1.564000 0 0 0 0 0 0
1.568000 0 0 0 0 0 0
1.572000 0 0 0 0 0 0
1.576000 0 0 0 0 0 0
1.580000 0 0 0 0 0 0
1.584000 0 0 0 0 0 0
1.588000 0 0 0 0 0 0
1.592000 0 0 0 0 0 0
1.596000 0 0 0 0 0 0
1.600000 0 0 0 0 0 0
1.604000 0 0 0 0 0 0
1.608000 0 0 0 0 0 0
1.612000 0 0 0 0 0 0
1.616000 0 0 0 0 0 0
1.620000 0 0 0 0 0 0
1.624000 0 0 0 0 0 0
1.628000 0 0 0 0 0 0
1.632000 0 0 0 0 0 0
1.636000 0 0 0 0 0 0
1.640000 0 0 0 0 0 0
1.644000 0 0 0 0 0 0
1.648000 0 0 0 0 0 0
1.652000 0 0 0 0 0 0
1.656000 0 0 0 0 0 0
1.660000 0 0 0 0 0 0
1.664000 0 0 0 0 0 0
1.668000 0 0 0 0 0 0
1.672000 0 0 0 0 0 0
1.676000 0 0 0 0 0 0
1.680000 0 0 0 0 0 0
1.684000 0 0 0 0 0 0
1.688000 0 0 0 0 0 0
1.692000 0 0 0 0 0 0
1.696000 0 0 0 0 0 0
1.700000 0 0 0 0 0 0
1.704000 0 0 0 0 0 0
1.708000 0 0 0 0 0 0
1.712000 0 0 0 0 0 0
1.716000 0 0 0 0 0 0
1.720000 0 0 0 0 0 0
1.724000 0 0 0 0 0 0
1.728000 0 0 0 0 0 0
1.732000 0 0 0 0 0 0
1.736000 0 0 0 0 0 0
1.740000 0 0 0 0 0 0
1.744000 0 0 0 0 0 0
1.748000 0 0 0 0 0 0
1.752000 0 0 0 0 0 0
1.756000 0 0 0 0 0 0
1.760000 0 0 0 0 0 0
1.764000 0 0 0 0 0 0
1.768000 0 0 0 0 0 0
1.772000 0 0 0 0 0 0
1.776000 0 0 0 0 0 0
1.780000 0 0 0 0 0 0
1.784000 0 0 0 0 0 0
1.788000 0 0 0 0 0 0
1.792000 0 0 0 0 0 0
1.796000 0 0 0 0 0 0
1.800000 0 0 0 0 0 0
1.804000 0 0 0 0 0 0
1.808000 0 0 0 0 0 0
1.812000 0 0 0 0 0 0
1.816000 0 0 0 0 0 0
1.820000 0 0 0 0 0 0
1.824000 0 0 0 0 0 0
1.828000 0 0 0 0 0 0
1.832000 0 0 0 0 0 0
1.836000 0 0 0 0 0 0
1.840000 0 0 0 0 0 0
1.844000 0 0 0 0 0 0
1.848000 0 0 0 0 0 0
1.852000 0 0 0 0 0 0
1.856000 0 0 0 0 0 0
1.860000 0 0 0 0 0 0
1.864000 0 0 0 0 0 0
1.868000 0 0 0 0 0 0
1.872000 0 0 0 0 0 0
1.876000 0 0 0 0 0 0
1.880000 0 0 0 0 0 0
1.884000 0 0 0 0 0 0
1.888000 0 0 0 0 0 0
1.892000 0 0 0 0 0 0
1.896000 0 0 0 0 0 0
1.900000 0 0 0 0 0 0
1.904000 0 0 0 0 0 0
1.908000 0 0 0 0 0 0
1.912000 0 0 0 0 0 0
1.916000 0 0 0 0 0 0
1.920000 0 0 0 0 0 0
1.924000 0 0 0 0 0 0
1.928000 0 0 0 0 0 0
1.932000 0 0 0 0 0 0
1.936000 0 0 0 0 0 0
1.940000 0 0 0 0 0 0
1.944000 0 0 0 0 0 0
1.948000 0 0 0 0 0 0
1.952000 0 0 0 0 0 0
1.956000 0 0 0 0 0 0
1.960000 0 0 0 0 0 0
1.964000 0 0 0 0 0 0
1.968000 0 0 0 0 0 0
1.972000 0 0 0 0 0 0
1.976000 0 0 0 0 0 0
1.980000 0 0 0 0 0 0
1.984000 0 0 0 0 0 0
1.988000 0 0 0 0 0 0
1.992000 0 0 0 0 0 0
1.996000 0 0 0 0 0 0
2.000000 0 0 0 0 0 0
2.004000 0 0 0 0 0 0
2.008000 0 0 0 0 0 0
2.012000 0 0 0 0 0 0
2.016000 0 0 0 0 0 0
2.020000 0 0 0 0 0 0
2.024000 0 0 0 0 0 0
2.028000 0 0 0 0 0 0
2.032000 0 0 0 0 0 0
2.036000 0 0 0 0 0 0
2.040000 0 0 0 0 0 0
2.044000 0 0 0 0 0 0
2.048000 0 0 0 0 0 0
2.052000 0 0 0 0 0 0
2.056000 0 0 0 0 0 0
2.060000 0 0 0 0 0 0
2.064000 0 0 0 0 0 0
2.068000 0 0 0 0 0 0
2.072000 0 0 0 0 0 0
2.076000 0 0 0 0 0 0
2.080000 0 0 0 0 0 0
2.084000 0 0 0 0 0 0
2.088000 0 0 0 0 0 0
2.092000 0 0 0 0 0 0
2.096000 0 0 0 0 0 0
2.100000 0 0 0 0 0 0
2.104000 0 0 0 0 0 0
2.108000 0 0 0 0 0 0
2.112000 0 0 0 0 0 0
2.116000 0 0 0 0 0 0
2.120000 0 0 0 0 0 0
2.124000 0 0 0 0 0 0
2.128000 0 0 0 0 0 0
2.132000 0 0 0 0 0 0
2.136000 0 0 0 0 0 0
2.140000 0 0 0 0 0 0
2.144000 0 0 0 0 0 0
2.148000 0 0 0 0 0 0
2.152000 0 0 0 0 0 0
2.156000 0 0 0 0 0 0
2.160000 0 0 0 0 0 0
2.164000 0 0 0 0 0 0
2.168000 0 0 0 0 0 0
2.172000 0 0 0 0 0 0
2.176000 0 0 0 0 0 0
2.180000 0 0 0 0 0 0
2.184000 0 0 0 0 0 0
2.188000 0 0 0 0 0 0
2.192000 0 0 0 0 0 0
2.196000 0 0 0 0 0 0
2.200000 0 0 0 0 0 0
2.204000 0 0 0 0 0 0
2.208000 0 0 0 0 0 0
2.212000 0 0 0 0 0 0
2.216000 0 0 0 0 0 0
2.220000 0 0 0 0 0 0
2.224000 0 0 0 0 0 0
2.228000 0 0 0 0 0 0
2.232000 0 0 0 0 0 0
2.236000 0 0 0 0 0 0
2.240000 0 0 0 0 0 0
2.244000 0 0 0 0 0 0
2.248000 0 0 0 0 0 0
2.252000 0 0 0 0 0 0
2.256000 0 0 0 0 0 0
2.260000 0 0 0 0 0 0
2.264000 0 0 0 0 0 0
2.268000 0 0 0 0 0 0
2.272000 0 0 0 0 0 0
2.276000 0 0 0 0 0 0
2.280000 0 0 0 0 0 0
2.284000 0 0 0 0 0 0
2.288000 0 0 0 0 0 0
2.292000 0 0 0 0 0 0
2.296000 0 0 0 0 0 0
2.300000 0 0 0 0 0 0
2.304000 0 0 0 0 0 0
2.308000 0 0 0 0 0 0
2.312000 0 0 0 0 0 0
2.316000 0 0 0 0 0 0
2.320000 0 0 0 0 0 0
2.324000 0 0 0 0 0 0
2.328000 0 0 0 0 0 0
2.332000 0 0 0 0 0 0
2.336000 0 0 0 0 0 0
2.340000 0 0 0 0 0 0
2.344000 0 0 0 0 0 0
2.348000 0 0 0 0 0 0
2.352000 0 0 0 0 0 0
2.356000 0 0 0 0 0 0
2.360000 0 0 0 0 0 0
2.364000 0 0 0 0 0 0
2.368000 0 0 0 0 0 0
2.372000 0 0 0 0 0 0
2.376000 0 0 0 0 0 0
2.380000 0 0 0 0 0 0
2.384000 0 0 0 0 0 0
2.388000 0 0 0 0 0 0
2.392000 0 0 0 0 0 0
2.396000 0 0 0 0 0 0
2.400000 0 0 0 0 0 0
2.404000 0 0 0 0 0 0
2.408000 0 0 0 0 0 0
