# Supplementary material for: Refining amino acid hydrophobicity for dynamics simulation of membrane proteins
Source: PeerJ. 2018 Jan 10;6:e4230. doi: 10.7717/peerj.4230 (PMC5767086; doi:10.7717/peerj.4230)
Supplement: Supplemental Information 1 — Version 2.4 of the CgProt force field is included as a tar.gz archive. The package includes parameter text files, Python scripts, and equilibrated bilayer coordinates needed for simulations with the free Gromacs software package. [file peerj-06-4230-s001.tgz › cgprot24/nb/table_POL_CH.xvg]

0.000000 0 0 149.74 3.514653e+02 0 0
0.005000 0 0 147.983 3.514653e+02 0 0
0.010000 0 0 146.225 3.514653e+02 0 0
0.015000 0 0 144.468 3.514653e+02 0 0
0.020000 0 0 142.711 3.514653e+02 0 0
0.025000 0 0 140.953 3.514653e+02 0 0
0.030000 0 0 139.196 3.514653e+02 0 0
0.035000 0 0 137.439 3.514653e+02 0 0
0.040000 0 0 135.681 3.514653e+02 0 0
0.045000 0 0 133.924 3.514653e+02 0 0
0.050000 0 0 132.167 3.514653e+02 0 0
0.055000 0 0 130.409 3.514653e+02 0 0
0.060000 0 0 128.652 3.514653e+02 0 0
0.065000 0 0 126.895 3.514653e+02 0 0
0.070000 0 0 125.137 3.514653e+02 0 0
0.075000 0 0 123.38 3.514653e+02 0 0
0.080000 0 0 121.623 3.514653e+02 0 0
0.085000 0 0 119.865 3.514653e+02 0 0
0.090000 0 0 118.108 3.514653e+02 0 0
0.095000 0 0 116.351 3.514653e+02 0 0
0.100000 0 0 114.593 3.514653e+02 0 0
0.105000 0 0 112.836 3.514653e+02 0 0
0.110000 0 0 111.079 3.514653e+02 0 0
0.115000 0 0 109.322 3.514653e+02 0 0
0.120000 0 0 107.564 3.514653e+02 0 0
0.125000 0 0 105.807 3.514653e+02 0 0
0.130000 0 0 104.05 3.514653e+02 0 0
0.135000 0 0 102.292 3.514653e+02 0 0
0.140000 0 0 100.535 3.514653e+02 0 0
0.145000 0 0 98.7775 3.514653e+02 0 0
0.150000 0 0 97.0202 3.514653e+02 0 0
0.155000 0 0 95.2629 3.514653e+02 0 0
0.160000 0 0 93.5055 3.514653e+02 0 0
0.165000 0 0 91.7482 3.514653e+02 0 0
0.170000 0 0 89.9909 3.514653e+02 0 0
0.175000 0 0 88.2336 3.514653e+02 0 0
0.180000 0 0 86.4762 3.514653e+02 0 0
0.185000 0 0 84.7189 3.514653e+02 0 0
0.190000 0 0 82.9616 3.514653e+02 0 0
0.195000 0 0 81.2042 3.514653e+02 0 0
0.200000 0 0 79.4469 3.514653e+02 0 0
0.205000 0 0 77.6896 3.514653e+02 0 0
0.210000 0 0 75.9323 3.514653e+02 0 0
0.215000 0 0 74.1749 3.514653e+02 0 0
0.220000 0 0 72.4176 3.514653e+02 0 0
0.225000 0 0 70.6603 3.514653e+02 0 0
0.230000 0 0 68.903 3.514653e+02 0 0
0.235000 0 0 67.1456 3.514653e+02 0 0
0.240000 0 0 65.3883 3.514653e+02 0 0
0.245000 0 0 63.631 3.514653e+02 0 0
0.250000 0 0 61.8737 3.514653e+02 0 0
0.255000 0 0 60.1163 3.514653e+02 0 0
0.260000 0 0 58.359 3.514653e+02 0 0
0.265000 0 0 56.6017 3.514653e+02 0 0
0.270000 0 0 54.8443 3.514653e+02 0 0
0.275000 0 0 53.087 3.514653e+02 0 0
0.280000 0 0 51.3297 3.514653e+02 0 0
0.285000 0 0 49.5724 3.514653e+02 0 0
0.290000 0 0 47.815 3.514653e+02 0 0
0.295000 0 0 46.0577 3.514653e+02 0 0
0.300000 0 0 44.3004 3.514653e+02 0 0
0.305000 0 0 42.5431 3.514653e+02 0 0
0.310000 0 0 40.7857 3.514653e+02 0 0
0.315000 0 0 39.0284 3.514653e+02 0 0
0.320000 0 0 37.2711 3.514653e+02 0 0
0.325000 0 0 35.5138 3.514653e+02 0 0
0.330000 0 0 33.7564 3.514653e+02 0 0
0.335000 0 0 31.9991 3.514653e+02 0 0
0.340000 0 0 30.2418 3.514653e+02 0 0
0.345000 0 0 28.4844 3.514653e+02 0 0
0.350000 0 0 26.7271 3.514653e+02 0 0
0.355000 0 0 24.9698 3.514653e+02 0 0
0.360000 0 0 23.2125 3.514653e+02 0 0
0.365000 0 0 21.4551 3.514653e+02 0 0
0.370000 0 0 19.6978 3.514653e+02 0 0
0.375000 0 0 17.9405 3.514653e+02 0 0
0.380000 0 0 16.1803 3.509961e+02 0 0
0.385000 0 0 14.4467 3.408284e+02 0 0
0.390000 0 0 12.7844 3.234577e+02 0 0
0.395000 0 0 11.218 3.025167e+02 0 0
0.400000 0 0 9.76515 2.780359e+02 0 0
0.405000 0 0 8.44355 2.500155e+02 0 0
0.410000 0 0 7.2709 2.184553e+02 0 0
0.415000 0 0 6.2649 1.833555e+02 0 0
0.420000 0 0 5.44302 1.451545e+02 0 0
0.425000 0 0 4.80581 1.107644e+02 0 0
0.430000 0 0 4.32505 8.256878e+01 0 0
0.435000 0 0 3.9698 6.056764e+01 0 0
0.440000 0 0 3.70906 4.476099e+01 0 0
0.445000 0 0 3.51186 3.514882e+01 0 0
0.450000 0 0 3.34724 3.173113e+01 0 0
0.455000 0 0 3.18642 3.262561e+01 0 0
0.460000 0 0 3.02329 3.238069e+01 0 0
0.465000 0 0 2.86509 3.065122e+01 0 0
0.470000 0 0 2.71925 2.743719e+01 0 0
0.475000 0 0 2.59319 2.273861e+01 0 0
0.480000 0 0 2.49434 1.655547e+01 0 0
0.485000 0 0 2.43011 8.903333e+00 0 0
0.490000 0 0 2.4045 1.611434e+00 0 0
0.495000 0 0 2.4113 -4.065312e+00 0 0
0.500000 0 0 2.44246 -8.126906e+00 0 0
0.505000 0 0 2.48988 -1.057335e+01 0 0
0.510000 0 0 2.5455 -1.140464e+01 0 0
0.515000 0 0 2.60123 -1.062077e+01 0 0
0.520000 0 0 2.64925 -8.501972e+00 0 0
0.525000 0 0 2.68706 -6.728468e+00 0 0
0.530000 0 0 2.71757 -5.580117e+00 0 0
0.535000 0 0 2.74391 -5.056920e+00 0 0
0.540000 0 0 2.76919 -5.158877e+00 0 0
0.545000 0 0 2.79654 -5.885987e+00 0 0
0.550000 0 0 2.82909 -7.238251e+00 0 0
0.555000 0 0 2.86932 -8.789769e+00 0 0
0.560000 0 0 2.91628 -9.920431e+00 0 0
0.565000 0 0 2.96782 -1.062500e+01 0 0
0.570000 0 0 3.02182 -1.090347e+01 0 0
0.575000 0 0 3.07614 -1.075585e+01 0 0
0.580000 0 0 3.12866 -1.018213e+01 0 0
0.585000 0 0 3.17726 -9.202649e+00 0 0
0.590000 0 0 3.2206 -8.138026e+00 0 0
0.595000 0 0 3.25869 -7.098837e+00 0 0
0.600000 0 0 3.29163 -6.085081e+00 0 0
0.605000 0 0 3.31958 -5.096759e+00 0 0
0.610000 0 0 3.34264 -4.133871e+00 0 0
0.615000 0 0 3.36096 -3.196416e+00 0 0
0.620000 0 0 3.37465 -2.281984e+00 0 0
0.625000 0 0 3.38381 -1.383593e+00 0 0
0.630000 0 0 3.38851 -5.008020e-01 0 0
0.635000 0 0 3.38884 3.663901e-01 0 0
0.640000 0 0 3.38487 1.217983e+00 0 0
0.645000 0 0 3.37669 2.053977e+00 0 0
0.650000 0 0 3.36436 2.873974e+00 0 0
0.655000 0 0 3.34806 3.631261e+00 0 0
0.660000 0 0 3.3282 4.293782e+00 0 0
0.665000 0 0 3.30527 4.861540e+00 0 0
0.670000 0 0 3.27975 5.334533e+00 0 0
0.675000 0 0 3.25209 5.712762e+00 0 0
0.680000 0 0 3.22278 5.996226e+00 0 0
0.685000 0 0 3.19224 6.235271e+00 0 0
0.690000 0 0 3.15995 6.731821e+00 0 0
0.695000 0 0 3.12441 7.536173e+00 0 0
0.700000 0 0 3.08408 8.648327e+00 0 0
0.705000 0 0 3.03741 1.006828e+01 0 0
0.710000 0 0 2.98288 1.179604e+01 0 0
0.715000 0 0 2.91894 1.383160e+01 0 0
0.720000 0 0 2.84461 1.580698e+01 0 0
0.725000 0 0 2.76187 1.718633e+01 0 0
0.730000 0 0 2.67374 1.796512e+01 0 0
0.735000 0 0 2.58322 1.814334e+01 0 0
0.740000 0 0 2.49331 1.772100e+01 0 0
0.745000 0 0 2.40701 1.669810e+01 0 0
0.750000 0 0 2.32731 1.511292e+01 0 0
0.755000 0 0 2.25571 1.356897e+01 0 0
0.760000 0 0 2.19121 1.227444e+01 0 0
0.765000 0 0 2.13255 1.122934e+01 0 0
0.770000 0 0 2.0785 1.043366e+01 0 0
0.775000 0 0 2.0278 9.887409e+00 0 0
0.780000 0 0 1.97921 9.590579e+00 0 0
0.785000 0 0 1.93158 9.454631e+00 0 0
0.790000 0 0 1.88484 9.223055e+00 0 0
0.795000 0 0 1.83953 8.879605e+00 0 0
0.800000 0 0 1.79623 8.424279e+00 0 0
0.805000 0 0 1.75548 7.857078e+00 0 0
0.810000 0 0 1.71785 7.178002e+00 0 0
0.815000 0 0 1.68388 6.388992e+00 0 0
0.820000 0 0 1.65373 5.718659e+00 0 0
0.825000 0 0 1.62624 5.323881e+00 0 0
0.830000 0 0 1.60003 5.204659e+00 0 0
0.835000 0 0 1.57373 5.360992e+00 0 0
0.840000 0 0 1.54596 5.792881e+00 0 0
0.845000 0 0 1.51534 6.500326e+00 0 0
0.850000 0 0 1.48056 7.412101e+00 0 0
0.855000 0 0 1.44165 8.100992e+00 0 0
0.860000 0 0 1.40004 8.495819e+00 0 0
0.865000 0 0 1.35719 8.596582e+00 0 0
0.870000 0 0 1.31456 8.403282e+00 0 0
0.875000 0 0 1.27364 7.915918e+00 0 0
0.880000 0 0 1.2359 7.134490e+00 0 0
0.885000 0 0 1.20254 6.222327e+00 0 0
0.890000 0 0 1.17349 5.417306e+00 0 0
0.895000 0 0 1.14819 4.721439e+00 0 0
0.900000 0 0 1.12609 4.134726e+00 0 0
0.905000 0 0 1.10666 3.657168e+00 0 0
0.910000 0 0 1.08934 3.288764e+00 0 0
0.915000 0 0 1.07359 3.024065e+00 0 0
0.920000 0 0 1.05909 2.777140e+00 0 0
0.925000 0 0 1.04584 2.518341e+00 0 0
0.930000 0 0 1.03392 2.247669e+00 0 0
0.935000 0 0 1.02338 1.965123e+00 0 0
0.940000 0 0 1.01429 1.670704e+00 0 0
0.945000 0 0 1.0067 1.364411e+00 0 0
0.950000 0 0 1.00063 1.074472e+00 0 0
0.955000 0 0 0.995783 8.826723e-01 0 0
0.960000 0 0 0.991634 7.941930e-01 0 0
0.965000 0 0 0.987669 8.090344e-01 0 0
0.970000 0 0 0.983372 9.271966e-01 0 0
0.975000 0 0 0.978225 1.148679e+00 0 0
0.980000 0 0 0.971713 1.473087e+00 0 0
0.985000 0 0 0.963406 1.853704e+00 0 0
0.990000 0 0 0.953135 2.258470e+00 0 0
0.995000 0 0 0.940781 2.687385e+00 0 0
1.000000 0 0 0.926221 3.140448e+00 0 0
1.005 0 0 0.903065 4.631105 0 0
1.01 0 0 0.87991 4.631105 0 0
1.015 0 0 0.856754 4.631105 0 0
1.02 0 0 0.833599 4.631105 0 0
1.025 0 0 0.810443 4.631105 0 0
1.03 0 0 0.787288 4.631105 0 0
1.035 0 0 0.764132 4.631105 0 0
1.04 0 0 0.740977 4.631105 0 0
1.045 0 0 0.717821 4.631105 0 0
1.05 0 0 0.694666 4.631105 0 0
1.055 0 0 0.67151 4.631105 0 0
1.06 0 0 0.648355 4.631105 0 0
1.065 0 0 0.625199 4.631105 0 0
1.07 0 0 0.602044 4.631105 0 0
1.075 0 0 0.578888 4.631105 0 0
1.08 0 0 0.555733 4.631105 0 0
1.085 0 0 0.532577 4.631105 0 0
1.09 0 0 0.509422 4.631105 0 0
1.095 0 0 0.486266 4.631105 0 0
1.1 0 0 0.463111 4.631105 0 0
1.105 0 0 0.439955 4.631105 0 0
1.11 0 0 0.416799 4.631105 0 0
1.115 0 0 0.393644 4.631105 0 0
1.12 0 0 0.370488 4.631105 0 0
1.125 0 0 0.347333 4.631105 0 0
1.13 0 0 0.324177 4.631105 0 0
1.135 0 0 0.301022 4.631105 0 0
1.14 0 0 0.277866 4.631105 0 0
1.145 0 0 0.254711 4.631105 0 0
1.15 0 0 0.231555 4.631105 0 0
1.155 0 0 0.2084 4.631105 0 0
1.16 0 0 0.185244 4.631105 0 0
1.165 0 0 0.162089 4.631105 0 0
1.17 0 0 0.138933 4.631105 0 0
1.175 0 0 0.115778 4.631105 0 0
1.18 0 0 0.0926221 4.631105 0 0
1.185 0 0 0.0694666 4.631105 0 0
1.19 0 0 0.0463111 4.631105 0 0
1.195 0 0 0.0231555 4.631105 0 0
1.200000 0 0 0 0 0 0
1.205000 0 0 0 0 0 0
1.210000 0 0 0 0 0 0
1.215000 0 0 0 0 0 0
1.220000 0 0 0 0 0 0
1.225000 0 0 0 0 0 0
1.230000 0 0 0 0 0 0
1.235000 0 0 0 0 0 0
1.240000 0 0 0 0 0 0
1.245000 0 0 0 0 0 0
1.250000 0 0 0 0 0 0
1.255000 0 0 0 0 0 0
1.260000 0 0 0 0 0 0
1.265000 0 0 0 0 0 0
1.270000 0 0 0 0 0 0
1.275000 0 0 0 0 0 0
1.280000 0 0 0 0 0 0
1.285000 0 0 0 0 0 0
1.290000 0 0 0 0 0 0
1.295000 0 0 0 0 0 0
1.300000 0 0 0 0 0 0
1.305000 0 0 0 0 0 0
1.310000 0 0 0 0 0 0
1.315000 0 0 0 0 0 0
1.320000 0 0 0 0 0 0
1.325000 0 0 0 0 0 0
1.330000 0 0 0 0 0 0
1.335000 0 0 0 0 0 0
1.340000 0 0 0 0 0 0
1.345000 0 0 0 0 0 0
1.350000 0 0 0 0 0 0
1.355000 0 0 0 0 0 0
1.360000 0 0 0 0 0 0
1.365000 0 0 0 0 0 0
1.370000 0 0 0 0 0 0
1.375000 0 0 0 0 0 0
1.380000 0 0 0 0 0 0
1.385000 0 0 0 0 0 0
1.390000 0 0 0 0 0 0
1.395000 0 0 0 0 0 0
1.400000 0 0 0 0 0 0
1.405000 0 0 0 0 0 0
1.410000 0 0 0 0 0 0
1.415000 0 0 0 0 0 0
1.420000 0 0 0 0 0 0
1.425000 0 0 0 0 0 0
1.430000 0 0 0 0 0 0
1.435000 0 0 0 0 0 0
1.440000 0 0 0 0 0 0
1.445000 0 0 0 0 0 0
1.450000 0 0 0 0 0 0
1.455000 0 0 0 0 0 0
1.460000 0 0 0 0 0 0
1.465000 0 0 0 0 0 0
1.470000 0 0 0 0 0 0
1.475000 0 0 0 0 0 0
1.480000 0 0 0 0 0 0
1.485000 0 0 0 0 0 0
1.490000 0 0 0 0 0 0
1.495000 0 0 0 0 0 0
1.500000 0 0 0 0 0 0
1.505000 0 0 0 0 0 0
1.510000 0 0 0 0 0 0
1.515000 0 0 0 0 0 0
1.520000 0 0 0 0 0 0
1.525000 0 0 0 0 0 0
1.530000 0 0 0 0 0 0
1.535000 0 0 0 0 0 0
1.540000 0 0 0 0 0 0
1.545000 0 0 0 0 0 0
1.550000 0 0 0 0 0 0
1.555000 0 0 0 0 0 0
1.560000 0 0 0 0 0 0
1.565000 0 0 0 0 0 0
1.570000 0 0 0 0 0 0
1.575000 0 0 0 0 0 0
1.580000 0 0 0 0 0 0
1.585000 0 0 0 0 0 0
1.590000 0 0 0 0 0 0
1.595000 0 0 0 0 0 0
1.600000 0 0 0 0 0 0
1.605000 0 0 0 0 0 0
1.610000 0 0 0 0 0 0
1.615000 0 0 0 0 0 0
1.620000 0 0 0 0 0 0
1.625000 0 0 0 0 0 0
1.630000 0 0 0 0 0 0
1.635000 0 0 0 0 0 0
1.640000 0 0 0 0 0 0
1.645000 0 0 0 0 0 0
1.650000 0 0 0 0 0 0
1.655000 0 0 0 0 0 0
1.660000 0 0 0 0 0 0
1.665000 0 0 0 0 0 0
1.670000 0 0 0 0 0 0
1.675000 0 0 0 0 0 0
1.680000 0 0 0 0 0 0
1.685000 0 0 0 0 0 0
1.690000 0 0 0 0 0 0
1.695000 0 0 0 0 0 0
1.700000 0 0 0 0 0 0
1.705000 0 0 0 0 0 0
1.710000 0 0 0 0 0 0
1.715000 0 0 0 0 0 0
1.720000 0 0 0 0 0 0
1.725000 0 0 0 0 0 0
1.730000 0 0 0 0 0 0
1.735000 0 0 0 0 0 0
1.740000 0 0 0 0 0 0
1.745000 0 0 0 0 0 0
1.750000 0 0 0 0 0 0
1.755000 0 0 0 0 0 0
1.760000 0 0 0 0 0 0
1.765000 0 0 0 0 0 0
1.770000 0 0 0 0 0 0
1.775000 0 0 0 0 0 0
1.780000 0 0 0 0 0 0
1.785000 0 0 0 0 0 0
1.790000 0 0 0 0 0 0
1.795000 0 0 0 0 0 0
1.800000 0 0 0 0 0 0
1.805000 0 0 0 0 0 0
1.810000 0 0 0 0 0 0
1.815000 0 0 0 0 0 0
1.820000 0 0 0 0 0 0
1.825000 0 0 0 0 0 0
1.830000 0 0 0 0 0 0
1.835000 0 0 0 0 0 0
1.840000 0 0 0 0 0 0
1.845000 0 0 0 0 0 0
1.850000 0 0 0 0 0 0
1.855000 0 0 0 0 0 0
1.860000 0 0 0 0 0 0
1.865000 0 0 0 0 0 0
1.870000 0 0 0 0 0 0
1.875000 0 0 0 0 0 0
1.880000 0 0 0 0 0 0
1.885000 0 0 0 0 0 0
1.890000 0 0 0 0 0 0
1.895000 0 0 0 0 0 0
1.900000 0 0 0 0 0 0
1.905000 0 0 0 0 0 0
1.910000 0 0 0 0 0 0
1.915000 0 0 0 0 0 0
1.920000 0 0 0 0 0 0
1.925000 0 0 0 0 0 0
1.930000 0 0 0 0 0 0
1.935000 0 0 0 0 0 0
1.940000 0 0 0 0 0 0
1.945000 0 0 0 0 0 0
1.950000 0 0 0 0 0 0
1.955000 0 0 0 0 0 0
1.960000 0 0 0 0 0 0
1.965000 0 0 0 0 0 0
1.970000 0 0 0 0 0 0
1.975000 0 0 0 0 0 0
1.980000 0 0 0 0 0 0
1.985000 0 0 0 0 0 0
1.990000 0 0 0 0 0 0
1.995000 0 0 0 0 0 0
2.000000 0 0 0 0 0 0
2.005000 0 0 0 0 0 0
2.010000 0 0 0 0 0 0
2.015000 0 0 0 0 0 0
2.020000 0 0 0 0 0 0
2.025000 0 0 0 0 0 0
2.030000 0 0 0 0 0 0
2.035000 0 0 0 0 0 0
2.040000 0 0 0 0 0 0
2.045000 0 0 0 0 0 0
2.050000 0 0 0 0 0 0
2.055000 0 0 0 0 0 0
2.060000 0 0 0 0 0 0
2.065000 0 0 0 0 0 0
2.070000 0 0 0 0 0 0
2.075000 0 0 0 0 0 0
2.080000 0 0 0 0 0 0
2.085000 0 0 0 0 0 0
2.090000 0 0 0 0 0 0
2.095000 0 0 0 0 0 0
2.100000 0 0 0 0 0 0
2.105000 0 0 0 0 0 0
2.110000 0 0 0 0 0 0
2.115000 0 0 0 0 0 0
2.120000 0 0 0 0 0 0
2.125000 0 0 0 0 0 0
2.130000 0 0 0 0 0 0
2.135000 0 0 0 0 0 0
2.140000 0 0 0 0 0 0
2.145000 0 0 0 0 0 0
2.150000 0 0 0 0 0 0
2.155000 0 0 0 0 0 0
2.160000 0 0 0 0 0 0
2.165000 0 0 0 0 0 0
2.170000 0 0 0 0 0 0
2.175000 0 0 0 0 0 0
2.180000 0 0 0 0 0 0
2.185000 0 0 0 0 0 0
2.190000 0 0 0 0 0 0
2.195000 0 0 0 0 0 0
2.200000 0 0 0 0 0 0
2.205000 0 0 0 0 0 0
2.210000 0 0 0 0 0 0
2.215000 0 0 0 0 0 0
2.220000 0 0 0 0 0 0
2.225000 0 0 0 0 0 0
2.230000 0 0 0 0 0 0
2.235000 0 0 0 0 0 0
2.240000 0 0 0 0 0 0
2.245000 0 0 0 0 0 0
2.250000 0 0 0 0 0 0
2.255000 0 0 0 0 0 0
2.260000 0 0 0 0 0 0
2.265000 0 0 0 0 0 0
2.270000 0 0 0 0 0 0
2.275000 0 0 0 0 0 0
2.280000 0 0 0 0 0 0
2.285000 0 0 0 0 0 0
2.290000 0 0 0 0 0 0
2.295000 0 0 0 0 0 0
2.300000 0 0 0 0 0 0
2.305000 0 0 0 0 0 0
2.310000 0 0 0 0 0 0
2.315000 0 0 0 0 0 0
2.320000 0 0 0 0 0 0
2.325000 0 0 0 0 0 0
2.330000 0 0 0 0 0 0
2.335000 0 0 0 0 0 0
2.340000 0 0 0 0 0 0
2.345000 0 0 0 0 0 0
2.350000 0 0 0 0 0 0
2.355000 0 0 0 0 0 0
2.360000 0 0 0 0 0 0
2.365000 0 0 0 0 0 0
2.370000 0 0 0 0 0 0
2.375000 0 0 0 0 0 0
2.380000 0 0 0 0 0 0
2.385000 0 0 0 0 0 0
2.390000 0 0 0 0 0 0
2.395000 0 0 0 0 0 0
2.400000 0 0 0 0 0 0
2.405000 0 0 0 0 0 0
