# Supplementary material for: Refining amino acid hydrophobicity for dynamics simulation of membrane proteins
Source: PeerJ. 2018 Jan 10;6:e4230. doi: 10.7717/peerj.4230 (PMC5767086; doi:10.7717/peerj.4230)
Supplement: Supplemental Information 1 — Version 2.4 of the CgProt force field is included as a tar.gz archive. The package includes parameter text files, Python scripts, and equilibrated bilayer coordinates needed for simulations with the free Gromacs software package. [file peerj-06-4230-s001.tgz › cgprot24/nb/table_POL_E1.xvg]

0.000000 0 0 133.366 3.592549e+02 0 0
0.005000 0 0 131.569 3.592549e+02 0 0
0.010000 0 0 129.773 3.592549e+02 0 0
0.015000 0 0 127.977 3.592549e+02 0 0
0.020000 0 0 126.18 3.592549e+02 0 0
0.025000 0 0 124.384 3.592549e+02 0 0
0.030000 0 0 122.588 3.592549e+02 0 0
0.035000 0 0 120.792 3.592549e+02 0 0
0.040000 0 0 118.995 3.592549e+02 0 0
0.045000 0 0 117.199 3.592549e+02 0 0
0.050000 0 0 115.403 3.592549e+02 0 0
0.055000 0 0 113.606 3.592549e+02 0 0
0.060000 0 0 111.81 3.592549e+02 0 0
0.065000 0 0 110.014 3.592549e+02 0 0
0.070000 0 0 108.218 3.592549e+02 0 0
0.075000 0 0 106.421 3.592549e+02 0 0
0.080000 0 0 104.625 3.592549e+02 0 0
0.085000 0 0 102.829 3.592549e+02 0 0
0.090000 0 0 101.033 3.592549e+02 0 0
0.095000 0 0 99.2363 3.592549e+02 0 0
0.100000 0 0 97.4401 3.592549e+02 0 0
0.105000 0 0 95.6438 3.592549e+02 0 0
0.110000 0 0 93.8475 3.592549e+02 0 0
0.115000 0 0 92.0512 3.592549e+02 0 0
0.120000 0 0 90.255 3.592549e+02 0 0
0.125000 0 0 88.4587 3.592549e+02 0 0
0.130000 0 0 86.6624 3.592549e+02 0 0
0.135000 0 0 84.8661 3.592549e+02 0 0
0.140000 0 0 83.0699 3.592549e+02 0 0
0.145000 0 0 81.2736 3.592549e+02 0 0
0.150000 0 0 79.4773 3.592549e+02 0 0
0.155000 0 0 77.681 3.592549e+02 0 0
0.160000 0 0 75.8848 3.592549e+02 0 0
0.165000 0 0 74.0885 3.592549e+02 0 0
0.170000 0 0 72.2922 3.592549e+02 0 0
0.175000 0 0 70.4959 3.592549e+02 0 0
0.180000 0 0 68.6997 3.592549e+02 0 0
0.185000 0 0 66.9034 3.592549e+02 0 0
0.190000 0 0 65.1071 3.592549e+02 0 0
0.195000 0 0 63.3108 3.592549e+02 0 0
0.200000 0 0 61.5146 3.592549e+02 0 0
0.205000 0 0 59.7183 3.592549e+02 0 0
0.210000 0 0 57.922 3.592549e+02 0 0
0.215000 0 0 56.1258 3.592549e+02 0 0
0.220000 0 0 54.3295 3.592549e+02 0 0
0.225000 0 0 52.5332 3.592549e+02 0 0
0.230000 0 0 50.7369 3.592549e+02 0 0
0.235000 0 0 48.9407 3.592549e+02 0 0
0.240000 0 0 47.1444 3.592549e+02 0 0
0.245000 0 0 45.3481 3.592549e+02 0 0
0.250000 0 0 43.5518 3.592549e+02 0 0
0.255000 0 0 41.7556 3.592549e+02 0 0
0.260000 0 0 39.9593 3.592549e+02 0 0
0.265000 0 0 38.163 3.592549e+02 0 0
0.270000 0 0 36.3667 3.592549e+02 0 0
0.275000 0 0 34.5705 3.592549e+02 0 0
0.280000 0 0 32.7742 3.592549e+02 0 0
0.285000 0 0 30.9779 3.592549e+02 0 0
0.290000 0 0 29.1816 3.592549e+02 0 0
0.295000 0 0 27.3854 3.592549e+02 0 0
0.300000 0 0 25.5891 3.592549e+02 0 0
0.305000 0 0 23.7928 3.592549e+02 0 0
0.310000 0 0 21.9965 3.592549e+02 0 0
0.315000 0 0 20.2003 3.592549e+02 0 0
0.320000 0 0 18.404 3.592549e+02 0 0
0.325000 0 0 16.6077 3.592549e+02 0 0
0.330000 0 0 14.8114 3.592549e+02 0 0
0.335000 0 0 13.0152 3.592549e+02 0 0
0.340000 0 0 11.2189 3.592549e+02 0 0
0.345000 0 0 9.42262 3.592549e+02 0 0
0.350000 0 0 7.6306 3.550092e+02 0 0
0.355000 0 0 5.89798 3.354908e+02 0 0
0.360000 0 0 4.30114 3.006998e+02 0 0
0.365000 0 0 2.90728 2.573355e+02 0 0
0.370000 0 0 1.72014 2.182946e+02 0 0
0.375000 0 0 0.716593 1.838990e+02 0 0
0.380000 0 0 -0.126591 1.541488e+02 0 0
0.385000 0 0 -0.832637 1.290438e+02 0 0
0.390000 0 0 -1.42477 1.085842e+02 0 0
0.395000 0 0 -1.92622 9.276994e+01 0 0
0.400000 0 0 -2.35706 7.967361e+01 0 0
0.405000 0 0 -2.72401 6.721116e+01 0 0
0.410000 0 0 -3.03023 5.538178e+01 0 0
0.415000 0 0 -3.27889 4.418550e+01 0 0
0.420000 0 0 -3.47314 3.362229e+01 0 0
0.425000 0 0 -3.61616 2.369218e+01 0 0
0.430000 0 0 -3.71112 1.440177e+01 0 0
0.435000 0 0 -3.762 6.169977e+00 0 0
0.440000 0 0 -3.775 -7.536734e-01 0 0
0.445000 0 0 -3.75665 -6.369179e+00 0 0
0.450000 0 0 -3.71349 -1.067654e+01 0 0
0.455000 0 0 -3.65206 -1.367575e+01 0 0
0.460000 0 0 -3.57891 -1.536682e+01 0 0
0.465000 0 0 -3.50055 -1.580876e+01 0 0
0.470000 0 0 -3.42119 -1.593176e+01 0 0
0.475000 0 0 -3.34122 -1.605663e+01 0 0
0.480000 0 0 -3.26063 -1.618337e+01 0 0
0.485000 0 0 -3.17939 -1.631198e+01 0 0
0.490000 0 0 -3.0975 -1.644246e+01 0 0
0.495000 0 0 -3.01496 -1.657481e+01 0 0
0.500000 0 0 -2.93175 -1.671218e+01 0 0
0.505000 0 0 -2.84779 -1.687674e+01 0 0
0.510000 0 0 -2.76293 -1.707283e+01 0 0
0.515000 0 0 -2.67701 -1.730044e+01 0 0
0.520000 0 0 -2.58987 -1.755958e+01 0 0
0.525000 0 0 -2.50136 -1.785024e+01 0 0
0.530000 0 0 -2.41132 -1.817242e+01 0 0
0.535000 0 0 -2.31962 -1.848689e+01 0 0
0.540000 0 0 -2.22673 -1.864353e+01 0 0
0.545000 0 0 -2.13348 -1.862764e+01 0 0
0.550000 0 0 -2.04074 -1.843919e+01 0 0
0.555000 0 0 -1.94937 -1.807821e+01 0 0
0.560000 0 0 -1.86024 -1.754468e+01 0 0
0.565000 0 0 -1.77421 -1.683861e+01 0 0
0.570000 0 0 -1.69204 -1.604147e+01 0 0
0.575000 0 0 -1.61364 -1.533307e+01 0 0
0.580000 0 0 -1.53855 -1.471986e+01 0 0
0.585000 0 0 -1.46628 -1.420186e+01 0 0
0.590000 0 0 -1.39637 -1.377906e+01 0 0
0.595000 0 0 -1.32834 -1.345146e+01 0 0
0.600000 0 0 -1.2617 -1.321906e+01 0 0
0.605000 0 0 -1.19612 -1.299894e+01 0 0
0.610000 0 0 -1.13186 -1.268670e+01 0 0
0.615000 0 0 -1.0694 -1.228203e+01 0 0
0.620000 0 0 -1.0092 -1.178490e+01 0 0
0.625000 0 0 -0.951708 -1.119533e+01 0 0
0.630000 0 0 -0.897398 -1.051331e+01 0 0
0.635000 0 0 -0.846729 -9.739619e+00 0 0
0.640000 0 0 -0.799994 -8.964610e+00 0 0
0.645000 0 0 -0.756982 -8.250288e+00 0 0
0.650000 0 0 -0.71739 -7.596655e+00 0 0
0.655000 0 0 -0.680914 -7.003711e+00 0 0
0.660000 0 0 -0.647251 -6.471456e+00 0 0
0.665000 0 0 -0.616098 -5.999888e+00 0 0
0.670000 0 0 -0.587154 -5.583557e+00 0 0
0.675000 0 0 -0.560376 -5.110845e+00 0 0
0.680000 0 0 -0.536213 -4.537634e+00 0 0
0.685000 0 0 -0.515167 -3.863922e+00 0 0
0.690000 0 0 -0.497741 -3.089711e+00 0 0
0.695000 0 0 -0.484437 -2.214999e+00 0 0
0.700000 0 0 -0.475758 -1.239788e+00 0 0
0.705000 0 0 -0.472192 -1.853803e-01 0 0
0.710000 0 0 -0.473709 7.686927e-01 0 0
0.715000 0 0 -0.479644 1.581838e+00 0 0
0.720000 0 0 -0.489293 2.254055e+00 0 0
0.725000 0 0 -0.50195 2.785345e+00 0 0
0.730000 0 0 -0.516911 3.175707e+00 0 0
0.735000 0 0 -0.533472 3.425141e+00 0 0
0.740000 0 0 -0.550934 3.540144e+00 0 0
0.745000 0 0 -0.5687 3.549429e+00 0 0
0.750000 0 0 -0.586258 3.456398e+00 0 0
0.755000 0 0 -0.603094 3.261053e+00 0 0
0.760000 0 0 -0.618698 2.963393e+00 0 0
0.765000 0 0 -0.632557 2.563418e+00 0 0
0.770000 0 0 -0.644161 2.061128e+00 0 0
0.775000 0 0 -0.653065 1.511125e+00 0 0
0.780000 0 0 -0.659431 1.051446e+00 0 0
0.785000 0 0 -0.663742 6.888245e-01 0 0
0.790000 0 0 -0.666481 4.232610e-01 0 0
0.795000 0 0 -0.668136 2.547555e-01 0 0
0.800000 0 0 -0.669191 1.833079e-01 0 0
0.805000 0 0 -0.670131 2.089182e-01 0 0
0.810000 0 0 -0.671342 2.651445e-01 0 0
0.815000 0 0 -0.672671 2.552222e-01 0 0
0.820000 0 0 -0.673783 1.783325e-01 0 0
0.825000 0 0 -0.674343 3.447543e-02 0 0
0.830000 0 0 -0.674016 -1.763490e-01 0 0
0.835000 0 0 -0.672467 -4.541408e-01 0 0
0.840000 0 0 -0.669363 -7.987412e-01 0 0
0.845000 0 0 -0.664454 -1.161191e+00 0 0
0.850000 0 0 -0.657786 -1.502624e+00 0 0
0.855000 0 0 -0.649463 -1.823042e+00 0 0
0.860000 0 0 -0.63959 -2.122444e+00 0 0
0.865000 0 0 -0.628274 -2.400830e+00 0 0
0.870000 0 0 -0.615617 -2.658200e+00 0 0
0.875000 0 0 -0.601727 -2.894332e+00 0 0
0.880000 0 0 -0.586721 -3.103066e+00 0 0
0.885000 0 0 -0.570746 -3.281613e+00 0 0
0.890000 0 0 -0.553955 -3.429973e+00 0 0
0.895000 0 0 -0.536497 -3.548146e+00 0 0
0.900000 0 0 -0.518524 -3.636131e+00 0 0
0.905000 0 0 -0.500186 -3.693929e+00 0 0
0.910000 0 0 -0.481634 -3.722503e+00 0 0
0.915000 0 0 -0.462992 -3.731661e+00 0 0
0.920000 0 0 -0.444345 -3.723963e+00 0 0
0.925000 0 0 -0.42578 -3.699411e+00 0 0
0.930000 0 0 -0.407379 -3.658004e+00 0 0
0.935000 0 0 -0.389228 -3.599742e+00 0 0
0.940000 0 0 -0.37141 -3.524626e+00 0 0
0.945000 0 0 -0.354011 -3.431830e+00 0 0
0.950000 0 0 -0.337129 -3.317122e+00 0 0
0.955000 0 0 -0.320877 -3.179902e+00 0 0
0.960000 0 0 -0.305367 -3.020170e+00 0 0
0.965000 0 0 -0.290713 -2.837928e+00 0 0
0.970000 0 0 -0.277026 -2.633174e+00 0 0
0.975000 0 0 -0.264419 -2.405909e+00 0 0
0.980000 0 0 -0.252986 -2.171480e+00 0 0
0.985000 0 0 -0.242638 -1.974356e+00 0 0
0.990000 0 0 -0.233176 -1.817356e+00 0 0
0.995000 0 0 -0.224398 -1.700479e+00 0 0
1.000000 0 0 -0.216104 -1.623725e+00 0 0
1.005000 0 0 -0.208094 -1.587094e+00 0 0
1.010000 0 0 -0.200166 -1.590587e+00 0 0
1.015000 0 0 -0.192137 -1.623293e+00 0 0
1.020000 0 0 -0.183916 -1.666912e+00 0 0
1.025000 0 0 -0.17545 -1.721154e+00 0 0
1.030000 0 0 -0.166686 -1.786020e+00 0 0
1.035000 0 0 -0.157572 -1.861509e+00 0 0
1.040000 0 0 -0.148054 -1.947622e+00 0 0
1.045000 0 0 -0.138078 -2.044348e+00 0 0
1.050000 0 0 -0.127643 -2.121867e+00 0 0
1.055000 0 0 -0.116937 -2.152625e+00 0 0
1.060000 0 0 -0.106195 -2.136623e+00 0 0
1.065000 0 0 -0.095649 -2.073861e+00 0 0
1.070000 0 0 -0.085534 -1.964338e+00 0 0
1.075000 0 0 -0.076084 -1.808054e+00 0 0
1.080000 0 0 -0.067531 -1.606097e+00 0 0
1.085000 0 0 -0.060019 -1.401922e+00 0 0
1.090000 0 0 -0.053478 -1.218089e+00 0 0
1.095000 0 0 -0.047805 -1.054596e+00 0 0
1.100000 0 0 -0.042898 -9.114455e-01 0 0
1.105000 0 0 -0.038656 -7.886358e-01 0 0
1.110000 0 0 -0.034978 -6.861673e-01 0 0
1.115000 0 0 -0.031763 -6.001160e-01 0 0
1.120000 0 0 -0.02904 -4.813054e-01 0 0
1.125000 0 0 -0.027029 -3.149501e-01 0 0
1.130000 0 0 -0.025969 -1.010503e-01 0 0
1.135000 0 0 0 0 0 0
1.140000 0 0 0 0 0 0
1.145000 0 0 0 0 0 0
1.150000 0 0 0 0 0 0
1.155000 0 0 0 0 0 0
1.160000 0 0 0 0 0 0
1.165000 0 0 0 0 0 0
1.170000 0 0 0 0 0 0
1.175000 0 0 0 0 0 0
1.180000 0 0 0 0 0 0
1.185000 0 0 0 0 0 0
1.190000 0 0 0 0 0 0
1.195000 0 0 0 0 0 0
1.200000 0 0 0 0 0 0
1.205000 0 0 0 0 0 0
1.210000 0 0 0 0 0 0
1.215000 0 0 0 0 0 0
1.220000 0 0 0 0 0 0
1.225000 0 0 0 0 0 0
1.230000 0 0 0 0 0 0
1.235000 0 0 0 0 0 0
1.240000 0 0 0 0 0 0
1.245000 0 0 0 0 0 0
1.250000 0 0 0 0 0 0
1.255000 0 0 0 0 0 0
1.260000 0 0 0 0 0 0
1.265000 0 0 0 0 0 0
1.270000 0 0 0 0 0 0
1.275000 0 0 0 0 0 0
1.280000 0 0 0 0 0 0
1.285000 0 0 0 0 0 0
1.290000 0 0 0 0 0 0
1.295000 0 0 0 0 0 0
1.300000 0 0 0 0 0 0
1.305000 0 0 0 0 0 0
1.310000 0 0 0 0 0 0
1.315000 0 0 0 0 0 0
1.320000 0 0 0 0 0 0
1.325000 0 0 0 0 0 0
1.330000 0 0 0 0 0 0
1.335000 0 0 0 0 0 0
1.340000 0 0 0 0 0 0
1.345000 0 0 0 0 0 0
1.350000 0 0 0 0 0 0
1.355000 0 0 0 0 0 0
1.360000 0 0 0 0 0 0
1.365000 0 0 0 0 0 0
1.370000 0 0 0 0 0 0
1.375000 0 0 0 0 0 0
1.380000 0 0 0 0 0 0
1.385000 0 0 0 0 0 0
1.390000 0 0 0 0 0 0
1.395000 0 0 0 0 0 0
1.400000 0 0 0 0 0 0
1.405000 0 0 0 0 0 0
1.410000 0 0 0 0 0 0
1.415000 0 0 0 0 0 0
1.420000 0 0 0 0 0 0
1.425000 0 0 0 0 0 0
1.430000 0 0 0 0 0 0
1.435000 0 0 0 0 0 0
1.440000 0 0 0 0 0 0
1.445000 0 0 0 0 0 0
1.450000 0 0 0 0 0 0
1.455000 0 0 0 0 0 0
1.460000 0 0 0 0 0 0
1.465000 0 0 0 0 0 0
1.470000 0 0 0 0 0 0
1.475000 0 0 0 0 0 0
1.480000 0 0 0 0 0 0
1.485000 0 0 0 0 0 0
1.490000 0 0 0 0 0 0
1.495000 0 0 0 0 0 0
1.500000 0 0 0 0 0 0
1.505000 0 0 0 0 0 0
1.510000 0 0 0 0 0 0
1.515000 0 0 0 0 0 0
1.520000 0 0 0 0 0 0
1.525000 0 0 0 0 0 0
1.530000 0 0 0 0 0 0
1.535000 0 0 0 0 0 0
1.540000 0 0 0 0 0 0
1.545000 0 0 0 0 0 0
1.550000 0 0 0 0 0 0
1.555000 0 0 0 0 0 0
1.560000 0 0 0 0 0 0
1.565000 0 0 0 0 0 0
1.570000 0 0 0 0 0 0
1.575000 0 0 0 0 0 0
1.580000 0 0 0 0 0 0
1.585000 0 0 0 0 0 0
1.590000 0 0 0 0 0 0
1.595000 0 0 0 0 0 0
1.600000 0 0 0 0 0 0
1.605000 0 0 0 0 0 0
1.610000 0 0 0 0 0 0
1.615000 0 0 0 0 0 0
1.620000 0 0 0 0 0 0
1.625000 0 0 0 0 0 0
1.630000 0 0 0 0 0 0
1.635000 0 0 0 0 0 0
1.640000 0 0 0 0 0 0
1.645000 0 0 0 0 0 0
1.650000 0 0 0 0 0 0
1.655000 0 0 0 0 0 0
1.660000 0 0 0 0 0 0
1.665000 0 0 0 0 0 0
1.670000 0 0 0 0 0 0
1.675000 0 0 0 0 0 0
1.680000 0 0 0 0 0 0
1.685000 0 0 0 0 0 0
1.690000 0 0 0 0 0 0
1.695000 0 0 0 0 0 0
1.700000 0 0 0 0 0 0
1.705000 0 0 0 0 0 0
1.710000 0 0 0 0 0 0
1.715000 0 0 0 0 0 0
1.720000 0 0 0 0 0 0
1.725000 0 0 0 0 0 0
1.730000 0 0 0 0 0 0
1.735000 0 0 0 0 0 0
1.740000 0 0 0 0 0 0
1.745000 0 0 0 0 0 0
1.750000 0 0 0 0 0 0
1.755000 0 0 0 0 0 0
1.760000 0 0 0 0 0 0
1.765000 0 0 0 0 0 0
1.770000 0 0 0 0 0 0
1.775000 0 0 0 0 0 0
1.780000 0 0 0 0 0 0
1.785000 0 0 0 0 0 0
1.790000 0 0 0 0 0 0
1.795000 0 0 0 0 0 0
1.800000 0 0 0 0 0 0
1.805000 0 0 0 0 0 0
1.810000 0 0 0 0 0 0
1.815000 0 0 0 0 0 0
1.820000 0 0 0 0 0 0
1.825000 0 0 0 0 0 0
1.830000 0 0 0 0 0 0
1.835000 0 0 0 0 0 0
1.840000 0 0 0 0 0 0
1.845000 0 0 0 0 0 0
1.850000 0 0 0 0 0 0
1.855000 0 0 0 0 0 0
1.860000 0 0 0 0 0 0
1.865000 0 0 0 0 0 0
1.870000 0 0 0 0 0 0
1.875000 0 0 0 0 0 0
1.880000 0 0 0 0 0 0
1.885000 0 0 0 0 0 0
1.890000 0 0 0 0 0 0
1.895000 0 0 0 0 0 0
1.900000 0 0 0 0 0 0
1.905000 0 0 0 0 0 0
1.910000 0 0 0 0 0 0
1.915000 0 0 0 0 0 0
1.920000 0 0 0 0 0 0
1.925000 0 0 0 0 0 0
1.930000 0 0 0 0 0 0
1.935000 0 0 0 0 0 0
1.940000 0 0 0 0 0 0
1.945000 0 0 0 0 0 0
1.950000 0 0 0 0 0 0
1.955000 0 0 0 0 0 0
1.960000 0 0 0 0 0 0
1.965000 0 0 0 0 0 0
1.970000 0 0 0 0 0 0
1.975000 0 0 0 0 0 0
1.980000 0 0 0 0 0 0
1.985000 0 0 0 0 0 0
1.990000 0 0 0 0 0 0
1.995000 0 0 0 0 0 0
2.000000 0 0 0 0 0 0
2.005000 0 0 0 0 0 0
2.010000 0 0 0 0 0 0
2.015000 0 0 0 0 0 0
2.020000 0 0 0 0 0 0
2.025000 0 0 0 0 0 0
2.030000 0 0 0 0 0 0
2.035000 0 0 0 0 0 0
2.040000 0 0 0 0 0 0
2.045000 0 0 0 0 0 0
2.050000 0 0 0 0 0 0
2.055000 0 0 0 0 0 0
2.060000 0 0 0 0 0 0
2.065000 0 0 0 0 0 0
2.070000 0 0 0 0 0 0
2.075000 0 0 0 0 0 0
2.080000 0 0 0 0 0 0
2.085000 0 0 0 0 0 0
2.090000 0 0 0 0 0 0
2.095000 0 0 0 0 0 0
2.100000 0 0 0 0 0 0
2.105000 0 0 0 0 0 0
2.110000 0 0 0 0 0 0
2.115000 0 0 0 0 0 0
2.120000 0 0 0 0 0 0
2.125000 0 0 0 0 0 0
2.130000 0 0 0 0 0 0
2.135000 0 0 0 0 0 0
2.140000 0 0 0 0 0 0
2.145000 0 0 0 0 0 0
2.150000 0 0 0 0 0 0
2.155000 0 0 0 0 0 0
2.160000 0 0 0 0 0 0
2.165000 0 0 0 0 0 0
2.170000 0 0 0 0 0 0
2.175000 0 0 0 0 0 0
2.180000 0 0 0 0 0 0
2.185000 0 0 0 0 0 0
2.190000 0 0 0 0 0 0
2.195000 0 0 0 0 0 0
2.200000 0 0 0 0 0 0
2.205000 0 0 0 0 0 0
2.210000 0 0 0 0 0 0
2.215000 0 0 0 0 0 0
2.220000 0 0 0 0 0 0
2.225000 0 0 0 0 0 0
2.230000 0 0 0 0 0 0
2.235000 0 0 0 0 0 0
2.240000 0 0 0 0 0 0
2.245000 0 0 0 0 0 0
2.250000 0 0 0 0 0 0
2.255000 0 0 0 0 0 0
2.260000 0 0 0 0 0 0
2.265000 0 0 0 0 0 0
2.270000 0 0 0 0 0 0
2.275000 0 0 0 0 0 0
2.280000 0 0 0 0 0 0
2.285000 0 0 0 0 0 0
2.290000 0 0 0 0 0 0
2.295000 0 0 0 0 0 0
2.300000 0 0 0 0 0 0
2.305000 0 0 0 0 0 0
2.310000 0 0 0 0 0 0
2.315000 0 0 0 0 0 0
2.320000 0 0 0 0 0 0
2.325000 0 0 0 0 0 0
2.330000 0 0 0 0 0 0
2.335000 0 0 0 0 0 0
2.340000 0 0 0 0 0 0
2.345000 0 0 0 0 0 0
2.350000 0 0 0 0 0 0
2.355000 0 0 0 0 0 0
2.360000 0 0 0 0 0 0
2.365000 0 0 0 0 0 0
2.370000 0 0 0 0 0 0
2.375000 0 0 0 0 0 0
2.380000 0 0 0 0 0 0
2.385000 0 0 0 0 0 0
2.390000 0 0 0 0 0 0
2.395000 0 0 0 0 0 0
2.400000 0 0 0 0 0 0
2.405000 0 0 0 0 0 0
