# Supplementary material for: Refining amino acid hydrophobicity for dynamics simulation of membrane proteins
Source: PeerJ. 2018 Jan 10;6:e4230. doi: 10.7717/peerj.4230 (PMC5767086; doi:10.7717/peerj.4230)
Supplement: Supplemental Information 1 — Version 2.4 of the CgProt force field is included as a tar.gz archive. The package includes parameter text files, Python scripts, and equilibrated bilayer coordinates needed for simulations with the free Gromacs software package. [file peerj-06-4230-s001.tgz › cgprot24/nb/table_POL_GL.xvg]

0.000000 0 0 206.91 6.174216e+02 0 0
0.005000 0 0 203.823 6.174216e+02 0 0
0.010000 0 0 200.736 6.174216e+02 0 0
0.015000 0 0 197.649 6.174216e+02 0 0
0.020000 0 0 194.561 6.174216e+02 0 0
0.025000 0 0 191.474 6.174216e+02 0 0
0.030000 0 0 188.387 6.174216e+02 0 0
0.035000 0 0 185.3 6.174216e+02 0 0
0.040000 0 0 182.213 6.174216e+02 0 0
0.045000 0 0 179.126 6.174216e+02 0 0
0.050000 0 0 176.039 6.174216e+02 0 0
0.055000 0 0 172.952 6.174216e+02 0 0
0.060000 0 0 169.864 6.174216e+02 0 0
0.065000 0 0 166.777 6.174216e+02 0 0
0.070000 0 0 163.69 6.174216e+02 0 0
0.075000 0 0 160.603 6.174216e+02 0 0
0.080000 0 0 157.516 6.174216e+02 0 0
0.085000 0 0 154.429 6.174216e+02 0 0
0.090000 0 0 151.342 6.174216e+02 0 0
0.095000 0 0 148.255 6.174216e+02 0 0
0.100000 0 0 145.168 6.174216e+02 0 0
0.105000 0 0 142.081 6.174216e+02 0 0
0.110000 0 0 138.993 6.174216e+02 0 0
0.115000 0 0 135.906 6.174216e+02 0 0
0.120000 0 0 132.819 6.174216e+02 0 0
0.125000 0 0 129.732 6.174216e+02 0 0
0.130000 0 0 126.645 6.174216e+02 0 0
0.135000 0 0 123.558 6.174216e+02 0 0
0.140000 0 0 120.471 6.174216e+02 0 0
0.145000 0 0 117.384 6.174216e+02 0 0
0.150000 0 0 114.297 6.174216e+02 0 0
0.155000 0 0 111.21 6.174216e+02 0 0
0.160000 0 0 108.122 6.174216e+02 0 0
0.165000 0 0 105.035 6.174216e+02 0 0
0.170000 0 0 101.948 6.174216e+02 0 0
0.175000 0 0 98.861 6.174216e+02 0 0
0.180000 0 0 95.7739 6.174216e+02 0 0
0.185000 0 0 92.6868 6.174216e+02 0 0
0.190000 0 0 89.5997 6.174216e+02 0 0
0.195000 0 0 86.5126 6.174216e+02 0 0
0.200000 0 0 83.4255 6.174216e+02 0 0
0.205000 0 0 80.3384 6.174216e+02 0 0
0.210000 0 0 77.2513 6.174216e+02 0 0
0.215000 0 0 74.1642 6.174216e+02 0 0
0.220000 0 0 71.077 6.174216e+02 0 0
0.225000 0 0 67.9899 6.174216e+02 0 0
0.230000 0 0 64.9028 6.174216e+02 0 0
0.235000 0 0 61.8157 6.174216e+02 0 0
0.240000 0 0 58.7286 6.174216e+02 0 0
0.245000 0 0 55.6415 6.174216e+02 0 0
0.250000 0 0 52.5544 6.174216e+02 0 0
0.255000 0 0 49.4673 6.174216e+02 0 0
0.260000 0 0 46.3802 6.174216e+02 0 0
0.265000 0 0 43.2931 6.174216e+02 0 0
0.270000 0 0 40.206 6.174216e+02 0 0
0.275000 0 0 37.1189 6.174216e+02 0 0
0.280000 0 0 34.0318 6.174216e+02 0 0
0.285000 0 0 30.9446 6.174216e+02 0 0
0.290000 0 0 27.8575 6.174216e+02 0 0
0.295000 0 0 24.7704 6.174216e+02 0 0
0.300000 0 0 22.0311 4.828006e+02 0 0
0.305000 0 0 19.8976 3.750582e+02 0 0
0.310000 0 0 18.2357 2.941945e+02 0 0
0.315000 0 0 16.9109 2.402094e+02 0 0
0.320000 0 0 15.7888 2.131029e+02 0 0
0.325000 0 0 14.735 2.128750e+02 0 0
0.330000 0 0 13.6232 2.323137e+02 0 0
0.335000 0 0 12.4212 2.474473e+02 0 0
0.340000 0 0 11.1591 2.563653e+02 0 0
0.345000 0 0 9.8679 2.590677e+02 0 0
0.350000 0 0 8.57876 2.555544e+02 0 0
0.355000 0 0 7.32272 2.458254e+02 0 0
0.360000 0 0 6.13086 2.298808e+02 0 0
0.365000 0 0 5.03125 2.099306e+02 0 0
0.370000 0 0 4.031 1.902292e+02 0 0
0.375000 0 0 3.12836 1.708830e+02 0 0
0.380000 0 0 2.32157 1.518919e+02 0 0
0.385000 0 0 1.60885 1.332559e+02 0 0
0.390000 0 0 0.988423 1.149750e+02 0 0
0.395000 0 0 0.45851 9.704923e+01 0 0
0.400000 0 0 0.01644 8.002901e+01 0 0
0.405000 0 0 -0.344281 6.450959e+01 0 0
0.410000 0 0 -0.631158 5.049117e+01 0 0
0.415000 0 0 -0.851695 3.797377e+01 0 0
0.420000 0 0 -1.0134 2.695738e+01 0 0
0.425000 0 0 -1.12377 1.744199e+01 0 0
0.430000 0 0 -1.19032 9.423266e+00 0 0
0.435000 0 0 -1.22 2.625829e+00 0 0
0.440000 0 0 -1.21834 -3.114352e+00 0 0
0.445000 0 0 -1.19062 -7.797277e+00 0 0
0.450000 0 0 -1.14213 -1.142295e+01 0 0
0.455000 0 0 -1.07815 -1.399136e+01 0 0
0.460000 0 0 -1.00398 -1.550252e+01 0 0
0.465000 0 0 -0.924868 -1.599710e+01 0 0
0.470000 0 0 -0.84452 -1.611613e+01 0 0
0.475000 0 0 -0.763964 -1.608070e+01 0 0
0.480000 0 0 -0.683971 -1.589081e+01 0 0
0.485000 0 0 -0.605313 -1.554646e+01 0 0
0.490000 0 0 -0.528763 -1.504766e+01 0 0
0.495000 0 0 -0.455094 -1.439439e+01 0 0
0.500000 0 0 -0.385027 -1.365237e+01 0 0
0.505000 0 0 -0.317875 -1.328602e+01 0 0
0.510000 0 0 -0.251389 -1.338579e+01 0 0
0.515000 0 0 -0.18324 -1.395166e+01 0 0
0.520000 0 0 -0.111096 -1.498364e+01 0 0
0.525000 0 0 -0.032627 -1.648173e+01 0 0
0.530000 0 0 0.054498 -1.844593e+01 0 0
0.535000 0 0 0.152378 -2.065223e+01 0 0
0.540000 0 0 0.259909 -2.224372e+01 0 0
0.545000 0 0 0.37365 -2.313637e+01 0 0
0.550000 0 0 0.490108 -2.333016e+01 0 0
0.555000 0 0 0.605787 -2.282511e+01 0 0
0.560000 0 0 0.717194 -2.162121e+01 0 0
0.565000 0 0 0.820834 -1.971845e+01 0 0
0.570000 0 0 0.913558 -1.738171e+01 0 0
0.575000 0 0 0.99493 -1.519547e+01 0 0
0.580000 0 0 1.0658 -1.318075e+01 0 0
0.585000 0 0 1.12702 -1.133757e+01 0 0
0.590000 0 0 1.17946 -9.665913e+00 0 0
0.595000 0 0 1.22397 -8.165792e+00 0 0
0.600000 0 0 1.2614 -6.837201e+00 0 0
0.605000 0 0 1.29258 -5.650619e+00 0 0
0.610000 0 0 1.31809 -4.568880e+00 0 0
0.615000 0 0 1.33844 -3.591866e+00 0 0
0.620000 0 0 1.35418 -2.719576e+00 0 0
0.625000 0 0 1.36581 -1.952011e+00 0 0
0.630000 0 0 1.37387 -1.289170e+00 0 0
0.635000 0 0 1.37888 -7.306446e-01 0 0
0.640000 0 0 1.38127 -2.283748e-01 0 0
0.645000 0 0 1.3812 2.506164e-01 0 0
0.650000 0 0 1.3788 7.063292e-01 0 0
0.655000 0 0 1.37418 1.138764e+00 0 0
0.660000 0 0 1.36745 1.547919e+00 0 0
0.665000 0 0 1.35874 1.933797e+00 0 0
0.670000 0 0 1.34815 2.297918e+00 0 0
0.675000 0 0 1.33574 2.671455e+00 0 0
0.680000 0 0 1.3214 3.066730e+00 0 0
0.685000 0 0 1.30503 3.483741e+00 0 0
0.690000 0 0 1.28653 3.922489e+00 0 0
0.695000 0 0 1.26577 4.382975e+00 0 0
0.700000 0 0 1.24266 4.865197e+00 0 0
0.705000 0 0 1.21709 5.358366e+00 0 0
0.710000 0 0 1.18923 5.771541e+00 0 0
0.715000 0 0 1.15954 6.084162e+00 0 0
0.720000 0 0 1.12855 6.296228e+00 0 0
0.725000 0 0 1.09675 6.407740e+00 0 0
0.730000 0 0 1.06464 6.418696e+00 0 0
0.735000 0 0 1.03273 6.329099e+00 0 0
0.740000 0 0 1.0015 6.155764e+00 0 0
0.745000 0 0 0.971179 5.973020e+00 0 0
0.750000 0 0 0.941772 5.789678e+00 0 0
0.755000 0 0 0.913283 5.605738e+00 0 0
0.760000 0 0 0.885716 5.421200e+00 0 0
0.765000 0 0 0.859072 5.236064e+00 0 0
0.770000 0 0 0.833356 5.050331e+00 0 0
0.775000 0 0 0.808599 4.840716e+00 0 0
0.780000 0 0 0.785091 4.548357e+00 0 0
0.785000 0 0 0.763258 4.170383e+00 0 0
0.790000 0 0 0.743529 3.706793e+00 0 0
0.795000 0 0 0.726333 3.157588e+00 0 0
0.800000 0 0 0.712096 2.522768e+00 0 0
0.805000 0 0 0.701248 1.802332e+00 0 0
0.810000 0 0 0.694027 1.121738e+00 0 0
0.815000 0 0 0.689657 6.636992e-01 0 0
0.820000 0 0 0.687017 4.297620e-01 0 0
0.825000 0 0 0.684986 4.199261e-01 0 0
0.830000 0 0 0.682444 6.341917e-01 0 0
0.835000 0 0 0.678271 1.072559e+00 0 0
0.840000 0 0 0.671345 1.734291e+00 0 0
0.845000 0 0 0.660952 2.392441e+00 0 0
0.850000 0 0 0.647727 2.866851e+00 0 0
0.855000 0 0 0.632589 3.157521e+00 0 0
0.860000 0 0 0.616458 3.264453e+00 0 0
0.865000 0 0 0.600251 3.187645e+00 0 0
0.870000 0 0 0.584888 2.927097e+00 0 0
0.875000 0 0 0.571284 2.488121e+00 0 0
0.880000 0 0 0.560034 2.018019e+00 0 0
0.885000 0 0 0.551045 1.583496e+00 0 0
0.890000 0 0 0.54414 1.184553e+00 0 0
0.895000 0 0 0.53914 8.211905e-01 0 0
0.900000 0 0 0.535868 4.934075e-01 0 0
0.905000 0 0 0.534147 2.012043e-01 0 0
0.910000 0 0 0.533795 -5.203574e-02 0 0
0.915000 0 0 0.534539 -2.318506e-01 0 0
0.920000 0 0 0.535976 -3.292377e-01 0 0
0.925000 0 0 0.537694 -3.441972e-01 0 0
0.930000 0 0 0.539281 -2.767289e-01 0 0
0.935000 0 0 0.540324 -1.268330e-01 0 0
0.940000 0 0 0.540412 1.054907e-01 0 0
0.945000 0 0 0.539146 4.038780e-01 0 0
0.950000 0 0 0.536413 6.843468e-01 0 0
0.955000 0 0 0.532353 9.350271e-01 0 0
0.960000 0 0 0.527113 1.155919e+00 0 0
0.965000 0 0 0.520843 1.347022e+00 0 0
0.970000 0 0 0.513692 1.508337e+00 0 0
0.975000 0 0 0.505809 1.639863e+00 0 0
0.980000 0 0 0.497343 1.742038e+00 0 0
0.985000 0 0 0.488436 1.816125e+00 0 0
0.990000 0 0 0.479228 1.862207e+00 0 0
0.995000 0 0 0.46986 1.880281e+00 0 0
1.000000 0 0 0.460472 1.870350e+00 0 0
1.005000 0 0 0.451203 1.832411e+00 0 0
1.010000 0 0 0.442195 1.766467e+00 0 0
1.015000 0 0 0.433547 1.699141e+00 0 0
1.020000 0 0 0.42513 1.675096e+00 0 0
1.025000 0 0 0.416723 1.695039e+00 0 0
1.030000 0 0 0.408106 1.758968e+00 0 0
1.035000 0 0 0.39906 1.866885e+00 0 0
1.040000 0 0 0.389364 2.018788e+00 0 0
1.045000 0 0 0.378799 2.214651e+00 0 0
1.050000 0 0 0.367267 2.382345e+00 0 0
1.055000 0 0 0.355133 2.455220e+00 0 0
1.060000 0 0 0.342873 2.433276e+00 0 0
1.065000 0 0 0.330959 2.316512e+00 0 0
1.070000 0 0 0.319866 2.104928e+00 0 0
1.075000 0 0 0.310067 1.798525e+00 0 0
1.080000 0 0 0.302037 1.401200e+00 0 0
1.085000 0 0 0.295923 1.068737e+00 0 0
1.090000 0 0 0.291107 8.820064e-01 0 0
1.095000 0 0 0.28686 8.410086e-01 0 0
1.100000 0 0 0.282454 9.457435e-01 0 0
1.105000 0 0 0.27716 1.196211e+00 0 0
1.110000 0 0 0.270249 1.592411e+00 0 0
1.115000 0 0 0.261001 2.119814e+00 0 0
1.120000 0 0 0.249167 2.596317e+00 0 0
1.125000 0 0 0.235214 2.967172e+00 0 0
1.130000 0 0 0.219671 3.232378e+00 0 0
1.135000 0 0 0.203066 3.391935e+00 0 0
1.140000 0 0 0.185928 3.445844e+00 0 0
1.145000 0 0 0.168784 3.394105e+00 0 0
1.150000 0 0 0.152145 3.258499e+00 0 0
1.155000 0 0 0.136103 3.169721e+00 0 0
1.160000 0 0 0.120333 3.149553e+00 0 0
1.165000 0 0 0.104493 3.197995e+00 0 0
1.170000 0 0 0.088239 3.315047e+00 0 0
1.175000 0 0 0.071228 3.500709e+00 0 0
1.180000 0 0 0.053117 3.754980e+00 0 0
1.185000 0 0 0.033607 4.038561e+00 0 0
1.190000 0 0 0.012912 4.220730e+00 0 0
1.195000 0 0 0 0 0 0
1.200000 0 0 0 0 0 0
1.205000 0 0 0 0 0 0
1.210000 0 0 0 0 0 0
1.215000 0 0 0 0 0 0
1.220000 0 0 0 0 0 0
1.225000 0 0 0 0 0 0
1.230000 0 0 0 0 0 0
1.235000 0 0 0 0 0 0
1.240000 0 0 0 0 0 0
1.245000 0 0 0 0 0 0
1.250000 0 0 0 0 0 0
1.255000 0 0 0 0 0 0
1.260000 0 0 0 0 0 0
1.265000 0 0 0 0 0 0
1.270000 0 0 0 0 0 0
1.275000 0 0 0 0 0 0
1.280000 0 0 0 0 0 0
1.285000 0 0 0 0 0 0
1.290000 0 0 0 0 0 0
1.295000 0 0 0 0 0 0
1.300000 0 0 0 0 0 0
1.305000 0 0 0 0 0 0
1.310000 0 0 0 0 0 0
1.315000 0 0 0 0 0 0
1.320000 0 0 0 0 0 0
1.325000 0 0 0 0 0 0
1.330000 0 0 0 0 0 0
1.335000 0 0 0 0 0 0
1.340000 0 0 0 0 0 0
1.345000 0 0 0 0 0 0
1.350000 0 0 0 0 0 0
1.355000 0 0 0 0 0 0
1.360000 0 0 0 0 0 0
1.365000 0 0 0 0 0 0
1.370000 0 0 0 0 0 0
1.375000 0 0 0 0 0 0
1.380000 0 0 0 0 0 0
1.385000 0 0 0 0 0 0
1.390000 0 0 0 0 0 0
1.395000 0 0 0 0 0 0
1.400000 0 0 0 0 0 0
1.405000 0 0 0 0 0 0
1.410000 0 0 0 0 0 0
1.415000 0 0 0 0 0 0
1.420000 0 0 0 0 0 0
1.425000 0 0 0 0 0 0
1.430000 0 0 0 0 0 0
1.435000 0 0 0 0 0 0
1.440000 0 0 0 0 0 0
1.445000 0 0 0 0 0 0
1.450000 0 0 0 0 0 0
1.455000 0 0 0 0 0 0
1.460000 0 0 0 0 0 0
1.465000 0 0 0 0 0 0
1.470000 0 0 0 0 0 0
1.475000 0 0 0 0 0 0
1.480000 0 0 0 0 0 0
1.485000 0 0 0 0 0 0
1.490000 0 0 0 0 0 0
1.495000 0 0 0 0 0 0
1.500000 0 0 0 0 0 0
1.505000 0 0 0 0 0 0
1.510000 0 0 0 0 0 0
1.515000 0 0 0 0 0 0
1.520000 0 0 0 0 0 0
1.525000 0 0 0 0 0 0
1.530000 0 0 0 0 0 0
1.535000 0 0 0 0 0 0
1.540000 0 0 0 0 0 0
1.545000 0 0 0 0 0 0
1.550000 0 0 0 0 0 0
1.555000 0 0 0 0 0 0
1.560000 0 0 0 0 0 0
1.565000 0 0 0 0 0 0
1.570000 0 0 0 0 0 0
1.575000 0 0 0 0 0 0
1.580000 0 0 0 0 0 0
1.585000 0 0 0 0 0 0
1.590000 0 0 0 0 0 0
1.595000 0 0 0 0 0 0
1.600000 0 0 0 0 0 0
1.605000 0 0 0 0 0 0
1.610000 0 0 0 0 0 0
1.615000 0 0 0 0 0 0
1.620000 0 0 0 0 0 0
1.625000 0 0 0 0 0 0
1.630000 0 0 0 0 0 0
1.635000 0 0 0 0 0 0
1.640000 0 0 0 0 0 0
1.645000 0 0 0 0 0 0
1.650000 0 0 0 0 0 0
1.655000 0 0 0 0 0 0
1.660000 0 0 0 0 0 0
1.665000 0 0 0 0 0 0
1.670000 0 0 0 0 0 0
1.675000 0 0 0 0 0 0
1.680000 0 0 0 0 0 0
1.685000 0 0 0 0 0 0
1.690000 0 0 0 0 0 0
1.695000 0 0 0 0 0 0
1.700000 0 0 0 0 0 0
1.705000 0 0 0 0 0 0
1.710000 0 0 0 0 0 0
1.715000 0 0 0 0 0 0
1.720000 0 0 0 0 0 0
1.725000 0 0 0 0 0 0
1.730000 0 0 0 0 0 0
1.735000 0 0 0 0 0 0
1.740000 0 0 0 0 0 0
1.745000 0 0 0 0 0 0
1.750000 0 0 0 0 0 0
1.755000 0 0 0 0 0 0
1.760000 0 0 0 0 0 0
1.765000 0 0 0 0 0 0
1.770000 0 0 0 0 0 0
1.775000 0 0 0 0 0 0
1.780000 0 0 0 0 0 0
1.785000 0 0 0 0 0 0
1.790000 0 0 0 0 0 0
1.795000 0 0 0 0 0 0
1.800000 0 0 0 0 0 0
1.805000 0 0 0 0 0 0
1.810000 0 0 0 0 0 0
1.815000 0 0 0 0 0 0
1.820000 0 0 0 0 0 0
1.825000 0 0 0 0 0 0
1.830000 0 0 0 0 0 0
1.835000 0 0 0 0 0 0
1.840000 0 0 0 0 0 0
1.845000 0 0 0 0 0 0
1.850000 0 0 0 0 0 0
1.855000 0 0 0 0 0 0
1.860000 0 0 0 0 0 0
1.865000 0 0 0 0 0 0
1.870000 0 0 0 0 0 0
1.875000 0 0 0 0 0 0
1.880000 0 0 0 0 0 0
1.885000 0 0 0 0 0 0
1.890000 0 0 0 0 0 0
1.895000 0 0 0 0 0 0
1.900000 0 0 0 0 0 0
1.905000 0 0 0 0 0 0
1.910000 0 0 0 0 0 0
1.915000 0 0 0 0 0 0
1.920000 0 0 0 0 0 0
1.925000 0 0 0 0 0 0
1.930000 0 0 0 0 0 0
1.935000 0 0 0 0 0 0
1.940000 0 0 0 0 0 0
1.945000 0 0 0 0 0 0
1.950000 0 0 0 0 0 0
1.955000 0 0 0 0 0 0
1.960000 0 0 0 0 0 0
1.965000 0 0 0 0 0 0
1.970000 0 0 0 0 0 0
1.975000 0 0 0 0 0 0
1.980000 0 0 0 0 0 0
1.985000 0 0 0 0 0 0
1.990000 0 0 0 0 0 0
1.995000 0 0 0 0 0 0
2.000000 0 0 0 0 0 0
2.005000 0 0 0 0 0 0
2.010000 0 0 0 0 0 0
2.015000 0 0 0 0 0 0
2.020000 0 0 0 0 0 0
2.025000 0 0 0 0 0 0
2.030000 0 0 0 0 0 0
2.035000 0 0 0 0 0 0
2.040000 0 0 0 0 0 0
2.045000 0 0 0 0 0 0
2.050000 0 0 0 0 0 0
2.055000 0 0 0 0 0 0
2.060000 0 0 0 0 0 0
2.065000 0 0 0 0 0 0
2.070000 0 0 0 0 0 0
2.075000 0 0 0 0 0 0
2.080000 0 0 0 0 0 0
2.085000 0 0 0 0 0 0
2.090000 0 0 0 0 0 0
2.095000 0 0 0 0 0 0
2.100000 0 0 0 0 0 0
2.105000 0 0 0 0 0 0
2.110000 0 0 0 0 0 0
2.115000 0 0 0 0 0 0
2.120000 0 0 0 0 0 0
2.125000 0 0 0 0 0 0
2.130000 0 0 0 0 0 0
2.135000 0 0 0 0 0 0
2.140000 0 0 0 0 0 0
2.145000 0 0 0 0 0 0
2.150000 0 0 0 0 0 0
2.155000 0 0 0 0 0 0
2.160000 0 0 0 0 0 0
2.165000 0 0 0 0 0 0
2.170000 0 0 0 0 0 0
2.175000 0 0 0 0 0 0
2.180000 0 0 0 0 0 0
2.185000 0 0 0 0 0 0
2.190000 0 0 0 0 0 0
2.195000 0 0 0 0 0 0
2.200000 0 0 0 0 0 0
2.205000 0 0 0 0 0 0
2.210000 0 0 0 0 0 0
2.215000 0 0 0 0 0 0
2.220000 0 0 0 0 0 0
2.225000 0 0 0 0 0 0
2.230000 0 0 0 0 0 0
2.235000 0 0 0 0 0 0
2.240000 0 0 0 0 0 0
2.245000 0 0 0 0 0 0
2.250000 0 0 0 0 0 0
2.255000 0 0 0 0 0 0
2.260000 0 0 0 0 0 0
2.265000 0 0 0 0 0 0
2.270000 0 0 0 0 0 0
2.275000 0 0 0 0 0 0
2.280000 0 0 0 0 0 0
2.285000 0 0 0 0 0 0
2.290000 0 0 0 0 0 0
2.295000 0 0 0 0 0 0
2.300000 0 0 0 0 0 0
2.305000 0 0 0 0 0 0
2.310000 0 0 0 0 0 0
2.315000 0 0 0 0 0 0
2.320000 0 0 0 0 0 0
2.325000 0 0 0 0 0 0
2.330000 0 0 0 0 0 0
2.335000 0 0 0 0 0 0
2.340000 0 0 0 0 0 0
2.345000 0 0 0 0 0 0
2.350000 0 0 0 0 0 0
2.355000 0 0 0 0 0 0
2.360000 0 0 0 0 0 0
2.365000 0 0 0 0 0 0
2.370000 0 0 0 0 0 0
2.375000 0 0 0 0 0 0
2.380000 0 0 0 0 0 0
2.385000 0 0 0 0 0 0
2.390000 0 0 0 0 0 0
2.395000 0 0 0 0 0 0
2.400000 0 0 0 0 0 0
2.405000 0 0 0 0 0 0
