# Supplementary material for: Refining amino acid hydrophobicity for dynamics simulation of membrane proteins
Source: PeerJ. 2018 Jan 10;6:e4230. doi: 10.7717/peerj.4230 (PMC5767086; doi:10.7717/peerj.4230)
Supplement: Supplemental Information 1 — Version 2.4 of the CgProt force field is included as a tar.gz archive. The package includes parameter text files, Python scripts, and equilibrated bilayer coordinates needed for simulations with the free Gromacs software package. [file peerj-06-4230-s001.tgz › cgprot24/nb/table_POL_HH.xvg]

0.000000 0 0 110.864 3.059324e+02 0 0
0.005000 0 0 109.334 3.059324e+02 0 0
0.010000 0 0 107.804 3.059324e+02 0 0
0.015000 0 0 106.275 3.059324e+02 0 0
0.020000 0 0 104.745 3.059324e+02 0 0
0.025000 0 0 103.215 3.059324e+02 0 0
0.030000 0 0 101.686 3.059324e+02 0 0
0.035000 0 0 100.156 3.059324e+02 0 0
0.040000 0 0 98.6263 3.059324e+02 0 0
0.045000 0 0 97.0967 3.059324e+02 0 0
0.050000 0 0 95.567 3.059324e+02 0 0
0.055000 0 0 94.0373 3.059324e+02 0 0
0.060000 0 0 92.5077 3.059324e+02 0 0
0.065000 0 0 90.978 3.059324e+02 0 0
0.070000 0 0 89.4484 3.059324e+02 0 0
0.075000 0 0 87.9187 3.059324e+02 0 0
0.080000 0 0 86.389 3.059324e+02 0 0
0.085000 0 0 84.8594 3.059324e+02 0 0
0.090000 0 0 83.3297 3.059324e+02 0 0
0.095000 0 0 81.8001 3.059324e+02 0 0
0.100000 0 0 80.2704 3.059324e+02 0 0
0.105000 0 0 78.7407 3.059324e+02 0 0
0.110000 0 0 77.2111 3.059324e+02 0 0
0.115000 0 0 75.6814 3.059324e+02 0 0
0.120000 0 0 74.1517 3.059324e+02 0 0
0.125000 0 0 72.6221 3.059324e+02 0 0
0.130000 0 0 71.0924 3.059324e+02 0 0
0.135000 0 0 69.5628 3.059324e+02 0 0
0.140000 0 0 68.0331 3.059324e+02 0 0
0.145000 0 0 66.5034 3.059324e+02 0 0
0.150000 0 0 64.9738 3.059324e+02 0 0
0.155000 0 0 63.4441 3.059324e+02 0 0
0.160000 0 0 61.9144 3.059324e+02 0 0
0.165000 0 0 60.3848 3.059324e+02 0 0
0.170000 0 0 58.8551 3.059324e+02 0 0
0.175000 0 0 57.3254 3.059324e+02 0 0
0.180000 0 0 55.7958 3.059324e+02 0 0
0.185000 0 0 54.2661 3.059324e+02 0 0
0.190000 0 0 52.7365 3.059324e+02 0 0
0.195000 0 0 51.2068 3.059324e+02 0 0
0.200000 0 0 49.6771 3.059324e+02 0 0
0.205000 0 0 48.1475 3.059324e+02 0 0
0.210000 0 0 46.6178 3.059324e+02 0 0
0.215000 0 0 45.0881 3.059324e+02 0 0
0.220000 0 0 43.5585 3.059324e+02 0 0
0.225000 0 0 42.0288 3.059324e+02 0 0
0.230000 0 0 40.4992 3.059324e+02 0 0
0.235000 0 0 38.9695 3.059324e+02 0 0
0.240000 0 0 37.4398 3.059324e+02 0 0
0.245000 0 0 35.9102 3.059324e+02 0 0
0.250000 0 0 34.3805 3.059324e+02 0 0
0.255000 0 0 32.8509 3.059324e+02 0 0
0.260000 0 0 31.3212 3.059324e+02 0 0
0.265000 0 0 29.7915 3.059324e+02 0 0
0.270000 0 0 28.2619 3.059324e+02 0 0
0.275000 0 0 26.7322 3.059324e+02 0 0
0.280000 0 0 25.2025 3.059324e+02 0 0
0.285000 0 0 23.6729 3.059324e+02 0 0
0.290000 0 0 22.1662 2.964900e+02 0 0
0.295000 0 0 20.7105 2.855173e+02 0 0
0.300000 0 0 19.3136 2.730142e+02 0 0
0.305000 0 0 17.9829 2.589807e+02 0 0
0.310000 0 0 16.7263 2.434169e+02 0 0
0.315000 0 0 15.5513 2.263227e+02 0 0
0.320000 0 0 14.4654 2.079032e+02 0 0
0.325000 0 0 13.4731 1.889426e+02 0 0
0.330000 0 0 12.5768 1.695176e+02 0 0
0.335000 0 0 11.7787 1.496284e+02 0 0
0.340000 0 0 11.0813 1.292748e+02 0 0
0.345000 0 0 10.4867 1.084570e+02 0 0
0.350000 0 0 9.99746 8.717496e+01 0 0
0.355000 0 0 9.61429 6.661721e+01 0 0
0.360000 0 0 9.3249 4.978769e+01 0 0
0.365000 0 0 9.10996 3.683287e+01 0 0
0.370000 0 0 8.95011 2.775274e+01 0 0
0.375000 0 0 8.82597 2.254730e+01 0 0
0.380000 0 0 8.71818 2.121656e+01 0 0
0.385000 0 0 8.60735 2.376050e+01 0 0
0.390000 0 0 8.47711 2.809257e+01 0 0
0.395000 0 0 8.32935 3.071437e+01 0 0
0.400000 0 0 8.17291 3.157074e+01 0 0
0.405000 0 0 8.01659 3.066171e+01 0 0
0.410000 0 0 7.86923 2.798726e+01 0 0
0.415000 0 0 7.73966 2.354739e+01 0 0
0.420000 0 0 7.6367 1.734211e+01 0 0
0.425000 0 0 7.56683 1.080895e+01 0 0
0.430000 0 0 7.52656 5.502380e+00 0 0
0.435000 0 0 7.50976 1.422992e+00 0 0
0.440000 0 0 7.51029 -1.429215e+00 0 0
0.445000 0 0 7.52201 -3.054242e+00 0 0
0.450000 0 0 7.53879 -3.452089e+00 0 0
0.455000 0 0 7.55449 -2.630064e+00 0 0
0.460000 0 0 7.56459 -1.447856e+00 0 0
0.465000 0 0 7.56935 -4.952551e-01 0 0
0.470000 0 0 7.56992 2.277386e-01 0 0
0.475000 0 0 7.56745 7.211253e-01 0 0
0.480000 0 0 7.56309 9.849050e-01 0 0
0.485000 0 0 7.55799 1.019078e+00 0 0
0.490000 0 0 7.55328 8.326649e-01 0 0
0.495000 0 0 7.54957 6.757249e-01 0 0
0.500000 0 0 7.54629 6.614624e-01 0 0
0.505000 0 0 7.54272 7.898774e-01 0 0
0.510000 0 0 7.53815 1.060970e+00 0 0
0.515000 0 0 7.53187 1.474740e+00 0 0
0.520000 0 0 7.52316 2.031188e+00 0 0
0.525000 0 0 7.51133 2.710303e+00 0 0
0.530000 0 0 7.49632 3.261510e+00 0 0
0.535000 0 0 7.47905 3.609507e+00 0 0
0.540000 0 0 7.46056 3.754293e+00 0 0
0.545000 0 0 7.44185 3.695868e+00 0 0
0.550000 0 0 7.42394 3.434234e+00 0 0
0.555000 0 0 7.40785 2.969388e+00 0 0
0.560000 0 0 7.39453 2.368476e+00 0 0
0.565000 0 0 7.38353 2.106175e+00 0 0
0.570000 0 0 7.37275 2.274912e+00 0 0
0.575000 0 0 7.36006 2.874688e+00 0 0
0.580000 0 0 7.34329 3.905503e+00 0 0
0.585000 0 0 7.32029 5.367356e+00 0 0
0.590000 0 0 7.2889 7.260247e+00 0 0
0.595000 0 0 7.24709 9.450174e+00 0 0
0.600000 0 0 7.19495 1.134500e+01 0 0
0.605000 0 0 7.13425 1.287452e+01 0 0
0.610000 0 0 7.06682 1.403875e+01 0 0
0.615000 0 0 6.99447 1.483768e+01 0 0
0.620000 0 0 6.91905 1.527132e+01 0 0
0.625000 0 0 6.84237 1.533965e+01 0 0
0.630000 0 0 6.76614 1.514670e+01 0 0
0.635000 0 0 6.69081 1.499374e+01 0 0
0.640000 0 0 6.61611 1.489986e+01 0 0
0.645000 0 0 6.54172 1.486507e+01 0 0
0.650000 0 0 6.46736 1.488935e+01 0 0
0.655000 0 0 6.39272 1.497272e+01 0 0
0.660000 0 0 6.31753 1.511517e+01 0 0
0.665000 0 0 6.24147 1.531938e+01 0 0
0.670000 0 0 6.16423 1.559055e+01 0 0
0.675000 0 0 6.08545 1.592880e+01 0 0
0.680000 0 0 6.00482 1.633413e+01 0 0
0.685000 0 0 5.922 1.680654e+01 0 0
0.690000 0 0 5.83665 1.734603e+01 0 0
0.695000 0 0 5.74843 1.795260e+01 0 0
0.700000 0 0 5.65735 1.840697e+01 0 0
0.705000 0 0 5.56507 1.843306e+01 0 0
0.710000 0 0 5.47374 1.803000e+01 0 0
0.715000 0 0 5.38549 1.719778e+01 0 0
0.720000 0 0 5.30248 1.593640e+01 0 0
0.725000 0 0 5.22684 1.424587e+01 0 0
0.730000 0 0 5.16073 1.212770e+01 0 0
0.735000 0 0 5.10546 1.005162e+01 0 0
0.740000 0 0 5.05952 8.390460e+00 0 0
0.745000 0 0 5.02086 7.144231e+00 0 0
0.750000 0 0 4.98739 6.312929e+00 0 0
0.755000 0 0 4.95704 5.896555e+00 0 0
0.760000 0 0 4.92773 5.895108e+00 0 0
0.765000 0 0 4.8974 6.303552e+00 0 0
0.770000 0 0 4.86438 6.920754e+00 0 0
0.775000 0 0 4.82802 7.642326e+00 0 0
0.780000 0 0 4.78778 8.468270e+00 0 0
0.785000 0 0 4.74316 9.398584e+00 0 0
0.790000 0 0 4.69362 1.043327e+01 0 0
0.795000 0 0 4.63865 1.157233e+01 0 0
0.800000 0 0 4.57774 1.279090e+01 0 0
0.805000 0 0 4.51133 1.369716e+01 0 0
0.810000 0 0 4.44151 1.415591e+01 0 0
0.815000 0 0 4.37052 1.416715e+01 0 0
0.820000 0 0 4.30059 1.373089e+01 0 0
0.825000 0 0 4.23396 1.284712e+01 0 0
0.830000 0 0 4.17286 1.151585e+01 0 0
0.835000 0 0 4.11949 9.821518e+00 0 0
0.840000 0 0 4.07395 8.475794e+00 0 0
0.845000 0 0 4.03388 7.639617e+00 0 0
0.850000 0 0 3.99671 7.312987e+00 0 0
0.855000 0 0 3.9599 7.495904e+00 0 0
0.860000 0 0 3.9209 8.188367e+00 0 0
0.865000 0 0 3.87717 9.390378e+00 0 0
0.870000 0 0 3.82626 1.097537e+01 0 0
0.875000 0 0 3.76794 1.229388e+01 0 0
0.880000 0 0 3.70392 1.325409e+01 0 0
0.885000 0 0 3.636 1.385602e+01 0 0
0.890000 0 0 3.56596 1.409966e+01 0 0
0.895000 0 0 3.4956 1.398501e+01 0 0
0.900000 0 0 3.4267 1.351207e+01 0 0
0.905000 0 0 3.36096 1.277934e+01 0 0
0.910000 0 0 3.29877 1.211430e+01 0 0
0.915000 0 0 3.23966 1.154309e+01 0 0
0.920000 0 0 3.18318 1.106569e+01 0 0
0.925000 0 0 3.12885 1.068213e+01 0 0
0.930000 0 0 3.0762 1.039238e+01 0 0
0.935000 0 0 3.02477 1.019646e+01 0 0
0.940000 0 0 2.97414 1.004939e+01 0 0
0.945000 0 0 2.92437 9.851901e+00 0 0
0.950000 0 0 2.87571 9.600427e+00 0 0
0.955000 0 0 2.82845 9.294963e+00 0 0
0.960000 0 0 2.78285 8.935510e+00 0 0
0.965000 0 0 2.73919 8.522068e+00 0 0
0.970000 0 0 2.69772 8.054636e+00 0 0
0.975000 0 0 2.65857 7.637511e+00 0 0
0.980000 0 0 2.62101 7.422610e+00 0 0
0.985000 0 0 2.58401 7.411220e+00 0 0
0.990000 0 0 2.54656 7.603339e+00 0 0
0.995000 0 0 2.50764 7.998969e+00 0 0
1.000000 0 0 2.46623 8.598109e+00 0 0
1.005 0 0 2.40457 12.33115 0 0
1.01 0 0 2.34292 12.33115 0 0
1.015 0 0 2.28126 12.33115 0 0
1.02 0 0 2.21961 12.33115 0 0
1.025 0 0 2.15795 12.33115 0 0
1.03 0 0 2.0963 12.33115 0 0
1.035 0 0 2.03464 12.33115 0 0
1.04 0 0 1.97298 12.33115 0 0
1.045 0 0 1.91133 12.33115 0 0
1.05 0 0 1.84967 12.33115 0 0
1.055 0 0 1.78802 12.33115 0 0
1.06 0 0 1.72636 12.33115 0 0
1.065 0 0 1.66471 12.33115 0 0
1.07 0 0 1.60305 12.33115 0 0
1.075 0 0 1.54139 12.33115 0 0
1.08 0 0 1.47974 12.33115 0 0
1.085 0 0 1.41808 12.33115 0 0
1.09 0 0 1.35643 12.33115 0 0
1.095 0 0 1.29477 12.33115 0 0
1.1 0 0 1.23312 12.33115 0 0
1.105 0 0 1.17146 12.33115 0 0
1.11 0 0 1.1098 12.33115 0 0
1.115 0 0 1.04815 12.33115 0 0
1.12 0 0 0.986492 12.33115 0 0
1.125 0 0 0.924836 12.33115 0 0
1.13 0 0 0.863181 12.33115 0 0
1.135 0 0 0.801525 12.33115 0 0
1.14 0 0 0.739869 12.33115 0 0
1.145 0 0 0.678213 12.33115 0 0
1.15 0 0 0.616558 12.33115 0 0
1.155 0 0 0.554902 12.33115 0 0
1.16 0 0 0.493246 12.33115 0 0
1.165 0 0 0.43159 12.33115 0 0
1.17 0 0 0.369935 12.33115 0 0
1.175 0 0 0.308279 12.33115 0 0
1.18 0 0 0.246623 12.33115 0 0
1.185 0 0 0.184967 12.33115 0 0
1.19 0 0 0.123312 12.33115 0 0
1.195 0 0 0.0616558 12.33115 0 0
1.200000 0 0 0 0 0 0
1.205000 0 0 0 0 0 0
1.210000 0 0 0 0 0 0
1.215000 0 0 0 0 0 0
1.220000 0 0 0 0 0 0
1.225000 0 0 0 0 0 0
1.230000 0 0 0 0 0 0
1.235000 0 0 0 0 0 0
1.240000 0 0 0 0 0 0
1.245000 0 0 0 0 0 0
1.250000 0 0 0 0 0 0
1.255000 0 0 0 0 0 0
1.260000 0 0 0 0 0 0
1.265000 0 0 0 0 0 0
1.270000 0 0 0 0 0 0
1.275000 0 0 0 0 0 0
1.280000 0 0 0 0 0 0
1.285000 0 0 0 0 0 0
1.290000 0 0 0 0 0 0
1.295000 0 0 0 0 0 0
1.300000 0 0 0 0 0 0
1.305000 0 0 0 0 0 0
1.310000 0 0 0 0 0 0
1.315000 0 0 0 0 0 0
1.320000 0 0 0 0 0 0
1.325000 0 0 0 0 0 0
1.330000 0 0 0 0 0 0
1.335000 0 0 0 0 0 0
1.340000 0 0 0 0 0 0
1.345000 0 0 0 0 0 0
1.350000 0 0 0 0 0 0
1.355000 0 0 0 0 0 0
1.360000 0 0 0 0 0 0
1.365000 0 0 0 0 0 0
1.370000 0 0 0 0 0 0
1.375000 0 0 0 0 0 0
1.380000 0 0 0 0 0 0
1.385000 0 0 0 0 0 0
1.390000 0 0 0 0 0 0
1.395000 0 0 0 0 0 0
1.400000 0 0 0 0 0 0
1.405000 0 0 0 0 0 0
1.410000 0 0 0 0 0 0
1.415000 0 0 0 0 0 0
1.420000 0 0 0 0 0 0
1.425000 0 0 0 0 0 0
1.430000 0 0 0 0 0 0
1.435000 0 0 0 0 0 0
1.440000 0 0 0 0 0 0
1.445000 0 0 0 0 0 0
1.450000 0 0 0 0 0 0
1.455000 0 0 0 0 0 0
1.460000 0 0 0 0 0 0
1.465000 0 0 0 0 0 0
1.470000 0 0 0 0 0 0
1.475000 0 0 0 0 0 0
1.480000 0 0 0 0 0 0
1.485000 0 0 0 0 0 0
1.490000 0 0 0 0 0 0
1.495000 0 0 0 0 0 0
1.500000 0 0 0 0 0 0
1.505000 0 0 0 0 0 0
1.510000 0 0 0 0 0 0
1.515000 0 0 0 0 0 0
1.520000 0 0 0 0 0 0
1.525000 0 0 0 0 0 0
1.530000 0 0 0 0 0 0
1.535000 0 0 0 0 0 0
1.540000 0 0 0 0 0 0
1.545000 0 0 0 0 0 0
1.550000 0 0 0 0 0 0
1.555000 0 0 0 0 0 0
1.560000 0 0 0 0 0 0
1.565000 0 0 0 0 0 0
1.570000 0 0 0 0 0 0
1.575000 0 0 0 0 0 0
1.580000 0 0 0 0 0 0
1.585000 0 0 0 0 0 0
1.590000 0 0 0 0 0 0
1.595000 0 0 0 0 0 0
1.600000 0 0 0 0 0 0
1.605000 0 0 0 0 0 0
1.610000 0 0 0 0 0 0
1.615000 0 0 0 0 0 0
1.620000 0 0 0 0 0 0
1.625000 0 0 0 0 0 0
1.630000 0 0 0 0 0 0
1.635000 0 0 0 0 0 0
1.640000 0 0 0 0 0 0
1.645000 0 0 0 0 0 0
1.650000 0 0 0 0 0 0
1.655000 0 0 0 0 0 0
1.660000 0 0 0 0 0 0
1.665000 0 0 0 0 0 0
1.670000 0 0 0 0 0 0
1.675000 0 0 0 0 0 0
1.680000 0 0 0 0 0 0
1.685000 0 0 0 0 0 0
1.690000 0 0 0 0 0 0
1.695000 0 0 0 0 0 0
1.700000 0 0 0 0 0 0
1.705000 0 0 0 0 0 0
1.710000 0 0 0 0 0 0
1.715000 0 0 0 0 0 0
1.720000 0 0 0 0 0 0
1.725000 0 0 0 0 0 0
1.730000 0 0 0 0 0 0
1.735000 0 0 0 0 0 0
1.740000 0 0 0 0 0 0
1.745000 0 0 0 0 0 0
1.750000 0 0 0 0 0 0
1.755000 0 0 0 0 0 0
1.760000 0 0 0 0 0 0
1.765000 0 0 0 0 0 0
1.770000 0 0 0 0 0 0
1.775000 0 0 0 0 0 0
1.780000 0 0 0 0 0 0
1.785000 0 0 0 0 0 0
1.790000 0 0 0 0 0 0
1.795000 0 0 0 0 0 0
1.800000 0 0 0 0 0 0
1.805000 0 0 0 0 0 0
1.810000 0 0 0 0 0 0
1.815000 0 0 0 0 0 0
1.820000 0 0 0 0 0 0
1.825000 0 0 0 0 0 0
1.830000 0 0 0 0 0 0
1.835000 0 0 0 0 0 0
1.840000 0 0 0 0 0 0
1.845000 0 0 0 0 0 0
1.850000 0 0 0 0 0 0
1.855000 0 0 0 0 0 0
1.860000 0 0 0 0 0 0
1.865000 0 0 0 0 0 0
1.870000 0 0 0 0 0 0
1.875000 0 0 0 0 0 0
1.880000 0 0 0 0 0 0
1.885000 0 0 0 0 0 0
1.890000 0 0 0 0 0 0
1.895000 0 0 0 0 0 0
1.900000 0 0 0 0 0 0
1.905000 0 0 0 0 0 0
1.910000 0 0 0 0 0 0
1.915000 0 0 0 0 0 0
1.920000 0 0 0 0 0 0
1.925000 0 0 0 0 0 0
1.930000 0 0 0 0 0 0
1.935000 0 0 0 0 0 0
1.940000 0 0 0 0 0 0
1.945000 0 0 0 0 0 0
1.950000 0 0 0 0 0 0
1.955000 0 0 0 0 0 0
1.960000 0 0 0 0 0 0
1.965000 0 0 0 0 0 0
1.970000 0 0 0 0 0 0
1.975000 0 0 0 0 0 0
1.980000 0 0 0 0 0 0
1.985000 0 0 0 0 0 0
1.990000 0 0 0 0 0 0
1.995000 0 0 0 0 0 0
2.000000 0 0 0 0 0 0
2.005000 0 0 0 0 0 0
2.010000 0 0 0 0 0 0
2.015000 0 0 0 0 0 0
2.020000 0 0 0 0 0 0
2.025000 0 0 0 0 0 0
2.030000 0 0 0 0 0 0
2.035000 0 0 0 0 0 0
2.040000 0 0 0 0 0 0
2.045000 0 0 0 0 0 0
2.050000 0 0 0 0 0 0
2.055000 0 0 0 0 0 0
2.060000 0 0 0 0 0 0
2.065000 0 0 0 0 0 0
2.070000 0 0 0 0 0 0
2.075000 0 0 0 0 0 0
2.080000 0 0 0 0 0 0
2.085000 0 0 0 0 0 0
2.090000 0 0 0 0 0 0
2.095000 0 0 0 0 0 0
2.100000 0 0 0 0 0 0
2.105000 0 0 0 0 0 0
2.110000 0 0 0 0 0 0
2.115000 0 0 0 0 0 0
2.120000 0 0 0 0 0 0
2.125000 0 0 0 0 0 0
2.130000 0 0 0 0 0 0
2.135000 0 0 0 0 0 0
2.140000 0 0 0 0 0 0
2.145000 0 0 0 0 0 0
2.150000 0 0 0 0 0 0
2.155000 0 0 0 0 0 0
2.160000 0 0 0 0 0 0
2.165000 0 0 0 0 0 0
2.170000 0 0 0 0 0 0
2.175000 0 0 0 0 0 0
2.180000 0 0 0 0 0 0
2.185000 0 0 0 0 0 0
2.190000 0 0 0 0 0 0
2.195000 0 0 0 0 0 0
2.200000 0 0 0 0 0 0
2.205000 0 0 0 0 0 0
2.210000 0 0 0 0 0 0
2.215000 0 0 0 0 0 0
2.220000 0 0 0 0 0 0
2.225000 0 0 0 0 0 0
2.230000 0 0 0 0 0 0
2.235000 0 0 0 0 0 0
2.240000 0 0 0 0 0 0
2.245000 0 0 0 0 0 0
2.250000 0 0 0 0 0 0
2.255000 0 0 0 0 0 0
2.260000 0 0 0 0 0 0
2.265000 0 0 0 0 0 0
2.270000 0 0 0 0 0 0
2.275000 0 0 0 0 0 0
2.280000 0 0 0 0 0 0
2.285000 0 0 0 0 0 0
2.290000 0 0 0 0 0 0
2.295000 0 0 0 0 0 0
2.300000 0 0 0 0 0 0
2.305000 0 0 0 0 0 0
2.310000 0 0 0 0 0 0
2.315000 0 0 0 0 0 0
2.320000 0 0 0 0 0 0
2.325000 0 0 0 0 0 0
2.330000 0 0 0 0 0 0
2.335000 0 0 0 0 0 0
2.340000 0 0 0 0 0 0
2.345000 0 0 0 0 0 0
2.350000 0 0 0 0 0 0
2.355000 0 0 0 0 0 0
2.360000 0 0 0 0 0 0
2.365000 0 0 0 0 0 0
2.370000 0 0 0 0 0 0
2.375000 0 0 0 0 0 0
2.380000 0 0 0 0 0 0
2.385000 0 0 0 0 0 0
2.390000 0 0 0 0 0 0
2.395000 0 0 0 0 0 0
2.400000 0 0 0 0 0 0
2.405000 0 0 0 0 0 0
