# Supplementary material for: Refining amino acid hydrophobicity for dynamics simulation of membrane proteins
Source: PeerJ. 2018 Jan 10;6:e4230. doi: 10.7717/peerj.4230 (PMC5767086; doi:10.7717/peerj.4230)
Supplement: Supplemental Information 1 — Version 2.4 of the CgProt force field is included as a tar.gz archive. The package includes parameter text files, Python scripts, and equilibrated bilayer coordinates needed for simulations with the free Gromacs software package. [file peerj-06-4230-s001.tgz › cgprot24/nb/table_POL_NEG.xvg]

0.000000 0 0 234.538 7.888328e+02 0 0
0.005000 0 0 230.594 7.888328e+02 0 0
0.010000 0 0 226.65 7.888328e+02 0 0
0.015000 0 0 222.706 7.888328e+02 0 0
0.020000 0 0 218.761 7.888328e+02 0 0
0.025000 0 0 214.817 7.888328e+02 0 0
0.030000 0 0 210.873 7.888328e+02 0 0
0.035000 0 0 206.929 7.888328e+02 0 0
0.040000 0 0 202.985 7.888328e+02 0 0
0.045000 0 0 199.041 7.888328e+02 0 0
0.050000 0 0 195.096 7.888328e+02 0 0
0.055000 0 0 191.152 7.888328e+02 0 0
0.060000 0 0 187.208 7.888328e+02 0 0
0.065000 0 0 183.264 7.888328e+02 0 0
0.070000 0 0 179.32 7.888328e+02 0 0
0.075000 0 0 175.376 7.888328e+02 0 0
0.080000 0 0 171.431 7.888328e+02 0 0
0.085000 0 0 167.487 7.888328e+02 0 0
0.090000 0 0 163.543 7.888328e+02 0 0
0.095000 0 0 159.599 7.888328e+02 0 0
0.100000 0 0 155.655 7.888328e+02 0 0
0.105000 0 0 151.711 7.888328e+02 0 0
0.110000 0 0 147.766 7.888328e+02 0 0
0.115000 0 0 143.822 7.888328e+02 0 0
0.120000 0 0 139.878 7.888328e+02 0 0
0.125000 0 0 135.934 7.888328e+02 0 0
0.130000 0 0 131.99 7.888328e+02 0 0
0.135000 0 0 128.046 7.888328e+02 0 0
0.140000 0 0 124.101 7.888328e+02 0 0
0.145000 0 0 120.157 7.888328e+02 0 0
0.150000 0 0 116.213 7.888328e+02 0 0
0.155000 0 0 112.269 7.888328e+02 0 0
0.160000 0 0 108.325 7.888328e+02 0 0
0.165000 0 0 104.381 7.888328e+02 0 0
0.170000 0 0 100.436 7.888328e+02 0 0
0.175000 0 0 96.4923 7.888328e+02 0 0
0.180000 0 0 92.5481 7.888328e+02 0 0
0.185000 0 0 88.604 7.888328e+02 0 0
0.190000 0 0 84.6598 7.888328e+02 0 0
0.195000 0 0 80.7156 7.888328e+02 0 0
0.200000 0 0 76.7715 7.888328e+02 0 0
0.205000 0 0 72.8273 7.888328e+02 0 0
0.210000 0 0 68.8832 7.888328e+02 0 0
0.215000 0 0 64.939 7.888328e+02 0 0
0.220000 0 0 60.9948 7.888328e+02 0 0
0.225000 0 0 57.0506 7.888328e+02 0 0
0.230000 0 0 53.1065 7.888328e+02 0 0
0.235000 0 0 49.1623 7.888328e+02 0 0
0.240000 0 0 45.2182 7.888328e+02 0 0
0.245000 0 0 41.274 7.888328e+02 0 0
0.250000 0 0 37.3298 7.888328e+02 0 0
0.255000 0 0 33.3857 7.888328e+02 0 0
0.260000 0 0 29.4415 7.888328e+02 0 0
0.265000 0 0 25.4973 7.888328e+02 0 0
0.270000 0 0 22.2691 5.215282e+02 0 0
0.275000 0 0 20.0912 3.687362e+02 0 0
0.280000 0 0 18.391 3.297909e+02 0 0
0.285000 0 0 16.743 3.264006e+02 0 0
0.290000 0 0 15.1573 3.048595e+02 0 0
0.295000 0 0 13.7247 2.651676e+02 0 0
0.300000 0 0 12.5259 2.158348e+02 0 0
0.305000 0 0 11.5395 1.815068e+02 0 0
0.310000 0 0 10.6833 1.637438e+02 0 0
0.315000 0 0 9.87497 1.614838e+02 0 0
0.320000 0 0 9.07337 1.579869e+02 0 0
0.325000 0 0 8.30678 1.474802e+02 0 0
0.330000 0 0 7.61025 1.299636e+02 0 0
0.335000 0 0 7.01035 1.110908e+02 0 0
0.340000 0 0 6.48778 9.909275e+01 0 0
0.345000 0 0 6.00785 9.403905e+01 0 0
0.350000 0 0 5.53645 9.517304e+01 0 0
0.355000 0 0 5.05399 9.795783e+01 0 0
0.360000 0 0 4.55538 1.016378e+02 0 0
0.365000 0 0 4.03613 1.061738e+02 0 0
0.370000 0 0 3.5004 1.069691e+02 0 0
0.375000 0 0 2.97793 1.008703e+02 0 0
0.380000 0 0 2.50319 8.787720e+01 0 0
0.385000 0 0 2.10811 7.016319e+01 0 0
0.390000 0 0 1.79847 5.402334e+01 0 0
0.395000 0 0 1.56459 3.985629e+01 0 0
0.400000 0 0 1.3967 2.749926e+01 0 0
0.405000 0 0 1.2913 1.438603e+01 0 0
0.410000 0 0 1.25557 -3.685131e-01 0 0
0.415000 0 0 1.29772 -1.676437e+01 0 0
0.420000 0 0 1.41812 -2.957963e+01 0 0
0.425000 0 0 1.57478 -3.121053e+01 0 0
0.430000 0 0 1.71148 -2.159278e+01 0 0
0.435000 0 0 1.77375 -2.866714e+00 0 0
0.440000 0 0 1.74814 1.213188e+01 0 0
0.445000 0 0 1.6622 2.126473e+01 0 0
0.450000 0 0 1.54527 2.454881e+01 0 0
0.455000 0 0 1.4229 2.398310e+01 0 0
0.460000 0 0 1.30957 2.093922e+01 0 0
0.465000 0 0 1.21764 1.541717e+01 0 0
0.470000 0 0 1.15808 8.651563e+00 0 0
0.475000 0 0 1.12697 4.219020e+00 0 0
0.480000 0 0 1.11163 2.346077e+00 0 0
0.485000 0 0 1.09927 2.986393e+00 0 0
0.490000 0 0 1.07892 5.409238e+00 0 0
0.495000 0 0 1.04263 9.362539e+00 0 0
0.500000 0 0 0.982742 1.484630e+01 0 0
0.505000 0 0 0.893727 2.045087e+01 0 0
0.510000 0 0 0.781479 2.412337e+01 0 0
0.515000 0 0 0.655743 2.584641e+01 0 0
0.520000 0 0 0.526215 2.567949e+01 0 0
0.525000 0 0 0.401453 2.397953e+01 0 0
0.530000 0 0 0.288876 2.080596e+01 0 0
0.535000 0 0 0.195847 1.617725e+01 0 0
0.540000 0 0 0.125657 1.226669e+01 0 0
0.545000 0 0 0.069497 1.056573e+01 0 0
0.550000 0 0 0.016318 1.107437e+01 0 0
0.555000 0 0 -0.0438375 1.285687e+01 0 0
0.560000 0 0 -0.109655 1.320207e+01 0 0
0.565000 0 0 -0.173176 1.193818e+01 0 0
0.570000 0 0 -0.226427 9.207795e+00 0 0
0.575000 0 0 -0.266946 7.259653e+00 0 0
0.580000 0 0 -0.30162 6.869583e+00 0 0
0.585000 0 0 -0.338239 8.037585e+00 0 0
0.590000 0 0 -0.382895 9.632218e+00 0 0
0.595000 0 0 -0.432504 1.000549e+01 0 0
0.600000 0 0 -0.480891 9.143461e+00 0 0
0.605000 0 0 -0.522021 7.215213e+00 0 0
0.610000 0 0 -0.553098 5.235173e+00 0 0
0.615000 0 0 -0.574568 3.372383e+00 0 0
0.620000 0 0 -0.587018 1.632207e+00 0 0
0.625000 0 0 -0.592221 6.472005e-01 0 0
0.630000 0 0 -0.595473 8.515249e-01 0 0
0.635000 0 0 -0.602719 2.245180e+00 0 0
0.640000 0 0 -0.6193 4.307922e+00 0 0
0.645000 0 0 -0.644289 5.532227e+00 0 0
0.650000 0 0 -0.673065 5.822561e+00 0 0
0.655000 0 0 -0.700972 5.206343e+00 0 0
0.660000 0 0 -0.724413 4.116134e+00 0 0
0.665000 0 0 -0.741592 2.701190e+00 0 0
0.670000 0 0 -0.750884 9.615117e-01 0 0
0.675000 0 0 -0.75145 -5.798388e-01 0 0
0.680000 0 0 -0.746696 -1.160890e+00 0 0
0.685000 0 0 -0.741453 -7.751849e-01 0 0
0.690000 0 0 -0.740436 4.341885e-01 0 0
0.695000 0 0 -0.745617 1.608705e+00 0 0
0.700000 0 0 -0.756226 2.605278e+00 0 0
0.705000 0 0 -0.771373 3.422210e+00 0 0
0.710000 0 0 -0.789793 3.859285e+00 0 0
0.715000 0 0 -0.809104 3.779061e+00 0 0
0.720000 0 0 -0.826721 3.181540e+00 0 0
0.725000 0 0 -0.840388 2.350750e+00 0 0
0.730000 0 0 -0.851272 2.109843e+00 0 0
0.735000 0 0 -0.862557 2.510996e+00 0 0
0.740000 0 0 -0.877423 3.495398e+00 0 0
0.745000 0 0 -0.896776 4.135006e+00 0 0
0.750000 0 0 -0.917665 4.109553e+00 0 0
0.755000 0 0 -0.936763 3.419041e+00 0 0
0.760000 0 0 -0.951377 2.484014e+00 0 0
0.765000 0 0 -0.962225 1.917187e+00 0 0
0.770000 0 0 -0.971172 1.723758e+00 0 0
0.775000 0 0 -0.980011 1.815249e+00 0 0
0.780000 0 0 -0.98884 1.660719e+00 0 0
0.785000 0 0 -0.996061 1.171662e+00 0 0
0.790000 0 0 -1 3.512058e-01 0 0
0.795000 0 0 -0.999678 -4.314409e-01 0 0
0.800000 0 0 -0.996171 -9.227939e-01 0 0
0.805000 0 0 -0.990936 -1.122853e+00 0 0
0.810000 0 0 -0.985244 -1.189487e+00 0 0
0.815000 0 0 -0.978467 -1.580281e+00 0 0
0.820000 0 0 -0.968852 -2.324247e+00 0 0
0.825000 0 0 -0.954657 -3.378642e+00 0 0
0.830000 0 0 -0.935789 -4.068838e+00 0 0
0.835000 0 0 -0.914964 -4.161988e+00 0 0
0.840000 0 0 -0.895165 -3.658093e+00 0 0
0.845000 0 0 -0.878241 -3.314770e+00 0 0
0.850000 0 0 -0.859895 -4.235990e+00 0 0
0.855000 0 0 -0.833758 -6.431123e+00 0 0
0.860000 0 0 -0.793817 -9.472516e+00 0 0
0.865000 0 0 -0.742257 -1.079344e+01 0 0
0.870000 0 0 -0.689464 -9.965959e+00 0 0
0.875000 0 0 -0.646175 -7.009414e+00 0 0
0.880000 0 0 -0.618848 -4.208664e+00 0 0
0.885000 0 0 -0.601214 -3.132623e+00 0 0
0.890000 0 0 -0.584648 -3.781293e+00 0 0
0.895000 0 0 -0.561207 -5.571431e+00 0 0
0.900000 0 0 -0.529974 -6.812265e+00 0 0
0.905000 0 0 -0.494178 -7.396574e+00 0 0
0.910000 0 0 -0.457089 -7.350719e+00 0 0
0.915000 0 0 -0.420956 -7.090931e+00 0 0
0.920000 0 0 -0.386297 -6.760891e+00 0 0
0.925000 0 0 -0.353464 -6.360596e+00 0 0
0.930000 0 0 -0.322886 -5.837855e+00 0 0
0.935000 0 0 -0.295417 -5.116600e+00 0 0
0.940000 0 0 -0.272052 -4.196186e+00 0 0
0.945000 0 0 -0.253704 -3.176219e+00 0 0
0.950000 0 0 -0.239376 -2.654613e+00 0 0
0.955000 0 0 -0.226162 -2.731070e+00 0 0
0.960000 0 0 -0.21107 -3.400407e+00 0 0
0.965000 0 0 -0.192261 -4.049504e+00 0 0
0.970000 0 0 -0.17131 -4.257300e+00 0 0
0.975000 0 0 -0.150424 -4.023795e+00 0 0
0.980000 0 0 -0.131756 -3.393783e+00 0 0
0.985000 0 0 -0.116921 -2.497142e+00 0 0
0.990000 0 0 -0.107215 -1.342108e+00 0 0
0.995000 0 0 -0.103906 2.311043e-02 0 0
1.000000 0 0 -0.106396 8.372482e-01 0 0
1.005000 0 0 -0.110922 8.374853e-01 0 0
1.010000 0 0 -0.113415 2.382167e-02 0 0
1.015000 0 0 -0.110625 -1.056549e+00 0 0
1.020000 0 0 -0.103744 -1.606048e+00 0 0
1.025000 0 0 -0.0954601 -1.617897e+00 0 0
1.030000 0 0 -0.0884098 -1.153669e+00 0 0
1.035000 0 0 -0.0840494 -5.830454e-01 0 0
1.040000 0 0 -0.082654 3.232094e-02 0 0
1.045000 0 0 -0.0844467 6.893023e-01 0 0
1.050000 0 0 -0.088957 1.017656e+00 0 0
1.055000 0 0 -0.0936517 7.630811e-01 0 0
1.060000 0 0 -0.0956162 -7.442348e-02 0 0
1.065000 0 0 -0.0922684 -1.209750e+00 0 0
1.070000 0 0 -0.0844614 -1.816171e+00 0 0
1.075000 0 0 -0.0750757 -1.841231e+00 0 0
1.080000 0 0 -0.066992 -1.336995e+00 0 0
1.085000 0 0 -0.0610754 -1.125833e+00 0 0
1.090000 0 0 -0.054772 -1.491700e+00 0 0
1.095000 0 0 -0.0451967 -2.434596e+00 0 0
1.100000 0 0 -0.030915 -2.987178e+00 0 0
1.105000 0 0 -0.0159791 -2.987178e+00 0 0
1.110000 0 0 -0.0010432 -2.987178e+00 0 0
1.115000 0 0 0 0 0 0
1.120000 0 0 0 0 0 0
1.125000 0 0 0 0 0 0
1.130000 0 0 0 0 0 0
1.135000 0 0 0 0 0 0
1.140000 0 0 0 0 0 0
1.145000 0 0 0 0 0 0
1.150000 0 0 0 0 0 0
1.155000 0 0 0 0 0 0
1.160000 0 0 0 0 0 0
1.165000 0 0 0 0 0 0
1.170000 0 0 0 0 0 0
1.175000 0 0 0 0 0 0
1.180000 0 0 0 0 0 0
1.185000 0 0 0 0 0 0
1.190000 0 0 0 0 0 0
1.195000 0 0 0 0 0 0
1.200000 0 0 0 0 0 0
1.205000 0 0 0 0 0 0
1.210000 0 0 0 0 0 0
1.215000 0 0 0 0 0 0
1.220000 0 0 0 0 0 0
1.225000 0 0 0 0 0 0
1.230000 0 0 0 0 0 0
1.235000 0 0 0 0 0 0
1.240000 0 0 0 0 0 0
1.245000 0 0 0 0 0 0
1.250000 0 0 0 0 0 0
1.255000 0 0 0 0 0 0
1.260000 0 0 0 0 0 0
1.265000 0 0 0 0 0 0
1.270000 0 0 0 0 0 0
1.275000 0 0 0 0 0 0
1.280000 0 0 0 0 0 0
1.285000 0 0 0 0 0 0
1.290000 0 0 0 0 0 0
1.295000 0 0 0 0 0 0
1.300000 0 0 0 0 0 0
1.305000 0 0 0 0 0 0
1.310000 0 0 0 0 0 0
1.315000 0 0 0 0 0 0
1.320000 0 0 0 0 0 0
1.325000 0 0 0 0 0 0
1.330000 0 0 0 0 0 0
1.335000 0 0 0 0 0 0
1.340000 0 0 0 0 0 0
1.345000 0 0 0 0 0 0
1.350000 0 0 0 0 0 0
1.355000 0 0 0 0 0 0
1.360000 0 0 0 0 0 0
1.365000 0 0 0 0 0 0
1.370000 0 0 0 0 0 0
1.375000 0 0 0 0 0 0
1.380000 0 0 0 0 0 0
1.385000 0 0 0 0 0 0
1.390000 0 0 0 0 0 0
1.395000 0 0 0 0 0 0
1.400000 0 0 0 0 0 0
1.405000 0 0 0 0 0 0
1.410000 0 0 0 0 0 0
1.415000 0 0 0 0 0 0
1.420000 0 0 0 0 0 0
1.425000 0 0 0 0 0 0
1.430000 0 0 0 0 0 0
1.435000 0 0 0 0 0 0
1.440000 0 0 0 0 0 0
1.445000 0 0 0 0 0 0
1.450000 0 0 0 0 0 0
1.455000 0 0 0 0 0 0
1.460000 0 0 0 0 0 0
1.465000 0 0 0 0 0 0
1.470000 0 0 0 0 0 0
1.475000 0 0 0 0 0 0
1.480000 0 0 0 0 0 0
1.485000 0 0 0 0 0 0
1.490000 0 0 0 0 0 0
1.495000 0 0 0 0 0 0
1.500000 0 0 0 0 0 0
1.505000 0 0 0 0 0 0
1.510000 0 0 0 0 0 0
1.515000 0 0 0 0 0 0
1.520000 0 0 0 0 0 0
1.525000 0 0 0 0 0 0
1.530000 0 0 0 0 0 0
1.535000 0 0 0 0 0 0
1.540000 0 0 0 0 0 0
1.545000 0 0 0 0 0 0
1.550000 0 0 0 0 0 0
1.555000 0 0 0 0 0 0
1.560000 0 0 0 0 0 0
1.565000 0 0 0 0 0 0
1.570000 0 0 0 0 0 0
1.575000 0 0 0 0 0 0
1.580000 0 0 0 0 0 0
1.585000 0 0 0 0 0 0
1.590000 0 0 0 0 0 0
1.595000 0 0 0 0 0 0
1.600000 0 0 0 0 0 0
1.605000 0 0 0 0 0 0
1.610000 0 0 0 0 0 0
1.615000 0 0 0 0 0 0
1.620000 0 0 0 0 0 0
1.625000 0 0 0 0 0 0
1.630000 0 0 0 0 0 0
1.635000 0 0 0 0 0 0
1.640000 0 0 0 0 0 0
1.645000 0 0 0 0 0 0
1.650000 0 0 0 0 0 0
1.655000 0 0 0 0 0 0
1.660000 0 0 0 0 0 0
1.665000 0 0 0 0 0 0
1.670000 0 0 0 0 0 0
1.675000 0 0 0 0 0 0
1.680000 0 0 0 0 0 0
1.685000 0 0 0 0 0 0
1.690000 0 0 0 0 0 0
1.695000 0 0 0 0 0 0
1.700000 0 0 0 0 0 0
1.705000 0 0 0 0 0 0
1.710000 0 0 0 0 0 0
1.715000 0 0 0 0 0 0
1.720000 0 0 0 0 0 0
1.725000 0 0 0 0 0 0
1.730000 0 0 0 0 0 0
1.735000 0 0 0 0 0 0
1.740000 0 0 0 0 0 0
1.745000 0 0 0 0 0 0
1.750000 0 0 0 0 0 0
1.755000 0 0 0 0 0 0
1.760000 0 0 0 0 0 0
1.765000 0 0 0 0 0 0
1.770000 0 0 0 0 0 0
1.775000 0 0 0 0 0 0
1.780000 0 0 0 0 0 0
1.785000 0 0 0 0 0 0
1.790000 0 0 0 0 0 0
1.795000 0 0 0 0 0 0
1.800000 0 0 0 0 0 0
1.805000 0 0 0 0 0 0
1.810000 0 0 0 0 0 0
1.815000 0 0 0 0 0 0
1.820000 0 0 0 0 0 0
1.825000 0 0 0 0 0 0
1.830000 0 0 0 0 0 0
1.835000 0 0 0 0 0 0
1.840000 0 0 0 0 0 0
1.845000 0 0 0 0 0 0
1.850000 0 0 0 0 0 0
1.855000 0 0 0 0 0 0
1.860000 0 0 0 0 0 0
1.865000 0 0 0 0 0 0
1.870000 0 0 0 0 0 0
1.875000 0 0 0 0 0 0
1.880000 0 0 0 0 0 0
1.885000 0 0 0 0 0 0
1.890000 0 0 0 0 0 0
1.895000 0 0 0 0 0 0
1.900000 0 0 0 0 0 0
1.905000 0 0 0 0 0 0
1.910000 0 0 0 0 0 0
1.915000 0 0 0 0 0 0
1.920000 0 0 0 0 0 0
1.925000 0 0 0 0 0 0
1.930000 0 0 0 0 0 0
1.935000 0 0 0 0 0 0
1.940000 0 0 0 0 0 0
1.945000 0 0 0 0 0 0
1.950000 0 0 0 0 0 0
1.955000 0 0 0 0 0 0
1.960000 0 0 0 0 0 0
1.965000 0 0 0 0 0 0
1.970000 0 0 0 0 0 0
1.975000 0 0 0 0 0 0
1.980000 0 0 0 0 0 0
1.985000 0 0 0 0 0 0
1.990000 0 0 0 0 0 0
1.995000 0 0 0 0 0 0
2.000000 0 0 0 0 0 0
2.005000 0 0 0 0 0 0
2.010000 0 0 0 0 0 0
2.015000 0 0 0 0 0 0
2.020000 0 0 0 0 0 0
2.025000 0 0 0 0 0 0
2.030000 0 0 0 0 0 0
2.035000 0 0 0 0 0 0
2.040000 0 0 0 0 0 0
2.045000 0 0 0 0 0 0
2.050000 0 0 0 0 0 0
2.055000 0 0 0 0 0 0
2.060000 0 0 0 0 0 0
2.065000 0 0 0 0 0 0
2.070000 0 0 0 0 0 0
2.075000 0 0 0 0 0 0
2.080000 0 0 0 0 0 0
2.085000 0 0 0 0 0 0
2.090000 0 0 0 0 0 0
2.095000 0 0 0 0 0 0
2.100000 0 0 0 0 0 0
2.105000 0 0 0 0 0 0
2.110000 0 0 0 0 0 0
2.115000 0 0 0 0 0 0
2.120000 0 0 0 0 0 0
2.125000 0 0 0 0 0 0
2.130000 0 0 0 0 0 0
2.135000 0 0 0 0 0 0
2.140000 0 0 0 0 0 0
2.145000 0 0 0 0 0 0
2.150000 0 0 0 0 0 0
2.155000 0 0 0 0 0 0
2.160000 0 0 0 0 0 0
2.165000 0 0 0 0 0 0
2.170000 0 0 0 0 0 0
2.175000 0 0 0 0 0 0
2.180000 0 0 0 0 0 0
2.185000 0 0 0 0 0 0
2.190000 0 0 0 0 0 0
2.195000 0 0 0 0 0 0
2.200000 0 0 0 0 0 0
2.205000 0 0 0 0 0 0
2.210000 0 0 0 0 0 0
2.215000 0 0 0 0 0 0
2.220000 0 0 0 0 0 0
2.225000 0 0 0 0 0 0
2.230000 0 0 0 0 0 0
2.235000 0 0 0 0 0 0
2.240000 0 0 0 0 0 0
2.245000 0 0 0 0 0 0
2.250000 0 0 0 0 0 0
2.255000 0 0 0 0 0 0
2.260000 0 0 0 0 0 0
2.265000 0 0 0 0 0 0
2.270000 0 0 0 0 0 0
2.275000 0 0 0 0 0 0
2.280000 0 0 0 0 0 0
2.285000 0 0 0 0 0 0
2.290000 0 0 0 0 0 0
2.295000 0 0 0 0 0 0
2.300000 0 0 0 0 0 0
2.305000 0 0 0 0 0 0
2.310000 0 0 0 0 0 0
2.315000 0 0 0 0 0 0
2.320000 0 0 0 0 0 0
2.325000 0 0 0 0 0 0
2.330000 0 0 0 0 0 0
2.335000 0 0 0 0 0 0
2.340000 0 0 0 0 0 0
2.345000 0 0 0 0 0 0
2.350000 0 0 0 0 0 0
2.355000 0 0 0 0 0 0
2.360000 0 0 0 0 0 0
2.365000 0 0 0 0 0 0
2.370000 0 0 0 0 0 0
2.375000 0 0 0 0 0 0
2.380000 0 0 0 0 0 0
2.385000 0 0 0 0 0 0
2.390000 0 0 0 0 0 0
2.395000 0 0 0 0 0 0
2.400000 0 0 0 0 0 0
2.405000 0 0 0 0 0 0
