# Supplementary material for: Refining amino acid hydrophobicity for dynamics simulation of membrane proteins
Source: PeerJ. 2018 Jan 10;6:e4230. doi: 10.7717/peerj.4230 (PMC5767086; doi:10.7717/peerj.4230)
Supplement: Supplemental Information 1 — Version 2.4 of the CgProt force field is included as a tar.gz archive. The package includes parameter text files, Python scripts, and equilibrated bilayer coordinates needed for simulations with the free Gromacs software package. [file peerj-06-4230-s001.tgz › cgprot24/nb/table_POL_PH.xvg]

0.000000 0 0 102.592 2.843141e+02 0 0
0.005000 0 0 101.171 2.843141e+02 0 0
0.010000 0 0 99.749 2.843141e+02 0 0
0.015000 0 0 98.3274 2.843141e+02 0 0
0.020000 0 0 96.9059 2.843141e+02 0 0
0.025000 0 0 95.4843 2.843141e+02 0 0
0.030000 0 0 94.0627 2.843141e+02 0 0
0.035000 0 0 92.6411 2.843141e+02 0 0
0.040000 0 0 91.2196 2.843141e+02 0 0
0.045000 0 0 89.798 2.843141e+02 0 0
0.050000 0 0 88.3764 2.843141e+02 0 0
0.055000 0 0 86.9549 2.843141e+02 0 0
0.060000 0 0 85.5333 2.843141e+02 0 0
0.065000 0 0 84.1117 2.843141e+02 0 0
0.070000 0 0 82.6902 2.843141e+02 0 0
0.075000 0 0 81.2686 2.843141e+02 0 0
0.080000 0 0 79.847 2.843141e+02 0 0
0.085000 0 0 78.4254 2.843141e+02 0 0
0.090000 0 0 77.0039 2.843141e+02 0 0
0.095000 0 0 75.5823 2.843141e+02 0 0
0.100000 0 0 74.1607 2.843141e+02 0 0
0.105000 0 0 72.7392 2.843141e+02 0 0
0.110000 0 0 71.3176 2.843141e+02 0 0
0.115000 0 0 69.896 2.843141e+02 0 0
0.120000 0 0 68.4744 2.843141e+02 0 0
0.125000 0 0 67.0529 2.843141e+02 0 0
0.130000 0 0 65.6313 2.843141e+02 0 0
0.135000 0 0 64.2097 2.843141e+02 0 0
0.140000 0 0 62.7882 2.843141e+02 0 0
0.145000 0 0 61.3666 2.843141e+02 0 0
0.150000 0 0 59.945 2.843141e+02 0 0
0.155000 0 0 58.5234 2.843141e+02 0 0
0.160000 0 0 57.1019 2.843141e+02 0 0
0.165000 0 0 55.6803 2.843141e+02 0 0
0.170000 0 0 54.2587 2.843141e+02 0 0
0.175000 0 0 52.8372 2.843141e+02 0 0
0.180000 0 0 51.4156 2.843141e+02 0 0
0.185000 0 0 49.994 2.843141e+02 0 0
0.190000 0 0 48.5725 2.843141e+02 0 0
0.195000 0 0 47.1509 2.843141e+02 0 0
0.200000 0 0 45.7293 2.843141e+02 0 0
0.205000 0 0 44.3077 2.843141e+02 0 0
0.210000 0 0 42.8862 2.843141e+02 0 0
0.215000 0 0 41.4646 2.843141e+02 0 0
0.220000 0 0 40.043 2.843141e+02 0 0
0.225000 0 0 38.6215 2.843141e+02 0 0
0.230000 0 0 37.1999 2.843141e+02 0 0
0.235000 0 0 35.7783 2.843141e+02 0 0
0.240000 0 0 34.3568 2.843141e+02 0 0
0.245000 0 0 32.9352 2.843141e+02 0 0
0.250000 0 0 31.5136 2.843141e+02 0 0
0.255000 0 0 30.092 2.843141e+02 0 0
0.260000 0 0 28.6705 2.843141e+02 0 0
0.265000 0 0 27.2489 2.843141e+02 0 0
0.270000 0 0 25.8273 2.843141e+02 0 0
0.275000 0 0 24.4058 2.843141e+02 0 0
0.280000 0 0 22.9842 2.843141e+02 0 0
0.285000 0 0 21.5626 2.843141e+02 0 0
0.290000 0 0 20.141 2.843141e+02 0 0
0.295000 0 0 18.7195 2.843141e+02 0 0
0.300000 0 0 17.2979 2.843141e+02 0 0
0.305000 0 0 15.8763 2.843141e+02 0 0
0.310000 0 0 14.4548 2.843141e+02 0 0
0.315000 0 0 13.1507 2.393613e+02 0 0
0.320000 0 0 12.0406 2.067288e+02 0 0
0.325000 0 0 11.0629 1.864166e+02 0 0
0.330000 0 0 10.1559 1.784248e+02 0 0
0.335000 0 0 9.2581 1.827533e+02 0 0
0.340000 0 0 8.30785 1.994022e+02 0 0
0.345000 0 0 7.24934 2.235467e+02 0 0
0.350000 0 0 6.08251 2.421356e+02 0 0
0.355000 0 0 4.83845 2.544408e+02 0 0
0.360000 0 0 3.54858 2.604622e+02 0 0
0.365000 0 0 2.2443 2.601998e+02 0 0
0.370000 0 0 0.957051 2.536537e+02 0 0
0.375000 0 0 -0.28176 2.408237e+02 0 0
0.380000 0 0 -1.44419 2.239261e+02 0 0
0.385000 0 0 -2.51891 2.057499e+02 0 0
0.390000 0 0 -3.49957 1.863040e+02 0 0
0.395000 0 0 -4.37983 1.655886e+02 0 0
0.400000 0 0 -5.15334 1.436034e+02 0 0
0.405000 0 0 -5.81375 1.203487e+02 0 0
0.410000 0 0 -6.35472 9.588390e+01 0 0
0.415000 0 0 -6.77592 7.315971e+01 0 0
0.420000 0 0 -7.09196 5.381593e+01 0 0
0.425000 0 0 -7.31972 3.785256e+01 0 0
0.430000 0 0 -7.47612 2.526960e+01 0 0
0.435000 0 0 -7.57805 1.606706e+01 0 0
0.440000 0 0 -7.64242 1.024493e+01 0 0
0.445000 0 0 -7.68593 7.486900e+00 0 0
0.450000 0 0 -7.7165 4.573013e+00 0 0
0.455000 0 0 -7.73 6.624437e-01 0 0
0.460000 0 0 -7.72146 -4.244808e+00 0 0
0.465000 0 0 -7.68589 -1.014874e+01 0 0
0.470000 0 0 -7.61831 -1.704936e+01 0 0
0.475000 0 0 -7.51374 -2.494666e+01 0 0
0.480000 0 0 -7.36773 -3.329547e+01 0 0
0.485000 0 0 -7.184 -3.985580e+01 0 0
0.490000 0 0 -6.97255 -4.438567e+01 0 0
0.495000 0 0 -6.74353 -4.688509e+01 0 0
0.500000 0 0 -6.50709 -4.735406e+01 0 0
0.505000 0 0 -6.27338 -4.579258e+01 0 0
0.510000 0 0 -6.05255 -4.220064e+01 0 0
0.515000 0 0 -5.8534 -3.756714e+01 0 0
0.520000 0 0 -5.67537 -3.379592e+01 0 0
0.525000 0 0 -5.51393 -3.093455e+01 0 0
0.530000 0 0 -5.36451 -2.898301e+01 0 0
0.535000 0 0 -5.22258 -2.794132e+01 0 0
0.540000 0 0 -5.08358 -2.780946e+01 0 0
0.545000 0 0 -4.94297 -2.858648e+01 0 0
0.550000 0 0 -4.79731 -2.963040e+01 0 0
0.555000 0 0 -4.64713 -3.039206e+01 0 0
0.560000 0 0 -4.49386 -3.087146e+01 0 0
0.565000 0 0 -4.33889 -3.106861e+01 0 0
0.570000 0 0 -4.18364 -3.098349e+01 0 0
0.575000 0 0 -4.02953 -3.061612e+01 0 0
0.580000 0 0 -3.87795 -2.997582e+01 0 0
0.585000 0 0 -3.72987 -2.925359e+01 0 0
0.590000 0 0 -3.58542 -2.852492e+01 0 0
0.595000 0 0 -3.44463 -2.778981e+01 0 0
0.600000 0 0 -3.30754 -2.704827e+01 0 0
0.605000 0 0 -3.17416 -2.630028e+01 0 0
0.610000 0 0 -3.04454 -2.554585e+01 0 0
0.615000 0 0 -2.9187 -2.479602e+01 0 0
0.620000 0 0 -2.79645 -2.412253e+01 0 0
0.625000 0 0 -2.67733 -2.353832e+01 0 0
0.630000 0 0 -2.56091 -2.304339e+01 0 0
0.635000 0 0 -2.44675 -2.263774e+01 0 0
0.640000 0 0 -2.33439 -2.232138e+01 0 0
0.645000 0 0 -2.22339 -2.209429e+01 0 0
0.650000 0 0 -2.1134 -2.186610e+01 0 0
0.655000 0 0 -2.00518 -2.137498e+01 0 0
0.660000 0 0 -1.90012 -2.060436e+01 0 0
0.665000 0 0 -1.7996 -1.955424e+01 0 0
0.670000 0 0 -1.70504 -1.822461e+01 0 0
0.675000 0 0 -1.61782 -1.661547e+01 0 0
0.680000 0 0 -1.53935 -1.472683e+01 0 0
0.685000 0 0 -1.47064 -1.280474e+01 0 0
0.690000 0 0 -1.4108 -1.118256e+01 0 0
0.695000 0 0 -1.35832 -9.862159e+00 0 0
0.700000 0 0 -1.31168 -8.843529e+00 0 0
0.705000 0 0 -1.26938 -8.126672e+00 0 0
0.710000 0 0 -1.22991 -7.711587e+00 0 0
0.715000 0 0 -1.19176 -7.594154e+00 0 0
0.720000 0 0 -1.15394 -7.513959e+00 0 0
0.725000 0 0 -1.11682 -7.315831e+00 0 0
0.730000 0 0 -1.08098 -6.999771e+00 0 0
0.735000 0 0 -1.04702 -6.565779e+00 0 0
0.740000 0 0 -1.01552 -6.013854e+00 0 0
0.745000 0 0 -0.987073 -5.343997e+00 0 0
0.750000 0 0 -0.962259 -4.580148e+00 0 0
0.755000 0 0 -0.940933 -3.992025e+00 0 0
0.760000 0 0 -0.92192 -3.655227e+00 0 0
0.765000 0 0 -0.903962 -3.569756e+00 0 0
0.770000 0 0 -0.885803 -3.735612e+00 0 0
0.775000 0 0 -0.866187 -4.152794e+00 0 0
0.780000 0 0 -0.843857 -4.821303e+00 0 0
0.785000 0 0 -0.817641 -5.652734e+00 0 0
0.790000 0 0 -0.787754 -6.256389e+00 0 0
0.795000 0 0 -0.755534 -6.585944e+00 0 0
0.800000 0 0 -0.722351 -6.641398e+00 0 0
0.805000 0 0 -0.689576 -6.422752e+00 0 0
0.810000 0 0 -0.65858 -5.930006e+00 0 0
0.815000 0 0 -0.630733 -5.163161e+00 0 0
0.820000 0 0 -0.607203 -4.274070e+00 0 0
0.825000 0 0 -0.587662 -3.575854e+00 0 0
0.830000 0 0 -0.571111 -3.077991e+00 0 0
0.835000 0 0 -0.556548 -2.780484e+00 0 0
0.840000 0 0 -0.542972 -2.683332e+00 0 0
0.845000 0 0 -0.529381 -2.786534e+00 0 0
0.850000 0 0 -0.514773 -3.090039e+00 0 0
0.855000 0 0 -0.498375 -3.459286e+00 0 0
0.860000 0 0 -0.480277 -3.769950e+00 0 0
0.865000 0 0 -0.460773 -4.022033e+00 0 0
0.870000 0 0 -0.440155 -4.215535e+00 0 0
0.875000 0 0 -0.418715 -4.350455e+00 0 0
0.880000 0 0 -0.396748 -4.426793e+00 0 0
0.885000 0 0 -0.374544 -4.447005e+00 0 0
0.890000 0 0 -0.352264 -4.469249e+00 0 0
0.895000 0 0 -0.329807 -4.518132e+00 0 0
0.900000 0 0 -0.307039 -4.593655e+00 0 0
0.905000 0 0 -0.283826 -4.695818e+00 0 0
0.910000 0 0 -0.260036 -4.824620e+00 0 0
0.915000 0 0 -0.235536 -4.980062e+00 0 0
0.920000 0 0 -0.210201 -5.148645e+00 0 0
0.925000 0 0 -0.184201 -5.234901e+00 0 0
0.930000 0 0 -0.158021 -5.220237e+00 0 0
0.935000 0 0 -0.132166 -5.104653e+00 0 0
0.940000 0 0 -0.107142 -4.888148e+00 0 0
0.945000 0 0 -0.083453 -4.570723e+00 0 0
0.950000 0 0 -0.061603 -4.152378e+00 0 0
0.955000 0 0 -0.042073 -3.655192e+00 0 0
0.960000 0 0 -0.025063 -3.147682e+00 0 0
0.965000 0 0 -0.010605 -2.634736e+00 0 0
0.970000 0 0 0 0 0 0
0.975000 0 0 0 0 0 0
0.980000 0 0 0 0 0 0
0.985000 0 0 0 0 0 0
0.990000 0 0 0 0 0 0
0.995000 0 0 0 0 0 0
1.000000 0 0 0 0 0 0
1.005000 0 0 0 0 0 0
1.010000 0 0 0 0 0 0
1.015000 0 0 0 0 0 0
1.020000 0 0 0 0 0 0
1.025000 0 0 0 0 0 0
1.030000 0 0 0 0 0 0
1.035000 0 0 0 0 0 0
1.040000 0 0 0 0 0 0
1.045000 0 0 0 0 0 0
1.050000 0 0 0 0 0 0
1.055000 0 0 0 0 0 0
1.060000 0 0 0 0 0 0
1.065000 0 0 0 0 0 0
1.070000 0 0 0 0 0 0
1.075000 0 0 0 0 0 0
1.080000 0 0 0 0 0 0
1.085000 0 0 0 0 0 0
1.090000 0 0 0 0 0 0
1.095000 0 0 0 0 0 0
1.100000 0 0 0 0 0 0
1.105000 0 0 0 0 0 0
1.110000 0 0 0 0 0 0
1.115000 0 0 0 0 0 0
1.120000 0 0 0 0 0 0
1.125000 0 0 0 0 0 0
1.130000 0 0 0 0 0 0
1.135000 0 0 0 0 0 0
1.140000 0 0 0 0 0 0
1.145000 0 0 0 0 0 0
1.150000 0 0 0 0 0 0
1.155000 0 0 0 0 0 0
1.160000 0 0 0 0 0 0
1.165000 0 0 0 0 0 0
1.170000 0 0 0 0 0 0
1.175000 0 0 0 0 0 0
1.180000 0 0 0 0 0 0
1.185000 0 0 0 0 0 0
1.190000 0 0 0 0 0 0
1.195000 0 0 0 0 0 0
1.200000 0 0 0 0 0 0
1.205000 0 0 0 0 0 0
1.210000 0 0 0 0 0 0
1.215000 0 0 0 0 0 0
1.220000 0 0 0 0 0 0
1.225000 0 0 0 0 0 0
1.230000 0 0 0 0 0 0
1.235000 0 0 0 0 0 0
1.240000 0 0 0 0 0 0
1.245000 0 0 0 0 0 0
1.250000 0 0 0 0 0 0
1.255000 0 0 0 0 0 0
1.260000 0 0 0 0 0 0
1.265000 0 0 0 0 0 0
1.270000 0 0 0 0 0 0
1.275000 0 0 0 0 0 0
1.280000 0 0 0 0 0 0
1.285000 0 0 0 0 0 0
1.290000 0 0 0 0 0 0
1.295000 0 0 0 0 0 0
1.300000 0 0 0 0 0 0
1.305000 0 0 0 0 0 0
1.310000 0 0 0 0 0 0
1.315000 0 0 0 0 0 0
1.320000 0 0 0 0 0 0
1.325000 0 0 0 0 0 0
1.330000 0 0 0 0 0 0
1.335000 0 0 0 0 0 0
1.340000 0 0 0 0 0 0
1.345000 0 0 0 0 0 0
1.350000 0 0 0 0 0 0
1.355000 0 0 0 0 0 0
1.360000 0 0 0 0 0 0
1.365000 0 0 0 0 0 0
1.370000 0 0 0 0 0 0
1.375000 0 0 0 0 0 0
1.380000 0 0 0 0 0 0
1.385000 0 0 0 0 0 0
1.390000 0 0 0 0 0 0
1.395000 0 0 0 0 0 0
1.400000 0 0 0 0 0 0
1.405000 0 0 0 0 0 0
1.410000 0 0 0 0 0 0
1.415000 0 0 0 0 0 0
1.420000 0 0 0 0 0 0
1.425000 0 0 0 0 0 0
1.430000 0 0 0 0 0 0
1.435000 0 0 0 0 0 0
1.440000 0 0 0 0 0 0
1.445000 0 0 0 0 0 0
1.450000 0 0 0 0 0 0
1.455000 0 0 0 0 0 0
1.460000 0 0 0 0 0 0
1.465000 0 0 0 0 0 0
1.470000 0 0 0 0 0 0
1.475000 0 0 0 0 0 0
1.480000 0 0 0 0 0 0
1.485000 0 0 0 0 0 0
1.490000 0 0 0 0 0 0
1.495000 0 0 0 0 0 0
1.500000 0 0 0 0 0 0
1.505000 0 0 0 0 0 0
1.510000 0 0 0 0 0 0
1.515000 0 0 0 0 0 0
1.520000 0 0 0 0 0 0
1.525000 0 0 0 0 0 0
1.530000 0 0 0 0 0 0
1.535000 0 0 0 0 0 0
1.540000 0 0 0 0 0 0
1.545000 0 0 0 0 0 0
1.550000 0 0 0 0 0 0
1.555000 0 0 0 0 0 0
1.560000 0 0 0 0 0 0
1.565000 0 0 0 0 0 0
1.570000 0 0 0 0 0 0
1.575000 0 0 0 0 0 0
1.580000 0 0 0 0 0 0
1.585000 0 0 0 0 0 0
1.590000 0 0 0 0 0 0
1.595000 0 0 0 0 0 0
1.600000 0 0 0 0 0 0
1.605000 0 0 0 0 0 0
1.610000 0 0 0 0 0 0
1.615000 0 0 0 0 0 0
1.620000 0 0 0 0 0 0
1.625000 0 0 0 0 0 0
1.630000 0 0 0 0 0 0
1.635000 0 0 0 0 0 0
1.640000 0 0 0 0 0 0
1.645000 0 0 0 0 0 0
1.650000 0 0 0 0 0 0
1.655000 0 0 0 0 0 0
1.660000 0 0 0 0 0 0
1.665000 0 0 0 0 0 0
1.670000 0 0 0 0 0 0
1.675000 0 0 0 0 0 0
1.680000 0 0 0 0 0 0
1.685000 0 0 0 0 0 0
1.690000 0 0 0 0 0 0
1.695000 0 0 0 0 0 0
1.700000 0 0 0 0 0 0
1.705000 0 0 0 0 0 0
1.710000 0 0 0 0 0 0
1.715000 0 0 0 0 0 0
1.720000 0 0 0 0 0 0
1.725000 0 0 0 0 0 0
1.730000 0 0 0 0 0 0
1.735000 0 0 0 0 0 0
1.740000 0 0 0 0 0 0
1.745000 0 0 0 0 0 0
1.750000 0 0 0 0 0 0
1.755000 0 0 0 0 0 0
1.760000 0 0 0 0 0 0
1.765000 0 0 0 0 0 0
1.770000 0 0 0 0 0 0
1.775000 0 0 0 0 0 0
1.780000 0 0 0 0 0 0
1.785000 0 0 0 0 0 0
1.790000 0 0 0 0 0 0
1.795000 0 0 0 0 0 0
1.800000 0 0 0 0 0 0
1.805000 0 0 0 0 0 0
1.810000 0 0 0 0 0 0
1.815000 0 0 0 0 0 0
1.820000 0 0 0 0 0 0
1.825000 0 0 0 0 0 0
1.830000 0 0 0 0 0 0
1.835000 0 0 0 0 0 0
1.840000 0 0 0 0 0 0
1.845000 0 0 0 0 0 0
1.850000 0 0 0 0 0 0
1.855000 0 0 0 0 0 0
1.860000 0 0 0 0 0 0
1.865000 0 0 0 0 0 0
1.870000 0 0 0 0 0 0
1.875000 0 0 0 0 0 0
1.880000 0 0 0 0 0 0
1.885000 0 0 0 0 0 0
1.890000 0 0 0 0 0 0
1.895000 0 0 0 0 0 0
1.900000 0 0 0 0 0 0
1.905000 0 0 0 0 0 0
1.910000 0 0 0 0 0 0
1.915000 0 0 0 0 0 0
1.920000 0 0 0 0 0 0
1.925000 0 0 0 0 0 0
1.930000 0 0 0 0 0 0
1.935000 0 0 0 0 0 0
1.940000 0 0 0 0 0 0
1.945000 0 0 0 0 0 0
1.950000 0 0 0 0 0 0
1.955000 0 0 0 0 0 0
1.960000 0 0 0 0 0 0
1.965000 0 0 0 0 0 0
1.970000 0 0 0 0 0 0
1.975000 0 0 0 0 0 0
1.980000 0 0 0 0 0 0
1.985000 0 0 0 0 0 0
1.990000 0 0 0 0 0 0
1.995000 0 0 0 0 0 0
2.000000 0 0 0 0 0 0
2.005000 0 0 0 0 0 0
2.010000 0 0 0 0 0 0
2.015000 0 0 0 0 0 0
2.020000 0 0 0 0 0 0
2.025000 0 0 0 0 0 0
2.030000 0 0 0 0 0 0
2.035000 0 0 0 0 0 0
2.040000 0 0 0 0 0 0
2.045000 0 0 0 0 0 0
2.050000 0 0 0 0 0 0
2.055000 0 0 0 0 0 0
2.060000 0 0 0 0 0 0
2.065000 0 0 0 0 0 0
2.070000 0 0 0 0 0 0
2.075000 0 0 0 0 0 0
2.080000 0 0 0 0 0 0
2.085000 0 0 0 0 0 0
2.090000 0 0 0 0 0 0
2.095000 0 0 0 0 0 0
2.100000 0 0 0 0 0 0
2.105000 0 0 0 0 0 0
2.110000 0 0 0 0 0 0
2.115000 0 0 0 0 0 0
2.120000 0 0 0 0 0 0
2.125000 0 0 0 0 0 0
2.130000 0 0 0 0 0 0
2.135000 0 0 0 0 0 0
2.140000 0 0 0 0 0 0
2.145000 0 0 0 0 0 0
2.150000 0 0 0 0 0 0
2.155000 0 0 0 0 0 0
2.160000 0 0 0 0 0 0
2.165000 0 0 0 0 0 0
2.170000 0 0 0 0 0 0
2.175000 0 0 0 0 0 0
2.180000 0 0 0 0 0 0
2.185000 0 0 0 0 0 0
2.190000 0 0 0 0 0 0
2.195000 0 0 0 0 0 0
2.200000 0 0 0 0 0 0
2.205000 0 0 0 0 0 0
2.210000 0 0 0 0 0 0
2.215000 0 0 0 0 0 0
2.220000 0 0 0 0 0 0
2.225000 0 0 0 0 0 0
2.230000 0 0 0 0 0 0
2.235000 0 0 0 0 0 0
2.240000 0 0 0 0 0 0
2.245000 0 0 0 0 0 0
2.250000 0 0 0 0 0 0
2.255000 0 0 0 0 0 0
2.260000 0 0 0 0 0 0
2.265000 0 0 0 0 0 0
2.270000 0 0 0 0 0 0
2.275000 0 0 0 0 0 0
2.280000 0 0 0 0 0 0
2.285000 0 0 0 0 0 0
2.290000 0 0 0 0 0 0
2.295000 0 0 0 0 0 0
2.300000 0 0 0 0 0 0
2.305000 0 0 0 0 0 0
2.310000 0 0 0 0 0 0
2.315000 0 0 0 0 0 0
2.320000 0 0 0 0 0 0
2.325000 0 0 0 0 0 0
2.330000 0 0 0 0 0 0
2.335000 0 0 0 0 0 0
2.340000 0 0 0 0 0 0
2.345000 0 0 0 0 0 0
2.350000 0 0 0 0 0 0
2.355000 0 0 0 0 0 0
2.360000 0 0 0 0 0 0
2.365000 0 0 0 0 0 0
2.370000 0 0 0 0 0 0
2.375000 0 0 0 0 0 0
2.380000 0 0 0 0 0 0
2.385000 0 0 0 0 0 0
2.390000 0 0 0 0 0 0
2.395000 0 0 0 0 0 0
2.400000 0 0 0 0 0 0
2.405000 0 0 0 0 0 0
