# Supplementary material for: Refining amino acid hydrophobicity for dynamics simulation of membrane proteins
Source: PeerJ. 2018 Jan 10;6:e4230. doi: 10.7717/peerj.4230 (PMC5767086; doi:10.7717/peerj.4230)
Supplement: Supplemental Information 1 — Version 2.4 of the CgProt force field is included as a tar.gz archive. The package includes parameter text files, Python scripts, and equilibrated bilayer coordinates needed for simulations with the free Gromacs software package. [file peerj-06-4230-s001.tgz › cgprot24/nb/table_POL_POL.xvg]

0.000000 0 0 95.1332 3.079887e+02 0 0
0.005000 0 0 93.5933 3.079887e+02 0 0
0.010000 0 0 92.0533 3.079887e+02 0 0
0.015000 0 0 90.5134 3.079887e+02 0 0
0.020000 0 0 88.9734 3.079887e+02 0 0
0.025000 0 0 87.4335 3.079887e+02 0 0
0.030000 0 0 85.8935 3.079887e+02 0 0
0.035000 0 0 84.3536 3.079887e+02 0 0
0.040000 0 0 82.8136 3.079887e+02 0 0
0.045000 0 0 81.2737 3.079887e+02 0 0
0.050000 0 0 79.7338 3.079887e+02 0 0
0.055000 0 0 78.1938 3.079887e+02 0 0
0.060000 0 0 76.6539 3.079887e+02 0 0
0.065000 0 0 75.1139 3.079887e+02 0 0
0.070000 0 0 73.574 3.079887e+02 0 0
0.075000 0 0 72.034 3.079887e+02 0 0
0.080000 0 0 70.4941 3.079887e+02 0 0
0.085000 0 0 68.9542 3.079887e+02 0 0
0.090000 0 0 67.4142 3.079887e+02 0 0
0.095000 0 0 65.8743 3.079887e+02 0 0
0.100000 0 0 64.3343 3.079887e+02 0 0
0.105000 0 0 62.7944 3.079887e+02 0 0
0.110000 0 0 61.2544 3.079887e+02 0 0
0.115000 0 0 59.7145 3.079887e+02 0 0
0.120000 0 0 58.1746 3.079887e+02 0 0
0.125000 0 0 56.6346 3.079887e+02 0 0
0.130000 0 0 55.0947 3.079887e+02 0 0
0.135000 0 0 53.5547 3.079887e+02 0 0
0.140000 0 0 52.0148 3.079887e+02 0 0
0.145000 0 0 50.4748 3.079887e+02 0 0
0.150000 0 0 48.9349 3.079887e+02 0 0
0.155000 0 0 47.395 3.079887e+02 0 0
0.160000 0 0 45.855 3.079887e+02 0 0
0.165000 0 0 44.3151 3.079887e+02 0 0
0.170000 0 0 42.7751 3.079887e+02 0 0
0.175000 0 0 41.2352 3.079887e+02 0 0
0.180000 0 0 39.6952 3.079887e+02 0 0
0.185000 0 0 38.1553 3.079887e+02 0 0
0.190000 0 0 36.6153 3.079887e+02 0 0
0.195000 0 0 35.0754 3.079887e+02 0 0
0.200000 0 0 33.5355 3.079887e+02 0 0
0.205000 0 0 31.9955 3.079887e+02 0 0
0.210000 0 0 30.4556 3.079887e+02 0 0
0.215000 0 0 28.9156 3.079887e+02 0 0
0.220000 0 0 27.3757 3.079887e+02 0 0
0.225000 0 0 25.8357 3.079887e+02 0 0
0.230000 0 0 24.2958 3.079887e+02 0 0
0.235000 0 0 22.7558 3.079887e+02 0 0
0.240000 0 0 21.2159 3.079887e+02 0 0
0.245000 0 0 19.676 3.079887e+02 0 0
0.250000 0 0 18.136 3.079887e+02 0 0
0.255000 0 0 16.5961 3.079887e+02 0 0
0.260000 0 0 15.0561 3.079887e+02 0 0
0.265000 0 0 13.5162 3.079887e+02 0 0
0.270000 0 0 11.9763 3.079887e+02 0 0
0.275000 0 0 10.4363 3.079887e+02 0 0
0.280000 0 0 9.0385 2.421944e+02 0 0
0.285000 0 0 7.97992 1.861157e+02 0 0
0.290000 0 0 7.12857 1.592987e+02 0 0
0.295000 0 0 6.34473 1.553906e+02 0 0
0.300000 0 0 5.57944 1.500930e+02 0 0
0.305000 0 0 4.85008 1.410233e+02 0 0
0.310000 0 0 4.17266 1.306881e+02 0 0
0.315000 0 0 3.53172 1.268632e+02 0 0
0.320000 0 0 2.89225 1.301027e+02 0 0
0.325000 0 0 2.22494 1.355288e+02 0 0
0.330000 0 0 1.55461 1.308128e+02 0 0
0.335000 0 0 0.934717 1.153536e+02 0 0
0.340000 0 0 0.413444 9.330099e+01 0 0
0.345000 0 0 -0.001906 7.320901e+01 0 0
0.350000 0 0 -0.322345 5.533650e+01 0 0
0.355000 0 0 -0.560445 4.071216e+01 0 0
0.360000 0 0 -0.737794 3.106089e+01 0 0
0.365000 0 0 -0.879388 2.640988e+01 0 0
0.370000 0 0 -1.00709 2.471542e+01 0 0
0.375000 0 0 -1.12683 2.320896e+01 0 0
0.380000 0 0 -1.23947 2.187510e+01 0 0
0.385000 0 0 -1.34578 2.065803e+01 0 0
0.390000 0 0 -1.44614 1.949740e+01 0 0
0.395000 0 0 -1.54085 1.839133e+01 0 0
0.400000 0 0 -1.62801 1.609861e+01 0 0
0.405000 0 0 -1.69809 1.155743e+01 0 0
0.410000 0 0 -1.73984 4.790305e+00 0 0
0.415000 0 0 -1.747 -1.552108e+00 0 0
0.420000 0 0 -1.72806 -5.651078e+00 0 0
0.425000 0 0 -1.69422 -7.537903e+00 0 0
0.430000 0 0 -1.65355 -8.761914e+00 0 0
0.435000 0 0 -1.60627 -1.018438e+01 0 0
0.440000 0 0 -1.55139 -1.178367e+01 0 0
0.445000 0 0 -1.48924 -1.295964e+01 0 0
0.450000 0 0 -1.42295 -1.344059e+01 0 0
0.455000 0 0 -1.35597 -1.326661e+01 0 0
0.460000 0 0 -1.29005 -1.315521e+01 0 0
0.465000 0 0 -1.22387 -1.337137e+01 0 0
0.470000 0 0 -1.15581 -1.388919e+01 0 0
0.475000 0 0 -1.08508 -1.438414e+01 0 0
0.480000 0 0 -1.01217 -1.475868e+01 0 0
0.485000 0 0 -0.937685 -1.502019e+01 0 0
0.490000 0 0 -0.86203 -1.523704e+01 0 0
0.495000 0 0 -0.785361 -1.542585e+01 0 0
0.500000 0 0 -0.70785 -1.554584e+01 0 0
0.505000 0 0 -0.630541 -1.530859e+01 0 0
0.510000 0 0 -0.555453 -1.465791e+01 0 0
0.515000 0 0 -0.484662 -1.358178e+01 0 0
0.520000 0 0 -0.420464 -1.201354e+01 0 0
0.525000 0 0 -0.365363 -9.942945e+00 0 0
0.530000 0 0 -0.321516 -7.737731e+00 0 0
0.535000 0 0 -0.285315 -7.023319e+00 0 0
0.540000 0 0 -0.248477 -7.992453e+00 0 0
0.545000 0 0 -0.20333 -9.946719e+00 0 0
0.550000 0 0 -0.151754 -1.039571e+01 0 0
0.555000 0 0 -0.10225 -9.118532e+00 0 0
0.560000 0 0 -0.06251 -6.917553e+00 0 0
0.565000 0 0 -0.030567 -6.117674e+00 0 0
0.570000 0 0 0.001248 -6.866214e+00 0 0
0.575000 0 0 0.039679 -8.375947e+00 0 0
0.580000 0 0 0.083076 -8.786963e+00 0 0
0.585000 0 0 0.125586 -8.020784e+00 0 0
0.590000 0 0 0.161859 -6.470352e+00 0 0
0.595000 0 0 0.19027 -4.892502e+00 0 0
0.600000 0 0 0.21077 -3.306161e+00 0 0
0.605000 0 0 0.223628 -1.923355e+00 0 0
0.610000 0 0 0.230901 -1.075682e+00 0 0
0.615000 0 0 0.235284 -7.670824e-01 0 0
0.620000 0 0 0.239131 -7.805141e-01 0 0
0.625000 0 0 0.243169 -8.426428e-01 0 0
0.630000 0 0 0.247637 -9.525845e-01 0 0
0.635000 0 0 0.252104 -7.082576e-01 0 0
0.640000 0 0 0.253459 2.924191e-01 0 0
0.645000 0 0 0.24792 2.046024e+00 0 0
0.650000 0 0 0.233591 3.494559e+00 0 0
0.655000 0 0 0.214883 3.797913e+00 0 0
0.660000 0 0 0.197518 2.968620e+00 0 0
0.665000 0 0 0.185192 2.061095e+00 0 0
0.670000 0 0 0.175914 1.749533e+00 0 0
0.675000 0 0 0.166707 2.023023e+00 0 0
0.680000 0 0 0.155503 2.445296e+00 0 0
0.685000 0 0 0.142383 2.789845e+00 0 0
0.690000 0 0 0.127732 3.062186e+00 0 0
0.695000 0 0 0.111642 3.393031e+00 0 0
0.700000 0 0 0.093612 3.837706e+00 0 0
0.705000 0 0 0.073092 4.361349e+00 0 0
0.710000 0 0 0.050879 4.413799e+00 0 0
0.715000 0 0 0.030056 3.805182e+00 0 0
0.720000 0 0 0.013887 2.605892e+00 0 0
0.725000 0 0 0.003525 1.609558e+00 0 0
0.730000 0 0 -0.002918 1.038745e+00 0 0
0.735000 0 0 -0.007569 8.903974e-01 0 0
0.740000 0 0 -0.012479 1.138723e+00 0 0
0.745000 0 0 -0.019608 1.777889e+00 0 0
0.750000 0 0 -0.030803 2.675107e+00 0 0
0.755000 0 0 -0.045224 2.966122e+00 0 0
0.760000 0 0 -0.059194 2.495014e+00 0 0
0.765000 0 0 -0.069074 1.451248e+00 0 0
0.770000 0 0 -0.074497 8.076201e-01 0 0
0.775000 0 0 -0.078047 7.016950e-01 0 0
0.780000 0 0 -0.082278 1.001427e+00 0 0
0.785000 0 0 -0.087773 1.163807e+00 0 0
0.790000 0 0 -0.09359 1.130107e+00 0 0
0.795000 0 0 -0.098863 1.005082e+00 0 0
0.800000 0 0 -0.1041 1.137247e+00 0 0
0.805000 0 0 -0.11071 1.554422e+00 0 0
0.810000 0 0 -0.119703 1.910031e+00 0 0
0.815000 0 0 -0.128081 1.265657e+00 0 0
0.820000 0 0 -0.130606 -4.311635e-01 0 0
0.825000 0 0 -0.123056 -2.379457e+00 0 0
0.830000 0 0 -0.109423 -2.810240e+00 0 0
0.835000 0 0 -0.097589 -1.659715e+00 0 0
0.840000 0 0 -0.094035 5.273103e-02 0 0
0.845000 0 0 -0.095945 4.933446e-01 0 0
0.850000 0 0 -0.096787 -3.749208e-01 0 0
0.855000 0 0 -0.091252 -1.726786e+00 0 0
0.860000 0 0 -0.080733 -2.359476e+00 0 0
0.865000 0 0 -0.068873 -2.262775e+00 0 0
0.870000 0 0 -0.058695 -1.827540e+00 0 0
0.875000 0 0 -0.050399 -1.510670e+00 0 0
0.880000 0 0 -0.04339 -1.312803e+00 0 0
0.885000 0 0 -0.037273 -1.116006e+00 0 0
0.890000 0 0 -0.03241 -8.112295e-01 0 0
0.895000 0 0 -0.029341 -4.001720e-01 0 0
0.900000 0 0 -0.028046 -1.883985e-01 0 0
0.905000 0 0 -0.026748 -4.014717e-01 0 0
0.910000 0 0 -0.023326 -1.027310e+00 0 0
0.915000 0 0 -0.017171 -1.299542e+00 0 0
0.920000 0 0 -0.011682 -7.611157e-01 0 0
0.925000 0 0 -0.010899 5.515233e-01 0 0
0.930000 0 0 0 0 0 0
0.935000 0 0 0 0 0 0
0.940000 0 0 0 0 0 0
0.945000 0 0 0 0 0 0
0.950000 0 0 0 0 0 0
0.955000 0 0 0 0 0 0
0.960000 0 0 0 0 0 0
0.965000 0 0 0 0 0 0
0.970000 0 0 0 0 0 0
0.975000 0 0 0 0 0 0
0.980000 0 0 0 0 0 0
0.985000 0 0 0 0 0 0
0.990000 0 0 0 0 0 0
0.995000 0 0 0 0 0 0
1.000000 0 0 0 0 0 0
1.005000 0 0 0 0 0 0
1.010000 0 0 0 0 0 0
1.015000 0 0 0 0 0 0
1.020000 0 0 0 0 0 0
1.025000 0 0 0 0 0 0
1.030000 0 0 0 0 0 0
1.035000 0 0 0 0 0 0
1.040000 0 0 0 0 0 0
1.045000 0 0 0 0 0 0
1.050000 0 0 0 0 0 0
1.055000 0 0 0 0 0 0
1.060000 0 0 0 0 0 0
1.065000 0 0 0 0 0 0
1.070000 0 0 0 0 0 0
1.075000 0 0 0 0 0 0
1.080000 0 0 0 0 0 0
1.085000 0 0 0 0 0 0
1.090000 0 0 0 0 0 0
1.095000 0 0 0 0 0 0
1.100000 0 0 0 0 0 0
1.105000 0 0 0 0 0 0
1.110000 0 0 0 0 0 0
1.115000 0 0 0 0 0 0
1.120000 0 0 0 0 0 0
1.125000 0 0 0 0 0 0
1.130000 0 0 0 0 0 0
1.135000 0 0 0 0 0 0
1.140000 0 0 0 0 0 0
1.145000 0 0 0 0 0 0
1.150000 0 0 0 0 0 0
1.155000 0 0 0 0 0 0
1.160000 0 0 0 0 0 0
1.165000 0 0 0 0 0 0
1.170000 0 0 0 0 0 0
1.175000 0 0 0 0 0 0
1.180000 0 0 0 0 0 0
1.185000 0 0 0 0 0 0
1.190000 0 0 0 0 0 0
1.195000 0 0 0 0 0 0
1.200000 0 0 0 0 0 0
1.205000 0 0 0 0 0 0
1.210000 0 0 0 0 0 0
1.215000 0 0 0 0 0 0
1.220000 0 0 0 0 0 0
1.225000 0 0 0 0 0 0
1.230000 0 0 0 0 0 0
1.235000 0 0 0 0 0 0
1.240000 0 0 0 0 0 0
1.245000 0 0 0 0 0 0
1.250000 0 0 0 0 0 0
1.255000 0 0 0 0 0 0
1.260000 0 0 0 0 0 0
1.265000 0 0 0 0 0 0
1.270000 0 0 0 0 0 0
1.275000 0 0 0 0 0 0
1.280000 0 0 0 0 0 0
1.285000 0 0 0 0 0 0
1.290000 0 0 0 0 0 0
1.295000 0 0 0 0 0 0
1.300000 0 0 0 0 0 0
1.305000 0 0 0 0 0 0
1.310000 0 0 0 0 0 0
1.315000 0 0 0 0 0 0
1.320000 0 0 0 0 0 0
1.325000 0 0 0 0 0 0
1.330000 0 0 0 0 0 0
1.335000 0 0 0 0 0 0
1.340000 0 0 0 0 0 0
1.345000 0 0 0 0 0 0
1.350000 0 0 0 0 0 0
1.355000 0 0 0 0 0 0
1.360000 0 0 0 0 0 0
1.365000 0 0 0 0 0 0
1.370000 0 0 0 0 0 0
1.375000 0 0 0 0 0 0
1.380000 0 0 0 0 0 0
1.385000 0 0 0 0 0 0
1.390000 0 0 0 0 0 0
1.395000 0 0 0 0 0 0
1.400000 0 0 0 0 0 0
1.405000 0 0 0 0 0 0
1.410000 0 0 0 0 0 0
1.415000 0 0 0 0 0 0
1.420000 0 0 0 0 0 0
1.425000 0 0 0 0 0 0
1.430000 0 0 0 0 0 0
1.435000 0 0 0 0 0 0
1.440000 0 0 0 0 0 0
1.445000 0 0 0 0 0 0
1.450000 0 0 0 0 0 0
1.455000 0 0 0 0 0 0
1.460000 0 0 0 0 0 0
1.465000 0 0 0 0 0 0
1.470000 0 0 0 0 0 0
1.475000 0 0 0 0 0 0
1.480000 0 0 0 0 0 0
1.485000 0 0 0 0 0 0
1.490000 0 0 0 0 0 0
1.495000 0 0 0 0 0 0
1.500000 0 0 0 0 0 0
1.505000 0 0 0 0 0 0
1.510000 0 0 0 0 0 0
1.515000 0 0 0 0 0 0
1.520000 0 0 0 0 0 0
1.525000 0 0 0 0 0 0
1.530000 0 0 0 0 0 0
1.535000 0 0 0 0 0 0
1.540000 0 0 0 0 0 0
1.545000 0 0 0 0 0 0
1.550000 0 0 0 0 0 0
1.555000 0 0 0 0 0 0
1.560000 0 0 0 0 0 0
1.565000 0 0 0 0 0 0
1.570000 0 0 0 0 0 0
1.575000 0 0 0 0 0 0
1.580000 0 0 0 0 0 0
1.585000 0 0 0 0 0 0
1.590000 0 0 0 0 0 0
1.595000 0 0 0 0 0 0
1.600000 0 0 0 0 0 0
1.605000 0 0 0 0 0 0
1.610000 0 0 0 0 0 0
1.615000 0 0 0 0 0 0
1.620000 0 0 0 0 0 0
1.625000 0 0 0 0 0 0
1.630000 0 0 0 0 0 0
1.635000 0 0 0 0 0 0
1.640000 0 0 0 0 0 0
1.645000 0 0 0 0 0 0
1.650000 0 0 0 0 0 0
1.655000 0 0 0 0 0 0
1.660000 0 0 0 0 0 0
1.665000 0 0 0 0 0 0
1.670000 0 0 0 0 0 0
1.675000 0 0 0 0 0 0
1.680000 0 0 0 0 0 0
1.685000 0 0 0 0 0 0
1.690000 0 0 0 0 0 0
1.695000 0 0 0 0 0 0
1.700000 0 0 0 0 0 0
1.705000 0 0 0 0 0 0
1.710000 0 0 0 0 0 0
1.715000 0 0 0 0 0 0
1.720000 0 0 0 0 0 0
1.725000 0 0 0 0 0 0
1.730000 0 0 0 0 0 0
1.735000 0 0 0 0 0 0
1.740000 0 0 0 0 0 0
1.745000 0 0 0 0 0 0
1.750000 0 0 0 0 0 0
1.755000 0 0 0 0 0 0
1.760000 0 0 0 0 0 0
1.765000 0 0 0 0 0 0
1.770000 0 0 0 0 0 0
1.775000 0 0 0 0 0 0
1.780000 0 0 0 0 0 0
1.785000 0 0 0 0 0 0
1.790000 0 0 0 0 0 0
1.795000 0 0 0 0 0 0
1.800000 0 0 0 0 0 0
1.805000 0 0 0 0 0 0
1.810000 0 0 0 0 0 0
1.815000 0 0 0 0 0 0
1.820000 0 0 0 0 0 0
1.825000 0 0 0 0 0 0
1.830000 0 0 0 0 0 0
1.835000 0 0 0 0 0 0
1.840000 0 0 0 0 0 0
1.845000 0 0 0 0 0 0
1.850000 0 0 0 0 0 0
1.855000 0 0 0 0 0 0
1.860000 0 0 0 0 0 0
1.865000 0 0 0 0 0 0
1.870000 0 0 0 0 0 0
1.875000 0 0 0 0 0 0
1.880000 0 0 0 0 0 0
1.885000 0 0 0 0 0 0
1.890000 0 0 0 0 0 0
1.895000 0 0 0 0 0 0
1.900000 0 0 0 0 0 0
1.905000 0 0 0 0 0 0
1.910000 0 0 0 0 0 0
1.915000 0 0 0 0 0 0
1.920000 0 0 0 0 0 0
1.925000 0 0 0 0 0 0
1.930000 0 0 0 0 0 0
1.935000 0 0 0 0 0 0
1.940000 0 0 0 0 0 0
1.945000 0 0 0 0 0 0
1.950000 0 0 0 0 0 0
1.955000 0 0 0 0 0 0
1.960000 0 0 0 0 0 0
1.965000 0 0 0 0 0 0
1.970000 0 0 0 0 0 0
1.975000 0 0 0 0 0 0
1.980000 0 0 0 0 0 0
1.985000 0 0 0 0 0 0
1.990000 0 0 0 0 0 0
1.995000 0 0 0 0 0 0
2.000000 0 0 0 0 0 0
2.005000 0 0 0 0 0 0
2.010000 0 0 0 0 0 0
2.015000 0 0 0 0 0 0
2.020000 0 0 0 0 0 0
2.025000 0 0 0 0 0 0
2.030000 0 0 0 0 0 0
2.035000 0 0 0 0 0 0
2.040000 0 0 0 0 0 0
2.045000 0 0 0 0 0 0
2.050000 0 0 0 0 0 0
2.055000 0 0 0 0 0 0
2.060000 0 0 0 0 0 0
2.065000 0 0 0 0 0 0
2.070000 0 0 0 0 0 0
2.075000 0 0 0 0 0 0
2.080000 0 0 0 0 0 0
2.085000 0 0 0 0 0 0
2.090000 0 0 0 0 0 0
2.095000 0 0 0 0 0 0
2.100000 0 0 0 0 0 0
2.105000 0 0 0 0 0 0
2.110000 0 0 0 0 0 0
2.115000 0 0 0 0 0 0
2.120000 0 0 0 0 0 0
2.125000 0 0 0 0 0 0
2.130000 0 0 0 0 0 0
2.135000 0 0 0 0 0 0
2.140000 0 0 0 0 0 0
2.145000 0 0 0 0 0 0
2.150000 0 0 0 0 0 0
2.155000 0 0 0 0 0 0
2.160000 0 0 0 0 0 0
2.165000 0 0 0 0 0 0
2.170000 0 0 0 0 0 0
2.175000 0 0 0 0 0 0
2.180000 0 0 0 0 0 0
2.185000 0 0 0 0 0 0
2.190000 0 0 0 0 0 0
2.195000 0 0 0 0 0 0
2.200000 0 0 0 0 0 0
2.205000 0 0 0 0 0 0
2.210000 0 0 0 0 0 0
2.215000 0 0 0 0 0 0
2.220000 0 0 0 0 0 0
2.225000 0 0 0 0 0 0
2.230000 0 0 0 0 0 0
2.235000 0 0 0 0 0 0
2.240000 0 0 0 0 0 0
2.245000 0 0 0 0 0 0
2.250000 0 0 0 0 0 0
2.255000 0 0 0 0 0 0
2.260000 0 0 0 0 0 0
2.265000 0 0 0 0 0 0
2.270000 0 0 0 0 0 0
2.275000 0 0 0 0 0 0
2.280000 0 0 0 0 0 0
2.285000 0 0 0 0 0 0
2.290000 0 0 0 0 0 0
2.295000 0 0 0 0 0 0
2.300000 0 0 0 0 0 0
2.305000 0 0 0 0 0 0
2.310000 0 0 0 0 0 0
2.315000 0 0 0 0 0 0
2.320000 0 0 0 0 0 0
2.325000 0 0 0 0 0 0
2.330000 0 0 0 0 0 0
2.335000 0 0 0 0 0 0
2.340000 0 0 0 0 0 0
2.345000 0 0 0 0 0 0
2.350000 0 0 0 0 0 0
2.355000 0 0 0 0 0 0
2.360000 0 0 0 0 0 0
2.365000 0 0 0 0 0 0
2.370000 0 0 0 0 0 0
2.375000 0 0 0 0 0 0
2.380000 0 0 0 0 0 0
2.385000 0 0 0 0 0 0
2.390000 0 0 0 0 0 0
2.395000 0 0 0 0 0 0
2.400000 0 0 0 0 0 0
2.405000 0 0 0 0 0 0
