# Supplementary material for: Refining amino acid hydrophobicity for dynamics simulation of membrane proteins
Source: PeerJ. 2018 Jan 10;6:e4230. doi: 10.7717/peerj.4230 (PMC5767086; doi:10.7717/peerj.4230)
Supplement: Supplemental Information 1 — Version 2.4 of the CgProt force field is included as a tar.gz archive. The package includes parameter text files, Python scripts, and equilibrated bilayer coordinates needed for simulations with the free Gromacs software package. [file peerj-06-4230-s001.tgz › cgprot24/nb/table_POL_POS.xvg]

0.000000 0 0 42.9282 1.317613e+02 0 0
0.005000 0 0 42.2694 1.317613e+02 0 0
0.010000 0 0 41.6106 1.317613e+02 0 0
0.015000 0 0 40.9518 1.317613e+02 0 0
0.020000 0 0 40.293 1.317613e+02 0 0
0.025000 0 0 39.6342 1.317613e+02 0 0
0.030000 0 0 38.9754 1.317613e+02 0 0
0.035000 0 0 38.3166 1.317613e+02 0 0
0.040000 0 0 37.6578 1.317613e+02 0 0
0.045000 0 0 36.999 1.317613e+02 0 0
0.050000 0 0 36.3402 1.317613e+02 0 0
0.055000 0 0 35.6814 1.317613e+02 0 0
0.060000 0 0 35.0225 1.317613e+02 0 0
0.065000 0 0 34.3637 1.317613e+02 0 0
0.070000 0 0 33.7049 1.317613e+02 0 0
0.075000 0 0 33.0461 1.317613e+02 0 0
0.080000 0 0 32.3873 1.317613e+02 0 0
0.085000 0 0 31.7285 1.317613e+02 0 0
0.090000 0 0 31.0697 1.317613e+02 0 0
0.095000 0 0 30.4109 1.317613e+02 0 0
0.100000 0 0 29.7521 1.317613e+02 0 0
0.105000 0 0 29.0933 1.317613e+02 0 0
0.110000 0 0 28.4345 1.317613e+02 0 0
0.115000 0 0 27.7757 1.317613e+02 0 0
0.120000 0 0 27.1169 1.317613e+02 0 0
0.125000 0 0 26.4581 1.317613e+02 0 0
0.130000 0 0 25.7993 1.317613e+02 0 0
0.135000 0 0 25.1404 1.317613e+02 0 0
0.140000 0 0 24.4816 1.317613e+02 0 0
0.145000 0 0 23.8228 1.317613e+02 0 0
0.150000 0 0 23.164 1.317613e+02 0 0
0.155000 0 0 22.5052 1.317613e+02 0 0
0.160000 0 0 21.8464 1.317613e+02 0 0
0.165000 0 0 21.1876 1.317613e+02 0 0
0.170000 0 0 20.5288 1.317613e+02 0 0
0.175000 0 0 19.87 1.317613e+02 0 0
0.180000 0 0 19.2112 1.317613e+02 0 0
0.185000 0 0 18.5524 1.317613e+02 0 0
0.190000 0 0 17.8936 1.317613e+02 0 0
0.195000 0 0 17.2348 1.317613e+02 0 0
0.200000 0 0 16.576 1.317613e+02 0 0
0.205000 0 0 15.9172 1.317613e+02 0 0
0.210000 0 0 15.2584 1.317613e+02 0 0
0.215000 0 0 14.5996 1.317613e+02 0 0
0.220000 0 0 13.9407 1.317613e+02 0 0
0.225000 0 0 13.2819 1.317613e+02 0 0
0.230000 0 0 12.6231 1.317613e+02 0 0
0.235000 0 0 11.9643 1.317613e+02 0 0
0.240000 0 0 11.3055 1.317613e+02 0 0
0.245000 0 0 10.6467 1.317613e+02 0 0
0.250000 0 0 9.98791 1.317613e+02 0 0
0.255000 0 0 9.3291 1.317613e+02 0 0
0.260000 0 0 8.67029 1.317613e+02 0 0
0.265000 0 0 8.01149 1.317613e+02 0 0
0.270000 0 0 7.35268 1.317613e+02 0 0
0.275000 0 0 6.69387 1.317613e+02 0 0
0.280000 0 0 6.03507 1.317613e+02 0 0
0.285000 0 0 5.37626 1.317613e+02 0 0
0.290000 0 0 4.71745 1.317613e+02 0 0
0.295000 0 0 4.05881 1.296277e+02 0 0
0.300000 0 0 3.43654 1.190757e+02 0 0
0.305000 0 0 2.86807 1.083196e+02 0 0
0.310000 0 0 2.35327 9.760811e+01 0 0
0.315000 0 0 1.89191 8.695047e+01 0 0
0.320000 0 0 1.4817 7.745161e+01 0 0
0.325000 0 0 1.1142 6.986948e+01 0 0
0.330000 0 0 0.779814 6.420408e+01 0 0
0.335000 0 0 0.469194 6.010961e+01 0 0
0.340000 0 0 0.181944 5.439005e+01 0 0
0.345000 0 0 -0.0707028 4.626849e+01 0 0
0.350000 0 0 -0.276737 3.574492e+01 0 0
0.355000 0 0 -0.426024 2.442608e+01 0 0
0.360000 0 0 -0.527772 1.696558e+01 0 0
0.365000 0 0 -0.602601 1.365804e+01 0 0
0.370000 0 0 -0.671274 1.450348e+01 0 0
0.375000 0 0 -0.749635 1.654870e+01 0 0
0.380000 0 0 -0.833842 1.684241e+01 0 0
0.385000 0 0 -0.91514 1.538461e+01 0 0
0.390000 0 0 -0.984791 1.221880e+01 0 0
0.395000 0 0 -1.03574 8.030685e+00 0 0
0.400000 0 0 -1.06379 3.056761e+00 0 0
0.405000 0 0 -1.065 -2.702971e+00 0 0
0.410000 0 0 -1.03602 -8.680278e+00 0 0
0.415000 0 0 -0.981978 -1.254030e+01 0 0
0.420000 0 0 -0.914563 -1.403079e+01 0 0
0.425000 0 0 -0.84562 -1.315175e+01 0 0
0.430000 0 0 -0.784656 -1.146247e+01 0 0
0.435000 0 0 -0.728533 -1.123340e+01 0 0
0.440000 0 0 -0.669856 -1.248375e+01 0 0
0.445000 0 0 -0.601249 -1.515515e+01 0 0
0.450000 0 0 -0.519452 -1.732437e+01 0 0
0.455000 0 0 -0.430396 -1.805933e+01 0 0
0.460000 0 0 -0.341249 -1.736004e+01 0 0
0.465000 0 0 -0.259027 -1.541697e+01 0 0
0.470000 0 0 -0.18709 -1.337248e+01 0 0
0.475000 0 0 -0.125154 -1.141686e+01 0 0
0.480000 0 0 -0.0727736 -9.550114e+00 0 0
0.485000 0 0 -0.02918 -8.015751e+00 0 0
0.490000 0 0 0.008795 -7.315816e+00 0 0
0.495000 0 0 0.045394 -7.465506e+00 0 0
0.500000 0 0 0.084865 -8.457750e+00 0 0
0.505000 0 0 0.129893 -9.459867e+00 0 0
0.510000 0 0 0.178528 -9.900481e+00 0 0
0.515000 0 0 0.227962 -9.779592e+00 0 0
0.520000 0 0 0.275398 -9.112675e+00 0 0
0.525000 0 0 0.31844 -8.042795e+00 0 0
0.530000 0 0 0.355212 -6.604743e+00 0 0
0.535000 0 0 0.383874 -4.798517e+00 0 0
0.540000 0 0 0.40309 -3.057434e+00 0 0
0.545000 0 0 0.416742 -2.636850e+00 0 0
0.550000 0 0 0.431791 -3.616289e+00 0 0
0.555000 0 0 0.455238 -5.995750e+00 0 0
0.560000 0 0 0.491218 -8.056632e+00 0 0
0.565000 0 0 0.53241 -8.080883e+00 0 0
0.570000 0 0 0.568632 -6.068504e+00 0 0
0.575000 0 0 0.589797 -2.211125e+00 0 0
0.580000 0 0 0.593227 4.690530e-01 0 0
0.585000 0 0 0.588806 9.294171e-01 0 0
0.590000 0 0 0.587632 -8.300332e-01 0 0
0.595000 0 0 0.600041 -4.044948e+00 0 0
0.600000 0 0 0.624932 -5.573725e+00 0 0
0.605000 0 0 0.652402 -5.076834e+00 0 0
0.610000 0 0 0.672324 -2.554275e+00 0 0
0.615000 0 0 0.676678 5.883961e-01 0 0
0.620000 0 0 0.668845 2.303989e+00 0 0
0.625000 0 0 0.656045 2.575173e+00 0 0
0.630000 0 0 0.645489 1.436856e+00 0 0
0.635000 0 0 0.641921 4.046429e-02 0 0
0.640000 0 0 0.644584 -1.055825e+00 0 0
0.645000 0 0 0.651979 -1.852012e+00 0 0
0.650000 0 0 0.66257 -2.306915e+00 0 0
0.655000 0 0 0.674033 -2.173475e+00 0 0
0.660000 0 0 0.683255 -1.410523e+00 0 0
0.665000 0 0 0.687089 -1.805855e-02 0 0
0.670000 0 0 0.683008 1.537897e+00 0 0
0.675000 0 0 0.673078 2.296283e+00 0 0
0.680000 0 0 0.661423 2.227984e+00 0 0
0.685000 0 0 0.652175 1.338831e+00 0 0
0.690000 0 0 0.648178 3.165897e-01 0 0
0.695000 0 0 0.648444 -3.666699e-01 0 0
0.700000 0 0 0.651279 -7.109480e-01 0 0
0.705000 0 0 0.654994 -7.246124e-01 0 0
0.710000 0 0 0.658116 -4.850586e-01 0 0
0.715000 0 0 0.659454 -1.111141e-02 0 0
0.720000 0 0 0.657837 6.972292e-01 0 0
0.725000 0 0 0.652249 1.504571e+00 0 0
0.730000 0 0 0.643309 2.018566e+00 0 0
0.735000 0 0 0.632594 2.214346e+00 0 0
0.740000 0 0 0.621696 2.091912e+00 0 0
0.745000 0 0 0.611887 1.842111e+00 0 0
0.750000 0 0 0.603169 1.655788e+00 0 0
0.755000 0 0 0.595223 1.532944e+00 0 0
0.760000 0 0 0.587732 1.477142e+00 0 0
0.765000 0 0 0.580237 1.544619e+00 0 0
0.770000 0 0 0.572048 1.754781e+00 0 0
0.775000 0 0 0.562451 2.107629e+00 0 0
0.780000 0 0 0.550836 2.500710e+00 0 0
0.785000 0 0 0.538125 2.512806e+00 0 0
0.790000 0 0 0.526419 2.098377e+00 0 0
0.795000 0 0 0.517852 1.257423e+00 0 0
0.800000 0 0 0.513879 4.409423e-01 0 0
0.805000 0 0 0.512298 3.060039e-01 0 0
0.810000 0 0 0.509674 8.581783e-01 0 0
0.815000 0 0 0.502581 2.067242e+00 0 0
0.820000 0 0 0.489731 2.935527e+00 0 0
0.825000 0 0 0.4746 2.979264e+00 0 0
0.830000 0 0 0.461312 2.198452e+00 0 0
0.835000 0 0 0.453821 7.955677e-01 0 0
0.840000 0 0 0.452199 -1.433804e-02 0 0
0.845000 0 0 0.452639 -2.872421e-02 0 0
0.850000 0 0 0.451161 7.524092e-01 0 0
0.855000 0 0 0.444407 1.865505e+00 0 0
0.860000 0 0 0.433585 2.354319e+00 0 0
0.865000 0 0 0.421952 2.189861e+00 0 0
0.870000 0 0 0.412774 1.377528e+00 0 0
0.875000 0 0 0.408122 5.546956e-01 0 0
0.880000 0 0 0.406515 1.589723e-01 0 0
0.885000 0 0 0.40582 1.903580e-01 0 0
0.890000 0 0 0.403918 6.216010e-01 0 0
0.895000 0 0 0.399399 1.200545e+00 0 0
0.900000 0 0 0.391769 1.865840e+00 0 0
0.905000 0 0 0.380596 2.617486e+00 0 0
0.910000 0 0 0.36566 3.275359e+00 0 0
0.915000 0 0 0.348908 3.317331e+00 0 0
0.920000 0 0 0.333568 2.710298e+00 0 0
0.925000 0 0 0.322887 1.454257e+00 0 0
0.930000 0 0 0.318783 3.439727e-01 0 0
0.935000 0 0 0.317879 1.744610e-01 0 0
0.940000 0 0 0.315471 9.457220e-01 0 0
0.945000 0 0 0.306891 2.583703e+00 0 0
0.950000 0 0 0.290339 3.919389e+00 0 0
0.955000 0 0 0.268873 4.549265e+00 0 0
0.960000 0 0 0.246023 4.473333e+00 0 0
0.965000 0 0 0.225224 3.784034e+00 0 0
0.970000 0 0 0.20853 2.861546e+00 0 0
0.975000 0 0 0.196929 1.746988e+00 0 0
0.980000 0 0 0.19138 4.403590e-01 0 0
0.985000 0 0 0.192306 -6.987694e-01 0 0
0.990000 0 0 0.197209 -1.146384e+00 0 0
0.995000 0 0 0.20261 -8.980343e-01 0 0
1.000000 0 0 0.205037 2.251682e-02 0 0
1.005000 0 0 0.202699 8.303288e-01 0 0
1.010000 0 0 0.197556 1.144679e+00 0 0
1.015000 0 0 0.192075 9.655668e-01 0 0
1.020000 0 0 0.188637 3.958894e-01 0 0
1.025000 0 0 0.187652 5.332150e-02 0 0
1.030000 0 0 0.187554 4.085833e-02 0 0
1.035000 0 0 0.186693 3.584999e-01 0 0
1.040000 0 0 0.183655 8.292184e-01 0 0
1.045000 0 0 0.178769 1.087735e+00 0 0
1.050000 0 0 0.173149 1.122967e+00 0 0
1.055000 0 0 0.167911 9.365344e-01 0 0
1.060000 0 0 0.163812 7.200992e-01 0 0
1.065000 0 0 0.160541 6.052890e-01 0 0
1.070000 0 0 0.15759 5.921037e-01 0 0
1.075000 0 0 0.154455 6.735407e-01 0 0
1.080000 0 0 0.150815 7.847809e-01 0 0
1.085000 0 0 0.146584 9.100495e-01 0 0
1.090000 0 0 0.141691 1.049346e+00 0 0
1.095000 0 0 0.13617 1.114428e+00 0 0
1.100000 0 0 0.131116 8.494347e-01 0 0
1.105000 0 0 0.128253 2.381354e-01 0 0
1.110000 0 0 0.129312 -7.194701e-01 0 0
1.115000 0 0 0.135017 -1.418768e+00 0 0
1.120000 0 0 0.142061 -1.254759e+00 0 0
1.125000 0 0 0.146126 -2.274417e-01 0 0
1.130000 0 0 0.142932 1.591222e+00 0 0
1.135000 0 0 0.130985 3.064688e+00 0 0
1.140000 0 0 0.113515 3.800543e+00 0 0
1.145000 0 0 0.094209 3.798785e+00 0 0
1.150000 0 0 0.076619 3.196526e+00 0 0
1.155000 0 0 0.062244 2.557798e+00 0 0
1.160000 0 0 0.051 1.943628e+00 0 0
1.165000 0 0 0.042767 1.354016e+00 0 0
1.170000 0 0 0.0374 8.019563e-01 0 0
1.175000 0 0 0.034653 3.063882e-01 0 0
1.180000 0 0 0 0 0 0
1.185000 0 0 0 0 0 0
1.190000 0 0 0 0 0 0
1.195000 0 0 0 0 0 0
1.200000 0 0 0 0 0 0
1.205000 0 0 0 0 0 0
1.210000 0 0 0 0 0 0
1.215000 0 0 0 0 0 0
1.220000 0 0 0 0 0 0
1.225000 0 0 0 0 0 0
1.230000 0 0 0 0 0 0
1.235000 0 0 0 0 0 0
1.240000 0 0 0 0 0 0
1.245000 0 0 0 0 0 0
1.250000 0 0 0 0 0 0
1.255000 0 0 0 0 0 0
1.260000 0 0 0 0 0 0
1.265000 0 0 0 0 0 0
1.270000 0 0 0 0 0 0
1.275000 0 0 0 0 0 0
1.280000 0 0 0 0 0 0
1.285000 0 0 0 0 0 0
1.290000 0 0 0 0 0 0
1.295000 0 0 0 0 0 0
1.300000 0 0 0 0 0 0
1.305000 0 0 0 0 0 0
1.310000 0 0 0 0 0 0
1.315000 0 0 0 0 0 0
1.320000 0 0 0 0 0 0
1.325000 0 0 0 0 0 0
1.330000 0 0 0 0 0 0
1.335000 0 0 0 0 0 0
1.340000 0 0 0 0 0 0
1.345000 0 0 0 0 0 0
1.350000 0 0 0 0 0 0
1.355000 0 0 0 0 0 0
1.360000 0 0 0 0 0 0
1.365000 0 0 0 0 0 0
1.370000 0 0 0 0 0 0
1.375000 0 0 0 0 0 0
1.380000 0 0 0 0 0 0
1.385000 0 0 0 0 0 0
1.390000 0 0 0 0 0 0
1.395000 0 0 0 0 0 0
1.400000 0 0 0 0 0 0
1.405000 0 0 0 0 0 0
1.410000 0 0 0 0 0 0
1.415000 0 0 0 0 0 0
1.420000 0 0 0 0 0 0
1.425000 0 0 0 0 0 0
1.430000 0 0 0 0 0 0
1.435000 0 0 0 0 0 0
1.440000 0 0 0 0 0 0
1.445000 0 0 0 0 0 0
1.450000 0 0 0 0 0 0
1.455000 0 0 0 0 0 0
1.460000 0 0 0 0 0 0
1.465000 0 0 0 0 0 0
1.470000 0 0 0 0 0 0
1.475000 0 0 0 0 0 0
1.480000 0 0 0 0 0 0
1.485000 0 0 0 0 0 0
1.490000 0 0 0 0 0 0
1.495000 0 0 0 0 0 0
1.500000 0 0 0 0 0 0
1.505000 0 0 0 0 0 0
1.510000 0 0 0 0 0 0
1.515000 0 0 0 0 0 0
1.520000 0 0 0 0 0 0
1.525000 0 0 0 0 0 0
1.530000 0 0 0 0 0 0
1.535000 0 0 0 0 0 0
1.540000 0 0 0 0 0 0
1.545000 0 0 0 0 0 0
1.550000 0 0 0 0 0 0
1.555000 0 0 0 0 0 0
1.560000 0 0 0 0 0 0
1.565000 0 0 0 0 0 0
1.570000 0 0 0 0 0 0
1.575000 0 0 0 0 0 0
1.580000 0 0 0 0 0 0
1.585000 0 0 0 0 0 0
1.590000 0 0 0 0 0 0
1.595000 0 0 0 0 0 0
1.600000 0 0 0 0 0 0
1.605000 0 0 0 0 0 0
1.610000 0 0 0 0 0 0
1.615000 0 0 0 0 0 0
1.620000 0 0 0 0 0 0
1.625000 0 0 0 0 0 0
1.630000 0 0 0 0 0 0
1.635000 0 0 0 0 0 0
1.640000 0 0 0 0 0 0
1.645000 0 0 0 0 0 0
1.650000 0 0 0 0 0 0
1.655000 0 0 0 0 0 0
1.660000 0 0 0 0 0 0
1.665000 0 0 0 0 0 0
1.670000 0 0 0 0 0 0
1.675000 0 0 0 0 0 0
1.680000 0 0 0 0 0 0
1.685000 0 0 0 0 0 0
1.690000 0 0 0 0 0 0
1.695000 0 0 0 0 0 0
1.700000 0 0 0 0 0 0
1.705000 0 0 0 0 0 0
1.710000 0 0 0 0 0 0
1.715000 0 0 0 0 0 0
1.720000 0 0 0 0 0 0
1.725000 0 0 0 0 0 0
1.730000 0 0 0 0 0 0
1.735000 0 0 0 0 0 0
1.740000 0 0 0 0 0 0
1.745000 0 0 0 0 0 0
1.750000 0 0 0 0 0 0
1.755000 0 0 0 0 0 0
1.760000 0 0 0 0 0 0
1.765000 0 0 0 0 0 0
1.770000 0 0 0 0 0 0
1.775000 0 0 0 0 0 0
1.780000 0 0 0 0 0 0
1.785000 0 0 0 0 0 0
1.790000 0 0 0 0 0 0
1.795000 0 0 0 0 0 0
1.800000 0 0 0 0 0 0
1.805000 0 0 0 0 0 0
1.810000 0 0 0 0 0 0
1.815000 0 0 0 0 0 0
1.820000 0 0 0 0 0 0
1.825000 0 0 0 0 0 0
1.830000 0 0 0 0 0 0
1.835000 0 0 0 0 0 0
1.840000 0 0 0 0 0 0
1.845000 0 0 0 0 0 0
1.850000 0 0 0 0 0 0
1.855000 0 0 0 0 0 0
1.860000 0 0 0 0 0 0
1.865000 0 0 0 0 0 0
1.870000 0 0 0 0 0 0
1.875000 0 0 0 0 0 0
1.880000 0 0 0 0 0 0
1.885000 0 0 0 0 0 0
1.890000 0 0 0 0 0 0
1.895000 0 0 0 0 0 0
1.900000 0 0 0 0 0 0
1.905000 0 0 0 0 0 0
1.910000 0 0 0 0 0 0
1.915000 0 0 0 0 0 0
1.920000 0 0 0 0 0 0
1.925000 0 0 0 0 0 0
1.930000 0 0 0 0 0 0
1.935000 0 0 0 0 0 0
1.940000 0 0 0 0 0 0
1.945000 0 0 0 0 0 0
1.950000 0 0 0 0 0 0
1.955000 0 0 0 0 0 0
1.960000 0 0 0 0 0 0
1.965000 0 0 0 0 0 0
1.970000 0 0 0 0 0 0
1.975000 0 0 0 0 0 0
1.980000 0 0 0 0 0 0
1.985000 0 0 0 0 0 0
1.990000 0 0 0 0 0 0
1.995000 0 0 0 0 0 0
2.000000 0 0 0 0 0 0
2.005000 0 0 0 0 0 0
2.010000 0 0 0 0 0 0
2.015000 0 0 0 0 0 0
2.020000 0 0 0 0 0 0
2.025000 0 0 0 0 0 0
2.030000 0 0 0 0 0 0
2.035000 0 0 0 0 0 0
2.040000 0 0 0 0 0 0
2.045000 0 0 0 0 0 0
2.050000 0 0 0 0 0 0
2.055000 0 0 0 0 0 0
2.060000 0 0 0 0 0 0
2.065000 0 0 0 0 0 0
2.070000 0 0 0 0 0 0
2.075000 0 0 0 0 0 0
2.080000 0 0 0 0 0 0
2.085000 0 0 0 0 0 0
2.090000 0 0 0 0 0 0
2.095000 0 0 0 0 0 0
2.100000 0 0 0 0 0 0
2.105000 0 0 0 0 0 0
2.110000 0 0 0 0 0 0
2.115000 0 0 0 0 0 0
2.120000 0 0 0 0 0 0
2.125000 0 0 0 0 0 0
2.130000 0 0 0 0 0 0
2.135000 0 0 0 0 0 0
2.140000 0 0 0 0 0 0
2.145000 0 0 0 0 0 0
2.150000 0 0 0 0 0 0
2.155000 0 0 0 0 0 0
2.160000 0 0 0 0 0 0
2.165000 0 0 0 0 0 0
2.170000 0 0 0 0 0 0
2.175000 0 0 0 0 0 0
2.180000 0 0 0 0 0 0
2.185000 0 0 0 0 0 0
2.190000 0 0 0 0 0 0
2.195000 0 0 0 0 0 0
2.200000 0 0 0 0 0 0
2.205000 0 0 0 0 0 0
2.210000 0 0 0 0 0 0
2.215000 0 0 0 0 0 0
2.220000 0 0 0 0 0 0
2.225000 0 0 0 0 0 0
2.230000 0 0 0 0 0 0
2.235000 0 0 0 0 0 0
2.240000 0 0 0 0 0 0
2.245000 0 0 0 0 0 0
2.250000 0 0 0 0 0 0
2.255000 0 0 0 0 0 0
2.260000 0 0 0 0 0 0
2.265000 0 0 0 0 0 0
2.270000 0 0 0 0 0 0
2.275000 0 0 0 0 0 0
2.280000 0 0 0 0 0 0
2.285000 0 0 0 0 0 0
2.290000 0 0 0 0 0 0
2.295000 0 0 0 0 0 0
2.300000 0 0 0 0 0 0
2.305000 0 0 0 0 0 0
2.310000 0 0 0 0 0 0
2.315000 0 0 0 0 0 0
2.320000 0 0 0 0 0 0
2.325000 0 0 0 0 0 0
2.330000 0 0 0 0 0 0
2.335000 0 0 0 0 0 0
2.340000 0 0 0 0 0 0
2.345000 0 0 0 0 0 0
2.350000 0 0 0 0 0 0
2.355000 0 0 0 0 0 0
2.360000 0 0 0 0 0 0
2.365000 0 0 0 0 0 0
2.370000 0 0 0 0 0 0
2.375000 0 0 0 0 0 0
2.380000 0 0 0 0 0 0
2.385000 0 0 0 0 0 0
2.390000 0 0 0 0 0 0
2.395000 0 0 0 0 0 0
2.400000 0 0 0 0 0 0
2.405000 0 0 0 0 0 0
