# Supplementary material for: Refining amino acid hydrophobicity for dynamics simulation of membrane proteins
Source: PeerJ. 2018 Jan 10;6:e4230. doi: 10.7717/peerj.4230 (PMC5767086; doi:10.7717/peerj.4230)
Supplement: Supplemental Information 1 — Version 2.4 of the CgProt force field is included as a tar.gz archive. The package includes parameter text files, Python scripts, and equilibrated bilayer coordinates needed for simulations with the free Gromacs software package. [file peerj-06-4230-s001.tgz › cgprot24/nb/table_POL_S1.xvg]

0.000000 0 0 140.208 3.696943e+02 0 0
0.005000 0 0 138.359 3.696943e+02 0 0
0.010000 0 0 136.511 3.696943e+02 0 0
0.015000 0 0 134.662 3.696943e+02 0 0
0.020000 0 0 132.814 3.696943e+02 0 0
0.025000 0 0 130.965 3.696943e+02 0 0
0.030000 0 0 129.117 3.696943e+02 0 0
0.035000 0 0 127.268 3.696943e+02 0 0
0.040000 0 0 125.42 3.696943e+02 0 0
0.045000 0 0 123.572 3.696943e+02 0 0
0.050000 0 0 121.723 3.696943e+02 0 0
0.055000 0 0 119.874 3.696943e+02 0 0
0.060000 0 0 118.026 3.696943e+02 0 0
0.065000 0 0 116.178 3.696943e+02 0 0
0.070000 0 0 114.329 3.696943e+02 0 0
0.075000 0 0 112.481 3.696943e+02 0 0
0.080000 0 0 110.632 3.696943e+02 0 0
0.085000 0 0 108.784 3.696943e+02 0 0
0.090000 0 0 106.935 3.696943e+02 0 0
0.095000 0 0 105.087 3.696943e+02 0 0
0.100000 0 0 103.238 3.696943e+02 0 0
0.105000 0 0 101.39 3.696943e+02 0 0
0.110000 0 0 99.5413 3.696943e+02 0 0
0.115000 0 0 97.6929 3.696943e+02 0 0
0.120000 0 0 95.8444 3.696943e+02 0 0
0.125000 0 0 93.9959 3.696943e+02 0 0
0.130000 0 0 92.1474 3.696943e+02 0 0
0.135000 0 0 90.299 3.696943e+02 0 0
0.140000 0 0 88.4505 3.696943e+02 0 0
0.145000 0 0 86.602 3.696943e+02 0 0
0.150000 0 0 84.7536 3.696943e+02 0 0
0.155000 0 0 82.9051 3.696943e+02 0 0
0.160000 0 0 81.0566 3.696943e+02 0 0
0.165000 0 0 79.2081 3.696943e+02 0 0
0.170000 0 0 77.3597 3.696943e+02 0 0
0.175000 0 0 75.5112 3.696943e+02 0 0
0.180000 0 0 73.6627 3.696943e+02 0 0
0.185000 0 0 71.8143 3.696943e+02 0 0
0.190000 0 0 69.9658 3.696943e+02 0 0
0.195000 0 0 68.1173 3.696943e+02 0 0
0.200000 0 0 66.2688 3.696943e+02 0 0
0.205000 0 0 64.4204 3.696943e+02 0 0
0.210000 0 0 62.5719 3.696943e+02 0 0
0.215000 0 0 60.7234 3.696943e+02 0 0
0.220000 0 0 58.875 3.696943e+02 0 0
0.225000 0 0 57.0265 3.696943e+02 0 0
0.230000 0 0 55.178 3.696943e+02 0 0
0.235000 0 0 53.3295 3.696943e+02 0 0
0.240000 0 0 51.4811 3.696943e+02 0 0
0.245000 0 0 49.6326 3.696943e+02 0 0
0.250000 0 0 47.7841 3.696943e+02 0 0
0.255000 0 0 45.9357 3.696943e+02 0 0
0.260000 0 0 44.0872 3.696943e+02 0 0
0.265000 0 0 42.2387 3.696943e+02 0 0
0.270000 0 0 40.3902 3.696943e+02 0 0
0.275000 0 0 38.5418 3.696943e+02 0 0
0.280000 0 0 36.6933 3.696943e+02 0 0
0.285000 0 0 34.8448 3.696943e+02 0 0
0.290000 0 0 32.9963 3.696943e+02 0 0
0.295000 0 0 31.1479 3.696943e+02 0 0
0.300000 0 0 29.2994 3.696943e+02 0 0
0.305000 0 0 27.4509 3.696943e+02 0 0
0.310000 0 0 25.9398 2.467974e+02 0 0
0.315000 0 0 24.8624 1.962469e+02 0 0
0.320000 0 0 23.8568 2.180429e+02 0 0
0.325000 0 0 22.5614 3.118101e+02 0 0
0.330000 0 0 20.737 4.105697e+02 0 0
0.335000 0 0 18.5297 4.649395e+02 0 0
0.340000 0 0 16.1616 4.749197e+02 0 0
0.345000 0 0 13.8545 4.405101e+02 0 0
0.350000 0 0 11.817 3.739131e+02 0 0
0.355000 0 0 10.0979 3.156878e+02 0 0
0.360000 0 0 8.6408 2.690672e+02 0 0
0.365000 0 0 7.38784 2.340512e+02 0 0
0.370000 0 0 6.28108 2.103093e+02 0 0
0.375000 0 0 5.28032 1.900182e+02 0 0
0.380000 0 0 4.38066 1.698693e+02 0 0
0.385000 0 0 3.58139 1.498624e+02 0 0
0.390000 0 0 2.8818 1.299976e+02 0 0
0.395000 0 0 2.28001 1.111291e+02 0 0
0.400000 0 0 1.76605 9.490174e+01 0 0
0.405000 0 0 1.32653 8.135645e+01 0 0
0.410000 0 0 0.948018 7.049327e+01 0 0
0.415000 0 0 0.617246 6.212646e+01 0 0
0.420000 0 0 0.325732 5.453943e+01 0 0
0.425000 0 0 0.071247 4.731486e+01 0 0
0.430000 0 0 -0.148021 4.045275e+01 0 0
0.435000 0 0 -0.333884 3.395309e+01 0 0
0.440000 0 0 -0.488362 2.794243e+01 0 0
0.445000 0 0 -0.614352 2.255758e+01 0 0
0.450000 0 0 -0.714981 1.779860e+01 0 0
0.455000 0 0 -0.793381 1.366549e+01 0 0
0.460000 0 0 -0.85264 1.011567e+01 0 0
0.465000 0 0 -0.895148 6.946515e+00 0 0
0.470000 0 0 -0.922696 4.131767e+00 0 0
0.475000 0 0 -0.937056 1.671426e+00 0 0
0.480000 0 0 -0.94 -4.366105e-01 0 0
0.485000 0 0 -0.933037 -2.325308e+00 0 0
0.490000 0 0 -0.91698 -4.073883e+00 0 0
0.495000 0 0 -0.892532 -5.682336e+00 0 0
0.500000 0 0 -0.860391 -7.150668e+00 0 0
0.505000 0 0 -0.821222 -8.509256e+00 0 0
0.510000 0 0 -0.775338 -9.840290e+00 0 0
0.515000 0 0 -0.722857 -1.114836e+01 0 0
0.520000 0 0 -0.663893 -1.243346e+01 0 0
0.525000 0 0 -0.59857 -1.367816e+01 0 0
0.530000 0 0 -0.527685 -1.460755e+01 0 0
0.535000 0 0 -0.453178 -1.512681e+01 0 0
0.540000 0 0 -0.3771 -1.523594e+01 0 0
0.545000 0 0 -0.301502 -1.493495e+01 0 0
0.550000 0 0 -0.228093 -1.445620e+01 0 0
0.555000 0 0 -0.156624 -1.416301e+01 0 0
0.560000 0 0 -0.0861467 -1.405968e+01 0 0
0.565000 0 0 -0.015711 -1.414622e+01 0 0
0.570000 0 0 0.0555969 -1.437688e+01 0 0
0.575000 0 0 0.127711 -1.442822e+01 0 0
0.580000 0 0 0.199475 -1.423725e+01 0 0
0.585000 0 0 0.269679 -1.380398e+01 0 0
0.590000 0 0 0.337111 -1.312854e+01 0 0
0.595000 0 0 0.400741 -1.231515e+01 0 0
0.600000 0 0 0.460181 -1.145295e+01 0 0
0.605000 0 0 0.515189 -1.054195e+01 0 0
0.610000 0 0 0.56552 -9.582131e+00 0 0
0.615000 0 0 0.610903 -8.548046e+00 0 0
0.620000 0 0 0.650704 -7.342282e+00 0 0
0.625000 0 0 0.684023 -5.955281e+00 0 0
0.630000 0 0 0.709955 -4.387045e+00 0 0
0.635000 0 0 0.727596 -2.650091e+00 0 0
0.640000 0 0 0.736929 -1.157250e+00 0 0
0.645000 0 0 0.739909 -1.086259e-01 0 0
0.650000 0 0 0.738756 4.957809e-01 0 0
0.655000 0 0 0.735691 6.559706e-01 0 0
0.660000 0 0 0.732632 6.061056e-01 0 0
0.665000 0 0 0.729095 8.630341e-01 0 0
0.670000 0 0 0.723459 1.445369e+00 0 0
0.675000 0 0 0.714099 2.353109e+00 0 0
0.680000 0 0 0.699409 3.547925e+00 0 0
0.685000 0 0 0.678934 4.597909e+00 0 0
0.690000 0 0 0.653873 5.381983e+00 0 0
0.695000 0 0 0.625557 5.900147e+00 0 0
0.700000 0 0 0.595315 6.152401e+00 0 0
0.705000 0 0 0.564197 6.317050e+00 0 0
0.710000 0 0 0.531915 6.618602e+00 0 0
0.715000 0 0 0.497781 7.057782e+00 0 0
0.720000 0 0 0.461108 7.634590e+00 0 0
0.725000 0 0 0.421261 8.285352e+00 0 0
0.730000 0 0 0.378766 8.657096e+00 0 0
0.735000 0 0 0.335246 8.695588e+00 0 0
0.740000 0 0 0.292366 8.400829e+00 0 0
0.745000 0 0 0.251792 7.775309e+00 0 0
0.750000 0 0 0.214641 7.112819e+00 0 0
0.755000 0 0 0.18039 6.614999e+00 0 0
0.760000 0 0 0.148216 6.281851e+00 0 0
0.765000 0 0 0.117297 6.113372e+00 0 0
0.770000 0 0 0.086866 6.058900e+00 0 0
0.775000 0 0 0.0567926 5.961200e+00 0 0
0.780000 0 0 0.0273443 5.809054e+00 0 0
0.785000 0 0 -0.0012072 5.602464e+00 0 0
0.790000 0 0 -0.028589 5.340008e+00 0 0
0.795000 0 0 -0.0544607 4.992610e+00 0 0
0.800000 0 0 -0.0783544 4.548771e+00 0 0
0.805000 0 0 -0.0997877 4.008492e+00 0 0
0.810000 0 0 -0.118279 3.371772e+00 0 0
0.815000 0 0 -0.133472 2.729251e+00 0 0
0.820000 0 0 -0.145838 2.243904e+00 0 0
0.825000 0 0 -0.156178 1.919020e+00 0 0
0.830000 0 0 -0.165295 1.754598e+00 0 0
0.835000 0 0 -0.173969 1.718769e+00 0 0
0.840000 0 0 -0.182207 1.542861e+00 0 0
0.845000 0 0 -0.189063 1.166103e+00 0 0
0.850000 0 0 -0.193533 5.884942e-01 0 0
0.855000 0 0 -0.194613 -1.899648e-01 0 0
0.860000 0 0 -0.191708 -9.236750e-01 0 0
0.865000 0 0 -0.18586 -1.367037e+00 0 0
0.870000 0 0 -0.178522 -1.520051e+00 0 0
0.875000 0 0 -0.171144 -1.382718e+00 0 0
0.880000 0 0 -0.165091 -1.044948e+00 0 0
0.885000 0 0 -0.16032 -9.042506e-01 0 0
0.890000 0 0 -0.155642 -1.007776e+00 0 0
0.895000 0 0 -0.149835 -1.355523e+00 0 0
0.900000 0 0 -0.141681 -1.941030e+00 0 0
0.905000 0 0 -0.13061 -2.443853e+00 0 0
0.910000 0 0 -0.117678 -2.685780e+00 0 0
0.915000 0 0 -0.104187 -2.666812e+00 0 0
0.920000 0 0 -0.0914444 -2.386948e+00 0 0
0.925000 0 0 -0.080609 -1.962886e+00 0 0
0.930000 0 0 -0.0715462 -1.689759e+00 0 0
0.935000 0 0 -0.0634358 -1.581978e+00 0 0
0.940000 0 0 -0.0554509 -1.639541e+00 0 0
0.945000 0 0 -0.0467716 -1.849787e+00 0 0
0.950000 0 0 -0.0370249 -2.035205e+00 0 0
0.955000 0 0 -0.0265562 -2.138598e+00 0 0
0.960000 0 0 -0.0157756 -2.159965e+00 0 0
0.965000 0 0 -0.0050933 -2.099306e+00 0 0
0.970000 0 0 0.0051644 -2.012421e+00 0 0
0.975000 0 0 0.0151237 -1.980606e+00 0 0
0.980000 0 0 0.0250634 -2.004552e+00 0 0
0.985000 0 0 0.0352622 -2.084258e+00 0 0
0.990000 0 0 0.0459761 -2.191138e+00 0 0
0.995000 0 0 0.0568819 -2.139143e+00 0 0
1.000000 0 0 0.067047 -1.894710e+00 0 0
1.005000 0 0 0.075508 -1.457840e+00 0 0
1.010000 0 0 0.081305 -8.294265e-01 0 0
1.015000 0 0 0.083967 -2.865482e-01 0 0
1.020000 0 0 0.084679 -4.925981e-02 0 0
1.025000 0 0 0.084969 -1.175614e-01 0 0
1.030000 0 0 0.086364 -4.914530e-01 0 0
1.035000 0 0 0.090277 -1.062061e+00 0 0
1.040000 0 0 0.096629 -1.441013e+00 0 0
1.045000 0 0 0.10431 -1.593841e+00 0 0
1.050000 0 0 0.11219 -1.520545e+00 0 0
1.055000 0 0 0.119141 -1.227199e+00 0 0
1.060000 0 0 0.124405 -8.824611e-01 0 0
1.065000 0 0 0.128007 -5.627438e-01 0 0
1.070000 0 0 0.130074 -2.680470e-01 0 0
1.075000 0 0 0.130729 1.629290e-03 0 0
1.080000 0 0 0.130128 2.247819e-01 0 0
1.085000 0 0 0.128635 3.570485e-01 0 0
1.090000 0 0 0.126711 3.970837e-01 0 0
1.095000 0 0 0.124818 3.448876e-01 0 0
1.100000 0 0 0.123406 2.155199e-01 0 0
1.105000 0 0 0.12251 1.624800e-01 0 0
1.110000 0 0 0.121587 2.258874e-01 0 0
1.115000 0 0 0.120057 4.057422e-01 0 0
1.120000 0 0 0.117336 7.020442e-01 0 0
1.125000 0 0 0.112999 1.016991e+00 0 0
1.130000 0 0 0.107326 1.236267e+00 0 0
1.135000 0 0 0.100796 1.359701e+00 0 0
1.140000 0 0 0.093888 1.387295e+00 0 0
1.145000 0 0 0.087079 1.323114e+00 0 0
1.150000 0 0 0.080773 1.188045e+00 0 0
1.155000 0 0 0.075312 9.850406e-01 0 0
1.160000 0 0 0.071036 7.141010e-01 0 0
1.165000 0 0 0.068284 3.769486e-01 0 0
1.170000 0 0 0.067116 1.186806e-01 0 0
1.175000 0 0 0.066811 3.210425e-02 0 0
1.180000 0 0 0.066509 1.172195e-01 0 0
1.185000 0 0 0.065352 3.740263e-01 0 0
1.190000 0 0 0.062567 7.297786e-01 0 0
1.195000 0 0 0.0582568 9.735739e-01 0 0
1.200000 0 0 0 0 0 0
1.205000 0 0 0 0 0 0
1.210000 0 0 0 0 0 0
1.215000 0 0 0 0 0 0
1.220000 0 0 0 0 0 0
1.225000 0 0 0 0 0 0
1.230000 0 0 0 0 0 0
1.235000 0 0 0 0 0 0
1.240000 0 0 0 0 0 0
1.245000 0 0 0 0 0 0
1.250000 0 0 0 0 0 0
1.255000 0 0 0 0 0 0
1.260000 0 0 0 0 0 0
1.265000 0 0 0 0 0 0
1.270000 0 0 0 0 0 0
1.275000 0 0 0 0 0 0
1.280000 0 0 0 0 0 0
1.285000 0 0 0 0 0 0
1.290000 0 0 0 0 0 0
1.295000 0 0 0 0 0 0
1.300000 0 0 0 0 0 0
1.305000 0 0 0 0 0 0
1.310000 0 0 0 0 0 0
1.315000 0 0 0 0 0 0
1.320000 0 0 0 0 0 0
1.325000 0 0 0 0 0 0
1.330000 0 0 0 0 0 0
1.335000 0 0 0 0 0 0
1.340000 0 0 0 0 0 0
1.345000 0 0 0 0 0 0
1.350000 0 0 0 0 0 0
1.355000 0 0 0 0 0 0
1.360000 0 0 0 0 0 0
1.365000 0 0 0 0 0 0
1.370000 0 0 0 0 0 0
1.375000 0 0 0 0 0 0
1.380000 0 0 0 0 0 0
1.385000 0 0 0 0 0 0
1.390000 0 0 0 0 0 0
1.395000 0 0 0 0 0 0
1.400000 0 0 0 0 0 0
1.405000 0 0 0 0 0 0
1.410000 0 0 0 0 0 0
1.415000 0 0 0 0 0 0
1.420000 0 0 0 0 0 0
1.425000 0 0 0 0 0 0
1.430000 0 0 0 0 0 0
1.435000 0 0 0 0 0 0
1.440000 0 0 0 0 0 0
1.445000 0 0 0 0 0 0
1.450000 0 0 0 0 0 0
1.455000 0 0 0 0 0 0
1.460000 0 0 0 0 0 0
1.465000 0 0 0 0 0 0
1.470000 0 0 0 0 0 0
1.475000 0 0 0 0 0 0
1.480000 0 0 0 0 0 0
1.485000 0 0 0 0 0 0
1.490000 0 0 0 0 0 0
1.495000 0 0 0 0 0 0
1.500000 0 0 0 0 0 0
1.505000 0 0 0 0 0 0
1.510000 0 0 0 0 0 0
1.515000 0 0 0 0 0 0
1.520000 0 0 0 0 0 0
1.525000 0 0 0 0 0 0
1.530000 0 0 0 0 0 0
1.535000 0 0 0 0 0 0
1.540000 0 0 0 0 0 0
1.545000 0 0 0 0 0 0
1.550000 0 0 0 0 0 0
1.555000 0 0 0 0 0 0
1.560000 0 0 0 0 0 0
1.565000 0 0 0 0 0 0
1.570000 0 0 0 0 0 0
1.575000 0 0 0 0 0 0
1.580000 0 0 0 0 0 0
1.585000 0 0 0 0 0 0
1.590000 0 0 0 0 0 0
1.595000 0 0 0 0 0 0
1.600000 0 0 0 0 0 0
1.605000 0 0 0 0 0 0
1.610000 0 0 0 0 0 0
1.615000 0 0 0 0 0 0
1.620000 0 0 0 0 0 0
1.625000 0 0 0 0 0 0
1.630000 0 0 0 0 0 0
1.635000 0 0 0 0 0 0
1.640000 0 0 0 0 0 0
1.645000 0 0 0 0 0 0
1.650000 0 0 0 0 0 0
1.655000 0 0 0 0 0 0
1.660000 0 0 0 0 0 0
1.665000 0 0 0 0 0 0
1.670000 0 0 0 0 0 0
1.675000 0 0 0 0 0 0
1.680000 0 0 0 0 0 0
1.685000 0 0 0 0 0 0
1.690000 0 0 0 0 0 0
1.695000 0 0 0 0 0 0
1.700000 0 0 0 0 0 0
1.705000 0 0 0 0 0 0
1.710000 0 0 0 0 0 0
1.715000 0 0 0 0 0 0
1.720000 0 0 0 0 0 0
1.725000 0 0 0 0 0 0
1.730000 0 0 0 0 0 0
1.735000 0 0 0 0 0 0
1.740000 0 0 0 0 0 0
1.745000 0 0 0 0 0 0
1.750000 0 0 0 0 0 0
1.755000 0 0 0 0 0 0
1.760000 0 0 0 0 0 0
1.765000 0 0 0 0 0 0
1.770000 0 0 0 0 0 0
1.775000 0 0 0 0 0 0
1.780000 0 0 0 0 0 0
1.785000 0 0 0 0 0 0
1.790000 0 0 0 0 0 0
1.795000 0 0 0 0 0 0
1.800000 0 0 0 0 0 0
1.805000 0 0 0 0 0 0
1.810000 0 0 0 0 0 0
1.815000 0 0 0 0 0 0
1.820000 0 0 0 0 0 0
1.825000 0 0 0 0 0 0
1.830000 0 0 0 0 0 0
1.835000 0 0 0 0 0 0
1.840000 0 0 0 0 0 0
1.845000 0 0 0 0 0 0
1.850000 0 0 0 0 0 0
1.855000 0 0 0 0 0 0
1.860000 0 0 0 0 0 0
1.865000 0 0 0 0 0 0
1.870000 0 0 0 0 0 0
1.875000 0 0 0 0 0 0
1.880000 0 0 0 0 0 0
1.885000 0 0 0 0 0 0
1.890000 0 0 0 0 0 0
1.895000 0 0 0 0 0 0
1.900000 0 0 0 0 0 0
1.905000 0 0 0 0 0 0
1.910000 0 0 0 0 0 0
1.915000 0 0 0 0 0 0
1.920000 0 0 0 0 0 0
1.925000 0 0 0 0 0 0
1.930000 0 0 0 0 0 0
1.935000 0 0 0 0 0 0
1.940000 0 0 0 0 0 0
1.945000 0 0 0 0 0 0
1.950000 0 0 0 0 0 0
1.955000 0 0 0 0 0 0
1.960000 0 0 0 0 0 0
1.965000 0 0 0 0 0 0
1.970000 0 0 0 0 0 0
1.975000 0 0 0 0 0 0
1.980000 0 0 0 0 0 0
1.985000 0 0 0 0 0 0
1.990000 0 0 0 0 0 0
1.995000 0 0 0 0 0 0
2.000000 0 0 0 0 0 0
2.005000 0 0 0 0 0 0
2.010000 0 0 0 0 0 0
2.015000 0 0 0 0 0 0
2.020000 0 0 0 0 0 0
2.025000 0 0 0 0 0 0
2.030000 0 0 0 0 0 0
2.035000 0 0 0 0 0 0
2.040000 0 0 0 0 0 0
2.045000 0 0 0 0 0 0
2.050000 0 0 0 0 0 0
2.055000 0 0 0 0 0 0
2.060000 0 0 0 0 0 0
2.065000 0 0 0 0 0 0
2.070000 0 0 0 0 0 0
2.075000 0 0 0 0 0 0
2.080000 0 0 0 0 0 0
2.085000 0 0 0 0 0 0
2.090000 0 0 0 0 0 0
2.095000 0 0 0 0 0 0
2.100000 0 0 0 0 0 0
2.105000 0 0 0 0 0 0
2.110000 0 0 0 0 0 0
2.115000 0 0 0 0 0 0
2.120000 0 0 0 0 0 0
2.125000 0 0 0 0 0 0
2.130000 0 0 0 0 0 0
2.135000 0 0 0 0 0 0
2.140000 0 0 0 0 0 0
2.145000 0 0 0 0 0 0
2.150000 0 0 0 0 0 0
2.155000 0 0 0 0 0 0
2.160000 0 0 0 0 0 0
2.165000 0 0 0 0 0 0
2.170000 0 0 0 0 0 0
2.175000 0 0 0 0 0 0
2.180000 0 0 0 0 0 0
2.185000 0 0 0 0 0 0
2.190000 0 0 0 0 0 0
2.195000 0 0 0 0 0 0
2.200000 0 0 0 0 0 0
2.205000 0 0 0 0 0 0
2.210000 0 0 0 0 0 0
2.215000 0 0 0 0 0 0
2.220000 0 0 0 0 0 0
2.225000 0 0 0 0 0 0
2.230000 0 0 0 0 0 0
2.235000 0 0 0 0 0 0
2.240000 0 0 0 0 0 0
2.245000 0 0 0 0 0 0
2.250000 0 0 0 0 0 0
2.255000 0 0 0 0 0 0
2.260000 0 0 0 0 0 0
2.265000 0 0 0 0 0 0
2.270000 0 0 0 0 0 0
2.275000 0 0 0 0 0 0
2.280000 0 0 0 0 0 0
2.285000 0 0 0 0 0 0
2.290000 0 0 0 0 0 0
2.295000 0 0 0 0 0 0
2.300000 0 0 0 0 0 0
2.305000 0 0 0 0 0 0
2.310000 0 0 0 0 0 0
2.315000 0 0 0 0 0 0
2.320000 0 0 0 0 0 0
2.325000 0 0 0 0 0 0
2.330000 0 0 0 0 0 0
2.335000 0 0 0 0 0 0
2.340000 0 0 0 0 0 0
2.345000 0 0 0 0 0 0
2.350000 0 0 0 0 0 0
2.355000 0 0 0 0 0 0
2.360000 0 0 0 0 0 0
2.365000 0 0 0 0 0 0
2.370000 0 0 0 0 0 0
2.375000 0 0 0 0 0 0
2.380000 0 0 0 0 0 0
2.385000 0 0 0 0 0 0
2.390000 0 0 0 0 0 0
2.395000 0 0 0 0 0 0
2.400000 0 0 0 0 0 0
2.405000 0 0 0 0 0 0
