# Supplementary material for: Refining amino acid hydrophobicity for dynamics simulation of membrane proteins
Source: PeerJ. 2018 Jan 10;6:e4230. doi: 10.7717/peerj.4230 (PMC5767086; doi:10.7717/peerj.4230)
Supplement: Supplemental Information 1 — Version 2.4 of the CgProt force field is included as a tar.gz archive. The package includes parameter text files, Python scripts, and equilibrated bilayer coordinates needed for simulations with the free Gromacs software package. [file peerj-06-4230-s001.tgz › cgprot24/nb/table_POS_CH.xvg]

0.000000 0 0 111.899 1.994639e+02 0 0
0.005000 0 0 110.901 1.994639e+02 0 0
0.010000 0 0 109.904 1.994639e+02 0 0
0.015000 0 0 108.907 1.994639e+02 0 0
0.020000 0 0 107.91 1.994639e+02 0 0
0.025000 0 0 106.912 1.994639e+02 0 0
0.030000 0 0 105.915 1.994639e+02 0 0
0.035000 0 0 104.918 1.994639e+02 0 0
0.040000 0 0 103.92 1.994639e+02 0 0
0.045000 0 0 102.923 1.994639e+02 0 0
0.050000 0 0 101.926 1.994639e+02 0 0
0.055000 0 0 100.928 1.994639e+02 0 0
0.060000 0 0 99.9309 1.994639e+02 0 0
0.065000 0 0 98.9336 1.994639e+02 0 0
0.070000 0 0 97.9363 1.994639e+02 0 0
0.075000 0 0 96.939 1.994639e+02 0 0
0.080000 0 0 95.9416 1.994639e+02 0 0
0.085000 0 0 94.9443 1.994639e+02 0 0
0.090000 0 0 93.947 1.994639e+02 0 0
0.095000 0 0 92.9497 1.994639e+02 0 0
0.100000 0 0 91.9524 1.994639e+02 0 0
0.105000 0 0 90.955 1.994639e+02 0 0
0.110000 0 0 89.9577 1.994639e+02 0 0
0.115000 0 0 88.9604 1.994639e+02 0 0
0.120000 0 0 87.9631 1.994639e+02 0 0
0.125000 0 0 86.9658 1.994639e+02 0 0
0.130000 0 0 85.9685 1.994639e+02 0 0
0.135000 0 0 84.9711 1.994639e+02 0 0
0.140000 0 0 83.9738 1.994639e+02 0 0
0.145000 0 0 82.9765 1.994639e+02 0 0
0.150000 0 0 81.9792 1.994639e+02 0 0
0.155000 0 0 80.9819 1.994639e+02 0 0
0.160000 0 0 79.9845 1.994639e+02 0 0
0.165000 0 0 78.9872 1.994639e+02 0 0
0.170000 0 0 77.9899 1.994639e+02 0 0
0.175000 0 0 76.9926 1.994639e+02 0 0
0.180000 0 0 75.9952 1.994639e+02 0 0
0.185000 0 0 74.9979 1.994639e+02 0 0
0.190000 0 0 74.0006 1.994639e+02 0 0
0.195000 0 0 73.0033 1.994639e+02 0 0
0.200000 0 0 72.006 1.994639e+02 0 0
0.205000 0 0 71.0087 1.994639e+02 0 0
0.210000 0 0 70.0113 1.994639e+02 0 0
0.215000 0 0 69.014 1.994639e+02 0 0
0.220000 0 0 68.0167 1.994639e+02 0 0
0.225000 0 0 67.0194 1.994639e+02 0 0
0.230000 0 0 66.0221 1.994639e+02 0 0
0.235000 0 0 65.0247 1.994639e+02 0 0
0.240000 0 0 64.0274 1.994639e+02 0 0
0.245000 0 0 63.0301 1.994639e+02 0 0
0.250000 0 0 62.0328 1.994639e+02 0 0
0.255000 0 0 61.0355 1.994639e+02 0 0
0.260000 0 0 60.0381 1.994639e+02 0 0
0.265000 0 0 59.0408 1.994639e+02 0 0
0.270000 0 0 58.0435 1.994639e+02 0 0
0.275000 0 0 57.0462 1.994639e+02 0 0
0.280000 0 0 56.0489 1.994639e+02 0 0
0.285000 0 0 55.0515 1.994639e+02 0 0
0.290000 0 0 54.0542 1.994639e+02 0 0
0.295000 0 0 53.0569 1.994639e+02 0 0
0.300000 0 0 52.0596 1.994639e+02 0 0
0.305000 0 0 51.0623 1.994639e+02 0 0
0.310000 0 0 50.065 1.994639e+02 0 0
0.315000 0 0 49.0676 1.994639e+02 0 0
0.320000 0 0 48.0703 1.994639e+02 0 0
0.325000 0 0 47.073 1.994639e+02 0 0
0.330000 0 0 46.0757 1.994639e+02 0 0
0.335000 0 0 45.0784 1.994639e+02 0 0
0.340000 0 0 44.081 1.994639e+02 0 0
0.345000 0 0 43.0837 1.994639e+02 0 0
0.350000 0 0 42.0864 1.994639e+02 0 0
0.355000 0 0 41.0891 1.994639e+02 0 0
0.360000 0 0 40.0918 1.994639e+02 0 0
0.365000 0 0 39.0944 1.994639e+02 0 0
0.370000 0 0 38.0971 1.994639e+02 0 0
0.375000 0 0 37.0998 1.994639e+02 0 0
0.380000 0 0 36.1025 1.994639e+02 0 0
0.385000 0 0 35.1052 1.994639e+02 0 0
0.390000 0 0 34.1078 1.994639e+02 0 0
0.395000 0 0 33.1105 1.994639e+02 0 0
0.400000 0 0 32.1132 1.994639e+02 0 0
0.405000 0 0 31.1159 1.994639e+02 0 0
0.410000 0 0 30.1186 1.994639e+02 0 0
0.415000 0 0 29.1212 1.994639e+02 0 0
0.420000 0 0 28.1239 1.994639e+02 0 0
0.425000 0 0 27.1266 1.994639e+02 0 0
0.430000 0 0 26.1293 1.994639e+02 0 0
0.435000 0 0 25.132 1.994639e+02 0 0
0.440000 0 0 24.1346 1.994639e+02 0 0
0.445000 0 0 23.1373 1.994639e+02 0 0
0.450000 0 0 22.14 1.994639e+02 0 0
0.455000 0 0 21.1427 1.994639e+02 0 0
0.460000 0 0 20.133 1.930623e+02 0 0
0.465000 0 0 19.2424 1.651494e+02 0 0
0.470000 0 0 18.462 1.489444e+02 0 0
0.475000 0 0 17.7334 1.444475e+02 0 0
0.480000 0 0 17.005 1.457059e+02 0 0
0.485000 0 0 16.2968 1.354804e+02 0 0
0.490000 0 0 15.6711 1.126794e+02 0 0
0.495000 0 0 15.1901 7.884906e+01 0 0
0.500000 0 0 14.8562 5.835565e+01 0 0
0.505000 0 0 14.5704 5.960224e+01 0 0
0.510000 0 0 14.2239 8.258883e+01 0 0
0.515000 0 0 13.7321 1.114270e+02 0 0
0.520000 0 0 13.1388 1.229846e+02 0 0
0.525000 0 0 12.5314 1.170662e+02 0 0
0.530000 0 0 11.9943 9.721293e+01 0 0
0.535000 0 0 11.5441 8.465851e+01 0 0
0.540000 0 0 11.1296 8.293957e+01 0 0
0.545000 0 0 10.6967 9.194911e+01 0 0
0.550000 0 0 10.2147 9.909476e+01 0 0
0.555000 0 0 9.72324 9.573732e+01 0 0
0.560000 0 0 9.27482 8.187679e+01 0 0
0.565000 0 0 8.91658 6.213209e+01 0 0
0.570000 0 0 8.64002 4.988208e+01 0 0
0.575000 0 0 8.40386 4.597397e+01 0 0
0.580000 0 0 8.16667 4.981661e+01 0 0
0.585000 0 0 7.90991 5.209092e+01 0 0
0.590000 0 0 7.65374 4.958265e+01 0 0
0.595000 0 0 7.42206 4.229180e+01 0 0
0.600000 0 0 7.23302 3.406116e+01 0 0
0.605000 0 0 7.07362 3.048627e+01 0 0
0.610000 0 0 6.92032 3.161446e+01 0 0
0.615000 0 0 6.75051 3.639159e+01 0 0
0.620000 0 0 6.56174 3.849590e+01 0 0
0.625000 0 0 6.37176 3.687427e+01 0 0
0.630000 0 0 6.1992 3.155809e+01 0 0
0.635000 0 0 6.05576 2.624211e+01 0 0
0.640000 0 0 5.93256 2.346155e+01 0 0
0.645000 0 0 5.81692 2.321641e+01 0 0
0.650000 0 0 5.69687 2.489955e+01 0 0
0.655000 0 0 5.56777 2.675212e+01 0 0
0.660000 0 0 5.42926 2.866271e+01 0 0
0.665000 0 0 5.28114 3.044634e+01 0 0
0.670000 0 0 5.13037 2.918595e+01 0 0
0.675000 0 0 4.99603 2.387531e+01 0 0
0.680000 0 0 4.89837 1.451439e+01 0 0
0.685000 0 0 4.85069 5.733019e+00 0 0
0.690000 0 0 4.82875 4.273721e+00 0 0
0.695000 0 0 4.79565 1.019354e+01 0 0
0.700000 0 0 4.71593 2.179703e+01 0 0
0.705000 0 0 4.58657 2.891472e+01 0 0
0.710000 0 0 4.43708 2.985222e+01 0 0
0.715000 0 0 4.29834 2.466018e+01 0 0
0.720000 0 0 4.19007 1.930416e+01 0 0
0.725000 0 0 4.09875 1.787811e+01 0 0
0.730000 0 0 4.00474 2.038204e+01 0 0
0.735000 0 0 3.89078 2.476370e+01 0 0
0.740000 0 0 3.76432 2.507704e+01 0 0
0.745000 0 0 3.64741 2.094534e+01 0 0
0.750000 0 0 3.56204 1.283114e+01 0 0
0.755000 0 0 3.51232 8.029880e+00 0 0
0.760000 0 0 3.47203 9.058505e+00 0 0
0.765000 0 0 3.41202 1.591702e+01 0 0
0.770000 0 0 3.30992 2.408381e+01 0 0
0.775000 0 0 3.18006 2.697297e+01 0 0
0.780000 0 0 3.04908 2.452874e+01 0 0
0.785000 0 0 2.94275 1.785145e+01 0 0
0.790000 0 0 2.86571 1.354202e+01 0 0
0.795000 0 0 2.80155 1.270042e+01 0 0
0.800000 0 0 2.73293 1.529893e+01 0 0
0.805000 0 0 2.64865 1.806677e+01 0 0
0.810000 0 0 2.55572 1.875900e+01 0 0
0.815000 0 0 2.46452 1.737562e+01 0 0
0.820000 0 0 2.38444 1.476040e+01 0 0
0.825000 0 0 2.31471 1.335835e+01 0 0
0.830000 0 0 2.24857 1.332439e+01 0 0
0.835000 0 0 2.17924 1.454419e+01 0 0
0.840000 0 0 2.10436 1.521356e+01 0 0
0.845000 0 0 2.02906 1.471001e+01 0 0
0.850000 0 0 1.95922 1.303351e+01 0 0
0.855000 0 0 1.89839 1.171428e+01 0 0
0.860000 0 0 1.83773 1.298146e+01 0 0
0.865000 0 0 1.76423 1.685394e+01 0 0
0.870000 0 0 1.66557 2.247410e+01 0 0
0.875000 0 0 1.54587 2.469631e+01 0 0
0.880000 0 0 1.4257 2.266295e+01 0 0
0.885000 0 0 1.32632 1.641035e+01 0 0
0.890000 0 0 1.26099 1.022498e+01 0 0
0.895000 0 0 1.21906 7.049329e+00 0 0
0.900000 0 0 1.18548 6.883408e+00 0 0
0.905000 0 0 1.14642 8.689542e+00 0 0
0.910000 0 0 1.10053 9.460441e+00 0 0
0.915000 0 0 1.05386 9.005483e+00 0 0
0.920000 0 0 1.01248 7.419316e+00 0 0
0.925000 0 0 0.978803 6.195498e+00 0 0
0.930000 0 0 0.949057 5.849454e+00 0 0
0.935000 0 0 0.918846 6.381183e+00 0 0
0.940000 0 0 0.88454 7.285052e+00 0 0
0.945000 0 0 0.846612 7.824375e+00 0 0
0.950000 0 0 0.806915 7.992904e+00 0 0
0.955000 0 0 0.76729 7.804073e+00 0 0
0.960000 0 0 0.729324 7.338489e+00 0 0
0.965000 0 0 0.694344 6.609590e+00 0 0
0.970000 0 0 0.663667 5.619626e+00 0 0
0.975000 0 0 0.638109 4.634369e+00 0 0
0.980000 0 0 0.617011 3.836290e+00 0 0
0.985000 0 0 0.599435 3.225388e+00 0 0
0.990000 0 0 0.584214 2.999970e+00 0 0
0.995000 0 0 0.567792 3.734826e+00 0 0
1.000000 0 0 0.545204 5.466400e+00 0 0
1.005000 0 0 0.511536 8.055961e+00 0 0
1.010000 0 0 0.467242 9.313770e+00 0 0
1.015000 0 0 0.421878 8.484050e+00 0 0
1.020000 0 0 0.385881 5.566799e+00 0 0
1.025000 0 0 0.36701 2.347972e+00 0 0
1.030000 0 0 0.358533 1.429995e+00 0 0
1.035000 0 0 0.348839 2.834953e+00 0 0
1.040000 0 0 0.326814 5.960052e+00 0 0
1.045000 0 0 0.292904 7.187363e+00 0 0
1.050000 0 0 0.259109 5.913705e+00 0 0
1.055000 0 0 0.237931 2.163338e+00 0 0
1.060000 0 0 0.236497 -1.196345e+00 0 0
1.065000 0 0 0.245962 -2.196430e+00 0 0
1.070000 0 0 0.254528 -8.369179e-01 0 0
1.075000 0 0 0.25115 2.237778e+00 0 0
1.080000 0 0 0.232543 5.159556e+00 0 0
1.085000 0 0 0.200007 7.809947e+00 0 0
1.090000 0 0 0.154943 1.009624e+01 0 0
1.095000 0 0 0.102343 1.055472e+01 0 0
1.100000 0 0 0.053284 8.680118e+00 0 0
1.105000 0 0 0.0194305 4.472442e+00 0 0
1.110000 0 0 0.00989005 -3.627962e-01 0 0
1.115000 0 0 0 0 0 0
1.120000 0 0 0 0 0 0
1.125000 0 0 0 0 0 0
1.130000 0 0 0 0 0 0
1.135000 0 0 0 0 0 0
1.140000 0 0 0 0 0 0
1.145000 0 0 0 0 0 0
1.150000 0 0 0 0 0 0
1.155000 0 0 0 0 0 0
1.160000 0 0 0 0 0 0
1.165000 0 0 0 0 0 0
1.170000 0 0 0 0 0 0
1.175000 0 0 0 0 0 0
1.180000 0 0 0 0 0 0
1.185000 0 0 0 0 0 0
1.190000 0 0 0 0 0 0
1.195000 0 0 0 0 0 0
1.200000 0 0 0 0 0 0
1.205000 0 0 0 0 0 0
1.210000 0 0 0 0 0 0
1.215000 0 0 0 0 0 0
1.220000 0 0 0 0 0 0
1.225000 0 0 0 0 0 0
1.230000 0 0 0 0 0 0
1.235000 0 0 0 0 0 0
1.240000 0 0 0 0 0 0
1.245000 0 0 0 0 0 0
1.250000 0 0 0 0 0 0
1.255000 0 0 0 0 0 0
1.260000 0 0 0 0 0 0
1.265000 0 0 0 0 0 0
1.270000 0 0 0 0 0 0
1.275000 0 0 0 0 0 0
1.280000 0 0 0 0 0 0
1.285000 0 0 0 0 0 0
1.290000 0 0 0 0 0 0
1.295000 0 0 0 0 0 0
1.300000 0 0 0 0 0 0
1.305000 0 0 0 0 0 0
1.310000 0 0 0 0 0 0
1.315000 0 0 0 0 0 0
1.320000 0 0 0 0 0 0
1.325000 0 0 0 0 0 0
1.330000 0 0 0 0 0 0
1.335000 0 0 0 0 0 0
1.340000 0 0 0 0 0 0
1.345000 0 0 0 0 0 0
1.350000 0 0 0 0 0 0
1.355000 0 0 0 0 0 0
1.360000 0 0 0 0 0 0
1.365000 0 0 0 0 0 0
1.370000 0 0 0 0 0 0
1.375000 0 0 0 0 0 0
1.380000 0 0 0 0 0 0
1.385000 0 0 0 0 0 0
1.390000 0 0 0 0 0 0
1.395000 0 0 0 0 0 0
1.400000 0 0 0 0 0 0
1.405000 0 0 0 0 0 0
1.410000 0 0 0 0 0 0
1.415000 0 0 0 0 0 0
1.420000 0 0 0 0 0 0
1.425000 0 0 0 0 0 0
1.430000 0 0 0 0 0 0
1.435000 0 0 0 0 0 0
1.440000 0 0 0 0 0 0
1.445000 0 0 0 0 0 0
1.450000 0 0 0 0 0 0
1.455000 0 0 0 0 0 0
1.460000 0 0 0 0 0 0
1.465000 0 0 0 0 0 0
1.470000 0 0 0 0 0 0
1.475000 0 0 0 0 0 0
1.480000 0 0 0 0 0 0
1.485000 0 0 0 0 0 0
1.490000 0 0 0 0 0 0
1.495000 0 0 0 0 0 0
1.500000 0 0 0 0 0 0
1.505000 0 0 0 0 0 0
1.510000 0 0 0 0 0 0
1.515000 0 0 0 0 0 0
1.520000 0 0 0 0 0 0
1.525000 0 0 0 0 0 0
1.530000 0 0 0 0 0 0
1.535000 0 0 0 0 0 0
1.540000 0 0 0 0 0 0
1.545000 0 0 0 0 0 0
1.550000 0 0 0 0 0 0
1.555000 0 0 0 0 0 0
1.560000 0 0 0 0 0 0
1.565000 0 0 0 0 0 0
1.570000 0 0 0 0 0 0
1.575000 0 0 0 0 0 0
1.580000 0 0 0 0 0 0
1.585000 0 0 0 0 0 0
1.590000 0 0 0 0 0 0
1.595000 0 0 0 0 0 0
1.600000 0 0 0 0 0 0
1.605000 0 0 0 0 0 0
1.610000 0 0 0 0 0 0
1.615000 0 0 0 0 0 0
1.620000 0 0 0 0 0 0
1.625000 0 0 0 0 0 0
1.630000 0 0 0 0 0 0
1.635000 0 0 0 0 0 0
1.640000 0 0 0 0 0 0
1.645000 0 0 0 0 0 0
1.650000 0 0 0 0 0 0
1.655000 0 0 0 0 0 0
1.660000 0 0 0 0 0 0
1.665000 0 0 0 0 0 0
1.670000 0 0 0 0 0 0
1.675000 0 0 0 0 0 0
1.680000 0 0 0 0 0 0
1.685000 0 0 0 0 0 0
1.690000 0 0 0 0 0 0
1.695000 0 0 0 0 0 0
1.700000 0 0 0 0 0 0
1.705000 0 0 0 0 0 0
1.710000 0 0 0 0 0 0
1.715000 0 0 0 0 0 0
1.720000 0 0 0 0 0 0
1.725000 0 0 0 0 0 0
1.730000 0 0 0 0 0 0
1.735000 0 0 0 0 0 0
1.740000 0 0 0 0 0 0
1.745000 0 0 0 0 0 0
1.750000 0 0 0 0 0 0
1.755000 0 0 0 0 0 0
1.760000 0 0 0 0 0 0
1.765000 0 0 0 0 0 0
1.770000 0 0 0 0 0 0
1.775000 0 0 0 0 0 0
1.780000 0 0 0 0 0 0
1.785000 0 0 0 0 0 0
1.790000 0 0 0 0 0 0
1.795000 0 0 0 0 0 0
1.800000 0 0 0 0 0 0
1.805000 0 0 0 0 0 0
1.810000 0 0 0 0 0 0
1.815000 0 0 0 0 0 0
1.820000 0 0 0 0 0 0
1.825000 0 0 0 0 0 0
1.830000 0 0 0 0 0 0
1.835000 0 0 0 0 0 0
1.840000 0 0 0 0 0 0
1.845000 0 0 0 0 0 0
1.850000 0 0 0 0 0 0
1.855000 0 0 0 0 0 0
1.860000 0 0 0 0 0 0
1.865000 0 0 0 0 0 0
1.870000 0 0 0 0 0 0
1.875000 0 0 0 0 0 0
1.880000 0 0 0 0 0 0
1.885000 0 0 0 0 0 0
1.890000 0 0 0 0 0 0
1.895000 0 0 0 0 0 0
1.900000 0 0 0 0 0 0
1.905000 0 0 0 0 0 0
1.910000 0 0 0 0 0 0
1.915000 0 0 0 0 0 0
1.920000 0 0 0 0 0 0
1.925000 0 0 0 0 0 0
1.930000 0 0 0 0 0 0
1.935000 0 0 0 0 0 0
1.940000 0 0 0 0 0 0
1.945000 0 0 0 0 0 0
1.950000 0 0 0 0 0 0
1.955000 0 0 0 0 0 0
1.960000 0 0 0 0 0 0
1.965000 0 0 0 0 0 0
1.970000 0 0 0 0 0 0
1.975000 0 0 0 0 0 0
1.980000 0 0 0 0 0 0
1.985000 0 0 0 0 0 0
1.990000 0 0 0 0 0 0
1.995000 0 0 0 0 0 0
2.000000 0 0 0 0 0 0
2.005000 0 0 0 0 0 0
2.010000 0 0 0 0 0 0
2.015000 0 0 0 0 0 0
2.020000 0 0 0 0 0 0
2.025000 0 0 0 0 0 0
2.030000 0 0 0 0 0 0
2.035000 0 0 0 0 0 0
2.040000 0 0 0 0 0 0
2.045000 0 0 0 0 0 0
2.050000 0 0 0 0 0 0
2.055000 0 0 0 0 0 0
2.060000 0 0 0 0 0 0
2.065000 0 0 0 0 0 0
2.070000 0 0 0 0 0 0
2.075000 0 0 0 0 0 0
2.080000 0 0 0 0 0 0
2.085000 0 0 0 0 0 0
2.090000 0 0 0 0 0 0
2.095000 0 0 0 0 0 0
2.100000 0 0 0 0 0 0
2.105000 0 0 0 0 0 0
2.110000 0 0 0 0 0 0
2.115000 0 0 0 0 0 0
2.120000 0 0 0 0 0 0
2.125000 0 0 0 0 0 0
2.130000 0 0 0 0 0 0
2.135000 0 0 0 0 0 0
2.140000 0 0 0 0 0 0
2.145000 0 0 0 0 0 0
2.150000 0 0 0 0 0 0
2.155000 0 0 0 0 0 0
2.160000 0 0 0 0 0 0
2.165000 0 0 0 0 0 0
2.170000 0 0 0 0 0 0
2.175000 0 0 0 0 0 0
2.180000 0 0 0 0 0 0
2.185000 0 0 0 0 0 0
2.190000 0 0 0 0 0 0
2.195000 0 0 0 0 0 0
2.200000 0 0 0 0 0 0
2.205000 0 0 0 0 0 0
2.210000 0 0 0 0 0 0
2.215000 0 0 0 0 0 0
2.220000 0 0 0 0 0 0
2.225000 0 0 0 0 0 0
2.230000 0 0 0 0 0 0
2.235000 0 0 0 0 0 0
2.240000 0 0 0 0 0 0
2.245000 0 0 0 0 0 0
2.250000 0 0 0 0 0 0
2.255000 0 0 0 0 0 0
2.260000 0 0 0 0 0 0
2.265000 0 0 0 0 0 0
2.270000 0 0 0 0 0 0
2.275000 0 0 0 0 0 0
2.280000 0 0 0 0 0 0
2.285000 0 0 0 0 0 0
2.290000 0 0 0 0 0 0
2.295000 0 0 0 0 0 0
2.300000 0 0 0 0 0 0
2.305000 0 0 0 0 0 0
2.310000 0 0 0 0 0 0
2.315000 0 0 0 0 0 0
2.320000 0 0 0 0 0 0
2.325000 0 0 0 0 0 0
2.330000 0 0 0 0 0 0
2.335000 0 0 0 0 0 0
2.340000 0 0 0 0 0 0
2.345000 0 0 0 0 0 0
2.350000 0 0 0 0 0 0
2.355000 0 0 0 0 0 0
2.360000 0 0 0 0 0 0
2.365000 0 0 0 0 0 0
2.370000 0 0 0 0 0 0
2.375000 0 0 0 0 0 0
2.380000 0 0 0 0 0 0
2.385000 0 0 0 0 0 0
2.390000 0 0 0 0 0 0
2.395000 0 0 0 0 0 0
2.400000 0 0 0 0 0 0
2.405000 0 0 0 0 0 0
