# Supplementary material for: Refining amino acid hydrophobicity for dynamics simulation of membrane proteins
Source: PeerJ. 2018 Jan 10;6:e4230. doi: 10.7717/peerj.4230 (PMC5767086; doi:10.7717/peerj.4230)
Supplement: Supplemental Information 1 — Version 2.4 of the CgProt force field is included as a tar.gz archive. The package includes parameter text files, Python scripts, and equilibrated bilayer coordinates needed for simulations with the free Gromacs software package. [file peerj-06-4230-s001.tgz › cgprot24/nb/table_POS_E1.xvg]

0.000000 0 0 147.052 4.239381e+02 0 0
0.005000 0 0 144.932 4.239381e+02 0 0
0.010000 0 0 142.813 4.239381e+02 0 0
0.015000 0 0 140.693 4.239381e+02 0 0
0.020000 0 0 138.573 4.239381e+02 0 0
0.025000 0 0 136.454 4.239381e+02 0 0
0.030000 0 0 134.334 4.239381e+02 0 0
0.035000 0 0 132.214 4.239381e+02 0 0
0.040000 0 0 130.095 4.239381e+02 0 0
0.045000 0 0 127.975 4.239381e+02 0 0
0.050000 0 0 125.855 4.239381e+02 0 0
0.055000 0 0 123.736 4.239381e+02 0 0
0.060000 0 0 121.616 4.239381e+02 0 0
0.065000 0 0 119.496 4.239381e+02 0 0
0.070000 0 0 117.376 4.239381e+02 0 0
0.075000 0 0 115.257 4.239381e+02 0 0
0.080000 0 0 113.137 4.239381e+02 0 0
0.085000 0 0 111.017 4.239381e+02 0 0
0.090000 0 0 108.898 4.239381e+02 0 0
0.095000 0 0 106.778 4.239381e+02 0 0
0.100000 0 0 104.658 4.239381e+02 0 0
0.105000 0 0 102.539 4.239381e+02 0 0
0.110000 0 0 100.419 4.239381e+02 0 0
0.115000 0 0 98.2992 4.239381e+02 0 0
0.120000 0 0 96.1795 4.239381e+02 0 0
0.125000 0 0 94.0598 4.239381e+02 0 0
0.130000 0 0 91.9401 4.239381e+02 0 0
0.135000 0 0 89.8204 4.239381e+02 0 0
0.140000 0 0 87.7007 4.239381e+02 0 0
0.145000 0 0 85.581 4.239381e+02 0 0
0.150000 0 0 83.4613 4.239381e+02 0 0
0.155000 0 0 81.3417 4.239381e+02 0 0
0.160000 0 0 79.222 4.239381e+02 0 0
0.165000 0 0 77.1023 4.239381e+02 0 0
0.170000 0 0 74.9826 4.239381e+02 0 0
0.175000 0 0 72.8629 4.239381e+02 0 0
0.180000 0 0 70.7432 4.239381e+02 0 0
0.185000 0 0 68.6235 4.239381e+02 0 0
0.190000 0 0 66.5038 4.239381e+02 0 0
0.195000 0 0 64.3841 4.239381e+02 0 0
0.200000 0 0 62.2644 4.239381e+02 0 0
0.205000 0 0 60.1448 4.239381e+02 0 0
0.210000 0 0 58.0251 4.239381e+02 0 0
0.215000 0 0 55.9054 4.239381e+02 0 0
0.220000 0 0 53.7857 4.239381e+02 0 0
0.225000 0 0 51.666 4.239381e+02 0 0
0.230000 0 0 49.5463 4.239381e+02 0 0
0.235000 0 0 47.4266 4.239381e+02 0 0
0.240000 0 0 45.3069 4.239381e+02 0 0
0.245000 0 0 43.1872 4.239381e+02 0 0
0.250000 0 0 41.0675 4.239381e+02 0 0
0.255000 0 0 38.9479 4.239381e+02 0 0
0.260000 0 0 36.8282 4.239381e+02 0 0
0.265000 0 0 34.7085 4.239381e+02 0 0
0.270000 0 0 32.5888 4.239381e+02 0 0
0.275000 0 0 30.4691 4.239381e+02 0 0
0.280000 0 0 28.3494 4.239381e+02 0 0
0.285000 0 0 26.2297 4.239381e+02 0 0
0.290000 0 0 24.11 4.239381e+02 0 0
0.295000 0 0 21.9903 4.239381e+02 0 0
0.300000 0 0 19.8706 4.239381e+02 0 0
0.305000 0 0 17.7509 4.239381e+02 0 0
0.310000 0 0 15.6313 4.239381e+02 0 0
0.315000 0 0 13.7497 3.317381e+02 0 0
0.320000 0 0 12.2834 2.578046e+02 0 0
0.325000 0 0 11.1412 2.021376e+02 0 0
0.330000 0 0 10.2316 1.647371e+02 0 0
0.335000 0 0 9.46337 1.456030e+02 0 0
0.340000 0 0 8.74513 1.447355e+02 0 0
0.345000 0 0 7.9923 1.565269e+02 0 0
0.350000 0 0 7.18506 1.658087e+02 0 0
0.355000 0 0 6.3398 1.717346e+02 0 0
0.360000 0 0 5.47331 1.743044e+02 0 0
0.365000 0 0 4.60235 1.735183e+02 0 0
0.370000 0 0 3.74372 1.693762e+02 0 0
0.375000 0 0 2.91418 1.618780e+02 0 0
0.380000 0 0 2.12942 1.517346e+02 0 0
0.385000 0 0 1.39975 1.398404e+02 0 0
0.390000 0 0 0.733927 1.261983e+02 0 0
0.395000 0 0 0.140682 1.108082e+02 0 0
0.400000 0 0 -0.371242 9.367029e+01 0 0
0.405000 0 0 -0.793107 7.478440e+01 0 0
0.410000 0 0 -1.11619 5.419685e+01 0 0
0.415000 0 0 -1.33639 3.419531e+01 0 0
0.420000 0 0 -1.46123 1.605122e+01 0 0
0.425000 0 0 -1.5 -2.354085e-01 0 0
0.430000 0 0 -1.46198 -1.466459e+01 0 0
0.435000 0 0 -1.35645 -2.723631e+01 0 0
0.440000 0 0 -1.19271 -3.795058e+01 0 0
0.445000 0 0 -0.98009 -4.672833e+01 0 0
0.450000 0 0 -0.730128 -5.276468e+01 0 0
0.455000 0 0 -0.457362 -5.584945e+01 0 0
0.460000 0 0 -0.176552 -5.598264e+01 0 0
0.465000 0 0 0.097545 -5.316426e+01 0 0
0.470000 0 0 0.350171 -4.739430e+01 0 0
0.475000 0 0 0.566568 -3.867276e+01 0 0
0.480000 0 0 0.732824 -2.784409e+01 0 0
0.485000 0 0 0.847655 -1.837794e+01 0 0
0.490000 0 0 0.919499 -1.064912e+01 0 0
0.495000 0 0 0.957042 -4.657618e+00 0 0
0.500000 0 0 0.96897 -4.034443e-01 0 0
0.505000 0 0 0.963972 2.113404e+00 0 0
0.510000 0 0 0.950732 2.892927e+00 0 0
0.515000 0 0 0.936985 2.631998e+00 0 0
0.520000 0 0 0.923864 2.672258e+00 0 0
0.525000 0 0 0.909705 3.047217e+00 0 0
0.530000 0 0 0.892834 3.756876e+00 0 0
0.535000 0 0 0.871578 4.801233e+00 0 0
0.540000 0 0 0.844264 6.180291e+00 0 0
0.545000 0 0 0.809218 7.893387e+00 0 0
0.550000 0 0 0.765534 9.499428e+00 0 0
0.555000 0 0 0.715031 1.062110e+01 0 0
0.560000 0 0 0.66013 1.125840e+01 0 0
0.565000 0 0 0.603254 1.141133e+01 0 0
0.570000 0 0 0.546824 1.107989e+01 0 0
0.575000 0 0 0.493262 1.026409e+01 0 0
0.580000 0 0 0.444981 8.986195e+00 0 0
0.585000 0 0 0.403332 7.702346e+00 0 0
0.590000 0 0 0.367667 6.592824e+00 0 0
0.595000 0 0 0.337113 5.657628e+00 0 0
0.600000 0 0 0.3108 4.896758e+00 0 0
0.605000 0 0 0.287855 4.310214e+00 0 0
0.610000 0 0 0.267407 3.897997e+00 0 0
0.615000 0 0 0.2486 3.641016e+00 0 0
0.620000 0 0 0.230963 3.415120e+00 0 0
0.625000 0 0 0.214434 3.197928e+00 0 0
0.630000 0 0 0.19897 2.989439e+00 0 0
0.635000 0 0 0.184525 2.789655e+00 0 0
0.640000 0 0 0.171058 2.598574e+00 0 0
0.645000 0 0 0.158525 2.416198e+00 0 0
0.650000 0 0 0.146938 2.194745e+00 0 0
0.655000 0 0 0.136884 1.795810e+00 0 0
0.660000 0 0 0.12929 1.210625e+00 0 0
0.665000 0 0 0.125088 4.391921e-01 0 0
0.670000 0 0 0.125209 -5.184899e-01 0 0
0.675000 0 0 0.130583 -1.662421e+00 0 0
0.680000 0 0 0.142143 -2.992600e+00 0 0
0.685000 0 0 0.160433 -4.256920e+00 0 0
0.690000 0 0 0.18403 -5.113813e+00 0 0
0.695000 0 0 0.210889 -5.561379e+00 0 0
0.700000 0 0 0.238962 -5.599618e+00 0 0
0.705000 0 0 0.266203 -5.228531e+00 0 0
0.710000 0 0 0.290565 -4.448116e+00 0 0
0.715000 0 0 0.310003 -3.264128e+00 0 0
0.720000 0 0 0.32319 -2.040255e+00 0 0
0.725000 0 0 0.3307 -9.932037e-01 0 0
0.730000 0 0 0.333417 -1.229738e-01 0 0
0.735000 0 0 0.332225 5.704348e-01 0 0
0.740000 0 0 0.328008 1.087022e+00 0 0
0.745000 0 0 0.321649 1.426788e+00 0 0
0.750000 0 0 0.314028 1.601004e+00 0 0
0.755000 0 0 0.305682 1.736647e+00 0 0
0.760000 0 0 0.296666 1.869310e+00 0 0
0.765000 0 0 0.286994 1.998993e+00 0 0
0.770000 0 0 0.276681 2.125695e+00 0 0
0.775000 0 0 0.265742 2.249418e+00 0 0
0.780000 0 0 0.254192 2.370159e+00 0 0
0.785000 0 0 0.242039 2.494558e+00 0 0
0.790000 0 0 0.229188 2.651948e+00 0 0
0.795000 0 0 0.215459 2.845807e+00 0 0
0.800000 0 0 0.200669 3.076134e+00 0 0
0.805000 0 0 0.184637 3.342930e+00 0 0
0.810000 0 0 0.167179 3.646195e+00 0 0
0.815000 0 0 0.148114 3.985929e+00 0 0
0.820000 0 0 0.127358 4.288187e+00 0 0
0.825000 0 0 0.105555 4.400498e+00 0 0
0.830000 0 0 0.083677 4.318246e+00 0 0
0.835000 0 0 0.062697 4.041431e+00 0 0
0.840000 0 0 0.043587 3.570052e+00 0 0
0.845000 0 0 0.02732 2.904110e+00 0 0
0.850000 0 0 0.01487 2.043678e+00 0 0
0.855000 0 0 0.006887 1.177968e+00 0 0
0.860000 0 0 0.002808 4.817936e-01 0 0
0.865000 0 0 0.001786 -4.484398e-02 0 0
0.870000 0 0 0 0 0 0
0.875000 0 0 0 0 0 0
0.880000 0 0 0 0 0 0
0.885000 0 0 0 0 0 0
0.890000 0 0 0 0 0 0
0.895000 0 0 0 0 0 0
0.900000 0 0 0 0 0 0
0.905000 0 0 0 0 0 0
0.910000 0 0 0 0 0 0
0.915000 0 0 0 0 0 0
0.920000 0 0 0 0 0 0
0.925000 0 0 0 0 0 0
0.930000 0 0 0 0 0 0
0.935000 0 0 0 0 0 0
0.940000 0 0 0 0 0 0
0.945000 0 0 0 0 0 0
0.950000 0 0 0 0 0 0
0.955000 0 0 0 0 0 0
0.960000 0 0 0 0 0 0
0.965000 0 0 0 0 0 0
0.970000 0 0 0 0 0 0
0.975000 0 0 0 0 0 0
0.980000 0 0 0 0 0 0
0.985000 0 0 0 0 0 0
0.990000 0 0 0 0 0 0
0.995000 0 0 0 0 0 0
1.000000 0 0 0 0 0 0
1.005000 0 0 0 0 0 0
1.010000 0 0 0 0 0 0
1.015000 0 0 0 0 0 0
1.020000 0 0 0 0 0 0
1.025000 0 0 0 0 0 0
1.030000 0 0 0 0 0 0
1.035000 0 0 0 0 0 0
1.040000 0 0 0 0 0 0
1.045000 0 0 0 0 0 0
1.050000 0 0 0 0 0 0
1.055000 0 0 0 0 0 0
1.060000 0 0 0 0 0 0
1.065000 0 0 0 0 0 0
1.070000 0 0 0 0 0 0
1.075000 0 0 0 0 0 0
1.080000 0 0 0 0 0 0
1.085000 0 0 0 0 0 0
1.090000 0 0 0 0 0 0
1.095000 0 0 0 0 0 0
1.100000 0 0 0 0 0 0
1.105000 0 0 0 0 0 0
1.110000 0 0 0 0 0 0
1.115000 0 0 0 0 0 0
1.120000 0 0 0 0 0 0
1.125000 0 0 0 0 0 0
1.130000 0 0 0 0 0 0
1.135000 0 0 0 0 0 0
1.140000 0 0 0 0 0 0
1.145000 0 0 0 0 0 0
1.150000 0 0 0 0 0 0
1.155000 0 0 0 0 0 0
1.160000 0 0 0 0 0 0
1.165000 0 0 0 0 0 0
1.170000 0 0 0 0 0 0
1.175000 0 0 0 0 0 0
1.180000 0 0 0 0 0 0
1.185000 0 0 0 0 0 0
1.190000 0 0 0 0 0 0
1.195000 0 0 0 0 0 0
1.200000 0 0 0 0 0 0
1.205000 0 0 0 0 0 0
1.210000 0 0 0 0 0 0
1.215000 0 0 0 0 0 0
1.220000 0 0 0 0 0 0
1.225000 0 0 0 0 0 0
1.230000 0 0 0 0 0 0
1.235000 0 0 0 0 0 0
1.240000 0 0 0 0 0 0
1.245000 0 0 0 0 0 0
1.250000 0 0 0 0 0 0
1.255000 0 0 0 0 0 0
1.260000 0 0 0 0 0 0
1.265000 0 0 0 0 0 0
1.270000 0 0 0 0 0 0
1.275000 0 0 0 0 0 0
1.280000 0 0 0 0 0 0
1.285000 0 0 0 0 0 0
1.290000 0 0 0 0 0 0
1.295000 0 0 0 0 0 0
1.300000 0 0 0 0 0 0
1.305000 0 0 0 0 0 0
1.310000 0 0 0 0 0 0
1.315000 0 0 0 0 0 0
1.320000 0 0 0 0 0 0
1.325000 0 0 0 0 0 0
1.330000 0 0 0 0 0 0
1.335000 0 0 0 0 0 0
1.340000 0 0 0 0 0 0
1.345000 0 0 0 0 0 0
1.350000 0 0 0 0 0 0
1.355000 0 0 0 0 0 0
1.360000 0 0 0 0 0 0
1.365000 0 0 0 0 0 0
1.370000 0 0 0 0 0 0
1.375000 0 0 0 0 0 0
1.380000 0 0 0 0 0 0
1.385000 0 0 0 0 0 0
1.390000 0 0 0 0 0 0
1.395000 0 0 0 0 0 0
1.400000 0 0 0 0 0 0
1.405000 0 0 0 0 0 0
1.410000 0 0 0 0 0 0
1.415000 0 0 0 0 0 0
1.420000 0 0 0 0 0 0
1.425000 0 0 0 0 0 0
1.430000 0 0 0 0 0 0
1.435000 0 0 0 0 0 0
1.440000 0 0 0 0 0 0
1.445000 0 0 0 0 0 0
1.450000 0 0 0 0 0 0
1.455000 0 0 0 0 0 0
1.460000 0 0 0 0 0 0
1.465000 0 0 0 0 0 0
1.470000 0 0 0 0 0 0
1.475000 0 0 0 0 0 0
1.480000 0 0 0 0 0 0
1.485000 0 0 0 0 0 0
1.490000 0 0 0 0 0 0
1.495000 0 0 0 0 0 0
1.500000 0 0 0 0 0 0
1.505000 0 0 0 0 0 0
1.510000 0 0 0 0 0 0
1.515000 0 0 0 0 0 0
1.520000 0 0 0 0 0 0
1.525000 0 0 0 0 0 0
1.530000 0 0 0 0 0 0
1.535000 0 0 0 0 0 0
1.540000 0 0 0 0 0 0
1.545000 0 0 0 0 0 0
1.550000 0 0 0 0 0 0
1.555000 0 0 0 0 0 0
1.560000 0 0 0 0 0 0
1.565000 0 0 0 0 0 0
1.570000 0 0 0 0 0 0
1.575000 0 0 0 0 0 0
1.580000 0 0 0 0 0 0
1.585000 0 0 0 0 0 0
1.590000 0 0 0 0 0 0
1.595000 0 0 0 0 0 0
1.600000 0 0 0 0 0 0
1.605000 0 0 0 0 0 0
1.610000 0 0 0 0 0 0
1.615000 0 0 0 0 0 0
1.620000 0 0 0 0 0 0
1.625000 0 0 0 0 0 0
1.630000 0 0 0 0 0 0
1.635000 0 0 0 0 0 0
1.640000 0 0 0 0 0 0
1.645000 0 0 0 0 0 0
1.650000 0 0 0 0 0 0
1.655000 0 0 0 0 0 0
1.660000 0 0 0 0 0 0
1.665000 0 0 0 0 0 0
1.670000 0 0 0 0 0 0
1.675000 0 0 0 0 0 0
1.680000 0 0 0 0 0 0
1.685000 0 0 0 0 0 0
1.690000 0 0 0 0 0 0
1.695000 0 0 0 0 0 0
1.700000 0 0 0 0 0 0
1.705000 0 0 0 0 0 0
1.710000 0 0 0 0 0 0
1.715000 0 0 0 0 0 0
1.720000 0 0 0 0 0 0
1.725000 0 0 0 0 0 0
1.730000 0 0 0 0 0 0
1.735000 0 0 0 0 0 0
1.740000 0 0 0 0 0 0
1.745000 0 0 0 0 0 0
1.750000 0 0 0 0 0 0
1.755000 0 0 0 0 0 0
1.760000 0 0 0 0 0 0
1.765000 0 0 0 0 0 0
1.770000 0 0 0 0 0 0
1.775000 0 0 0 0 0 0
1.780000 0 0 0 0 0 0
1.785000 0 0 0 0 0 0
1.790000 0 0 0 0 0 0
1.795000 0 0 0 0 0 0
1.800000 0 0 0 0 0 0
1.805000 0 0 0 0 0 0
1.810000 0 0 0 0 0 0
1.815000 0 0 0 0 0 0
1.820000 0 0 0 0 0 0
1.825000 0 0 0 0 0 0
1.830000 0 0 0 0 0 0
1.835000 0 0 0 0 0 0
1.840000 0 0 0 0 0 0
1.845000 0 0 0 0 0 0
1.850000 0 0 0 0 0 0
1.855000 0 0 0 0 0 0
1.860000 0 0 0 0 0 0
1.865000 0 0 0 0 0 0
1.870000 0 0 0 0 0 0
1.875000 0 0 0 0 0 0
1.880000 0 0 0 0 0 0
1.885000 0 0 0 0 0 0
1.890000 0 0 0 0 0 0
1.895000 0 0 0 0 0 0
1.900000 0 0 0 0 0 0
1.905000 0 0 0 0 0 0
1.910000 0 0 0 0 0 0
1.915000 0 0 0 0 0 0
1.920000 0 0 0 0 0 0
1.925000 0 0 0 0 0 0
1.930000 0 0 0 0 0 0
1.935000 0 0 0 0 0 0
1.940000 0 0 0 0 0 0
1.945000 0 0 0 0 0 0
1.950000 0 0 0 0 0 0
1.955000 0 0 0 0 0 0
1.960000 0 0 0 0 0 0
1.965000 0 0 0 0 0 0
1.970000 0 0 0 0 0 0
1.975000 0 0 0 0 0 0
1.980000 0 0 0 0 0 0
1.985000 0 0 0 0 0 0
1.990000 0 0 0 0 0 0
1.995000 0 0 0 0 0 0
2.000000 0 0 0 0 0 0
2.005000 0 0 0 0 0 0
2.010000 0 0 0 0 0 0
2.015000 0 0 0 0 0 0
2.020000 0 0 0 0 0 0
2.025000 0 0 0 0 0 0
2.030000 0 0 0 0 0 0
2.035000 0 0 0 0 0 0
2.040000 0 0 0 0 0 0
2.045000 0 0 0 0 0 0
2.050000 0 0 0 0 0 0
2.055000 0 0 0 0 0 0
2.060000 0 0 0 0 0 0
2.065000 0 0 0 0 0 0
2.070000 0 0 0 0 0 0
2.075000 0 0 0 0 0 0
2.080000 0 0 0 0 0 0
2.085000 0 0 0 0 0 0
2.090000 0 0 0 0 0 0
2.095000 0 0 0 0 0 0
2.100000 0 0 0 0 0 0
2.105000 0 0 0 0 0 0
2.110000 0 0 0 0 0 0
2.115000 0 0 0 0 0 0
2.120000 0 0 0 0 0 0
2.125000 0 0 0 0 0 0
2.130000 0 0 0 0 0 0
2.135000 0 0 0 0 0 0
2.140000 0 0 0 0 0 0
2.145000 0 0 0 0 0 0
2.150000 0 0 0 0 0 0
2.155000 0 0 0 0 0 0
2.160000 0 0 0 0 0 0
2.165000 0 0 0 0 0 0
2.170000 0 0 0 0 0 0
2.175000 0 0 0 0 0 0
2.180000 0 0 0 0 0 0
2.185000 0 0 0 0 0 0
2.190000 0 0 0 0 0 0
2.195000 0 0 0 0 0 0
2.200000 0 0 0 0 0 0
2.205000 0 0 0 0 0 0
2.210000 0 0 0 0 0 0
2.215000 0 0 0 0 0 0
2.220000 0 0 0 0 0 0
2.225000 0 0 0 0 0 0
2.230000 0 0 0 0 0 0
2.235000 0 0 0 0 0 0
2.240000 0 0 0 0 0 0
2.245000 0 0 0 0 0 0
2.250000 0 0 0 0 0 0
2.255000 0 0 0 0 0 0
2.260000 0 0 0 0 0 0
2.265000 0 0 0 0 0 0
2.270000 0 0 0 0 0 0
2.275000 0 0 0 0 0 0
2.280000 0 0 0 0 0 0
2.285000 0 0 0 0 0 0
2.290000 0 0 0 0 0 0
2.295000 0 0 0 0 0 0
2.300000 0 0 0 0 0 0
2.305000 0 0 0 0 0 0
2.310000 0 0 0 0 0 0
2.315000 0 0 0 0 0 0
2.320000 0 0 0 0 0 0
2.325000 0 0 0 0 0 0
2.330000 0 0 0 0 0 0
2.335000 0 0 0 0 0 0
2.340000 0 0 0 0 0 0
2.345000 0 0 0 0 0 0
2.350000 0 0 0 0 0 0
2.355000 0 0 0 0 0 0
2.360000 0 0 0 0 0 0
2.365000 0 0 0 0 0 0
2.370000 0 0 0 0 0 0
2.375000 0 0 0 0 0 0
2.380000 0 0 0 0 0 0
2.385000 0 0 0 0 0 0
2.390000 0 0 0 0 0 0
2.395000 0 0 0 0 0 0
2.400000 0 0 0 0 0 0
2.405000 0 0 0 0 0 0
