# Supplementary material for: Refining amino acid hydrophobicity for dynamics simulation of membrane proteins
Source: PeerJ. 2018 Jan 10;6:e4230. doi: 10.7717/peerj.4230 (PMC5767086; doi:10.7717/peerj.4230)
Supplement: Supplemental Information 1 — Version 2.4 of the CgProt force field is included as a tar.gz archive. The package includes parameter text files, Python scripts, and equilibrated bilayer coordinates needed for simulations with the free Gromacs software package. [file peerj-06-4230-s001.tgz › cgprot24/nb/table_POS_GL.xvg]

0.000000 0 0 136.213 3.375189e+02 0 0
0.005000 0 0 134.525 3.375189e+02 0 0
0.010000 0 0 132.838 3.375189e+02 0 0
0.015000 0 0 131.15 3.375189e+02 0 0
0.020000 0 0 129.463 3.375189e+02 0 0
0.025000 0 0 127.775 3.375189e+02 0 0
0.030000 0 0 126.088 3.375189e+02 0 0
0.035000 0 0 124.4 3.375189e+02 0 0
0.040000 0 0 122.712 3.375189e+02 0 0
0.045000 0 0 121.025 3.375189e+02 0 0
0.050000 0 0 119.337 3.375189e+02 0 0
0.055000 0 0 117.65 3.375189e+02 0 0
0.060000 0 0 115.962 3.375189e+02 0 0
0.065000 0 0 114.274 3.375189e+02 0 0
0.070000 0 0 112.587 3.375189e+02 0 0
0.075000 0 0 110.899 3.375189e+02 0 0
0.080000 0 0 109.212 3.375189e+02 0 0
0.085000 0 0 107.524 3.375189e+02 0 0
0.090000 0 0 105.836 3.375189e+02 0 0
0.095000 0 0 104.149 3.375189e+02 0 0
0.100000 0 0 102.461 3.375189e+02 0 0
0.105000 0 0 100.774 3.375189e+02 0 0
0.110000 0 0 99.086 3.375189e+02 0 0
0.115000 0 0 97.3984 3.375189e+02 0 0
0.120000 0 0 95.7108 3.375189e+02 0 0
0.125000 0 0 94.0232 3.375189e+02 0 0
0.130000 0 0 92.3356 3.375189e+02 0 0
0.135000 0 0 90.648 3.375189e+02 0 0
0.140000 0 0 88.9605 3.375189e+02 0 0
0.145000 0 0 87.2729 3.375189e+02 0 0
0.150000 0 0 85.5853 3.375189e+02 0 0
0.155000 0 0 83.8977 3.375189e+02 0 0
0.160000 0 0 82.2101 3.375189e+02 0 0
0.165000 0 0 80.5225 3.375189e+02 0 0
0.170000 0 0 78.8349 3.375189e+02 0 0
0.175000 0 0 77.1473 3.375189e+02 0 0
0.180000 0 0 75.4597 3.375189e+02 0 0
0.185000 0 0 73.7721 3.375189e+02 0 0
0.190000 0 0 72.0845 3.375189e+02 0 0
0.195000 0 0 70.3969 3.375189e+02 0 0
0.200000 0 0 68.7093 3.375189e+02 0 0
0.205000 0 0 67.0217 3.375189e+02 0 0
0.210000 0 0 65.3341 3.375189e+02 0 0
0.215000 0 0 63.6465 3.375189e+02 0 0
0.220000 0 0 61.9589 3.375189e+02 0 0
0.225000 0 0 60.2713 3.375189e+02 0 0
0.230000 0 0 58.5838 3.375189e+02 0 0
0.235000 0 0 56.8962 3.375189e+02 0 0
0.240000 0 0 55.2086 3.375189e+02 0 0
0.245000 0 0 53.521 3.375189e+02 0 0
0.250000 0 0 51.8334 3.375189e+02 0 0
0.255000 0 0 50.1458 3.375189e+02 0 0
0.260000 0 0 48.4582 3.375189e+02 0 0
0.265000 0 0 46.7706 3.375189e+02 0 0
0.270000 0 0 45.083 3.375189e+02 0 0
0.275000 0 0 43.3954 3.375189e+02 0 0
0.280000 0 0 41.7078 3.375189e+02 0 0
0.285000 0 0 40.0202 3.375189e+02 0 0
0.290000 0 0 38.3326 3.375189e+02 0 0
0.295000 0 0 36.645 3.375189e+02 0 0
0.300000 0 0 34.9574 3.375189e+02 0 0
0.305000 0 0 33.2698 3.375189e+02 0 0
0.310000 0 0 31.5822 3.375189e+02 0 0
0.315000 0 0 29.8946 3.375189e+02 0 0
0.320000 0 0 28.207 3.375189e+02 0 0
0.325000 0 0 26.5194 3.375189e+02 0 0
0.330000 0 0 24.8319 3.375189e+02 0 0
0.335000 0 0 23.1443 3.375189e+02 0 0
0.340000 0 0 21.4567 3.375189e+02 0 0
0.345000 0 0 19.7691 3.375189e+02 0 0
0.350000 0 0 18.2239 2.816746e+02 0 0
0.355000 0 0 16.9412 2.324854e+02 0 0
0.360000 0 0 15.8879 1.899512e+02 0 0
0.365000 0 0 15.0306 1.540720e+02 0 0
0.370000 0 0 14.3361 1.248479e+02 0 0
0.375000 0 0 13.7711 1.022788e+02 0 0
0.380000 0 0 13.3029 8.588588e+01 0 0
0.385000 0 0 12.9033 7.486643e+01 0 0
0.390000 0 0 12.5453 6.920777e+01 0 0
0.395000 0 0 12.2022 6.890991e+01 0 0
0.400000 0 0 11.8473 7.397284e+01 0 0
0.405000 0 0 11.4536 8.439656e+01 0 0
0.410000 0 0 10.9945 9.995408e+01 0 0
0.415000 0 0 10.457 1.143555e+02 0 0
0.420000 0 0 9.85758 1.247537e+02 0 0
0.425000 0 0 9.21616 1.311485e+02 0 0
0.430000 0 0 8.55277 1.335401e+02 0 0
0.435000 0 0 7.88743 1.319284e+02 0 0
0.440000 0 0 7.24015 1.263134e+02 0 0
0.445000 0 0 6.63025 1.174370e+02 0 0
0.450000 0 0 6.06538 1.085768e+02 0 0
0.455000 0 0 5.5438 1.001213e+02 0 0
0.460000 0 0 5.06349 9.207053e+01 0 0
0.465000 0 0 4.62242 8.442442e+01 0 0
0.470000 0 0 4.21858 7.718301e+01 0 0
0.475000 0 0 3.84992 7.034628e+01 0 0
0.480000 0 0 3.51432 6.398854e+01 0 0
0.485000 0 0 3.20908 5.820327e+01 0 0
0.490000 0 0 2.93133 5.299078e+01 0 0
0.495000 0 0 2.67822 4.835108e+01 0 0
0.500000 0 0 2.44687 4.428415e+01 0 0
0.505000 0 0 2.23442 4.079001e+01 0 0
0.510000 0 0 2.03803 3.784065e+01 0 0
0.515000 0 0 1.85592 3.499476e+01 0 0
0.520000 0 0 1.68816 3.210017e+01 0 0
0.525000 0 0 1.535 2.915685e+01 0 0
0.530000 0 0 1.39667 2.616483e+01 0 0
0.535000 0 0 1.27343 2.312408e+01 0 0
0.540000 0 0 1.16551 2.003462e+01 0 0
0.545000 0 0 1.07309 1.696783e+01 0 0
0.550000 0 0 0.995382 1.416101e+01 0 0
0.555000 0 0 0.931013 1.163307e+01 0 0
0.560000 0 0 0.878586 9.384012e+00 0 0
0.565000 0 0 0.836708 7.413842e+00 0 0
0.570000 0 0 0.803983 5.722556e+00 0 0
0.575000 0 0 0.779018 4.310092e+00 0 0
0.580000 0 0 0.760691 3.015264e+00 0 0
0.585000 0 0 0.748917 1.689190e+00 0 0
0.590000 0 0 0.743851 3.318715e-01 0 0
0.595000 0 0 0.74565 -1.056692e+00 0 0
0.600000 0 0 0.75447 -2.476501e+00 0 0
0.605000 0 0 0.770467 -3.927554e+00 0 0
0.610000 0 0 0.793769 -5.364351e+00 0 0
0.615000 0 0 0.823238 -6.323610e+00 0 0
0.620000 0 0 0.856008 -6.684342e+00 0 0
0.625000 0 0 0.889084 -6.446547e+00 0 0
0.630000 0 0 0.919476 -5.610227e+00 0 0
0.635000 0 0 0.944189 -4.175379e+00 0 0
0.640000 0 0 0.960232 -2.142005e+00 0 0
0.645000 0 0 0.965024 1.554163e-01 0 0
0.650000 0 0 0.959698 1.871402e+00 0 0
0.655000 0 0 0.947348 2.964716e+00 0 0
0.660000 0 0 0.931088 3.435358e+00 0 0
0.665000 0 0 0.914032 3.283329e+00 0 0
0.670000 0 0 0.899293 2.508628e+00 0 0
0.675000 0 0 0.889983 1.117747e+00 0 0
0.680000 0 0 0.887781 -1.250351e-01 0 0
0.685000 0 0 0.890112 -6.953119e-01 0 0
0.690000 0 0 0.893613 -5.930833e-01 0 0
0.695000 0 0 0.894922 1.816508e-01 0 0
0.700000 0 0 0.890676 1.628890e+00 0 0
0.705000 0 0 0.877512 3.748635e+00 0 0
0.710000 0 0 0.852185 6.389454e+00 0 0
0.715000 0 0 0.814694 8.480670e+00 0 0
0.720000 0 0 0.768642 9.813789e+00 0 0
0.725000 0 0 0.717819 1.038881e+01 0 0
0.730000 0 0 0.666017 1.020573e+01 0 0
0.735000 0 0 0.617025 9.264559e+00 0 0
0.740000 0 0 0.574635 7.565287e+00 0 0
0.745000 0 0 0.542117 5.488008e+00 0 0
0.750000 0 0 0.51914 3.764606e+00 0 0
0.755000 0 0 0.50385 2.413368e+00 0 0
0.760000 0 0 0.494386 1.434295e+00 0 0
0.765000 0 0 0.488887 8.273882e-01 0 0
0.770000 0 0 0.485492 5.926460e-01 0 0
0.775000 0 0 0.482343 7.213670e-01 0 0
0.780000 0 0 0.478306 8.660220e-01 0 0
0.785000 0 0 0.473957 8.462515e-01 0 0
0.790000 0 0 0.470117 6.620555e-01 0 0
0.795000 0 0 0.46761 3.134339e-01 0 0
0.800000 0 0 0.467257 -1.996131e-01 0 0
0.805000 0 0 0.46988 -8.770857e-01 0 0
0.810000 0 0 0.476237 -1.646745e+00 0 0
0.815000 0 0 0.485836 -2.137908e+00 0 0
0.820000 0 0 0.497065 -2.298193e+00 0 0
0.825000 0 0 0.508267 -2.127598e+00 0 0
0.830000 0 0 0.517789 -1.626125e+00 0 0
0.835000 0 0 0.523977 -7.937725e-01 0 0
0.840000 0 0 0.525175 3.694587e-01 0 0
0.845000 0 0 0.520069 1.638270e+00 0 0
0.850000 0 0 0.509168 2.684542e+00 0 0
0.855000 0 0 0.493599 3.505497e+00 0 0
0.860000 0 0 0.474488 4.101137e+00 0 0
0.865000 0 0 0.452963 4.471460e+00 0 0
0.870000 0 0 0.430149 4.616468e+00 0 0
0.875000 0 0 0.40717 4.544075e+00 0 0
0.880000 0 0 0.384773 4.416363e+00 0 0
0.885000 0 0 0.362992 4.297407e+00 0 0
0.890000 0 0 0.341784 4.187208e+00 0 0
0.895000 0 0 0.321105 4.085765e+00 0 0
0.900000 0 0 0.300912 3.993079e+00 0 0
0.905000 0 0 0.28116 3.909150e+00 0 0
0.910000 0 0 0.261817 3.823226e+00 0 0
0.915000 0 0 0.243004 3.694166e+00 0 0
0.920000 0 0 0.224954 3.517933e+00 0 0
0.925000 0 0 0.207903 3.294528e+00 0 0
0.930000 0 0 0.192087 3.023950e+00 0 0
0.935000 0 0 0.177742 2.706200e+00 0 0
0.940000 0 0 0.165104 2.341277e+00 0 0
0.945000 0 0 0.154263 2.017791e+00 0 0
0.950000 0 0 0.144697 1.831599e+00 0 0
0.955000 0 0 0.135718 1.782739e+00 0 0
0.960000 0 0 0.126641 1.871211e+00 0 0
0.965000 0 0 0.116777 2.097014e+00 0 0
0.970000 0 0 0.105442 2.460148e+00 0 0
0.975000 0 0 0.0919556 2.945734e+00 0 0
0.980000 0 0 0.0761229 3.367331e+00 0 0
0.985000 0 0 0.0584823 3.668894e+00 0 0
0.990000 0 0 0.039634 3.850422e+00 0 0
0.995000 0 0 0.0201781 3.911915e+00 0 0
1.000000 0 0 0.0007149 3.853374e+00 0 0
1.005000 0 0 -0.0181555 3.674798e+00 0 0
1.010000 0 0 -0.0358513 3.391818e+00 0 0
1.015000 0 0 -0.0519785 3.049723e+00 0 0
1.020000 0 0 -0.0662547 2.651384e+00 0 0
1.025000 0 0 -0.0783986 2.196799e+00 0 0
1.030000 0 0 -0.088129 1.685970e+00 0 0
1.035000 0 0 -0.0951646 1.118896e+00 0 0
1.040000 0 0 -0.0992242 4.958330e-01 0 0
1.045000 0 0 -0.100168 -1.041671e-01 0 0
1.050000 0 0 -0.0983256 -6.183422e-01 0 0
1.055000 0 0 -0.0941273 -1.046692e+00 0 0
1.060000 0 0 -0.0880017 -1.389217e+00 0 0
1.065000 0 0 -0.0803781 -1.645917e+00 0 0
1.070000 0 0 -0.0716856 -1.816792e+00 0 0
1.075000 0 0 -0.0623536 -1.901337e+00 0 0
1.080000 0 0 -0.0528239 -1.895285e+00 0 0
1.085000 0 0 -0.0435534 -1.797673e+00 0 0
1.090000 0 0 -0.0349998 -1.608500e+00 0 0
1.095000 0 0 -0.027621 -1.327767e+00 0 0
1.100000 0 0 -0.0218747 -9.554739e-01 0 0
1.105000 0 0 0 0 0 0
1.110000 0 0 0 0 0 0
1.115000 0 0 0 0 0 0
1.120000 0 0 0 0 0 0
1.125000 0 0 0 0 0 0
1.130000 0 0 0 0 0 0
1.135000 0 0 0 0 0 0
1.140000 0 0 0 0 0 0
1.145000 0 0 0 0 0 0
1.150000 0 0 0 0 0 0
1.155000 0 0 0 0 0 0
1.160000 0 0 0 0 0 0
1.165000 0 0 0 0 0 0
1.170000 0 0 0 0 0 0
1.175000 0 0 0 0 0 0
1.180000 0 0 0 0 0 0
1.185000 0 0 0 0 0 0
1.190000 0 0 0 0 0 0
1.195000 0 0 0 0 0 0
1.200000 0 0 0 0 0 0
1.205000 0 0 0 0 0 0
1.210000 0 0 0 0 0 0
1.215000 0 0 0 0 0 0
1.220000 0 0 0 0 0 0
1.225000 0 0 0 0 0 0
1.230000 0 0 0 0 0 0
1.235000 0 0 0 0 0 0
1.240000 0 0 0 0 0 0
1.245000 0 0 0 0 0 0
1.250000 0 0 0 0 0 0
1.255000 0 0 0 0 0 0
1.260000 0 0 0 0 0 0
1.265000 0 0 0 0 0 0
1.270000 0 0 0 0 0 0
1.275000 0 0 0 0 0 0
1.280000 0 0 0 0 0 0
1.285000 0 0 0 0 0 0
1.290000 0 0 0 0 0 0
1.295000 0 0 0 0 0 0
1.300000 0 0 0 0 0 0
1.305000 0 0 0 0 0 0
1.310000 0 0 0 0 0 0
1.315000 0 0 0 0 0 0
1.320000 0 0 0 0 0 0
1.325000 0 0 0 0 0 0
1.330000 0 0 0 0 0 0
1.335000 0 0 0 0 0 0
1.340000 0 0 0 0 0 0
1.345000 0 0 0 0 0 0
1.350000 0 0 0 0 0 0
1.355000 0 0 0 0 0 0
1.360000 0 0 0 0 0 0
1.365000 0 0 0 0 0 0
1.370000 0 0 0 0 0 0
1.375000 0 0 0 0 0 0
1.380000 0 0 0 0 0 0
1.385000 0 0 0 0 0 0
1.390000 0 0 0 0 0 0
1.395000 0 0 0 0 0 0
1.400000 0 0 0 0 0 0
1.405000 0 0 0 0 0 0
1.410000 0 0 0 0 0 0
1.415000 0 0 0 0 0 0
1.420000 0 0 0 0 0 0
1.425000 0 0 0 0 0 0
1.430000 0 0 0 0 0 0
1.435000 0 0 0 0 0 0
1.440000 0 0 0 0 0 0
1.445000 0 0 0 0 0 0
1.450000 0 0 0 0 0 0
1.455000 0 0 0 0 0 0
1.460000 0 0 0 0 0 0
1.465000 0 0 0 0 0 0
1.470000 0 0 0 0 0 0
1.475000 0 0 0 0 0 0
1.480000 0 0 0 0 0 0
1.485000 0 0 0 0 0 0
1.490000 0 0 0 0 0 0
1.495000 0 0 0 0 0 0
1.500000 0 0 0 0 0 0
1.505000 0 0 0 0 0 0
1.510000 0 0 0 0 0 0
1.515000 0 0 0 0 0 0
1.520000 0 0 0 0 0 0
1.525000 0 0 0 0 0 0
1.530000 0 0 0 0 0 0
1.535000 0 0 0 0 0 0
1.540000 0 0 0 0 0 0
1.545000 0 0 0 0 0 0
1.550000 0 0 0 0 0 0
1.555000 0 0 0 0 0 0
1.560000 0 0 0 0 0 0
1.565000 0 0 0 0 0 0
1.570000 0 0 0 0 0 0
1.575000 0 0 0 0 0 0
1.580000 0 0 0 0 0 0
1.585000 0 0 0 0 0 0
1.590000 0 0 0 0 0 0
1.595000 0 0 0 0 0 0
1.600000 0 0 0 0 0 0
1.605000 0 0 0 0 0 0
1.610000 0 0 0 0 0 0
1.615000 0 0 0 0 0 0
1.620000 0 0 0 0 0 0
1.625000 0 0 0 0 0 0
1.630000 0 0 0 0 0 0
1.635000 0 0 0 0 0 0
1.640000 0 0 0 0 0 0
1.645000 0 0 0 0 0 0
1.650000 0 0 0 0 0 0
1.655000 0 0 0 0 0 0
1.660000 0 0 0 0 0 0
1.665000 0 0 0 0 0 0
1.670000 0 0 0 0 0 0
1.675000 0 0 0 0 0 0
1.680000 0 0 0 0 0 0
1.685000 0 0 0 0 0 0
1.690000 0 0 0 0 0 0
1.695000 0 0 0 0 0 0
1.700000 0 0 0 0 0 0
1.705000 0 0 0 0 0 0
1.710000 0 0 0 0 0 0
1.715000 0 0 0 0 0 0
1.720000 0 0 0 0 0 0
1.725000 0 0 0 0 0 0
1.730000 0 0 0 0 0 0
1.735000 0 0 0 0 0 0
1.740000 0 0 0 0 0 0
1.745000 0 0 0 0 0 0
1.750000 0 0 0 0 0 0
1.755000 0 0 0 0 0 0
1.760000 0 0 0 0 0 0
1.765000 0 0 0 0 0 0
1.770000 0 0 0 0 0 0
1.775000 0 0 0 0 0 0
1.780000 0 0 0 0 0 0
1.785000 0 0 0 0 0 0
1.790000 0 0 0 0 0 0
1.795000 0 0 0 0 0 0
1.800000 0 0 0 0 0 0
1.805000 0 0 0 0 0 0
1.810000 0 0 0 0 0 0
1.815000 0 0 0 0 0 0
1.820000 0 0 0 0 0 0
1.825000 0 0 0 0 0 0
1.830000 0 0 0 0 0 0
1.835000 0 0 0 0 0 0
1.840000 0 0 0 0 0 0
1.845000 0 0 0 0 0 0
1.850000 0 0 0 0 0 0
1.855000 0 0 0 0 0 0
1.860000 0 0 0 0 0 0
1.865000 0 0 0 0 0 0
1.870000 0 0 0 0 0 0
1.875000 0 0 0 0 0 0
1.880000 0 0 0 0 0 0
1.885000 0 0 0 0 0 0
1.890000 0 0 0 0 0 0
1.895000 0 0 0 0 0 0
1.900000 0 0 0 0 0 0
1.905000 0 0 0 0 0 0
1.910000 0 0 0 0 0 0
1.915000 0 0 0 0 0 0
1.920000 0 0 0 0 0 0
1.925000 0 0 0 0 0 0
1.930000 0 0 0 0 0 0
1.935000 0 0 0 0 0 0
1.940000 0 0 0 0 0 0
1.945000 0 0 0 0 0 0
1.950000 0 0 0 0 0 0
1.955000 0 0 0 0 0 0
1.960000 0 0 0 0 0 0
1.965000 0 0 0 0 0 0
1.970000 0 0 0 0 0 0
1.975000 0 0 0 0 0 0
1.980000 0 0 0 0 0 0
1.985000 0 0 0 0 0 0
1.990000 0 0 0 0 0 0
1.995000 0 0 0 0 0 0
2.000000 0 0 0 0 0 0
2.005000 0 0 0 0 0 0
2.010000 0 0 0 0 0 0
2.015000 0 0 0 0 0 0
2.020000 0 0 0 0 0 0
2.025000 0 0 0 0 0 0
2.030000 0 0 0 0 0 0
2.035000 0 0 0 0 0 0
2.040000 0 0 0 0 0 0
2.045000 0 0 0 0 0 0
2.050000 0 0 0 0 0 0
2.055000 0 0 0 0 0 0
2.060000 0 0 0 0 0 0
2.065000 0 0 0 0 0 0
2.070000 0 0 0 0 0 0
2.075000 0 0 0 0 0 0
2.080000 0 0 0 0 0 0
2.085000 0 0 0 0 0 0
2.090000 0 0 0 0 0 0
2.095000 0 0 0 0 0 0
2.100000 0 0 0 0 0 0
2.105000 0 0 0 0 0 0
2.110000 0 0 0 0 0 0
2.115000 0 0 0 0 0 0
2.120000 0 0 0 0 0 0
2.125000 0 0 0 0 0 0
2.130000 0 0 0 0 0 0
2.135000 0 0 0 0 0 0
2.140000 0 0 0 0 0 0
2.145000 0 0 0 0 0 0
2.150000 0 0 0 0 0 0
2.155000 0 0 0 0 0 0
2.160000 0 0 0 0 0 0
2.165000 0 0 0 0 0 0
2.170000 0 0 0 0 0 0
2.175000 0 0 0 0 0 0
2.180000 0 0 0 0 0 0
2.185000 0 0 0 0 0 0
2.190000 0 0 0 0 0 0
2.195000 0 0 0 0 0 0
2.200000 0 0 0 0 0 0
2.205000 0 0 0 0 0 0
2.210000 0 0 0 0 0 0
2.215000 0 0 0 0 0 0
2.220000 0 0 0 0 0 0
2.225000 0 0 0 0 0 0
2.230000 0 0 0 0 0 0
2.235000 0 0 0 0 0 0
2.240000 0 0 0 0 0 0
2.245000 0 0 0 0 0 0
2.250000 0 0 0 0 0 0
2.255000 0 0 0 0 0 0
2.260000 0 0 0 0 0 0
2.265000 0 0 0 0 0 0
2.270000 0 0 0 0 0 0
2.275000 0 0 0 0 0 0
2.280000 0 0 0 0 0 0
2.285000 0 0 0 0 0 0
2.290000 0 0 0 0 0 0
2.295000 0 0 0 0 0 0
2.300000 0 0 0 0 0 0
2.305000 0 0 0 0 0 0
2.310000 0 0 0 0 0 0
2.315000 0 0 0 0 0 0
2.320000 0 0 0 0 0 0
2.325000 0 0 0 0 0 0
2.330000 0 0 0 0 0 0
2.335000 0 0 0 0 0 0
2.340000 0 0 0 0 0 0
2.345000 0 0 0 0 0 0
2.350000 0 0 0 0 0 0
2.355000 0 0 0 0 0 0
2.360000 0 0 0 0 0 0
2.365000 0 0 0 0 0 0
2.370000 0 0 0 0 0 0
2.375000 0 0 0 0 0 0
2.380000 0 0 0 0 0 0
2.385000 0 0 0 0 0 0
2.390000 0 0 0 0 0 0
2.395000 0 0 0 0 0 0
2.400000 0 0 0 0 0 0
2.405000 0 0 0 0 0 0
