# Supplementary material for: Refining amino acid hydrophobicity for dynamics simulation of membrane proteins
Source: PeerJ. 2018 Jan 10;6:e4230. doi: 10.7717/peerj.4230 (PMC5767086; doi:10.7717/peerj.4230)
Supplement: Supplemental Information 1 — Version 2.4 of the CgProt force field is included as a tar.gz archive. The package includes parameter text files, Python scripts, and equilibrated bilayer coordinates needed for simulations with the free Gromacs software package. [file peerj-06-4230-s001.tgz › cgprot24/nb/table_POS_HH.xvg]

0.000000 0 0 134.237 2.923189e+02 0 0
0.005000 0 0 132.775 2.923189e+02 0 0
0.010000 0 0 131.313 2.923189e+02 0 0
0.015000 0 0 129.852 2.923189e+02 0 0
0.020000 0 0 128.39 2.923189e+02 0 0
0.025000 0 0 126.929 2.923189e+02 0 0
0.030000 0 0 125.467 2.923189e+02 0 0
0.035000 0 0 124.005 2.923189e+02 0 0
0.040000 0 0 122.544 2.923189e+02 0 0
0.045000 0 0 121.082 2.923189e+02 0 0
0.050000 0 0 119.621 2.923189e+02 0 0
0.055000 0 0 118.159 2.923189e+02 0 0
0.060000 0 0 116.698 2.923189e+02 0 0
0.065000 0 0 115.236 2.923189e+02 0 0
0.070000 0 0 113.774 2.923189e+02 0 0
0.075000 0 0 112.313 2.923189e+02 0 0
0.080000 0 0 110.851 2.923189e+02 0 0
0.085000 0 0 109.39 2.923189e+02 0 0
0.090000 0 0 107.928 2.923189e+02 0 0
0.095000 0 0 106.466 2.923189e+02 0 0
0.100000 0 0 105.005 2.923189e+02 0 0
0.105000 0 0 103.543 2.923189e+02 0 0
0.110000 0 0 102.082 2.923189e+02 0 0
0.115000 0 0 100.62 2.923189e+02 0 0
0.120000 0 0 99.1584 2.923189e+02 0 0
0.125000 0 0 97.6968 2.923189e+02 0 0
0.130000 0 0 96.2352 2.923189e+02 0 0
0.135000 0 0 94.7736 2.923189e+02 0 0
0.140000 0 0 93.312 2.923189e+02 0 0
0.145000 0 0 91.8504 2.923189e+02 0 0
0.150000 0 0 90.3888 2.923189e+02 0 0
0.155000 0 0 88.9272 2.923189e+02 0 0
0.160000 0 0 87.4656 2.923189e+02 0 0
0.165000 0 0 86.004 2.923189e+02 0 0
0.170000 0 0 84.5425 2.923189e+02 0 0
0.175000 0 0 83.0808 2.923189e+02 0 0
0.180000 0 0 81.6193 2.923189e+02 0 0
0.185000 0 0 80.1577 2.923189e+02 0 0
0.190000 0 0 78.6961 2.923189e+02 0 0
0.195000 0 0 77.2345 2.923189e+02 0 0
0.200000 0 0 75.7729 2.923189e+02 0 0
0.205000 0 0 74.3113 2.923189e+02 0 0
0.210000 0 0 72.8497 2.923189e+02 0 0
0.215000 0 0 71.3881 2.923189e+02 0 0
0.220000 0 0 69.9265 2.923189e+02 0 0
0.225000 0 0 68.4649 2.923189e+02 0 0
0.230000 0 0 67.0033 2.923189e+02 0 0
0.235000 0 0 65.5417 2.923189e+02 0 0
0.240000 0 0 64.0801 2.923189e+02 0 0
0.245000 0 0 62.6185 2.923189e+02 0 0
0.250000 0 0 61.1569 2.923189e+02 0 0
0.255000 0 0 59.6953 2.923189e+02 0 0
0.260000 0 0 58.2338 2.923189e+02 0 0
0.265000 0 0 56.7722 2.923189e+02 0 0
0.270000 0 0 55.3106 2.923189e+02 0 0
0.275000 0 0 53.849 2.923189e+02 0 0
0.280000 0 0 52.3874 2.923189e+02 0 0
0.285000 0 0 50.9258 2.923189e+02 0 0
0.290000 0 0 49.4642 2.923189e+02 0 0
0.295000 0 0 48.0026 2.923189e+02 0 0
0.300000 0 0 46.541 2.923189e+02 0 0
0.305000 0 0 45.0794 2.923189e+02 0 0
0.310000 0 0 43.6178 2.923189e+02 0 0
0.315000 0 0 42.1562 2.923189e+02 0 0
0.320000 0 0 40.6946 2.923189e+02 0 0
0.325000 0 0 39.233 2.923189e+02 0 0
0.330000 0 0 37.7714 2.923189e+02 0 0
0.335000 0 0 36.3098 2.923189e+02 0 0
0.340000 0 0 34.8482 2.923189e+02 0 0
0.345000 0 0 33.3866 2.923189e+02 0 0
0.350000 0 0 31.925 2.923189e+02 0 0
0.355000 0 0 30.4635 2.923189e+02 0 0
0.360000 0 0 29.0019 2.923189e+02 0 0
0.365000 0 0 27.5403 2.923189e+02 0 0
0.370000 0 0 26.0787 2.923189e+02 0 0
0.375000 0 0 24.6171 2.923189e+02 0 0
0.380000 0 0 23.2637 2.501027e+02 0 0
0.385000 0 0 22.1052 2.143761e+02 0 0
0.390000 0 0 21.1092 1.851392e+02 0 0
0.395000 0 0 20.2437 1.619059e+02 0 0
0.400000 0 0 19.4819 1.436034e+02 0 0
0.405000 0 0 18.7995 1.301934e+02 0 0
0.410000 0 0 18.1718 1.216690e+02 0 0
0.415000 0 0 17.5782 1.159908e+02 0 0
0.420000 0 0 17.0099 1.115406e+02 0 0
0.425000 0 0 16.4607 1.083183e+02 0 0
0.430000 0 0 15.9247 1.063256e+02 0 0
0.435000 0 0 15.3954 1.055826e+02 0 0
0.440000 0 0 14.8667 1.060953e+02 0 0
0.445000 0 0 14.3323 1.078637e+02 0 0
0.450000 0 0 13.7867 1.101569e+02 0 0
0.455000 0 0 13.2349 1.101783e+02 0 0
0.460000 0 0 12.6892 1.076539e+02 0 0
0.465000 0 0 12.1626 1.025836e+02 0 0
0.470000 0 0 11.6696 9.363520e+01 0 0
0.475000 0 0 11.2359 7.886921e+01 0 0
0.480000 0 0 10.8906 5.826923e+01 0 0
0.485000 0 0 10.6629 3.214146e+01 0 0
0.490000 0 0 10.5562 1.270805e+01 0 0
0.495000 0 0 10.5141 6.310796e+00 0 0
0.500000 0 0 10.4713 1.294970e+01 0 0
0.505000 0 0 10.3646 3.037247e+01 0 0
0.510000 0 0 10.1786 4.265680e+01 0 0
0.515000 0 0 9.95173 4.670246e+01 0 0
0.520000 0 0 9.72526 4.250946e+01 0 0
0.525000 0 0 9.53633 3.334948e+01 0 0
0.530000 0 0 9.38577 2.749228e+01 0 0
0.535000 0 0 9.25523 2.534117e+01 0 0
0.540000 0 0 9.12618 2.689507e+01 0 0
0.545000 0 0 8.98485 2.935430e+01 0 0
0.550000 0 0 8.83544 3.013278e+01 0 0
0.555000 0 0 8.68633 2.923053e+01 0 0
0.560000 0 0 8.54583 2.686227e+01 0 0
0.565000 0 0 8.41392 2.641374e+01 0 0
0.570000 0 0 8.27654 2.905276e+01 0 0
0.575000 0 0 8.11825 3.477933e+01 0 0
0.580000 0 0 7.92478 4.237254e+01 0 0
0.585000 0 0 7.70102 4.643702e+01 0 0
0.590000 0 0 7.46736 4.633313e+01 0 0
0.595000 0 0 7.24464 4.206088e+01 0 0
0.600000 0 0 7.05102 3.548595e+01 0 0
0.605000 0 0 6.88833 2.973718e+01 0 0
0.610000 0 0 6.75219 2.486393e+01 0 0
0.615000 0 0 6.63823 2.088113e+01 0 0
0.620000 0 0 6.54019 1.873240e+01 0 0
0.625000 0 0 6.44691 1.898003e+01 0 0
0.630000 0 0 6.3464 2.162401e+01 0 0
0.635000 0 0 6.22694 2.629440e+01 0 0
0.640000 0 0 6.08577 2.987355e+01 0 0
0.645000 0 0 5.93119 3.165646e+01 0 0
0.650000 0 0 5.7722 3.164315e+01 0 0
0.655000 0 0 5.61743 3.011258e+01 0 0
0.660000 0 0 5.47219 2.787299e+01 0 0
0.665000 0 0 5.3398 2.497558e+01 0 0
0.670000 0 0 5.22353 2.142036e+01 0 0
0.675000 0 0 5.12346 1.918537e+01 0 0
0.680000 0 0 5.02591 2.041037e+01 0 0
0.685000 0 0 4.91359 2.509617e+01 0 0
0.690000 0 0 4.7693 3.297956e+01 0 0
0.695000 0 0 4.58837 3.867117e+01 0 0
0.700000 0 0 4.38979 4.004031e+01 0 0
0.705000 0 0 4.19517 3.708697e+01 0 0
0.710000 0 0 4.02511 3.093181e+01 0 0
0.715000 0 0 3.88087 2.732599e+01 0 0
0.720000 0 0 3.74625 2.708235e+01 0 0
0.725000 0 0 3.60444 3.020089e+01 0 0
0.730000 0 0 3.44184 3.434225e+01 0 0
0.735000 0 0 3.26698 3.500101e+01 0 0
0.740000 0 0 3.09782 3.206453e+01 0 0
0.745000 0 0 2.95232 2.556596e+01 0 0
0.750000 0 0 2.84113 1.941446e+01 0 0
0.755000 0 0 2.75313 1.629307e+01 0 0
0.760000 0 0 2.67315 1.620177e+01 0 0
0.765000 0 0 2.58625 1.883359e+01 0 0
0.770000 0 0 2.48601 2.106127e+01 0 0
0.775000 0 0 2.37767 2.206779e+01 0 0
0.780000 0 0 2.26736 2.185317e+01 0 0
0.785000 0 0 2.16082 2.073915e+01 0 0
0.790000 0 0 2.05959 1.979583e+01 0 0
0.795000 0 0 1.96244 1.910856e+01 0 0
0.800000 0 0 1.86808 1.867735e+01 0 0
0.805000 0 0 1.77653 1.767504e+01 0 0
0.810000 0 0 1.69402 1.506000e+01 0 0
0.815000 0 0 1.62863 1.082886e+01 0 0
0.820000 0 0 1.58838 5.106709e+00 0 0
0.825000 0 0 1.57368 1.365140e+00 0 0
0.830000 0 0 1.56881 1.176559e+00 0 0
0.835000 0 0 1.556 4.540964e+00 0 0
0.840000 0 0 1.51812 1.069063e+01 0 0
0.845000 0 0 1.45277 1.501917e+01 0 0
0.850000 0 0 1.37224 1.675887e+01 0 0
0.855000 0 0 1.28949 1.590972e+01 0 0
0.860000 0 0 1.21656 1.316418e+01 0 0
0.865000 0 0 1.15839 1.005109e+01 0 0
0.870000 0 0 1.11657 6.625537e+00 0 0
0.875000 0 0 1.09266 2.892450e+00 0 0
0.880000 0 0 1.0855 3.759342e-01 0 0
0.885000 0 0 1.08485 2.862525e-01 0 0
0.890000 0 0 1.07859 2.623405e+00 0 0
0.895000 0 0 1.05474 7.098636e+00 0 0
0.900000 0 0 1.01069 1.009254e+01 0 0
0.905000 0 0 0.958094 1.051682e+01 0 0
0.910000 0 0 0.909803 8.371456e+00 0 0
0.915000 0 0 0.87783 4.461285e+00 0 0
0.920000 0 0 0.862684 1.866926e+00 0 0
0.925000 0 0 0.856464 8.907934e-01 0 0
0.930000 0 0 0.851079 1.532887e+00 0 0
0.935000 0 0 0.839443 3.123091e+00 0 0
0.940000 0 0 0.819908 4.685045e+00 0 0
0.945000 0 0 0.792654 6.210471e+00 0 0
0.950000 0 0 0.757871 7.676954e+00 0 0
0.955000 0 0 0.717616 8.188109e+00 0 0
0.960000 0 0 0.678358 7.278505e+00 0 0
0.965000 0 0 0.647199 4.948139e+00 0 0
0.970000 0 0 0.63097 1.554448e+00 0 0
0.975000 0 0 0.628834 -3.735737e-01 0 0
0.980000 0 0 0.631442 -3.431341e-01 0 0
0.985000 0 0 0.629001 1.645767e+00 0 0
0.990000 0 0 0.613093 4.479788e+00 0 0
0.995000 0 0 0.587658 5.342836e+00 0 0
1.000000 0 0 0.563179 4.097380e+00 0 0
1.005000 0 0 0.550198 7.442966e-01 0 0
1.010000 0 0 0.555361 -2.426280e+00 0 0
1.015000 0 0 0.570628 -3.297277e+00 0 0
1.020000 0 0 0.584501 -1.868694e+00 0 0
1.025000 0 0 0.585567 1.691408e+00 0 0
1.030000 0 0 0.568914 4.730133e+00 0 0
1.035000 0 0 0.54066 6.331790e+00 0 0
1.040000 0 0 0.507991 6.496382e+00 0 0
1.045000 0 0 0.477773 5.553749e+00 0 0
1.050000 0 0 0.451701 4.962571e+00 0 0
1.055000 0 0 0.427273 4.895932e+00 0 0
1.060000 0 0 0.401867 5.353834e+00 0 0
1.065000 0 0 0.373886 5.620699e+00 0 0
1.070000 0 0 0.348007 4.495630e+00 0 0
1.075000 0 0 0.331281 1.959634e+00 0 0
1.080000 0 0 0.330752 -1.943617e+00 0 0
1.085000 0 0 0.347997 -4.445620e+00 0 0
1.090000 0 0 0.370122 -3.895563e+00 0 0
1.095000 0 0 0.381866 -2.934447e-01 0 0
1.100000 0 0 0.368294 5.897196e+00 0 0
1.105000 0 0 0.325716 1.076635e+01 0 0
1.110000 0 0 0.264307 1.342922e+01 0 0
1.115000 0 0 0.195101 1.388581e+01 0 0
1.120000 0 0 0.128728 1.247768e+01 0 0
1.125000 0 0 0.0717079 1.019507e+01 0 0
1.130000 0 0 0.0281301 7.100783e+00 0 0
1.135000 0 0 0.00205288 3.194820e+00 0 0
1.140000 0 0 0 0 0 0
1.145000 0 0 0 0 0 0
1.150000 0 0 0 0 0 0
1.155000 0 0 0 0 0 0
1.160000 0 0 0 0 0 0
1.165000 0 0 0 0 0 0
1.170000 0 0 0 0 0 0
1.175000 0 0 0 0 0 0
1.180000 0 0 0 0 0 0
1.185000 0 0 0 0 0 0
1.190000 0 0 0 0 0 0
1.195000 0 0 0 0 0 0
1.200000 0 0 0 0 0 0
1.205000 0 0 0 0 0 0
1.210000 0 0 0 0 0 0
1.215000 0 0 0 0 0 0
1.220000 0 0 0 0 0 0
1.225000 0 0 0 0 0 0
1.230000 0 0 0 0 0 0
1.235000 0 0 0 0 0 0
1.240000 0 0 0 0 0 0
1.245000 0 0 0 0 0 0
1.250000 0 0 0 0 0 0
1.255000 0 0 0 0 0 0
1.260000 0 0 0 0 0 0
1.265000 0 0 0 0 0 0
1.270000 0 0 0 0 0 0
1.275000 0 0 0 0 0 0
1.280000 0 0 0 0 0 0
1.285000 0 0 0 0 0 0
1.290000 0 0 0 0 0 0
1.295000 0 0 0 0 0 0
1.300000 0 0 0 0 0 0
1.305000 0 0 0 0 0 0
1.310000 0 0 0 0 0 0
1.315000 0 0 0 0 0 0
1.320000 0 0 0 0 0 0
1.325000 0 0 0 0 0 0
1.330000 0 0 0 0 0 0
1.335000 0 0 0 0 0 0
1.340000 0 0 0 0 0 0
1.345000 0 0 0 0 0 0
1.350000 0 0 0 0 0 0
1.355000 0 0 0 0 0 0
1.360000 0 0 0 0 0 0
1.365000 0 0 0 0 0 0
1.370000 0 0 0 0 0 0
1.375000 0 0 0 0 0 0
1.380000 0 0 0 0 0 0
1.385000 0 0 0 0 0 0
1.390000 0 0 0 0 0 0
1.395000 0 0 0 0 0 0
1.400000 0 0 0 0 0 0
1.405000 0 0 0 0 0 0
1.410000 0 0 0 0 0 0
1.415000 0 0 0 0 0 0
1.420000 0 0 0 0 0 0
1.425000 0 0 0 0 0 0
1.430000 0 0 0 0 0 0
1.435000 0 0 0 0 0 0
1.440000 0 0 0 0 0 0
1.445000 0 0 0 0 0 0
1.450000 0 0 0 0 0 0
1.455000 0 0 0 0 0 0
1.460000 0 0 0 0 0 0
1.465000 0 0 0 0 0 0
1.470000 0 0 0 0 0 0
1.475000 0 0 0 0 0 0
1.480000 0 0 0 0 0 0
1.485000 0 0 0 0 0 0
1.490000 0 0 0 0 0 0
1.495000 0 0 0 0 0 0
1.500000 0 0 0 0 0 0
1.505000 0 0 0 0 0 0
1.510000 0 0 0 0 0 0
1.515000 0 0 0 0 0 0
1.520000 0 0 0 0 0 0
1.525000 0 0 0 0 0 0
1.530000 0 0 0 0 0 0
1.535000 0 0 0 0 0 0
1.540000 0 0 0 0 0 0
1.545000 0 0 0 0 0 0
1.550000 0 0 0 0 0 0
1.555000 0 0 0 0 0 0
1.560000 0 0 0 0 0 0
1.565000 0 0 0 0 0 0
1.570000 0 0 0 0 0 0
1.575000 0 0 0 0 0 0
1.580000 0 0 0 0 0 0
1.585000 0 0 0 0 0 0
1.590000 0 0 0 0 0 0
1.595000 0 0 0 0 0 0
1.600000 0 0 0 0 0 0
1.605000 0 0 0 0 0 0
1.610000 0 0 0 0 0 0
1.615000 0 0 0 0 0 0
1.620000 0 0 0 0 0 0
1.625000 0 0 0 0 0 0
1.630000 0 0 0 0 0 0
1.635000 0 0 0 0 0 0
1.640000 0 0 0 0 0 0
1.645000 0 0 0 0 0 0
1.650000 0 0 0 0 0 0
1.655000 0 0 0 0 0 0
1.660000 0 0 0 0 0 0
1.665000 0 0 0 0 0 0
1.670000 0 0 0 0 0 0
1.675000 0 0 0 0 0 0
1.680000 0 0 0 0 0 0
1.685000 0 0 0 0 0 0
1.690000 0 0 0 0 0 0
1.695000 0 0 0 0 0 0
1.700000 0 0 0 0 0 0
1.705000 0 0 0 0 0 0
1.710000 0 0 0 0 0 0
1.715000 0 0 0 0 0 0
1.720000 0 0 0 0 0 0
1.725000 0 0 0 0 0 0
1.730000 0 0 0 0 0 0
1.735000 0 0 0 0 0 0
1.740000 0 0 0 0 0 0
1.745000 0 0 0 0 0 0
1.750000 0 0 0 0 0 0
1.755000 0 0 0 0 0 0
1.760000 0 0 0 0 0 0
1.765000 0 0 0 0 0 0
1.770000 0 0 0 0 0 0
1.775000 0 0 0 0 0 0
1.780000 0 0 0 0 0 0
1.785000 0 0 0 0 0 0
1.790000 0 0 0 0 0 0
1.795000 0 0 0 0 0 0
1.800000 0 0 0 0 0 0
1.805000 0 0 0 0 0 0
1.810000 0 0 0 0 0 0
1.815000 0 0 0 0 0 0
1.820000 0 0 0 0 0 0
1.825000 0 0 0 0 0 0
1.830000 0 0 0 0 0 0
1.835000 0 0 0 0 0 0
1.840000 0 0 0 0 0 0
1.845000 0 0 0 0 0 0
1.850000 0 0 0 0 0 0
1.855000 0 0 0 0 0 0
1.860000 0 0 0 0 0 0
1.865000 0 0 0 0 0 0
1.870000 0 0 0 0 0 0
1.875000 0 0 0 0 0 0
1.880000 0 0 0 0 0 0
1.885000 0 0 0 0 0 0
1.890000 0 0 0 0 0 0
1.895000 0 0 0 0 0 0
1.900000 0 0 0 0 0 0
1.905000 0 0 0 0 0 0
1.910000 0 0 0 0 0 0
1.915000 0 0 0 0 0 0
1.920000 0 0 0 0 0 0
1.925000 0 0 0 0 0 0
1.930000 0 0 0 0 0 0
1.935000 0 0 0 0 0 0
1.940000 0 0 0 0 0 0
1.945000 0 0 0 0 0 0
1.950000 0 0 0 0 0 0
1.955000 0 0 0 0 0 0
1.960000 0 0 0 0 0 0
1.965000 0 0 0 0 0 0
1.970000 0 0 0 0 0 0
1.975000 0 0 0 0 0 0
1.980000 0 0 0 0 0 0
1.985000 0 0 0 0 0 0
1.990000 0 0 0 0 0 0
1.995000 0 0 0 0 0 0
2.000000 0 0 0 0 0 0
2.005000 0 0 0 0 0 0
2.010000 0 0 0 0 0 0
2.015000 0 0 0 0 0 0
2.020000 0 0 0 0 0 0
2.025000 0 0 0 0 0 0
2.030000 0 0 0 0 0 0
2.035000 0 0 0 0 0 0
2.040000 0 0 0 0 0 0
2.045000 0 0 0 0 0 0
2.050000 0 0 0 0 0 0
2.055000 0 0 0 0 0 0
2.060000 0 0 0 0 0 0
2.065000 0 0 0 0 0 0
2.070000 0 0 0 0 0 0
2.075000 0 0 0 0 0 0
2.080000 0 0 0 0 0 0
2.085000 0 0 0 0 0 0
2.090000 0 0 0 0 0 0
2.095000 0 0 0 0 0 0
2.100000 0 0 0 0 0 0
2.105000 0 0 0 0 0 0
2.110000 0 0 0 0 0 0
2.115000 0 0 0 0 0 0
2.120000 0 0 0 0 0 0
2.125000 0 0 0 0 0 0
2.130000 0 0 0 0 0 0
2.135000 0 0 0 0 0 0
2.140000 0 0 0 0 0 0
2.145000 0 0 0 0 0 0
2.150000 0 0 0 0 0 0
2.155000 0 0 0 0 0 0
2.160000 0 0 0 0 0 0
2.165000 0 0 0 0 0 0
2.170000 0 0 0 0 0 0
2.175000 0 0 0 0 0 0
2.180000 0 0 0 0 0 0
2.185000 0 0 0 0 0 0
2.190000 0 0 0 0 0 0
2.195000 0 0 0 0 0 0
2.200000 0 0 0 0 0 0
2.205000 0 0 0 0 0 0
2.210000 0 0 0 0 0 0
2.215000 0 0 0 0 0 0
2.220000 0 0 0 0 0 0
2.225000 0 0 0 0 0 0
2.230000 0 0 0 0 0 0
2.235000 0 0 0 0 0 0
2.240000 0 0 0 0 0 0
2.245000 0 0 0 0 0 0
2.250000 0 0 0 0 0 0
2.255000 0 0 0 0 0 0
2.260000 0 0 0 0 0 0
2.265000 0 0 0 0 0 0
2.270000 0 0 0 0 0 0
2.275000 0 0 0 0 0 0
2.280000 0 0 0 0 0 0
2.285000 0 0 0 0 0 0
2.290000 0 0 0 0 0 0
2.295000 0 0 0 0 0 0
2.300000 0 0 0 0 0 0
2.305000 0 0 0 0 0 0
2.310000 0 0 0 0 0 0
2.315000 0 0 0 0 0 0
2.320000 0 0 0 0 0 0
2.325000 0 0 0 0 0 0
2.330000 0 0 0 0 0 0
2.335000 0 0 0 0 0 0
2.340000 0 0 0 0 0 0
2.345000 0 0 0 0 0 0
2.350000 0 0 0 0 0 0
2.355000 0 0 0 0 0 0
2.360000 0 0 0 0 0 0
2.365000 0 0 0 0 0 0
2.370000 0 0 0 0 0 0
2.375000 0 0 0 0 0 0
2.380000 0 0 0 0 0 0
2.385000 0 0 0 0 0 0
2.390000 0 0 0 0 0 0
2.395000 0 0 0 0 0 0
2.400000 0 0 0 0 0 0
2.405000 0 0 0 0 0 0
