# Supplementary material for: Refining amino acid hydrophobicity for dynamics simulation of membrane proteins
Source: PeerJ. 2018 Jan 10;6:e4230. doi: 10.7717/peerj.4230 (PMC5767086; doi:10.7717/peerj.4230)
Supplement: Supplemental Information 1 — Version 2.4 of the CgProt force field is included as a tar.gz archive. The package includes parameter text files, Python scripts, and equilibrated bilayer coordinates needed for simulations with the free Gromacs software package. [file peerj-06-4230-s001.tgz › cgprot24/nb/table_POS_NEG.xvg]

0.000000 0 0 83.1353 3.112013e+02 0 0
0.005000 0 0 81.5793 3.112013e+02 0 0
0.010000 0 0 80.0233 3.112013e+02 0 0
0.015000 0 0 78.4672 3.112013e+02 0 0
0.020000 0 0 76.9112 3.112013e+02 0 0
0.025000 0 0 75.3552 3.112013e+02 0 0
0.030000 0 0 73.7992 3.112013e+02 0 0
0.035000 0 0 72.2432 3.112013e+02 0 0
0.040000 0 0 70.6872 3.112013e+02 0 0
0.045000 0 0 69.1312 3.112013e+02 0 0
0.050000 0 0 67.5752 3.112013e+02 0 0
0.055000 0 0 66.0192 3.112013e+02 0 0
0.060000 0 0 64.4632 3.112013e+02 0 0
0.065000 0 0 62.9072 3.112013e+02 0 0
0.070000 0 0 61.3512 3.112013e+02 0 0
0.075000 0 0 59.7952 3.112013e+02 0 0
0.080000 0 0 58.2392 3.112013e+02 0 0
0.085000 0 0 56.6832 3.112013e+02 0 0
0.090000 0 0 55.1271 3.112013e+02 0 0
0.095000 0 0 53.5711 3.112013e+02 0 0
0.100000 0 0 52.0151 3.112013e+02 0 0
0.105000 0 0 50.4591 3.112013e+02 0 0
0.110000 0 0 48.9031 3.112013e+02 0 0
0.115000 0 0 47.3471 3.112013e+02 0 0
0.120000 0 0 45.7911 3.112013e+02 0 0
0.125000 0 0 44.2351 3.112013e+02 0 0
0.130000 0 0 42.6791 3.112013e+02 0 0
0.135000 0 0 41.1231 3.112013e+02 0 0
0.140000 0 0 39.5671 3.112013e+02 0 0
0.145000 0 0 38.0111 3.112013e+02 0 0
0.150000 0 0 36.4551 3.112013e+02 0 0
0.155000 0 0 34.8991 3.112013e+02 0 0
0.160000 0 0 33.343 3.112013e+02 0 0
0.165000 0 0 31.787 3.112013e+02 0 0
0.170000 0 0 30.231 3.112013e+02 0 0
0.175000 0 0 28.675 3.112013e+02 0 0
0.180000 0 0 27.119 3.112013e+02 0 0
0.185000 0 0 25.563 3.112013e+02 0 0
0.190000 0 0 24.007 3.112013e+02 0 0
0.195000 0 0 22.451 3.112013e+02 0 0
0.200000 0 0 20.895 3.112013e+02 0 0
0.205000 0 0 19.339 3.112013e+02 0 0
0.210000 0 0 17.783 3.112013e+02 0 0
0.215000 0 0 16.227 3.112013e+02 0 0
0.220000 0 0 14.671 3.112013e+02 0 0
0.225000 0 0 13.115 3.112013e+02 0 0
0.230000 0 0 11.559 3.112013e+02 0 0
0.235000 0 0 10.003 3.112013e+02 0 0
0.240000 0 0 8.44694 3.112013e+02 0 0
0.245000 0 0 6.89093 3.112013e+02 0 0
0.250000 0 0 5.33493 3.112013e+02 0 0
0.255000 0 0 3.77892 3.112013e+02 0 0
0.260000 0 0 2.22291 3.112013e+02 0 0
0.265000 0 0 1.17837 1.396313e+02 0 0
0.270000 0 0 0.49645 1.661489e+02 0 0
0.275000 0 0 -0.771797 3.446933e+02 0 0
0.280000 0 0 -2.78004 4.390047e+02 0 0
0.285000 0 0 -4.96584 4.157107e+02 0 0
0.290000 0 0 -6.76472 2.991977e+02 0 0
0.295000 0 0 -7.99436 1.972037e+02 0 0
0.300000 0 0 -8.78224 1.224970e+02 0 0
0.305000 0 0 -9.2612 7.159154e+01 0 0
0.310000 0 0 -9.51425 3.115311e+01 0 0
0.315000 0 0 -9.588 -1.259254e-01 0 0
0.320000 0 0 -9.52851 -2.201377e+01 0 0
0.325000 0 0 -9.38487 -3.373995e+01 0 0
0.330000 0 0 -9.20815 -3.524305e+01 0 0
0.335000 0 0 -9.04665 -2.893927e+01 0 0
0.340000 0 0 -8.91959 -2.182677e+01 0 0
0.345000 0 0 -8.829 -1.434867e+01 0 0
0.350000 0 0 -8.77561 -7.398957e+00 0 0
0.355000 0 0 -8.75022 -3.237244e+00 0 0
0.360000 0 0 -8.7384 -1.973715e+00 0 0
0.365000 0 0 -8.7246 -4.417544e+00 0 0
0.370000 0 0 -8.68499 -1.235432e+01 0 0
0.375000 0 0 -8.5918 -2.584830e+01 0 0
0.380000 0 0 -8.41573 -4.601059e+01 0 0
0.385000 0 0 -8.11694 -7.498045e+01 0 0
0.390000 0 0 -7.65115 -1.128113e+02 0 0
0.395000 0 0 -6.98274 -1.534503e+02 0 0
0.400000 0 0 -6.12912 -1.867472e+02 0 0
0.405000 0 0 -5.12777 -2.125419e+02 0 0
0.410000 0 0 -4.02049 -2.279769e+02 0 0
0.415000 0 0 -2.87225 -2.288908e+02 0 0
0.420000 0 0 -1.75584 -2.152486e+02 0 0
0.425000 0 0 -0.739524 -1.899245e+02 0 0
0.430000 0 0 0.129985 -1.565371e+02 0 0
0.435000 0 0 0.81243 -1.150980e+02 0 0
0.440000 0 0 1.28189 -7.438610e+01 0 0
0.445000 0 0 1.57333 -4.389684e+01 0 0
0.450000 0 0 1.7379 -2.363245e+01 0 0
0.455000 0 0 1.82064 -1.002721e+01 0 0
0.460000 0 0 1.84378 2.130020e-01 0 0
0.465000 0 0 1.82412 7.091403e+00 0 0
0.470000 0 0 1.77673 1.160141e+01 0 0
0.475000 0 0 1.71074 1.453156e+01 0 0
0.480000 0 0 1.63405 1.589402e+01 0 0
0.485000 0 0 1.55187 1.712006e+01 0 0
0.490000 0 0 1.46144 1.919190e+01 0 0
0.495000 0 0 1.35855 2.206379e+01 0 0
0.500000 0 0 1.24469 2.284184e+01 0 0
0.505000 0 0 1.13649 1.980153e+01 0 0
0.510000 0 0 1.05299 1.310819e+01 0 0
0.515000 0 0 0.99946 9.365985e+00 0 0
0.520000 0 0 0.9487 1.200272e+01 0 0
0.525000 0 0 0.86891 2.073924e+01 0 0
0.530000 0 0 0.74533 2.783212e+01 0 0
0.535000 0 0 0.59917 2.977463e+01 0 0
0.540000 0 0 0.45609 2.674982e+01 0 0
0.545000 0 0 0.333061 2.250578e+01 0 0
0.550000 0 0 0.230595 1.852441e+01 0 0
0.555000 0 0 0.147372 1.482069e+01 0 0
0.560000 0 0 0.081491 1.163102e+01 0 0
0.565000 0 0 0.030069 9.036948e+00 0 0
0.570000 0 0 -0.009825 6.957404e+00 0 0
0.575000 0 0 -0.038496 4.376526e+00 0 0
0.580000 0 0 -0.052246 9.889138e-01 0 0
0.585000 0 0 -0.047203 -2.948735e+00 0 0
0.590000 0 0 -0.026633 -4.821400e+00 0 0
0.595000 0 0 -0.00357 -3.945878e+00 0 0
0.600000 0 0 0.008664 -9.197480e-01 0 0
0.605000 0 0 0.011237 -7.807184e-01 0 0
0.610000 0 0 0.023182 -4.668237e+00 0 0
0.615000 0 0 0.063948 -1.169184e+01 0 0
0.620000 0 0 0.133889 -1.555283e+01 0 0
0.625000 0 0 0.21216 -1.502418e+01 0 0
0.630000 0 0 0.277525 -1.095880e+01 0 0
0.635000 0 0 0.325094 -8.474266e+00 0 0
0.640000 0 0 0.366324 -8.423513e+00 0 0
0.645000 0 0 0.41283 -1.019397e+01 0 0
0.650000 0 0 0.46566 -1.064117e+01 0 0
0.655000 0 0 0.5163 -9.320593e+00 0 0
0.660000 0 0 0.55622 -6.546627e+00 0 0
0.665000 0 0 0.58182 -3.709317e+00 0 0
0.670000 0 0 0.59348 -9.735490e-01 0 0
0.675000 0 0 0.59202 1.378878e+00 0 0
0.680000 0 0 0.58224 2.269356e+00 0 0
0.685000 0 0 0.57193 1.592007e+00 0 0
0.690000 0 0 0.56826 -4.031231e-02 0 0
0.695000 0 0 0.57035 -5.890166e-01 0 0
0.700000 0 0 0.57207 1.085813e-01 0 0
0.705000 0 0 0.56753 1.760964e+00 0 0
0.710000 0 0 0.55434 3.523213e+00 0 0
0.715000 0 0 0.5322 5.341763e+00 0 0
0.720000 0 0 0.5013 6.833416e+00 0 0
0.725000 0 0 0.46609 7.028959e+00 0 0
0.730000 0 0 0.43325 5.881064e+00 0 0
0.735000 0 0 0.408331 4.302206e+00 0 0
0.740000 0 0 0.387497 4.307292e+00 0 0
0.745000 0 0 0.362497 5.968959e+00 0 0
0.750000 0 0 0.326544 8.191398e+00 0 0
0.755000 0 0 0.283239 8.863360e+00 0 0
0.760000 0 0 0.240583 7.931996e+00 0 0
0.765000 0 0 0.205089 6.445389e+00 0 0
0.770000 0 0 0.174083 6.162312e+00 0 0
0.775000 0 0 0.141414 7.110572e+00 0 0
0.780000 0 0 0.102641 8.146379e+00 0 0
0.785000 0 0 0.062603 7.602994e+00 0 0
0.790000 0 0 0.029266 5.466272e+00 0 0
0.795000 0 0 0.00901 2.748773e+00 0 0
0.800000 0 0 0.000614 7.261278e-01 0 0
0.805000 0 0 0 0 0 0
0.810000 0 0 0 0 0 0
0.815000 0 0 0 0 0 0
0.820000 0 0 0 0 0 0
0.825000 0 0 0 0 0 0
0.830000 0 0 0 0 0 0
0.835000 0 0 0 0 0 0
0.840000 0 0 0 0 0 0
0.845000 0 0 0 0 0 0
0.850000 0 0 0 0 0 0
0.855000 0 0 0 0 0 0
0.860000 0 0 0 0 0 0
0.865000 0 0 0 0 0 0
0.870000 0 0 0 0 0 0
0.875000 0 0 0 0 0 0
0.880000 0 0 0 0 0 0
0.885000 0 0 0 0 0 0
0.890000 0 0 0 0 0 0
0.895000 0 0 0 0 0 0
0.900000 0 0 0 0 0 0
0.905000 0 0 0 0 0 0
0.910000 0 0 0 0 0 0
0.915000 0 0 0 0 0 0
0.920000 0 0 0 0 0 0
0.925000 0 0 0 0 0 0
0.930000 0 0 0 0 0 0
0.935000 0 0 0 0 0 0
0.940000 0 0 0 0 0 0
0.945000 0 0 0 0 0 0
0.950000 0 0 0 0 0 0
0.955000 0 0 0 0 0 0
0.960000 0 0 0 0 0 0
0.965000 0 0 0 0 0 0
0.970000 0 0 0 0 0 0
0.975000 0 0 0 0 0 0
0.980000 0 0 0 0 0 0
0.985000 0 0 0 0 0 0
0.990000 0 0 0 0 0 0
0.995000 0 0 0 0 0 0
1.000000 0 0 0 0 0 0
1.005000 0 0 0 0 0 0
1.010000 0 0 0 0 0 0
1.015000 0 0 0 0 0 0
1.020000 0 0 0 0 0 0
1.025000 0 0 0 0 0 0
1.030000 0 0 0 0 0 0
1.035000 0 0 0 0 0 0
1.040000 0 0 0 0 0 0
1.045000 0 0 0 0 0 0
1.050000 0 0 0 0 0 0
1.055000 0 0 0 0 0 0
1.060000 0 0 0 0 0 0
1.065000 0 0 0 0 0 0
1.070000 0 0 0 0 0 0
1.075000 0 0 0 0 0 0
1.080000 0 0 0 0 0 0
1.085000 0 0 0 0 0 0
1.090000 0 0 0 0 0 0
1.095000 0 0 0 0 0 0
1.100000 0 0 0 0 0 0
1.105000 0 0 0 0 0 0
1.110000 0 0 0 0 0 0
1.115000 0 0 0 0 0 0
1.120000 0 0 0 0 0 0
1.125000 0 0 0 0 0 0
1.130000 0 0 0 0 0 0
1.135000 0 0 0 0 0 0
1.140000 0 0 0 0 0 0
1.145000 0 0 0 0 0 0
1.150000 0 0 0 0 0 0
1.155000 0 0 0 0 0 0
1.160000 0 0 0 0 0 0
1.165000 0 0 0 0 0 0
1.170000 0 0 0 0 0 0
1.175000 0 0 0 0 0 0
1.180000 0 0 0 0 0 0
1.185000 0 0 0 0 0 0
1.190000 0 0 0 0 0 0
1.195000 0 0 0 0 0 0
1.200000 0 0 0 0 0 0
1.205000 0 0 0 0 0 0
1.210000 0 0 0 0 0 0
1.215000 0 0 0 0 0 0
1.220000 0 0 0 0 0 0
1.225000 0 0 0 0 0 0
1.230000 0 0 0 0 0 0
1.235000 0 0 0 0 0 0
1.240000 0 0 0 0 0 0
1.245000 0 0 0 0 0 0
1.250000 0 0 0 0 0 0
1.255000 0 0 0 0 0 0
1.260000 0 0 0 0 0 0
1.265000 0 0 0 0 0 0
1.270000 0 0 0 0 0 0
1.275000 0 0 0 0 0 0
1.280000 0 0 0 0 0 0
1.285000 0 0 0 0 0 0
1.290000 0 0 0 0 0 0
1.295000 0 0 0 0 0 0
1.300000 0 0 0 0 0 0
1.305000 0 0 0 0 0 0
1.310000 0 0 0 0 0 0
1.315000 0 0 0 0 0 0
1.320000 0 0 0 0 0 0
1.325000 0 0 0 0 0 0
1.330000 0 0 0 0 0 0
1.335000 0 0 0 0 0 0
1.340000 0 0 0 0 0 0
1.345000 0 0 0 0 0 0
1.350000 0 0 0 0 0 0
1.355000 0 0 0 0 0 0
1.360000 0 0 0 0 0 0
1.365000 0 0 0 0 0 0
1.370000 0 0 0 0 0 0
1.375000 0 0 0 0 0 0
1.380000 0 0 0 0 0 0
1.385000 0 0 0 0 0 0
1.390000 0 0 0 0 0 0
1.395000 0 0 0 0 0 0
1.400000 0 0 0 0 0 0
1.405000 0 0 0 0 0 0
1.410000 0 0 0 0 0 0
1.415000 0 0 0 0 0 0
1.420000 0 0 0 0 0 0
1.425000 0 0 0 0 0 0
1.430000 0 0 0 0 0 0
1.435000 0 0 0 0 0 0
1.440000 0 0 0 0 0 0
1.445000 0 0 0 0 0 0
1.450000 0 0 0 0 0 0
1.455000 0 0 0 0 0 0
1.460000 0 0 0 0 0 0
1.465000 0 0 0 0 0 0
1.470000 0 0 0 0 0 0
1.475000 0 0 0 0 0 0
1.480000 0 0 0 0 0 0
1.485000 0 0 0 0 0 0
1.490000 0 0 0 0 0 0
1.495000 0 0 0 0 0 0
1.500000 0 0 0 0 0 0
1.505000 0 0 0 0 0 0
1.510000 0 0 0 0 0 0
1.515000 0 0 0 0 0 0
1.520000 0 0 0 0 0 0
1.525000 0 0 0 0 0 0
1.530000 0 0 0 0 0 0
1.535000 0 0 0 0 0 0
1.540000 0 0 0 0 0 0
1.545000 0 0 0 0 0 0
1.550000 0 0 0 0 0 0
1.555000 0 0 0 0 0 0
1.560000 0 0 0 0 0 0
1.565000 0 0 0 0 0 0
1.570000 0 0 0 0 0 0
1.575000 0 0 0 0 0 0
1.580000 0 0 0 0 0 0
1.585000 0 0 0 0 0 0
1.590000 0 0 0 0 0 0
1.595000 0 0 0 0 0 0
1.600000 0 0 0 0 0 0
1.605000 0 0 0 0 0 0
1.610000 0 0 0 0 0 0
1.615000 0 0 0 0 0 0
1.620000 0 0 0 0 0 0
1.625000 0 0 0 0 0 0
1.630000 0 0 0 0 0 0
1.635000 0 0 0 0 0 0
1.640000 0 0 0 0 0 0
1.645000 0 0 0 0 0 0
1.650000 0 0 0 0 0 0
1.655000 0 0 0 0 0 0
1.660000 0 0 0 0 0 0
1.665000 0 0 0 0 0 0
1.670000 0 0 0 0 0 0
1.675000 0 0 0 0 0 0
1.680000 0 0 0 0 0 0
1.685000 0 0 0 0 0 0
1.690000 0 0 0 0 0 0
1.695000 0 0 0 0 0 0
1.700000 0 0 0 0 0 0
1.705000 0 0 0 0 0 0
1.710000 0 0 0 0 0 0
1.715000 0 0 0 0 0 0
1.720000 0 0 0 0 0 0
1.725000 0 0 0 0 0 0
1.730000 0 0 0 0 0 0
1.735000 0 0 0 0 0 0
1.740000 0 0 0 0 0 0
1.745000 0 0 0 0 0 0
1.750000 0 0 0 0 0 0
1.755000 0 0 0 0 0 0
1.760000 0 0 0 0 0 0
1.765000 0 0 0 0 0 0
1.770000 0 0 0 0 0 0
1.775000 0 0 0 0 0 0
1.780000 0 0 0 0 0 0
1.785000 0 0 0 0 0 0
1.790000 0 0 0 0 0 0
1.795000 0 0 0 0 0 0
1.800000 0 0 0 0 0 0
1.805000 0 0 0 0 0 0
1.810000 0 0 0 0 0 0
1.815000 0 0 0 0 0 0
1.820000 0 0 0 0 0 0
1.825000 0 0 0 0 0 0
1.830000 0 0 0 0 0 0
1.835000 0 0 0 0 0 0
1.840000 0 0 0 0 0 0
1.845000 0 0 0 0 0 0
1.850000 0 0 0 0 0 0
1.855000 0 0 0 0 0 0
1.860000 0 0 0 0 0 0
1.865000 0 0 0 0 0 0
1.870000 0 0 0 0 0 0
1.875000 0 0 0 0 0 0
1.880000 0 0 0 0 0 0
1.885000 0 0 0 0 0 0
1.890000 0 0 0 0 0 0
1.895000 0 0 0 0 0 0
1.900000 0 0 0 0 0 0
1.905000 0 0 0 0 0 0
1.910000 0 0 0 0 0 0
1.915000 0 0 0 0 0 0
1.920000 0 0 0 0 0 0
1.925000 0 0 0 0 0 0
1.930000 0 0 0 0 0 0
1.935000 0 0 0 0 0 0
1.940000 0 0 0 0 0 0
1.945000 0 0 0 0 0 0
1.950000 0 0 0 0 0 0
1.955000 0 0 0 0 0 0
1.960000 0 0 0 0 0 0
1.965000 0 0 0 0 0 0
1.970000 0 0 0 0 0 0
1.975000 0 0 0 0 0 0
1.980000 0 0 0 0 0 0
1.985000 0 0 0 0 0 0
1.990000 0 0 0 0 0 0
1.995000 0 0 0 0 0 0
2.000000 0 0 0 0 0 0
2.005000 0 0 0 0 0 0
2.010000 0 0 0 0 0 0
2.015000 0 0 0 0 0 0
2.020000 0 0 0 0 0 0
2.025000 0 0 0 0 0 0
2.030000 0 0 0 0 0 0
2.035000 0 0 0 0 0 0
2.040000 0 0 0 0 0 0
2.045000 0 0 0 0 0 0
2.050000 0 0 0 0 0 0
2.055000 0 0 0 0 0 0
2.060000 0 0 0 0 0 0
2.065000 0 0 0 0 0 0
2.070000 0 0 0 0 0 0
2.075000 0 0 0 0 0 0
2.080000 0 0 0 0 0 0
2.085000 0 0 0 0 0 0
2.090000 0 0 0 0 0 0
2.095000 0 0 0 0 0 0
2.100000 0 0 0 0 0 0
2.105000 0 0 0 0 0 0
2.110000 0 0 0 0 0 0
2.115000 0 0 0 0 0 0
2.120000 0 0 0 0 0 0
2.125000 0 0 0 0 0 0
2.130000 0 0 0 0 0 0
2.135000 0 0 0 0 0 0
2.140000 0 0 0 0 0 0
2.145000 0 0 0 0 0 0
2.150000 0 0 0 0 0 0
2.155000 0 0 0 0 0 0
2.160000 0 0 0 0 0 0
2.165000 0 0 0 0 0 0
2.170000 0 0 0 0 0 0
2.175000 0 0 0 0 0 0
2.180000 0 0 0 0 0 0
2.185000 0 0 0 0 0 0
2.190000 0 0 0 0 0 0
2.195000 0 0 0 0 0 0
2.200000 0 0 0 0 0 0
2.205000 0 0 0 0 0 0
2.210000 0 0 0 0 0 0
2.215000 0 0 0 0 0 0
2.220000 0 0 0 0 0 0
2.225000 0 0 0 0 0 0
2.230000 0 0 0 0 0 0
2.235000 0 0 0 0 0 0
2.240000 0 0 0 0 0 0
2.245000 0 0 0 0 0 0
2.250000 0 0 0 0 0 0
2.255000 0 0 0 0 0 0
2.260000 0 0 0 0 0 0
2.265000 0 0 0 0 0 0
2.270000 0 0 0 0 0 0
2.275000 0 0 0 0 0 0
2.280000 0 0 0 0 0 0
2.285000 0 0 0 0 0 0
2.290000 0 0 0 0 0 0
2.295000 0 0 0 0 0 0
2.300000 0 0 0 0 0 0
2.305000 0 0 0 0 0 0
2.310000 0 0 0 0 0 0
2.315000 0 0 0 0 0 0
2.320000 0 0 0 0 0 0
2.325000 0 0 0 0 0 0
2.330000 0 0 0 0 0 0
2.335000 0 0 0 0 0 0
2.340000 0 0 0 0 0 0
2.345000 0 0 0 0 0 0
2.350000 0 0 0 0 0 0
2.355000 0 0 0 0 0 0
2.360000 0 0 0 0 0 0
2.365000 0 0 0 0 0 0
2.370000 0 0 0 0 0 0
2.375000 0 0 0 0 0 0
2.380000 0 0 0 0 0 0
2.385000 0 0 0 0 0 0
2.390000 0 0 0 0 0 0
2.395000 0 0 0 0 0 0
2.400000 0 0 0 0 0 0
2.405000 0 0 0 0 0 0
