# Supplementary material for: Refining amino acid hydrophobicity for dynamics simulation of membrane proteins
Source: PeerJ. 2018 Jan 10;6:e4230. doi: 10.7717/peerj.4230 (PMC5767086; doi:10.7717/peerj.4230)
Supplement: Supplemental Information 1 — Version 2.4 of the CgProt force field is included as a tar.gz archive. The package includes parameter text files, Python scripts, and equilibrated bilayer coordinates needed for simulations with the free Gromacs software package. [file peerj-06-4230-s001.tgz › cgprot24/nb/table_POS_PH.xvg]

0.000000 0 0 78.3821 2.453577e+02 0 0
0.005000 0 0 77.1553 2.453577e+02 0 0
0.010000 0 0 75.9285 2.453577e+02 0 0
0.015000 0 0 74.7017 2.453577e+02 0 0
0.020000 0 0 73.475 2.453577e+02 0 0
0.025000 0 0 72.2482 2.453577e+02 0 0
0.030000 0 0 71.0214 2.453577e+02 0 0
0.035000 0 0 69.7946 2.453577e+02 0 0
0.040000 0 0 68.5678 2.453577e+02 0 0
0.045000 0 0 67.341 2.453577e+02 0 0
0.050000 0 0 66.1142 2.453577e+02 0 0
0.055000 0 0 64.8874 2.453577e+02 0 0
0.060000 0 0 63.6606 2.453577e+02 0 0
0.065000 0 0 62.4339 2.453577e+02 0 0
0.070000 0 0 61.2071 2.453577e+02 0 0
0.075000 0 0 59.9803 2.453577e+02 0 0
0.080000 0 0 58.7535 2.453577e+02 0 0
0.085000 0 0 57.5267 2.453577e+02 0 0
0.090000 0 0 56.2999 2.453577e+02 0 0
0.095000 0 0 55.0731 2.453577e+02 0 0
0.100000 0 0 53.8463 2.453577e+02 0 0
0.105000 0 0 52.6195 2.453577e+02 0 0
0.110000 0 0 51.3927 2.453577e+02 0 0
0.115000 0 0 50.166 2.453577e+02 0 0
0.120000 0 0 48.9392 2.453577e+02 0 0
0.125000 0 0 47.7124 2.453577e+02 0 0
0.130000 0 0 46.4856 2.453577e+02 0 0
0.135000 0 0 45.2588 2.453577e+02 0 0
0.140000 0 0 44.032 2.453577e+02 0 0
0.145000 0 0 42.8052 2.453577e+02 0 0
0.150000 0 0 41.5784 2.453577e+02 0 0
0.155000 0 0 40.3517 2.453577e+02 0 0
0.160000 0 0 39.1249 2.453577e+02 0 0
0.165000 0 0 37.8981 2.453577e+02 0 0
0.170000 0 0 36.6713 2.453577e+02 0 0
0.175000 0 0 35.4445 2.453577e+02 0 0
0.180000 0 0 34.2177 2.453577e+02 0 0
0.185000 0 0 32.9909 2.453577e+02 0 0
0.190000 0 0 31.7641 2.453577e+02 0 0
0.195000 0 0 30.5374 2.453577e+02 0 0
0.200000 0 0 29.3106 2.453577e+02 0 0
0.205000 0 0 28.0838 2.453577e+02 0 0
0.210000 0 0 26.857 2.453577e+02 0 0
0.215000 0 0 25.6302 2.453577e+02 0 0
0.220000 0 0 24.4034 2.453577e+02 0 0
0.225000 0 0 23.1766 2.453577e+02 0 0
0.230000 0 0 21.9498 2.453577e+02 0 0
0.235000 0 0 20.723 2.453577e+02 0 0
0.240000 0 0 19.4962 2.453577e+02 0 0
0.245000 0 0 18.2695 2.453577e+02 0 0
0.250000 0 0 17.0427 2.453577e+02 0 0
0.255000 0 0 15.8159 2.453577e+02 0 0
0.260000 0 0 14.5891 2.453577e+02 0 0
0.265000 0 0 13.3623 2.453577e+02 0 0
0.270000 0 0 12.1355 2.453577e+02 0 0
0.275000 0 0 10.9087 2.453577e+02 0 0
0.280000 0 0 9.68194 2.453577e+02 0 0
0.285000 0 0 8.45515 2.453577e+02 0 0
0.290000 0 0 7.22836 2.453577e+02 0 0
0.295000 0 0 6.00158 2.453577e+02 0 0
0.300000 0 0 4.77479 2.453577e+02 0 0
0.305000 0 0 3.548 2.453577e+02 0 0
0.310000 0 0 2.32121 2.453577e+02 0 0
0.315000 0 0 1.09442 2.453577e+02 0 0
0.320000 0 0 -0.13237 2.453577e+02 0 0
0.325000 0 0 -1.25875 2.066679e+02 0 0
0.330000 0 0 -2.21378 1.768191e+02 0 0
0.335000 0 0 -3.04167 1.558112e+02 0 0
0.340000 0 0 -3.78663 1.436442e+02 0 0
0.345000 0 0 -4.49285 1.403182e+02 0 0
0.350000 0 0 -5.20455 1.458331e+02 0 0
0.355000 0 0 -5.96064 1.560261e+02 0 0
0.360000 0 0 -6.7557 1.610671e+02 0 0
0.365000 0 0 -7.56204 1.605420e+02 0 0
0.370000 0 0 -8.35184 1.544506e+02 0 0
0.375000 0 0 -9.09727 1.427931e+02 0 0
0.380000 0 0 -9.77049 1.255693e+02 0 0
0.385000 0 0 -10.3437 1.027814e+02 0 0
0.390000 0 0 -10.7978 7.959782e+01 0 0
0.395000 0 0 -11.147 6.079191e+01 0 0
0.400000 0 0 -11.413 4.636361e+01 0 0
0.405000 0 0 -11.6179 3.631294e+01 0 0
0.410000 0 0 -11.7834 3.063989e+01 0 0
0.415000 0 0 -11.9316 2.934446e+01 0 0
0.420000 0 0 -12.084 3.201999e+01 0 0
0.425000 0 0 -12.245 3.139630e+01 0 0
0.430000 0 0 -12.388 2.478911e+01 0 0
0.435000 0 0 -12.483 1.219842e+01 0 0
0.440000 0 0 -12.5 -6.375773e+00 0 0
0.445000 0 0 -12.4092 -3.093347e+01 0 0
0.450000 0 0 -12.1807 -6.147467e+01 0 0
0.455000 0 0 -11.7864 -9.593999e+01 0 0
0.460000 0 0 -11.2337 -1.237652e+02 0 0
0.465000 0 0 -10.5623 -1.434580e+02 0 0
0.470000 0 0 -9.81268 -1.550183e+02 0 0
0.475000 0 0 -9.02563 -1.584462e+02 0 0
0.480000 0 0 -8.24177 -1.537416e+02 0 0
0.485000 0 0 -7.50176 -1.409046e+02 0 0
0.490000 0 0 -6.84205 -1.231058e+02 0 0
0.495000 0 0 -6.26782 -1.068816e+02 0 0
0.500000 0 0 -5.77028 -9.242952e+01 0 0
0.505000 0 0 -5.34057 -7.974971e+01 0 0
0.510000 0 0 -4.96983 -6.884215e+01 0 0
0.515000 0 0 -4.64919 -5.970682e+01 0 0
0.520000 0 0 -4.36981 -5.234089e+01 0 0
0.525000 0 0 -4.12436 -4.587314e+01 0 0
0.530000 0 0 -3.91073 -3.961215e+01 0 0
0.535000 0 0 -3.72789 -3.355792e+01 0 0
0.540000 0 0 -3.57481 -2.771047e+01 0 0
0.545000 0 0 -3.45044 -2.206978e+01 0 0
0.550000 0 0 -3.35376 -1.663586e+01 0 0
0.555000 0 0 -3.28372 -1.144296e+01 0 0
0.560000 0 0 -3.23805 -6.970782e+00 0 0
0.565000 0 0 -3.21256 -3.373799e+00 0 0
0.570000 0 0 -3.20285 -6.520108e-01 0 0
0.575000 0 0 -3.20458 1.194582e+00 0 0
0.580000 0 0 -3.21334 2.165979e+00 0 0
0.585000 0 0 -3.22478 2.262181e+00 0 0
0.590000 0 0 -3.23465 1.633035e+00 0 0
0.595000 0 0 -3.24108 9.406727e-01 0 0
0.600000 0 0 -3.24408 2.635834e-01 0 0
0.605000 0 0 -3.24374 -3.982331e-01 0 0
0.610000 0 0 -3.24013 -1.044777e+00 0 0
0.615000 0 0 -3.23332 -1.676048e+00 0 0
0.620000 0 0 -3.22339 -2.292046e+00 0 0
0.625000 0 0 -3.21023 -3.027509e+00 0 0
0.630000 0 0 -3.19251 -4.124613e+00 0 0
0.635000 0 0 -3.16838 -5.588238e+00 0 0
0.640000 0 0 -3.13601 -7.418382e+00 0 0
0.645000 0 0 -3.09358 -9.615046e+00 0 0
0.650000 0 0 -3.03925 -1.217823e+01 0 0
0.655000 0 0 -2.97119 -1.510431e+01 0 0
0.660000 0 0 -2.88836 -1.796669e+01 0 0
0.665000 0 0 -2.79212 -2.047266e+01 0 0
0.670000 0 0 -2.68423 -2.262222e+01 0 0
0.675000 0 0 -2.56649 -2.441536e+01 0 0
0.680000 0 0 -2.44067 -2.585210e+01 0 0
0.685000 0 0 -2.30856 -2.693242e+01 0 0
0.690000 0 0 -2.17194 -2.765375e+01 0 0
0.695000 0 0 -2.03268 -2.798695e+01 0 0
0.700000 0 0 -1.89273 -2.792386e+01 0 0
0.705000 0 0 -1.7541 -2.746449e+01 0 0
0.710000 0 0 -1.61875 -2.660883e+01 0 0
0.715000 0 0 -1.48867 -2.535689e+01 0 0
0.720000 0 0 -1.36584 -2.370866e+01 0 0
0.725000 0 0 -1.25218 -2.172569e+01 0 0
0.730000 0 0 -1.14873 -1.964349e+01 0 0
0.735000 0 0 -1.05587 -1.748516e+01 0 0
0.740000 0 0 -0.974 -1.525069e+01 0 0
0.745000 0 0 -0.90349 -1.294009e+01 0 0
0.750000 0 0 -0.84473 -1.055336e+01 0 0
0.755000 0 0 -0.79809 -8.090490e+00 0 0
0.760000 0 0 -0.76364 -5.759331e+00 0 0
0.765000 0 0 -0.73973 -3.884837e+00 0 0
0.770000 0 0 -0.72403 -2.470866e+00 0 0
0.775000 0 0 -0.71425 -1.517420e+00 0 0
0.780000 0 0 -0.70809 -1.024497e+00 0 0
0.785000 0 0 -0.70324 -9.920980e-01 0 0
0.790000 0 0 -0.6974 -1.413669e+00 0 0
0.795000 0 0 -0.68909 -1.874787e+00 0 0
0.800000 0 0 -0.679 -2.128504e+00 0 0
0.805000 0 0 -0.66815 -2.174821e+00 0 0
0.810000 0 0 -0.65759 -2.013737e+00 0 0
0.815000 0 0 -0.64836 -1.645252e+00 0 0
0.820000 0 0 -0.64149 -1.069367e+00 0 0
0.825000 0 0 -0.63798 -3.377965e-01 0 0
0.830000 0 0 -0.63749 7.126740e-02 0 0
0.835000 0 0 -0.63796 4.154174e-02 0 0
0.840000 0 0 -0.63718 -4.269734e-01 0 0
0.845000 0 0 -0.63296 -1.334278e+00 0 0
0.850000 0 0 -0.6231 -2.680372e+00 0 0
0.855000 0 0 -0.60542 -4.465256e+00 0 0
0.860000 0 0 -0.57795 -6.483330e+00 0 0
0.865000 0 0 -0.5414 -8.050942e+00 0 0
0.870000 0 0 -0.49828 -9.113567e+00 0 0
0.875000 0 0 -0.45111 -9.671204e+00 0 0
0.880000 0 0 -0.40241 -9.723853e+00 0 0
0.885000 0 0 -0.35471 -9.271513e+00 0 0
0.890000 0 0 -0.31054 -8.314186e+00 0 0
0.895000 0 0 -0.27198 -7.130173e+00 0 0
0.900000 0 0 -0.23898 -6.096596e+00 0 0
0.905000 0 0 -0.21076 -5.215554e+00 0 0
0.910000 0 0 -0.18657 -4.487049e+00 0 0
0.915000 0 0 -0.16564 -3.911080e+00 0 0
0.920000 0 0 -0.1472 -3.487647e+00 0 0
0.925000 0 0 -0.13051 -3.215472e+00 0 0
0.930000 0 0 -0.11489 -3.043481e+00 0 0
0.935000 0 0 -0.09995 -2.945164e+00 0 0
0.940000 0 0 -0.08532 -2.920523e+00 0 0
0.945000 0 0 -0.07062 -2.969555e+00 0 0
0.950000 0 0 -0.0555 -3.092263e+00 0 0
0.955000 0 0 -0.03958 -3.288645e+00 0 0
0.960000 0 0 -0.02249 -3.550691e+00 0 0
0.965000 0 0 -0.00407 -3.816644e+00 0 0
0.970000 0 0 0.01566 -4.073532e+00 0 0
0.975000 0 0 0.03665 -4.321357e+00 0 0
0.980000 0 0 0.05885 -4.560117e+00 0 0
0.985000 0 0 0.08223 -4.789813e+00 0 0
0.990000 0 0 0.10674 -5.010444e+00 0 0
0.995000 0 0 0.13226 -5.165046e+00 0 0
1.000000 0 0 0.15799 -5.088558e+00 0 0
1.005000 0 0 0.18274 -4.770520e+00 0 0
1.010000 0 0 0.20529 -4.210933e+00 0 0
1.015000 0 0 0.22445 -3.409797e+00 0 0
1.020000 0 0 0.23899 -2.367111e+00 0 0
1.025000 0 0 0.24771 -1.082876e+00 0 0
1.030000 0 0 0.24977 2.211542e-01 0 0
1.035000 0 0 0.2459 1.285913e+00 0 0
1.040000 0 0 0.23731 2.111016e+00 0 0
1.045000 0 0 0.22519 2.696463e+00 0 0
1.050000 0 0 0.21075 3.042254e+00 0 0
1.055000 0 0 0.19517 3.148390e+00 0 0
1.060000 0 0 0.17966 3.020580e+00 0 0
1.065000 0 0 0.16506 2.817292e+00 0 0
1.070000 0 0 0.15149 2.610297e+00 0 0
1.075000 0 0 0.13897 2.399593e+00 0 0
1.080000 0 0 0.1275 2.185182e+00 0 0
1.085000 0 0 0.11712 1.967063e+00 0 0
1.090000 0 0 0.10784 1.745237e+00 0 0
1.095000 0 0 0.09968 1.514212e+00 0 0
1.100000 0 0 0.09278 1.238261e+00 0 0
1.105000 0 0 0.08738 9.109430e-01 0 0
1.110000 0 0 0.08375 5.322563e-01 0 0
1.115000 0 0 0.08214 1.022013e-01 0 0
1.120000 0 0 0.08282 -3.792220e-01 0 0
1.125000 0 0 0.08602 -9.120136e-01 0 0
1.130000 0 0 0.09189 -1.387587e+00 0 0
1.135000 0 0 0.09933 -1.531350e+00 0 0
1.140000 0 0 0.10663 -1.329899e+00 0 0
1.145000 0 0 0.11205 -7.832346e-01 0 0
1.150000 0 0 0.11388 1.086439e-01 0 0
1.155000 0 0 0.11039 1.345736e+00 0 0
1.160000 0 0 0.09985 2.928042e+00 0 0
1.165000 0 0 0.08134 4.373452e+00 0 0
1.170000 0 0 0.05715 5.199855e+00 0 0
1.175000 0 0 0.03037 5.407251e+00 0 0
1.180000 0 0 0.00411 4.995641e+00 0 0
1.185000 0 0 0 0 0 0
1.190000 0 0 0 0 0 0
1.195000 0 0 0 0 0 0
1.200000 0 0 0 0 0 0
1.205000 0 0 0 0 0 0
1.210000 0 0 0 0 0 0
1.215000 0 0 0 0 0 0
1.220000 0 0 0 0 0 0
1.225000 0 0 0 0 0 0
1.230000 0 0 0 0 0 0
1.235000 0 0 0 0 0 0
1.240000 0 0 0 0 0 0
1.245000 0 0 0 0 0 0
1.250000 0 0 0 0 0 0
1.255000 0 0 0 0 0 0
1.260000 0 0 0 0 0 0
1.265000 0 0 0 0 0 0
1.270000 0 0 0 0 0 0
1.275000 0 0 0 0 0 0
1.280000 0 0 0 0 0 0
1.285000 0 0 0 0 0 0
1.290000 0 0 0 0 0 0
1.295000 0 0 0 0 0 0
1.300000 0 0 0 0 0 0
1.305000 0 0 0 0 0 0
1.310000 0 0 0 0 0 0
1.315000 0 0 0 0 0 0
1.320000 0 0 0 0 0 0
1.325000 0 0 0 0 0 0
1.330000 0 0 0 0 0 0
1.335000 0 0 0 0 0 0
1.340000 0 0 0 0 0 0
1.345000 0 0 0 0 0 0
1.350000 0 0 0 0 0 0
1.355000 0 0 0 0 0 0
1.360000 0 0 0 0 0 0
1.365000 0 0 0 0 0 0
1.370000 0 0 0 0 0 0
1.375000 0 0 0 0 0 0
1.380000 0 0 0 0 0 0
1.385000 0 0 0 0 0 0
1.390000 0 0 0 0 0 0
1.395000 0 0 0 0 0 0
1.400000 0 0 0 0 0 0
1.405000 0 0 0 0 0 0
1.410000 0 0 0 0 0 0
1.415000 0 0 0 0 0 0
1.420000 0 0 0 0 0 0
1.425000 0 0 0 0 0 0
1.430000 0 0 0 0 0 0
1.435000 0 0 0 0 0 0
1.440000 0 0 0 0 0 0
1.445000 0 0 0 0 0 0
1.450000 0 0 0 0 0 0
1.455000 0 0 0 0 0 0
1.460000 0 0 0 0 0 0
1.465000 0 0 0 0 0 0
1.470000 0 0 0 0 0 0
1.475000 0 0 0 0 0 0
1.480000 0 0 0 0 0 0
1.485000 0 0 0 0 0 0
1.490000 0 0 0 0 0 0
1.495000 0 0 0 0 0 0
1.500000 0 0 0 0 0 0
1.505000 0 0 0 0 0 0
1.510000 0 0 0 0 0 0
1.515000 0 0 0 0 0 0
1.520000 0 0 0 0 0 0
1.525000 0 0 0 0 0 0
1.530000 0 0 0 0 0 0
1.535000 0 0 0 0 0 0
1.540000 0 0 0 0 0 0
1.545000 0 0 0 0 0 0
1.550000 0 0 0 0 0 0
1.555000 0 0 0 0 0 0
1.560000 0 0 0 0 0 0
1.565000 0 0 0 0 0 0
1.570000 0 0 0 0 0 0
1.575000 0 0 0 0 0 0
1.580000 0 0 0 0 0 0
1.585000 0 0 0 0 0 0
1.590000 0 0 0 0 0 0
1.595000 0 0 0 0 0 0
1.600000 0 0 0 0 0 0
1.605000 0 0 0 0 0 0
1.610000 0 0 0 0 0 0
1.615000 0 0 0 0 0 0
1.620000 0 0 0 0 0 0
1.625000 0 0 0 0 0 0
1.630000 0 0 0 0 0 0
1.635000 0 0 0 0 0 0
1.640000 0 0 0 0 0 0
1.645000 0 0 0 0 0 0
1.650000 0 0 0 0 0 0
1.655000 0 0 0 0 0 0
1.660000 0 0 0 0 0 0
1.665000 0 0 0 0 0 0
1.670000 0 0 0 0 0 0
1.675000 0 0 0 0 0 0
1.680000 0 0 0 0 0 0
1.685000 0 0 0 0 0 0
1.690000 0 0 0 0 0 0
1.695000 0 0 0 0 0 0
1.700000 0 0 0 0 0 0
1.705000 0 0 0 0 0 0
1.710000 0 0 0 0 0 0
1.715000 0 0 0 0 0 0
1.720000 0 0 0 0 0 0
1.725000 0 0 0 0 0 0
1.730000 0 0 0 0 0 0
1.735000 0 0 0 0 0 0
1.740000 0 0 0 0 0 0
1.745000 0 0 0 0 0 0
1.750000 0 0 0 0 0 0
1.755000 0 0 0 0 0 0
1.760000 0 0 0 0 0 0
1.765000 0 0 0 0 0 0
1.770000 0 0 0 0 0 0
1.775000 0 0 0 0 0 0
1.780000 0 0 0 0 0 0
1.785000 0 0 0 0 0 0
1.790000 0 0 0 0 0 0
1.795000 0 0 0 0 0 0
1.800000 0 0 0 0 0 0
1.805000 0 0 0 0 0 0
1.810000 0 0 0 0 0 0
1.815000 0 0 0 0 0 0
1.820000 0 0 0 0 0 0
1.825000 0 0 0 0 0 0
1.830000 0 0 0 0 0 0
1.835000 0 0 0 0 0 0
1.840000 0 0 0 0 0 0
1.845000 0 0 0 0 0 0
1.850000 0 0 0 0 0 0
1.855000 0 0 0 0 0 0
1.860000 0 0 0 0 0 0
1.865000 0 0 0 0 0 0
1.870000 0 0 0 0 0 0
1.875000 0 0 0 0 0 0
1.880000 0 0 0 0 0 0
1.885000 0 0 0 0 0 0
1.890000 0 0 0 0 0 0
1.895000 0 0 0 0 0 0
1.900000 0 0 0 0 0 0
1.905000 0 0 0 0 0 0
1.910000 0 0 0 0 0 0
1.915000 0 0 0 0 0 0
1.920000 0 0 0 0 0 0
1.925000 0 0 0 0 0 0
1.930000 0 0 0 0 0 0
1.935000 0 0 0 0 0 0
1.940000 0 0 0 0 0 0
1.945000 0 0 0 0 0 0
1.950000 0 0 0 0 0 0
1.955000 0 0 0 0 0 0
1.960000 0 0 0 0 0 0
1.965000 0 0 0 0 0 0
1.970000 0 0 0 0 0 0
1.975000 0 0 0 0 0 0
1.980000 0 0 0 0 0 0
1.985000 0 0 0 0 0 0
1.990000 0 0 0 0 0 0
1.995000 0 0 0 0 0 0
2.000000 0 0 0 0 0 0
2.005000 0 0 0 0 0 0
2.010000 0 0 0 0 0 0
2.015000 0 0 0 0 0 0
2.020000 0 0 0 0 0 0
2.025000 0 0 0 0 0 0
2.030000 0 0 0 0 0 0
2.035000 0 0 0 0 0 0
2.040000 0 0 0 0 0 0
2.045000 0 0 0 0 0 0
2.050000 0 0 0 0 0 0
2.055000 0 0 0 0 0 0
2.060000 0 0 0 0 0 0
2.065000 0 0 0 0 0 0
2.070000 0 0 0 0 0 0
2.075000 0 0 0 0 0 0
2.080000 0 0 0 0 0 0
2.085000 0 0 0 0 0 0
2.090000 0 0 0 0 0 0
2.095000 0 0 0 0 0 0
2.100000 0 0 0 0 0 0
2.105000 0 0 0 0 0 0
2.110000 0 0 0 0 0 0
2.115000 0 0 0 0 0 0
2.120000 0 0 0 0 0 0
2.125000 0 0 0 0 0 0
2.130000 0 0 0 0 0 0
2.135000 0 0 0 0 0 0
2.140000 0 0 0 0 0 0
2.145000 0 0 0 0 0 0
2.150000 0 0 0 0 0 0
2.155000 0 0 0 0 0 0
2.160000 0 0 0 0 0 0
2.165000 0 0 0 0 0 0
2.170000 0 0 0 0 0 0
2.175000 0 0 0 0 0 0
2.180000 0 0 0 0 0 0
2.185000 0 0 0 0 0 0
2.190000 0 0 0 0 0 0
2.195000 0 0 0 0 0 0
2.200000 0 0 0 0 0 0
2.205000 0 0 0 0 0 0
2.210000 0 0 0 0 0 0
2.215000 0 0 0 0 0 0
2.220000 0 0 0 0 0 0
2.225000 0 0 0 0 0 0
2.230000 0 0 0 0 0 0
2.235000 0 0 0 0 0 0
2.240000 0 0 0 0 0 0
2.245000 0 0 0 0 0 0
2.250000 0 0 0 0 0 0
2.255000 0 0 0 0 0 0
2.260000 0 0 0 0 0 0
2.265000 0 0 0 0 0 0
2.270000 0 0 0 0 0 0
2.275000 0 0 0 0 0 0
2.280000 0 0 0 0 0 0
2.285000 0 0 0 0 0 0
2.290000 0 0 0 0 0 0
2.295000 0 0 0 0 0 0
2.300000 0 0 0 0 0 0
2.305000 0 0 0 0 0 0
2.310000 0 0 0 0 0 0
2.315000 0 0 0 0 0 0
2.320000 0 0 0 0 0 0
2.325000 0 0 0 0 0 0
2.330000 0 0 0 0 0 0
2.335000 0 0 0 0 0 0
2.340000 0 0 0 0 0 0
2.345000 0 0 0 0 0 0
2.350000 0 0 0 0 0 0
2.355000 0 0 0 0 0 0
2.360000 0 0 0 0 0 0
2.365000 0 0 0 0 0 0
2.370000 0 0 0 0 0 0
2.375000 0 0 0 0 0 0
2.380000 0 0 0 0 0 0
2.385000 0 0 0 0 0 0
2.390000 0 0 0 0 0 0
2.395000 0 0 0 0 0 0
2.400000 0 0 0 0 0 0
2.405000 0 0 0 0 0 0
