# Supplementary material for: Refining amino acid hydrophobicity for dynamics simulation of membrane proteins
Source: PeerJ. 2018 Jan 10;6:e4230. doi: 10.7717/peerj.4230 (PMC5767086; doi:10.7717/peerj.4230)
Supplement: Supplemental Information 1 — Version 2.4 of the CgProt force field is included as a tar.gz archive. The package includes parameter text files, Python scripts, and equilibrated bilayer coordinates needed for simulations with the free Gromacs software package. [file peerj-06-4230-s001.tgz › cgprot24/nb/table_POS_POS.xvg]

0.000000 0 0 68.2142 1.686725e+02 0 0
0.005000 0 0 67.3709 1.686725e+02 0 0
0.010000 0 0 66.5275 1.686725e+02 0 0
0.015000 0 0 65.6841 1.686725e+02 0 0
0.020000 0 0 64.8408 1.686725e+02 0 0
0.025000 0 0 63.9974 1.686725e+02 0 0
0.030000 0 0 63.1541 1.686725e+02 0 0
0.035000 0 0 62.3107 1.686725e+02 0 0
0.040000 0 0 61.4673 1.686725e+02 0 0
0.045000 0 0 60.624 1.686725e+02 0 0
0.050000 0 0 59.7806 1.686725e+02 0 0
0.055000 0 0 58.9372 1.686725e+02 0 0
0.060000 0 0 58.0939 1.686725e+02 0 0
0.065000 0 0 57.2505 1.686725e+02 0 0
0.070000 0 0 56.4072 1.686725e+02 0 0
0.075000 0 0 55.5638 1.686725e+02 0 0
0.080000 0 0 54.7204 1.686725e+02 0 0
0.085000 0 0 53.8771 1.686725e+02 0 0
0.090000 0 0 53.0337 1.686725e+02 0 0
0.095000 0 0 52.1904 1.686725e+02 0 0
0.100000 0 0 51.347 1.686725e+02 0 0
0.105000 0 0 50.5036 1.686725e+02 0 0
0.110000 0 0 49.6603 1.686725e+02 0 0
0.115000 0 0 48.8169 1.686725e+02 0 0
0.120000 0 0 47.9735 1.686725e+02 0 0
0.125000 0 0 47.1302 1.686725e+02 0 0
0.130000 0 0 46.2868 1.686725e+02 0 0
0.135000 0 0 45.4434 1.686725e+02 0 0
0.140000 0 0 44.6001 1.686725e+02 0 0
0.145000 0 0 43.7567 1.686725e+02 0 0
0.150000 0 0 42.9134 1.686725e+02 0 0
0.155000 0 0 42.07 1.686725e+02 0 0
0.160000 0 0 41.2266 1.686725e+02 0 0
0.165000 0 0 40.3833 1.686725e+02 0 0
0.170000 0 0 39.5399 1.686725e+02 0 0
0.175000 0 0 38.6965 1.686725e+02 0 0
0.180000 0 0 37.8532 1.686725e+02 0 0
0.185000 0 0 37.0098 1.686725e+02 0 0
0.190000 0 0 36.1665 1.686725e+02 0 0
0.195000 0 0 35.3231 1.686725e+02 0 0
0.200000 0 0 34.4797 1.686725e+02 0 0
0.205000 0 0 33.6364 1.686725e+02 0 0
0.210000 0 0 32.793 1.686725e+02 0 0
0.215000 0 0 31.9496 1.686725e+02 0 0
0.220000 0 0 31.1063 1.686725e+02 0 0
0.225000 0 0 30.2629 1.686725e+02 0 0
0.230000 0 0 29.4196 1.686725e+02 0 0
0.235000 0 0 28.5762 1.686725e+02 0 0
0.240000 0 0 27.7328 1.686725e+02 0 0
0.245000 0 0 26.8895 1.686725e+02 0 0
0.250000 0 0 26.0461 1.686725e+02 0 0
0.255000 0 0 25.2027 1.686725e+02 0 0
0.260000 0 0 24.3594 1.686725e+02 0 0
0.265000 0 0 23.516 1.686725e+02 0 0
0.270000 0 0 22.6727 1.686725e+02 0 0
0.275000 0 0 21.8293 1.686725e+02 0 0
0.280000 0 0 20.9859 1.686725e+02 0 0
0.285000 0 0 20.1426 1.686725e+02 0 0
0.290000 0 0 19.2992 1.686725e+02 0 0
0.295000 0 0 18.4558 1.686725e+02 0 0
0.300000 0 0 17.6125 1.686725e+02 0 0
0.305000 0 0 16.7691 1.686725e+02 0 0
0.310000 0 0 15.9258 1.686725e+02 0 0
0.315000 0 0 15.0824 1.686725e+02 0 0
0.320000 0 0 14.239 1.686725e+02 0 0
0.325000 0 0 13.4033 1.640932e+02 0 0
0.330000 0 0 12.6133 1.504003e+02 0 0
0.335000 0 0 11.9115 1.302804e+02 0 0
0.340000 0 0 11.3066 1.120665e+02 0 0
0.345000 0 0 10.7866 9.635252e+01 0 0
0.350000 0 0 10.3389 8.313847e+01 0 0
0.355000 0 0 9.95107 7.242434e+01 0 0
0.360000 0 0 9.61053 6.421014e+01 0 0
0.365000 0 0 9.3048 5.849586e+01 0 0
0.370000 0 0 9.02216 5.475101e+01 0 0
0.375000 0 0 8.75552 5.208621e+01 0 0
0.380000 0 0 8.49953 5.048742e+01 0 0
0.385000 0 0 8.24886 4.995465e+01 0 0
0.390000 0 0 7.9982 5.048791e+01 0 0
0.395000 0 0 7.74221 5.208718e+01 0 0
0.400000 0 0 7.47555 5.475012e+01 0 0
0.405000 0 0 7.19564 5.690624e+01 0 0
0.410000 0 0 6.90958 5.721229e+01 0 0
0.415000 0 0 6.6266 5.566826e+01 0 0
0.420000 0 0 6.35598 5.227417e+01 0 0
0.425000 0 0 6.10694 4.703002e+01 0 0
0.430000 0 0 5.88876 3.993579e+01 0 0
0.435000 0 0 5.71064 3.106732e+01 0 0
0.440000 0 0 5.57719 2.252616e+01 0 0
0.445000 0 0 5.48325 1.526366e+01 0 0
0.450000 0 0 5.42242 9.279803e+00 0 0
0.455000 0 0 5.38832 4.574601e+00 0 0
0.460000 0 0 5.37455 1.148051e+00 0 0
0.465000 0 0 5.37471 -9.998476e-01 0 0
0.470000 0 0 5.38246 -1.941802e+00 0 0
0.475000 0 0 5.39335 -2.349852e+00 0 0
0.480000 0 0 5.40534 -2.387374e+00 0 0
0.485000 0 0 5.4166 -2.054367e+00 0 0
0.490000 0 0 5.42527 -1.350832e+00 0 0
0.495000 0 0 5.42949 -2.767684e-01 0 0
0.500000 0 0 5.42742 1.167824e+00 0 0
0.505000 0 0 5.41734 2.838486e+00 0 0
0.510000 0 0 5.3998 4.096930e+00 0 0
0.515000 0 0 5.37718 4.867501e+00 0 0
0.520000 0 0 5.35193 5.150199e+00 0 0
0.525000 0 0 5.32649 4.945023e+00 0 0
0.530000 0 0 5.3033 4.251973e+00 0 0
0.535000 0 0 5.28479 3.071050e+00 0 0
0.540000 0 0 5.27306 1.667443e+00 0 0
0.545000 0 0 5.2674 6.674597e-01 0 0
0.550000 0 0 5.26567 9.750271e-02 0 0
0.555000 0 0 5.26571 -4.242761e-02 0 0
0.560000 0 0 5.26538 2.476688e-01 0 0
0.565000 0 0 5.26252 9.677919e-01 0 0
0.570000 0 0 5.25498 2.117942e+00 0 0
0.575000 0 0 5.24096 3.483416e+00 0 0
0.580000 0 0 5.22024 4.793958e+00 0 0
0.585000 0 0 5.19311 6.048697e+00 0 0
0.590000 0 0 5.15985 7.247633e+00 0 0
0.595000 0 0 5.12073 8.390765e+00 0 0
0.600000 0 0 5.07603 9.478094e+00 0 0
0.605000 0 0 5.02604 1.050869e+01 0 0
0.610000 0 0 4.97118 1.140416e+01 0 0
0.615000 0 0 4.91231 1.211442e+01 0 0
0.620000 0 0 4.85035 1.263948e+01 0 0
0.625000 0 0 4.78622 1.297932e+01 0 0
0.630000 0 0 4.72086 1.313395e+01 0 0
0.635000 0 0 4.65519 1.310338e+01 0 0
0.640000 0 0 4.59012 1.292473e+01 0 0
0.645000 0 0 4.52511 1.318366e+01 0 0
0.650000 0 0 4.45722 1.408215e+01 0 0
0.655000 0 0 4.38323 1.562022e+01 0 0
0.660000 0 0 4.29995 1.779785e+01 0 0
0.665000 0 0 4.20418 2.061505e+01 0 0
0.670000 0 0 4.09273 2.407182e+01 0 0
0.675000 0 0 3.9626 2.791868e+01 0 0
0.680000 0 0 3.81583 3.053300e+01 0 0
0.685000 0 0 3.65981 3.162225e+01 0 0
0.690000 0 0 3.50215 3.118644e+01 0 0
0.695000 0 0 3.35049 2.922555e+01 0 0
0.700000 0 0 3.21244 2.573959e+01 0 0
0.705000 0 0 3.09563 2.072856e+01 0 0
0.710000 0 0 3.00708 1.475054e+01 0 0
0.715000 0 0 2.94648 9.661013e+00 0 0
0.720000 0 0 2.90874 5.607942e+00 0 0
0.725000 0 0 2.88868 2.591327e+00 0 0
0.730000 0 0 2.8811 6.111698e-01 0 0
0.735000 0 0 2.88084 -3.325300e-01 0 0
0.740000 0 0 2.8827 -2.397725e-01 0 0
0.745000 0 0 2.88206 4.934152e-01 0 0
0.750000 0 0 2.87791 1.155139e+00 0 0
0.755000 0 0 2.87065 1.731050e+00 0 0
0.760000 0 0 2.86074 2.221150e+00 0 0
0.765000 0 0 2.84859 2.625438e+00 0 0
0.770000 0 0 2.83463 2.943913e+00 0 0
0.775000 0 0 2.81929 3.176636e+00 0 0
0.780000 0 0 2.80275 3.474573e+00 0 0
0.785000 0 0 2.7842 3.977198e+00 0 0
0.790000 0 0 2.76263 4.684511e+00 0 0
0.795000 0 0 2.73702 5.596511e+00 0 0
0.800000 0 0 2.70633 6.713200e+00 0 0
0.805000 0 0 2.66954 8.034576e+00 0 0
0.810000 0 0 2.62565 9.544270e+00 0 0
0.815000 0 0 2.57477 1.070247e+01 0 0
0.820000 0 0 2.51964 1.124753e+01 0 0
0.825000 0 0 2.46332 1.117944e+01 0 0
0.830000 0 0 2.40887 1.049820e+01 0 0
0.835000 0 0 2.35936 9.203820e+00 0 0
0.840000 0 0 2.31785 7.296292e+00 0 0
0.845000 0 0 2.28735 4.880950e+00 0 0
0.850000 0 0 2.26793 3.030589e+00 0 0
0.855000 0 0 2.25564 2.025441e+00 0 0
0.860000 0 0 2.24626 1.865504e+00 0 0
0.865000 0 0 2.23557 2.550779e+00 0 0
0.870000 0 0 2.21935 4.081266e+00 0 0
0.875000 0 0 2.19335 6.456965e+00 0 0
0.880000 0 0 2.15366 9.365306e+00 0 0
0.885000 0 0 2.10147 1.131874e+01 0 0
0.890000 0 0 2.04238 1.212441e+01 0 0
0.895000 0 0 1.98214 1.178231e+01 0 0
0.900000 0 0 1.92647 1.029245e+01 0 0
0.905000 0 0 1.88113 7.654813e+00 0 0
0.910000 0 0 1.85184 3.869411e+00 0 0
0.915000 0 0 1.84354 -4.080563e-01 0 0
0.920000 0 0 1.85388 -3.519726e+00 0 0
0.925000 0 0 1.87666 -5.384701e+00 0 0
0.930000 0 0 1.90565 -6.002981e+00 0 0
0.935000 0 0 1.93461 -5.374566e+00 0 0
0.940000 0 0 1.95731 -3.499455e+00 0 0
0.945000 0 0 1.96753 -3.776499e-01 0 0
0.950000 0 0 1.96042 3.073341e+00 0 0
0.955000 0 0 1.93833 5.610155e+00 0 0
0.960000 0 0 1.90585 7.225862e+00 0 0
0.965000 0 0 1.8676 7.920463e+00 0 0
0.97 0 0 1.82786 7.947234 0 0
0.975 0 0 1.78813 7.947234 0 0
0.98 0 0 1.74839 7.947234 0 0
0.985 0 0 1.70865 7.947234 0 0
0.99 0 0 1.66892 7.947234 0 0
0.995 0 0 1.62918 7.947234 0 0
1 0 0 1.58945 7.947234 0 0
1.005 0 0 1.54971 7.947234 0 0
1.01 0 0 1.50997 7.947234 0 0
1.015 0 0 1.47024 7.947234 0 0
1.02 0 0 1.4305 7.947234 0 0
1.025 0 0 1.39077 7.947234 0 0
1.03 0 0 1.35103 7.947234 0 0
1.035 0 0 1.31129 7.947234 0 0
1.04 0 0 1.27156 7.947234 0 0
1.045 0 0 1.23182 7.947234 0 0
1.05 0 0 1.19208 7.947234 0 0
1.055 0 0 1.15235 7.947234 0 0
1.06 0 0 1.11261 7.947234 0 0
1.065 0 0 1.07288 7.947234 0 0
1.07 0 0 1.03314 7.947234 0 0
1.075 0 0 0.993403 7.947234 0 0
1.08 0 0 0.953667 7.947234 0 0
1.085 0 0 0.913931 7.947234 0 0
1.09 0 0 0.874195 7.947234 0 0
1.095 0 0 0.834459 7.947234 0 0
1.1 0 0 0.794723 7.947234 0 0
1.105 0 0 0.754986 7.947234 0 0
1.11 0 0 0.71525 7.947234 0 0
1.115 0 0 0.675514 7.947234 0 0
1.12 0 0 0.635778 7.947234 0 0
1.125 0 0 0.596042 7.947234 0 0
1.13 0 0 0.556306 7.947234 0 0
1.135 0 0 0.516569 7.947234 0 0
1.14 0 0 0.476833 7.947234 0 0
1.145 0 0 0.437097 7.947234 0 0
1.15 0 0 0.397361 7.947234 0 0
1.155 0 0 0.357625 7.947234 0 0
1.16 0 0 0.317889 7.947234 0 0
1.165 0 0 0.278152 7.947234 0 0
1.17 0 0 0.238416 7.947234 0 0
1.175 0 0 0.19868 7.947234 0 0
1.18 0 0 0.158944 7.947234 0 0
1.185 0 0 0.119208 7.947234 0 0
1.19 0 0 0.0794715 7.947234 0 0
1.195 0 0 0.0397354 7.947234 0 0
1.200000 0 0 0 0 0 0
1.205000 0 0 0 0 0 0
1.210000 0 0 0 0 0 0
1.215000 0 0 0 0 0 0
1.220000 0 0 0 0 0 0
1.225000 0 0 0 0 0 0
1.230000 0 0 0 0 0 0
1.235000 0 0 0 0 0 0
1.240000 0 0 0 0 0 0
1.245000 0 0 0 0 0 0
1.250000 0 0 0 0 0 0
1.255000 0 0 0 0 0 0
1.260000 0 0 0 0 0 0
1.265000 0 0 0 0 0 0
1.270000 0 0 0 0 0 0
1.275000 0 0 0 0 0 0
1.280000 0 0 0 0 0 0
1.285000 0 0 0 0 0 0
1.290000 0 0 0 0 0 0
1.295000 0 0 0 0 0 0
1.300000 0 0 0 0 0 0
1.305000 0 0 0 0 0 0
1.310000 0 0 0 0 0 0
1.315000 0 0 0 0 0 0
1.320000 0 0 0 0 0 0
1.325000 0 0 0 0 0 0
1.330000 0 0 0 0 0 0
1.335000 0 0 0 0 0 0
1.340000 0 0 0 0 0 0
1.345000 0 0 0 0 0 0
1.350000 0 0 0 0 0 0
1.355000 0 0 0 0 0 0
1.360000 0 0 0 0 0 0
1.365000 0 0 0 0 0 0
1.370000 0 0 0 0 0 0
1.375000 0 0 0 0 0 0
1.380000 0 0 0 0 0 0
1.385000 0 0 0 0 0 0
1.390000 0 0 0 0 0 0
1.395000 0 0 0 0 0 0
1.400000 0 0 0 0 0 0
1.405000 0 0 0 0 0 0
1.410000 0 0 0 0 0 0
1.415000 0 0 0 0 0 0
1.420000 0 0 0 0 0 0
1.425000 0 0 0 0 0 0
1.430000 0 0 0 0 0 0
1.435000 0 0 0 0 0 0
1.440000 0 0 0 0 0 0
1.445000 0 0 0 0 0 0
1.450000 0 0 0 0 0 0
1.455000 0 0 0 0 0 0
1.460000 0 0 0 0 0 0
1.465000 0 0 0 0 0 0
1.470000 0 0 0 0 0 0
1.475000 0 0 0 0 0 0
1.480000 0 0 0 0 0 0
1.485000 0 0 0 0 0 0
1.490000 0 0 0 0 0 0
1.495000 0 0 0 0 0 0
1.500000 0 0 0 0 0 0
1.505000 0 0 0 0 0 0
1.510000 0 0 0 0 0 0
1.515000 0 0 0 0 0 0
1.520000 0 0 0 0 0 0
1.525000 0 0 0 0 0 0
1.530000 0 0 0 0 0 0
1.535000 0 0 0 0 0 0
1.540000 0 0 0 0 0 0
1.545000 0 0 0 0 0 0
1.550000 0 0 0 0 0 0
1.555000 0 0 0 0 0 0
1.560000 0 0 0 0 0 0
1.565000 0 0 0 0 0 0
1.570000 0 0 0 0 0 0
1.575000 0 0 0 0 0 0
1.580000 0 0 0 0 0 0
1.585000 0 0 0 0 0 0
1.590000 0 0 0 0 0 0
1.595000 0 0 0 0 0 0
1.600000 0 0 0 0 0 0
1.605000 0 0 0 0 0 0
1.610000 0 0 0 0 0 0
1.615000 0 0 0 0 0 0
1.620000 0 0 0 0 0 0
1.625000 0 0 0 0 0 0
1.630000 0 0 0 0 0 0
1.635000 0 0 0 0 0 0
1.640000 0 0 0 0 0 0
1.645000 0 0 0 0 0 0
1.650000 0 0 0 0 0 0
1.655000 0 0 0 0 0 0
1.660000 0 0 0 0 0 0
1.665000 0 0 0 0 0 0
1.670000 0 0 0 0 0 0
1.675000 0 0 0 0 0 0
1.680000 0 0 0 0 0 0
1.685000 0 0 0 0 0 0
1.690000 0 0 0 0 0 0
1.695000 0 0 0 0 0 0
1.700000 0 0 0 0 0 0
1.705000 0 0 0 0 0 0
1.710000 0 0 0 0 0 0
1.715000 0 0 0 0 0 0
1.720000 0 0 0 0 0 0
1.725000 0 0 0 0 0 0
1.730000 0 0 0 0 0 0
1.735000 0 0 0 0 0 0
1.740000 0 0 0 0 0 0
1.745000 0 0 0 0 0 0
1.750000 0 0 0 0 0 0
1.755000 0 0 0 0 0 0
1.760000 0 0 0 0 0 0
1.765000 0 0 0 0 0 0
1.770000 0 0 0 0 0 0
1.775000 0 0 0 0 0 0
1.780000 0 0 0 0 0 0
1.785000 0 0 0 0 0 0
1.790000 0 0 0 0 0 0
1.795000 0 0 0 0 0 0
1.800000 0 0 0 0 0 0
1.805000 0 0 0 0 0 0
1.810000 0 0 0 0 0 0
1.815000 0 0 0 0 0 0
1.820000 0 0 0 0 0 0
1.825000 0 0 0 0 0 0
1.830000 0 0 0 0 0 0
1.835000 0 0 0 0 0 0
1.840000 0 0 0 0 0 0
1.845000 0 0 0 0 0 0
1.850000 0 0 0 0 0 0
1.855000 0 0 0 0 0 0
1.860000 0 0 0 0 0 0
1.865000 0 0 0 0 0 0
1.870000 0 0 0 0 0 0
1.875000 0 0 0 0 0 0
1.880000 0 0 0 0 0 0
1.885000 0 0 0 0 0 0
1.890000 0 0 0 0 0 0
1.895000 0 0 0 0 0 0
1.900000 0 0 0 0 0 0
1.905000 0 0 0 0 0 0
1.910000 0 0 0 0 0 0
1.915000 0 0 0 0 0 0
1.920000 0 0 0 0 0 0
1.925000 0 0 0 0 0 0
1.930000 0 0 0 0 0 0
1.935000 0 0 0 0 0 0
1.940000 0 0 0 0 0 0
1.945000 0 0 0 0 0 0
1.950000 0 0 0 0 0 0
1.955000 0 0 0 0 0 0
1.960000 0 0 0 0 0 0
1.965000 0 0 0 0 0 0
1.970000 0 0 0 0 0 0
1.975000 0 0 0 0 0 0
1.980000 0 0 0 0 0 0
1.985000 0 0 0 0 0 0
1.990000 0 0 0 0 0 0
1.995000 0 0 0 0 0 0
2.000000 0 0 0 0 0 0
2.005000 0 0 0 0 0 0
2.010000 0 0 0 0 0 0
2.015000 0 0 0 0 0 0
2.020000 0 0 0 0 0 0
2.025000 0 0 0 0 0 0
2.030000 0 0 0 0 0 0
2.035000 0 0 0 0 0 0
2.040000 0 0 0 0 0 0
2.045000 0 0 0 0 0 0
2.050000 0 0 0 0 0 0
2.055000 0 0 0 0 0 0
2.060000 0 0 0 0 0 0
2.065000 0 0 0 0 0 0
2.070000 0 0 0 0 0 0
2.075000 0 0 0 0 0 0
2.080000 0 0 0 0 0 0
2.085000 0 0 0 0 0 0
2.090000 0 0 0 0 0 0
2.095000 0 0 0 0 0 0
2.100000 0 0 0 0 0 0
2.105000 0 0 0 0 0 0
2.110000 0 0 0 0 0 0
2.115000 0 0 0 0 0 0
2.120000 0 0 0 0 0 0
2.125000 0 0 0 0 0 0
2.130000 0 0 0 0 0 0
2.135000 0 0 0 0 0 0
2.140000 0 0 0 0 0 0
2.145000 0 0 0 0 0 0
2.150000 0 0 0 0 0 0
2.155000 0 0 0 0 0 0
2.160000 0 0 0 0 0 0
2.165000 0 0 0 0 0 0
2.170000 0 0 0 0 0 0
2.175000 0 0 0 0 0 0
2.180000 0 0 0 0 0 0
2.185000 0 0 0 0 0 0
2.190000 0 0 0 0 0 0
2.195000 0 0 0 0 0 0
2.200000 0 0 0 0 0 0
2.205000 0 0 0 0 0 0
2.210000 0 0 0 0 0 0
2.215000 0 0 0 0 0 0
2.220000 0 0 0 0 0 0
2.225000 0 0 0 0 0 0
2.230000 0 0 0 0 0 0
2.235000 0 0 0 0 0 0
2.240000 0 0 0 0 0 0
2.245000 0 0 0 0 0 0
2.250000 0 0 0 0 0 0
2.255000 0 0 0 0 0 0
2.260000 0 0 0 0 0 0
2.265000 0 0 0 0 0 0
2.270000 0 0 0 0 0 0
2.275000 0 0 0 0 0 0
2.280000 0 0 0 0 0 0
2.285000 0 0 0 0 0 0
2.290000 0 0 0 0 0 0
2.295000 0 0 0 0 0 0
2.300000 0 0 0 0 0 0
2.305000 0 0 0 0 0 0
2.310000 0 0 0 0 0 0
2.315000 0 0 0 0 0 0
2.320000 0 0 0 0 0 0
2.325000 0 0 0 0 0 0
2.330000 0 0 0 0 0 0
2.335000 0 0 0 0 0 0
2.340000 0 0 0 0 0 0
2.345000 0 0 0 0 0 0
2.350000 0 0 0 0 0 0
2.355000 0 0 0 0 0 0
2.360000 0 0 0 0 0 0
2.365000 0 0 0 0 0 0
2.370000 0 0 0 0 0 0
2.375000 0 0 0 0 0 0
2.380000 0 0 0 0 0 0
2.385000 0 0 0 0 0 0
2.390000 0 0 0 0 0 0
2.395000 0 0 0 0 0 0
2.400000 0 0 0 0 0 0
2.405000 0 0 0 0 0 0
