# Supplementary material for: Refining amino acid hydrophobicity for dynamics simulation of membrane proteins
Source: PeerJ. 2018 Jan 10;6:e4230. doi: 10.7717/peerj.4230 (PMC5767086; doi:10.7717/peerj.4230)
Supplement: Supplemental Information 1 — Version 2.4 of the CgProt force field is included as a tar.gz archive. The package includes parameter text files, Python scripts, and equilibrated bilayer coordinates needed for simulations with the free Gromacs software package. [file peerj-06-4230-s001.tgz › cgprot24/nb/table_POS_S1.xvg]

0.000000 0 0 108.791 2.466128e+02 0 0
0.005000 0 0 107.558 2.466128e+02 0 0
0.010000 0 0 106.325 2.466128e+02 0 0
0.015000 0 0 105.091 2.466128e+02 0 0
0.020000 0 0 103.858 2.466128e+02 0 0
0.025000 0 0 102.625 2.466128e+02 0 0
0.030000 0 0 101.392 2.466128e+02 0 0
0.035000 0 0 100.159 2.466128e+02 0 0
0.040000 0 0 98.9261 2.466128e+02 0 0
0.045000 0 0 97.6931 2.466128e+02 0 0
0.050000 0 0 96.46 2.466128e+02 0 0
0.055000 0 0 95.2269 2.466128e+02 0 0
0.060000 0 0 93.9939 2.466128e+02 0 0
0.065000 0 0 92.7608 2.466128e+02 0 0
0.070000 0 0 91.5277 2.466128e+02 0 0
0.075000 0 0 90.2947 2.466128e+02 0 0
0.080000 0 0 89.0616 2.466128e+02 0 0
0.085000 0 0 87.8286 2.466128e+02 0 0
0.090000 0 0 86.5955 2.466128e+02 0 0
0.095000 0 0 85.3624 2.466128e+02 0 0
0.100000 0 0 84.1294 2.466128e+02 0 0
0.105000 0 0 82.8963 2.466128e+02 0 0
0.110000 0 0 81.6632 2.466128e+02 0 0
0.115000 0 0 80.4302 2.466128e+02 0 0
0.120000 0 0 79.1971 2.466128e+02 0 0
0.125000 0 0 77.9641 2.466128e+02 0 0
0.130000 0 0 76.731 2.466128e+02 0 0
0.135000 0 0 75.4979 2.466128e+02 0 0
0.140000 0 0 74.2649 2.466128e+02 0 0
0.145000 0 0 73.0318 2.466128e+02 0 0
0.150000 0 0 71.7987 2.466128e+02 0 0
0.155000 0 0 70.5657 2.466128e+02 0 0
0.160000 0 0 69.3326 2.466128e+02 0 0
0.165000 0 0 68.0995 2.466128e+02 0 0
0.170000 0 0 66.8665 2.466128e+02 0 0
0.175000 0 0 65.6334 2.466128e+02 0 0
0.180000 0 0 64.4004 2.466128e+02 0 0
0.185000 0 0 63.1673 2.466128e+02 0 0
0.190000 0 0 61.9342 2.466128e+02 0 0
0.195000 0 0 60.7012 2.466128e+02 0 0
0.200000 0 0 59.4681 2.466128e+02 0 0
0.205000 0 0 58.235 2.466128e+02 0 0
0.210000 0 0 57.002 2.466128e+02 0 0
0.215000 0 0 55.7689 2.466128e+02 0 0
0.220000 0 0 54.5358 2.466128e+02 0 0
0.225000 0 0 53.3028 2.466128e+02 0 0
0.230000 0 0 52.0697 2.466128e+02 0 0
0.235000 0 0 50.8366 2.466128e+02 0 0
0.240000 0 0 49.6036 2.466128e+02 0 0
0.245000 0 0 48.3705 2.466128e+02 0 0
0.250000 0 0 47.1375 2.466128e+02 0 0
0.255000 0 0 45.9044 2.466128e+02 0 0
0.260000 0 0 44.6713 2.466128e+02 0 0
0.265000 0 0 43.4383 2.466128e+02 0 0
0.270000 0 0 42.2052 2.466128e+02 0 0
0.275000 0 0 40.9721 2.466128e+02 0 0
0.280000 0 0 39.7391 2.466128e+02 0 0
0.285000 0 0 38.506 2.466128e+02 0 0
0.290000 0 0 37.273 2.466128e+02 0 0
0.295000 0 0 36.0399 2.466128e+02 0 0
0.300000 0 0 34.8068 2.466128e+02 0 0
0.305000 0 0 33.5738 2.466128e+02 0 0
0.310000 0 0 32.3407 2.466128e+02 0 0
0.315000 0 0 31.1076 2.466128e+02 0 0
0.320000 0 0 29.8746 2.466128e+02 0 0
0.325000 0 0 28.6415 2.466128e+02 0 0
0.330000 0 0 27.4084 2.466128e+02 0 0
0.335000 0 0 26.1754 2.466128e+02 0 0
0.340000 0 0 24.9423 2.466128e+02 0 0
0.345000 0 0 23.8342 2.067742e+02 0 0
0.350000 0 0 22.7732 2.277450e+02 0 0
0.355000 0 0 21.5013 2.750855e+02 0 0
0.360000 0 0 20.0996 2.778101e+02 0 0
0.365000 0 0 18.8011 2.341132e+02 0 0
0.370000 0 0 17.7643 1.841627e+02 0 0
0.375000 0 0 16.924 1.555134e+02 0 0
0.380000 0 0 16.1744 1.469987e+02 0 0
0.385000 0 0 15.4401 1.478358e+02 0 0
0.390000 0 0 14.6848 1.554035e+02 0 0
0.395000 0 0 13.8781 1.669185e+02 0 0
0.400000 0 0 13.0231 1.743190e+02 0 0
0.405000 0 0 12.1426 1.770946e+02 0 0
0.410000 0 0 11.262 1.739836e+02 0 0
0.415000 0 0 10.4147 1.637251e+02 0 0
0.420000 0 0 9.63628 1.470395e+02 0 0
0.425000 0 0 8.93415 1.352839e+02 0 0
0.430000 0 0 8.26869 1.323752e+02 0 0
0.435000 0 0 7.59945 1.345203e+02 0 0
0.440000 0 0 6.94272 1.261341e+02 0 0
0.445000 0 0 6.35847 1.055328e+02 0 0
0.450000 0 0 5.89331 8.234145e+01 0 0
0.455000 0 0 5.51583 7.057473e+01 0 0
0.460000 0 0 5.16844 7.000955e+01 0 0
0.465000 0 0 4.81766 6.938547e+01 0 0
0.470000 0 0 4.48378 6.324529e+01 0 0
0.475000 0 0 4.1934 5.279156e+01 0 0
0.480000 0 0 3.95003 4.523626e+01 0 0
0.485000 0 0 3.7342 4.178080e+01 0 0
0.490000 0 0 3.52803 4.044730e+01 0 0
0.495000 0 0 3.33315 3.715796e+01 0 0
0.500000 0 0 3.15991 3.181943e+01 0 0
0.505000 0 0 3.01205 2.797959e+01 0 0
0.510000 0 0 2.87356 2.807291e+01 0 0
0.515000 0 0 2.72526 3.136760e+01 0 0
0.520000 0 0 2.56692 3.109773e+01 0 0
0.525000 0 0 2.42296 2.561811e+01 0 0
0.530000 0 0 2.31646 1.747009e+01 0 0
0.535000 0 0 2.23989 1.401626e+01 0 0
0.540000 0 0 2.1677 1.572302e+01 0 0
0.545000 0 0 2.08101 1.842501e+01 0 0
0.550000 0 0 1.98873 1.795826e+01 0 0
0.555000 0 0 1.90662 1.449174e+01 0 0
0.560000 0 0 1.84391 1.069068e+01 0 0
0.565000 0 0 1.79874 7.474544e+00 0 0
0.570000 0 0 1.76812 4.904197e+00 0 0
0.575000 0 0 1.74818 3.229841e+00 0 0
0.580000 0 0 1.73429 2.478518e+00 0 0
0.585000 0 0 1.72228 2.362330e+00 0 0
0.590000 0 0 1.71031 2.461953e+00 0 0
0.595000 0 0 1.69732 2.748898e+00 0 0
0.600000 0 0 1.68401 2.400464e+00 0 0
0.605000 0 0 1.67504 1.017830e+00 0 0
0.610000 0 0 1.67524 -1.012994e+00 0 0
0.615000 0 0 1.68207 -1.376317e+00 0 0
0.620000 0 0 1.68558 3.137460e-01 0 0
0.625000 0 0 1.67774 2.383955e+00 0 0
0.630000 0 0 1.667 1.383626e+00 0 0
0.635000 0 0 1.66919 -2.756822e+00 0 0
0.640000 0 0 1.69246 -5.914739e+00 0 0
0.645000 0 0 1.72198 -5.260413e+00 0 0
0.650000 0 0 1.73899 -1.219400e+00 0 0
0.655000 0 0 1.73573 2.272214e+00 0 0
0.660000 0 0 1.71878 4.257058e+00 0 0
0.665000 0 0 1.69553 4.856766e+00 0 0
0.670000 0 0 1.6719 4.423815e+00 0 0
0.675000 0 0 1.65297 2.980546e+00 0 0
0.680000 0 0 1.64264 1.214360e+00 0 0
0.685000 0 0 1.64022 -1.873402e-01 0 0
0.690000 0 0 1.64388 -1.178647e+00 0 0
0.695000 0 0 1.64999 -1.035185e+00 0 0
0.700000 0 0 1.65193 4.930112e-01 0 0
0.705000 0 0 1.64338 2.783877e+00 0 0
0.710000 0 0 1.62735 3.279887e+00 0 0
0.715000 0 0 1.61403 1.704529e+00 0 0
0.720000 0 0 1.61073 7.929523e-02 0 0
0.725000 0 0 1.60837 1.349328e+00 0 0
0.730000 0 0 1.59241 5.415012e+00 0 0
0.735000 0 0 1.55708 8.163827e+00 0 0
0.740000 0 0 1.51629 7.601606e+00 0 0
0.745000 0 0 1.48604 4.383423e+00 0 0
0.750000 0 0 1.46978 2.440341e+00 0 0
0.755000 0 0 1.45842 2.427644e+00 0 0
0.760000 0 0 1.44345 3.475908e+00 0 0
0.765000 0 0 1.42495 3.791656e+00 0 0
0.770000 0 0 1.40684 3.334594e+00 0 0
0.775000 0 0 1.38993 3.767667e+00 0 0
0.780000 0 0 1.36578 6.232616e+00 0 0
0.785000 0 0 1.32456 1.022473e+01 0 0
0.790000 0 0 1.26953 1.107400e+01 0 0
0.795000 0 0 1.22095 7.644219e+00 0 0
0.800000 0 0 1.19795 1.877317e+00 0 0
0.805000 0 0 1.19627 -5.976748e-01 0 0
0.810000 0 0 1.19785 5.761689e-01 0 0
0.815000 0 0 1.18794 3.291529e+00 0 0
0.820000 0 0 1.16588 5.440410e+00 0 0
0.825000 0 0 1.13449 6.997802e+00 0 0
0.830000 0 0 1.09761 7.568861e+00 0 0
0.835000 0 0 1.06068 7.017296e+00 0 0
0.840000 0 0 1.02903 5.617567e+00 0 0
0.845000 0 0 1.00391 4.498391e+00 0 0
0.850000 0 0 0.983379 3.781847e+00 0 0
0.855000 0 0 0.965612 3.341266e+00 0 0
0.860000 0 0 0.949817 2.992044e+00 0 0
0.865000 0 0 0.93554 2.740014e+00 0 0
0.870000 0 0 0.921808 2.829581e+00 0 0
0.875000 0 0 0.906477 3.379291e+00 0 0
0.880000 0 0 0.887342 4.275613e+00 0 0
0.885000 0 0 0.864374 4.837035e+00 0 0
0.890000 0 0 0.83972 4.949917e+00 0 0
0.895000 0 0 0.815638 4.602764e+00 0 0
0.900000 0 0 0.794499 3.771862e+00 0 0
0.905000 0 0 0.778725 2.463789e+00 0 0
0.910000 0 0 0.769119 1.541935e+00 0 0
0.915000 0 0 0.761674 1.599253e+00 0 0
0.920000 0 0 0.751598 2.481038e+00 0 0
0.925000 0 0 0.738108 2.755281e+00 0 0
0.930000 0 0 0.725638 2.073476e+00 0 0
0.935000 0 0 0.718365 9.517915e-01 0 0
0.940000 0 0 0.714248 8.868417e-01 0 0
0.945000 0 0 0.707577 1.973571e+00 0 0
0.950000 0 0 0.694723 2.934048e+00 0 0
0.955000 0 0 0.680578 2.489524e+00 0 0
0.960000 0 0 0.6721 7.771548e-01 0 0
0.965000 0 0 0.670936 -3.685574e-02 0 0
0.970000 0 0 0.669725 7.954161e-01 0 0
0.975000 0 0 0.660773 2.739029e+00 0 0
0.980000 0 0 0.644388 3.593384e+00 0 0
0.985000 0 0 0.627051 3.120381e+00 0 0
0.990000 0 0 0.614073 2.203025e+00 0 0
0.995000 0 0 0.603599 2.128520e+00 0 0
1.000000 0 0 0.591376 2.873006e+00 0 0
1.005 0 0 0.576592 2.95688 0 0
1.01 0 0 0.561807 2.95688 0 0
1.015 0 0 0.547023 2.95688 0 0
1.02 0 0 0.532238 2.95688 0 0
1.025 0 0 0.517454 2.95688 0 0
1.03 0 0 0.50267 2.95688 0 0
1.035 0 0 0.487885 2.95688 0 0
1.04 0 0 0.473101 2.95688 0 0
1.045 0 0 0.458316 2.95688 0 0
1.05 0 0 0.443532 2.95688 0 0
1.055 0 0 0.428748 2.95688 0 0
1.06 0 0 0.413963 2.95688 0 0
1.065 0 0 0.399179 2.95688 0 0
1.07 0 0 0.384394 2.95688 0 0
1.075 0 0 0.36961 2.95688 0 0
1.08 0 0 0.354826 2.95688 0 0
1.085 0 0 0.340041 2.95688 0 0
1.09 0 0 0.325257 2.95688 0 0
1.095 0 0 0.310472 2.95688 0 0
1.1 0 0 0.295688 2.95688 0 0
1.105 0 0 0.280904 2.95688 0 0
1.11 0 0 0.266119 2.95688 0 0
1.115 0 0 0.251335 2.95688 0 0
1.12 0 0 0.23655 2.95688 0 0
1.125 0 0 0.221766 2.95688 0 0
1.13 0 0 0.206982 2.95688 0 0
1.135 0 0 0.192197 2.95688 0 0
1.14 0 0 0.177413 2.95688 0 0
1.145 0 0 0.162628 2.95688 0 0
1.15 0 0 0.147844 2.95688 0 0
1.155 0 0 0.13306 2.95688 0 0
1.16 0 0 0.118275 2.95688 0 0
1.165 0 0 0.103491 2.95688 0 0
1.17 0 0 0.0887064 2.95688 0 0
1.175 0 0 0.073922 2.95688 0 0
1.18 0 0 0.0591376 2.95688 0 0
1.185 0 0 0.0443532 2.95688 0 0
1.19 0 0 0.0295688 2.95688 0 0
1.195 0 0 0.0147844 2.95688 0 0
1.200000 0 0 0 0 0 0
1.205000 0 0 0 0 0 0
1.210000 0 0 0 0 0 0
1.215000 0 0 0 0 0 0
1.220000 0 0 0 0 0 0
1.225000 0 0 0 0 0 0
1.230000 0 0 0 0 0 0
1.235000 0 0 0 0 0 0
1.240000 0 0 0 0 0 0
1.245000 0 0 0 0 0 0
1.250000 0 0 0 0 0 0
1.255000 0 0 0 0 0 0
1.260000 0 0 0 0 0 0
1.265000 0 0 0 0 0 0
1.270000 0 0 0 0 0 0
1.275000 0 0 0 0 0 0
1.280000 0 0 0 0 0 0
1.285000 0 0 0 0 0 0
1.290000 0 0 0 0 0 0
1.295000 0 0 0 0 0 0
1.300000 0 0 0 0 0 0
1.305000 0 0 0 0 0 0
1.310000 0 0 0 0 0 0
1.315000 0 0 0 0 0 0
1.320000 0 0 0 0 0 0
1.325000 0 0 0 0 0 0
1.330000 0 0 0 0 0 0
1.335000 0 0 0 0 0 0
1.340000 0 0 0 0 0 0
1.345000 0 0 0 0 0 0
1.350000 0 0 0 0 0 0
1.355000 0 0 0 0 0 0
1.360000 0 0 0 0 0 0
1.365000 0 0 0 0 0 0
1.370000 0 0 0 0 0 0
1.375000 0 0 0 0 0 0
1.380000 0 0 0 0 0 0
1.385000 0 0 0 0 0 0
1.390000 0 0 0 0 0 0
1.395000 0 0 0 0 0 0
1.400000 0 0 0 0 0 0
1.405000 0 0 0 0 0 0
1.410000 0 0 0 0 0 0
1.415000 0 0 0 0 0 0
1.420000 0 0 0 0 0 0
1.425000 0 0 0 0 0 0
1.430000 0 0 0 0 0 0
1.435000 0 0 0 0 0 0
1.440000 0 0 0 0 0 0
1.445000 0 0 0 0 0 0
1.450000 0 0 0 0 0 0
1.455000 0 0 0 0 0 0
1.460000 0 0 0 0 0 0
1.465000 0 0 0 0 0 0
1.470000 0 0 0 0 0 0
1.475000 0 0 0 0 0 0
1.480000 0 0 0 0 0 0
1.485000 0 0 0 0 0 0
1.490000 0 0 0 0 0 0
1.495000 0 0 0 0 0 0
1.500000 0 0 0 0 0 0
1.505000 0 0 0 0 0 0
1.510000 0 0 0 0 0 0
1.515000 0 0 0 0 0 0
1.520000 0 0 0 0 0 0
1.525000 0 0 0 0 0 0
1.530000 0 0 0 0 0 0
1.535000 0 0 0 0 0 0
1.540000 0 0 0 0 0 0
1.545000 0 0 0 0 0 0
1.550000 0 0 0 0 0 0
1.555000 0 0 0 0 0 0
1.560000 0 0 0 0 0 0
1.565000 0 0 0 0 0 0
1.570000 0 0 0 0 0 0
1.575000 0 0 0 0 0 0
1.580000 0 0 0 0 0 0
1.585000 0 0 0 0 0 0
1.590000 0 0 0 0 0 0
1.595000 0 0 0 0 0 0
1.600000 0 0 0 0 0 0
1.605000 0 0 0 0 0 0
1.610000 0 0 0 0 0 0
1.615000 0 0 0 0 0 0
1.620000 0 0 0 0 0 0
1.625000 0 0 0 0 0 0
1.630000 0 0 0 0 0 0
1.635000 0 0 0 0 0 0
1.640000 0 0 0 0 0 0
1.645000 0 0 0 0 0 0
1.650000 0 0 0 0 0 0
1.655000 0 0 0 0 0 0
1.660000 0 0 0 0 0 0
1.665000 0 0 0 0 0 0
1.670000 0 0 0 0 0 0
1.675000 0 0 0 0 0 0
1.680000 0 0 0 0 0 0
1.685000 0 0 0 0 0 0
1.690000 0 0 0 0 0 0
1.695000 0 0 0 0 0 0
1.700000 0 0 0 0 0 0
1.705000 0 0 0 0 0 0
1.710000 0 0 0 0 0 0
1.715000 0 0 0 0 0 0
1.720000 0 0 0 0 0 0
1.725000 0 0 0 0 0 0
1.730000 0 0 0 0 0 0
1.735000 0 0 0 0 0 0
1.740000 0 0 0 0 0 0
1.745000 0 0 0 0 0 0
1.750000 0 0 0 0 0 0
1.755000 0 0 0 0 0 0
1.760000 0 0 0 0 0 0
1.765000 0 0 0 0 0 0
1.770000 0 0 0 0 0 0
1.775000 0 0 0 0 0 0
1.780000 0 0 0 0 0 0
1.785000 0 0 0 0 0 0
1.790000 0 0 0 0 0 0
1.795000 0 0 0 0 0 0
1.800000 0 0 0 0 0 0
1.805000 0 0 0 0 0 0
1.810000 0 0 0 0 0 0
1.815000 0 0 0 0 0 0
1.820000 0 0 0 0 0 0
1.825000 0 0 0 0 0 0
1.830000 0 0 0 0 0 0
1.835000 0 0 0 0 0 0
1.840000 0 0 0 0 0 0
1.845000 0 0 0 0 0 0
1.850000 0 0 0 0 0 0
1.855000 0 0 0 0 0 0
1.860000 0 0 0 0 0 0
1.865000 0 0 0 0 0 0
1.870000 0 0 0 0 0 0
1.875000 0 0 0 0 0 0
1.880000 0 0 0 0 0 0
1.885000 0 0 0 0 0 0
1.890000 0 0 0 0 0 0
1.895000 0 0 0 0 0 0
1.900000 0 0 0 0 0 0
1.905000 0 0 0 0 0 0
1.910000 0 0 0 0 0 0
1.915000 0 0 0 0 0 0
1.920000 0 0 0 0 0 0
1.925000 0 0 0 0 0 0
1.930000 0 0 0 0 0 0
1.935000 0 0 0 0 0 0
1.940000 0 0 0 0 0 0
1.945000 0 0 0 0 0 0
1.950000 0 0 0 0 0 0
1.955000 0 0 0 0 0 0
1.960000 0 0 0 0 0 0
1.965000 0 0 0 0 0 0
1.970000 0 0 0 0 0 0
1.975000 0 0 0 0 0 0
1.980000 0 0 0 0 0 0
1.985000 0 0 0 0 0 0
1.990000 0 0 0 0 0 0
1.995000 0 0 0 0 0 0
2.000000 0 0 0 0 0 0
2.005000 0 0 0 0 0 0
2.010000 0 0 0 0 0 0
2.015000 0 0 0 0 0 0
2.020000 0 0 0 0 0 0
2.025000 0 0 0 0 0 0
2.030000 0 0 0 0 0 0
2.035000 0 0 0 0 0 0
2.040000 0 0 0 0 0 0
2.045000 0 0 0 0 0 0
2.050000 0 0 0 0 0 0
2.055000 0 0 0 0 0 0
2.060000 0 0 0 0 0 0
2.065000 0 0 0 0 0 0
2.070000 0 0 0 0 0 0
2.075000 0 0 0 0 0 0
2.080000 0 0 0 0 0 0
2.085000 0 0 0 0 0 0
2.090000 0 0 0 0 0 0
2.095000 0 0 0 0 0 0
2.100000 0 0 0 0 0 0
2.105000 0 0 0 0 0 0
2.110000 0 0 0 0 0 0
2.115000 0 0 0 0 0 0
2.120000 0 0 0 0 0 0
2.125000 0 0 0 0 0 0
2.130000 0 0 0 0 0 0
2.135000 0 0 0 0 0 0
2.140000 0 0 0 0 0 0
2.145000 0 0 0 0 0 0
2.150000 0 0 0 0 0 0
2.155000 0 0 0 0 0 0
2.160000 0 0 0 0 0 0
2.165000 0 0 0 0 0 0
2.170000 0 0 0 0 0 0
2.175000 0 0 0 0 0 0
2.180000 0 0 0 0 0 0
2.185000 0 0 0 0 0 0
2.190000 0 0 0 0 0 0
2.195000 0 0 0 0 0 0
2.200000 0 0 0 0 0 0
2.205000 0 0 0 0 0 0
2.210000 0 0 0 0 0 0
2.215000 0 0 0 0 0 0
2.220000 0 0 0 0 0 0
2.225000 0 0 0 0 0 0
2.230000 0 0 0 0 0 0
2.235000 0 0 0 0 0 0
2.240000 0 0 0 0 0 0
2.245000 0 0 0 0 0 0
2.250000 0 0 0 0 0 0
2.255000 0 0 0 0 0 0
2.260000 0 0 0 0 0 0
2.265000 0 0 0 0 0 0
2.270000 0 0 0 0 0 0
2.275000 0 0 0 0 0 0
2.280000 0 0 0 0 0 0
2.285000 0 0 0 0 0 0
2.290000 0 0 0 0 0 0
2.295000 0 0 0 0 0 0
2.300000 0 0 0 0 0 0
2.305000 0 0 0 0 0 0
2.310000 0 0 0 0 0 0
2.315000 0 0 0 0 0 0
2.320000 0 0 0 0 0 0
2.325000 0 0 0 0 0 0
2.330000 0 0 0 0 0 0
2.335000 0 0 0 0 0 0
2.340000 0 0 0 0 0 0
2.345000 0 0 0 0 0 0
2.350000 0 0 0 0 0 0
2.355000 0 0 0 0 0 0
2.360000 0 0 0 0 0 0
2.365000 0 0 0 0 0 0
2.370000 0 0 0 0 0 0
2.375000 0 0 0 0 0 0
2.380000 0 0 0 0 0 0
2.385000 0 0 0 0 0 0
2.390000 0 0 0 0 0 0
2.395000 0 0 0 0 0 0
2.400000 0 0 0 0 0 0
2.405000 0 0 0 0 0 0
