# Supplementary material for: Refining amino acid hydrophobicity for dynamics simulation of membrane proteins
Source: PeerJ. 2018 Jan 10;6:e4230. doi: 10.7717/peerj.4230 (PMC5767086; doi:10.7717/peerj.4230)
Supplement: Supplemental Information 1 — Version 2.4 of the CgProt force field is included as a tar.gz archive. The package includes parameter text files, Python scripts, and equilibrated bilayer coordinates needed for simulations with the free Gromacs software package. [file peerj-06-4230-s001.tgz › cgprot24/nb/table_S1_S1.xvg]

0.000000 0 0 188.462 4.985726e+02 0 0
0.004000 0 0 186.468 4.985726e+02 0 0
0.008000 0 0 184.473 4.985726e+02 0 0
0.012000 0 0 182.479 4.985726e+02 0 0
0.016000 0 0 180.485 4.985726e+02 0 0
0.020000 0 0 178.49 4.985726e+02 0 0
0.024000 0 0 176.496 4.985726e+02 0 0
0.028000 0 0 174.502 4.985726e+02 0 0
0.032000 0 0 172.508 4.985726e+02 0 0
0.036000 0 0 170.513 4.985726e+02 0 0
0.040000 0 0 168.519 4.985726e+02 0 0
0.044000 0 0 166.525 4.985726e+02 0 0
0.048000 0 0 164.53 4.985726e+02 0 0
0.052000 0 0 162.536 4.985726e+02 0 0
0.056000 0 0 160.542 4.985726e+02 0 0
0.060000 0 0 158.548 4.985726e+02 0 0
0.064000 0 0 156.553 4.985726e+02 0 0
0.068000 0 0 154.559 4.985726e+02 0 0
0.072000 0 0 152.565 4.985726e+02 0 0
0.076000 0 0 150.57 4.985726e+02 0 0
0.080000 0 0 148.576 4.985726e+02 0 0
0.084000 0 0 146.582 4.985726e+02 0 0
0.088000 0 0 144.588 4.985726e+02 0 0
0.092000 0 0 142.593 4.985726e+02 0 0
0.096000 0 0 140.599 4.985726e+02 0 0
0.100000 0 0 138.605 4.985726e+02 0 0
0.104000 0 0 136.61 4.985726e+02 0 0
0.108000 0 0 134.616 4.985726e+02 0 0
0.112000 0 0 132.622 4.985726e+02 0 0
0.116000 0 0 130.627 4.985726e+02 0 0
0.120000 0 0 128.633 4.985726e+02 0 0
0.124000 0 0 126.639 4.985726e+02 0 0
0.128000 0 0 124.645 4.985726e+02 0 0
0.132000 0 0 122.65 4.985726e+02 0 0
0.136000 0 0 120.656 4.985726e+02 0 0
0.140000 0 0 118.662 4.985726e+02 0 0
0.144000 0 0 116.667 4.985726e+02 0 0
0.148000 0 0 114.673 4.985726e+02 0 0
0.152000 0 0 112.679 4.985726e+02 0 0
0.156000 0 0 110.685 4.985726e+02 0 0
0.160000 0 0 108.69 4.985726e+02 0 0
0.164000 0 0 106.696 4.985726e+02 0 0
0.168000 0 0 104.702 4.985726e+02 0 0
0.172000 0 0 102.707 4.985726e+02 0 0
0.176000 0 0 100.713 4.985726e+02 0 0
0.180000 0 0 98.7188 4.985726e+02 0 0
0.184000 0 0 96.7245 4.985726e+02 0 0
0.188000 0 0 94.7302 4.985726e+02 0 0
0.192000 0 0 92.736 4.985726e+02 0 0
0.196000 0 0 90.7417 4.985726e+02 0 0
0.200000 0 0 88.7474 4.985726e+02 0 0
0.204000 0 0 86.7531 4.985726e+02 0 0
0.208000 0 0 84.7588 4.985726e+02 0 0
0.212000 0 0 82.7645 4.985726e+02 0 0
0.216000 0 0 80.7702 4.985726e+02 0 0
0.220000 0 0 78.7759 4.985726e+02 0 0
0.224000 0 0 76.7816 4.985726e+02 0 0
0.228000 0 0 74.7873 4.985726e+02 0 0
0.232000 0 0 72.7931 4.985726e+02 0 0
0.236000 0 0 70.7988 4.985726e+02 0 0
0.240000 0 0 68.8045 4.985726e+02 0 0
0.244000 0 0 66.8102 4.985726e+02 0 0
0.248000 0 0 64.8159 4.985726e+02 0 0
0.252000 0 0 62.8216 4.985726e+02 0 0
0.256000 0 0 60.8273 4.985726e+02 0 0
0.260000 0 0 58.833 4.985726e+02 0 0
0.264000 0 0 56.8387 4.985726e+02 0 0
0.268000 0 0 54.8444 4.985726e+02 0 0
0.272000 0 0 52.8502 4.985726e+02 0 0
0.276000 0 0 50.8559 4.985726e+02 0 0
0.280000 0 0 48.8616 4.985726e+02 0 0
0.284000 0 0 46.8673 4.985726e+02 0 0
0.288000 0 0 44.873 4.985726e+02 0 0
0.292000 0 0 42.8787 4.985726e+02 0 0
0.296000 0 0 40.8844 4.985726e+02 0 0
0.300000 0 0 38.8901 4.985726e+02 0 0
0.304000 0 0 36.8958 4.985726e+02 0 0
0.308000 0 0 34.9143 4.928572e+02 0 0
0.312000 0 0 32.9478 4.910037e+02 0 0
0.316000 0 0 30.9811 4.930124e+02 0 0
0.320000 0 0 28.9988 4.983893e+02 0 0
0.324000 0 0 26.9968 5.021105e+02 0 0
0.328000 0 0 24.9859 5.028644e+02 0 0
0.332000 0 0 22.9779 5.006510e+02 0 0
0.336000 0 0 20.9846 4.954703e+02 0 0
0.340000 0 0 19.0203 4.850829e+02 0 0
0.344000 0 0 17.1182 4.642021e+02 0 0
0.348000 0 0 15.321 4.326049e+02 0 0
0.352000 0 0 13.6716 3.902915e+02 0 0
0.356000 0 0 12.2129 3.374625e+02 0 0
0.360000 0 0 10.9677 2.867848e+02 0 0
0.364000 0 0 9.90573 2.458029e+02 0 0
0.368000 0 0 8.98832 2.145168e+02 0 0
0.372000 0 0 8.17667 1.929266e+02 0 0
0.376000 0 0 7.43292 1.796753e+02 0 0
0.380000 0 0 6.73897 1.672465e+02 0 0
0.384000 0 0 6.09539 1.544859e+02 0 0
0.388000 0 0 5.50352 1.413935e+02 0 0
0.392000 0 0 4.96469 1.279693e+02 0 0
0.396000 0 0 4.47911 1.151295e+02 0 0
0.400000 0 0 4.04108 1.042075e+02 0 0
0.404000 0 0 3.64288 9.521457e+01 0 0
0.408000 0 0 3.27679 8.815080e+01 0 0
0.412000 0 0 2.93513 8.293538e+01 0 0
0.416000 0 0 2.61297 7.812469e+01 0 0
0.420000 0 0 2.3103 7.318573e+01 0 0
0.424000 0 0 2.02765 6.811850e+01 0 0
0.428000 0 0 1.76553 6.292300e+01 0 0
0.432000 0 0 1.52431 5.775023e+01 0 0
0.436000 0 0 1.30279 5.310208e+01 0 0
0.440000 0 0 1.09874 4.901858e+01 0 0
0.444000 0 0 0.909889 4.549971e+01 0 0
0.448000 0 0 0.733987 4.254505e+01 0 0
0.452000 0 0 0.569175 3.986544e+01 0 0
0.456000 0 0 0.415027 3.721355e+01 0 0
0.460000 0 0 0.27143 3.458940e+01 0 0
0.464000 0 0 0.138275 3.199297e+01 0 0
0.468000 0 0 0.01544 2.944150e+01 0 0
0.472000 0 0 -0.097529 2.708019e+01 0 0
0.476000 0 0 -0.201499 2.494186e+01 0 0
0.480000 0 0 -0.297362 2.302651e+01 0 0
0.484000 0 0 -0.386009 2.133414e+01 0 0
0.488000 0 0 -0.468274 1.981002e+01 0 0
0.492000 0 0 -0.544559 1.834130e+01 0 0
0.496000 0 0 -0.615073 1.692457e+01 0 0
0.500000 0 0 -0.680025 1.555985e+01 0 0
0.504000 0 0 -0.739622 1.424780e+01 0 0
0.508000 0 0 -0.794117 1.301582e+01 0 0
0.512000 0 0 -0.843874 1.187812e+01 0 0
0.516000 0 0 -0.889268 1.083470e+01 0 0
0.520000 0 0 -0.930677 9.885570e+00 0 0
0.524000 0 0 -0.968472 9.021440e+00 0 0
0.528000 0 0 -1.0029 8.198173e+00 0 0
0.532000 0 0 -1.0341 7.410049e+00 0 0
0.536000 0 0 -1.06223 6.657067e+00 0 0
0.540000 0 0 -1.08741 5.939227e+00 0 0
0.544000 0 0 -1.10979 5.259432e+00 0 0
0.548000 0 0 -1.12954 4.621335e+00 0 0
0.552000 0 0 -1.14682 4.024949e+00 0 0
0.556000 0 0 -1.16179 3.470273e+00 0 0
0.560000 0 0 -1.17463 2.956401e+00 0 0
0.564000 0 0 -1.18548 2.470633e+00 0 0
0.568000 0 0 -1.19443 2.008879e+00 0 0
0.572000 0 0 -1.20158 1.571139e+00 0 0
0.576000 0 0 -1.20703 1.157412e+00 0 0
0.580000 0 0 -1.21088 7.684528e-01 0 0
0.584000 0 0 -1.21322 4.064407e-01 0 0
0.588000 0 0 -1.21416 7.151399e-02 0 0
0.592000 0 0 -1.21382 -2.363272e-01 0 0
0.596000 0 0 -1.21231 -5.171037e-01 0 0
0.600000 0 0 -1.20972 -7.745345e-01 0 0
0.604000 0 0 -1.20614 -1.011363e+00 0 0
0.608000 0 0 -1.20165 -1.227588e+00 0 0
0.612000 0 0 -1.19635 -1.423212e+00 0 0
0.616000 0 0 -1.1903 -1.598847e+00 0 0
0.620000 0 0 -1.18358 -1.758847e+00 0 0
0.624000 0 0 -1.17625 -1.904057e+00 0 0
0.628000 0 0 -1.16836 -2.034478e+00 0 0
0.632000 0 0 -1.15999 -2.150109e+00 0 0
0.636000 0 0 -1.15118 -2.254282e+00 0 0
0.640000 0 0 -1.14196 -2.352983e+00 0 0
0.644000 0 0 -1.13236 -2.446333e+00 0 0
0.648000 0 0 -1.1224 -2.534331e+00 0 0
0.652000 0 0 -1.11209 -2.617045e+00 0 0
0.656000 0 0 -1.10147 -2.696323e+00 0 0
0.660000 0 0 -1.09053 -2.773003e+00 0 0
0.664000 0 0 -1.07929 -2.847084e+00 0 0
0.668000 0 0 -1.06775 -2.918567e+00 0 0
0.672000 0 0 -1.05594 -2.986514e+00 0 0
0.676000 0 0 -1.04387 -3.047068e+00 0 0
0.680000 0 0 -1.03158 -3.099813e+00 0 0
0.684000 0 0 -1.01908 -3.144748e+00 0 0
0.688000 0 0 -1.00643 -3.181875e+00 0 0
0.692000 0 0 -0.993644 -3.207340e+00 0 0
0.696000 0 0 -0.98079 -3.216975e+00 0 0
0.700000 0 0 -0.96793 -3.210780e+00 0 0
0.704000 0 0 -0.955125 -3.188753e+00 0 0
0.708000 0 0 -0.942441 -3.150872e+00 0 0
0.712000 0 0 -0.92994 -3.096881e+00 0 0
0.716000 0 0 -0.917687 -3.026709e+00 0 0
0.720000 0 0 -0.905748 -2.940354e+00 0 0
0.724000 0 0 -0.894186 -2.837818e+00 0 0
0.728000 0 0 -0.883064 -2.722204e+00 0 0
0.732000 0 0 -0.872415 -2.601362e+00 0 0
0.736000 0 0 -0.862259 -2.475673e+00 0 0
0.740000 0 0 -0.852616 -2.345138e+00 0 0
0.744000 0 0 -0.843505 -2.209866e+00 0 0
0.748000 0 0 -0.83493 -2.078954e+00 0 0
0.752000 0 0 -0.826859 -1.958219e+00 0 0
0.756000 0 0 -0.819251 -1.847660e+00 0 0
0.760000 0 0 -0.812065 -1.747277e+00 0 0
0.764000 0 0 -0.805259 -1.658017e+00 0 0
0.768000 0 0 -0.798777 -1.585545e+00 0 0
0.772000 0 0 -0.792551 -1.530807e+00 0 0
0.776000 0 0 -0.786507 -1.493803e+00 0 0
0.780000 0 0 -0.780577 -1.474534e+00 0 0
0.784000 0 0 -0.774689 -1.471407e+00 0 0
0.788000 0 0 -0.768787 -1.481937e+00 0 0
0.792000 0 0 -0.762816 -1.506093e+00 0 0
0.796000 0 0 -0.75672 -1.543876e+00 0 0
0.800000 0 0 -0.750446 -1.594984e+00 0 0
0.804000 0 0 -0.743952 -1.653253e+00 0 0
0.808000 0 0 -0.737214 -1.716245e+00 0 0
0.812000 0 0 -0.730215 -1.783961e+00 0 0
0.816000 0 0 -0.722936 -1.856400e+00 0 0
0.820000 0 0 -0.715359 -1.932425e+00 0 0
0.824000 0 0 -0.707478 -2.007977e+00 0 0
0.828000 0 0 -0.699296 -2.082696e+00 0 0
0.832000 0 0 -0.690817 -2.156583e+00 0 0
0.836000 0 0 -0.682045 -2.229637e+00 0 0
0.840000 0 0 -0.672981 -2.301944e+00 0 0
0.844000 0 0 -0.66363 -2.373582e+00 0 0
0.848000 0 0 -0.653993 -2.444553e+00 0 0
0.852000 0 0 -0.644074 -2.514856e+00 0 0
0.856000 0 0 -0.633875 -2.584591e+00 0 0
0.860000 0 0 -0.623397 -2.654693e+00 0 0
0.864000 0 0 -0.612637 -2.725389e+00 0 0
0.868000 0 0 -0.601593 -2.796678e+00 0 0
0.872000 0 0 -0.590263 -2.868561e+00 0 0
0.876000 0 0 -0.578645 -2.940329e+00 0 0
0.880000 0 0 -0.566742 -3.010420e+00 0 0
0.884000 0 0 -0.554564 -3.078775e+00 0 0
0.888000 0 0 -0.542115 -3.145397e+00 0 0
0.892000 0 0 -0.529403 -3.210211e+00 0 0
0.896000 0 0 -0.516441 -3.269617e+00 0 0
0.900000 0 0 -0.503256 -3.321612e+00 0 0
0.904000 0 0 -0.489878 -3.366196e+00 0 0
0.908000 0 0 -0.476336 -3.403369e+00 0 0
0.912000 0 0 -0.462661 -3.432508e+00 0 0
0.916000 0 0 -0.448891 -3.450418e+00 0 0
0.920000 0 0 -0.435073 -3.456646e+00 0 0
0.924000 0 0 -0.421254 -3.451192e+00 0 0
0.928000 0 0 -0.407479 -3.434058e+00 0 0
0.932000 0 0 -0.393796 -3.405804e+00 0 0
0.936000 0 0 -0.380247 -3.367196e+00 0 0
0.940000 0 0 -0.366872 -3.318236e+00 0 0
0.944000 0 0 -0.353714 -3.258925e+00 0 0
0.948000 0 0 -0.340815 -3.189532e+00 0 0
0.952000 0 0 -0.328205 -3.114291e+00 0 0
0.956000 0 0 -0.315906 -3.034664e+00 0 0
0.960000 0 0 -0.303934 -2.950651e+00 0 0
0.964000 0 0 -0.292307 -2.862252e+00 0 0
0.968000 0 0 -0.28104 -2.770898e+00 0 0
0.972000 0 0 -0.270137 -2.681032e+00 0 0
0.976000 0 0 -0.25959 -2.592973e+00 0 0
0.980000 0 0 -0.249391 -2.506719e+00 0 0
0.984000 0 0 -0.239534 -2.422276e+00 0 0
0.988000 0 0 -0.230008 -2.341228e+00 0 0
0.992000 0 0 -0.220798 -2.264833e+00 0 0
0.996000 0 0 -0.211883 -2.193092e+00 0 0
1.000000 0 0 -0.203247 -2.126003e+00 0 0
1.004000 0 0 -0.194869 -2.063518e+00 0 0
1.008000 0 0 -0.186733 -2.005251e+00 0 0
1.012000 0 0 -0.178822 -1.951121e+00 0 0
1.016000 0 0 -0.171118 -1.901128e+00 0 0
1.020000 0 0 -0.163607 -1.855272e+00 0 0
1.024000 0 0 -0.156272 -1.812757e+00 0 0
1.028000 0 0 -0.149103 -1.772044e+00 0 0
1.032000 0 0 -0.142093 -1.733097e+00 0 0
1.036000 0 0 -0.135235 -1.695914e+00 0 0
1.040000 0 0 -0.128523 -1.660441e+00 0 0
1.044000 0 0 -0.121952 -1.624879e+00 0 0
1.048000 0 0 -0.115526 -1.588356e+00 0 0
1.052000 0 0 -0.109247 -1.550870e+00 0 0
1.056000 0 0 -0.10312 -1.512423e+00 0 0
1.060000 0 0 -0.097149 -1.472696e+00 0 0
1.064000 0 0 -0.091342 -1.430286e+00 0 0
1.068000 0 0 -0.08571 -1.385027e+00 0 0
1.072000 0 0 -0.080266 -1.336917e+00 0 0
1.076000 0 0 -0.075019 -1.285957e+00 0 0
1.080000 0 0 -0.069981 -1.232609e+00 0 0
1.084000 0 0 -0.06516 -1.177410e+00 0 0
1.088000 0 0 -0.060564 -1.120361e+00 0 0
1.092000 0 0 -0.0562 -1.061464e+00 0 0
1.096000 0 0 -0.052075 -1.000907e+00 0 0
1.100000 0 0 -0.048191 -9.410743e-01 0 0
1.104000 0 0 -0.044544 -8.826842e-01 0 0
1.108000 0 0 -0.041128 -8.257361e-01 0 0
1.112000 0 0 -0.037937 -7.702301e-01 0 0
1.116000 0 0 -0.034963 -7.172075e-01 0 0
1.120000 0 0 -0.032192 -6.694885e-01 0 0
1.124000 0 0 -0.0296 -6.272310e-01 0 0
1.128000 0 0 -0.027167 -5.904348e-01 0 0
1.132000 0 0 -0.024869 -5.590891e-01 0 0
1.136000 0 0 -0.022688 -5.319024e-01 0 0
1.140000 0 0 -0.02061 -5.079874e-01 0 0
1.144000 0 0 -0.01862 -4.873443e-01 0 0
1.148000 0 0 -0.016707 -4.699729e-01 0 0
1.152000 0 0 -0.014856 -4.554794e-01 0 0
1.156000 0 0 -0.013063 -4.412983e-01 0 0
1.160000 0 0 -0.011326 -4.269666e-01 0 0
1.164000 0 0 -0.009647 -4.124843e-01 0 0
1.168000 0 0 -0.008026 -3.978514e-01 0 0
1.172000 0 0 -0.006469 -3.794965e-01 0 0
1.176000 0 0 -0.005004 -3.514236e-01 0 0
1.180000 0 0 -0.00367 -3.135378e-01 0 0
1.184000 0 0 -0.002508 -2.658390e-01 0 0
1.188000 0 0 -0.001557 -2.087802e-01 0 0
1.192000 0 0 -0.000835 -1.531142e-01 0 0
1.196000 0 0 -0.000324 -1.033951e-01 0 0
1.200000 0 0 0 0 0 0
1.204000 0 0 0 0 0 0
1.208000 0 0 0 0 0 0
1.212000 0 0 0 0 0 0
1.216000 0 0 0 0 0 0
1.220000 0 0 0 0 0 0
1.224000 0 0 0 0 0 0
1.228000 0 0 0 0 0 0
1.232000 0 0 0 0 0 0
1.236000 0 0 0 0 0 0
1.240000 0 0 0 0 0 0
1.244000 0 0 0 0 0 0
1.248000 0 0 0 0 0 0
1.252000 0 0 0 0 0 0
1.256000 0 0 0 0 0 0
1.260000 0 0 0 0 0 0
1.264000 0 0 0 0 0 0
1.268000 0 0 0 0 0 0
1.272000 0 0 0 0 0 0
1.276000 0 0 0 0 0 0
1.280000 0 0 0 0 0 0
1.284000 0 0 0 0 0 0
1.288000 0 0 0 0 0 0
1.292000 0 0 0 0 0 0
1.296000 0 0 0 0 0 0
1.300000 0 0 0 0 0 0
1.304000 0 0 0 0 0 0
1.308000 0 0 0 0 0 0
1.312000 0 0 0 0 0 0
1.316000 0 0 0 0 0 0
1.320000 0 0 0 0 0 0
1.324000 0 0 0 0 0 0
1.328000 0 0 0 0 0 0
1.332000 0 0 0 0 0 0
1.336000 0 0 0 0 0 0
1.340000 0 0 0 0 0 0
1.344000 0 0 0 0 0 0
1.348000 0 0 0 0 0 0
1.352000 0 0 0 0 0 0
1.356000 0 0 0 0 0 0
1.360000 0 0 0 0 0 0
1.364000 0 0 0 0 0 0
1.368000 0 0 0 0 0 0
1.372000 0 0 0 0 0 0
1.376000 0 0 0 0 0 0
1.380000 0 0 0 0 0 0
1.384000 0 0 0 0 0 0
1.388000 0 0 0 0 0 0
1.392000 0 0 0 0 0 0
1.396000 0 0 0 0 0 0
1.400000 0 0 0 0 0 0
1.404000 0 0 0 0 0 0
1.408000 0 0 0 0 0 0
1.412000 0 0 0 0 0 0
1.416000 0 0 0 0 0 0
1.420000 0 0 0 0 0 0
1.424000 0 0 0 0 0 0
1.428000 0 0 0 0 0 0
1.432000 0 0 0 0 0 0
1.436000 0 0 0 0 0 0
1.440000 0 0 0 0 0 0
1.444000 0 0 0 0 0 0
1.448000 0 0 0 0 0 0
1.452000 0 0 0 0 0 0
1.456000 0 0 0 0 0 0
1.460000 0 0 0 0 0 0
1.464000 0 0 0 0 0 0
1.468000 0 0 0 0 0 0
1.472000 0 0 0 0 0 0
1.476000 0 0 0 0 0 0
1.480000 0 0 0 0 0 0
1.484000 0 0 0 0 0 0
1.488000 0 0 0 0 0 0
1.492000 0 0 0 0 0 0
1.496000 0 0 0 0 0 0
1.500000 0 0 0 0 0 0
1.504000 0 0 0 0 0 0
1.508000 0 0 0 0 0 0
1.512000 0 0 0 0 0 0
1.516000 0 0 0 0 0 0
1.520000 0 0 0 0 0 0
1.524000 0 0 0 0 0 0
1.528000 0 0 0 0 0 0
1.532000 0 0 0 0 0 0
1.536000 0 0 0 0 0 0
1.540000 0 0 0 0 0 0
1.544000 0 0 0 0 0 0
1.548000 0 0 0 0 0 0
1.552000 0 0 0 0 0 0
1.556000 0 0 0 0 0 0
1.560000 0 0 0 0 0 0
1.564000 0 0 0 0 0 0
1.568000 0 0 0 0 0 0
1.572000 0 0 0 0 0 0
1.576000 0 0 0 0 0 0
1.580000 0 0 0 0 0 0
1.584000 0 0 0 0 0 0
1.588000 0 0 0 0 0 0
1.592000 0 0 0 0 0 0
1.596000 0 0 0 0 0 0
1.600000 0 0 0 0 0 0
1.604000 0 0 0 0 0 0
1.608000 0 0 0 0 0 0
1.612000 0 0 0 0 0 0
1.616000 0 0 0 0 0 0
1.620000 0 0 0 0 0 0
1.624000 0 0 0 0 0 0
1.628000 0 0 0 0 0 0
1.632000 0 0 0 0 0 0
1.636000 0 0 0 0 0 0
1.640000 0 0 0 0 0 0
1.644000 0 0 0 0 0 0
1.648000 0 0 0 0 0 0
1.652000 0 0 0 0 0 0
1.656000 0 0 0 0 0 0
1.660000 0 0 0 0 0 0
1.664000 0 0 0 0 0 0
1.668000 0 0 0 0 0 0
1.672000 0 0 0 0 0 0
1.676000 0 0 0 0 0 0
1.680000 0 0 0 0 0 0
1.684000 0 0 0 0 0 0
1.688000 0 0 0 0 0 0
1.692000 0 0 0 0 0 0
1.696000 0 0 0 0 0 0
1.700000 0 0 0 0 0 0
1.704000 0 0 0 0 0 0
1.708000 0 0 0 0 0 0
1.712000 0 0 0 0 0 0
1.716000 0 0 0 0 0 0
1.720000 0 0 0 0 0 0
1.724000 0 0 0 0 0 0
1.728000 0 0 0 0 0 0
1.732000 0 0 0 0 0 0
1.736000 0 0 0 0 0 0
1.740000 0 0 0 0 0 0
1.744000 0 0 0 0 0 0
1.748000 0 0 0 0 0 0
1.752000 0 0 0 0 0 0
1.756000 0 0 0 0 0 0
1.760000 0 0 0 0 0 0
1.764000 0 0 0 0 0 0
1.768000 0 0 0 0 0 0
1.772000 0 0 0 0 0 0
1.776000 0 0 0 0 0 0
1.780000 0 0 0 0 0 0
1.784000 0 0 0 0 0 0
1.788000 0 0 0 0 0 0
1.792000 0 0 0 0 0 0
1.796000 0 0 0 0 0 0
1.800000 0 0 0 0 0 0
1.804000 0 0 0 0 0 0
1.808000 0 0 0 0 0 0
1.812000 0 0 0 0 0 0
1.816000 0 0 0 0 0 0
1.820000 0 0 0 0 0 0
1.824000 0 0 0 0 0 0
1.828000 0 0 0 0 0 0
1.832000 0 0 0 0 0 0
1.836000 0 0 0 0 0 0
1.840000 0 0 0 0 0 0
1.844000 0 0 0 0 0 0
1.848000 0 0 0 0 0 0
1.852000 0 0 0 0 0 0
1.856000 0 0 0 0 0 0
1.860000 0 0 0 0 0 0
1.864000 0 0 0 0 0 0
1.868000 0 0 0 0 0 0
1.872000 0 0 0 0 0 0
1.876000 0 0 0 0 0 0
1.880000 0 0 0 0 0 0
1.884000 0 0 0 0 0 0
1.888000 0 0 0 0 0 0
1.892000 0 0 0 0 0 0
1.896000 0 0 0 0 0 0
1.900000 0 0 0 0 0 0
1.904000 0 0 0 0 0 0
1.908000 0 0 0 0 0 0
1.912000 0 0 0 0 0 0
1.916000 0 0 0 0 0 0
1.920000 0 0 0 0 0 0
1.924000 0 0 0 0 0 0
1.928000 0 0 0 0 0 0
1.932000 0 0 0 0 0 0
1.936000 0 0 0 0 0 0
1.940000 0 0 0 0 0 0
1.944000 0 0 0 0 0 0
1.948000 0 0 0 0 0 0
1.952000 0 0 0 0 0 0
1.956000 0 0 0 0 0 0
1.960000 0 0 0 0 0 0
1.964000 0 0 0 0 0 0
1.968000 0 0 0 0 0 0
1.972000 0 0 0 0 0 0
1.976000 0 0 0 0 0 0
1.980000 0 0 0 0 0 0
1.984000 0 0 0 0 0 0
1.988000 0 0 0 0 0 0
1.992000 0 0 0 0 0 0
1.996000 0 0 0 0 0 0
2.000000 0 0 0 0 0 0
2.004000 0 0 0 0 0 0
2.008000 0 0 0 0 0 0
2.012000 0 0 0 0 0 0
2.016000 0 0 0 0 0 0
2.020000 0 0 0 0 0 0
2.024000 0 0 0 0 0 0
2.028000 0 0 0 0 0 0
2.032000 0 0 0 0 0 0
2.036000 0 0 0 0 0 0
2.040000 0 0 0 0 0 0
2.044000 0 0 0 0 0 0
2.048000 0 0 0 0 0 0
2.052000 0 0 0 0 0 0
2.056000 0 0 0 0 0 0
2.060000 0 0 0 0 0 0
2.064000 0 0 0 0 0 0
2.068000 0 0 0 0 0 0
2.072000 0 0 0 0 0 0
2.076000 0 0 0 0 0 0
2.080000 0 0 0 0 0 0
2.084000 0 0 0 0 0 0
2.088000 0 0 0 0 0 0
2.092000 0 0 0 0 0 0
2.096000 0 0 0 0 0 0
2.100000 0 0 0 0 0 0
2.104000 0 0 0 0 0 0
2.108000 0 0 0 0 0 0
2.112000 0 0 0 0 0 0
2.116000 0 0 0 0 0 0
2.120000 0 0 0 0 0 0
2.124000 0 0 0 0 0 0
2.128000 0 0 0 0 0 0
2.132000 0 0 0 0 0 0
2.136000 0 0 0 0 0 0
2.140000 0 0 0 0 0 0
2.144000 0 0 0 0 0 0
2.148000 0 0 0 0 0 0
2.152000 0 0 0 0 0 0
2.156000 0 0 0 0 0 0
2.160000 0 0 0 0 0 0
2.164000 0 0 0 0 0 0
2.168000 0 0 0 0 0 0
2.172000 0 0 0 0 0 0
2.176000 0 0 0 0 0 0
2.180000 0 0 0 0 0 0
2.184000 0 0 0 0 0 0
2.188000 0 0 0 0 0 0
2.192000 0 0 0 0 0 0
2.196000 0 0 0 0 0 0
2.200000 0 0 0 0 0 0
2.204000 0 0 0 0 0 0
2.208000 0 0 0 0 0 0
2.212000 0 0 0 0 0 0
2.216000 0 0 0 0 0 0
2.220000 0 0 0 0 0 0
2.224000 0 0 0 0 0 0
2.228000 0 0 0 0 0 0
2.232000 0 0 0 0 0 0
2.236000 0 0 0 0 0 0
2.240000 0 0 0 0 0 0
2.244000 0 0 0 0 0 0
2.248000 0 0 0 0 0 0
2.252000 0 0 0 0 0 0
2.256000 0 0 0 0 0 0
2.260000 0 0 0 0 0 0
2.264000 0 0 0 0 0 0
2.268000 0 0 0 0 0 0
2.272000 0 0 0 0 0 0
2.276000 0 0 0 0 0 0
2.280000 0 0 0 0 0 0
2.284000 0 0 0 0 0 0
2.288000 0 0 0 0 0 0
2.292000 0 0 0 0 0 0
2.296000 0 0 0 0 0 0
2.300000 0 0 0 0 0 0
2.304000 0 0 0 0 0 0
2.308000 0 0 0 0 0 0
2.312000 0 0 0 0 0 0
2.316000 0 0 0 0 0 0
2.320000 0 0 0 0 0 0
2.324000 0 0 0 0 0 0
2.328000 0 0 0 0 0 0
2.332000 0 0 0 0 0 0
2.336000 0 0 0 0 0 0
2.340000 0 0 0 0 0 0
2.344000 0 0 0 0 0 0
2.348000 0 0 0 0 0 0
2.352000 0 0 0 0 0 0
2.356000 0 0 0 0 0 0
2.360000 0 0 0 0 0 0
2.364000 0 0 0 0 0 0
2.368000 0 0 0 0 0 0
2.372000 0 0 0 0 0 0
2.376000 0 0 0 0 0 0
2.380000 0 0 0 0 0 0
2.384000 0 0 0 0 0 0
2.388000 0 0 0 0 0 0
2.392000 0 0 0 0 0 0
2.396000 0 0 0 0 0 0
2.400000 0 0 0 0 0 0
2.404000 0 0 0 0 0 0
2.408000 0 0 0 0 0 0
