# Supplementary material for: Refining amino acid hydrophobicity for dynamics simulation of membrane proteins
Source: PeerJ. 2018 Jan 10;6:e4230. doi: 10.7717/peerj.4230 (PMC5767086; doi:10.7717/peerj.4230)
Supplement: Supplemental Information 1 — Version 2.4 of the CgProt force field is included as a tar.gz archive. The package includes parameter text files, Python scripts, and equilibrated bilayer coordinates needed for simulations with the free Gromacs software package. [file peerj-06-4230-s001.tgz › cgprot24/nb/table_S1_SD.xvg]

0.000000 0 0 160.925 4.289662e+02 0 0
0.004000 0 0 159.209 4.289662e+02 0 0
0.008000 0 0 157.493 4.289662e+02 0 0
0.012000 0 0 155.777 4.289662e+02 0 0
0.016000 0 0 154.061 4.289662e+02 0 0
0.020000 0 0 152.346 4.289662e+02 0 0
0.024000 0 0 150.63 4.289662e+02 0 0
0.028000 0 0 148.914 4.289662e+02 0 0
0.032000 0 0 147.198 4.289662e+02 0 0
0.036000 0 0 145.482 4.289662e+02 0 0
0.040000 0 0 143.766 4.289662e+02 0 0
0.044000 0 0 142.05 4.289662e+02 0 0
0.048000 0 0 140.335 4.289662e+02 0 0
0.052000 0 0 138.619 4.289662e+02 0 0
0.056000 0 0 136.903 4.289662e+02 0 0
0.060000 0 0 135.187 4.289662e+02 0 0
0.064000 0 0 133.471 4.289662e+02 0 0
0.068000 0 0 131.755 4.289662e+02 0 0
0.072000 0 0 130.039 4.289662e+02 0 0
0.076000 0 0 128.323 4.289662e+02 0 0
0.080000 0 0 126.608 4.289662e+02 0 0
0.084000 0 0 124.892 4.289662e+02 0 0
0.088000 0 0 123.176 4.289662e+02 0 0
0.092000 0 0 121.46 4.289662e+02 0 0
0.096000 0 0 119.744 4.289662e+02 0 0
0.100000 0 0 118.028 4.289662e+02 0 0
0.104000 0 0 116.312 4.289662e+02 0 0
0.108000 0 0 114.597 4.289662e+02 0 0
0.112000 0 0 112.881 4.289662e+02 0 0
0.116000 0 0 111.165 4.289662e+02 0 0
0.120000 0 0 109.449 4.289662e+02 0 0
0.124000 0 0 107.733 4.289662e+02 0 0
0.128000 0 0 106.017 4.289662e+02 0 0
0.132000 0 0 104.301 4.289662e+02 0 0
0.136000 0 0 102.586 4.289662e+02 0 0
0.140000 0 0 100.87 4.289662e+02 0 0
0.144000 0 0 99.1537 4.289662e+02 0 0
0.148000 0 0 97.4379 4.289662e+02 0 0
0.152000 0 0 95.722 4.289662e+02 0 0
0.156000 0 0 94.0062 4.289662e+02 0 0
0.160000 0 0 92.2903 4.289662e+02 0 0
0.164000 0 0 90.5744 4.289662e+02 0 0
0.168000 0 0 88.8586 4.289662e+02 0 0
0.172000 0 0 87.1427 4.289662e+02 0 0
0.176000 0 0 85.4269 4.289662e+02 0 0
0.180000 0 0 83.711 4.289662e+02 0 0
0.184000 0 0 81.9951 4.289662e+02 0 0
0.188000 0 0 80.2793 4.289662e+02 0 0
0.192000 0 0 78.5634 4.289662e+02 0 0
0.196000 0 0 76.8475 4.289662e+02 0 0
0.200000 0 0 75.1317 4.289662e+02 0 0
0.204000 0 0 73.4158 4.289662e+02 0 0
0.208000 0 0 71.6999 4.289662e+02 0 0
0.212000 0 0 69.9841 4.289662e+02 0 0
0.216000 0 0 68.2682 4.289662e+02 0 0
0.220000 0 0 66.5523 4.289662e+02 0 0
0.224000 0 0 64.8365 4.289662e+02 0 0
0.228000 0 0 63.1206 4.289662e+02 0 0
0.232000 0 0 61.4047 4.289662e+02 0 0
0.236000 0 0 59.6889 4.289662e+02 0 0
0.240000 0 0 57.973 4.289662e+02 0 0
0.244000 0 0 56.2572 4.289662e+02 0 0
0.248000 0 0 54.5413 4.289662e+02 0 0
0.252000 0 0 52.8254 4.289662e+02 0 0
0.256000 0 0 51.1095 4.289662e+02 0 0
0.260000 0 0 49.3937 4.289662e+02 0 0
0.264000 0 0 47.6778 4.289662e+02 0 0
0.268000 0 0 45.962 4.289662e+02 0 0
0.272000 0 0 44.2461 4.289662e+02 0 0
0.276000 0 0 42.5302 4.289662e+02 0 0
0.280000 0 0 40.8144 4.289662e+02 0 0
0.284000 0 0 39.0985 4.289662e+02 0 0
0.288000 0 0 37.3826 4.289662e+02 0 0
0.292000 0 0 35.6668 4.289662e+02 0 0
0.296000 0 0 33.9509 4.289662e+02 0 0
0.300000 0 0 32.235 4.289662e+02 0 0
0.304000 0 0 30.5192 4.289662e+02 0 0
0.308000 0 0 28.8286 4.176592e+02 0 0
0.312000 0 0 27.1671 4.144873e+02 0 0
0.316000 0 0 25.5019 4.194504e+02 0 0
0.320000 0 0 23.8012 4.313474e+02 0 0
0.324000 0 0 22.0598 4.379570e+02 0 0
0.328000 0 0 20.3089 4.360885e+02 0 0
0.332000 0 0 18.5824 4.257420e+02 0 0
0.336000 0 0 16.9142 4.069174e+02 0 0
0.340000 0 0 15.3364 3.815111e+02 0 0
0.344000 0 0 13.8648 3.540004e+02 0 0
0.348000 0 0 12.507 3.245740e+02 0 0
0.352000 0 0 11.2707 2.932318e+02 0 0
0.356000 0 0 10.1637 2.600425e+02 0 0
0.360000 0 0 9.18658 2.293421e+02 0 0
0.364000 0 0 8.32216 2.037131e+02 0 0
0.368000 0 0 7.55011 1.831557e+02 0 0
0.372000 0 0 6.85015 1.676696e+02 0 0
0.376000 0 0 6.20249 1.565327e+02 0 0
0.380000 0 0 5.59785 1.457431e+02 0 0
0.384000 0 0 5.03691 1.346863e+02 0 0
0.388000 0 0 4.52072 1.233625e+02 0 0
0.392000 0 0 4.05036 1.117715e+02 0 0
0.396000 0 0 3.62606 1.006200e+02 0 0
0.400000 0 0 3.24343 9.093644e+01 0 0
0.404000 0 0 2.8966 8.272961e+01 0 0
0.408000 0 0 2.57963 7.599948e+01 0 0
0.412000 0 0 2.28665 7.069185e+01 0 0
0.416000 0 0 2.01362 6.583812e+01 0 0
0.420000 0 0 1.75982 6.108068e+01 0 0
0.424000 0 0 1.52485 5.641952e+01 0 0
0.428000 0 0 1.30833 5.185465e+01 0 0
0.432000 0 0 1.10981 4.747181e+01 0 0
0.436000 0 0 0.927916 4.355602e+01 0 0
0.440000 0 0 0.760707 4.013000e+01 0 0
0.444000 0 0 0.606223 3.719374e+01 0 0
0.448000 0 0 0.462504 3.474691e+01 0 0
0.452000 0 0 0.327922 3.255242e+01 0 0
0.456000 0 0 0.202018 3.040755e+01 0 0
0.460000 0 0 0.084595 2.831227e+01 0 0
0.464000 0 0 -0.024546 2.626659e+01 0 0
0.468000 0 0 -0.125608 2.427936e+01 0 0
0.472000 0 0 -0.218967 2.242509e+01 0 0
0.476000 0 0 -0.305209 2.072063e+01 0 0
0.480000 0 0 -0.384932 1.916597e+01 0 0
0.484000 0 0 -0.458737 1.776112e+01 0 0
0.488000 0 0 -0.527179 1.646715e+01 0 0
0.492000 0 0 -0.590512 1.520384e+01 0 0
0.496000 0 0 -0.648848 1.396874e+01 0 0
0.500000 0 0 -0.7023 1.276187e+01 0 0
0.504000 0 0 -0.750981 1.158382e+01 0 0
0.508000 0 0 -0.795043 1.045846e+01 0 0
0.512000 0 0 -0.834735 9.398178e+00 0 0
0.516000 0 0 -0.870316 8.402967e+00 0 0
0.520000 0 0 -0.902045 7.472829e+00 0 0
0.524000 0 0 -0.930182 6.603336e+00 0 0
0.528000 0 0 -0.954923 5.773408e+00 0 0
0.532000 0 0 -0.976418 4.980312e+00 0 0
0.536000 0 0 -0.994815 4.224050e+00 0 0
0.540000 0 0 -1.01026 3.504620e+00 0 0
0.544000 0 0 -1.02291 2.827341e+00 0 0
0.548000 0 0 -1.03294 2.198909e+00 0 0
0.552000 0 0 -1.04056 1.619345e+00 0 0
0.556000 0 0 -1.04596 1.088650e+00 0 0
0.560000 0 0 -1.04934 6.060486e-01 0 0
0.564000 0 0 -1.05086 1.607057e-01 0 0
0.568000 0 0 -1.05067 -2.508692e-01 0 0
0.572000 0 0 -1.0489 -6.286762e-01 0 0
0.576000 0 0 -1.04568 -9.727152e-01 0 0
0.580000 0 0 -1.04116 -1.284687e+00 0 0
0.584000 0 0 -1.03544 -1.569518e+00 0 0
0.588000 0 0 -1.02864 -1.827521e+00 0 0
0.592000 0 0 -1.02086 -2.058696e+00 0 0
0.596000 0 0 -1.01221 -2.263079e+00 0 0
0.600000 0 0 -1.00278 -2.447249e+00 0 0
0.604000 0 0 -0.992648 -2.616059e+00 0 0
0.608000 0 0 -0.981872 -2.769508e+00 0 0
0.612000 0 0 -0.970513 -2.907597e+00 0 0
0.616000 0 0 -0.958631 -3.030722e+00 0 0
0.620000 0 0 -0.946283 -3.141692e+00 0 0
0.624000 0 0 -0.933513 -3.241054e+00 0 0
0.628000 0 0 -0.92037 -3.328807e+00 0 0
0.632000 0 0 -0.906898 -3.404952e+00 0 0
0.636000 0 0 -0.893145 -3.470273e+00 0 0
0.640000 0 0 -0.879149 -3.526179e+00 0 0
0.644000 0 0 -0.864948 -3.572698e+00 0 0
0.648000 0 0 -0.850579 -3.609831e+00 0 0
0.652000 0 0 -0.836082 -3.637573e+00 0 0
0.656000 0 0 -0.821492 -3.655771e+00 0 0
0.660000 0 0 -0.806848 -3.664358e+00 0 0
0.664000 0 0 -0.79219 -3.663333e+00 0 0
0.668000 0 0 -0.777554 -3.652697e+00 0 0
0.672000 0 0 -0.762981 -3.632507e+00 0 0
0.676000 0 0 -0.748507 -3.603000e+00 0 0
0.680000 0 0 -0.734169 -3.564203e+00 0 0
0.684000 0 0 -0.720005 -3.516115e+00 0 0
0.688000 0 0 -0.706053 -3.458737e+00 0 0
0.692000 0 0 -0.692347 -3.392670e+00 0 0
0.696000 0 0 -0.678922 -3.318566e+00 0 0
0.700000 0 0 -0.665809 -3.236426e+00 0 0
0.704000 0 0 -0.653041 -3.146249e+00 0 0
0.708000 0 0 -0.64065 -3.048289e+00 0 0
0.712000 0 0 -0.628661 -2.945393e+00 0 0
0.716000 0 0 -0.617092 -2.838359e+00 0 0
0.720000 0 0 -0.60596 -2.727187e+00 0 0
0.724000 0 0 -0.59528 -2.611877e+00 0 0
0.728000 0 0 -0.585069 -2.494026e+00 0 0
0.732000 0 0 -0.575326 -2.377671e+00 0 0
0.736000 0 0 -0.566045 -2.263010e+00 0 0
0.740000 0 0 -0.55722 -2.150041e+00 0 0
0.744000 0 0 -0.548843 -2.038804e+00 0 0
0.748000 0 0 -0.540902 -1.932465e+00 0 0
0.752000 0 0 -0.533374 -1.833049e+00 0 0
0.756000 0 0 -0.526229 -1.740557e+00 0 0
0.760000 0 0 -0.51944 -1.654989e+00 0 0
0.764000 0 0 -0.512979 -1.576571e+00 0 0
0.768000 0 0 -0.506816 -1.506655e+00 0 0
0.772000 0 0 -0.500914 -1.445469e+00 0 0
0.776000 0 0 -0.49524 -1.393013e+00 0 0
0.780000 0 0 -0.489759 -1.349285e+00 0 0
0.784000 0 0 -0.484435 -1.313615e+00 0 0
0.788000 0 0 -0.479241 -1.284949e+00 0 0
0.792000 0 0 -0.474146 -1.263275e+00 0 0
0.796000 0 0 -0.469125 -1.248594e+00 0 0
0.800000 0 0 -0.464148 -1.240806e+00 0 0
0.804000 0 0 -0.459192 -1.237889e+00 0 0
0.808000 0 0 -0.45424 -1.239042e+00 0 0
0.812000 0 0 -0.449275 -1.244267e+00 0 0
0.816000 0 0 -0.44428 -1.253561e+00 0 0
0.820000 0 0 -0.439241 -1.266538e+00 0 0
0.824000 0 0 -0.434145 -1.281813e+00 0 0
0.828000 0 0 -0.428984 -1.299263e+00 0 0
0.832000 0 0 -0.423748 -1.318889e+00 0 0
0.836000 0 0 -0.41843 -1.340690e+00 0 0
0.840000 0 0 -0.41302 -1.364358e+00 0 0
0.844000 0 0 -0.407513 -1.389609e+00 0 0
0.848000 0 0 -0.401901 -1.416444e+00 0 0
0.852000 0 0 -0.396179 -1.444862e+00 0 0
0.856000 0 0 -0.39034 -1.474824e+00 0 0
0.860000 0 0 -0.384379 -1.505965e+00 0 0
0.864000 0 0 -0.378291 -1.538196e+00 0 0
0.868000 0 0 -0.372072 -1.571517e+00 0 0
0.872000 0 0 -0.365717 -1.605929e+00 0 0
0.876000 0 0 -0.359223 -1.641019e+00 0 0
0.880000 0 0 -0.352589 -1.675881e+00 0 0
0.884000 0 0 -0.345817 -1.710482e+00 0 0
0.888000 0 0 -0.338906 -1.744821e+00 0 0
0.892000 0 0 -0.331858 -1.778873e+00 0 0
0.896000 0 0 -0.324677 -1.811341e+00 0 0
0.900000 0 0 -0.317371 -1.841506e+00 0 0
0.904000 0 0 -0.309948 -1.869367e+00 0 0
0.908000 0 0 -0.302419 -1.894924e+00 0 0
0.912000 0 0 -0.294792 -1.917899e+00 0 0
0.916000 0 0 -0.287081 -1.936861e+00 0 0
0.920000 0 0 -0.279303 -1.951606e+00 0 0
0.924000 0 0 -0.271474 -1.962137e+00 0 0
0.928000 0 0 -0.263611 -1.968452e+00 0 0
0.932000 0 0 -0.255733 -1.970104e+00 0 0
0.936000 0 0 -0.247858 -1.966488e+00 0 0
0.940000 0 0 -0.240008 -1.957599e+00 0 0
0.944000 0 0 -0.232204 -1.943439e+00 0 0
0.948000 0 0 -0.224467 -1.924020e+00 0 0
0.952000 0 0 -0.216818 -1.899546e+00 0 0
0.956000 0 0 -0.209277 -1.870088e+00 0 0
0.960000 0 0 -0.201864 -1.835647e+00 0 0
0.964000 0 0 -0.194599 -1.796222e+00 0 0
0.968000 0 0 -0.187501 -1.752312e+00 0 0
0.972000 0 0 -0.180584 -1.705466e+00 0 0
0.976000 0 0 -0.173861 -1.655795e+00 0 0
0.980000 0 0 -0.167342 -1.603299e+00 0 0
0.984000 0 0 -0.161038 -1.547983e+00 0 0
0.988000 0 0 -0.154958 -1.492020e+00 0 0
0.992000 0 0 -0.149101 -1.437131e+00 0 0
0.996000 0 0 -0.14346 -1.383318e+00 0 0
1.000000 0 0 -0.138033 -1.330580e+00 0 0
1.004000 0 0 -0.132814 -1.279258e+00 0 0
1.008000 0 0 -0.127793 -1.231985e+00 0 0
1.012000 0 0 -0.122952 -1.189312e+00 0 0
1.016000 0 0 -0.118272 -1.151241e+00 0 0
1.020000 0 0 -0.113736 -1.117771e+00 0 0
1.024000 0 0 -0.109324 -1.088916e+00 0 0
1.028000 0 0 -0.105018 -1.064704e+00 0 0
1.032000 0 0 -0.1008 -1.045135e+00 0 0
1.036000 0 0 -0.0966509 -1.030210e+00 0 0
1.040000 0 0 -0.0925522 -1.019844e+00 0 0
1.044000 0 0 -0.0884902 -1.011239e+00 0 0
1.048000 0 0 -0.0844617 -1.003039e+00 0 0
1.052000 0 0 -0.0804653 -9.952447e-01 0 0
1.056000 0 0 -0.0764992 -9.878552e-01 0 0
1.060000 0 0 -0.0725626 -9.800276e-01 0 0
1.064000 0 0 -0.0686649 -9.680321e-01 0 0
1.068000 0 0 -0.0648245 -9.514260e-01 0 0
1.072000 0 0 -0.0610597 -9.302093e-01 0 0
1.076000 0 0 -0.0573889 -9.043820e-01 0 0
1.080000 0 0 -0.0538309 -8.738429e-01 0 0
1.084000 0 0 -0.050405 -8.384737e-01 0 0
1.088000 0 0 -0.04713 -7.982744e-01 0 0
1.092000 0 0 -0.044025 -7.532448e-01 0 0
1.096000 0 0 -0.04111 -7.036682e-01 0 0
1.100000 0 0 -0.038396 -6.530960e-01 0 0
1.104000 0 0 -0.035885 -6.025969e-01 0 0
1.108000 0 0 -0.033576 -5.521707e-01 0 0
1.112000 0 0 -0.031468 -5.018175e-01 0 0
1.116000 0 0 -0.029559 -4.532855e-01 0 0
1.120000 0 0 -0.027832 -4.113101e-01 0 0
1.124000 0 0 -0.02626 -3.761562e-01 0 0
1.128000 0 0 -0.024814 -3.478237e-01 0 0
1.132000 0 0 -0.023468 -3.263085e-01 0 0
1.136000 0 0 -0.022195 -3.111089e-01 0 0
1.140000 0 0 -0.020971 -3.018806e-01 0 0
1.144000 0 0 -0.019772 -2.986236e-01 0 0
1.148000 0 0 -0.018574 -3.013378e-01 0 0
1.152000 0 0 -0.017354 -3.096543e-01 0 0
1.156000 0 0 -0.016093 -3.211702e-01 0 0
1.160000 0 0 -0.014781 -3.354518e-01 0 0
1.164000 0 0 -0.013406 -3.524990e-01 0 0
1.168000 0 0 -0.011957 -3.723120e-01 0 0
1.172000 0 0 -0.010428 -3.912954e-01 0 0
1.176000 0 0 -0.008836 -4.034130e-01 0 0
1.180000 0 0 -0.00721 -4.085693e-01 0 0
1.184000 0 0 -0.005577 -4.067642e-01 0 0
1.188000 0 0 -0.003965 -3.974078e-01 0 0
1.192000 0 0 -0.002428 -3.665000e-01 0 0
1.196000 0 0 -0.00107 -3.081109e-01 0 0
1.200000 0 0 0 0 0 0
1.204000 0 0 0 0 0 0
1.208000 0 0 0 0 0 0
1.212000 0 0 0 0 0 0
1.216000 0 0 0 0 0 0
1.220000 0 0 0 0 0 0
1.224000 0 0 0 0 0 0
1.228000 0 0 0 0 0 0
1.232000 0 0 0 0 0 0
1.236000 0 0 0 0 0 0
1.240000 0 0 0 0 0 0
1.244000 0 0 0 0 0 0
1.248000 0 0 0 0 0 0
1.252000 0 0 0 0 0 0
1.256000 0 0 0 0 0 0
1.260000 0 0 0 0 0 0
1.264000 0 0 0 0 0 0
1.268000 0 0 0 0 0 0
1.272000 0 0 0 0 0 0
1.276000 0 0 0 0 0 0
1.280000 0 0 0 0 0 0
1.284000 0 0 0 0 0 0
1.288000 0 0 0 0 0 0
1.292000 0 0 0 0 0 0
1.296000 0 0 0 0 0 0
1.300000 0 0 0 0 0 0
1.304000 0 0 0 0 0 0
1.308000 0 0 0 0 0 0
1.312000 0 0 0 0 0 0
1.316000 0 0 0 0 0 0
1.320000 0 0 0 0 0 0
1.324000 0 0 0 0 0 0
1.328000 0 0 0 0 0 0
1.332000 0 0 0 0 0 0
1.336000 0 0 0 0 0 0
1.340000 0 0 0 0 0 0
1.344000 0 0 0 0 0 0
1.348000 0 0 0 0 0 0
1.352000 0 0 0 0 0 0
1.356000 0 0 0 0 0 0
1.360000 0 0 0 0 0 0
1.364000 0 0 0 0 0 0
1.368000 0 0 0 0 0 0
1.372000 0 0 0 0 0 0
1.376000 0 0 0 0 0 0
1.380000 0 0 0 0 0 0
1.384000 0 0 0 0 0 0
1.388000 0 0 0 0 0 0
1.392000 0 0 0 0 0 0
1.396000 0 0 0 0 0 0
1.400000 0 0 0 0 0 0
1.404000 0 0 0 0 0 0
1.408000 0 0 0 0 0 0
1.412000 0 0 0 0 0 0
1.416000 0 0 0 0 0 0
1.420000 0 0 0 0 0 0
1.424000 0 0 0 0 0 0
1.428000 0 0 0 0 0 0
1.432000 0 0 0 0 0 0
1.436000 0 0 0 0 0 0
1.440000 0 0 0 0 0 0
1.444000 0 0 0 0 0 0
1.448000 0 0 0 0 0 0
1.452000 0 0 0 0 0 0
1.456000 0 0 0 0 0 0
1.460000 0 0 0 0 0 0
1.464000 0 0 0 0 0 0
1.468000 0 0 0 0 0 0
1.472000 0 0 0 0 0 0
1.476000 0 0 0 0 0 0
1.480000 0 0 0 0 0 0
1.484000 0 0 0 0 0 0
1.488000 0 0 0 0 0 0
1.492000 0 0 0 0 0 0
1.496000 0 0 0 0 0 0
1.500000 0 0 0 0 0 0
1.504000 0 0 0 0 0 0
1.508000 0 0 0 0 0 0
1.512000 0 0 0 0 0 0
1.516000 0 0 0 0 0 0
1.520000 0 0 0 0 0 0
1.524000 0 0 0 0 0 0
1.528000 0 0 0 0 0 0
1.532000 0 0 0 0 0 0
1.536000 0 0 0 0 0 0
1.540000 0 0 0 0 0 0
1.544000 0 0 0 0 0 0
1.548000 0 0 0 0 0 0
1.552000 0 0 0 0 0 0
1.556000 0 0 0 0 0 0
1.560000 0 0 0 0 0 0
1.564000 0 0 0 0 0 0
1.568000 0 0 0 0 0 0
1.572000 0 0 0 0 0 0
1.576000 0 0 0 0 0 0
1.580000 0 0 0 0 0 0
1.584000 0 0 0 0 0 0
1.588000 0 0 0 0 0 0
1.592000 0 0 0 0 0 0
1.596000 0 0 0 0 0 0
1.600000 0 0 0 0 0 0
1.604000 0 0 0 0 0 0
1.608000 0 0 0 0 0 0
1.612000 0 0 0 0 0 0
1.616000 0 0 0 0 0 0
1.620000 0 0 0 0 0 0
1.624000 0 0 0 0 0 0
1.628000 0 0 0 0 0 0
1.632000 0 0 0 0 0 0
1.636000 0 0 0 0 0 0
1.640000 0 0 0 0 0 0
1.644000 0 0 0 0 0 0
1.648000 0 0 0 0 0 0
1.652000 0 0 0 0 0 0
1.656000 0 0 0 0 0 0
1.660000 0 0 0 0 0 0
1.664000 0 0 0 0 0 0
1.668000 0 0 0 0 0 0
1.672000 0 0 0 0 0 0
1.676000 0 0 0 0 0 0
1.680000 0 0 0 0 0 0
1.684000 0 0 0 0 0 0
1.688000 0 0 0 0 0 0
1.692000 0 0 0 0 0 0
1.696000 0 0 0 0 0 0
1.700000 0 0 0 0 0 0
1.704000 0 0 0 0 0 0
1.708000 0 0 0 0 0 0
1.712000 0 0 0 0 0 0
1.716000 0 0 0 0 0 0
1.720000 0 0 0 0 0 0
1.724000 0 0 0 0 0 0
1.728000 0 0 0 0 0 0
1.732000 0 0 0 0 0 0
1.736000 0 0 0 0 0 0
1.740000 0 0 0 0 0 0
1.744000 0 0 0 0 0 0
1.748000 0 0 0 0 0 0
1.752000 0 0 0 0 0 0
1.756000 0 0 0 0 0 0
1.760000 0 0 0 0 0 0
1.764000 0 0 0 0 0 0
1.768000 0 0 0 0 0 0
1.772000 0 0 0 0 0 0
1.776000 0 0 0 0 0 0
1.780000 0 0 0 0 0 0
1.784000 0 0 0 0 0 0
1.788000 0 0 0 0 0 0
1.792000 0 0 0 0 0 0
1.796000 0 0 0 0 0 0
1.800000 0 0 0 0 0 0
1.804000 0 0 0 0 0 0
1.808000 0 0 0 0 0 0
1.812000 0 0 0 0 0 0
1.816000 0 0 0 0 0 0
1.820000 0 0 0 0 0 0
1.824000 0 0 0 0 0 0
1.828000 0 0 0 0 0 0
1.832000 0 0 0 0 0 0
1.836000 0 0 0 0 0 0
1.840000 0 0 0 0 0 0
1.844000 0 0 0 0 0 0
1.848000 0 0 0 0 0 0
1.852000 0 0 0 0 0 0
1.856000 0 0 0 0 0 0
1.860000 0 0 0 0 0 0
1.864000 0 0 0 0 0 0
1.868000 0 0 0 0 0 0
1.872000 0 0 0 0 0 0
1.876000 0 0 0 0 0 0
1.880000 0 0 0 0 0 0
1.884000 0 0 0 0 0 0
1.888000 0 0 0 0 0 0
1.892000 0 0 0 0 0 0
1.896000 0 0 0 0 0 0
1.900000 0 0 0 0 0 0
1.904000 0 0 0 0 0 0
1.908000 0 0 0 0 0 0
1.912000 0 0 0 0 0 0
1.916000 0 0 0 0 0 0
1.920000 0 0 0 0 0 0
1.924000 0 0 0 0 0 0
1.928000 0 0 0 0 0 0
1.932000 0 0 0 0 0 0
1.936000 0 0 0 0 0 0
1.940000 0 0 0 0 0 0
1.944000 0 0 0 0 0 0
1.948000 0 0 0 0 0 0
1.952000 0 0 0 0 0 0
1.956000 0 0 0 0 0 0
1.960000 0 0 0 0 0 0
1.964000 0 0 0 0 0 0
1.968000 0 0 0 0 0 0
1.972000 0 0 0 0 0 0
1.976000 0 0 0 0 0 0
1.980000 0 0 0 0 0 0
1.984000 0 0 0 0 0 0
1.988000 0 0 0 0 0 0
1.992000 0 0 0 0 0 0
1.996000 0 0 0 0 0 0
2.000000 0 0 0 0 0 0
2.004000 0 0 0 0 0 0
2.008000 0 0 0 0 0 0
2.012000 0 0 0 0 0 0
2.016000 0 0 0 0 0 0
2.020000 0 0 0 0 0 0
2.024000 0 0 0 0 0 0
2.028000 0 0 0 0 0 0
2.032000 0 0 0 0 0 0
2.036000 0 0 0 0 0 0
2.040000 0 0 0 0 0 0
2.044000 0 0 0 0 0 0
2.048000 0 0 0 0 0 0
2.052000 0 0 0 0 0 0
2.056000 0 0 0 0 0 0
2.060000 0 0 0 0 0 0
2.064000 0 0 0 0 0 0
2.068000 0 0 0 0 0 0
2.072000 0 0 0 0 0 0
2.076000 0 0 0 0 0 0
2.080000 0 0 0 0 0 0
2.084000 0 0 0 0 0 0
2.088000 0 0 0 0 0 0
2.092000 0 0 0 0 0 0
2.096000 0 0 0 0 0 0
2.100000 0 0 0 0 0 0
2.104000 0 0 0 0 0 0
2.108000 0 0 0 0 0 0
2.112000 0 0 0 0 0 0
2.116000 0 0 0 0 0 0
2.120000 0 0 0 0 0 0
2.124000 0 0 0 0 0 0
2.128000 0 0 0 0 0 0
2.132000 0 0 0 0 0 0
2.136000 0 0 0 0 0 0
2.140000 0 0 0 0 0 0
2.144000 0 0 0 0 0 0
2.148000 0 0 0 0 0 0
2.152000 0 0 0 0 0 0
2.156000 0 0 0 0 0 0
2.160000 0 0 0 0 0 0
2.164000 0 0 0 0 0 0
2.168000 0 0 0 0 0 0
2.172000 0 0 0 0 0 0
2.176000 0 0 0 0 0 0
2.180000 0 0 0 0 0 0
2.184000 0 0 0 0 0 0
2.188000 0 0 0 0 0 0
2.192000 0 0 0 0 0 0
2.196000 0 0 0 0 0 0
2.200000 0 0 0 0 0 0
2.204000 0 0 0 0 0 0
2.208000 0 0 0 0 0 0
2.212000 0 0 0 0 0 0
2.216000 0 0 0 0 0 0
2.220000 0 0 0 0 0 0
2.224000 0 0 0 0 0 0
2.228000 0 0 0 0 0 0
2.232000 0 0 0 0 0 0
2.236000 0 0 0 0 0 0
2.240000 0 0 0 0 0 0
2.244000 0 0 0 0 0 0
2.248000 0 0 0 0 0 0
2.252000 0 0 0 0 0 0
2.256000 0 0 0 0 0 0
2.260000 0 0 0 0 0 0
2.264000 0 0 0 0 0 0
2.268000 0 0 0 0 0 0
2.272000 0 0 0 0 0 0
2.276000 0 0 0 0 0 0
2.280000 0 0 0 0 0 0
2.284000 0 0 0 0 0 0
2.288000 0 0 0 0 0 0
2.292000 0 0 0 0 0 0
2.296000 0 0 0 0 0 0
2.300000 0 0 0 0 0 0
2.304000 0 0 0 0 0 0
2.308000 0 0 0 0 0 0
2.312000 0 0 0 0 0 0
2.316000 0 0 0 0 0 0
2.320000 0 0 0 0 0 0
2.324000 0 0 0 0 0 0
2.328000 0 0 0 0 0 0
2.332000 0 0 0 0 0 0
2.336000 0 0 0 0 0 0
2.340000 0 0 0 0 0 0
2.344000 0 0 0 0 0 0
2.348000 0 0 0 0 0 0
2.352000 0 0 0 0 0 0
2.356000 0 0 0 0 0 0
2.360000 0 0 0 0 0 0
2.364000 0 0 0 0 0 0
2.368000 0 0 0 0 0 0
2.372000 0 0 0 0 0 0
2.376000 0 0 0 0 0 0
2.380000 0 0 0 0 0 0
2.384000 0 0 0 0 0 0
2.388000 0 0 0 0 0 0
2.392000 0 0 0 0 0 0
2.396000 0 0 0 0 0 0
2.400000 0 0 0 0 0 0
2.404000 0 0 0 0 0 0
2.408000 0 0 0 0 0 0
