# Supplementary material for: Refining amino acid hydrophobicity for dynamics simulation of membrane proteins
Source: PeerJ. 2018 Jan 10;6:e4230. doi: 10.7717/peerj.4230 (PMC5767086; doi:10.7717/peerj.4230)
Supplement: Supplemental Information 1 — Version 2.4 of the CgProt force field is included as a tar.gz archive. The package includes parameter text files, Python scripts, and equilibrated bilayer coordinates needed for simulations with the free Gromacs software package. [file peerj-06-4230-s001.tgz › cgprot24/nb/table_S1_SM.xvg]

0.000000 0 0 152.798 3.992584e+02 0 0
0.004000 0 0 151.201 3.992584e+02 0 0
0.008000 0 0 149.604 3.992584e+02 0 0
0.012000 0 0 148.007 3.992584e+02 0 0
0.016000 0 0 146.41 3.992584e+02 0 0
0.020000 0 0 144.813 3.992584e+02 0 0
0.024000 0 0 143.216 3.992584e+02 0 0
0.028000 0 0 141.619 3.992584e+02 0 0
0.032000 0 0 140.022 3.992584e+02 0 0
0.036000 0 0 138.425 3.992584e+02 0 0
0.040000 0 0 136.828 3.992584e+02 0 0
0.044000 0 0 135.231 3.992584e+02 0 0
0.048000 0 0 133.634 3.992584e+02 0 0
0.052000 0 0 132.037 3.992584e+02 0 0
0.056000 0 0 130.44 3.992584e+02 0 0
0.060000 0 0 128.843 3.992584e+02 0 0
0.064000 0 0 127.246 3.992584e+02 0 0
0.068000 0 0 125.649 3.992584e+02 0 0
0.072000 0 0 124.052 3.992584e+02 0 0
0.076000 0 0 122.455 3.992584e+02 0 0
0.080000 0 0 120.858 3.992584e+02 0 0
0.084000 0 0 119.261 3.992584e+02 0 0
0.088000 0 0 117.663 3.992584e+02 0 0
0.092000 0 0 116.066 3.992584e+02 0 0
0.096000 0 0 114.469 3.992584e+02 0 0
0.100000 0 0 112.872 3.992584e+02 0 0
0.104000 0 0 111.275 3.992584e+02 0 0
0.108000 0 0 109.678 3.992584e+02 0 0
0.112000 0 0 108.081 3.992584e+02 0 0
0.116000 0 0 106.484 3.992584e+02 0 0
0.120000 0 0 104.887 3.992584e+02 0 0
0.124000 0 0 103.29 3.992584e+02 0 0
0.128000 0 0 101.693 3.992584e+02 0 0
0.132000 0 0 100.096 3.992584e+02 0 0
0.136000 0 0 98.4991 3.992584e+02 0 0
0.140000 0 0 96.902 3.992584e+02 0 0
0.144000 0 0 95.305 3.992584e+02 0 0
0.148000 0 0 93.708 3.992584e+02 0 0
0.152000 0 0 92.1109 3.992584e+02 0 0
0.156000 0 0 90.5139 3.992584e+02 0 0
0.160000 0 0 88.9169 3.992584e+02 0 0
0.164000 0 0 87.3198 3.992584e+02 0 0
0.168000 0 0 85.7228 3.992584e+02 0 0
0.172000 0 0 84.1258 3.992584e+02 0 0
0.176000 0 0 82.5287 3.992584e+02 0 0
0.180000 0 0 80.9317 3.992584e+02 0 0
0.184000 0 0 79.3347 3.992584e+02 0 0
0.188000 0 0 77.7376 3.992584e+02 0 0
0.192000 0 0 76.1406 3.992584e+02 0 0
0.196000 0 0 74.5436 3.992584e+02 0 0
0.200000 0 0 72.9465 3.992584e+02 0 0
0.204000 0 0 71.3495 3.992584e+02 0 0
0.208000 0 0 69.7525 3.992584e+02 0 0
0.212000 0 0 68.1554 3.992584e+02 0 0
0.216000 0 0 66.5584 3.992584e+02 0 0
0.220000 0 0 64.9614 3.992584e+02 0 0
0.224000 0 0 63.3643 3.992584e+02 0 0
0.228000 0 0 61.7673 3.992584e+02 0 0
0.232000 0 0 60.1703 3.992584e+02 0 0
0.236000 0 0 58.5732 3.992584e+02 0 0
0.240000 0 0 56.9762 3.992584e+02 0 0
0.244000 0 0 55.3792 3.992584e+02 0 0
0.248000 0 0 53.7821 3.992584e+02 0 0
0.252000 0 0 52.1851 3.992584e+02 0 0
0.256000 0 0 50.5881 3.992584e+02 0 0
0.260000 0 0 48.991 3.992584e+02 0 0
0.264000 0 0 47.394 3.992584e+02 0 0
0.268000 0 0 45.797 3.992584e+02 0 0
0.272000 0 0 44.1999 3.992584e+02 0 0
0.276000 0 0 42.6029 3.992584e+02 0 0
0.280000 0 0 41.0059 3.992584e+02 0 0
0.284000 0 0 39.4088 3.992584e+02 0 0
0.288000 0 0 37.8118 3.992584e+02 0 0
0.292000 0 0 36.2148 3.992584e+02 0 0
0.296000 0 0 34.6177 3.992584e+02 0 0
0.300000 0 0 33.0207 3.992584e+02 0 0
0.304000 0 0 31.4237 3.992584e+02 0 0
0.308000 0 0 29.8266 3.992584e+02 0 0
0.312000 0 0 28.2296 3.992584e+02 0 0
0.316000 0 0 26.6342 3.981321e+02 0 0
0.320000 0 0 25.0468 3.954962e+02 0 0
0.324000 0 0 23.4682 3.940907e+02 0 0
0.328000 0 0 21.8915 3.946309e+02 0 0
0.332000 0 0 20.3086 3.971170e+02 0 0
0.336000 0 0 18.7119 4.015489e+02 0 0
0.340000 0 0 17.0974 4.042215e+02 0 0
0.344000 0 0 15.4925 3.963875e+02 0 0
0.348000 0 0 13.9408 3.776782e+02 0 0
0.352000 0 0 12.4856 3.480936e+02 0 0
0.356000 0 0 11.1705 3.077971e+02 0 0
0.360000 0 0 10.0226 2.670967e+02 0 0
0.364000 0 0 9.02607 2.321321e+02 0 0
0.368000 0 0 8.15791 2.029032e+02 0 0
0.372000 0 0 7.3952 1.794101e+02 0 0
0.376000 0 0 6.71536 1.611122e+02 0 0
0.380000 0 0 6.10369 1.450148e+02 0 0
0.384000 0 0 5.55292 1.306581e+02 0 0
0.388000 0 0 5.0561 1.180421e+02 0 0
0.392000 0 0 4.60626 1.071667e+02 0 0
0.396000 0 0 4.19676 9.777230e+01 0 0
0.400000 0 0 3.82262 8.948059e+01 0 0
0.404000 0 0 3.47945 8.228842e+01 0 0
0.408000 0 0 3.16285 7.619578e+01 0 0
0.412000 0 0 2.86843 7.117033e+01 0 0
0.416000 0 0 2.59291 6.663388e+01 0 0
0.420000 0 0 2.33499 6.237296e+01 0 0
0.424000 0 0 2.09356 5.838756e+01 0 0
0.428000 0 0 1.86752 5.467770e+01 0 0
0.432000 0 0 1.65579 5.122862e+01 0 0
0.436000 0 0 1.45741 4.799129e+01 0 0
0.440000 0 0 1.27158 4.496183e+01 0 0
0.444000 0 0 1.09744 4.214021e+01 0 0
0.448000 0 0 0.934178 3.952636e+01 0 0
0.452000 0 0 0.781036 3.706104e+01 0 0
0.456000 0 0 0.637559 3.469360e+01 0 0
0.460000 0 0 0.503357 3.242403e+01 0 0
0.464000 0 0 0.378037 3.025234e+01 0 0
0.468000 0 0 0.261207 2.818007e+01 0 0
0.472000 0 0 0.152444 2.622035e+01 0 0
0.476000 0 0 0.05129 2.437614e+01 0 0
0.480000 0 0 -0.0427187 2.264743e+01 0 0
0.484000 0 0 -0.130043 2.103423e+01 0 0
0.488000 0 0 -0.211134 1.952476e+01 0 0
0.492000 0 0 -0.286347 1.809477e+01 0 0
0.496000 0 0 -0.355997 1.674351e+01 0 0
0.500000 0 0 -0.4204 1.547099e+01 0 0
0.504000 0 0 -0.47987 1.427710e+01 0 0
0.508000 0 0 -0.534715 1.315755e+01 0 0
0.512000 0 0 -0.585226 1.211011e+01 0 0
0.516000 0 0 -0.631692 1.113479e+01 0 0
0.520000 0 0 -0.674401 1.023159e+01 0 0
0.524000 0 0 -0.713638 9.396529e+00 0 0
0.528000 0 0 -0.749637 8.610753e+00 0 0
0.532000 0 0 -0.782587 7.871811e+00 0 0
0.536000 0 0 -0.812674 7.179705e+00 0 0
0.540000 0 0 -0.840087 6.534433e+00 0 0
0.544000 0 0 -0.865004 5.929489e+00 0 0
0.548000 0 0 -0.887565 5.356682e+00 0 0
0.552000 0 0 -0.9079 4.815986e+00 0 0
0.556000 0 0 -0.926136 4.307399e+00 0 0
0.560000 0 0 -0.942402 3.830206e+00 0 0
0.564000 0 0 -0.956805 3.374366e+00 0 0
0.568000 0 0 -0.969421 2.936646e+00 0 0
0.572000 0 0 -0.980322 2.517046e+00 0 0
0.576000 0 0 -0.989581 2.115566e+00 0 0
0.580000 0 0 -0.99727 1.731109e+00 0 0
0.584000 0 0 -1.00345 1.360501e+00 0 0
0.588000 0 0 -1.00817 1.003541e+00 0 0
0.592000 0 0 -1.0115 6.602292e-01 0 0
0.596000 0 0 -1.01347 3.305657e-01 0 0
0.600000 0 0 -1.01416 1.468173e-02 0 0
0.604000 0 0 -1.01361 -2.873260e-01 0 0
0.608000 0 0 -1.01188 -5.754575e-01 0 0
0.612000 0 0 -1.00902 -8.497128e-01 0 0
0.616000 0 0 -1.0051 -1.109444e+00 0 0
0.620000 0 0 -1.00017 -1.350067e+00 0 0
0.624000 0 0 -0.994325 -1.570691e+00 0 0
0.628000 0 0 -0.987635 -1.771315e+00 0 0
0.632000 0 0 -0.980181 -1.951939e+00 0 0
0.636000 0 0 -0.972048 -2.110409e+00 0 0
0.640000 0 0 -0.963333 -2.242853e+00 0 0
0.644000 0 0 -0.95414 -2.349194e+00 0 0
0.648000 0 0 -0.944574 -2.429431e+00 0 0
0.652000 0 0 -0.934739 -2.483580e+00 0 0
0.656000 0 0 -0.92474 -2.512113e+00 0 0
0.660000 0 0 -0.914676 -2.515240e+00 0 0
0.664000 0 0 -0.904651 -2.492962e+00 0 0
0.668000 0 0 -0.894767 -2.445280e+00 0 0
0.672000 0 0 -0.885121 -2.374564e+00 0 0
0.676000 0 0 -0.875787 -2.290566e+00 0 0
0.680000 0 0 -0.866813 -2.194339e+00 0 0
0.684000 0 0 -0.858248 -2.085883e+00 0 0
0.688000 0 0 -0.850142 -1.965198e+00 0 0
0.692000 0 0 -0.842532 -1.840932e+00 0 0
0.696000 0 0 -0.835407 -1.722439e+00 0 0
0.700000 0 0 -0.828745 -1.609723e+00 0 0
0.704000 0 0 -0.822522 -1.502785e+00 0 0
0.708000 0 0 -0.816714 -1.402210e+00 0 0
0.712000 0 0 -0.811286 -1.314617e+00 0 0
0.716000 0 0 -0.806178 -1.241859e+00 0 0
0.720000 0 0 -0.801331 -1.183938e+00 0 0
0.724000 0 0 -0.796686 -1.140853e+00 0 0
0.728000 0 0 -0.792187 -1.110385e+00 0 0
0.732000 0 0 -0.787794 -1.086921e+00 0 0
0.736000 0 0 -0.783482 -1.070187e+00 0 0
0.740000 0 0 -0.779224 -1.060184e+00 0 0
0.744000 0 0 -0.774992 -1.056803e+00 0 0
0.748000 0 0 -0.770774 -1.050934e+00 0 0
0.752000 0 0 -0.766596 -1.036749e+00 0 0
0.756000 0 0 -0.762491 -1.014251e+00 0 0
0.760000 0 0 -0.758493 -9.834381e-01 0 0
0.764000 0 0 -0.754635 -9.436383e-01 0 0
0.768000 0 0 -0.750961 -8.908148e-01 0 0
0.772000 0 0 -0.747527 -8.242948e-01 0 0
0.776000 0 0 -0.744385 -7.440783e-01 0 0
0.780000 0 0 -0.741592 -6.501653e-01 0 0
0.784000 0 0 -0.739197 -5.471521e-01 0 0
0.788000 0 0 -0.737217 -4.422281e-01 0 0
0.792000 0 0 -0.735661 -3.354788e-01 0 0
0.796000 0 0 -0.734536 -2.269040e-01 0 0
0.800000 0 0 -0.733848 -1.170916e-01 0 0
0.804000 0 0 -0.733583 -1.808242e-02 0 0
0.808000 0 0 -0.733683 6.536188e-02 0 0
0.812000 0 0 -0.734085 1.332413e-01 0 0
0.816000 0 0 -0.734728 1.855558e-01 0 0
0.820000 0 0 -0.735548 2.208431e-01 0 0
0.824000 0 0 -0.736465 2.338879e-01 0 0
0.828000 0 0 -0.737389 2.242274e-01 0 0
0.832000 0 0 -0.738228 1.918616e-01 0 0
0.836000 0 0 -0.738893 1.367922e-01 0 0
0.840000 0 0 -0.739299 6.372704e-02 0 0
0.844000 0 0 -0.739385 -2.298259e-02 0 0
0.848000 0 0 -0.739097 -1.233366e-01 0 0
0.852000 0 0 -0.73838 -2.373351e-01 0 0
0.856000 0 0 -0.737181 -3.637158e-01 0 0
0.860000 0 0 -0.735471 -4.908003e-01 0 0
0.864000 0 0 -0.733257 -6.157474e-01 0 0
0.868000 0 0 -0.730548 -7.385570e-01 0 0
0.872000 0 0 -0.727351 -8.592293e-01 0 0
0.876000 0 0 -0.723681 -9.740939e-01 0 0
0.880000 0 0 -0.719577 -1.075046e+00 0 0
0.884000 0 0 -0.715099 -1.161795e+00 0 0
0.888000 0 0 -0.710302 -1.234339e+00 0 0
0.892000 0 0 -0.705243 -1.292653e+00 0 0
0.896000 0 0 -0.699982 -1.335477e+00 0 0
0.900000 0 0 -0.694581 -1.362108e+00 0 0
0.904000 0 0 -0.689106 -1.372547e+00 0 0
0.908000 0 0 -0.683622 -1.366794e+00 0 0
0.912000 0 0 -0.678193 -1.346169e+00 0 0
0.916000 0 0 -0.672863 -1.317452e+00 0 0
0.920000 0 0 -0.667663 -1.281601e+00 0 0
0.924000 0 0 -0.66262 -1.238617e+00 0 0
0.928000 0 0 -0.657763 -1.188499e+00 0 0
0.932000 0 0 -0.65311 -1.140294e+00 0 0
0.936000 0 0 -0.648622 -1.106269e+00 0 0
0.940000 0 0 -0.644241 -1.086491e+00 0 0
0.944000 0 0 -0.639911 -1.080962e+00 0 0
0.948000 0 0 -0.635574 -1.090675e+00 0 0
0.952000 0 0 -0.631142 -1.131337e+00 0 0
0.956000 0 0 -0.626475 -1.208369e+00 0 0
0.960000 0 0 -0.621427 -1.321771e+00 0 0
0.964000 0 0 -0.615852 -1.471542e+00 0 0
0.968000 0 0 -0.609605 -1.658019e+00 0 0
0.972000 0 0 -0.602538 -1.882243e+00 0 0
0.976000 0 0 -0.594497 -2.144288e+00 0 0
0.980000 0 0 -0.585333 -2.444155e+00 0 0
0.984000 0 0 -0.574893 -2.781777e+00 0 0
0.988000 0 0 -0.563057 -3.136778e+00 0 0
0.992000 0 0 -0.549798 -3.492973e+00 0 0
0.996000 0 0 -0.535111 -3.850361e+00 0 0
1.000000 0 0 -0.518993 -4.208942e+00 0 0
1.004000 0 0 -0.501441 -4.563595e+00 0 0
1.008000 0 0 -0.482547 -4.874809e+00 0 0
1.012000 0 0 -0.462512 -5.134280e+00 0 0
1.016000 0 0 -0.441542 -5.342008e+00 0 0
1.020000 0 0 -0.419845 -5.497994e+00 0 0
1.024000 0 0 -0.397636 -5.594050e+00 0 0
1.028000 0 0 -0.375194 -5.614401e+00 0 0
1.032000 0 0 -0.352822 -5.558651e+00 0 0
1.036000 0 0 -0.330826 -5.426801e+00 0 0
1.040000 0 0 -0.309509 -5.219545e+00 0 0
1.044000 0 0 -0.289136 -4.959830e+00 0 0
1.048000 0 0 -0.269885 -4.658786e+00 0 0
1.052000 0 0 -0.251921 -4.316415e+00 0 0
1.056000 0 0 -0.235409 -3.932715e+00 0 0
1.060000 0 0 -0.220506 -3.518366e+00 0 0
1.064000 0 0 -0.207236 -3.120601e+00 0 0
1.068000 0 0 -0.195512 -2.745026e+00 0 0
1.072000 0 0 -0.185246 -2.391643e+00 0 0
1.076000 0 0 -0.176349 -2.060450e+00 0 0
1.080000 0 0 -0.168711 -1.768423e+00 0 0
1.084000 0 0 -0.162123 -1.535405e+00 0 0
1.088000 0 0 -0.156349 -1.361427e+00 0 0
1.092000 0 0 -0.151153 -1.246489e+00 0 0
1.096000 0 0 -0.146299 -1.189331e+00 0 0
1.100000 0 0 -0.141585 -1.174142e+00 0 0
1.104000 0 0 -0.136856 -1.196166e+00 0 0
1.108000 0 0 -0.131966 -1.255403e+00 0 0
1.112000 0 0 -0.126764 -1.351852e+00 0 0
1.116000 0 0 -0.121113 -1.473329e+00 0 0
1.120000 0 0 -0.114989 -1.586832e+00 0 0
1.124000 0 0 -0.108431 -1.690514e+00 0 0
1.128000 0 0 -0.101478 -1.784375e+00 0 0
1.132000 0 0 -0.0941695 -1.868290e+00 0 0
1.136000 0 0 -0.0865666 -1.927310e+00 0 0
1.140000 0 0 -0.0787979 -1.951168e+00 0 0
1.144000 0 0 -0.0710041 -1.939863e+00 0 0
1.148000 0 0 -0.0633259 -1.893396e+00 0 0
1.152000 0 0 -0.0559022 -1.814308e+00 0 0
1.156000 0 0 -0.0488309 -1.719158e+00 0 0
1.160000 0 0 -0.0421664 -1.610933e+00 0 0
1.164000 0 0 -0.0359609 -1.489635e+00 0 0
1.168000 0 0 -0.0302668 -1.355262e+00 0 0
1.172000 0 0 -0.0251218 -1.220452e+00 0 0
1.176000 0 0 -0.020475 -1.106425e+00 0 0
1.180000 0 0 -0.0162422 -1.013515e+00 0 0
1.184000 0 0 -0.012339 -9.417229e-01 0 0
1.188000 0 0 -0.008681 -8.889302e-01 0 0
1.192000 0 0 -0.005276 -8.048546e-01 0 0
1.196000 0 0 -0.002312 -6.681992e-01 0 0
1.200000 0 0 0 0 0 0
1.204000 0 0 0 0 0 0
1.208000 0 0 0 0 0 0
1.212000 0 0 0 0 0 0
1.216000 0 0 0 0 0 0
1.220000 0 0 0 0 0 0
1.224000 0 0 0 0 0 0
1.228000 0 0 0 0 0 0
1.232000 0 0 0 0 0 0
1.236000 0 0 0 0 0 0
1.240000 0 0 0 0 0 0
1.244000 0 0 0 0 0 0
1.248000 0 0 0 0 0 0
1.252000 0 0 0 0 0 0
1.256000 0 0 0 0 0 0
1.260000 0 0 0 0 0 0
1.264000 0 0 0 0 0 0
1.268000 0 0 0 0 0 0
1.272000 0 0 0 0 0 0
1.276000 0 0 0 0 0 0
1.280000 0 0 0 0 0 0
1.284000 0 0 0 0 0 0
1.288000 0 0 0 0 0 0
1.292000 0 0 0 0 0 0
1.296000 0 0 0 0 0 0
1.300000 0 0 0 0 0 0
1.304000 0 0 0 0 0 0
1.308000 0 0 0 0 0 0
1.312000 0 0 0 0 0 0
1.316000 0 0 0 0 0 0
1.320000 0 0 0 0 0 0
1.324000 0 0 0 0 0 0
1.328000 0 0 0 0 0 0
1.332000 0 0 0 0 0 0
1.336000 0 0 0 0 0 0
1.340000 0 0 0 0 0 0
1.344000 0 0 0 0 0 0
1.348000 0 0 0 0 0 0
1.352000 0 0 0 0 0 0
1.356000 0 0 0 0 0 0
1.360000 0 0 0 0 0 0
1.364000 0 0 0 0 0 0
1.368000 0 0 0 0 0 0
1.372000 0 0 0 0 0 0
1.376000 0 0 0 0 0 0
1.380000 0 0 0 0 0 0
1.384000 0 0 0 0 0 0
1.388000 0 0 0 0 0 0
1.392000 0 0 0 0 0 0
1.396000 0 0 0 0 0 0
1.400000 0 0 0 0 0 0
1.404000 0 0 0 0 0 0
1.408000 0 0 0 0 0 0
1.412000 0 0 0 0 0 0
1.416000 0 0 0 0 0 0
1.420000 0 0 0 0 0 0
1.424000 0 0 0 0 0 0
1.428000 0 0 0 0 0 0
1.432000 0 0 0 0 0 0
1.436000 0 0 0 0 0 0
1.440000 0 0 0 0 0 0
1.444000 0 0 0 0 0 0
1.448000 0 0 0 0 0 0
1.452000 0 0 0 0 0 0
1.456000 0 0 0 0 0 0
1.460000 0 0 0 0 0 0
1.464000 0 0 0 0 0 0
1.468000 0 0 0 0 0 0
1.472000 0 0 0 0 0 0
1.476000 0 0 0 0 0 0
1.480000 0 0 0 0 0 0
1.484000 0 0 0 0 0 0
1.488000 0 0 0 0 0 0
1.492000 0 0 0 0 0 0
1.496000 0 0 0 0 0 0
1.500000 0 0 0 0 0 0
1.504000 0 0 0 0 0 0
1.508000 0 0 0 0 0 0
1.512000 0 0 0 0 0 0
1.516000 0 0 0 0 0 0
1.520000 0 0 0 0 0 0
1.524000 0 0 0 0 0 0
1.528000 0 0 0 0 0 0
1.532000 0 0 0 0 0 0
1.536000 0 0 0 0 0 0
1.540000 0 0 0 0 0 0
1.544000 0 0 0 0 0 0
1.548000 0 0 0 0 0 0
1.552000 0 0 0 0 0 0
1.556000 0 0 0 0 0 0
1.560000 0 0 0 0 0 0
1.564000 0 0 0 0 0 0
1.568000 0 0 0 0 0 0
1.572000 0 0 0 0 0 0
1.576000 0 0 0 0 0 0
1.580000 0 0 0 0 0 0
1.584000 0 0 0 0 0 0
1.588000 0 0 0 0 0 0
1.592000 0 0 0 0 0 0
1.596000 0 0 0 0 0 0
1.600000 0 0 0 0 0 0
1.604000 0 0 0 0 0 0
1.608000 0 0 0 0 0 0
1.612000 0 0 0 0 0 0
1.616000 0 0 0 0 0 0
1.620000 0 0 0 0 0 0
1.624000 0 0 0 0 0 0
1.628000 0 0 0 0 0 0
1.632000 0 0 0 0 0 0
1.636000 0 0 0 0 0 0
1.640000 0 0 0 0 0 0
1.644000 0 0 0 0 0 0
1.648000 0 0 0 0 0 0
1.652000 0 0 0 0 0 0
1.656000 0 0 0 0 0 0
1.660000 0 0 0 0 0 0
1.664000 0 0 0 0 0 0
1.668000 0 0 0 0 0 0
1.672000 0 0 0 0 0 0
1.676000 0 0 0 0 0 0
1.680000 0 0 0 0 0 0
1.684000 0 0 0 0 0 0
1.688000 0 0 0 0 0 0
1.692000 0 0 0 0 0 0
1.696000 0 0 0 0 0 0
1.700000 0 0 0 0 0 0
1.704000 0 0 0 0 0 0
1.708000 0 0 0 0 0 0
1.712000 0 0 0 0 0 0
1.716000 0 0 0 0 0 0
1.720000 0 0 0 0 0 0
1.724000 0 0 0 0 0 0
1.728000 0 0 0 0 0 0
1.732000 0 0 0 0 0 0
1.736000 0 0 0 0 0 0
1.740000 0 0 0 0 0 0
1.744000 0 0 0 0 0 0
1.748000 0 0 0 0 0 0
1.752000 0 0 0 0 0 0
1.756000 0 0 0 0 0 0
1.760000 0 0 0 0 0 0
1.764000 0 0 0 0 0 0
1.768000 0 0 0 0 0 0
1.772000 0 0 0 0 0 0
1.776000 0 0 0 0 0 0
1.780000 0 0 0 0 0 0
1.784000 0 0 0 0 0 0
1.788000 0 0 0 0 0 0
1.792000 0 0 0 0 0 0
1.796000 0 0 0 0 0 0
1.800000 0 0 0 0 0 0
1.804000 0 0 0 0 0 0
1.808000 0 0 0 0 0 0
1.812000 0 0 0 0 0 0
1.816000 0 0 0 0 0 0
1.820000 0 0 0 0 0 0
1.824000 0 0 0 0 0 0
1.828000 0 0 0 0 0 0
1.832000 0 0 0 0 0 0
1.836000 0 0 0 0 0 0
1.840000 0 0 0 0 0 0
1.844000 0 0 0 0 0 0
1.848000 0 0 0 0 0 0
1.852000 0 0 0 0 0 0
1.856000 0 0 0 0 0 0
1.860000 0 0 0 0 0 0
1.864000 0 0 0 0 0 0
1.868000 0 0 0 0 0 0
1.872000 0 0 0 0 0 0
1.876000 0 0 0 0 0 0
1.880000 0 0 0 0 0 0
1.884000 0 0 0 0 0 0
1.888000 0 0 0 0 0 0
1.892000 0 0 0 0 0 0
1.896000 0 0 0 0 0 0
1.900000 0 0 0 0 0 0
1.904000 0 0 0 0 0 0
1.908000 0 0 0 0 0 0
1.912000 0 0 0 0 0 0
1.916000 0 0 0 0 0 0
1.920000 0 0 0 0 0 0
1.924000 0 0 0 0 0 0
1.928000 0 0 0 0 0 0
1.932000 0 0 0 0 0 0
1.936000 0 0 0 0 0 0
1.940000 0 0 0 0 0 0
1.944000 0 0 0 0 0 0
1.948000 0 0 0 0 0 0
1.952000 0 0 0 0 0 0
1.956000 0 0 0 0 0 0
1.960000 0 0 0 0 0 0
1.964000 0 0 0 0 0 0
1.968000 0 0 0 0 0 0
1.972000 0 0 0 0 0 0
1.976000 0 0 0 0 0 0
1.980000 0 0 0 0 0 0
1.984000 0 0 0 0 0 0
1.988000 0 0 0 0 0 0
1.992000 0 0 0 0 0 0
1.996000 0 0 0 0 0 0
2.000000 0 0 0 0 0 0
2.004000 0 0 0 0 0 0
2.008000 0 0 0 0 0 0
2.012000 0 0 0 0 0 0
2.016000 0 0 0 0 0 0
2.020000 0 0 0 0 0 0
2.024000 0 0 0 0 0 0
2.028000 0 0 0 0 0 0
2.032000 0 0 0 0 0 0
2.036000 0 0 0 0 0 0
2.040000 0 0 0 0 0 0
2.044000 0 0 0 0 0 0
2.048000 0 0 0 0 0 0
2.052000 0 0 0 0 0 0
2.056000 0 0 0 0 0 0
2.060000 0 0 0 0 0 0
2.064000 0 0 0 0 0 0
2.068000 0 0 0 0 0 0
2.072000 0 0 0 0 0 0
2.076000 0 0 0 0 0 0
2.080000 0 0 0 0 0 0
2.084000 0 0 0 0 0 0
2.088000 0 0 0 0 0 0
2.092000 0 0 0 0 0 0
2.096000 0 0 0 0 0 0
2.100000 0 0 0 0 0 0
2.104000 0 0 0 0 0 0
2.108000 0 0 0 0 0 0
2.112000 0 0 0 0 0 0
2.116000 0 0 0 0 0 0
2.120000 0 0 0 0 0 0
2.124000 0 0 0 0 0 0
2.128000 0 0 0 0 0 0
2.132000 0 0 0 0 0 0
2.136000 0 0 0 0 0 0
2.140000 0 0 0 0 0 0
2.144000 0 0 0 0 0 0
2.148000 0 0 0 0 0 0
2.152000 0 0 0 0 0 0
2.156000 0 0 0 0 0 0
2.160000 0 0 0 0 0 0
2.164000 0 0 0 0 0 0
2.168000 0 0 0 0 0 0
2.172000 0 0 0 0 0 0
2.176000 0 0 0 0 0 0
2.180000 0 0 0 0 0 0
2.184000 0 0 0 0 0 0
2.188000 0 0 0 0 0 0
2.192000 0 0 0 0 0 0
2.196000 0 0 0 0 0 0
2.200000 0 0 0 0 0 0
2.204000 0 0 0 0 0 0
2.208000 0 0 0 0 0 0
2.212000 0 0 0 0 0 0
2.216000 0 0 0 0 0 0
2.220000 0 0 0 0 0 0
2.224000 0 0 0 0 0 0
2.228000 0 0 0 0 0 0
2.232000 0 0 0 0 0 0
2.236000 0 0 0 0 0 0
2.240000 0 0 0 0 0 0
2.244000 0 0 0 0 0 0
2.248000 0 0 0 0 0 0
2.252000 0 0 0 0 0 0
2.256000 0 0 0 0 0 0
2.260000 0 0 0 0 0 0
2.264000 0 0 0 0 0 0
2.268000 0 0 0 0 0 0
2.272000 0 0 0 0 0 0
2.276000 0 0 0 0 0 0
2.280000 0 0 0 0 0 0
2.284000 0 0 0 0 0 0
2.288000 0 0 0 0 0 0
2.292000 0 0 0 0 0 0
2.296000 0 0 0 0 0 0
2.300000 0 0 0 0 0 0
2.304000 0 0 0 0 0 0
2.308000 0 0 0 0 0 0
2.312000 0 0 0 0 0 0
2.316000 0 0 0 0 0 0
2.320000 0 0 0 0 0 0
2.324000 0 0 0 0 0 0
2.328000 0 0 0 0 0 0
2.332000 0 0 0 0 0 0
2.336000 0 0 0 0 0 0
2.340000 0 0 0 0 0 0
2.344000 0 0 0 0 0 0
2.348000 0 0 0 0 0 0
2.352000 0 0 0 0 0 0
2.356000 0 0 0 0 0 0
2.360000 0 0 0 0 0 0
2.364000 0 0 0 0 0 0
2.368000 0 0 0 0 0 0
2.372000 0 0 0 0 0 0
2.376000 0 0 0 0 0 0
2.380000 0 0 0 0 0 0
2.384000 0 0 0 0 0 0
2.388000 0 0 0 0 0 0
2.392000 0 0 0 0 0 0
2.396000 0 0 0 0 0 0
2.400000 0 0 0 0 0 0
2.404000 0 0 0 0 0 0
2.408000 0 0 0 0 0 0
