# Supplementary material for: Refining amino acid hydrophobicity for dynamics simulation of membrane proteins
Source: PeerJ. 2018 Jan 10;6:e4230. doi: 10.7717/peerj.4230 (PMC5767086; doi:10.7717/peerj.4230)
Supplement: Supplemental Information 1 — Version 2.4 of the CgProt force field is included as a tar.gz archive. The package includes parameter text files, Python scripts, and equilibrated bilayer coordinates needed for simulations with the free Gromacs software package. [file peerj-06-4230-s001.tgz › cgprot24/nb/table_SD_SD.xvg]

0.000000 0 0 181.155 4.928833e+02 0 0
0.004000 0 0 179.183 4.928833e+02 0 0
0.008000 0 0 177.212 4.928833e+02 0 0
0.012000 0 0 175.24 4.928833e+02 0 0
0.016000 0 0 173.268 4.928833e+02 0 0
0.020000 0 0 171.297 4.928833e+02 0 0
0.024000 0 0 169.325 4.928833e+02 0 0
0.028000 0 0 167.354 4.928833e+02 0 0
0.032000 0 0 165.382 4.928833e+02 0 0
0.036000 0 0 163.411 4.928833e+02 0 0
0.040000 0 0 161.439 4.928833e+02 0 0
0.044000 0 0 159.468 4.928833e+02 0 0
0.048000 0 0 157.496 4.928833e+02 0 0
0.052000 0 0 155.525 4.928833e+02 0 0
0.056000 0 0 153.553 4.928833e+02 0 0
0.060000 0 0 151.582 4.928833e+02 0 0
0.064000 0 0 149.61 4.928833e+02 0 0
0.068000 0 0 147.639 4.928833e+02 0 0
0.072000 0 0 145.667 4.928833e+02 0 0
0.076000 0 0 143.695 4.928833e+02 0 0
0.080000 0 0 141.724 4.928833e+02 0 0
0.084000 0 0 139.752 4.928833e+02 0 0
0.088000 0 0 137.781 4.928833e+02 0 0
0.092000 0 0 135.809 4.928833e+02 0 0
0.096000 0 0 133.838 4.928833e+02 0 0
0.100000 0 0 131.866 4.928833e+02 0 0
0.104000 0 0 129.895 4.928833e+02 0 0
0.108000 0 0 127.923 4.928833e+02 0 0
0.112000 0 0 125.952 4.928833e+02 0 0
0.116000 0 0 123.98 4.928833e+02 0 0
0.120000 0 0 122.009 4.928833e+02 0 0
0.124000 0 0 120.037 4.928833e+02 0 0
0.128000 0 0 118.066 4.928833e+02 0 0
0.132000 0 0 116.094 4.928833e+02 0 0
0.136000 0 0 114.122 4.928833e+02 0 0
0.140000 0 0 112.151 4.928833e+02 0 0
0.144000 0 0 110.179 4.928833e+02 0 0
0.148000 0 0 108.208 4.928833e+02 0 0
0.152000 0 0 106.236 4.928833e+02 0 0
0.156000 0 0 104.265 4.928833e+02 0 0
0.160000 0 0 102.293 4.928833e+02 0 0
0.164000 0 0 100.322 4.928833e+02 0 0
0.168000 0 0 98.3502 4.928833e+02 0 0
0.172000 0 0 96.3787 4.928833e+02 0 0
0.176000 0 0 94.4071 4.928833e+02 0 0
0.180000 0 0 92.4356 4.928833e+02 0 0
0.184000 0 0 90.4641 4.928833e+02 0 0
0.188000 0 0 88.4925 4.928833e+02 0 0
0.192000 0 0 86.521 4.928833e+02 0 0
0.196000 0 0 84.5495 4.928833e+02 0 0
0.200000 0 0 82.5779 4.928833e+02 0 0
0.204000 0 0 80.6064 4.928833e+02 0 0
0.208000 0 0 78.6349 4.928833e+02 0 0
0.212000 0 0 76.6633 4.928833e+02 0 0
0.216000 0 0 74.6918 4.928833e+02 0 0
0.220000 0 0 72.7203 4.928833e+02 0 0
0.224000 0 0 70.7487 4.928833e+02 0 0
0.228000 0 0 68.7772 4.928833e+02 0 0
0.232000 0 0 66.8057 4.928833e+02 0 0
0.236000 0 0 64.8341 4.928833e+02 0 0
0.240000 0 0 62.8626 4.928833e+02 0 0
0.244000 0 0 60.8911 4.928833e+02 0 0
0.248000 0 0 58.9195 4.928833e+02 0 0
0.252000 0 0 56.948 4.928833e+02 0 0
0.256000 0 0 54.9765 4.928833e+02 0 0
0.260000 0 0 53.0049 4.928833e+02 0 0
0.264000 0 0 51.0334 4.928833e+02 0 0
0.268000 0 0 49.0619 4.928833e+02 0 0
0.272000 0 0 47.0903 4.928833e+02 0 0
0.276000 0 0 45.1188 4.928833e+02 0 0
0.280000 0 0 43.1473 4.928833e+02 0 0
0.284000 0 0 41.1757 4.928833e+02 0 0
0.288000 0 0 39.2042 4.928833e+02 0 0
0.292000 0 0 37.2327 4.928833e+02 0 0
0.296000 0 0 35.2611 4.928833e+02 0 0
0.300000 0 0 33.2896 4.928833e+02 0 0
0.304000 0 0 31.3181 4.928833e+02 0 0
0.308000 0 0 29.3857 4.754660e+02 0 0
0.312000 0 0 27.4972 4.709106e+02 0 0
0.316000 0 0 25.6012 4.792172e+02 0 0
0.320000 0 0 23.6473 4.983655e+02 0 0
0.324000 0 0 21.63 5.077975e+02 0 0
0.328000 0 0 19.6051 5.021463e+02 0 0
0.332000 0 0 17.6329 4.814119e+02 0 0
0.336000 0 0 15.7739 4.455944e+02 0 0
0.340000 0 0 14.0831 3.998299e+02 0 0
0.344000 0 0 12.5718 3.562453e+02 0 0
0.348000 0 0 11.2295 3.153515e+02 0 0
0.352000 0 0 10.0454 2.771486e+02 0 0
0.356000 0 0 9.00874 2.416641e+02 0 0
0.360000 0 0 8.10596 2.106435e+02 0 0
0.364000 0 0 7.31626 1.851264e+02 0 0
0.368000 0 0 6.61761 1.651128e+02 0 0
0.372000 0 0 5.98801 1.506027e+02 0 0
0.376000 0 0 5.40602 1.407807e+02 0 0
0.380000 0 0 4.86202 1.311300e+02 0 0
0.384000 0 0 4.35767 1.209571e+02 0 0
0.388000 0 0 3.89506 1.102619e+02 0 0
0.392000 0 0 3.47628 9.904449e+01 0 0
0.396000 0 0 3.10239 8.815154e+01 0 0
0.400000 0 0 2.76897 7.881563e+01 0 0
0.404000 0 0 2.46977 7.104717e+01 0 0
0.408000 0 0 2.19851 6.484616e+01 0 0
0.412000 0 0 1.94893 6.015377e+01 0 0
0.416000 0 0 1.71681 5.591827e+01 0 0
0.420000 0 0 1.5015 5.175138e+01 0 0
0.424000 0 0 1.30271 4.765310e+01 0 0
0.428000 0 0 1.12018 4.362343e+01 0 0
0.432000 0 0 0.953553 3.975153e+01 0 0
0.436000 0 0 0.801542 3.633378e+01 0 0
0.440000 0 0 0.662246 3.339381e+01 0 0
0.444000 0 0 0.533754 3.093162e+01 0 0
0.448000 0 0 0.414156 2.894682e+01 0 0
0.452000 0 0 0.301904 2.717823e+01 0 0
0.456000 0 0 0.19674 2.540249e+01 0 0
0.460000 0 0 0.098693 2.361958e+01 0 0
0.464000 0 0 0.0077925 2.182951e+01 0 0
0.468000 0 0 -0.0759404 2.004456e+01 0 0
0.472000 0 0 -0.152722 1.836824e+01 0 0
0.476000 0 0 -0.223062 1.682393e+01 0 0
0.480000 0 0 -0.28749 1.541164e+01 0 0
0.484000 0 0 -0.346531 1.413138e+01 0 0
0.488000 0 0 -0.40068 1.294894e+01 0 0
0.492000 0 0 -0.450157 1.179385e+01 0 0
0.496000 0 0 -0.495064 1.066397e+01 0 0
0.500000 0 0 -0.535503 9.559312e+00 0 0
0.504000 0 0 -0.571573 8.480664e+00 0 0
0.508000 0 0 -0.603429 7.459784e+00 0 0
0.512000 0 0 -0.63135 6.513151e+00 0 0
0.516000 0 0 -0.655633 5.640763e+00 0 0
0.520000 0 0 -0.676575 4.842622e+00 0 0
0.524000 0 0 -0.694469 4.112905e+00 0 0
0.528000 0 0 -0.70953 3.423908e+00 0 0
0.532000 0 0 -0.721909 2.772042e+00 0 0
0.536000 0 0 -0.731756 2.157307e+00 0 0
0.540000 0 0 -0.739217 1.579702e+00 0 0
0.544000 0 0 -0.744446 1.041567e+00 0 0
0.548000 0 0 -0.747607 5.458491e-01 0 0
0.552000 0 0 -0.748869 9.255656e-02 0 0
0.556000 0 0 -0.748404 -3.183104e-01 0 0
0.560000 0 0 -0.746379 -6.877023e-01 0 0
0.564000 0 0 -0.742938 -1.028936e+00 0 0
0.568000 0 0 -0.738179 -1.346299e+00 0 0
0.572000 0 0 -0.732199 -1.639792e+00 0 0
0.576000 0 0 -0.725093 -1.909415e+00 0 0
0.580000 0 0 -0.716955 -2.156214e+00 0 0
0.584000 0 0 -0.707869 -2.383215e+00 0 0
0.588000 0 0 -0.697915 -2.590611e+00 0 0
0.592000 0 0 -0.68717 -2.778402e+00 0 0
0.596000 0 0 -0.675714 -2.946611e+00 0 0
0.600000 0 0 -0.663618 -3.099472e+00 0 0
0.604000 0 0 -0.650934 -3.240108e+00 0 0
0.608000 0 0 -0.637713 -3.368519e+00 0 0
0.612000 0 0 -0.624003 -3.484705e+00 0 0
0.616000 0 0 -0.609852 -3.588620e+00 0 0
0.620000 0 0 -0.595311 -3.679940e+00 0 0
0.624000 0 0 -0.580429 -3.758602e+00 0 0
0.628000 0 0 -0.565259 -3.824605e+00 0 0
0.632000 0 0 -0.549849 -3.877951e+00 0 0
0.636000 0 0 -0.534252 -3.918564e+00 0 0
0.640000 0 0 -0.518518 -3.946310e+00 0 0
0.644000 0 0 -0.502699 -3.961187e+00 0 0
0.648000 0 0 -0.486845 -3.963195e+00 0 0
0.652000 0 0 -0.47101 -3.952331e+00 0 0
0.656000 0 0 -0.455244 -3.928511e+00 0 0
0.660000 0 0 -0.439599 -3.891699e+00 0 0
0.664000 0 0 -0.424128 -3.841893e+00 0 0
0.668000 0 0 -0.408882 -3.779095e+00 0 0
0.672000 0 0 -0.393912 -3.703856e+00 0 0
0.676000 0 0 -0.379264 -3.618448e+00 0 0
0.680000 0 0 -0.364978 -3.523116e+00 0 0
0.684000 0 0 -0.351092 -3.417860e+00 0 0
0.688000 0 0 -0.337648 -3.302681e+00 0 0
0.692000 0 0 -0.324681 -3.179879e+00 0 0
0.696000 0 0 -0.312216 -3.051947e+00 0 0
0.700000 0 0 -0.300272 -2.918883e+00 0 0
0.704000 0 0 -0.288872 -2.780690e+00 0 0
0.708000 0 0 -0.278034 -2.637781e+00 0 0
0.712000 0 0 -0.267769 -2.494841e+00 0 0
0.716000 0 0 -0.258073 -2.353184e+00 0 0
0.720000 0 0 -0.248942 -2.212810e+00 0 0
0.724000 0 0 -0.240369 -2.073718e+00 0 0
0.728000 0 0 -0.232348 -1.937620e+00 0 0
0.732000 0 0 -0.224858 -1.808844e+00 0 0
0.736000 0 0 -0.217868 -1.687601e+00 0 0
0.740000 0 0 -0.211347 -1.573890e+00 0 0
0.744000 0 0 -0.205267 -1.467740e+00 0 0
0.748000 0 0 -0.199592 -1.371470e+00 0 0
0.752000 0 0 -0.19428 -1.286565e+00 0 0
0.756000 0 0 -0.189284 -1.213024e+00 0 0
0.760000 0 0 -0.18456 -1.150847e+00 0 0
0.764000 0 0 -0.180062 -1.099895e+00 0 0
0.768000 0 0 -0.175747 -1.059330e+00 0 0
0.772000 0 0 -0.171574 -1.029014e+00 0 0
0.776000 0 0 -0.167501 -1.008945e+00 0 0
0.780000 0 0 -0.163489 -9.991247e-01 0 0
0.784000 0 0 -0.159497 -9.975785e-01 0 0
0.788000 0 0 -0.155501 -1.001219e+00 0 0
0.792000 0 0 -0.151481 -1.010011e+00 0 0
0.796000 0 0 -0.147414 -1.023953e+00 0 0
0.800000 0 0 -0.143282 -1.042864e+00 0 0
0.804000 0 0 -0.13907 -1.063027e+00 0 0
0.808000 0 0 -0.134778 -1.082973e+00 0 0
0.812000 0 0 -0.130407 -1.102703e+00 0 0
0.816000 0 0 -0.125957 -1.122215e+00 0 0
0.820000 0 0 -0.12143 -1.141052e+00 0 0
0.824000 0 0 -0.116832 -1.157584e+00 0 0
0.828000 0 0 -0.112172 -1.171665e+00 0 0
0.832000 0 0 -0.107462 -1.183295e+00 0 0
0.836000 0 0 -0.102709 -1.192474e+00 0 0
0.840000 0 0 -0.0979245 -1.199625e+00 0 0
0.844000 0 0 -0.0931144 -1.205139e+00 0 0
0.848000 0 0 -0.0882856 -1.209015e+00 0 0
0.852000 0 0 -0.0834445 -1.211254e+00 0 0
0.856000 0 0 -0.0785977 -1.211971e+00 0 0
0.860000 0 0 -0.0737492 -1.212239e+00 0 0
0.864000 0 0 -0.0689 -1.212319e+00 0 0
0.868000 0 0 -0.0640509 -1.212210e+00 0 0
0.872000 0 0 -0.0592026 -1.211913e+00 0 0
0.876000 0 0 -0.0543558 -1.211478e+00 0 0
0.880000 0 0 -0.0495108 -1.211013e+00 0 0
0.884000 0 0 -0.0446677 -1.210524e+00 0 0
0.888000 0 0 -0.0398266 -1.210010e+00 0 0
0.892000 0 0 -0.0349877 -1.209457e+00 0 0
0.896000 0 0 -0.030152 -1.208179e+00 0 0
0.900000 0 0 -0.0253237 -1.205796e+00 0 0
0.904000 0 0 -0.0205071 -1.202308e+00 0 0
0.908000 0 0 -0.0157067 -1.197714e+00 0 0
0.912000 0 0 -0.010927 -1.191836e+00 0 0
0.916000 0 0 -0.0061751 -1.183756e+00 0 0
0.920000 0 0 -0.0014601 -1.173343e+00 0 0
0.924000 0 0 0.0032086 -1.160599e+00 0 0
0.928000 0 0 0.0078216 -1.145522e+00 0 0
0.932000 0 0 0.0123693 -1.127872e+00 0 0
0.936000 0 0 0.0168407 -1.107324e+00 0 0
0.940000 0 0 0.0212241 -1.083875e+00 0 0
0.944000 0 0 0.0255078 -1.057525e+00 0 0
0.948000 0 0 0.0296804 -1.028288e+00 0 0
0.952000 0 0 0.0337306 -9.963548e-01 0 0
0.956000 0 0 0.0376477 -9.617938e-01 0 0
0.960000 0 0 0.0414214 -9.246046e-01 0 0
0.964000 0 0 0.0450411 -8.847871e-01 0 0
0.968000 0 0 0.0484964 -8.425796e-01 0 0
0.972000 0 0 0.0517795 -7.987217e-01 0 0
0.976000 0 0 0.0548841 -7.532662e-01 0 0
0.980000 0 0 0.0578035 -7.062130e-01 0 0
0.984000 0 0 0.0605316 -6.575652e-01 0 0
0.988000 0 0 0.0630632 -6.082316e-01 0 0
0.992000 0 0 0.0653975 -5.589345e-01 0 0
0.996000 0 0 0.0675347 -5.096738e-01 0 0
1.000000 0 0 0.069475 -4.604496e-01 0 0
1.004000 0 0 0.0712185 -4.114014e-01 0 0
1.008000 0 0 0.072768 -3.636066e-01 0 0
1.012000 0 0 0.0741293 -3.172917e-01 0 0
1.016000 0 0 0.0753083 -2.724567e-01 0 0
1.020000 0 0 0.0763109 -2.291014e-01 0 0
1.024000 0 0 0.0771432 -1.873792e-01 0 0
1.028000 0 0 0.0778125 -1.475848e-01 0 0
1.032000 0 0 0.0783265 -1.097258e-01 0 0
1.036000 0 0 0.0786929 -7.380205e-02 0 0
1.040000 0 0 0.0789195 -3.979189e-02 0 0
1.044000 0 0 0.0790128 -6.976150e-03 0 0
1.048000 0 0 0.0789764 2.499400e-02 0 0
1.052000 0 0 0.0788139 5.611856e-02 0 0
1.056000 0 0 0.0785286 8.639754e-02 0 0
1.060000 0 0 0.0781237 1.160306e-01 0 0
1.064000 0 0 0.0776 1.459011e-01 0 0
1.068000 0 0 0.0769561 1.761138e-01 0 0
1.072000 0 0 0.0761906 2.066688e-01 0 0
1.076000 0 0 0.0753022 2.375661e-01 0 0
1.080000 0 0 0.0742891 2.691868e-01 0 0
1.084000 0 0 0.0731472 3.019769e-01 0 0
1.088000 0 0 0.0718718 3.359370e-01 0 0
1.092000 0 0 0.0704581 3.710670e-01 0 0
1.096000 0 0 0.0689017 4.072733e-01 0 0
1.100000 0 0 0.0672002 4.433804e-01 0 0
1.104000 0 0 0.0653553 4.790348e-01 0 0
1.108000 0 0 0.0633686 5.142365e-01 0 0
1.112000 0 0 0.061242 5.489853e-01 0 0
1.116000 0 0 0.0589774 5.831203e-01 0 0
1.120000 0 0 0.0565784 6.162046e-01 0 0
1.124000 0 0 0.0540492 6.482140e-01 0 0
1.128000 0 0 0.0513942 6.791485e-01 0 0
1.132000 0 0 0.0486175 7.089870e-01 0 0
1.136000 0 0 0.0457272 7.352559e-01 0 0
1.140000 0 0 0.0427425 7.562556e-01 0 0
1.144000 0 0 0.0396842 7.719863e-01 0 0
1.148000 0 0 0.0365736 7.824478e-01 0 0
1.152000 0 0 0.0334315 7.879469e-01 0 0
1.156000 0 0 0.0302738 7.904803e-01 0 0
1.160000 0 0 0.0271111 7.904083e-01 0 0
1.164000 0 0 0.023954 7.877311e-01 0 0
1.168000 0 0 0.0208127 7.824486e-01 0 0
1.172000 0 0 0.0177004 7.723614e-01 0 0
1.176000 0 0 0.0146452 7.537770e-01 0 0
1.180000 0 0 0.0116816 7.266369e-01 0 0
1.184000 0 0 0.0088435 6.909409e-01 0 0
1.188000 0 0 0.0061657 6.459699e-01 0 0
1.192000 0 0 0.0037132 5.746498e-01 0 0
1.196000 0 0 0.0016132 4.697488e-01 0 0
1.200000 0 0 0 0 0 0
1.204000 0 0 0 0 0 0
1.208000 0 0 0 0 0 0
1.212000 0 0 0 0 0 0
1.216000 0 0 0 0 0 0
1.220000 0 0 0 0 0 0
1.224000 0 0 0 0 0 0
1.228000 0 0 0 0 0 0
1.232000 0 0 0 0 0 0
1.236000 0 0 0 0 0 0
1.240000 0 0 0 0 0 0
1.244000 0 0 0 0 0 0
1.248000 0 0 0 0 0 0
1.252000 0 0 0 0 0 0
1.256000 0 0 0 0 0 0
1.260000 0 0 0 0 0 0
1.264000 0 0 0 0 0 0
1.268000 0 0 0 0 0 0
1.272000 0 0 0 0 0 0
1.276000 0 0 0 0 0 0
1.280000 0 0 0 0 0 0
1.284000 0 0 0 0 0 0
1.288000 0 0 0 0 0 0
1.292000 0 0 0 0 0 0
1.296000 0 0 0 0 0 0
1.300000 0 0 0 0 0 0
1.304000 0 0 0 0 0 0
1.308000 0 0 0 0 0 0
1.312000 0 0 0 0 0 0
1.316000 0 0 0 0 0 0
1.320000 0 0 0 0 0 0
1.324000 0 0 0 0 0 0
1.328000 0 0 0 0 0 0
1.332000 0 0 0 0 0 0
1.336000 0 0 0 0 0 0
1.340000 0 0 0 0 0 0
1.344000 0 0 0 0 0 0
1.348000 0 0 0 0 0 0
1.352000 0 0 0 0 0 0
1.356000 0 0 0 0 0 0
1.360000 0 0 0 0 0 0
1.364000 0 0 0 0 0 0
1.368000 0 0 0 0 0 0
1.372000 0 0 0 0 0 0
1.376000 0 0 0 0 0 0
1.380000 0 0 0 0 0 0
1.384000 0 0 0 0 0 0
1.388000 0 0 0 0 0 0
1.392000 0 0 0 0 0 0
1.396000 0 0 0 0 0 0
1.400000 0 0 0 0 0 0
1.404000 0 0 0 0 0 0
1.408000 0 0 0 0 0 0
1.412000 0 0 0 0 0 0
1.416000 0 0 0 0 0 0
1.420000 0 0 0 0 0 0
1.424000 0 0 0 0 0 0
1.428000 0 0 0 0 0 0
1.432000 0 0 0 0 0 0
1.436000 0 0 0 0 0 0
1.440000 0 0 0 0 0 0
1.444000 0 0 0 0 0 0
1.448000 0 0 0 0 0 0
1.452000 0 0 0 0 0 0
1.456000 0 0 0 0 0 0
1.460000 0 0 0 0 0 0
1.464000 0 0 0 0 0 0
1.468000 0 0 0 0 0 0
1.472000 0 0 0 0 0 0
1.476000 0 0 0 0 0 0
1.480000 0 0 0 0 0 0
1.484000 0 0 0 0 0 0
1.488000 0 0 0 0 0 0
1.492000 0 0 0 0 0 0
1.496000 0 0 0 0 0 0
1.500000 0 0 0 0 0 0
1.504000 0 0 0 0 0 0
1.508000 0 0 0 0 0 0
1.512000 0 0 0 0 0 0
1.516000 0 0 0 0 0 0
1.520000 0 0 0 0 0 0
1.524000 0 0 0 0 0 0
1.528000 0 0 0 0 0 0
1.532000 0 0 0 0 0 0
1.536000 0 0 0 0 0 0
1.540000 0 0 0 0 0 0
1.544000 0 0 0 0 0 0
1.548000 0 0 0 0 0 0
1.552000 0 0 0 0 0 0
1.556000 0 0 0 0 0 0
1.560000 0 0 0 0 0 0
1.564000 0 0 0 0 0 0
1.568000 0 0 0 0 0 0
1.572000 0 0 0 0 0 0
1.576000 0 0 0 0 0 0
1.580000 0 0 0 0 0 0
1.584000 0 0 0 0 0 0
1.588000 0 0 0 0 0 0
1.592000 0 0 0 0 0 0
1.596000 0 0 0 0 0 0
1.600000 0 0 0 0 0 0
1.604000 0 0 0 0 0 0
1.608000 0 0 0 0 0 0
1.612000 0 0 0 0 0 0
1.616000 0 0 0 0 0 0
1.620000 0 0 0 0 0 0
1.624000 0 0 0 0 0 0
1.628000 0 0 0 0 0 0
1.632000 0 0 0 0 0 0
1.636000 0 0 0 0 0 0
1.640000 0 0 0 0 0 0
1.644000 0 0 0 0 0 0
1.648000 0 0 0 0 0 0
1.652000 0 0 0 0 0 0
1.656000 0 0 0 0 0 0
1.660000 0 0 0 0 0 0
1.664000 0 0 0 0 0 0
1.668000 0 0 0 0 0 0
1.672000 0 0 0 0 0 0
1.676000 0 0 0 0 0 0
1.680000 0 0 0 0 0 0
1.684000 0 0 0 0 0 0
1.688000 0 0 0 0 0 0
1.692000 0 0 0 0 0 0
1.696000 0 0 0 0 0 0
1.700000 0 0 0 0 0 0
1.704000 0 0 0 0 0 0
1.708000 0 0 0 0 0 0
1.712000 0 0 0 0 0 0
1.716000 0 0 0 0 0 0
1.720000 0 0 0 0 0 0
1.724000 0 0 0 0 0 0
1.728000 0 0 0 0 0 0
1.732000 0 0 0 0 0 0
1.736000 0 0 0 0 0 0
1.740000 0 0 0 0 0 0
1.744000 0 0 0 0 0 0
1.748000 0 0 0 0 0 0
1.752000 0 0 0 0 0 0
1.756000 0 0 0 0 0 0
1.760000 0 0 0 0 0 0
1.764000 0 0 0 0 0 0
1.768000 0 0 0 0 0 0
1.772000 0 0 0 0 0 0
1.776000 0 0 0 0 0 0
1.780000 0 0 0 0 0 0
1.784000 0 0 0 0 0 0
1.788000 0 0 0 0 0 0
1.792000 0 0 0 0 0 0
1.796000 0 0 0 0 0 0
1.800000 0 0 0 0 0 0
1.804000 0 0 0 0 0 0
1.808000 0 0 0 0 0 0
1.812000 0 0 0 0 0 0
1.816000 0 0 0 0 0 0
1.820000 0 0 0 0 0 0
1.824000 0 0 0 0 0 0
1.828000 0 0 0 0 0 0
1.832000 0 0 0 0 0 0
1.836000 0 0 0 0 0 0
1.840000 0 0 0 0 0 0
1.844000 0 0 0 0 0 0
1.848000 0 0 0 0 0 0
1.852000 0 0 0 0 0 0
1.856000 0 0 0 0 0 0
1.860000 0 0 0 0 0 0
1.864000 0 0 0 0 0 0
1.868000 0 0 0 0 0 0
1.872000 0 0 0 0 0 0
1.876000 0 0 0 0 0 0
1.880000 0 0 0 0 0 0
1.884000 0 0 0 0 0 0
1.888000 0 0 0 0 0 0
1.892000 0 0 0 0 0 0
1.896000 0 0 0 0 0 0
1.900000 0 0 0 0 0 0
1.904000 0 0 0 0 0 0
1.908000 0 0 0 0 0 0
1.912000 0 0 0 0 0 0
1.916000 0 0 0 0 0 0
1.920000 0 0 0 0 0 0
1.924000 0 0 0 0 0 0
1.928000 0 0 0 0 0 0
1.932000 0 0 0 0 0 0
1.936000 0 0 0 0 0 0
1.940000 0 0 0 0 0 0
1.944000 0 0 0 0 0 0
1.948000 0 0 0 0 0 0
1.952000 0 0 0 0 0 0
1.956000 0 0 0 0 0 0
1.960000 0 0 0 0 0 0
1.964000 0 0 0 0 0 0
1.968000 0 0 0 0 0 0
1.972000 0 0 0 0 0 0
1.976000 0 0 0 0 0 0
1.980000 0 0 0 0 0 0
1.984000 0 0 0 0 0 0
1.988000 0 0 0 0 0 0
1.992000 0 0 0 0 0 0
1.996000 0 0 0 0 0 0
2.000000 0 0 0 0 0 0
2.004000 0 0 0 0 0 0
2.008000 0 0 0 0 0 0
2.012000 0 0 0 0 0 0
2.016000 0 0 0 0 0 0
2.020000 0 0 0 0 0 0
2.024000 0 0 0 0 0 0
2.028000 0 0 0 0 0 0
2.032000 0 0 0 0 0 0
2.036000 0 0 0 0 0 0
2.040000 0 0 0 0 0 0
2.044000 0 0 0 0 0 0
2.048000 0 0 0 0 0 0
2.052000 0 0 0 0 0 0
2.056000 0 0 0 0 0 0
2.060000 0 0 0 0 0 0
2.064000 0 0 0 0 0 0
2.068000 0 0 0 0 0 0
2.072000 0 0 0 0 0 0
2.076000 0 0 0 0 0 0
2.080000 0 0 0 0 0 0
2.084000 0 0 0 0 0 0
2.088000 0 0 0 0 0 0
2.092000 0 0 0 0 0 0
2.096000 0 0 0 0 0 0
2.100000 0 0 0 0 0 0
2.104000 0 0 0 0 0 0
2.108000 0 0 0 0 0 0
2.112000 0 0 0 0 0 0
2.116000 0 0 0 0 0 0
2.120000 0 0 0 0 0 0
2.124000 0 0 0 0 0 0
2.128000 0 0 0 0 0 0
2.132000 0 0 0 0 0 0
2.136000 0 0 0 0 0 0
2.140000 0 0 0 0 0 0
2.144000 0 0 0 0 0 0
2.148000 0 0 0 0 0 0
2.152000 0 0 0 0 0 0
2.156000 0 0 0 0 0 0
2.160000 0 0 0 0 0 0
2.164000 0 0 0 0 0 0
2.168000 0 0 0 0 0 0
2.172000 0 0 0 0 0 0
2.176000 0 0 0 0 0 0
2.180000 0 0 0 0 0 0
2.184000 0 0 0 0 0 0
2.188000 0 0 0 0 0 0
2.192000 0 0 0 0 0 0
2.196000 0 0 0 0 0 0
2.200000 0 0 0 0 0 0
2.204000 0 0 0 0 0 0
2.208000 0 0 0 0 0 0
2.212000 0 0 0 0 0 0
2.216000 0 0 0 0 0 0
2.220000 0 0 0 0 0 0
2.224000 0 0 0 0 0 0
2.228000 0 0 0 0 0 0
2.232000 0 0 0 0 0 0
2.236000 0 0 0 0 0 0
2.240000 0 0 0 0 0 0
2.244000 0 0 0 0 0 0
2.248000 0 0 0 0 0 0
2.252000 0 0 0 0 0 0
2.256000 0 0 0 0 0 0
2.260000 0 0 0 0 0 0
2.264000 0 0 0 0 0 0
2.268000 0 0 0 0 0 0
2.272000 0 0 0 0 0 0
2.276000 0 0 0 0 0 0
2.280000 0 0 0 0 0 0
2.284000 0 0 0 0 0 0
2.288000 0 0 0 0 0 0
2.292000 0 0 0 0 0 0
2.296000 0 0 0 0 0 0
2.300000 0 0 0 0 0 0
2.304000 0 0 0 0 0 0
2.308000 0 0 0 0 0 0
2.312000 0 0 0 0 0 0
2.316000 0 0 0 0 0 0
2.320000 0 0 0 0 0 0
2.324000 0 0 0 0 0 0
2.328000 0 0 0 0 0 0
2.332000 0 0 0 0 0 0
2.336000 0 0 0 0 0 0
2.340000 0 0 0 0 0 0
2.344000 0 0 0 0 0 0
2.348000 0 0 0 0 0 0
2.352000 0 0 0 0 0 0
2.356000 0 0 0 0 0 0
2.360000 0 0 0 0 0 0
2.364000 0 0 0 0 0 0
2.368000 0 0 0 0 0 0
2.372000 0 0 0 0 0 0
2.376000 0 0 0 0 0 0
2.380000 0 0 0 0 0 0
2.384000 0 0 0 0 0 0
2.388000 0 0 0 0 0 0
2.392000 0 0 0 0 0 0
2.396000 0 0 0 0 0 0
2.400000 0 0 0 0 0 0
2.404000 0 0 0 0 0 0
2.408000 0 0 0 0 0 0
