# Supplementary material for: Refining amino acid hydrophobicity for dynamics simulation of membrane proteins
Source: PeerJ. 2018 Jan 10;6:e4230. doi: 10.7717/peerj.4230 (PMC5767086; doi:10.7717/peerj.4230)
Supplement: Supplemental Information 1 — Version 2.4 of the CgProt force field is included as a tar.gz archive. The package includes parameter text files, Python scripts, and equilibrated bilayer coordinates needed for simulations with the free Gromacs software package. [file peerj-06-4230-s001.tgz › cgprot24/nb/table_SD_SM.xvg]

0.000000 0 0 214.078 5.882948e+02 0 0
0.004000 0 0 211.725 5.882948e+02 0 0
0.008000 0 0 209.372 5.882948e+02 0 0
0.012000 0 0 207.019 5.882948e+02 0 0
0.016000 0 0 204.665 5.882948e+02 0 0
0.020000 0 0 202.312 5.882948e+02 0 0
0.024000 0 0 199.959 5.882948e+02 0 0
0.028000 0 0 197.606 5.882948e+02 0 0
0.032000 0 0 195.253 5.882948e+02 0 0
0.036000 0 0 192.899 5.882948e+02 0 0
0.040000 0 0 190.546 5.882948e+02 0 0
0.044000 0 0 188.193 5.882948e+02 0 0
0.048000 0 0 185.84 5.882948e+02 0 0
0.052000 0 0 183.487 5.882948e+02 0 0
0.056000 0 0 181.134 5.882948e+02 0 0
0.060000 0 0 178.78 5.882948e+02 0 0
0.064000 0 0 176.427 5.882948e+02 0 0
0.068000 0 0 174.074 5.882948e+02 0 0
0.072000 0 0 171.721 5.882948e+02 0 0
0.076000 0 0 169.368 5.882948e+02 0 0
0.080000 0 0 167.014 5.882948e+02 0 0
0.084000 0 0 164.661 5.882948e+02 0 0
0.088000 0 0 162.308 5.882948e+02 0 0
0.092000 0 0 159.955 5.882948e+02 0 0
0.096000 0 0 157.602 5.882948e+02 0 0
0.100000 0 0 155.249 5.882948e+02 0 0
0.104000 0 0 152.895 5.882948e+02 0 0
0.108000 0 0 150.542 5.882948e+02 0 0
0.112000 0 0 148.189 5.882948e+02 0 0
0.116000 0 0 145.836 5.882948e+02 0 0
0.120000 0 0 143.483 5.882948e+02 0 0
0.124000 0 0 141.13 5.882948e+02 0 0
0.128000 0 0 138.776 5.882948e+02 0 0
0.132000 0 0 136.423 5.882948e+02 0 0
0.136000 0 0 134.07 5.882948e+02 0 0
0.140000 0 0 131.717 5.882948e+02 0 0
0.144000 0 0 129.364 5.882948e+02 0 0
0.148000 0 0 127.01 5.882948e+02 0 0
0.152000 0 0 124.657 5.882948e+02 0 0
0.156000 0 0 122.304 5.882948e+02 0 0
0.160000 0 0 119.951 5.882948e+02 0 0
0.164000 0 0 117.598 5.882948e+02 0 0
0.168000 0 0 115.245 5.882948e+02 0 0
0.172000 0 0 112.891 5.882948e+02 0 0
0.176000 0 0 110.538 5.882948e+02 0 0
0.180000 0 0 108.185 5.882948e+02 0 0
0.184000 0 0 105.832 5.882948e+02 0 0
0.188000 0 0 103.479 5.882948e+02 0 0
0.192000 0 0 101.125 5.882948e+02 0 0
0.196000 0 0 98.7723 5.882948e+02 0 0
0.200000 0 0 96.4191 5.882948e+02 0 0
0.204000 0 0 94.0659 5.882948e+02 0 0
0.208000 0 0 91.7128 5.882948e+02 0 0
0.212000 0 0 89.3596 5.882948e+02 0 0
0.216000 0 0 87.0064 5.882948e+02 0 0
0.220000 0 0 84.6532 5.882948e+02 0 0
0.224000 0 0 82.3 5.882948e+02 0 0
0.228000 0 0 79.9469 5.882948e+02 0 0
0.232000 0 0 77.5937 5.882948e+02 0 0
0.236000 0 0 75.2405 5.882948e+02 0 0
0.240000 0 0 72.8873 5.882948e+02 0 0
0.244000 0 0 70.5342 5.882948e+02 0 0
0.248000 0 0 68.181 5.882948e+02 0 0
0.252000 0 0 65.8278 5.882948e+02 0 0
0.256000 0 0 63.4746 5.882948e+02 0 0
0.260000 0 0 61.1214 5.882948e+02 0 0
0.264000 0 0 58.7683 5.882948e+02 0 0
0.268000 0 0 56.4151 5.882948e+02 0 0
0.272000 0 0 54.0619 5.882948e+02 0 0
0.276000 0 0 51.7087 5.882948e+02 0 0
0.280000 0 0 49.3555 5.882948e+02 0 0
0.284000 0 0 47.0024 5.882948e+02 0 0
0.288000 0 0 44.6492 5.882948e+02 0 0
0.292000 0 0 42.296 5.882948e+02 0 0
0.296000 0 0 39.9428 5.882948e+02 0 0
0.300000 0 0 37.5896 5.882948e+02 0 0
0.304000 0 0 35.2365 5.882948e+02 0 0
0.308000 0 0 32.8969 5.824490e+02 0 0
0.312000 0 0 30.5692 5.823890e+02 0 0
0.316000 0 0 28.2301 5.881148e+02 0 0
0.320000 0 0 25.8574 5.979095e+02 0 0
0.324000 0 0 23.467 5.943013e+02 0 0
0.328000 0 0 21.1269 5.727290e+02 0 0
0.332000 0 0 18.9091 5.331927e+02 0 0
0.336000 0 0 16.8854 4.756922e+02 0 0
0.340000 0 0 15.1191 4.084931e+02 0 0
0.344000 0 0 13.6035 3.511103e+02 0 0
0.348000 0 0 12.2961 3.043661e+02 0 0
0.352000 0 0 11.1544 2.682604e+02 0 0
0.356000 0 0 10.1358 2.427018e+02 0 0
0.360000 0 0 9.20704 2.219161e+02 0 0
0.364000 0 0 8.35872 2.024640e+02 0 0
0.368000 0 0 7.58555 1.843457e+02 0 0
0.372000 0 0 6.88218 1.675611e+02 0 0
0.376000 0 0 6.24326 1.521330e+02 0 0
0.380000 0 0 5.66312 1.381874e+02 0 0
0.384000 0 0 5.13576 1.257437e+02 0 0
0.388000 0 0 4.65517 1.148019e+02 0 0
0.392000 0 0 4.21534 1.053620e+02 0 0
0.396000 0 0 3.81076 9.701750e+01 0 0
0.400000 0 0 3.43854 8.917685e+01 0 0
0.404000 0 0 3.09668 8.183501e+01 0 0
0.408000 0 0 2.78319 7.499200e+01 0 0
0.412000 0 0 2.49608 6.865032e+01 0 0
0.416000 0 0 2.23326 6.285506e+01 0 0
0.420000 0 0 1.99249 5.762286e+01 0 0
0.424000 0 0 1.77152 5.295373e+01 0 0
0.428000 0 0 1.56811 4.884765e+01 0 0
0.432000 0 0 1.38006 4.522924e+01 0 0
0.436000 0 0 1.20598 4.184787e+01 0 0
0.440000 0 0 1.04498 3.868357e+01 0 0
0.444000 0 0 0.896218 3.573634e+01 0 0
0.448000 0 0 0.758805 3.300615e+01 0 0
0.452000 0 0 0.631894 3.048196e+01 0 0
0.456000 0 0 0.514687 2.815432e+01 0 0
0.460000 0 0 0.406398 2.602321e+01 0 0
0.464000 0 0 0.306239 2.408865e+01 0 0
0.468000 0 0 0.213432 2.234008e+01 0 0
0.472000 0 0 0.1274 2.068868e+01 0 0
0.476000 0 0 0.0478197 1.911438e+01 0 0
0.480000 0 0 -0.0256177 1.761717e+01 0 0
0.484000 0 0 -0.0932204 1.619706e+01 0 0
0.488000 0 0 -0.155294 1.485155e+01 0 0
0.492000 0 0 -0.212125 1.357552e+01 0 0
0.496000 0 0 -0.263991 1.236881e+01 0 0
0.500000 0 0 -0.311168 1.123142e+01 0 0
0.504000 0 0 -0.353935 1.016295e+01 0 0
0.508000 0 0 -0.39254 9.147101e+00 0 0
0.512000 0 0 -0.42717 8.175424e+00 0 0
0.516000 0 0 -0.458002 7.247919e+00 0 0
0.520000 0 0 -0.485213 6.364586e+00 0 0
0.524000 0 0 -0.508979 5.526622e+00 0 0
0.528000 0 0 -0.529494 4.739720e+00 0 0
0.532000 0 0 -0.546966 4.004617e+00 0 0
0.536000 0 0 -0.5616 3.321314e+00 0 0
0.540000 0 0 -0.573605 2.689811e+00 0 0
0.544000 0 0 -0.583184 2.106768e+00 0 0
0.548000 0 0 -0.590518 1.567982e+00 0 0
0.552000 0 0 -0.595786 1.073439e+00 0 0
0.556000 0 0 -0.599165 6.231396e-01 0 0
0.560000 0 0 -0.60083 2.165431e-01 0 0
0.564000 0 0 -0.600944 -1.539103e-01 0 0
0.568000 0 0 -0.599644 -4.906556e-01 0 0
0.572000 0 0 -0.597064 -7.936929e-01 0 0
0.576000 0 0 -0.593339 -1.063022e+00 0 0
0.580000 0 0 -0.588601 -1.302565e+00 0 0
0.584000 0 0 -0.582943 -1.523685e+00 0 0
0.588000 0 0 -0.576435 -1.727102e+00 0 0
0.592000 0 0 -0.569149 -1.912815e+00 0 0
0.596000 0 0 -0.561156 -2.080850e+00 0 0
0.600000 0 0 -0.55252 -2.235811e+00 0 0
0.604000 0 0 -0.543283 -2.381093e+00 0 0
0.608000 0 0 -0.533484 -2.516697e+00 0 0
0.612000 0 0 -0.523162 -2.642623e+00 0 0
0.616000 0 0 -0.512356 -2.758927e+00 0 0
0.620000 0 0 -0.501103 -2.866016e+00 0 0
0.624000 0 0 -0.48944 -2.963969e+00 0 0
0.628000 0 0 -0.477403 -3.052784e+00 0 0
0.632000 0 0 -0.46503 -3.132464e+00 0 0
0.636000 0 0 -0.452357 -3.201915e+00 0 0
0.640000 0 0 -0.439431 -3.259176e+00 0 0
0.644000 0 0 -0.4263 -3.304206e+00 0 0
0.648000 0 0 -0.413013 -3.337006e+00 0 0
0.652000 0 0 -0.39962 -3.357563e+00 0 0
0.656000 0 0 -0.38617 -3.365506e+00 0 0
0.660000 0 0 -0.372713 -3.360665e+00 0 0
0.664000 0 0 -0.359301 -3.343043e+00 0 0
0.668000 0 0 -0.345986 -3.312638e+00 0 0
0.672000 0 0 -0.332817 -3.270029e+00 0 0
0.676000 0 0 -0.319838 -3.217595e+00 0 0
0.680000 0 0 -0.307089 -3.155592e+00 0 0
0.684000 0 0 -0.294607 -3.084020e+00 0 0
0.688000 0 0 -0.28243 -3.002881e+00 0 0
0.692000 0 0 -0.270593 -2.914527e+00 0 0
0.696000 0 0 -0.25912 -2.821509e+00 0 0
0.700000 0 0 -0.248027 -2.723827e+00 0 0
0.704000 0 0 -0.237335 -2.621481e+00 0 0
0.708000 0 0 -0.227062 -2.514759e+00 0 0
0.712000 0 0 -0.217218 -2.406908e+00 0 0
0.716000 0 0 -0.207807 -2.298840e+00 0 0
0.720000 0 0 -0.198828 -2.190554e+00 0 0
0.724000 0 0 -0.190282 -2.082051e+00 0 0
0.728000 0 0 -0.182171 -1.974166e+00 0 0
0.732000 0 0 -0.174485 -1.869019e+00 0 0
0.736000 0 0 -0.167215 -1.766713e+00 0 0
0.740000 0 0 -0.160348 -1.667246e+00 0 0
0.744000 0 0 -0.153873 -1.570632e+00 0 0
0.748000 0 0 -0.147778 -1.477879e+00 0 0
0.752000 0 0 -0.142044 -1.389635e+00 0 0
0.756000 0 0 -0.136655 -1.305897e+00 0 0
0.760000 0 0 -0.131591 -1.226667e+00 0 0
0.764000 0 0 -0.126835 -1.151972e+00 0 0
0.768000 0 0 -0.122369 -1.081983e+00 0 0
0.772000 0 0 -0.118173 -1.016726e+00 0 0
0.776000 0 0 -0.114229 -9.562030e-01 0 0
0.780000 0 0 -0.110517 -9.004129e-01 0 0
0.784000 0 0 -0.107019 -8.491080e-01 0 0
0.788000 0 0 -0.103719 -8.019004e-01 0 0
0.792000 0 0 -0.100599 -7.587854e-01 0 0
0.796000 0 0 -0.097643 -7.197630e-01 0 0
0.800000 0 0 -0.0948351 -6.848132e-01 0 0
0.804000 0 0 -0.0921596 -6.535240e-01 0 0
0.808000 0 0 -0.0896023 -6.257322e-01 0 0
0.812000 0 0 -0.0871491 -6.014380e-01 0 0
0.816000 0 0 -0.0847861 -5.806413e-01 0 0
0.820000 0 0 -0.0824993 -5.633707e-01 0 0
0.824000 0 0 -0.0802743 -5.497279e-01 0 0
0.828000 0 0 -0.0780966 -5.397218e-01 0 0
0.832000 0 0 -0.0759517 -5.333526e-01 0 0
0.836000 0 0 -0.0738249 -5.306202e-01 0 0
0.840000 0 0 -0.0717018 -5.315807e-01 0 0
0.844000 0 0 -0.0695673 -5.362859e-01 0 0
0.848000 0 0 -0.0674065 -5.447360e-01 0 0
0.852000 0 0 -0.0652044 -5.569308e-01 0 0
0.856000 0 0 -0.0629461 -5.727539e-01 0 0
0.860000 0 0 -0.0606191 -5.911279e-01 0 0
0.864000 0 0 -0.0582141 -6.117906e-01 0 0
0.868000 0 0 -0.0557218 -6.347420e-01 0 0
0.872000 0 0 -0.0531331 -6.599822e-01 0 0
0.876000 0 0 -0.0504401 -6.863514e-01 0 0
0.880000 0 0 -0.0476443 -7.112892e-01 0 0
0.884000 0 0 -0.0447518 -7.347031e-01 0 0
0.888000 0 0 -0.0417687 -7.565933e-01 0 0
0.892000 0 0 -0.0387011 -7.769081e-01 0 0
0.896000 0 0 -0.0355592 -7.930938e-01 0 0
0.900000 0 0 -0.0323637 -8.037297e-01 0 0
0.904000 0 0 -0.0291368 -8.088159e-01 0 0
0.908000 0 0 -0.0259006 -8.083524e-01 0 0
0.912000 0 0 -0.0226774 -8.022170e-01 0 0
0.916000 0 0 -0.0194913 -7.897827e-01 0 0
0.920000 0 0 -0.0163677 -7.709609e-01 0 0
0.924000 0 0 -0.0133321 -7.457514e-01 0 0
0.928000 0 0 -0.0104102 -7.141544e-01 0 0
0.932000 0 0 -0.0076253 -6.778786e-01 0 0
0.936000 0 0 -0.0049903 -6.392406e-01 0 0
0.940000 0 0 -0.0025145 -5.982534e-01 0 0
0.944000 0 0 -0.0002074 -5.549169e-01 0 0
0.948000 0 0 0.0019218 -5.094840e-01 0 0
0.952000 0 0 0.0038715 -4.659443e-01 0 0
0.956000 0 0 0.0056537 -4.256749e-01 0 0
0.960000 0 0 0.0072813 -3.886757e-01 0 0
0.964000 0 0 0.0087674 -3.549469e-01 0 0
0.968000 0 0 0.0101257 -3.250281e-01 0 0
0.972000 0 0 0.0113751 -3.005949e-01 0 0
0.976000 0 0 0.012538 -2.817668e-01 0 0
0.980000 0 0 0.0136367 -2.685440e-01 0 0
0.984000 0 0 0.0146938 -2.609207e-01 0 0
0.988000 0 0 0.0157291 -2.571299e-01 0 0
0.992000 0 0 0.0167541 -2.557680e-01 0 0
0.996000 0 0 0.0177785 -2.568348e-01 0 0
1.000000 0 0 0.018812 -2.603305e-01 0 0
1.004000 0 0 0.019864 -2.657566e-01 0 0
1.008000 0 0 0.020935 -2.692687e-01 0 0
1.012000 0 0 0.0220146 -2.700585e-01 0 0
1.016000 0 0 0.0230918 -2.681261e-01 0 0
1.020000 0 0 0.0241559 -2.634716e-01 0 0
1.024000 0 0 0.0251951 -2.553258e-01 0 0
1.028000 0 0 0.0261919 -2.422065e-01 0 0
1.032000 0 0 0.0271261 -2.240767e-01 0 0
1.036000 0 0 0.0279778 -2.009362e-01 0 0
1.040000 0 0 0.0287269 -1.728345e-01 0 0
1.044000 0 0 0.0293563 -1.414013e-01 0 0
1.048000 0 0 0.0298548 -1.074269e-01 0 0
1.052000 0 0 0.0302123 -7.091150e-02 0 0
1.056000 0 0 0.0304187 -3.185504e-02 0 0
1.060000 0 0 0.0304643 9.014179e-03 0 0
1.064000 0 0 0.0303487 4.847448e-02 0 0
1.068000 0 0 0.0300789 8.614345e-02 0 0
1.072000 0 0 0.029662 1.220211e-01 0 0
1.076000 0 0 0.0291051 1.561074e-01 0 0
1.080000 0 0 0.0284169 1.873215e-01 0 0
1.084000 0 0 0.0276121 2.143998e-01 0 0
1.088000 0 0 0.0267072 2.373404e-01 0 0
1.092000 0 0 0.0257188 2.561432e-01 0 0
1.096000 0 0 0.0246635 2.708438e-01 0 0
1.100000 0 0 0.0235569 2.818873e-01 0 0
1.104000 0 0 0.0224131 2.894077e-01 0 0
1.108000 0 0 0.0212463 2.934049e-01 0 0
1.112000 0 0 0.0200706 2.938791e-01 0 0
1.116000 0 0 0.0188994 2.914643e-01 0 0
1.120000 0 0 0.0177404 2.878783e-01 0 0
1.124000 0 0 0.0165978 2.832171e-01 0 0
1.128000 0 0 0.0154761 2.774808e-01 0 0
1.132000 0 0 0.0143794 2.706739e-01 0 0
1.136000 0 0 0.0133113 2.633439e-01 0 0
1.140000 0 0 0.0122728 2.558669e-01 0 0
1.144000 0 0 0.0112646 2.482428e-01 0 0
1.148000 0 0 0.0102871 2.404716e-01 0 0
1.152000 0 0 0.0093409 2.326857e-01 0 0
1.156000 0 0 0.0084244 2.257469e-01 0 0
1.160000 0 0 0.0075336 2.198108e-01 0 0
1.164000 0 0 0.0066646 2.148772e-01 0 0
1.168000 0 0 0.0058132 2.109463e-01 0 0
1.172000 0 0 0.0049764 2.073459e-01 0 0
1.176000 0 0 0.0041556 2.029477e-01 0 0
1.180000 0 0 0.0033539 1.977336e-01 0 0
1.184000 0 0 0.0025748 1.917038e-01 0 0
1.188000 0 0 0.0018215 1.845391e-01 0 0
1.192000 0 0 0.0011111 1.686656e-01 0 0
1.196000 0 0 0.000488 1.408752e-01 0 0
1.200000 0 0 0 0 0 0
1.204000 0 0 0 0 0 0
1.208000 0 0 0 0 0 0
1.212000 0 0 0 0 0 0
1.216000 0 0 0 0 0 0
1.220000 0 0 0 0 0 0
1.224000 0 0 0 0 0 0
1.228000 0 0 0 0 0 0
1.232000 0 0 0 0 0 0
1.236000 0 0 0 0 0 0
1.240000 0 0 0 0 0 0
1.244000 0 0 0 0 0 0
1.248000 0 0 0 0 0 0
1.252000 0 0 0 0 0 0
1.256000 0 0 0 0 0 0
1.260000 0 0 0 0 0 0
1.264000 0 0 0 0 0 0
1.268000 0 0 0 0 0 0
1.272000 0 0 0 0 0 0
1.276000 0 0 0 0 0 0
1.280000 0 0 0 0 0 0
1.284000 0 0 0 0 0 0
1.288000 0 0 0 0 0 0
1.292000 0 0 0 0 0 0
1.296000 0 0 0 0 0 0
1.300000 0 0 0 0 0 0
1.304000 0 0 0 0 0 0
1.308000 0 0 0 0 0 0
1.312000 0 0 0 0 0 0
1.316000 0 0 0 0 0 0
1.320000 0 0 0 0 0 0
1.324000 0 0 0 0 0 0
1.328000 0 0 0 0 0 0
1.332000 0 0 0 0 0 0
1.336000 0 0 0 0 0 0
1.340000 0 0 0 0 0 0
1.344000 0 0 0 0 0 0
1.348000 0 0 0 0 0 0
1.352000 0 0 0 0 0 0
1.356000 0 0 0 0 0 0
1.360000 0 0 0 0 0 0
1.364000 0 0 0 0 0 0
1.368000 0 0 0 0 0 0
1.372000 0 0 0 0 0 0
1.376000 0 0 0 0 0 0
1.380000 0 0 0 0 0 0
1.384000 0 0 0 0 0 0
1.388000 0 0 0 0 0 0
1.392000 0 0 0 0 0 0
1.396000 0 0 0 0 0 0
1.400000 0 0 0 0 0 0
1.404000 0 0 0 0 0 0
1.408000 0 0 0 0 0 0
1.412000 0 0 0 0 0 0
1.416000 0 0 0 0 0 0
1.420000 0 0 0 0 0 0
1.424000 0 0 0 0 0 0
1.428000 0 0 0 0 0 0
1.432000 0 0 0 0 0 0
1.436000 0 0 0 0 0 0
1.440000 0 0 0 0 0 0
1.444000 0 0 0 0 0 0
1.448000 0 0 0 0 0 0
1.452000 0 0 0 0 0 0
1.456000 0 0 0 0 0 0
1.460000 0 0 0 0 0 0
1.464000 0 0 0 0 0 0
1.468000 0 0 0 0 0 0
1.472000 0 0 0 0 0 0
1.476000 0 0 0 0 0 0
1.480000 0 0 0 0 0 0
1.484000 0 0 0 0 0 0
1.488000 0 0 0 0 0 0
1.492000 0 0 0 0 0 0
1.496000 0 0 0 0 0 0
1.500000 0 0 0 0 0 0
1.504000 0 0 0 0 0 0
1.508000 0 0 0 0 0 0
1.512000 0 0 0 0 0 0
1.516000 0 0 0 0 0 0
1.520000 0 0 0 0 0 0
1.524000 0 0 0 0 0 0
1.528000 0 0 0 0 0 0
1.532000 0 0 0 0 0 0
1.536000 0 0 0 0 0 0
1.540000 0 0 0 0 0 0
1.544000 0 0 0 0 0 0
1.548000 0 0 0 0 0 0
1.552000 0 0 0 0 0 0
1.556000 0 0 0 0 0 0
1.560000 0 0 0 0 0 0
1.564000 0 0 0 0 0 0
1.568000 0 0 0 0 0 0
1.572000 0 0 0 0 0 0
1.576000 0 0 0 0 0 0
1.580000 0 0 0 0 0 0
1.584000 0 0 0 0 0 0
1.588000 0 0 0 0 0 0
1.592000 0 0 0 0 0 0
1.596000 0 0 0 0 0 0
1.600000 0 0 0 0 0 0
1.604000 0 0 0 0 0 0
1.608000 0 0 0 0 0 0
1.612000 0 0 0 0 0 0
1.616000 0 0 0 0 0 0
1.620000 0 0 0 0 0 0
1.624000 0 0 0 0 0 0
1.628000 0 0 0 0 0 0
1.632000 0 0 0 0 0 0
1.636000 0 0 0 0 0 0
1.640000 0 0 0 0 0 0
1.644000 0 0 0 0 0 0
1.648000 0 0 0 0 0 0
1.652000 0 0 0 0 0 0
1.656000 0 0 0 0 0 0
1.660000 0 0 0 0 0 0
1.664000 0 0 0 0 0 0
1.668000 0 0 0 0 0 0
1.672000 0 0 0 0 0 0
1.676000 0 0 0 0 0 0
1.680000 0 0 0 0 0 0
1.684000 0 0 0 0 0 0
1.688000 0 0 0 0 0 0
1.692000 0 0 0 0 0 0
1.696000 0 0 0 0 0 0
1.700000 0 0 0 0 0 0
1.704000 0 0 0 0 0 0
1.708000 0 0 0 0 0 0
1.712000 0 0 0 0 0 0
1.716000 0 0 0 0 0 0
1.720000 0 0 0 0 0 0
1.724000 0 0 0 0 0 0
1.728000 0 0 0 0 0 0
1.732000 0 0 0 0 0 0
1.736000 0 0 0 0 0 0
1.740000 0 0 0 0 0 0
1.744000 0 0 0 0 0 0
1.748000 0 0 0 0 0 0
1.752000 0 0 0 0 0 0
1.756000 0 0 0 0 0 0
1.760000 0 0 0 0 0 0
1.764000 0 0 0 0 0 0
1.768000 0 0 0 0 0 0
1.772000 0 0 0 0 0 0
1.776000 0 0 0 0 0 0
1.780000 0 0 0 0 0 0
1.784000 0 0 0 0 0 0
1.788000 0 0 0 0 0 0
1.792000 0 0 0 0 0 0
1.796000 0 0 0 0 0 0
1.800000 0 0 0 0 0 0
1.804000 0 0 0 0 0 0
1.808000 0 0 0 0 0 0
1.812000 0 0 0 0 0 0
1.816000 0 0 0 0 0 0
1.820000 0 0 0 0 0 0
1.824000 0 0 0 0 0 0
1.828000 0 0 0 0 0 0
1.832000 0 0 0 0 0 0
1.836000 0 0 0 0 0 0
1.840000 0 0 0 0 0 0
1.844000 0 0 0 0 0 0
1.848000 0 0 0 0 0 0
1.852000 0 0 0 0 0 0
1.856000 0 0 0 0 0 0
1.860000 0 0 0 0 0 0
1.864000 0 0 0 0 0 0
1.868000 0 0 0 0 0 0
1.872000 0 0 0 0 0 0
1.876000 0 0 0 0 0 0
1.880000 0 0 0 0 0 0
1.884000 0 0 0 0 0 0
1.888000 0 0 0 0 0 0
1.892000 0 0 0 0 0 0
1.896000 0 0 0 0 0 0
1.900000 0 0 0 0 0 0
1.904000 0 0 0 0 0 0
1.908000 0 0 0 0 0 0
1.912000 0 0 0 0 0 0
1.916000 0 0 0 0 0 0
1.920000 0 0 0 0 0 0
1.924000 0 0 0 0 0 0
1.928000 0 0 0 0 0 0
1.932000 0 0 0 0 0 0
1.936000 0 0 0 0 0 0
1.940000 0 0 0 0 0 0
1.944000 0 0 0 0 0 0
1.948000 0 0 0 0 0 0
1.952000 0 0 0 0 0 0
1.956000 0 0 0 0 0 0
1.960000 0 0 0 0 0 0
1.964000 0 0 0 0 0 0
1.968000 0 0 0 0 0 0
1.972000 0 0 0 0 0 0
1.976000 0 0 0 0 0 0
1.980000 0 0 0 0 0 0
1.984000 0 0 0 0 0 0
1.988000 0 0 0 0 0 0
1.992000 0 0 0 0 0 0
1.996000 0 0 0 0 0 0
2.000000 0 0 0 0 0 0
2.004000 0 0 0 0 0 0
2.008000 0 0 0 0 0 0
2.012000 0 0 0 0 0 0
2.016000 0 0 0 0 0 0
2.020000 0 0 0 0 0 0
2.024000 0 0 0 0 0 0
2.028000 0 0 0 0 0 0
2.032000 0 0 0 0 0 0
2.036000 0 0 0 0 0 0
2.040000 0 0 0 0 0 0
2.044000 0 0 0 0 0 0
2.048000 0 0 0 0 0 0
2.052000 0 0 0 0 0 0
2.056000 0 0 0 0 0 0
2.060000 0 0 0 0 0 0
2.064000 0 0 0 0 0 0
2.068000 0 0 0 0 0 0
2.072000 0 0 0 0 0 0
2.076000 0 0 0 0 0 0
2.080000 0 0 0 0 0 0
2.084000 0 0 0 0 0 0
2.088000 0 0 0 0 0 0
2.092000 0 0 0 0 0 0
2.096000 0 0 0 0 0 0
2.100000 0 0 0 0 0 0
2.104000 0 0 0 0 0 0
2.108000 0 0 0 0 0 0
2.112000 0 0 0 0 0 0
2.116000 0 0 0 0 0 0
2.120000 0 0 0 0 0 0
2.124000 0 0 0 0 0 0
2.128000 0 0 0 0 0 0
2.132000 0 0 0 0 0 0
2.136000 0 0 0 0 0 0
2.140000 0 0 0 0 0 0
2.144000 0 0 0 0 0 0
2.148000 0 0 0 0 0 0
2.152000 0 0 0 0 0 0
2.156000 0 0 0 0 0 0
2.160000 0 0 0 0 0 0
2.164000 0 0 0 0 0 0
2.168000 0 0 0 0 0 0
2.172000 0 0 0 0 0 0
2.176000 0 0 0 0 0 0
2.180000 0 0 0 0 0 0
2.184000 0 0 0 0 0 0
2.188000 0 0 0 0 0 0
2.192000 0 0 0 0 0 0
2.196000 0 0 0 0 0 0
2.200000 0 0 0 0 0 0
2.204000 0 0 0 0 0 0
2.208000 0 0 0 0 0 0
2.212000 0 0 0 0 0 0
2.216000 0 0 0 0 0 0
2.220000 0 0 0 0 0 0
2.224000 0 0 0 0 0 0
2.228000 0 0 0 0 0 0
2.232000 0 0 0 0 0 0
2.236000 0 0 0 0 0 0
2.240000 0 0 0 0 0 0
2.244000 0 0 0 0 0 0
2.248000 0 0 0 0 0 0
2.252000 0 0 0 0 0 0
2.256000 0 0 0 0 0 0
2.260000 0 0 0 0 0 0
2.264000 0 0 0 0 0 0
2.268000 0 0 0 0 0 0
2.272000 0 0 0 0 0 0
2.276000 0 0 0 0 0 0
2.280000 0 0 0 0 0 0
2.284000 0 0 0 0 0 0
2.288000 0 0 0 0 0 0
2.292000 0 0 0 0 0 0
2.296000 0 0 0 0 0 0
2.300000 0 0 0 0 0 0
2.304000 0 0 0 0 0 0
2.308000 0 0 0 0 0 0
2.312000 0 0 0 0 0 0
2.316000 0 0 0 0 0 0
2.320000 0 0 0 0 0 0
2.324000 0 0 0 0 0 0
2.328000 0 0 0 0 0 0
2.332000 0 0 0 0 0 0
2.336000 0 0 0 0 0 0
2.340000 0 0 0 0 0 0
2.344000 0 0 0 0 0 0
2.348000 0 0 0 0 0 0
2.352000 0 0 0 0 0 0
2.356000 0 0 0 0 0 0
2.360000 0 0 0 0 0 0
2.364000 0 0 0 0 0 0
2.368000 0 0 0 0 0 0
2.372000 0 0 0 0 0 0
2.376000 0 0 0 0 0 0
2.380000 0 0 0 0 0 0
2.384000 0 0 0 0 0 0
2.388000 0 0 0 0 0 0
2.392000 0 0 0 0 0 0
2.396000 0 0 0 0 0 0
2.400000 0 0 0 0 0 0
2.404000 0 0 0 0 0 0
2.408000 0 0 0 0 0 0
