# Supplementary material for: Refining amino acid hydrophobicity for dynamics simulation of membrane proteins
Source: PeerJ. 2018 Jan 10;6:e4230. doi: 10.7717/peerj.4230 (PMC5767086; doi:10.7717/peerj.4230)
Supplement: Supplemental Information 1 — Version 2.4 of the CgProt force field is included as a tar.gz archive. The package includes parameter text files, Python scripts, and equilibrated bilayer coordinates needed for simulations with the free Gromacs software package. [file peerj-06-4230-s001.tgz › cgprot24/mb/dopcdope.gro]

K2L24K2 helix in 574DOPC:574DOPE bilayer (66.2 Ang^2/lipid)
17304
   29DOPE   HH1    1   2.326   8.825  11.681 -0.0362 -0.0633  0.1135
   29DOPE   PH2    2   2.549   8.564  11.682  0.1635  0.1320  0.1389
   29DOPE   GL3    3   2.492   8.394  11.373 -0.2604  0.0193 -0.1846
   29DOPE   E14    4   2.291   8.146  11.344  0.0252 -0.0332  0.1637
   29DOPE   E25    5   2.749   8.259  11.167 -0.1241 -0.1940  0.2113
   29DOPE   S16    6   2.353   7.938  11.016 -0.0231 -0.1417  0.2575
   29DOPE   S17    7   3.152   8.315  11.172  0.2608 -0.1808  0.0109
   29DOPE   SD8    8   2.379   7.834  10.719 -0.2198  0.1488  0.2979
   29DOPE   SD9    9   3.463   8.291  10.931 -0.2824 -0.2575  0.4425
   29DOPE  SD10   10   2.201   7.892  10.448  0.1191 -0.0366  0.3082
   29DOPE  SD11   11   3.623   8.265  10.641 -0.0307 -0.0483 -0.0103
   29DOPE  SM12   12   1.849   7.949  10.316 -0.0160 -0.0814  0.1789
   29DOPE  SM13   13   3.601   8.310  10.283 -0.2207  0.0389 -0.0479
   29DOPE  SM14   14   1.777   8.155  10.043  0.0125  0.2092  0.2556
   29DOPE  SM15   15   3.337   8.318  10.016  0.5404 -0.1234  0.0765
   30DOPE   HH1   16  16.128   3.400  12.193  0.2216 -0.1069  0.1600
   30DOPE   PH2   17  16.142   3.385  11.866 -0.0237  0.0074  0.3246
   30DOPE   GL3   18  16.087   3.621  11.596 -0.2068  0.3735 -0.3309
   30DOPE   E14   19  15.935   3.917  11.592 -0.2531 -0.0689  0.0008
   30DOPE   E25   20  16.278   3.660  11.306  0.1610  0.0988 -0.0217
   30DOPE   S16   21  15.705   4.164  11.403  0.1261  0.3965  0.1701
   30DOPE   S17   22  16.201   3.629  10.967 -0.1831  0.1329 -0.0332
   30DOPE   SD8   23  15.424   4.251  11.226 -0.0179  0.4080  0.0143
   30DOPE   SD9   24  16.194   3.792  10.698  0.1820  0.2548 -0.0635
   30DOPE  SD10   25  15.103   4.353  11.189  0.1028 -0.1963 -0.5167
   30DOPE  SD11   26  16.002   3.725  10.413 -0.1143 -0.0206  0.2865
   30DOPE  SM12   27  14.934   4.442  10.918  0.1116 -0.1005  0.1158
   30DOPE  SM13   28  16.025   3.536  10.156  0.0298  0.0689 -0.3948
   30DOPE  SM14   29  14.890   4.483  10.578 -0.0656  0.1215 -0.2317
   30DOPE  SM15   30  16.278   3.326  10.035  0.2037 -0.4012 -0.0210
   31DOPE   HH1   31  17.401   3.729  11.976  0.1717  0.0153  0.0576
   31DOPE   PH2   32  17.357   4.048  11.870  0.1354  0.0692  0.1307
   31DOPE   GL3   33  17.302   4.101  11.533 -0.0843  0.1486  0.1461
   31DOPE   E14   34  17.099   4.060  11.283  0.4730  0.0519  0.2224
   31DOPE   E25   35  17.523   4.325  11.356  0.2396 -0.2504  0.0408
   31DOPE   S16   36  17.054   4.109  10.906  0.3735  0.0324 -0.2573
   31DOPE   S17   37  17.641   4.459  10.984  0.0984 -0.5262 -0.2279
   31DOPE   SD8   38  16.857   4.242  10.649 -0.1675  0.3424 -0.0040
   31DOPE   SD9   39  17.482   4.412  10.726  0.0950 -0.2817 -0.1902
   31DOPE  SD10   40  16.868   4.285  10.332 -0.1701  0.2794  0.2903
   31DOPE  SD11   41  17.394   4.255  10.479 -0.1869  0.1995 -0.1875
   31DOPE  SM12   42  16.986   4.318  10.050  0.0145  0.1572  0.1514
   31DOPE  SM13   43  17.343   4.011  10.236 -0.1595  0.0921 -0.2892
   31DOPE  SM14   44  17.058   4.582   9.894 -0.1350 -0.1770  0.1913
   31DOPE  SM15   45  17.057   3.846  10.257  0.0782  0.1673  0.1083
   32DOPE   HH1   46   4.278   6.214  11.760  0.0709 -0.2411 -0.0114
   32DOPE   PH2   47   4.398   6.523  11.790  0.1884 -0.1307 -0.1255
   32DOPE   GL3   48   4.491   6.685  11.502 -0.1419 -0.1289 -0.1150
   32DOPE   E14   49   4.615   6.494  11.262  0.0515  0.1524 -0.0397
   32DOPE   E25   50   4.203   6.912  11.411  0.0530  0.4168  0.2108
   32DOPE   S16   51   4.743   6.693  10.915  0.4205  0.0061  0.3336
   32DOPE   S17   52   4.140   7.221  11.181 -0.1363 -0.2838  0.1953
   32DOPE   SD8   53   4.758   6.939  10.660 -0.3197  0.1764 -0.3874
   32DOPE   SD9   54   3.837   7.339  11.097  0.1935  0.0849  0.1875
   32DOPE  SD10   55   4.853   7.022  10.384  0.0120 -0.1120  0.0051
   32DOPE  SD11   56   3.737   7.389  10.811 -0.3088 -0.0669  0.1982
   32DOPE  SM12   57   5.012   7.017  10.087  0.2137 -0.0402 -0.1303
   32DOPE  SM13   58   3.826   7.398  10.507  0.4071  0.1303 -0.2478
   32DOPE  SM14   59   5.044   6.904   9.757  0.0628  0.0273 -0.2144
   32DOPE  SM15   60   3.928   7.338  10.174  0.1336 -0.3492  0.0309
   33DOPE   HH1   61   6.586   4.628  12.247 -0.1741  0.0301 -0.4421
   33DOPE   PH2   62   6.672   4.321  12.184 -0.0928 -0.2085  0.0610
   33DOPE   GL3   63   6.904   4.303  11.936 -0.4376 -0.0982  0.0084
   33DOPE   E14   64   7.224   4.341  11.849  0.1042  0.0645 -0.1324
   33DOPE   E25   65   6.878   4.124  11.632  0.0426 -0.4072 -0.0412
   33DOPE   S16   66   7.401   4.391  11.467 -0.2304  0.1133 -0.2415
   33DOPE   S17   67   6.529   4.113  11.443 -0.4091 -0.0669 -0.3666
   33DOPE   SD8   68   7.447   4.310  11.163  0.0549  0.0620  0.2005
   33DOPE   SD9   69   6.239   4.006  11.269  0.0551  0.3948  0.0887
   33DOPE  SD10   70   7.425   4.366  10.835  0.3741  0.0051 -0.3605
   33DOPE  SD11   71   6.153   3.886  10.962 -0.3312  0.2588 -0.1678
   33DOPE  SM12   72   7.583   4.592  10.608 -0.0738  0.0370  0.1217
   33DOPE  SM13   73   6.320   3.876  10.655  0.2987  0.4042 -0.0021
   33DOPE  SM14   74   7.821   4.791  10.422 -0.0817 -0.0536  0.1333
   33DOPE  SM15   75   6.198   3.797  10.354 -0.0426  0.1461  0.2865
   34DOPE   HH1   76   9.394  12.644  12.021  0.5478  0.0805 -0.4782
   34DOPE   PH2   77   9.545  12.382  12.115 -0.0414  0.1621 -0.0824
   34DOPE   GL3   78   9.711  12.316  11.811  0.1925  0.1125  0.2356
   34DOPE   E14   79   9.683  12.065  11.602  0.1406 -0.2960  0.0534
   34DOPE   E25   80  10.092  12.391  11.790 -0.1186 -0.0713  0.0189
   34DOPE   S16   81   9.873  12.183  11.207  0.2483  0.2285 -0.2851
   34DOPE   S17   82  10.220  12.461  11.441 -0.1017  0.0668  0.1293
   34DOPE   SD8   83   9.992  12.302  10.913 -0.0374  0.3658 -0.0380
   34DOPE   SD9   84  10.420  12.570  11.229 -0.0715  0.1141 -0.1629
   34DOPE  SD10   85   9.934  12.432  10.615 -0.3859  0.0137 -0.0120
   34DOPE  SD11   86  10.586  12.483  10.936  0.0319 -0.0751  0.1534
   34DOPE  SM12   87   9.764  12.666  10.424  0.0175 -0.2422  0.0572
   34DOPE  SM13   88  10.661  12.267  10.684  0.3178  0.1892  0.3302
   34DOPE  SM14   89   9.869  12.916  10.191  0.1528 -0.1133 -0.0975
   34DOPE  SM15   90  10.793  12.277  10.345 -0.1804 -0.2430 -0.2920
   35DOPE   HH1   91   3.302  16.387  11.455  0.1721  0.1238 -0.0793
   35DOPE   PH2   92   3.418  16.634  11.641 -0.0461  0.1494 -0.0809
   35DOPE   GL3   93   3.372  16.888  11.382 -0.1843  0.1533  0.4042
   35DOPE   E14   94   3.122  16.988  11.200  0.4404  0.0945 -0.4110
   35DOPE   E25   95   3.628  16.921  11.089 -0.1196 -0.0379  0.1160
   35DOPE   S16   96   2.841  16.981  10.872 -0.3553  0.0772 -0.1610
   35DOPE   S17   97   3.710  17.261  10.833 -0.0239 -0.3345 -0.0557
   35DOPE   SD8   98   2.731  16.757  10.653 -0.0323 -0.0435  0.0948
   35DOPE   SD9   99   3.782  17.472  10.573 -0.2188  0.0174 -0.0547
   35DOPE  SD10  100   2.807  16.625  10.349  0.2376  0.2456  0.0561
   35DOPE  SD11  101   3.626  17.435  10.278 -0.1375  0.5198  0.1022
   35DOPE  SM12  102   2.714  16.650  10.054 -0.1167 -0.0793  0.0410
   35DOPE  SM13  103   3.484  17.262  10.012  0.1106 -0.0423 -0.0856
   35DOPE  SM14  104   2.841  16.807   9.767 -0.3128  0.1617  0.3077
   35DOPE  SM15  105   3.372  17.290   9.708  0.2443 -0.1650  0.0471
   36DOPE   HH1  106   3.133  14.718  11.743  0.0769  0.0511 -0.2893
   36DOPE   PH2  107   2.882  14.510  11.762 -0.0741 -0.0530  0.3738
   36DOPE   GL3  108   2.722  14.382  11.483  0.0128 -0.2434  0.1469
   36DOPE   E14  109   2.808  14.125  11.304 -0.2908  0.2468 -0.0654
   36DOPE   E25  110   2.382  14.431  11.413 -0.1758  0.1186  0.0473
   36DOPE   S16  111   2.735  14.066  10.891 -0.1304  0.0557  0.2165
   36DOPE   S17  112   2.373  14.329  11.047  0.2809  0.5436 -0.1938
   36DOPE   SD8  113   2.834  14.104  10.568 -0.0518  0.1312 -0.6117
   36DOPE   SD9  114   2.318  14.096  10.799 -0.0650  0.1507  0.1354
   36DOPE  SD10  115   2.923  13.999  10.271  0.1189  0.0492 -0.1644
   36DOPE  SD11  116   2.351  13.967  10.479 -0.2589 -0.0744 -0.1997
   36DOPE  SM12  117   2.905  13.747  10.082 -0.2038 -0.0546  0.2214
   36DOPE  SM13  118   2.402  14.141  10.215  0.0066 -0.1621 -0.0835
   36DOPE  SM14  119   2.950  13.559   9.793  0.4106 -0.1862  0.0427
   36DOPE  SM15  120   2.383  14.360   9.955  0.0934  0.2289 -0.1354
   37DOPE   HH1  121   3.808   1.946  11.825 -0.2027  0.2546  0.0244
   37DOPE   PH2  122   3.502   1.808  11.816  0.2402 -0.1275 -0.0946
   37DOPE   GL3  123   3.288   1.881  11.549  0.3960 -0.2207  0.0122
   37DOPE   E14  124   3.187   1.645  11.359  0.0050 -0.0832 -0.3630
   37DOPE   E25  125   3.203   2.220  11.396  0.0919 -0.0224  0.0803
   37DOPE   S16  126   2.992   1.337  11.224 -0.0704 -0.3535  0.3227
   37DOPE   S17  127   3.205   2.441  11.033  0.3395 -0.0500  0.1713
   37DOPE   SD8  128   2.777   1.402  10.972  0.2634  0.2833 -0.0790
   37DOPE   SD9  129   3.338   2.346  10.719 -0.2099 -0.1510 -0.0616
   37DOPE  SD10  130   2.676   1.399  10.655  0.0941  0.1059  0.4513
   37DOPE  SD11  131   3.440   2.380  10.408  0.3769  0.5095 -0.2451
   37DOPE  SM12  132   2.860   1.269  10.427 -0.0695 -0.1713 -0.1419
   37DOPE  SM13  133   3.468   2.530  10.125  0.1688 -0.0516  0.0477
   37DOPE  SM14  134   3.044   1.367  10.146 -0.3788 -0.1943 -0.0576
   37DOPE  SM15  135   3.552   2.765   9.882 -0.3485  0.0640  0.1402
   38DOPE   HH1  136   8.470  15.608  11.684  0.1329 -0.2250 -0.0082
   38DOPE   PH2  137   8.151  15.624  11.788 -0.0893 -0.0694 -0.0198
   38DOPE   GL3  138   7.928  15.818  11.592 -0.5045  0.1508 -0.1495
   38DOPE   E14  139   7.721  15.605  11.486  0.0686 -0.1889  0.0391
   38DOPE   E25  140   8.064  16.113  11.432  0.1915 -0.0388 -0.0381
   38DOPE   S16  141   7.639  15.259  11.271 -0.2501 -0.2543 -0.2867
   38DOPE   S17  142   8.062  16.305  11.118 -0.0191  0.0996 -0.1263
   38DOPE   SD8  143   7.601  15.113  10.976  0.2328  0.1675  0.3490
   38DOPE   SD9  144   8.257  16.510  10.931 -0.8295 -0.0503 -0.4236
   38DOPE  SD10  145   7.694  15.096  10.639 -0.1163  0.4598  0.3483
   38DOPE  SD11  146   8.533  16.490  10.745  0.0483 -0.2240  0.1665
   38DOPE  SM12  147   7.810  15.174  10.316 -0.3968  0.0851  0.3204
   38DOPE  SM13  148   8.747  16.322  10.561 -0.0628 -0.1056 -0.0715
   38DOPE  SM14  149   7.858  15.430  10.075 -0.0249  0.3270 -0.2111
   38DOPE  SM15  150   8.794  16.050  10.368 -0.1888 -0.1477 -0.0790
   39DOPE   HH1  151   6.845  11.260  11.964 -0.3612 -0.0471  0.0288
   39DOPE   PH2  152   7.142  11.394  11.936 -0.0050 -0.1049  0.0763
   39DOPE   GL3  153   7.059  11.561  11.641 -0.0634  0.2647 -0.6527
   39DOPE   E14  154   6.972  11.890  11.637 -0.0524 -0.0378  0.2985
   39DOPE   E25  155   7.347  11.450  11.438 -0.1097  0.2975  0.0471
   39DOPE   S16  156   6.999  12.203  11.358 -0.1005 -0.0126  0.0046
   39DOPE   S17  157   7.502  11.460  11.089 -0.0845 -0.0898  0.1551
   39DOPE   SD8  158   6.885  12.163  11.038  0.0789 -0.2892 -0.0919
   39DOPE   SD9  159   7.559  11.648  10.832  0.0126  0.1320 -0.0715
   39DOPE  SD10  160   6.797  12.064  10.736 -0.1266  0.1953  0.4030
   39DOPE  SD11  161   7.577  11.652  10.505 -0.0196  0.0767 -0.0202
   39DOPE  SM12  162   6.808  12.027  10.401 -0.5296  0.0690  0.1091
   39DOPE  SM13  163   7.658  11.589  10.201  0.2272  0.2399 -0.1062
   39DOPE  SM14  164   6.726  11.824  10.128  0.0330 -0.2792  0.3090
   39DOPE  SM15  165   7.751  11.743   9.922 -0.4118  0.1606  0.4240
   40DOPE   HH1  166   6.246  14.442  12.134  0.0955 -0.3265 -0.0380
   40DOPE   PH2  167   6.324  14.130  12.014 -0.2246  0.0042 -0.0565
   40DOPE   GL3  168   6.372  14.086  11.670  0.1760 -0.5489  0.1812
   40DOPE   E14  169   6.670  14.149  11.566  0.1145  0.0431 -0.0715
   40DOPE   E25  170   6.034  14.185  11.530  0.0964 -0.3204  0.1219
   40DOPE   S16  171   6.981  13.956  11.488 -0.0215  0.1507  0.4137
   40DOPE   S17  172   5.935  14.425  11.207 -0.1177 -0.0381 -0.2876
   40DOPE   SD8  173   7.177  13.846  11.217 -0.1904 -0.1312 -0.0551
   40DOPE   SD9  174   5.906  14.655  10.938 -0.4291 -0.0484 -0.0313
   40DOPE  SD10  175   7.203  13.701  10.950 -0.0553  0.2567 -0.2085
   40DOPE  SD11  176   5.867  14.649  10.604 -0.0140  0.0980 -0.1921
   40DOPE  SM12  177   7.089  13.550  10.665  0.0338 -0.0782 -0.3605
   40DOPE  SM13  178   5.842  14.460  10.302 -0.1300  0.0500 -0.1001
   40DOPE  SM14  179   7.185  13.425  10.382 -0.0523 -0.0473 -0.2588
   40DOPE  SM15  180   5.670  14.333  10.038  0.1671  0.1991  0.1167
   41DOPE   HH1  181   3.865  12.317  11.731  0.0700 -0.1060 -0.1328
   41DOPE   PH2  182   3.786  11.982  11.733  0.0855  0.1595 -0.1202
   41DOPE   GL3  183   3.774  11.896  11.408 -0.3891 -0.3349 -0.1173
   41DOPE   E14  184   3.509  12.032  11.231 -0.2198  0.2918 -0.3365
   41DOPE   E25  185   3.563  11.637  11.247 -0.1123 -0.3288 -0.0164
   41DOPE   S16  186   3.429  12.235  10.891 -0.3096  0.2731 -0.1783
   41DOPE   S17  187   3.415  11.665  10.837 -0.1076 -0.1007 -0.1949
   41DOPE   SD8  188   3.115  12.319  10.790  0.3248 -0.1545  0.2645
   41DOPE   SD9  189   3.358  11.815  10.554  0.0351 -0.1019  0.0914
   41DOPE  SD10  190   3.005  12.394  10.500  0.3648 -0.1656  0.1905
   41DOPE  SD11  191   3.443  11.874  10.253  0.0743  0.1781  0.0130
   41DOPE  SM12  192   2.944  12.347  10.163 -0.0036 -0.0519  0.3345
   41DOPE  SM13  193   3.624  11.739  10.004  0.0487 -0.0031  0.3605
   41DOPE  SM14  194   2.919  12.532   9.882 -0.1190  0.2808 -0.0597
   41DOPE  SM15  195   3.640  11.695   9.679  0.3871 -0.3529  0.0755
   42DOPE   HH1  196  18.874   9.976  11.455  0.4158  0.1316 -0.0238
   42DOPE   PH2  197  19.077  10.218  11.444 -0.1225  0.0488 -0.0189
   42DOPE   GL3  198  18.939  10.392  11.191  0.2338 -0.3286 -0.1862
   42DOPE   E14  199  18.745  10.170  11.047  0.0473  0.2302  0.1240
   42DOPE   E25  200  18.786  10.706  11.089 -0.2186 -0.0780  0.3021
   42DOPE   S16  201  18.900  10.148  10.627 -0.0587  0.0048 -0.1837
   42DOPE   S17  202  18.882  11.023  10.905  0.0675 -0.0256 -0.2502
   42DOPE   SD8  203  19.069  10.122  10.328  0.1900 -0.1381  0.0351
   42DOPE   SD9  204  18.812  11.296  10.724  0.2434 -0.2277 -0.0221
   42DOPE  SD10  205  19.321  10.117  10.116  0.0969 -0.1225 -0.1844
   42DOPE  SD11  206  18.697  11.449  10.467  0.1003  0.0969  0.0664
   42DOPE  SM12  207  19.585  10.309  10.021 -0.3700 -0.3139 -0.1495
   42DOPE  SM13  208  18.792  11.411  10.167 -0.0549  0.4351  0.0244
   42DOPE  SM14  209  19.904  10.416  10.101 -0.3459  0.2472 -0.1854
   42DOPE  SM15  210  19.021  11.270   9.970  0.2407 -0.1144 -0.2314
   43DOPE   HH1  211  10.739  13.748  12.026 -0.1457  0.0614 -0.1074
   43DOPE   PH2  212  10.995  13.904  11.885  0.0477 -0.2655  0.1806
   43DOPE   GL3  213  11.098  13.693  11.622  0.0731 -0.0137 -0.1020
   43DOPE   E14  214  11.194  13.389  11.642 -0.0742  0.0626  0.1593
   43DOPE   E25  215  10.896  13.728  11.333 -0.2483 -0.2750  0.0334
   43DOPE   S16  216  11.254  13.275  11.247 -0.2851 -0.0473 -0.2270
   43DOPE   S17  217  10.892  13.566  10.971  0.3521 -0.2129 -0.0832
   43DOPE   SD8  218  11.447  13.003  11.174 -0.2735  0.1270  0.1955
   43DOPE   SD9  219  10.646  13.491  10.724 -0.3170 -0.0561 -0.2754
   43DOPE  SD10  220  11.451  12.824  10.879 -0.1036  0.3220 -0.0538
   43DOPE  SD11  221  10.567  13.482  10.417  0.3033  0.0103 -0.4168
   43DOPE  SM12  222  11.180  12.727  10.661 -0.1024 -0.1537  0.0673
   43DOPE  SM13  223  10.716  13.505  10.135 -0.1278  0.1450  0.2338
   43DOPE  SM14  224  11.039  12.559  10.458  0.1547  0.1011 -0.0961
   43DOPE  SM15  225  10.798  13.392   9.825 -0.3723  0.1030  0.2424
   44DOPE   HH1  226  12.732  13.012  11.840 -0.1600  0.1411  0.0919
   44DOPE   PH2  227  12.638  12.837  11.599  0.2022 -0.1698  0.0515
   44DOPE   GL3  228  12.876  12.644  11.439 -0.0954  0.0645  0.3050
   44DOPE   E14  229  13.187  12.548  11.526  0.1774  0.2029  0.2441
   44DOPE   E25  230  12.910  12.551  11.064 -0.2489  0.1404  0.0086
   44DOPE   S16  231  13.496  12.649  11.250  0.0313  0.1553  0.0044
   44DOPE   S17  232  12.851  12.299  10.736  0.0336 -0.2258  0.0074
   44DOPE   SD8  233  13.764  12.660  11.000 -0.1801 -0.1598 -0.6752
   44DOPE   SD9  234  12.736  11.975  10.681 -0.0940 -0.1598 -0.0696
   44DOPE  SD10  235  13.954  12.564  10.748 -0.0540 -0.2663  0.1112
   44DOPE  SD11  236  12.430  11.853  10.566 -0.1785  0.1579 -0.1795
   44DOPE  SM12  237  14.053  12.417  10.479  0.1162  0.0412  0.2657
   44DOPE  SM13  238  12.317  11.696  10.269  0.1970  0.1019 -0.1549
   44DOPE  SM14  239  14.214  12.409  10.155 -0.0374 -0.2071  0.0031
   44DOPE  SM15  240  12.335  11.527   9.969 -0.0978  0.4593 -0.1907
   45DOPE   HH1  241   9.440  16.395  11.896 -0.1860  0.0088  0.3235
   45DOPE   PH2  242   9.251  16.630  12.038  0.0332  0.0196 -0.1293
   45DOPE   GL3  243   9.102  16.825  11.790 -0.2119 -0.1911  0.1986
   45DOPE   E14  244   9.315  17.063  11.672  0.3080 -0.0198  0.0479
   45DOPE   E25  245   8.879  16.747  11.519  0.0898  0.3039 -0.0500
   45DOPE   S16  246   9.340  17.212  11.297  0.0063  0.0653  0.2279
   45DOPE   S17  247   8.525  16.849  11.290  0.4930 -0.2018 -0.4871
   45DOPE   SD8  248   9.344  17.513  11.113 -0.1320 -0.3040 -0.2020
   45DOPE   SD9  249   8.215  16.895  11.198 -0.0311  0.1108 -0.3805
   45DOPE  SD10  250   9.465  17.694  10.844 -0.0824 -0.0694  0.1408
   45DOPE  SD11  251   7.962  16.999  10.997  0.1422 -0.0596  0.1106
   45DOPE  SM12  252   9.659  17.700  10.554  0.2975 -0.0986 -0.2008
   45DOPE  SM13  253   8.010  16.859  10.691  0.2053  0.1784  0.2207
   45DOPE  SM14  254   9.842  17.484  10.379 -0.1398  0.0763  0.1066
   45DOPE  SM15  255   7.830  16.858  10.411 -0.0282 -0.1091 -0.1118
   46DOPE   HH1  256   9.039  17.301  11.884 -0.1926  0.0255 -0.3265
   46DOPE   PH2  257   8.815  17.085  11.998 -0.0597 -0.1334  0.0786
   46DOPE   GL3  258   8.652  17.051  11.714 -0.0505 -0.0152  0.0080
   46DOPE   E14  259   8.330  16.997  11.788  0.3658 -0.0039  0.2354
   46DOPE   E25  260   8.890  17.125  11.424 -0.2148 -0.1027  0.1856
   46DOPE   S16  261   8.042  17.092  11.573 -0.3017 -0.0339  0.1135
   46DOPE   S17  262   8.948  17.366  11.149 -0.1987  0.1780 -0.0694
   46DOPE   SD8  263   7.726  17.091  11.448 -0.0462  0.0965 -0.1530
   46DOPE   SD9  264   8.895  17.588  10.920  0.0164 -0.1459 -0.1995
   46DOPE  SD10  265   7.537  17.165  11.170 -0.0978  0.2463  0.0948
   46DOPE  SD11  266   8.829  17.641  10.616  0.0126  0.2309  0.0122
   46DOPE  SM12  267   7.536  17.094  10.825 -0.2998  0.3334  0.1993
   46DOPE  SM13  268   8.789  17.546  10.312  0.0107  0.0622 -0.0034
   46DOPE  SM14  269   7.441  17.115  10.524  0.1066  0.3213 -0.3014
   46DOPE  SM15  270   8.953  17.360  10.061  0.1186 -0.2800  0.0711
   47DOPE   HH1  271  18.637   0.719  11.767  0.1072 -0.1412  0.2092
   47DOPE   PH2  272  18.595   1.034  11.672 -0.2449 -0.1050 -0.1755
   47DOPE   GL3  273  18.368   1.084  11.408  0.1976 -0.3596  0.1995
   47DOPE   E14  274  18.172   1.361  11.446 -0.1133 -0.1419 -0.1116
   47DOPE   E25  275  18.355   0.868  11.125 -0.1118 -0.1837  0.3241
   47DOPE   S16  276  18.080   1.699  11.233 -0.2151  0.4270 -0.0181
   47DOPE   S17  277  18.467   1.055  10.754  0.0469 -0.0257  0.2932
   47DOPE   SD8  278  17.962   2.013  11.254  0.0252  0.2922  0.4143
   47DOPE   SD9  279  18.517   1.119  10.474 -0.2617 -0.2926  0.1686
   47DOPE  SD10  280  17.931   2.201  10.941 -0.0050  0.1309 -0.3189
   47DOPE  SD11  281  18.721   1.071  10.210  0.0706  0.3892  0.1913
   47DOPE  SM12  282  18.016   2.017  10.681 -0.0557 -0.0674 -0.0313
   47DOPE  SM13  283  19.023   0.958  10.127 -0.0919 -0.0436 -0.1005
   47DOPE  SM14  284  17.874   2.028  10.377  0.0233 -0.5879 -0.2810
   47DOPE  SM15  285  19.176   0.852   9.861  0.2415  0.1474  0.1581
   48DOPE   HH1  286  15.309   5.307  12.352 -0.0650  0.3712 -0.0351
   48DOPE   PH2  287  15.392   5.609  12.259 -0.2882 -0.0618  0.0818
   48DOPE   GL3  288  15.374   5.605  11.908 -0.3191  0.2024 -0.1575
   48DOPE   E14  289  15.527   5.370  11.755  0.0456 -0.2977  0.0751
   48DOPE   E25  290  15.110   5.722  11.693  0.0313  0.3567  0.1633
   48DOPE   S16  291  15.496   5.198  11.391  0.1616 -0.0246  0.4025
   48DOPE   S17  292  15.208   5.707  11.286  0.1423 -0.0513  0.0834
   48DOPE   SD8  293  15.690   5.113  11.184  0.0921 -0.3725  0.5360
   48DOPE   SD9  294  15.055   5.714  11.012  0.3736 -0.0809  0.0172
   48DOPE  SD10  295  15.852   5.059  10.906 -0.1766 -0.1978 -0.2283
   48DOPE  SD11  296  14.954   5.894  10.752  0.3407  0.0149  0.3134
   48DOPE  SM12  297  15.768   5.113  10.566  0.3189 -0.0200  0.0412
   48DOPE  SM13  298  14.790   6.129  10.552  0.3742 -0.3242  0.1638
   48DOPE  SM14  299  15.489   5.265  10.299  0.2947  0.1909  0.0383
   48DOPE  SM15  300  14.614   6.171  10.281  0.2434 -0.0814 -0.0099
   49DOPE   HH1  301  17.152   9.653  11.514 -0.5447  0.1724 -0.0692
   49DOPE   PH2  302  17.231   9.355  11.580  0.4150  0.0000  0.0303
   49DOPE   GL3  303  17.383   9.249  11.316  0.2872 -0.2119 -0.0050
   49DOPE   E14  304  17.706   9.213  11.250  0.3708 -0.2645  0.2081
   49DOPE   E25  305  17.188   9.054  11.040 -0.2022  0.0008 -0.0496
   49DOPE   S16  306  17.879   9.052  10.932  0.1823  0.0092 -0.1209
   49DOPE   S17  307  16.837   9.095  10.903 -0.0935 -0.1596  0.1711
   49DOPE   SD8  308  18.021   9.032  10.646 -0.0465 -0.1282  0.0051
   49DOPE   SD9  309  16.574   9.227  10.682 -0.0362  0.0420  0.2178
   49DOPE  SD10  310  18.020   9.079  10.352  0.3860  0.0324  0.0210
   49DOPE  SD11  311  16.564   9.229  10.346 -0.6554 -0.0120  0.2565
   49DOPE  SM12  312  17.847   8.969  10.090 -0.1747 -0.3660  0.2235
   49DOPE  SM13  313  16.687   9.082  10.071 -0.0320 -0.1701 -0.1919
   49DOPE  SM14  314  17.836   8.776   9.783  0.0378  0.3441 -0.2155
   49DOPE  SM15  315  16.904   9.122   9.802  0.0019 -0.0904 -0.0002
   50DOPE   HH1  316  18.300  11.293  11.757  0.0107  0.3113  0.3386
   50DOPE   PH2  317  18.061  11.472  11.809  0.0549  0.0660  0.0032
   50DOPE   GL3  318  17.996  11.479  11.469  0.3189  0.0690  0.3372
   50DOPE   E14  319  17.671  11.430  11.398 -0.0923 -0.1921 -0.0933
   50DOPE   E25  320  18.271  11.248  11.325 -0.0610 -0.2930  0.1274
   50DOPE   S16  321  17.639  11.255  11.019 -0.4047 -0.5638 -0.3326
   50DOPE   S17  322  18.258  11.179  10.934 -0.1846  0.0950 -0.1390
   50DOPE   SD8  323  17.405  11.318  10.726  0.0137  0.3210  0.3401
   50DOPE   SD9  324  18.365  10.935  10.722  0.2007  0.0107  0.2712
   50DOPE  SD10  325  17.238  11.494  10.519  0.2415 -0.1286  0.4732
   50DOPE  SD11  326  18.326  10.865  10.408  0.1453  0.2459  0.3145
   50DOPE  SM12  327  17.138  11.477  10.203 -0.0275  0.2050  0.1745
   50DOPE  SM13  328  18.136  11.032  10.189 -0.0061 -0.1951  0.0608
   50DOPE  SM14  329  17.085  11.439   9.882 -0.2018  0.1066 -0.2459
   50DOPE  SM15  330  17.943  11.179   9.918 -0.0603  0.1709 -0.2119
   51DOPE   HH1  331  11.450  10.728  12.035 -0.0778 -0.3639  0.0477
   51DOPE   PH2  332  11.275  10.482  11.929  0.2687  0.4452 -0.0137
   51DOPE   GL3  333  11.375  10.457  11.606 -0.2411 -0.1907 -0.1234
   51DOPE   E14  334  11.610  10.231  11.575  0.1575 -0.1461 -0.2424
   51DOPE   E25  335  11.072  10.375  11.391  0.1932  0.0444 -0.1400
   51DOPE   S16  336  11.975  10.114  11.373  0.0635 -0.1562  0.2850
   51DOPE   S17  337  10.941  10.284  11.031  0.2319  0.1877 -0.0605
   51DOPE   SD8  338  12.209   9.932  11.252  0.2203  0.3242 -0.3641
   51DOPE   SD9  339  10.685  10.290  10.826 -0.1518 -0.3471 -0.2434
   51DOPE  SD10  340  12.469   9.854  11.050 -0.1516  0.2882 -0.2064
   51DOPE  SD11  341  10.557  10.292  10.545 -0.2111 -0.0473  0.2060
   51DOPE  SM12  342  12.526   9.961  10.752  0.0948  0.1648 -0.1030
   51DOPE  SM13  343  10.598  10.438  10.226  0.2224 -0.0355  0.0494
   51DOPE  SM14  344  12.514  10.140  10.460 -0.0877  0.2794 -0.0751
   51DOPE  SM15  345  10.520  10.379   9.899 -0.4013  0.2775  0.0839
   52DOPE   HH1  346  11.728  10.161  11.953 -0.0252  0.1734  0.1448
   52DOPE   PH2  347  11.674   9.896  12.099 -0.1038 -0.1362  0.3036
   52DOPE   GL3  348  11.689   9.702  11.811  0.0141  0.1097 -0.2132
   52DOPE   E14  349  11.404   9.729  11.632 -0.0219  0.2087  0.3948
   52DOPE   E25  350  12.000   9.526  11.691  0.2256  0.2594  0.0690
   52DOPE   S16  351  11.373   9.779  11.233 -0.4707 -0.0700 -0.0769
   52DOPE   S17  352  12.277   9.509  11.370  0.0700 -0.1333  0.3147
   52DOPE   SD8  353  11.344  10.061  11.005  0.1766  0.3378 -0.0105
   52DOPE   SD9  354  12.579   9.374  11.302  0.1394  0.2560 -0.2438
   52DOPE  SD10  355  11.343  10.028  10.700 -0.2487  0.3077 -0.0740
   52DOPE  SD11  356  12.713   9.383  10.990 -0.0015 -0.1366  0.0198
   52DOPE  SM12  357  11.156   9.927  10.455 -0.0105  0.0362 -0.2247
   52DOPE  SM13  358  12.751   9.461  10.668  0.1286 -0.1255 -0.1427
   52DOPE  SM14  359  11.014   9.991  10.115 -0.8173  0.0591 -0.0429
   52DOPE  SM15  360  12.652   9.679  10.427 -0.2184 -0.6319 -0.1760
   53DOPE   HH1  361   4.070  16.911  11.936 -0.3491 -0.2286  0.2354
   53DOPE   PH2  362   4.337  16.719  11.946 -0.0625  0.0587 -0.1501
   53DOPE   GL3  363   4.533  16.759  11.696 -0.2312 -0.4813  0.2260
   53DOPE   E14  364   4.614  17.065  11.582  0.1453 -0.2377 -0.0223
   53DOPE   E25  365   4.492  16.554  11.396 -0.1604 -0.1014 -0.1659
   53DOPE   S16  366   4.548  17.400  11.321 -0.2227 -0.1143 -0.1219
   53DOPE   S17  367   4.784  16.670  11.115  0.2131 -0.2031 -0.1984
   53DOPE   SD8  368   4.726  17.526  11.057  0.1455 -0.2278  0.0383
   53DOPE   SD9  369   4.963  16.631  10.858 -0.0575 -0.1367 -0.1568
   53DOPE  SD10  370   4.827  17.525  10.757 -0.2863  0.1462 -0.0477
   53DOPE  SD11  371   5.060  16.626  10.533  0.4283 -0.1081 -0.0027
   53DOPE  SM12  372   4.740  17.351  10.530 -0.2006 -0.2000  0.1596
   53DOPE  SM13  373   4.954  16.744  10.281 -0.3238  0.0610 -0.0116
   53DOPE  SM14  374   4.589  17.345  10.252 -0.0188  0.3034  0.2100
   53DOPE  SM15  375   4.908  17.029  10.160 -0.4929  0.0068  0.0299
   54DOPE   HH1  376   4.125   0.966  11.896 -0.0220 -0.2053 -0.0778
   54DOPE   PH2  377   4.320   0.721  11.795 -0.1500 -0.1582  0.1892
   54DOPE   GL3  378   4.280   0.694  11.439  0.0605 -0.0785 -0.3418
   54DOPE   E14  379   3.972   0.562  11.413 -0.2194 -0.0835 -0.3445
   54DOPE   E25  380   4.338   0.957  11.212  0.1439 -0.2037  0.2213
   54DOPE   S16  381   3.673   0.601  11.094  0.1009 -0.1903 -0.2117
   54DOPE   S17  382   4.031   0.949  10.958  0.2715  0.1113  0.3681
   54DOPE   SD8  383   3.436   0.468  10.920  0.4072 -0.1205 -0.2270
   54DOPE   SD9  384   3.860   0.866  10.691 -0.1046  0.2893 -0.2644
   54DOPE  SD10  385   3.394   0.363  10.613  0.0500 -0.1701  0.0017
   54DOPE  SD11  386   3.578   0.903  10.505 -0.3838  0.0826  0.4940
   54DOPE  SM12  387   3.519   0.211  10.313 -0.1832 -0.3049 -0.1652
   54DOPE  SM13  388   3.404   1.166  10.332  0.2864  0.1314  0.0235
   54DOPE  SM14  389   3.344   0.115  10.016 -0.2639  0.1698 -0.1497
   54DOPE  SM15  390   3.477   1.305  10.042 -0.0825 -0.0775  0.2047
   55DOPE   HH1  391   6.245   0.957  11.776  0.3527 -0.3270 -0.3443
   55DOPE   PH2  392   6.006   1.155  11.901  0.2114  0.0755 -0.0324
   55DOPE   GL3  393   6.044   1.350  11.616  0.2549 -0.3655  0.0795
   55DOPE   E14  394   6.119   1.100  11.401 -0.0672  0.1805 -0.0458
   55DOPE   E25  395   5.736   1.439  11.422  0.0192  0.1667 -0.2316
   55DOPE   S16  396   6.051   1.164  11.028 -0.1239 -0.1568 -0.4833
   55DOPE   S17  397   5.613   1.396  11.062  0.2545 -0.2048 -0.2033
   55DOPE   SD8  398   6.137   1.422  10.799 -0.5343 -0.0023  0.1846
   55DOPE   SD9  399   5.647   1.296  10.734  0.0073  0.0436  0.1650
   55DOPE  SD10  400   6.021   1.496  10.500 -0.0813  0.4229  0.7111
   55DOPE  SD11  401   5.545   1.204  10.448  0.0686 -0.0447 -0.1514
   55DOPE  SM12  402   5.983   1.295  10.231  0.0117  0.0072  0.1348
   55DOPE  SM13  403   5.338   1.247  10.198  0.0250 -0.2490  0.3387
   55DOPE  SM14  404   5.949   0.985  10.099 -0.1295  0.1667  0.1820
   55DOPE  SM15  405   5.249   1.413   9.878 -0.0564  0.0257  0.1940
   56DOPE   HH1  406  11.989  18.926  11.865  0.3553 -0.1150 -0.3458
   56DOPE   PH2  407  11.730  18.708  11.931 -0.1945  0.0790  0.0177
   56DOPE   GL3  408  11.519  18.775  11.648  0.2855 -0.1822  0.0378
   56DOPE   E14  409  11.310  18.520  11.568  0.0851  0.0671 -0.1619
   56DOPE   E25  410  11.720  19.005  11.441 -0.1820 -0.0199  0.0010
   56DOPE   S16  411  11.332  18.426  11.234 -0.0706  0.2098  0.1736
   56DOPE   S17  412  11.846  19.098  11.066  0.3450  0.0532 -0.3489
   56DOPE   SD8  413  11.505  18.396  10.948  0.0225  0.2941  0.3061
   56DOPE   SD9  414  11.723  19.234  10.799  0.1890 -0.0569  0.1068
   56DOPE  SD10  415  11.683  18.505  10.707 -0.0322 -0.3381  0.1509
   56DOPE  SD11  416  11.766  19.243  10.481  0.0185 -0.0655 -0.0414
   56DOPE  SM12  417  11.825  18.732  10.500  0.0181 -0.1093  0.3143
   56DOPE  SM13  418  11.912  19.171  10.175  0.1677 -0.0074 -0.0355
   56DOPE  SM14  419  12.113  18.917  10.538 -0.2485  0.1873 -0.0570
   56DOPE  SM15  420  11.927  19.236   9.882 -0.0416 -0.0447  0.1541
   57DOPE   HH1  421  17.671   4.326  11.729  0.2968 -0.1644 -0.0273
   57DOPE   PH2  422  17.553   4.630  11.615  0.2884 -0.2987  0.0681
   57DOPE   GL3  423  17.733   4.768  11.351  0.1049  0.0067 -0.0776
   57DOPE   E14  424  17.669   5.004  11.132 -0.1678 -0.5096  0.0801
   57DOPE   E25  425  18.024   4.614  11.292  0.1476 -0.0650 -0.0351
   57DOPE   S16  426  17.620   4.973  10.745 -0.1438 -0.3803 -0.0443
   57DOPE   S17  427  18.265   4.307  11.085  0.2724  0.2842  0.0784
   57DOPE   SD8  428  17.519   4.879  10.448 -0.5268 -0.1831 -0.2684
   57DOPE   SD9  429  18.587   4.179  10.969  0.3273  0.0662 -0.1072
   57DOPE  SD10  430  17.415   4.945  10.149  0.3670 -0.0547  0.0227
   57DOPE  SD11  431  18.769   4.254  10.724  0.2850 -0.0456  0.0135
   57DOPE  SM12  432  17.168   4.990   9.922  0.1678 -0.0261  0.0284
   57DOPE  SM13  433  18.856   4.352  10.425  0.0652 -0.1112  0.1785
   57DOPE  SM14  434  17.115   5.103   9.606 -0.3700  0.1066 -0.0191
   57DOPE  SM15  435  19.036   4.406  10.158  0.1503 -0.2256 -0.0034
   58DOPE   HH1  436   9.158   8.315  12.325 -0.1574 -0.0496  0.0761
   58DOPE   PH2  437   8.966   8.246  12.075 -0.0174  0.0771 -0.1133
   58DOPE   GL3  438   9.238   8.222  11.852  0.0311 -0.1297  0.2199
   58DOPE   E14  439   9.541   8.346  11.840  0.3279 -0.2184  0.1915
   58DOPE   E25  440   9.195   8.112  11.493  0.0282  0.0074  0.1024
   58DOPE   S16  441   9.837   8.339  11.575 -0.0084  0.4995 -0.2003
   58DOPE   S17  442   9.407   8.016  11.151  0.1564  0.0610 -0.2094
   58DOPE   SD8  443  10.051   8.188  11.328 -0.0822 -0.0574  0.2890
   58DOPE   SD9  444   9.467   8.061  10.842 -0.1852 -0.1057 -0.3479
   58DOPE  SD10  445  10.024   8.156  10.995  0.1564 -0.2087  0.1837
   58DOPE  SD11  446   9.474   8.142  10.533 -0.0542 -0.1200  0.2928
   58DOPE  SM12  447   9.992   8.228  10.684 -0.2569 -0.2632 -0.1577
   58DOPE  SM13  448   9.419   8.152  10.198 -0.1593 -0.2655 -0.2367
   58DOPE  SM14  449   9.978   8.169  10.366  0.1148  0.1860  0.5747
   58DOPE  SM15  450   9.237   8.347   9.946 -0.2523 -0.2905  0.1083
   59DOPE   HH1  451   2.869  15.263  12.028 -0.3421 -0.1877 -0.0267
   59DOPE   PH2  452   2.877  15.444  11.722 -0.0463 -0.1215 -0.0114
   59DOPE   GL3  453   3.057  15.384  11.450  0.1814  0.2781  0.4616
   59DOPE   E14  454   3.109  15.683  11.300  0.1107  0.1735 -0.0923
   59DOPE   E25  455   3.148  15.121  11.250 -0.1051 -0.0190  0.0355
   59DOPE   S16  456   3.190  15.668  10.891 -0.1987 -0.1442  0.1617
   59DOPE   S17  457   3.346  14.955  10.901 -0.0303  0.2808  0.2214
   59DOPE   SD8  458   3.303  15.924  10.651  0.0903  0.4083 -0.1583
   59DOPE   SD9  459   3.584  14.829  10.681 -0.0740 -0.2239  0.0942
   59DOPE  SD10  460   3.412  15.859  10.377 -0.4241 -0.2573 -0.0471
   59DOPE  SD11  461   3.488  14.772  10.368 -0.1135 -0.2979 -0.6449
   59DOPE  SM12  462   3.358  15.660  10.113 -0.1314 -0.1022 -0.0170
   59DOPE  SM13  463   3.157  14.789  10.292 -0.0241  0.3624  0.2043
   59DOPE  SM14  464   3.183  15.367  10.082  0.2335  0.1336 -0.0389
   59DOPE  SM15  465   2.885  14.971  10.141  0.2981  0.0786 -0.1328
   60DOPE   HH1  466  17.982  10.345  11.611  0.2750  0.0065 -0.0498
   60DOPE   PH2  467  17.882  10.269  11.311 -0.0767  0.1347 -0.1055
   60DOPE   GL3  468  17.857   9.947  11.243 -0.0824 -0.1551  0.1974
   60DOPE   E14  469  17.707   9.971  10.950 -0.3143  0.0082 -0.1755
   60DOPE   E25  470  18.083   9.630  11.269 -0.3048 -0.1499  0.4307
   60DOPE   S16  471  17.820   9.856  10.615 -0.2316 -0.1320  0.2569
   60DOPE   S17  472  18.363   9.576  10.976  0.3426 -0.1905  0.1036
   60DOPE   SD8  473  18.029   9.613  10.469  0.3086 -0.2705  0.0074
   60DOPE   SD9  474  18.441   9.364  10.734 -0.1648  0.0557  0.1345
   60DOPE  SD10  475  18.111   9.419  10.215 -0.1793  0.3315  0.0376
   60DOPE  SD11  476  18.562   9.309  10.446 -0.2689  0.1431  0.0071
   60DOPE  SM12  477  18.054   9.503   9.899 -0.1019  0.0322 -0.1560
   60DOPE  SM13  478  18.612   9.383  10.127 -0.0130 -0.0040 -0.2607
   60DOPE  SM14  479  18.196   9.752   9.684  0.1923  0.1945 -0.4087
   60DOPE  SM15  480  18.792   9.437   9.840 -0.1411 -0.2201  0.5194
   61DOPC   CH1  481   1.224   7.616  12.056  0.1075 -0.1030  0.0669
   61DOPC   PH2  482   1.202   7.315  11.752 -0.2961 -0.2195  0.1682
   61DOPC   GL3  483   1.071   7.426  11.462  0.0205 -0.2768  0.2293
   61DOPC   E14  484   1.226   7.712  11.418 -0.0513 -0.0723  0.0820
   61DOPC   E25  485   1.241   7.269  11.170  0.0297 -0.1585 -0.2312
   61DOPC   S16  486   1.203   7.853  11.056  0.3107  0.0917  0.0471
   61DOPC   S17  487   1.520   7.459  10.929  0.0022 -0.0711 -0.0092
   61DOPC   SD8  488   1.358   8.015  10.818 -0.0810  0.0622  0.0313
   61DOPC   SD9  489   1.577   7.570  10.611  0.0515 -0.1465 -0.0114
   61DOPC  SD10  490   1.424   8.144  10.514  0.3514  0.0227 -0.0174
   61DOPC  SD11  491   1.524   7.634  10.295  0.3982 -0.2018  0.0992
   61DOPC  SM12  492   1.208   8.220  10.271  0.4209  0.3063  0.2193
   61DOPC  SM13  493   1.254   7.716  10.078 -0.0935  0.4217  0.1537
   61DOPC  SM14  494   0.929   8.391  10.186 -0.0335 -0.2899 -0.0900
   61DOPC  SM15  495   1.157   7.989   9.917 -0.0587 -0.1146 -0.2981
   62DOPC   CH1  496  16.803  14.007  11.415  0.2125  0.0896  0.0626
   62DOPC   PH2  497  16.524  14.236  11.616  0.0088 -0.0252  0.2661
   62DOPC   GL3  498  16.200  14.382  11.583 -0.1633  0.2102 -0.1545
   62DOPC   E14  499  16.252  14.594  11.342 -0.0065 -0.1583  0.0523
   62DOPC   E25  500  16.032  14.119  11.403  0.1141 -0.0263  0.0042
   62DOPC   S16  501  16.320  14.483  10.943  0.1205  0.1091 -0.0450
   62DOPC   S17  502  16.247  14.110  11.075  0.1606  0.2003 -0.0168
   62DOPC   SD8  503  16.287  14.484  10.628 -0.0458 -0.1236 -0.0099
   62DOPC   SD9  504  16.487  14.085  10.896 -0.0187 -0.1793 -0.3372
   62DOPC  SD10  505  16.293  14.601  10.323  0.2728 -0.0610  0.4568
   62DOPC  SD11  506  16.487  13.985  10.589 -0.1106  0.0969  0.3540
   62DOPC  SM12  507  16.414  14.884  10.174 -0.0202  0.2911 -0.0769
   62DOPC  SM13  508  16.242  13.840  10.441  0.3605  0.1278  0.1150
   62DOPC  SM14  509  16.332  14.964   9.868 -0.2808  0.3784  0.0444
   62DOPC  SM15  510  16.269  13.891  10.097 -0.0294 -0.2102  0.0513
   63DOPC   CH1  511   0.204   6.565  12.040 -0.0613 -0.3048 -0.1167
   63DOPC   PH2  512   0.334   6.901  11.809 -0.1814  0.0298 -0.2644
   63DOPC   GL3  513   0.538   6.904  11.514 -0.0777 -0.3382 -0.1553
   63DOPC   E14  514   0.746   6.658  11.405  0.0632  0.0975  0.0633
   63DOPC   E25  515   0.683   7.220  11.523 -0.0192 -0.0412  0.0893
   63DOPC   S16  516   0.803   6.490  11.064  0.1392  0.1219 -0.0214
   63DOPC   S17  517   0.766   7.514  11.229  0.0019  0.0891  0.1024
   63DOPC   SD8  518   0.761   6.378  10.734  0.1266 -0.1244 -0.4784
   63DOPC   SD9  519   0.816   7.512  10.903  0.1496  0.0315  0.0196
   63DOPC  SD10  520   0.790   6.325  10.405  0.2634 -0.3332 -0.2039
   63DOPC  SD11  521   0.757   7.508  10.587  0.2712 -0.0023  0.5478
   63DOPC  SM12  522   0.892   6.193  10.153  0.0926  0.0713  0.2045
   63DOPC  SM13  523   0.545   7.529  10.344 -0.1864  0.1772 -0.2129
   63DOPC  SM14  524   0.816   5.949   9.950  0.2644 -0.0917  0.3275
   63DOPC  SM15  525   0.471   7.470   9.986  0.1204 -0.2306  0.1484
   64DOPC   CH1  526  13.075  -0.434  11.740 -0.1564 -0.1651  0.1205
   64DOPC   PH2  527  13.489  -0.327  11.736 -0.1949  0.1333 -0.0914
   64DOPC   GL3  528  13.536  -0.114  11.486  0.1612 -0.3479  0.2008
   64DOPC   E14  529  13.736   0.137  11.427  0.1011  0.0092  0.0303
   64DOPC   E25  530  13.498  -0.232  11.135  0.0330  0.0889 -0.0217
   64DOPC   S16  531  13.675   0.411  11.137  0.2022 -0.2192  0.0401
   64DOPC   S17  532  13.584   0.014  10.844 -0.2222 -0.3158 -0.0576
   64DOPC   SD8  533  13.786   0.603  10.887  0.0946  0.2842 -0.0071
   64DOPC   SD9  534  13.742   0.046  10.569  0.0551 -0.1222  0.2058
   64DOPC  SD10  535  13.875   0.524  10.571  0.5348  0.1236  0.1463
   64DOPC  SD11  536  13.918  -0.077  10.349 -0.3187 -0.2023  0.2388
   64DOPC  SM12  537  13.953   0.446  10.264  0.0982  0.3333  0.0408
   64DOPC  SM13  538  13.885  -0.117  10.028 -0.0204  0.2721  0.0134
   64DOPC  SM14  539  14.131   0.295  10.062  0.0107  0.1552 -0.0832
   64DOPC  SM15  540  13.719  -0.358   9.849  0.0954 -0.1101 -0.5276
   65DOPC   CH1  541   5.870  15.189  12.113  0.1876 -0.1541  0.0135
   65DOPC   PH2  542   6.168  14.874  12.083  0.0605 -0.1499 -0.1110
   65DOPC   GL3  543   6.404  14.911  11.868  0.1878 -0.0229  0.0353
   65DOPC   E14  544   6.685  14.751  11.837  0.1563 -0.0736 -0.1926
   65DOPC   E25  545   6.334  15.006  11.547  0.2402 -0.2079 -0.3658
   65DOPC   S16  546   6.976  14.895  11.594  0.1435 -0.1801  0.0961
   65DOPC   S17  547   6.433  15.339  11.344  0.0895 -0.1290  0.0628
   65DOPC   SD8  548   7.006  15.109  11.318  0.2463  0.0927  0.1499
   65DOPC   SD9  549   6.682  15.541  11.292  0.0253 -0.0826  0.0813
   65DOPC  SD10  550   7.105  15.049  10.988 -0.3204 -0.6331  0.1781
   65DOPC  SD11  551   6.855  15.567  11.014 -0.2049  0.1697 -0.2466
   65DOPC  SM12  552   7.058  14.817  10.719 -0.2632  0.1308 -0.3042
   65DOPC  SM13  553   6.951  15.477  10.700  0.0016  0.0394  0.0965
   65DOPC  SM14  554   6.979  14.523  10.519  0.1374 -0.3628  0.1436
   65DOPC  SM15  555   6.792  15.312  10.470  0.0475 -0.3829  0.0786
   66DOPC   CH1  556   9.673  18.735  12.179 -0.0132  0.1216  0.0669
   66DOPC   PH2  557   9.984  18.450  11.971  0.0948 -0.1701 -0.0486
   66DOPC   GL3  558  10.085  18.540  11.684  0.0996 -0.0912  0.3401
   66DOPC   E14  559   9.939  18.789  11.504 -0.0311  0.0378  0.0282
   66DOPC   E25  560  10.161  18.248  11.538  0.2195  0.0092  0.1438
   66DOPC   S16  561   9.726  18.786  11.188  0.2504 -0.1024  0.3460
   66DOPC   S17  562  10.071  18.011  11.243 -0.0063 -0.1410  0.1371
   66DOPC   SD8  563   9.401  18.851  11.049 -0.1005 -0.0713  0.4560
   66DOPC   SD9  564   9.999  17.852  10.936  0.2844 -0.0805  0.0471
   66DOPC  SD10  565   9.211  19.021  10.835  0.1101  0.2593 -0.1965
   66DOPC  SD11  566  10.085  17.838  10.620  0.0170  0.0757 -0.0515
   66DOPC  SM12  567   9.111  19.262  10.620  0.1492 -0.1496  0.0862
   66DOPC  SM13  568  10.251  18.000  10.385  0.0048 -0.1152  0.3992
   66DOPC  SM14  569   8.931  19.528  10.495 -0.1991 -0.4294  0.0189
   66DOPC  SM15  570  10.507  18.103  10.326  0.0645 -0.4985 -0.0128
   67DOPC   CH1  571  17.598  12.084  12.141 -0.4498 -0.2392  0.0977
   67DOPC   PH2  572  17.847  11.992  11.762  0.1133  0.0168 -0.0134
   67DOPC   GL3  573  17.786  12.140  11.460  0.2895  0.1602 -0.0484
   67DOPC   E14  574  17.499  11.983  11.366 -0.0034  0.0561  0.1152
   67DOPC   E25  575  18.027  12.303  11.283  0.0965  0.1850  0.3590
   67DOPC   S16  576  17.299  11.815  11.095  0.1694  0.3532  0.3876
   67DOPC   S17  577  18.285  12.111  11.061 -0.0195  0.3757  0.1484
   67DOPC   SD8  578  17.126  11.820  10.826  0.1091 -0.1907 -0.0944
   67DOPC   SD9  579  18.549  12.237  10.858 -0.1068  0.1263  0.1041
   67DOPC  SD10  580  17.046  11.896  10.542  0.3803  0.6023  0.2235
   67DOPC  SD11  581  18.642  12.485  10.632  0.0298  0.5493  0.1808
   67DOPC  SM12  582  17.144  12.003  10.253 -0.1526 -0.0454 -0.1112
   67DOPC  SM13  583  18.470  12.696  10.469 -0.0786  0.1743 -0.4171
   67DOPC  SM14  584  17.412  12.114  10.043 -0.2243  0.1202  0.2577
   67DOPC  SM15  585  18.239  12.802  10.281 -0.0561  0.3559  0.2892
   68DOPC   CH1  586  16.540  11.279  12.024 -0.1366 -0.0725 -0.1823
   68DOPC   PH2  587  16.482  10.874  11.953  0.0515  0.2844  0.1318
   68DOPC   GL3  588  16.767  10.708  11.809  0.5943 -0.3353  0.0246
   68DOPC   E14  589  16.686  10.437  11.648  0.3109 -0.0397 -0.0214
   68DOPC   E25  590  16.904  10.886  11.549 -0.2243  0.1286  0.3704
   68DOPC   S16  591  16.551  10.404  11.292  0.4375 -0.2806  0.1471
   68DOPC   S17  592  16.901  10.934  11.144 -0.0599  0.0835  0.1839
   68DOPC   SD8  593  16.642  10.459  10.960  0.2567  0.2993  0.2066
   68DOPC   SD9  594  17.019  11.011  10.861 -0.0927 -0.4383 -0.0345
   68DOPC  SD10  595  16.676  10.370  10.623 -0.0050  0.0803  0.3296
   68DOPC  SD11  596  17.024  10.881  10.571 -0.1648 -0.1226  0.3515
   68DOPC  SM12  597  16.774  10.179  10.358  0.1381 -0.4885 -0.1619
   68DOPC  SM13  598  16.920  10.898  10.233  0.1629  0.1207 -0.0349
   68DOPC  SM14  599  16.706  10.217  10.040  0.0389 -0.0301 -0.0929
   68DOPC  SM15  600  16.909  11.015   9.908  0.1522  0.0031 -0.4057
   69DOPC   CH1  601   1.740   1.933  11.700  0.3692  0.0182  0.1862
   69DOPC   PH2  602   1.576   1.513  11.771  0.0296  0.1077 -0.1663
   69DOPC   GL3  603   1.351   1.558  11.502  0.2268 -0.6094  0.2623
   69DOPC   E14  604   1.118   1.796  11.465 -0.0857  0.2483  0.0851
   69DOPC   E25  605   1.429   1.342  11.236 -0.0267 -0.2264 -0.0727
   69DOPC   S16  606   1.117   1.657  11.113  0.0164 -0.2538 -0.4929
   69DOPC   S17  607   1.325   1.250  10.875  0.4319 -0.0260 -0.0319
   69DOPC   SD8  608   0.859   1.723  10.905  0.2848 -0.1859 -0.0702
   69DOPC   SD9  609   1.151   1.323  10.620  0.0104 -0.2134  0.0395
   69DOPC  SD10  610   0.737   1.897  10.653 -0.1172  0.0147 -0.0328
   69DOPC  SD11  611   1.113   1.351  10.290  0.1978 -0.2748  0.0179
   69DOPC  SM12  612   0.766   2.008  10.356 -0.3585 -0.0324 -0.5287
   69DOPC  SM13  613   1.343   1.300  10.047 -0.0724 -0.0036 -0.0200
   69DOPC  SM14  614   0.871   2.314  10.198 -0.1431 -0.0462 -0.1171
   69DOPC  SM15  615   1.684   1.188  10.049 -0.3274 -0.2456  0.2550
   70DOPC   CH1  616   8.199   7.792  12.193 -0.1207 -0.1513  0.1347
   70DOPC   PH2  617   8.329   8.083  11.922 -0.3239 -0.1919  0.2289
   70DOPC   GL3  618   8.649   8.047  11.733  0.1144  0.0202 -0.2682
   70DOPC   E14  619   8.865   7.800  11.743 -0.0954 -0.0402 -0.1621
   70DOPC   E25  620   8.680   7.989  11.339 -0.1797  0.0059 -0.0105
   70DOPC   S16  621   9.096   7.653  11.425 -0.3386 -0.2607  0.0126
   70DOPC   S17  622   8.905   8.113  11.061 -0.2083  0.3826 -0.0185
   70DOPC   SD8  623   9.359   7.540  11.231 -0.0509 -0.0578  0.2239
   70DOPC   SD9  624   8.923   8.251  10.720  0.0078 -0.0389 -0.0481
   70DOPC  SD10  625   9.585   7.501  10.981 -0.0101 -0.3134  0.2062
   70DOPC  SD11  626   8.935   8.210  10.378  0.2905 -0.0422 -0.0475
   70DOPC  SM12  627   9.752   7.682  10.719  0.1719 -0.0311 -0.3893
   70DOPC  SM13  628   8.716   8.227  10.118 -0.0036  0.3233 -0.0679
   70DOPC  SM14  629   9.781   7.744  10.422  0.0471 -0.2716 -0.0223
   70DOPC  SM15  630   8.399   8.158  10.057  0.0498  0.0225 -0.1089
   71DOPC   CH1  631   8.088  17.918  12.312  0.1959 -0.0562  0.1032
   71DOPC   PH2  632   8.266  17.589  12.132 -0.0271 -0.1309 -0.0837
   71DOPC   GL3  633   8.217  17.514  11.780 -0.0093 -0.2079 -0.1234
   71DOPC   E14  634   8.417  17.446  11.528 -0.0845  0.1117  0.1766
   71DOPC   E25  635   8.142  17.803  11.578 -0.0734  0.0338  0.2945
   71DOPC   S16  636   8.382  17.311  11.175 -0.1974 -0.1380 -0.0957
   71DOPC   S17  637   8.117  17.961  11.181  0.0067 -0.3348 -0.3183
   71DOPC   SD8  638   8.337  17.223  10.851 -0.3841  0.0102 -0.4332
   71DOPC   SD9  639   8.243  18.209  11.005 -0.4837  0.1682 -0.2228
   71DOPC  SD10  640   8.455  17.156  10.563  0.0233  0.3282 -0.1663
   71DOPC  SD11  641   8.218  18.358  10.693 -0.2764  0.2043  0.2638
   71DOPC  SM12  642   8.680  17.008  10.351  0.0187  0.1496 -0.1286
   71DOPC  SM13  643   8.099  18.294  10.399  0.7652  0.0010 -0.4148
   71DOPC  SM14  644   8.983  16.845  10.266 -0.1385 -0.0679 -0.1881
   71DOPC  SM15  645   7.903  18.281  10.122  0.2152  0.1799  0.2989
   72DOPC   CH1  646  13.288   7.739  12.130  0.0048  0.1064  0.2134
   72DOPC   PH2  647  13.242   8.099  11.899 -0.0736 -0.1692  0.0978
   72DOPC   GL3  648  13.355   8.089  11.566  0.3057  0.3922 -0.2533
   72DOPC   E14  649  13.155   8.290  11.415 -0.3996 -0.1209 -0.0757
   72DOPC   E25  650  13.280   7.972  11.264  0.2361 -0.1463 -0.2916
   72DOPC   S16  651  12.899   8.373  11.174 -0.0792  0.0462  0.0660
   72DOPC   S17  652  13.035   7.768  11.056 -0.4572 -0.1249 -0.0643
   72DOPC   SD8  653  12.902   8.324  10.816 -0.5571  0.1646  0.3832
   72DOPC   SD9  654  12.815   7.521  11.049 -0.3050  0.2563  0.2832
   72DOPC  SD10  655  12.904   8.161  10.535  0.1083  0.3679  0.2436
   72DOPC  SD11  656  12.738   7.281  10.875 -0.1001 -0.2134 -0.1514
   72DOPC  SM12  657  12.657   8.023  10.323  0.2357 -0.2438 -0.3805
   72DOPC  SM13  658  12.781   7.000  10.726 -0.2811 -0.1749  0.0603
   72DOPC  SM14  659  12.474   7.962  10.014 -0.1793  0.2251 -0.0919
   72DOPC  SM15  660  13.007   6.853  10.556 -0.0324 -0.1348 -0.0299
   73DOPC   CH1  661  13.481  16.602  11.689  0.0664  0.2081  0.0948
   73DOPC   PH2  662  13.120  16.409  11.762  0.1440  0.0263  0.0530
   73DOPC   GL3  663  13.034  16.288  11.455  0.0587  0.1883 -0.1877
   73DOPC   E14  664  12.755  16.253  11.278  0.0238  0.0079  0.0452
   73DOPC   E25  665  13.310  16.222  11.248  0.1617  0.0721 -0.1936
   73DOPC   S16  666  12.847  16.396  10.851 -0.2495  0.0217  0.0530
   73DOPC   S17  667  13.401  16.528  10.970  0.1165  0.1537 -0.0971
   73DOPC   SD8  668  12.942  16.686  10.665 -0.2289  0.1252  0.0599
   73DOPC   SD9  669  13.500  16.841  10.858  0.0994 -0.2061  0.3225
   73DOPC  SD10  670  13.178  16.766  10.470  0.0364  0.3313 -0.1375
   73DOPC  SD11  671  13.463  17.116  10.681  0.0551  0.4401  0.1270
   73DOPC  SM12  672  13.499  16.718  10.312 -0.2754  0.2922 -0.1930
   73DOPC  SM13  673  13.411  17.197  10.379  0.0547  0.2785  0.1354
   73DOPC  SM14  674  13.718  16.739  10.054  0.3084  0.3710 -0.2708
   73DOPC  SM15  675  13.493  17.126  10.054  0.2199  0.0411 -0.3021
   74DOPC   CH1  676  14.680   4.312  12.042  0.1053  0.2203  0.3466
   74DOPC   PH2  677  14.373   4.135  11.866 -0.0467  0.2068  0.0858
   74DOPC   GL3  678  14.025   4.057  11.825 -0.1823 -0.1770  0.0925
   74DOPC   E14  679  13.769   4.257  11.851 -0.1444  0.1261 -0.0042
   74DOPC   E25  680  13.897   3.744  11.757 -0.1129  0.4274 -0.0921
   74DOPC   S16  681  13.467   4.234  11.625  0.0307 -0.2222  0.1017
   74DOPC   S17  682  14.014   3.424  11.547  0.5474  0.2468  0.2140
   74DOPC   SD8  683  13.202   4.120  11.401 -0.2014 -0.0347 -0.1928
   74DOPC   SD9  684  14.185   3.312  11.321 -0.3483  0.1212  0.1028
   74DOPC  SD10  685  13.162   4.080  11.085  0.1678  0.3002 -0.5199
   74DOPC  SD11  686  14.209   3.265  10.997 -0.0889 -0.0357  0.0486
   74DOPC  SM12  687  13.081   4.236  10.767 -0.0257 -0.2565 -0.0549
   74DOPC  SM13  688  14.028   3.340  10.736  0.3254  0.0543 -0.2283
   74DOPC  SM14  689  12.996   4.448  10.514 -0.5730 -0.2901  0.1904
   74DOPC  SM15  690  13.712   3.395  10.616  0.3647 -0.0278 -0.0593
   75DOPC   CH1  691  15.545  12.332  11.705  0.0198  0.0050 -0.0511
   75DOPC   PH2  692  15.592  11.912  11.634  0.2018 -0.0851  0.0736
   75DOPC   GL3  693  15.338  11.708  11.698  0.3571 -0.2602 -0.2100
   75DOPC   E14  694  15.307  11.385  11.714 -0.3099  0.2371  0.1200
   75DOPC   E25  695  15.032  11.851  11.764  0.0143 -0.1026  0.3233
   75DOPC   S16  696  15.039  11.199  11.436 -0.3750  0.0769  0.0490
   75DOPC   S17  697  14.935  12.089  11.495  0.0557 -0.1812 -0.0242
   75DOPC   SD8  698  14.916  10.945  11.198  0.0528 -0.2222  0.2542
   75DOPC   SD9  699  14.849  12.134  11.182  0.0217 -0.0397  0.3540
   75DOPC  SD10  700  14.731  10.821  10.986  0.2247  0.0620  0.2066
   75DOPC  SD11  701  14.659  12.298  10.965  0.0608 -0.2563 -0.2357
   75DOPC  SM12  702  14.555  10.905  10.714  0.1251 -0.0757 -0.2266
   75DOPC  SM13  703  14.617  12.563  10.792  0.0721  0.1804  0.0935
   75DOPC  SM14  704  14.550  10.650  10.502  0.0801 -0.1163 -0.2001
   75DOPC  SM15  705  14.675  12.780  10.514  0.1411  0.0568  0.4652
   76DOPC   CH1  706   2.034   4.611  11.446  0.1674 -0.3109 -0.1194
   76DOPC   PH2  707   1.796   4.307  11.566 -0.1426 -0.0183 -0.0671
   76DOPC   GL3  708   1.884   4.079  11.359  0.0596  0.1295 -0.0261
   76DOPC   E14  709   1.699   3.832  11.413  0.0120 -0.0322  0.1825
   76DOPC   E25  710   2.134   4.112  11.089 -0.1817 -0.0589  0.1156
   76DOPC   S16  711   1.560   3.773  11.054 -0.0180  0.1698 -0.0189
   76DOPC   S17  712   2.384   4.255  10.790  0.0031 -0.4343 -0.2247
   76DOPC   SD8  713   1.251   3.786  10.837 -0.3079  0.0841  0.2041
   76DOPC   SD9  714   2.682   4.378  10.788  0.0540 -0.1318  0.0048
   76DOPC  SD10  715   1.150   3.878  10.545  0.0470 -0.3901  0.0521
   76DOPC  SD11  716   2.945   4.521  10.625 -0.2431 -0.0168 -0.0664
   76DOPC  SM12  717   1.209   3.839  10.231  0.6279 -0.1738  0.1064
   76DOPC  SM13  718   3.057   4.738  10.427 -0.0937  0.4150  0.1495
   76DOPC  SM14  719   1.409   3.706   9.965  0.1471  0.0393  0.0690
   76DOPC  SM15  720   3.074   4.889  10.134 -0.0823  0.2161  0.0534
   77DOPC   CH1  721  18.673   2.928  12.161  0.0126  0.1118 -0.2680
   77DOPC   PH2  722  18.391   2.831  11.823 -0.1305  0.2178 -0.0013
   77DOPC   GL3  723  18.571   3.023  11.578  0.1278  0.0073 -0.0584
   77DOPC   E14  724  18.700   3.300  11.679  0.2304 -0.0657  0.1541
   77DOPC   E25  725  18.775   2.833  11.339  0.1453  0.1097 -0.0029
   77DOPC   S16  726  18.983   3.454  11.450  0.0717 -0.1836 -0.0294
   77DOPC   S17  727  19.065   3.083  11.179 -0.0919  0.3323 -0.1083
   77DOPC   SD8  728  19.225   3.581  11.240  0.0336  0.4543  0.6031
   77DOPC   SD9  729  19.389   3.083  11.168  0.2033 -0.2939 -0.3065
   77DOPC  SD10  730  19.375   3.575  10.910 -0.0900  0.0778 -0.4375
   77DOPC  SD11  731  19.564   2.919  10.939  0.1698  0.3692 -0.1055
   77DOPC  SM12  732  19.344   3.544  10.594  0.1270  0.1301  0.2518
   77DOPC  SM13  733  19.558   2.817  10.627  0.1945  0.0497 -0.1055
   77DOPC  SM14  734  19.318   3.481  10.240 -0.0557  0.0557 -0.1518
   77DOPC  SM15  735  19.701   2.762  10.280  0.1466 -0.3113  0.2451
   78DOPC   CH1  736  16.987  18.639  11.979 -0.0851  0.3226 -0.1606
   78DOPC   PH2  737  16.660  18.765  11.721  0.1007 -0.1438  0.0273
   78DOPC   GL3  738  16.833  18.884  11.434 -0.0175 -0.2175  0.0109
   78DOPC   E14  739  16.868  18.610  11.267  0.1129  0.0196 -0.0061
   78DOPC   E25  740  16.624  19.145  11.269 -0.1301 -0.0835  0.1539
   78DOPC   S16  741  16.624  18.300  11.153  0.1385 -0.1361 -0.3576
   78DOPC   S17  742  16.673  19.489  11.002 -0.2144 -0.0338  0.1867
   78DOPC   SD8  743  16.635  18.018  10.960 -0.1999  0.1157 -0.4505
   78DOPC   SD9  744  16.696  19.747  10.792  0.0999  0.2035 -0.4416
   78DOPC  SD10  745  16.397  17.881  10.769  0.1297  0.3438 -0.3832
   78DOPC  SD11  746  16.691  19.804  10.469  0.1114 -0.4166 -0.1448
   78DOPC  SM12  747  16.115  17.774  10.604 -0.0946  0.2387  0.0393
   78DOPC  SM13  748  16.752  19.648  10.208 -0.3666  0.0719 -0.2798
   78DOPC  SM14  749  15.986  17.696  10.293 -0.0704 -0.1923  0.1890
   78DOPC  SM15  750  16.614  19.366  10.059  0.1808  0.2293 -0.0298
   79DOPC   CH1  751  12.948  17.511  11.451 -0.0273  0.3601 -0.0387
   79DOPC   PH2  752  12.868  17.158  11.696  0.0803 -0.1004  0.0044
   79DOPC   GL3  753  12.877  16.830  11.609  0.1949 -0.3276 -0.1249
   79DOPC   E14  754  12.703  16.687  11.366 -0.2110 -0.0012  0.0031
   79DOPC   E25  755  13.145  16.746  11.403 -0.0141  0.1261  0.0824
   79DOPC   S16  756  12.802  16.905  11.019  0.0059  0.1763 -0.1852
   79DOPC   S17  757  13.320  17.022  11.193 -0.3107 -0.1638 -0.0265
   79DOPC   SD8  758  12.993  17.194  10.938  0.0570  0.0046 -0.1238
   79DOPC   SD9  759  13.403  17.367  11.163  0.1579 -0.3843  0.0515
   79DOPC  SD10  760  12.969  17.379  10.688 -0.2956 -0.0488 -0.0271
   79DOPC  SD11  761  13.404  17.601  10.922 -0.0841 -0.0841  0.0164
   79DOPC  SM12  762  12.957  17.487  10.391 -0.1963 -0.1084 -0.1265
   79DOPC  SM13  763  13.504  17.625  10.582  0.0568  0.0560  0.0778
   79DOPC  SM14  764  13.099  17.730  10.182 -0.1905  0.3378  0.0935
   79DOPC  SM15  765  13.820  17.719  10.424  0.0677 -0.0479  0.0711
   80DOPC   CH1  766   7.856   1.179  12.304 -0.0778  0.1367 -0.0992
   80DOPC   PH2  767   8.066   1.069  11.988  0.0309  0.2010  0.1320
   80DOPC   GL3  768   7.842   0.971  11.719  0.3827 -0.2060  0.4536
   80DOPC   E14  769   7.565   1.128  11.710  0.0728  0.0300  0.3401
   80DOPC   E25  770   8.050   0.929  11.443 -0.4608 -0.0991 -0.0751
   80DOPC   S16  771   7.376   1.292  11.394  0.2847  0.3916 -0.1184
   80DOPC   S17  772   7.926   1.039  11.101  0.2623  0.2100 -0.2316
   80DOPC   SD8  773   7.257   1.276  11.122 -0.3294  0.2691 -0.2007
   80DOPC   SD9  774   7.741   0.995  10.854 -0.1102  0.3414  0.3042
   80DOPC  SD10  775   7.218   1.268  10.783  0.0754 -0.1698 -0.2298
   80DOPC  SD11  776   7.670   0.949  10.543  0.2950  0.3473 -0.2100
   80DOPC  SM12  777   7.358   1.236  10.464  0.1189 -0.0781 -0.0195
   80DOPC  SM13  778   7.711   0.958  10.207  0.2228 -0.3824 -0.2155
   80DOPC  SM14  779   7.259   1.111  10.148  0.1390 -0.0288  0.0542
   80DOPC  SM15  780   7.925   1.067   9.953  0.0804 -0.0931  0.2102
   81DOPC   CH1  781   6.947  17.341  12.014 -0.1255  0.1783  0.2792
   81DOPC   PH2  782   6.791  16.987  11.884  0.1926 -0.0966  0.0433
   81DOPC   GL3  783   6.563  17.090  11.641 -0.1494 -0.1825  0.1007
   81DOPC   E14  784   6.495  17.393  11.536 -0.2853 -0.0226  0.3819
   81DOPC   E25  785   6.646  16.861  11.370 -0.0089  0.0403  0.2838
   81DOPC   S16  786   6.206  17.346  11.253  0.0239  0.5371 -0.0814
   81DOPC   S17  787   6.950  16.591  11.191  0.3823 -0.1809 -0.2062
   81DOPC   SD8  788   5.943  17.371  11.078 -0.0506 -0.3470 -0.5926
   81DOPC   SD9  789   7.153  16.298  11.155  0.1961 -0.2007 -0.0364
   81DOPC  SD10  790   5.800  17.451  10.764 -0.3407 -0.5388 -0.0841
   81DOPC  SD11  791   7.238  16.073  10.958 -0.1422 -0.2441 -0.1654
   81DOPC  SM12  792   5.908  17.463  10.441 -0.0805 -0.0311  0.1165
   81DOPC  SM13  793   7.228  16.031  10.639 -0.2000  0.3651  0.0940
   81DOPC  SM14  794   5.688  17.593  10.203  0.2540  0.3821  0.3641
   81DOPC  SM15  795   6.995  16.102  10.429 -0.0114 -0.3229  0.0353
   82DOPC   CH1  796   8.659   9.062  11.568  0.0513 -0.1375 -0.0912
   82DOPC   PH2  797   8.549   8.798  11.891  0.0332 -0.0118  0.1945
   82DOPC   GL3  798   8.814   8.629  11.814 -0.3071  0.0074 -0.1068
   82DOPC   E14  799   8.718   8.416  11.580 -0.1867 -0.2562 -0.3565
   82DOPC   E25  800   9.155   8.760  11.700  0.3790  0.1608 -0.2085
   82DOPC   S16  801   8.808   8.503  11.207 -0.3466 -0.1326  0.1595
   82DOPC   S17  802   9.384   8.648  11.359 -0.1345 -0.2012 -0.2048
   82DOPC   SD8  803   8.631   8.542  10.877  0.0132  0.1307  0.2541
   82DOPC   SD9  804   9.585   8.521  11.148 -0.3637 -0.6063 -0.0402
   82DOPC  SD10  805   8.583   8.653  10.564  0.0860  0.0925  0.0769
   82DOPC  SD11  806   9.592   8.530  10.826  0.0010  0.1259  0.1480
   82DOPC  SM12  807   8.722   8.661  10.257  0.1486  0.5209  0.2205
   82DOPC  SM13  808   9.533   8.609  10.500 -0.0904 -0.1881  0.0669
   82DOPC  SM14  809   8.944   8.641   9.990  0.0944  0.0326 -0.0885
   82DOPC  SM15  810   9.391   8.834  10.236  0.0839 -0.3050 -0.0601
   83DOPC   CH1  811   9.642  15.698  11.892  0.0057  0.2541 -0.1955
   83DOPC   PH2  812   9.637  16.099  11.778 -0.0290 -0.0040  0.1045
   83DOPC   GL3  813   9.956  16.097  11.606 -0.0021 -0.0483 -0.5386
   83DOPC   E14  814  10.046  15.767  11.536  0.0278 -0.2378  0.2398
   83DOPC   E25  815  10.095  16.342  11.373  0.0786 -0.0112 -0.0933
   83DOPC   S16  816  10.241  15.579  11.231 -0.0643  0.2570 -0.0191
   83DOPC   S17  817  10.379  16.548  11.106  0.0765  0.0297  0.2399
   83DOPC   SD8  818  10.459  15.400  11.019 -0.0690 -0.1651  0.2199
   83DOPC   SD9  819  10.522  16.728  10.844 -0.3759 -0.1479 -0.0759
   83DOPC  SD10  820  10.514  15.266  10.715  0.0446  0.3020 -0.1038
   83DOPC  SD11  821  10.519  16.912  10.566 -0.1387  0.2028  0.0532
   83DOPC  SM12  822  10.364  15.054  10.498  0.0111  0.1011 -0.1644
   83DOPC  SM13  823  10.395  17.040  10.288  0.2689  0.1763  0.4766
   83DOPC  SM14  824  10.256  14.915  10.215  0.1253 -0.3433  0.0507
   83DOPC  SM15  825  10.558  17.182  10.014 -0.3605  0.0587  0.0484
   84DOPC   CH1  826  11.451   2.197  12.330  0.1410  0.0546 -0.3225
   84DOPC   PH2  827  11.234   2.503  12.118 -0.0580 -0.0732  0.0559
   84DOPC   GL3  828  11.217   2.469  11.771 -0.0238  0.1781  0.1780
   84DOPC   E14  829  10.955   2.436  11.554 -0.1509 -0.0235 -0.1396
   84DOPC   E25  830  11.512   2.442  11.536 -0.0168  0.3690 -0.3241
   84DOPC   S16  831  10.986   2.282  11.184  0.4435  0.2693  0.1408
   84DOPC   S17  832  11.632   2.192  11.189 -0.0731  0.4281  0.0914
   84DOPC   SD8  833  10.994   2.224  10.865  0.3849 -0.1481  0.0490
   84DOPC   SD9  834  11.697   1.967  10.964  0.2121  0.4202  0.1322
   84DOPC  SD10  835  10.734   2.218  10.618 -0.2493  0.4685 -0.3614
   84DOPC  SD11  836  11.830   1.911  10.663 -0.0614 -0.0417  0.0584
   84DOPC  SM12  837  10.423   2.338  10.559 -0.1808  0.0932  0.5173
   84DOPC  SM13  838  11.989   2.122  10.453  0.0935  0.0431 -0.2052
   84DOPC  SM14  839  10.086   2.336  10.592 -0.1917  0.1732  0.0124
   84DOPC  SM15  840  12.052   2.186  10.099 -0.1785  0.1884 -0.1507
   85DOPC   CH1  841  16.443   1.018  12.144  0.1034  0.0142 -0.0196
   85DOPC   PH2  842  16.372   1.224  11.804  0.0458 -0.1324 -0.0124
   85DOPC   GL3  843  16.097   1.237  11.590 -0.1663  0.1237 -0.0763
   85DOPC   E14  844  15.894   1.506  11.582 -0.3893 -0.0178  0.0618
   85DOPC   E25  845  16.202   1.192  11.240  0.1560  0.0662  0.0727
   85DOPC   S16  846  15.902   1.877  11.326  0.2001 -0.2161 -0.3716
   85DOPC   S17  847  16.617   1.257  11.174 -0.0763  0.0925  0.1097
   85DOPC   SD8  848  16.165   2.040  11.181  0.0877  0.1888  0.2541
   85DOPC   SD9  849  16.802   1.439  10.946 -0.1465  0.0937  0.4385
   85DOPC  SD10  850  16.272   2.234  10.950 -0.0156 -0.3218  0.2071
   85DOPC  SD11  851  16.728   1.749  10.868  0.0126 -0.1568 -0.1358
   85DOPC  SM12  852  16.120   2.337  10.653 -0.0141 -0.0435 -0.1364
   85DOPC  SM13  853  16.548   1.936  10.684  0.1060  0.1016  0.0143
   85DOPC  SM14  854  16.065   2.395  10.316 -0.0328  0.1693  0.0219
   85DOPC  SM15  855  16.486   2.081  10.384 -0.2010  0.1366 -0.1881
   86DOPC   CH1  856   1.955  17.667  11.740  0.2306  0.2250  0.2697
   86DOPC   PH2  857   2.108  18.089  11.665 -0.0118  0.0381 -0.1820
   86DOPC   GL3  858   2.025  18.184  11.349  0.0402 -0.0517 -0.0538
   86DOPC   E14  859   1.728  18.202  11.177 -0.0329  0.1612  0.1654
   86DOPC   E25  860   2.260  17.978  11.160 -0.0995 -0.1242  0.2626
   86DOPC   S16  861   1.557  17.981  10.875 -0.5595  0.0878  0.0786
   86DOPC   S17  862   2.270  17.605  10.993 -0.3375  0.0214  0.2245
   86DOPC   SD8  863   1.531  17.953  10.547  0.3687  0.4656 -0.2777
   86DOPC   SD9  864   2.550  17.477  10.868 -0.1891 -0.1799  0.0910
   86DOPC  SD10  865   1.663  17.874  10.269 -0.1171 -0.3667  0.0851
   86DOPC  SD11  866   2.773  17.404  10.661 -0.1039  0.2710  0.0700
   86DOPC  SM12  867   1.622  17.743   9.972  0.1991 -0.2936  0.0572
   86DOPC  SM13  868   2.810  17.352  10.323  0.0444  0.5995 -0.0446
   86DOPC  SM14  869   1.876  17.773   9.766  0.1076 -0.0840  0.4444
   86DOPC  SM15  870   2.819  17.246   9.991 -0.2442  0.4701  0.1204
   87DOPC   CH1  871   2.536   9.978  11.556 -0.2254  0.0031  0.2295
   87DOPC   PH2  872   2.938  10.084  11.561  0.1441 -0.2649  0.2144
   87DOPC   GL3  873   3.127  10.275  11.347  0.1095 -0.3965  0.1715
   87DOPC   E14  874   3.433  10.394  11.342  0.0426  0.2447  0.0015
   87DOPC   E25  875   3.032  10.353  11.002  0.5223  0.0620 -0.0177
   87DOPC   S16  876   3.472  10.649  11.012  0.1829  0.0845  0.0210
   87DOPC   S17  877   3.305  10.301  10.710 -0.3000  0.3862  0.0881
   87DOPC   SD8  878   3.555  10.655  10.688  0.0832 -0.1736  0.2993
   87DOPC   SD9  879   3.550  10.204  10.486 -0.0675  0.2115 -0.2476
   87DOPC  SD10  880   3.536  10.727  10.377  0.0934 -0.3016  0.2859
   87DOPC  SD11  881   3.576   9.981  10.262  0.1517  0.0809  0.1419
   87DOPC  SM12  882   3.585  10.535  10.123  0.0372  0.4677  0.1480
   87DOPC  SM13  883   3.512   9.702  10.132  0.1795 -0.0065  0.1299
   87DOPC  SM14  884   3.532  10.465   9.769  0.2464 -0.4051  0.0305
   87DOPC  SM15  885   3.483   9.377  10.082  0.0631 -0.0544 -0.5360
   88DOPC   CH1  886   8.426   1.950  12.104 -0.2499  0.1174  0.0669
   88DOPC   PH2  887   8.540   1.751  11.698  0.1915 -0.1234  0.0504
   88DOPC   GL3  888   8.828   1.607  11.582  0.0139  0.2982  0.1001
   88DOPC   E14  889   9.101   1.499  11.747  0.0441 -0.1318  0.2802
   88DOPC   E25  890   8.783   1.627  11.233  0.0463 -0.1113 -0.1472
   88DOPC   S16  891   9.436   1.498  11.568 -0.0532 -0.1670 -0.0957
   88DOPC   S17  892   8.667   1.328  11.009  0.1221 -0.2398 -0.2169
   88DOPC   SD8  893   9.512   1.655  11.262 -0.0986  0.1097  0.0393
   88DOPC   SD9  894   8.438   1.181  10.849 -0.3332 -0.0504 -0.3601
   88DOPC  SD10  895   9.546   1.818  10.974 -0.3408 -0.4847 -0.0372
   88DOPC  SD11  896   8.130   1.172  10.734  0.1022  0.3190 -0.4936
   88DOPC  SM12  897   9.508   1.790  10.646  0.3988 -0.0022  0.0250
   88DOPC  SM13  898   7.939   1.315  10.545 -0.1650  0.5082 -0.0093
   88DOPC  SM14  899   9.332   1.976  10.406 -0.3469  0.0363 -0.0851
   88DOPC  SM15  900   7.820   1.538  10.302  0.3777 -0.6883  0.0004
   89DOPC   CH1  901  16.086   6.526  12.405 -0.0198  0.0166 -0.0105
   89DOPC   PH2  902  16.041   6.315  12.045  0.0278 -0.0256 -0.1400
   89DOPC   GL3  903  16.182   6.532  11.785  0.0187  0.0355 -0.2007
   89DOPC   E14  904  16.076   6.815  11.613  0.2022 -0.2043  0.0757
   89DOPC   E25  905  16.477   6.366  11.618 -0.0782  0.2405  0.2415
   89DOPC   S16  906  15.908   6.854  11.280 -0.2337 -0.1156  0.2398
   89DOPC   S17  907  16.396   6.119  11.278  0.2216  0.0237  0.3611
   89DOPC   SD8  908  15.677   6.857  11.078 -0.2348  0.2272  0.2918
   89DOPC   SD9  909  16.124   5.969  11.111 -0.1759  0.3389  0.2176
   89DOPC  SD10  910  15.523   6.983  10.806  0.0334 -0.3237  0.0957
   89DOPC  SD11  911  16.097   5.860  10.802  0.1156 -0.0130  0.0862
   89DOPC  SM12  912  15.467   7.143  10.486  0.2195 -0.3317 -0.1680
   89DOPC  SM13  913  16.211   5.926  10.469  0.0900 -0.2993  0.2800
   89DOPC  SM14  914  15.361   7.120  10.158  0.1303  0.1989  0.5129
   89DOPC  SM15  915  16.154   6.055  10.141  0.0465  0.2815 -0.5924
   90DOPC   CH1  916  16.162   2.849  11.766  0.1579 -0.0575  0.1059
   90DOPC   PH2  917  15.811   3.129  11.663  0.1827  0.2224 -0.0628
   90DOPC   GL3  918  15.951   3.293  11.394  0.1514 -0.1151 -0.0679
   90DOPC   E14  919  16.252   3.243  11.307 -0.0683  0.1195 -0.2790
   90DOPC   E25  920  15.779   3.515  11.129 -0.0706 -0.0002 -0.1049
   90DOPC   S16  921  16.447   2.943  11.356 -0.2171  0.0112 -0.0883
   90DOPC   S17  922  15.538   3.356  10.865  0.1757  0.2998 -0.4900
   90DOPC   SD8  923  16.660   2.915  11.085 -0.0439  0.3844  0.1015
   90DOPC   SD9  924  15.565   3.278  10.545  0.1663  0.0758  0.5701
   90DOPC  SD10  925  16.709   2.912  10.757 -0.1213 -0.0394  0.2050
   90DOPC  SD11  926  15.622   3.381  10.243  0.2182  0.1168  0.3107
   90DOPC  SM12  927  16.569   2.839  10.460  0.5215 -0.1405  0.1385
   90DOPC  SM13  928  15.516   3.657  10.106 -0.0067  0.0120  0.2949
   90DOPC  SM14  929  16.433   2.672  10.214 -0.1926 -0.3135 -0.1610
   90DOPC  SM15  930  15.566   3.955  10.003 -0.2003 -0.1757 -0.1598
   91DOPC   CH1  931   0.118  17.661  11.790 -0.0350 -0.0723  0.1060
   91DOPC   PH2  932   0.335  17.323  11.872 -0.0632 -0.0821 -0.0107
   91DOPC   GL3  933   0.518  17.347  11.575 -0.2572 -0.2135  0.1921
   91DOPC   E14  934   0.700  17.108  11.436  0.3339 -0.0217  0.1883
   91DOPC   E25  935   0.291  17.414  11.278 -0.0862  0.1344 -0.1080
   91DOPC   S16  936   0.976  17.255  11.155 -0.0203  0.1620 -0.2285
   91DOPC   S17  937   0.341  17.767  11.042 -0.1234 -0.2059 -0.2092
   91DOPC   SD8  938   0.970  17.405  10.858  0.0240  0.1387  0.2663
   91DOPC   SD9  939   0.144  17.900  10.811  0.1194  0.2940 -0.0149
   91DOPC  SD10  940   0.990  17.304  10.540  0.0398 -0.1145  0.0433
   91DOPC  SD11  941   0.070  18.069  10.542  0.0764  0.0465  0.2563
   91DOPC  SM12  942   0.757  17.182  10.314 -0.2837 -0.1794  0.5465
   91DOPC  SM13  943   0.114  18.112  10.196 -0.4421 -0.2543 -0.0719
   91DOPC  SM14  944   0.565  17.084  10.007 -0.1330  0.2916  0.2094
   91DOPC  SM15  945   0.276  18.079   9.908 -0.2972  0.2040 -0.0221
   92DOPC   CH1  946  14.919   7.829  12.000 -0.1301 -0.2190 -0.0420
   92DOPC   PH2  947  14.501   7.974  11.901  0.2075 -0.1774 -0.3180
   92DOPC   GL3  948  14.369   7.711  11.747  0.1129  0.2308  0.0145
   92DOPC   E14  949  14.579   7.499  11.615 -0.3466 -0.1719 -0.1698
   92DOPC   E25  950  14.279   7.997  11.514  0.1762  0.1831  0.2874
   92DOPC   S16  951  14.745   7.666  11.361  0.1797  0.0341 -0.1490
   92DOPC   S17  952  14.038   8.040  11.184  0.2363 -0.0546 -0.6008
   92DOPC   SD8  953  14.936   7.674  11.099 -0.3502  0.2651 -0.3254
   92DOPC   SD9  954  14.011   8.256  10.913  0.0845  0.3918  0.3778
   92DOPC  SD10  955  14.920   7.599  10.786  0.3408 -0.1610 -0.1776
   92DOPC  SD11  956  13.892   8.351  10.627 -0.5150 -0.1532 -0.1076
   92DOPC  SM12  957  14.762   7.486  10.493 -0.4635 -0.1060 -0.1747
   92DOPC  SM13  958  13.684   8.349  10.384  0.0664  0.0538 -0.2750
   92DOPC  SM14  959  14.903   7.299  10.247  0.2922  0.4410  0.0719
   92DOPC  SM15  960  13.432   8.270  10.139  0.1938 -0.0248  0.4030
   93DOPE   HH1  961   0.734  11.404   7.789 -0.1364 -0.1469 -0.1972
   93DOPE   PH2  962   0.916  11.666   7.861  0.2805 -0.2659 -0.0891
   93DOPE   GL3  963   0.904  11.699   8.215  0.0316  0.1083 -0.0671
   93DOPE   E14  964   0.908  11.438   8.417 -0.0820 -0.2781 -0.1165
   93DOPE   E25  965   1.123  12.006   8.286 -0.0452 -0.1209 -0.3899
   93DOPE   S16  966   0.926  11.419   8.830 -0.3358 -0.0883 -0.0940
   93DOPE   S17  967   1.232  12.282   8.587  0.0455 -0.0221  0.3677
   93DOPE   SD8  968   0.855  11.420   9.170 -0.3248 -0.0364  0.0648
   93DOPE   SD9  969   1.410  12.380   8.846 -0.1776 -0.0538  0.3021
   93DOPE  SD10  970   0.641  11.250   9.379  0.0596 -0.2884 -0.1646
   93DOPE  SD11  971   1.398  12.368   9.191  0.0422 -0.6020  0.1741
   93DOPE  SM12  972   0.365  11.138   9.503  0.0194  0.0153  0.3422
   93DOPE  SM13  973   1.487  12.124   9.408 -0.3246  0.0870 -0.0753
   93DOPE  SM14  974   0.270  10.923   9.774 -0.1739 -0.3441 -0.0546
   93DOPE  SM15  975   1.690  11.928   9.616 -0.1638 -0.3376  0.0679
   94DOPE   HH1  976  19.248   3.591   8.283  0.0862 -0.4023 -0.2670
   94DOPE   PH2  977  19.172   3.346   8.082 -0.0839  0.3462  0.1783
   94DOPE   GL3  978  19.186   3.046   8.274 -0.1434  0.1846 -0.3250
   94DOPE   E14  979  19.256   2.740   8.194 -0.0065 -0.0066  0.4333
   94DOPE   E25  980  18.968   2.947   8.530  0.0839  0.0114 -0.0671
   94DOPE   S16  981  19.178   2.403   8.403  0.1213 -0.0534 -0.2064
   94DOPE   S17  982  18.834   2.950   8.882  0.1209 -0.0875 -0.4248
   94DOPE   SD8  983  19.119   2.209   8.684 -0.4158 -0.2873 -0.1280
   94DOPE   SD9  984  18.779   3.057   9.184  0.1053 -0.0990  0.2079
   94DOPE  SD10  985  19.030   2.180   9.021  0.0362  0.0572  0.0355
   94DOPE  SD11  986  18.625   3.045   9.490 -0.0595 -0.0116  0.0248
   94DOPE  SM12  987  19.067   2.297   9.377  0.0290 -0.1439  0.1106
   94DOPE  SM13  988  18.353   2.883   9.637 -0.3044 -0.0486 -0.0580
   94DOPE  SM14  989  19.054   2.127   9.663  0.0237  0.1648  0.0011
   94DOPE  SM15  990  18.031   2.961   9.594 -0.0999  0.1278 -0.0179
   95DOPE   HH1  991   3.669  10.481   8.089 -0.0823  0.0378 -0.1806
   95DOPE   PH2  992   3.401  10.281   7.965 -0.0122 -0.2062 -0.0666
   95DOPE   GL3  993   3.262  10.068   8.207 -0.1288  0.1299 -0.4564
   95DOPE   E14  994   3.121   9.769   8.135 -0.1214 -0.0025  0.0546
   95DOPE   E25  995   3.004  10.174   8.391  0.0602 -0.2630  0.0248
   95DOPE   S16  996   2.827   9.612   8.387  0.3716 -0.4646 -0.2764
   95DOPE   S17  997   3.003  10.176   8.812 -0.0909  0.0370  0.0000
   95DOPE   SD8  998   2.646   9.394   8.585 -0.0427 -0.0294  0.1287
   95DOPE   SD9  999   2.949  10.467   9.019  0.0390  0.0059 -0.1726
   95DOPE  SD10 1000   2.371   9.365   8.752 -0.1208 -0.2966  0.1532
   95DOPE  SD11 1001   2.888  10.552   9.332  0.1998  0.1152 -0.0542
   95DOPE  SM12 1002   2.146   9.390   9.016  0.0390  0.1484 -0.0017
   95DOPE  SM13 1003   2.841  10.339   9.608  0.0089  0.1163 -0.3418
   95DOPE  SM14 1004   2.030   9.321   9.297  0.1148  0.0221 -0.2001
   95DOPE  SM15 1005   2.903  10.073   9.830  0.0681  0.1066 -0.3508
   96DOPE   HH1 1006   8.212   4.577   8.219  0.1234  0.0288 -0.1051
   96DOPE   PH2 1007   8.516   4.485   8.146 -0.0181 -0.1265  0.0828
   96DOPE   GL3 1008   8.649   4.274   8.403 -0.0038  0.0950  0.1154
   96DOPE   E14 1009   8.862   4.009   8.363  0.2710  0.1783  0.0353
   96DOPE   E25 1010   8.830   4.536   8.526  0.0696 -0.3103  0.2214
   96DOPE   S16 1011   9.018   3.760   8.641  0.0727  0.0227 -0.1715
   96DOPE   S17 1012   8.716   4.630   8.894 -0.0866  0.0380  0.1162
   96DOPE   SD8 1013   9.181   3.711   8.922 -0.1019 -0.2718 -0.1072
   96DOPE   SD9 1014   8.797   4.926   9.095  0.0532  0.2781 -0.0519
   96DOPE  SD10 1015   9.159   3.702   9.233 -0.1595  0.3019  0.0961
   96DOPE  SD11 1016   8.730   5.053   9.382 -0.0587 -0.0107  0.3017
   96DOPE  SM12 1017   9.254   3.943   9.446 -0.4326  0.1560 -0.0566
   96DOPE  SM13 1018   8.531   5.059   9.618 -0.2607  0.3578 -0.1509
   96DOPE  SM14 1019   9.401   4.019   9.734 -0.5407 -0.2842 -0.2445
   96DOPE  SM15 1020   8.345   4.843   9.757  0.0708  0.3618 -0.1497
   97DOPE   HH1 1021   9.535   3.756   8.368  0.0219 -0.3662  0.0372
   97DOPE   PH2 1022   9.790   3.859   8.212 -0.0187 -0.1562 -0.1093
   97DOPE   GL3 1023  10.019   4.002   8.455  0.1179 -0.2043 -0.4995
   97DOPE   E14 1024  10.325   4.051   8.372  0.0256 -0.1753  0.1163
   97DOPE   E25 1025   9.862   4.020   8.799 -0.2125  0.1581  0.1369
   97DOPE   S16 1026  10.634   3.877   8.542  0.3170 -0.0387 -0.1181
   97DOPE   S17 1027   9.660   4.186   9.115 -0.1917  0.3094  0.0927
   97DOPE   SD8 1028  10.892   3.848   8.830  0.1101 -0.1137 -0.1314
   97DOPE   SD9 1029   9.592   4.371   9.370 -0.1375  0.1226  0.1589
   97DOPE  SD10 1030  11.002   3.851   9.130 -0.3042 -0.1011 -0.0517
   97DOPE  SD11 1031   9.718   4.392   9.672  0.0963  0.2668 -0.0961
   97DOPE  SM12 1032  10.768   3.942   9.382  0.3424  0.3349  0.1490
   97DOPE  SM13 1033   9.929   4.512   9.906  0.0532  0.2211 -0.1558
   97DOPE  SM14 1034  10.734   4.122   9.653 -0.1448  0.1026 -0.5108
   97DOPE  SM15 1035   9.958   4.592  10.233  0.2941 -0.0408 -0.2956
   98DOPE   HH1 1036  10.983   0.373   8.144 -0.8636  0.1267  0.1526
   98DOPE   PH2 1037  11.140   0.589   8.358  0.1060  0.0838 -0.2518
   98DOPE   GL3 1038  11.007   0.649   8.663  0.2899 -0.0617  0.2451
   98DOPE   E14 1039  10.985   0.982   8.721  0.3349 -0.1283 -0.0963
   98DOPE   E25 1040  10.886   0.417   8.887 -0.0803  0.0362  0.0078
   98DOPE   S16 1041  10.980   1.305   8.891  0.0418  0.1483  0.1945
   98DOPE   S17 1042  10.872   0.451   9.306 -0.0353  0.1281 -0.2340
   98DOPE   SD8 1043  10.831   1.566   9.042 -0.2214  0.3012 -0.0946
   98DOPE   SD9 1044  10.968   0.418   9.646 -0.0683 -0.0104 -0.0044
   98DOPE  SD10 1045  10.554   1.653   9.151  0.4368 -0.0628 -0.2642
   98DOPE  SD11 1046  11.022   0.349   9.957 -0.0076  0.0611 -0.1017
   98DOPE  SM12 1047  10.281   1.664   9.377 -0.0210 -0.3340 -0.1532
   98DOPE  SM13 1048  10.875   0.139  10.207 -0.2035  0.0523  0.0856
   98DOPE  SM14 1049  10.264   1.760   9.698 -0.1757 -0.1251  0.1474
   98DOPE  SM15 1050  10.963  -0.127  10.415  0.0891  0.2758 -0.0849
   99DOPE   HH1 1051   8.678  19.532   8.215  0.0463 -0.0754  0.0011
   99DOPE   PH2 1052   8.359  19.389   8.224 -0.2666 -0.0440 -0.1486
   99DOPE   GL3 1053   8.158  19.279   8.497 -0.0053 -0.0267 -0.2008
   99DOPE   E14 1054   8.307  19.101   8.719  0.0051 -0.1289  0.0502
   99DOPE   E25 1055   7.877  19.050   8.453  0.0544 -0.2392  0.0080
   99DOPE   S16 1056   8.083  18.847   9.040 -0.1793 -0.4169  0.0223
   99DOPE   S17 1057   7.619  18.982   8.764  0.1454 -0.1946 -0.1810
   99DOPE   SD8 1058   8.060  18.529   9.064 -0.3492  0.1191 -0.1612
   99DOPE   SD9 1059   7.649  19.125   9.069  0.0345 -0.1040  0.4585
   99DOPE  SD10 1060   8.172  18.242   9.200 -0.0095 -0.1790 -0.0116
   99DOPE  SD11 1061   7.797  19.031   9.330 -0.1144 -0.1911 -0.2213
   99DOPE  SM12 1062   8.287  18.108   9.479 -0.0772  0.0712 -0.1921
   99DOPE  SM13 1063   7.850  18.753   9.556  0.3713  0.2580  0.0511
   99DOPE  SM14 1064   8.484  17.858   9.651 -0.0481  0.3102  0.1198
   99DOPE  SM15 1065   7.747  18.462   9.729 -0.0157 -0.1394  0.2787
  100DOPE   HH1 1066   5.758   8.217   8.207 -0.2065 -0.2335  0.0696
  100DOPE   PH2 1067   5.470   8.237   8.108  0.1085  0.2850  0.1417
  100DOPE   GL3 1068   5.358   8.448   8.339 -0.0548  0.1966 -0.0456
  100DOPE   E14 1069   5.145   8.304   8.566 -0.0016 -0.0019 -0.3515
  100DOPE   E25 1070   5.552   8.573   8.585 -0.0490 -0.0420  0.2012
  100DOPE   S16 1071   5.220   8.137   8.953 -0.3723 -0.1003 -0.0179
  100DOPE   S17 1072   5.617   8.799   8.946  0.1885  0.1539  0.0568
  100DOPE   SD8 1073   5.271   8.032   9.290  0.2791  0.0256  0.0502
  100DOPE   SD9 1074   5.719   9.096   8.990 -0.3862  0.4110  0.0172
  100DOPE  SD10 1075   5.436   8.217   9.509 -0.2232 -0.0662  0.1776
  100DOPE  SD11 1076   5.721   9.319   9.214 -0.3630  0.3759 -0.1217
  100DOPE  SM12 1077   5.586   8.534   9.526 -0.0084  0.2554 -0.0454
  100DOPE  SM13 1078   5.624   9.327   9.514 -0.6650 -0.0397  0.0141
  100DOPE  SM14 1079   5.662   8.840   9.415  0.5596  0.0263 -0.3004
  100DOPE  SM15 1080   5.652   9.486   9.816  0.0583 -0.0706  0.0540
  101DOPE   HH1 1081   3.926  11.945   7.829  0.1011  0.0900  0.0864
  101DOPE   PH2 1082   3.876  12.267   7.793  0.1277  0.2460  0.1031
  101DOPE   GL3 1083   3.926  12.375   8.115 -0.3578 -0.2483  0.0113
  101DOPE   E14 1084   3.684  12.303   8.311 -0.2286  0.0111  0.1684
  101DOPE   E25 1085   4.223  12.362   8.342 -0.2866  0.0538  0.1352
  101DOPE   S16 1086   3.351  12.537   8.389  0.0545 -0.1297 -0.0195
  101DOPE   S17 1087   4.213  12.442   8.743  0.0581  0.1175  0.2911
  101DOPE   SD8 1088   3.062  12.583   8.578  0.0980 -0.1530  0.2632
  101DOPE   SD9 1089   3.910  12.487   8.901  0.0039  0.0507  0.4063
  101DOPE  SD10 1090   2.887  12.548   8.868  0.1111  0.0782 -0.2254
  101DOPE  SD11 1091   3.756  12.554   9.186  0.0288  0.2098  0.1244
  101DOPE  SM12 1092   2.862  12.571   9.201  0.3027  0.1999 -0.0036
  101DOPE  SM13 1093   3.679  12.522   9.535  0.1725  0.2155  0.2687
  101DOPE  SM14 1094   2.626  12.572   9.408 -0.1118 -0.2232 -0.3315
  101DOPE  SM15 1095   3.488  12.736   9.750  0.2212  0.4940  0.1690
  102DOPE   HH1 1096   1.525   7.537   7.829  0.1283 -0.2264  0.2290
  102DOPE   PH2 1097   1.730   7.599   8.083 -0.0036  0.0628 -0.0452
  102DOPE   GL3 1098   1.790   7.294   8.253  0.2656  0.1060  0.2193
  102DOPE   E14 1099   1.565   7.021   8.233 -0.3427 -0.3235 -0.2293
  102DOPE   E25 1100   1.883   7.423   8.590 -0.0890 -0.2399  0.0935
  102DOPE   S16 1101   1.462   6.793   8.530 -0.2836  0.0208  0.4251
  102DOPE   S17 1102   1.755   7.710   8.863  0.2783  0.0257  0.0765
  102DOPE   SD8 1103   1.555   6.975   8.788 -0.1876  0.5869  0.0631
  102DOPE   SD9 1104   1.501   7.802   9.033  0.0962  0.3487 -0.0704
  102DOPE  SD10 1105   1.480   7.173   9.033  0.0669 -0.1436  0.0465
  102DOPE  SD11 1106   1.252   7.786   9.278 -0.2116  0.2983 -0.0887
  102DOPE  SM12 1107   1.686   7.350   9.203 -0.0961 -0.1028 -0.3124
  102DOPE  SM13 1108   1.100   7.651   9.571 -0.0676 -0.1772 -0.2811
  102DOPE  SM14 1109   1.598   7.365   9.493  0.0153  0.2134 -0.2270
  102DOPE  SM15 1110   0.992   7.491   9.863 -0.2671 -0.1432 -0.5423
  103DOPE   HH1 1111  11.811   7.249   8.042 -0.1364  0.2741  0.1549
  103DOPE   PH2 1112  11.821   6.952   8.167 -0.0624  0.1783  0.2005
  103DOPE   GL3 1113  11.904   6.953   8.481  0.0439 -0.0223  0.1118
  103DOPE   E14 1114  11.940   7.214   8.672  0.0034  0.2733 -0.2607
  103DOPE   E25 1115  11.989   6.695   8.710  0.0444 -0.0593 -0.0708
  103DOPE   S16 1116  11.840   7.049   9.016 -0.2167  0.1657 -0.0244
  103DOPE   S17 1117  12.062   6.716   9.111  0.3794 -0.2573  0.1059
  103DOPE   SD8 1118  11.641   6.956   9.281  0.2329  0.3487 -0.2693
  103DOPE   SD9 1119  12.124   6.656   9.439  0.1675 -0.2205  0.1465
  103DOPE  SD10 1120  11.638   6.869   9.599  0.1596  0.1869  0.1526
  103DOPE  SD11 1121  12.252   6.750   9.726  0.0753 -0.4400 -0.1423
  103DOPE  SM12 1122  11.831   6.868   9.872  0.3521  0.0607  0.1131
  103DOPE  SM13 1123  12.466   6.920   9.948  0.0027 -0.4108  0.2489
  103DOPE  SM14 1124  11.912   7.083  10.161  0.1331 -0.0355 -0.0803
  103DOPE  SM15 1125  12.519   7.084  10.241 -0.0076  0.1413 -0.1801
  104DOPE   HH1 1126   1.424   0.068   7.588 -0.4496 -0.0851  0.3490
  104DOPE   PH2 1127   1.649   0.280   7.669 -0.1021 -0.0193  0.0222
  104DOPE   GL3 1128   1.551   0.391   7.990  0.2822 -0.0593 -0.3407
  104DOPE   E14 1129   1.298   0.599   8.042  0.1011 -0.1594 -0.0416
  104DOPE   E25 1130   1.591   0.177   8.236  0.1879  0.1423  0.2407
  104DOPE   S16 1131   1.019   0.671   8.323  0.0694 -0.1507 -0.0862
  104DOPE   S17 1132   1.396   0.180   8.616 -0.0118  0.0236  0.2821
  104DOPE   SD8 1133   0.858   0.764   8.609 -0.4495 -0.1518  0.2369
  104DOPE   SD9 1134   1.353   0.190   8.950 -0.1969 -0.1246 -0.2932
  104DOPE  SD10 1135   0.797   0.739   8.905 -0.1288  0.0642  0.0130
  104DOPE  SD11 1136   1.234   0.063   9.259 -0.2195  0.2234 -0.1610
  104DOPE  SM12 1137   0.750   0.516   9.130 -0.1912  0.3386  0.3281
  104DOPE  SM13 1138   0.957  -0.050   9.377  0.2662 -0.1437 -0.2750
  104DOPE  SM14 1139   0.551   0.323   9.323  0.5023 -0.2625  0.1213
  104DOPE  SM15 1140   0.717  -0.290   9.325 -0.3442 -0.2192  0.0456
  105DOPE   HH1 1141   4.535  18.991   7.680  0.0548  0.1922 -0.1820
  105DOPE   PH2 1142   4.524  18.710   7.856  0.0460  0.1570 -0.1171
  105DOPE   GL3 1143   4.227  18.659   8.019  0.0854  0.1231 -0.0290
  105DOPE   E14 1144   4.161  18.390   8.191 -0.1297 -0.2768 -0.2350
  105DOPE   E25 1145   4.138  18.953   8.161 -0.1281  0.0588 -0.0313
  105DOPE   S16 1146   4.199  18.177   8.533  0.1623  0.1927 -0.4490
  105DOPE   S17 1147   4.141  18.969   8.566  0.2794 -0.2511  0.0292
  105DOPE   SD8 1148   4.275  18.475   8.729  0.0485 -0.2185  0.2430
  105DOPE   SD9 1149   3.913  18.769   8.721  0.3185  0.2509 -0.0799
  105DOPE  SD10 1150   4.287  18.569   9.056  0.0079 -0.1189  0.0851
  105DOPE  SD11 1151   3.755  18.830   8.986  0.0871 -0.2381  0.3036
  105DOPE  SM12 1152   4.193  18.550   9.384  0.0859  0.2970 -0.0668
  105DOPE  SM13 1153   3.765  19.065   9.238  0.2371 -0.2120  0.0288
  105DOPE  SM14 1154   4.128  18.572   9.731  0.5275  0.0054  0.1711
  105DOPE  SM15 1155   3.818  19.090   9.557  0.1277 -0.1947  0.0828
  106DOPE   HH1 1156  12.961  17.963   7.938  0.1495  0.2493 -0.2499
  106DOPE   PH2 1157  13.008  18.250   8.087 -0.1701 -0.2173  0.0563
  106DOPE   GL3 1158  13.344  18.238   8.200  0.0261  0.0091  0.0200
  106DOPE   E14 1159  13.520  18.493   8.297  0.0671  0.0839 -0.1429
  106DOPE   E25 1160  13.395  18.107   8.523  0.0496 -0.1945  0.1989
  106DOPE   S16 1161  13.712  18.613   8.674 -0.0353  0.0817  0.0519
  106DOPE   S17 1162  13.532  18.296   8.854 -0.0286  0.1390 -0.5379
  106DOPE   SD8 1163  13.769  18.697   8.981 -0.0118  0.2510  0.1049
  106DOPE   SD9 1164  13.808  18.229   9.073 -0.3256  0.4614  0.0319
  106DOPE  SD10 1165  13.669  18.572   9.276  0.0122  0.0762 -0.2138
  106DOPE  SD11 1166  14.011  18.014   9.300 -0.0986 -0.2977 -0.4038
  106DOPE  SM12 1167  13.753  18.334   9.510  0.4358 -0.3440  0.0664
  106DOPE  SM13 1168  14.075  17.723   9.438  0.2266  0.1202  0.0416
  106DOPE  SM14 1169  13.697  18.007   9.622 -0.1364 -0.0744  0.1392
  106DOPE  SM15 1170  13.853  17.522   9.398  0.0360  0.1817 -0.0998
  107DOPE   HH1 1171  -0.022   4.209   7.932  0.1591  0.3410 -0.1144
  107DOPE   PH2 1172   0.121   4.499   8.002  0.2297 -0.1263 -0.0233
  107DOPE   GL3 1173   0.039   4.621   8.318  0.0758  0.2584  0.0998
  107DOPE   E14 1174  -0.291   4.552   8.351  0.1549  0.2424 -0.0780
  107DOPE   E25 1175   0.213   4.941   8.285  0.2175  0.0721  0.1513
  107DOPE   S16 1176  -0.416   4.659   8.686  0.4971  0.4087  0.1793
  107DOPE   S17 1177   0.584   4.999   8.420  0.0294  0.0433 -0.0610
  107DOPE   SD8 1178  -0.595   4.847   8.939 -0.2419 -0.0359  0.3864
  107DOPE   SD9 1179   0.891   4.926   8.538 -0.0956  0.3244  0.0505
  107DOPE  SD10 1180  -0.576   5.036   9.184  0.1183  0.1932  0.2148
  107DOPE  SD11 1181   1.057   4.887   8.830 -0.1747  0.0441  0.3735
  107DOPE  SM12 1182  -0.399   5.082   9.467  0.1633 -0.1961  0.1364
  107DOPE  SM13 1183   1.014   4.851   9.163 -0.1354 -0.0940  0.0448
  107DOPE  SM14 1184  -0.194   4.991   9.740 -0.1484  0.4646 -0.4303
  107DOPE  SM15 1185   0.923   4.654   9.436 -0.0433 -0.1989 -0.3220
  108DOPE   HH1 1186   6.698   8.875   7.789 -0.2285  0.2985 -0.0257
  108DOPE   PH2 1187   6.671   8.607   8.021  0.2506 -0.1276  0.1451
  108DOPE   GL3 1188   6.449   8.698   8.281  0.2431  0.0240  0.2068
  108DOPE   E14 1189   6.206   8.928   8.224 -0.2333 -0.3153  0.1146
  108DOPE   E25 1190   6.600   8.794   8.573 -0.1950  0.1019  0.1883
  108DOPE   S16 1191   6.051   8.998   8.542  0.0358 -0.2699  0.2661
  108DOPE   S17 1192   6.921   8.888   8.795 -0.1685 -0.1591 -0.0904
  108DOPE   SD8 1193   6.059   8.905   8.878 -0.0605  0.0263 -0.2607
  108DOPE   SD9 1194   7.230   8.941   8.918  0.1023 -0.0132  0.0916
  108DOPE  SD10 1195   6.200   8.946   9.193  0.3055  0.1633 -0.0963
  108DOPE  SD11 1196   7.474   8.940   9.163 -0.1368 -0.2323  0.1297
  108DOPE  SM12 1197   6.236   9.151   9.465 -0.7839 -0.4187  0.1528
  108DOPE  SM13 1198   7.457   9.092   9.481  0.0230  0.4002  0.3347
  108DOPE  SM14 1199   6.119   9.243   9.757 -0.0074  0.1263  0.0992
  108DOPE  SM15 1200   7.442   9.222   9.830  0.0794 -0.0353  0.1982
  109DOPE   HH1 1201   9.422  14.149   8.045  0.2308 -0.2266  0.1959
  109DOPE   PH2 1202   9.098  14.091   8.045  0.1423 -0.1015 -0.2302
  109DOPE   GL3 1203   9.078  14.021   8.379 -0.3466  0.2865  0.1291
  109DOPE   E14 1204   9.138  14.227   8.618  0.1179  0.1389 -0.1013
  109DOPE   E25 1205   8.745  14.045   8.524  0.0113 -0.2407  0.1120
  109DOPE   S16 1206   9.338  14.321   9.000  0.2712 -0.2441 -0.1400
  109DOPE   S17 1207   8.643  13.947   8.887 -0.0143 -0.2621 -0.1381
  109DOPE   SD8 1208   9.498  14.221   9.309 -0.4795  0.1141  0.2420
  109DOPE   SD9 1209   8.553  14.005   9.205  0.4049 -0.3567  0.0917
  109DOPE  SD10 1210   9.422  14.250   9.627  0.0044 -0.1522 -0.4723
  109DOPE  SD11 1211   8.487  13.962   9.535 -0.1511  0.3143  0.2996
  109DOPE  SM12 1212   9.187  14.383   9.821 -0.0010  0.2850 -0.1932
  109DOPE  SM13 1213   8.506  13.778   9.823 -0.0097 -0.1949  0.2686
  109DOPE  SM14 1214   8.869  14.280   9.861  0.0532 -0.2899 -0.0206
  109DOPE  SM15 1215   8.669  13.547   9.993 -0.4354  0.0172  0.1036
  110DOPE   HH1 1216   3.850   7.913   8.212 -0.2330 -0.4045 -0.1677
  110DOPE   PH2 1217   3.729   7.590   8.231 -0.0433  0.1625  0.0875
  110DOPE   GL3 1218   3.974   7.400   8.389  0.2548  0.2520 -0.0740
  110DOPE   E14 1219   4.104   7.686   8.503  0.2908  0.3670  0.0832
  110DOPE   E25 1220   3.789   7.100   8.514  0.0703 -0.1936  0.1854
  110DOPE   S16 1221   4.041   7.913   8.872  0.1944  0.4261  0.0092
  110DOPE   S17 1222   3.644   7.059   8.910 -0.1474  0.0010 -0.1886
  110DOPE   SD8 1223   4.007   8.156   9.101  0.0811 -0.0814  0.3054
  110DOPE   SD9 1224   3.411   6.913   9.061  0.0357 -0.1936  0.0162
  110DOPE  SD10 1225   3.980   8.098   9.427 -0.1523 -0.1369  0.3080
  110DOPE  SD11 1226   3.177   6.958   9.295 -0.2009 -0.1450  0.2115
  110DOPE  SM12 1227   3.962   7.872   9.660 -0.0543 -0.1579 -0.1396
  110DOPE  SM13 1228   2.994   7.128   9.542 -0.1617 -0.1125 -0.0124
  110DOPE  SM14 1229   4.037   7.550   9.670  0.1272  0.0479 -0.1257
  110DOPE  SM15 1230   2.686   7.183   9.698  0.0121  0.0868  0.3887
  111DOPE   HH1 1231  19.585   1.461   7.796 -0.0352 -0.0777 -0.2316
  111DOPE   PH2 1232  19.690   1.719   7.955  0.0026  0.0855  0.1450
  111DOPE   GL3 1233  19.664   1.674   8.302  0.4879 -0.6418  0.0708
  111DOPE   E14 1234  19.561   1.395   8.444 -0.2467 -0.0745 -0.1884
  111DOPE   E25 1235  19.281   1.760   8.373  0.1854  0.1779 -0.1820
  111DOPE   S16 1236  19.730   1.247   8.812  0.1583  0.0317  0.4070
  111DOPE   S17 1237  18.982   1.647   8.649  0.1610 -0.0443 -0.0172
  111DOPE   SD8 1238  19.847   1.379   9.108  0.0190  0.0154  0.2716
  111DOPE   SD9 1239  18.879   1.614   8.948  0.1579  0.3943  0.2369
  111DOPE  SD10 1240  19.914   1.634   9.325  0.3984  0.0289  0.0492
  111DOPE  SD11 1241  18.869   1.692   9.260  0.1675 -0.1676  0.0191
  111DOPE  SM12 1242  20.047   1.945   9.366  0.4063 -0.1394  0.1507
  111DOPE  SM13 1243  19.009   1.507   9.554  0.0080  0.3242  0.0521
  111DOPE  SM14 1244  20.190   2.132   9.580  0.2135  0.1400 -0.1745
  111DOPE  SM15 1245  18.937   1.403   9.903 -0.0240 -0.2898 -0.2342
  112DOPE   HH1 1246   1.511   2.936   7.744 -0.2867 -0.0916  0.2591
  112DOPE   PH2 1247   1.609   3.240   7.760  0.4297 -0.0672  0.0363
  112DOPE   GL3 1248   1.437   3.429   8.010 -0.0962 -0.2586  0.1017
  112DOPE   E14 1249   1.148   3.340   8.158 -0.1572 -0.0776 -0.0826
  112DOPE   E25 1250   1.704   3.579   8.174  0.1091 -0.2239 -0.0486
  112DOPE   S16 1251   1.024   3.537   8.488 -0.0166  0.1232 -0.0904
  112DOPE   S17 1252   1.995   3.687   8.439 -0.0078 -0.0446 -0.0845
  112DOPE   SD8 1253   0.855   3.688   8.736  0.1027  0.2775  0.2739
  112DOPE   SD9 1254   2.043   3.845   8.738  0.2137 -0.1335 -0.2878
  112DOPE  SD10 1255   0.953   3.798   9.016  0.0028  0.0479  0.4818
  112DOPE  SD11 1256   2.043   3.764   9.061 -0.1108  0.0965  0.1326
  112DOPE  SM12 1257   1.074   3.711   9.321 -0.1709 -0.0572  0.0282
  112DOPE  SM13 1258   1.971   3.569   9.333  0.2517 -0.2056 -0.2207
  112DOPE  SM14 1259   0.900   3.697   9.642 -0.2595 -0.0431  0.1322
  112DOPE  SM15 1260   2.127   3.383   9.562  0.1448 -0.0255 -0.1123
  113DOPE   HH1 1261   3.544  19.190   7.965 -0.5329 -0.1243 -0.3599
  113DOPE   PH2 1262   3.266  19.079   7.882 -0.2610  0.0423 -0.0731
  113DOPE   GL3 1263   3.094  18.983   8.149 -0.3045  0.1892 -0.3258
  113DOPE   E14 1264   3.039  18.666   8.226 -0.0790  0.2497 -0.1348
  113DOPE   E25 1265   2.947  19.175   8.462 -0.0703 -0.1195 -0.1745
  113DOPE   S16 1266   2.973  18.452   8.566  0.1060  0.4827  0.0807
  113DOPE   S17 1267   3.099  19.204   8.872  0.0135  0.0430  0.1390
  113DOPE   SD8 1268   3.140  18.212   8.727 -0.0924  0.0820 -0.2832
  113DOPE   SD9 1269   3.190  19.057   9.139  0.1246 -0.3583  0.1993
  113DOPE  SD10 1270   3.224  18.059   8.971 -0.0102 -0.0605  0.1570
  113DOPE  SD11 1271   3.110  18.839   9.394  0.3732  0.2186  0.2560
  113DOPE  SM12 1272   3.214  18.073   9.319  0.2726 -0.2752 -0.2108
  113DOPE  SM13 1273   3.025  18.547   9.479  0.1206  0.1547  0.2254
  113DOPE  SM14 1274   3.515  18.006   9.469  0.0274  0.0196 -0.2510
  113DOPE  SM15 1275   2.830  18.428   9.747 -0.1650  0.0926  0.2798
  114DOPE   HH1 1276   0.929   2.630   7.903  0.4755  0.0161 -0.0174
  114DOPE   PH2 1277   1.229   2.573   7.794 -0.0063 -0.0173 -0.0715
  114DOPE   GL3 1278   1.334   2.528   8.118  0.0007  0.1805  0.2089
  114DOPE   E14 1279   1.197   2.363   8.352  0.1952  0.0043  0.0589
  114DOPE   E25 1280   1.428   2.802   8.339 -0.0339 -0.1750 -0.0675
  114DOPE   S16 1281   1.057   2.454   8.727  0.1618  0.1983 -0.0107
  114DOPE   S17 1282   1.406   2.810   8.710  0.1141 -0.2284 -0.0126
  114DOPE   SD8 1283   0.857   2.709   8.889 -0.0250  0.2824  0.3286
  114DOPE   SD9 1284   1.258   2.892   9.028 -0.2098 -0.0011 -0.1947
  114DOPE  SD10 1285   0.720   2.805   9.182 -0.2151  0.1548  0.0496
  114DOPE  SD11 1286   1.292   2.924   9.363 -0.2893  0.0511 -0.0092
  114DOPE  SM12 1287   0.694   2.848   9.514 -0.4160 -0.2117  0.0978
  114DOPE  SM13 1288   1.602   2.942   9.519 -0.1249 -0.1951  0.1497
  114DOPE  SM14 1289   0.513   2.715   9.776  0.0741 -0.0895  0.3893
  114DOPE  SM15 1290   1.902   3.051   9.686 -0.7242  0.1391  0.0086
  115DOPE   HH1 1291  15.577  16.257   8.174 -0.0418  0.2141 -0.2060
  115DOPE   PH2 1292  15.354  16.399   8.403 -0.0805  0.2085  0.0328
  115DOPE   GL3 1293  15.078  16.198   8.543 -0.0429  0.2360 -0.3777
  115DOPE   E14 1294  14.787  16.342   8.448  0.1192  0.1753  0.0408
  115DOPE   E25 1295  15.086  16.041   8.899  0.2291 -0.0655 -0.1478
  115DOPE   S16 1296  14.498  16.289   8.615  0.0561  0.1003 -0.1745
  115DOPE   S17 1297  14.751  16.090   9.104  0.0702  0.4135  0.1497
  115DOPE   SD8 1298  14.249  16.273   8.878  0.3376 -0.1705  0.1537
  115DOPE   SD9 1299  14.473  16.170   9.271 -0.0130 -0.0239  0.4179
  115DOPE  SD10 1300  14.101  16.425   9.118 -0.0946  0.0258 -0.1844
  115DOPE  SD11 1301  14.168  16.091   9.406 -0.0633  0.1486 -0.2522
  115DOPE  SM12 1302  14.260  16.579   9.401  0.2680 -0.0902  0.1251
  115DOPE  SM13 1303  13.969  15.864   9.542  0.0553  0.1593 -0.2741
  115DOPE  SM14 1304  14.369  16.486   9.684  0.2399  0.1187 -0.2188
  115DOPE  SM15 1305  13.884  15.631   9.757 -0.2811 -0.0970  0.1236
  116DOPE   HH1 1306  14.450  12.185   8.379 -0.1741 -0.0271  0.1305
  116DOPE   PH2 1307  14.690  11.977   8.293  0.1080  0.2331  0.1440
  116DOPE   GL3 1308  14.802  11.835   8.592  0.1919  0.0778 -0.0624
  116DOPE   E14 1309  14.683  11.688   8.878  0.0338  0.0877 -0.2314
  116DOPE   E25 1310  15.103  12.016   8.677  0.0082  0.0397  0.1402
  116DOPE   S16 1311  14.424  11.616   9.141 -0.1493  0.1762  0.1785
  116DOPE   S17 1312  15.524  12.006   8.771  0.0021 -0.0488 -0.1961
  116DOPE   SD8 1313  14.466  11.405   9.410  0.1711 -0.0629  0.2123
  116DOPE   SD9 1314  15.834  11.876   8.887 -0.0175  0.1919  0.0576
  116DOPE  SD10 1315  14.632  11.118   9.545 -0.0551 -0.0231  0.2329
  116DOPE  SD11 1316  15.973  11.701   9.127  0.0872 -0.3342  0.3172
  116DOPE  SM12 1317  14.948  11.036   9.627  0.1646  0.2659 -0.0486
  116DOPE  SM13 1318  15.894  11.591   9.467  0.2029  0.2239 -0.1301
  116DOPE  SM14 1319  15.204  11.085   9.863  0.2577  0.1497  0.2008
  116DOPE  SM15 1320  16.028  11.538   9.797  0.1633 -0.3098  0.3042
  117DOPE   HH1 1321   5.082   9.015   7.865 -0.0186  0.2760  0.0971
  117DOPE   PH2 1322   5.005   8.755   8.023 -0.3235  0.0351 -0.0301
  117DOPE   GL3 1323   4.967   8.830   8.365  0.4655  0.0967  0.1158
  117DOPE   E14 1324   4.793   9.045   8.507  0.3070  0.3138  0.0296
  117DOPE   E25 1325   5.154   8.723   8.649 -0.1974 -0.1316 -0.0328
  117DOPE   S16 1326   4.696   9.172   8.854 -0.0243  0.0317 -0.0221
  117DOPE   S17 1327   5.093   8.784   9.026  0.1511 -0.1247  0.5499
  117DOPE   SD8 1328   4.393   9.126   8.990 -0.0981 -0.2216 -0.1438
  117DOPE   SD9 1329   5.074   8.702   9.377  0.0586 -0.4482  0.2474
  117DOPE  SD10 1330   4.199   9.076   9.234 -0.1105  0.1984  0.0322
  117DOPE  SD11 1331   4.920   8.602   9.604  0.0282  0.0853 -0.1112
  117DOPE  SM12 1332   4.205   9.226   9.542 -0.3859  0.0345  0.1947
  117DOPE  SM13 1333   4.890   8.265   9.587  0.2527 -0.0864 -0.4017
  117DOPE  SM14 1334   4.116   9.497   9.675 -0.1540 -0.0034  0.2705
  117DOPE  SM15 1335   5.033   8.038   9.783  0.1104  0.1375 -0.3029
  118DOPE   HH1 1336  14.569  13.126   8.227 -0.3817  0.1743  0.0854
  118DOPE   PH2 1337  14.811  13.311   8.155  0.0097  0.0343 -0.1915
  118DOPE   GL3 1338  14.782  13.595   8.346 -0.2455 -0.1301  0.2378
  118DOPE   E14 1339  14.994  13.842   8.420 -0.0702 -0.1205 -0.2409
  118DOPE   E25 1340  14.480  13.528   8.505 -0.0435  0.0587  0.2636
  118DOPE   S16 1341  15.128  13.946   8.780  0.2144 -0.0126  0.4269
  118DOPE   S17 1342  14.224  13.542   8.752  0.1110 -0.1236  0.1635
  118DOPE   SD8 1343  15.297  13.877   9.038 -0.2951 -0.2922 -0.0677
  118DOPE   SD9 1344  14.108  13.440   9.052 -0.2140 -0.3754 -0.0784
  118DOPE  SD10 1345  15.478  13.907   9.295 -0.0080  0.0919 -0.1488
  118DOPE  SD11 1346  14.151  13.532   9.356  0.1633 -0.0206 -0.0397
  118DOPE  SM12 1347  15.533  14.086   9.566 -0.3666 -0.1560 -0.0704
  118DOPE  SM13 1348  14.295  13.538   9.668 -0.3387 -0.4681 -0.0429
  118DOPE  SM14 1349  15.425  14.404   9.622 -0.1869  0.1705 -0.0589
  118DOPE  SM15 1350  14.465  13.584   9.943  0.7704 -0.2296  0.1963
  119DOPE   HH1 1351  15.724   1.980   7.969  0.5495  0.2055 -0.4829
  119DOPE   PH2 1352  15.907   2.149   7.794 -0.2312  0.0489 -0.0965
  119DOPE   GL3 1353  16.134   2.288   8.012  0.2319 -0.0419  0.0507
  119DOPE   E14 1354  16.132   2.544   8.214 -0.2132  0.0449  0.0038
  119DOPE   E25 1355  16.214   2.021   8.259 -0.0572  0.3235 -0.2937
  119DOPE   S16 1356  16.145   2.532   8.632 -0.0156 -0.0644  0.2935
  119DOPE   S17 1357  15.979   1.901   8.568  0.0526 -0.2728 -0.2512
  119DOPE   SD8 1358  16.284   2.717   8.884  0.1400  0.0289  0.0904
  119DOPE   SD9 1359  15.921   1.934   8.891  0.1577 -0.1234  0.5657
  119DOPE  SD10 1360  16.225   2.683   9.207  0.1827 -0.1103 -0.0793
  119DOPE  SD11 1361  15.857   1.784   9.167 -0.5009 -0.0018  0.3754
  119DOPE  SM12 1362  16.350   2.683   9.535 -0.0801 -0.0280  0.1516
  119DOPE  SM13 1363  15.769   1.518   9.372  0.0114  0.1307 -0.1970
  119DOPE  SM14 1364  16.353   2.905   9.802  0.1553 -0.2021  0.3962
  119DOPE  SM15 1365  15.921   1.201   9.349 -0.0994 -0.2129  0.0608
  120DOPE   HH1 1366  19.302  19.190   7.628 -0.2399 -0.4226 -0.0199
  120DOPE   PH2 1367  19.485  18.917   7.559  0.1938 -0.0433  0.1110
  120DOPE   GL3 1368  19.554  18.774   7.866  0.4086  0.2158  0.1698
  120DOPE   E14 1369  19.333  18.658   8.089  0.0111  0.0562 -0.1856
  120DOPE   E25 1370  19.449  19.083   8.094  0.0256 -0.0450 -0.0729
  120DOPE   S16 1371  19.413  18.525   8.483  0.1503 -0.0405 -0.3204
  120DOPE   S17 1372  19.491  19.287   8.372 -0.2045 -0.1067 -0.1650
  120DOPE   SD8 1373  19.400  18.332   8.757 -0.0771  0.0286  0.0156
  120DOPE   SD9 1374  19.412  19.514   8.606  0.0233  0.1720  0.3038
  120DOPE  SD10 1375  19.601  18.264   9.031 -0.1658 -0.3117  0.2661
  120DOPE  SD11 1376  19.362  19.491   8.934 -0.0328  0.0930 -0.4097
  120DOPE  SM12 1377  19.829  18.390   9.229 -0.2396  0.1108 -0.2522
  120DOPE  SM13 1378  19.295  19.331   9.214  0.0771 -0.2001 -0.2218
  120DOPE  SM14 1379  19.988  18.426   9.495  0.0755 -0.0380 -0.0519
  120DOPE  SM15 1380  19.517  19.171   9.455  0.0275  0.3675 -0.2422
  121DOPE   HH1 1381  10.253  14.170   8.198  0.4635  0.3670  0.0866
  121DOPE   PH2 1382   9.978  14.216   8.094 -0.0864  0.1163  0.0113
  121DOPE   GL3 1383   9.807  14.340   8.375  0.0389  0.4856 -0.2907
  121DOPE   E14 1384   9.590  14.581   8.399  0.1841 -0.1492  0.0854
  121DOPE   E25 1385   9.787  14.265   8.759  0.0204  0.0118 -0.1825
  121DOPE   S16 1386   9.470  14.622   8.793  0.1198  0.1930 -0.2377
  121DOPE   S17 1387   9.871  14.028   9.021 -0.1701  0.3403  0.1997
  121DOPE   SD8 1388   9.500  14.779   9.102  0.0385  0.0412 -0.4686
  121DOPE   SD9 1389  10.047  14.003   9.273 -0.1909 -0.0309  0.3521
  121DOPE  SD10 1390   9.680  14.738   9.379  0.2047  0.1350  0.2914
  121DOPE  SD11 1391  10.203  13.830   9.500  0.3500  0.1263 -0.2581
  121DOPE  SM12 1392   9.828  14.498   9.552  0.0851  0.3899 -0.0576
  121DOPE  SM13 1393  10.069  13.796   9.806 -0.2769 -0.2872 -0.0330
  121DOPE  SM14 1394  10.032  14.345   9.766  0.0940  0.5772  0.2281
  121DOPE  SM15 1395   9.884  13.570   9.955  0.1289  0.3651 -0.2001
  122DOPE   HH1 1396   6.791  14.320   7.768 -0.1091 -0.1335 -0.2134
  122DOPE   PH2 1397   6.495  14.182   7.870 -0.0826  0.0751  0.1200
  122DOPE   GL3 1398   6.514  14.109   8.188  0.0329 -0.1244  0.1497
  122DOPE   E14 1399   6.288  14.320   8.349  0.0354  0.1904 -0.0969
  122DOPE   E25 1400   6.589  13.775   8.262  0.3021  0.2457  0.1198
  122DOPE   S16 1401   5.938  14.316   8.571  0.2487 -0.1423  0.0193
  122DOPE   S17 1402   6.453  13.556   8.606  0.0406  0.2819  0.0462
  122DOPE   SD8 1403   5.804  14.386   8.896  0.0334  0.0595  0.0263
  122DOPE   SD9 1404   6.164  13.505   8.837 -0.0250  0.1358 -0.1678
  122DOPE  SD10 1405   5.795  14.374   9.233 -0.0088  0.0858  0.0465
  122DOPE  SD11 1406   6.078  13.477   9.163 -0.0377 -0.0885 -0.5310
  122DOPE  SM12 1407   5.886  14.499   9.504 -0.1920  0.5276 -0.1822
  122DOPE  SM13 1408   6.172  13.477   9.486  0.1606  0.1076 -0.1211
  122DOPE  SM14 1409   5.772  14.743   9.693  0.0388 -0.1862  0.0196
  122DOPE  SM15 1410   6.268  13.649   9.764  0.2000 -0.0607  0.1181
  123DOPE   HH1 1411  13.094   6.271   8.398 -0.1986 -0.3183  0.3555
  123DOPE   PH2 1412  13.192   5.990   8.266 -0.0633 -0.1492 -0.0450
  123DOPE   GL3 1413  13.508   5.914   8.318 -0.0017 -0.4704  0.0439
  123DOPE   E14 1414  13.768   6.112   8.351 -0.0103 -0.1183 -0.2756
  123DOPE   E25 1415  13.464   5.809   8.672  0.0202  0.0519  0.3962
  123DOPE   S16 1416  13.932   6.042   8.701  0.0982  0.1982  0.1417
  123DOPE   S17 1417  13.765   5.732   8.953  0.0505  0.0484  0.1699
  123DOPE   SD8 1418  14.084   6.025   8.990  0.2390 -0.3311 -0.2243
  123DOPE   SD9 1419  13.921   5.558   9.194  0.3635 -0.3378  0.3605
  123DOPE  SD10 1420  14.126   5.933   9.314  0.0698 -0.2148  0.3382
  123DOPE  SD11 1421  13.895   5.296   9.441 -0.0839  0.0881  0.0401
  123DOPE  SM12 1422  13.908   5.859   9.554 -0.4055  0.2922  0.3605
  123DOPE  SM13 1423  13.840   5.284   9.811  0.2104 -0.0631  0.1429
  123DOPE  SM14 1424  13.925   5.817   9.908  0.1068  0.0000 -0.3225
  123DOPE  SM15 1425  13.860   5.301  10.139 -0.1274 -0.1366 -0.0360
  124DOPE   HH1 1426  14.999   4.770   8.135  0.2563 -0.3088 -0.4419
  124DOPE   PH2 1427  14.716   4.913   8.049  0.0416  0.1287 -0.3040
  124DOPE   GL3 1428  14.673   5.213   8.245  0.1125  0.3046 -0.2325
  124DOPE   E14 1429  14.837   5.488   8.318 -0.1383  0.2317  0.0174
  124DOPE   E25 1430  14.847   5.023   8.490  0.0254 -0.1074  0.1293
  124DOPE   S16 1431  14.828   5.730   8.589 -0.0473 -0.0650  0.1478
  124DOPE   S17 1432  14.831   4.919   8.885 -0.0177 -0.2136 -0.0902
  124DOPE   SD8 1433  14.732   5.753   8.908  0.1793  0.3271 -0.0193
  124DOPE   SD9 1434  14.723   4.785   9.179  0.0315  0.3845  0.1513
  124DOPE  SD10 1435  14.548   5.724   9.158  0.2142  0.2039  0.0460
  124DOPE  SD11 1436  14.788   4.796   9.512  0.4725  0.0986 -0.1942
  124DOPE  SM12 1437  14.415   5.559   9.403  0.2403  0.2077  0.0610
  124DOPE  SM13 1438  15.053   4.755   9.726 -0.1060 -0.2222 -0.1593
  124DOPE  SM14 1439  14.307   5.501   9.724  0.2394  0.0708  0.2186
  124DOPE  SM15 1440  15.231   4.907   9.943 -0.1060  0.0854 -0.3975
  125DOPC   CH1 1441  12.546   4.764   8.655  0.0483  0.0408  0.1467
  125DOPC   PH2 1442  12.143   4.688   8.554 -0.0422  0.2594  0.1163
  125DOPC   GL3 1443  11.909   4.734   8.830 -0.1751 -0.0854 -0.3286
  125DOPC   E14 1444  11.591   4.648   8.818 -0.0095  0.1625 -0.0460
  125DOPC   E25 1445  11.958   4.641   9.200 -0.1402 -0.0792  0.0978
  125DOPC   S16 1446  11.349   4.787   9.174  0.2256  0.0191  0.2386
  125DOPC   S17 1447  11.751   4.531   9.495  0.2266 -0.2476 -0.1328
  125DOPC   SD8 1448  11.339   4.834   9.521 -0.3454 -0.0341  0.1627
  125DOPC   SD9 1449  11.621   4.549   9.804  0.0595  0.2970 -0.1707
  125DOPC  SD10 1450  11.417   4.993   9.797  0.0504  0.0769  0.0799
  125DOPC  SD11 1451  11.633   4.407  10.101  0.3637  0.4332  0.0748
  125DOPC  SM12 1452  11.679   5.173   9.929 -0.1112 -0.1619  0.2703
  125DOPC  SM13 1453  11.687   4.146  10.227  0.0666  0.2125 -0.2922
  125DOPC  SM14 1454  11.916   5.409   9.969  0.0986 -0.1820 -0.1150
  125DOPC  SM15 1455  11.842   3.903  10.422  0.0025  0.3193 -0.0578
  126DOPC   CH1 1456   8.872  15.506   8.172  0.2291  0.0318 -0.0935
  126DOPC   PH2 1457   8.488  15.385   8.231 -0.0042  0.0156  0.0227
  126DOPC   GL3 1458   8.530  15.045   8.267  0.1291 -0.3458  0.0093
  126DOPC   E14 1459   8.860  15.038   8.273 -0.3273 -0.1018 -0.0322
  126DOPC   E25 1460   8.463  14.965   8.589 -0.1818  0.3567  0.0483
  126DOPC   S16 1461   9.177  15.126   8.556 -0.2321 -0.1816 -0.1635
  126DOPC   S17 1462   8.743  15.072   8.813  0.0248 -0.0399 -0.0105
  126DOPC   SD8 1463   9.389  15.179   8.799  0.0553  0.1519 -0.1440
  126DOPC   SD9 1464   8.883  15.173   9.106 -0.2251  0.0407  0.0769
  126DOPC  SD10 1465   9.488  15.234   9.089 -0.3864  0.1407 -0.0633
  126DOPC  SD11 1466   9.061  15.019   9.314  0.1369 -0.0360 -0.2829
  126DOPC  SM12 1467   9.387  15.323   9.394 -0.2573  0.0298 -0.0256
  126DOPC  SM13 1468   9.158  14.710   9.368  0.3468  0.1820  0.1339
  126DOPC  SM14 1469   9.368  15.237   9.741  0.3628  0.2518  0.1833
  126DOPC  SM15 1470   8.991  14.403   9.337  0.2445 -0.0484 -0.4763
  127DOPC   CH1 1471   4.844  11.209   8.137  0.1484 -0.0191  0.4423
  127DOPC   PH2 1472   5.090  11.570   8.078 -0.0009 -0.0393 -0.0406
  127DOPC   GL3 1473   5.252  11.502   8.389 -0.2062 -0.2762  0.1696
  127DOPC   E14 1474   5.387  11.748   8.573  0.0109 -0.0896  0.3483
  127DOPC   E25 1475   5.343  11.193   8.578  0.2772 -0.1204 -0.1249
  127DOPC   S16 1476   5.637  11.924   8.776 -0.2078 -0.0710  0.0217
  127DOPC   S17 1477   5.259  10.835   8.743  0.3399  0.3103 -0.1577
  127DOPC   SD8 1478   5.743  12.124   9.024 -0.3028 -0.0034  0.1303
  127DOPC   SD9 1479   5.048  10.641   8.948  0.0337 -0.0210 -0.3494
  127DOPC  SD10 1480   5.884  12.138   9.344 -0.4289  0.1827  0.0717
  127DOPC  SD11 1481   4.809  10.513   9.165 -0.0888  0.2563 -0.0546
  127DOPC  SM12 1482   5.784  12.029   9.648  0.1945 -0.0740 -0.1362
  127DOPC  SM13 1483   4.615  10.544   9.429 -0.1070  0.3117 -0.2430
  127DOPC  SM14 1484   5.811  11.649   9.684  0.2264 -0.0519 -0.1339
  127DOPC  SM15 1485   4.485  10.503   9.762 -0.1624  0.2295 -0.1400
  128DOPC   CH1 1486  17.553   5.572   7.971  0.1476 -0.0893 -0.3500
  128DOPC   PH2 1487  17.625   5.140   8.016  0.0042  0.0813 -0.2960
  128DOPC   GL3 1488  17.732   5.178   8.339  0.3544 -0.0416 -0.0277
  128DOPC   E14 1489  18.039   5.228   8.418  0.3624  0.0982  0.2300
  128DOPC   E25 1490  17.539   4.959   8.535  0.2045  0.0460 -0.1028
  128DOPC   S16 1491  18.166   5.442   8.745 -0.1358 -0.0092 -0.5016
  128DOPC   S17 1492  17.170   4.785   8.611 -0.0713  0.1101 -0.2888
  128DOPC   SD8 1493  18.175   5.609   9.019  0.1320 -0.2392  0.0540
  128DOPC   SD9 1494  17.076   4.485   8.792 -0.0900  0.4368  0.0809
  128DOPC  SD10 1495  18.252   5.542   9.323 -0.1835  0.2262  0.2594
  128DOPC  SD11 1496  16.893   4.365   9.054 -0.1236  0.0349 -0.2050
  128DOPC  SM12 1497  18.532   5.489   9.483  0.2449 -0.0853  0.0570
  128DOPC  SM13 1498  16.790   4.562   9.300 -0.0580 -0.1093  0.1074
  128DOPC  SM14 1499  18.708   5.185   9.476  0.1495  0.0132  0.0002
  128DOPC  SM15 1500  16.731   4.865   9.495 -0.0992 -0.2478 -0.1558
  129DOPC   CH1 1501   8.596  14.178   8.068  0.3122  0.0843 -0.2127
  129DOPC   PH2 1502   8.309  14.021   8.363 -0.0944 -0.0286  0.0196
  129DOPC   GL3 1503   8.336  14.337   8.521  0.0370 -0.3441 -0.0252
  129DOPC   E14 1504   8.601  14.526   8.424  0.1560  0.1717 -0.2302
  129DOPC   E25 1505   8.138  14.316   8.856  0.0818 -0.1163  0.0692
  129DOPC   S16 1506   8.736  14.568   8.842 -0.0418  0.0610  0.1814
  129DOPC   S17 1507   8.221  14.552   9.198 -0.2357  0.1614 -0.2455
  129DOPC   SD8 1508   8.748  14.720   9.123 -0.1341 -0.1793 -0.1436
  129DOPC   SD9 1509   8.103  14.685   9.477 -0.1713 -0.0462  0.2827
  129DOPC  SD10 1510   8.673  14.679   9.443 -0.0738 -0.0294  0.2607
  129DOPC  SD11 1511   8.132  14.931   9.686  0.1505  0.1526  0.3580
  129DOPC  SM12 1512   8.481  14.456   9.661  0.0954  0.1987 -0.0690
  129DOPC  SM13 1513   8.252  15.208   9.847 -0.0515  0.0347 -0.4539
  129DOPC  SM14 1514   8.351  14.193   9.832  0.0456 -0.3780 -0.1137
  129DOPC  SM15 1515   8.345  15.286  10.156  0.1015  0.0587 -0.1268
  130DOPC   CH1 1516  14.175  15.872   8.092 -0.0669 -0.2155 -0.0992
  130DOPC   PH2 1517  13.862  15.905   8.420 -0.0349 -0.1380  0.0589
  130DOPC   GL3 1518  13.600  16.116   8.401 -0.1356 -0.1011 -0.0731
  130DOPC   E14 1519  13.470  16.405   8.323 -0.0298 -0.5949 -0.1204
  130DOPC   E25 1520  13.439  16.038   8.691 -0.2113  0.0293  0.2708
  130DOPC   S16 1521  13.432  16.763   8.535 -0.1972  0.1614  0.0380
  130DOPC   S17 1522  13.716  15.965   8.974 -0.0444  0.1974 -0.1093
  130DOPC   SD8 1523  13.554  17.025   8.710  0.0536 -0.2386  0.1148
  130DOPC   SD9 1524  13.881  15.678   9.063 -0.0113 -0.1869  0.0946
  130DOPC  SD10 1525  13.596  17.206   9.007  0.1398  0.5024 -0.1116
  130DOPC  SD11 1526  13.807  15.402   9.238  0.0942 -0.0993 -0.0156
  130DOPC  SM12 1527  13.486  17.188   9.316 -0.5423  0.6046 -0.1431
  130DOPC  SM13 1528  13.590  15.349   9.507 -0.0013  0.4218 -0.2481
  130DOPC  SM14 1529  13.360  17.115   9.590 -0.0278  0.2500 -0.1781
  130DOPC  SM15 1530  13.441  15.488   9.788  0.0750  0.1788  0.1583
  131DOPC   CH1 1531  17.742  11.825   7.747 -0.2800 -0.1945 -0.1741
  131DOPC   PH2 1532  17.986  11.464   7.768 -0.1457  0.1265  0.0937
  131DOPC   GL3 1533  18.222  11.578   7.990  0.1831  0.3677  0.0324
  131DOPC   E14 1534  18.201  11.873   8.146 -0.0629 -0.1003  0.0298
  131DOPC   E25 1535  18.310  11.397   8.253 -0.0542 -0.1284  0.1865
  131DOPC   S16 1536  18.380  11.945   8.535 -0.1339  0.1194  0.1085
  131DOPC   S17 1537  18.371  11.477   8.635  0.0454  0.0050  0.1045
  131DOPC   SD8 1538  18.379  11.985   8.873 -0.3136  0.0259 -0.0433
  131DOPC   SD9 1539  18.455  11.527   8.957  0.0656  0.0599 -0.0214
  131DOPC  SD10 1540  18.515  12.097   9.161  0.0671 -0.0305 -0.1722
  131DOPC  SD11 1541  18.297  11.598   9.262 -0.1663  0.1812 -0.1505
  131DOPC  SM12 1542  18.766  12.127   9.396 -0.0130 -0.6371  0.1305
  131DOPC  SM13 1543  18.145  11.863   9.427  0.1907 -0.0011 -0.0658
  131DOPC  SM14 1544  18.814  12.309   9.670  0.0214 -0.1225  0.3635
  131DOPC  SM15 1545  18.333  12.135   9.538 -0.2094  0.4299 -0.3693
  132DOPC   CH1 1546  10.503   8.373   8.045 -0.1625  0.1425 -0.1120
  132DOPC   PH2 1547  10.472   8.669   8.396 -0.0111 -0.3609 -0.2050
  132DOPC   GL3 1548  10.592   8.651   8.700  0.1066 -0.2251 -0.3242
  132DOPC   E14 1549  10.852   8.470   8.795  0.0118 -0.1959 -0.2768
  132DOPC   E25 1550  10.574   8.932   8.953 -0.0410  0.2144 -0.3462
  132DOPC   S16 1551  11.156   8.505   9.087  0.2031  0.1696 -0.1482
  132DOPC   S17 1552  10.451   8.901   9.302 -0.0431 -0.1493 -0.1270
  132DOPC   SD8 1553  11.156   8.698   9.361 -0.4955  0.2638 -0.1015
  132DOPC   SD9 1554  10.449   8.649   9.514 -0.0084  0.0843 -0.3389
  132DOPC  SD10 1555  11.210   8.666   9.688 -0.3777  0.0044  0.2142
  132DOPC  SD11 1556  10.717   8.509   9.611 -0.2085 -0.3824  0.0734
  132DOPC  SM12 1557  11.496   8.553   9.783  0.1461 -0.3113  0.1846
  132DOPC  SM13 1558  10.897   8.289   9.738  0.4282  0.2136 -0.2245
  132DOPC  SM14 1559  11.787   8.390   9.681  0.1717 -0.1478  0.0256
  132DOPC  SM15 1560  11.233   8.191   9.799  0.2895 -0.4303  0.1589
  133DOPC   CH1 1561  18.865  18.835   7.344 -0.0004  0.0070  0.1262
  133DOPC   PH2 1562  18.923  18.994   7.727  0.0259 -0.0148 -0.2345
  133DOPC   GL3 1563  18.896  18.804   7.997  0.0404 -0.2684  0.0156
  133DOPC   E14 1564  18.792  18.489   7.936  0.1564 -0.1455  0.2787
  133DOPC   E25 1565  18.681  19.114   8.059 -0.0130 -0.0719  0.0473
  133DOPC   S16 1566  18.600  18.326   8.266 -0.3242 -0.0852  0.1492
  133DOPC   S17 1567  18.347  19.205   8.247  0.4055 -0.0843 -0.1965
  133DOPC   SD8 1568  18.485  18.280   8.587 -0.0195 -0.0890 -0.1286
  133DOPC   SD9 1569  18.150  19.130   8.502 -0.0214 -0.0827 -0.0626
  133DOPC  SD10 1570  18.493  18.423   8.858  0.0481 -0.7740  0.2119
  133DOPC  SD11 1571  17.999  19.217   8.793 -0.1926 -0.1057 -0.1192
  133DOPC  SM12 1572  18.592  18.618   9.089  0.2468 -0.0625  0.3706
  133DOPC  SM13 1573  18.139  19.353   9.063  0.0301  0.0354 -0.3399
  133DOPC  SM14 1574  18.529  18.549   9.453  0.0710 -0.3628  0.0675
  133DOPC  SM15 1575  18.441  19.395   9.293 -0.1873 -0.2565  0.2399
  134DOPC   CH1 1576  13.029   7.247   7.875  0.3767 -0.0134 -0.0998
  134DOPC   PH2 1577  12.767   7.269   8.220 -0.1095  0.0961 -0.0814
  134DOPC   GL3 1578  12.790   7.322   8.582  0.0776 -0.2108 -0.0288
  134DOPC   E14 1579  12.693   7.631   8.634 -0.2361  0.0273  0.1209
  134DOPC   E25 1580  12.948   7.101   8.788 -0.1312 -0.2222  0.1499
  134DOPC   S16 1581  12.793   7.836   8.962  0.0391  0.1400 -0.1564
  134DOPC   S17 1582  13.095   7.196   9.137  0.0015 -0.1703  0.3487
  134DOPC   SD8 1583  12.727   8.089   9.129 -0.0189 -0.1869 -0.1038
  134DOPC   SD9 1584  13.124   7.280   9.427 -0.2642  0.1699  0.2518
  134DOPC  SD10 1585  12.753   8.277   9.385 -0.6006 -0.3510  0.1772
  134DOPC  SD11 1586  13.213   7.436   9.694  0.2094  0.0156  0.0122
  134DOPC  SM12 1587  12.941   8.448   9.615 -0.1200 -0.0357  0.0679
  134DOPC  SM13 1588  13.369   7.685   9.927  0.2354  0.4465  0.3443
  134DOPC  SM14 1589  13.171   8.561   9.818  0.1329 -0.0515 -0.0677
  134DOPC  SM15 1590  13.622   7.961   9.905 -0.1274  0.2504  0.2398
  135DOPC   CH1 1591  18.772  15.379   7.691 -0.2670  0.2168 -0.0404
  135DOPC   PH2 1592  18.705  15.323   8.097 -0.0916 -0.0530  0.0771
  135DOPC   GL3 1593  18.448  15.121   8.240 -0.3212  0.0458 -0.0246
  135DOPC   E14 1594  18.387  14.807   8.252 -0.0919 -0.0084  0.1947
  135DOPC   E25 1595  18.402  15.256   8.533 -0.1572  0.1881  0.0191
  135DOPC   S16 1596  18.444  14.529   8.526  0.2701 -0.0820  0.1040
  135DOPC   S17 1597  18.698  15.479   8.719  0.2949  0.3746  0.2159
  135DOPC   SD8 1598  18.305  14.376   8.781  0.0263 -0.5627  0.3910
  135DOPC   SD9 1599  18.874  15.751   8.700  0.1575  0.0324 -0.2026
  135DOPC  SD10 1600  18.364  14.156   8.986  0.3136  0.0397 -0.7561
  135DOPC  SD11 1601  19.035  15.975   8.887  0.0896 -0.1225 -0.1827
  135DOPC  SM12 1602  18.563  14.062   9.267  0.0359 -0.0214  0.0359
  135DOPC  SM13 1603  19.088  16.099   9.210  0.0908  0.1673 -0.3548
  135DOPC  SM14 1604  18.522  13.988   9.556 -0.2655  0.0404 -0.0898
  135DOPC  SM15 1605  19.035  16.437   9.182 -0.2476 -0.1613 -0.0004
  136DOPC   CH1 1606   7.785   1.006   7.821 -0.0690  0.2417  0.1951
  136DOPC   PH2 1607   7.907   0.957   8.219 -0.2174  0.1524  0.0132
  136DOPC   GL3 1608   7.702   0.990   8.470 -0.3655  0.2112  0.1232
  136DOPC   E14 1609   7.410   0.832   8.446 -0.4714  0.1171 -0.0620
  136DOPC   E25 1610   7.885   1.223   8.660 -0.0516  0.0614  0.4072
  136DOPC   S16 1611   7.085   0.745   8.667 -0.0499 -0.2586  0.2695
  136DOPC   S17 1612   7.981   1.581   8.875  0.0175  0.1815 -0.0813
  136DOPC   SD8 1613   6.988   0.830   8.951 -0.1981  0.4852 -0.0357
  136DOPC   SD9 1614   8.183   1.675   9.129 -0.5091  0.0340  0.1757
  136DOPC  SD10 1615   6.932   0.938   9.252 -0.1273 -0.2557  0.0658
  136DOPC  SD11 1616   8.142   1.724   9.464  0.0608 -0.1979 -0.6338
  136DOPC  SM12 1617   6.820   1.182   9.448 -0.4935  0.2730 -0.0452
  136DOPC  SM13 1618   7.948   1.742   9.736  0.0191  0.2442  0.4812
  136DOPC  SM14 1619   6.938   1.260   9.783 -0.2403 -0.1337  0.1595
  136DOPC  SM15 1620   7.899   1.948  10.009  0.2438 -0.1588 -0.3012
  137DOPC   CH1 1621   9.760  15.390   8.441  0.0917 -0.0492 -0.2941
  137DOPC   PH2 1622   9.478  15.704   8.325 -0.1787 -0.0514  0.0818
  137DOPC   GL3 1623   9.636  15.991   8.462 -0.0126  0.2857 -0.0973
  137DOPC   E14 1624   9.968  15.938   8.474 -0.0223  0.2084 -0.2626
  137DOPC   E25 1625   9.468  16.124   8.762  0.1518 -0.0485 -0.0284
  137DOPC   S16 1626   9.940  15.939   8.898  0.0107 -0.1696 -0.1173
  137DOPC   S17 1627   9.584  16.541   8.899 -0.1600  0.2532 -0.0935
  137DOPC   SD8 1628   9.779  16.156   9.082  0.3174  0.0171 -0.2007
  137DOPC   SD9 1629   9.646  16.854   9.052  0.0301  0.0299  0.0954
  137DOPC  SD10 1630   9.580  16.088   9.337  0.0513  0.0865  0.1032
  137DOPC  SD11 1631   9.726  16.908   9.368  0.0607  0.0192  0.2911
  137DOPC  SM12 1632   9.253  16.034   9.467 -0.2012 -0.0365  0.1890
  137DOPC  SM13 1633   9.736  16.856   9.686  0.4099  0.1426  0.3502
  137DOPC  SM14 1634   8.965  16.233   9.474  0.0679 -0.0012  0.0196
  137DOPC  SM15 1635   9.633  16.742  10.014 -0.2125  0.0257 -0.1923
  138DOPC   CH1 1636  12.637   2.430   8.234 -0.2388  0.1460 -0.0568
  138DOPC   PH2 1637  12.638   2.582   8.629 -0.0259  0.1903  0.0053
  138DOPC   GL3 1638  12.772   2.817   8.788 -0.2960  0.1083 -0.0355
  138DOPC   E14 1639  13.092   2.858   8.736 -0.2417 -0.1549  0.1978
  138DOPC   E25 1640  12.582   2.891   9.068 -0.1659 -0.0768 -0.1532
  138DOPC   S16 1641  13.368   3.046   8.887 -0.3141 -0.1468 -0.5098
  138DOPC   S17 1642  12.670   3.168   9.415  0.1053 -0.2018  0.1932
  138DOPC   SD8 1643  13.557   3.195   9.120  0.4147 -0.1589  0.1680
  138DOPC   SD9 1644  12.880   3.362   9.635  0.1476 -0.1307  0.0952
  138DOPC  SD10 1645  13.844   3.242   9.257 -0.1633  0.2228  0.2630
  138DOPC  SD11 1646  13.100   3.248   9.840 -0.0528  0.1471 -0.0895
  138DOPC  SM12 1647  14.085   3.117   9.439  0.0376  0.0231  0.0460
  138DOPC  SM13 1648  13.261   2.971   9.979 -0.1793  0.2047 -0.0587
  138DOPC  SM14 1649  14.102   3.190   9.759  0.0500 -0.2804  0.2224
  138DOPC  SM15 1650  13.454   2.670   9.896  0.1923  0.1328 -0.0256
  139DOPC   CH1 1651   0.464  12.516   7.775  0.1473  0.0271 -0.1739
  139DOPC   PH2 1652   0.715  12.892   7.808 -0.0771  0.0984 -0.0228
  139DOPC   GL3 1653   0.910  12.895   8.116  0.2039 -0.0206  0.0553
  139DOPC   E14 1654   1.167  12.715   8.170  0.0675 -0.3002 -0.0076
  139DOPC   E25 1655   0.961  13.197   8.250  0.0221  0.1537 -0.0349
  139DOPC   S16 1656   1.430  12.833   8.493 -0.0788  0.1034 -0.0975
  139DOPC   S17 1657   0.993  13.399   8.557 -0.2474  0.0992  0.3798
  139DOPC   SD8 1658   1.780  12.906   8.538 -0.2824  0.3113  0.0525
  139DOPC   SD9 1659   1.163  13.613   8.762  0.2458 -0.1076 -0.0656
  139DOPC  SD10 1660   1.973  13.019   8.771 -0.2752  0.0813  0.2695
  139DOPC  SD11 1661   1.204  13.833   8.974 -0.1373 -0.1556 -0.0578
  139DOPC  SM12 1662   1.943  13.115   9.087 -0.0290  0.0916 -0.2045
  139DOPC  SM13 1663   1.049  14.037   9.255 -0.1595  0.0874  0.2392
  139DOPC  SM14 1664   2.032  13.156   9.391  0.1016 -0.4578 -0.2741
  139DOPC  SM15 1665   0.899  14.064   9.556 -0.1051 -0.0751 -0.2533
  140DOPC   CH1 1666   7.031   5.867   8.490 -0.0760  0.3271  0.0967
  140DOPC   PH2 1667   7.027   5.465   8.304  0.0256  0.0925 -0.0910
  140DOPC   GL3 1668   7.371   5.367   8.323  0.1554 -0.0322  0.1328
  140DOPC   E14 1669   7.588   5.219   8.497  0.0749  0.0992 -0.2342
  140DOPC   E25 1670   7.503   5.670   8.470 -0.1740  0.1074  0.2306
  140DOPC   S16 1671   7.401   5.090   8.828  0.0079 -0.2993  0.2319
  140DOPC   S17 1672   7.464   5.809   8.844 -0.1228 -0.3597  0.0948
  140DOPC   SD8 1673   7.220   5.235   9.030 -0.3963 -0.0229  0.1247
  140DOPC   SD9 1674   7.282   5.790   9.127  0.5932  0.5783  0.0610
  140DOPC  SD10 1675   7.337   5.251   9.339  0.0893 -0.0534  0.0761
  140DOPC  SD11 1676   7.250   5.752   9.455 -0.2315  0.0444 -0.0319
  140DOPC  SM12 1677   7.620   5.204   9.595  0.1497  0.0288 -0.2052
  140DOPC  SM13 1678   7.297   5.680   9.819 -0.1057  0.0660  0.0343
  140DOPC  SM14 1679   7.784   5.336   9.863 -0.1838  0.1566  0.1160
  140DOPC  SM15 1680   7.475   5.851  10.108 -0.2602  0.0040  0.3202
  141DOPC   CH1 1681   1.152   8.912   7.640 -0.0742 -0.1478 -0.0891
  141DOPC   PH2 1682   1.527   9.133   7.768  0.2934  0.1556 -0.0975
  141DOPC   GL3 1683   1.567   8.954   8.052  0.0079 -0.0055  0.1703
  141DOPC   E14 1684   1.382   8.741   8.217  0.0262  0.0315  0.2659
  141DOPC   E25 1685   1.767   9.220   8.269  0.0544  0.0492 -0.0032
  141DOPC   S16 1686   1.404   8.720   8.622  0.1751  0.3170  0.2390
  141DOPC   S17 1687   1.896   9.501   8.590  0.3314  0.2958  0.0664
  141DOPC   SD8 1688   1.594   8.702   8.924  0.0148 -0.3445  0.1381
  141DOPC   SD9 1689   1.995   9.720   8.858 -0.1668 -0.1177 -0.3283
  141DOPC  SD10 1690   1.523   8.724   9.243  0.1301  0.0807  0.1263
  141DOPC  SD11 1691   2.066   9.812   9.165 -0.4665 -0.0599  0.0032
  141DOPC  SM12 1692   1.400   8.767   9.575  0.0103 -0.1614 -0.1827
  141DOPC  SM13 1693   2.044   9.807   9.521  0.1724  0.4808  0.0288
  141DOPC  SM14 1694   1.456   8.934   9.851 -0.1707  0.1686  0.1183
  141DOPC  SM15 1695   2.053   9.673   9.846  0.0733 -0.1368  0.2953
  142DOPC   CH1 1696  18.956  12.163   7.663  0.0153  0.2636  0.0482
  142DOPC   PH2 1697  19.185  11.994   7.983 -0.2506  0.1720 -0.2544
  142DOPC   GL3 1698  19.022  11.880   8.241 -0.0122 -0.1652  0.2672
  142DOPC   E14 1699  19.240  11.829   8.470  0.1858 -0.0843  0.0038
  142DOPC   E25 1700  18.747  12.072   8.444 -0.1465 -0.1297 -0.0332
  142DOPC   S16 1701  19.352  11.939   8.806  0.3040 -0.2308 -0.3429
  142DOPC   S17 1702  18.906  12.163   8.780  0.3891 -0.2316  0.3719
  142DOPC   SD8 1703  19.255  12.075   9.120 -0.0015 -0.2724  0.2409
  142DOPC   SD9 1704  19.026  12.344   9.043  0.2148  0.0546  0.2348
  142DOPC  SD10 1705  19.138  11.986   9.384 -0.0484 -0.0530 -0.0792
  142DOPC  SD11 1706  19.119  12.463   9.321  0.1110 -0.4650 -0.0200
  142DOPC  SM12 1707  19.100  11.865   9.712 -0.1217  0.0393 -0.1585
  142DOPC  SM13 1708  19.252  12.395   9.620 -0.2529  0.2220 -0.1202
  142DOPC  SM14 1709  19.257  11.767  10.021  0.2541  0.0626  0.0015
  142DOPC  SM15 1710  19.410  12.326   9.896  0.0149  0.2270  0.0782
  143DOPC   CH1 1711  12.109  16.700   8.014  0.1776  0.1473 -0.2663
  143DOPC   PH2 1712  11.774  16.537   8.269  0.1287  0.1228  0.0021
  143DOPC   GL3 1713  11.840  16.347   8.542  0.0038  0.1894  0.4189
  143DOPC   E14 1714  11.599  16.213   8.701 -0.0414  0.1511 -0.0109
  143DOPC   E25 1715  12.042  16.542   8.806 -0.1205 -0.0659  0.0523
  143DOPC   S16 1716  11.499  16.291   9.061 -0.1438 -0.2115  0.3763
  143DOPC   S17 1717  11.917  16.459   9.170 -0.3731  0.0145  0.1343
  143DOPC   SD8 1718  11.366  16.100   9.342 -0.1686  0.2245  0.0433
  143DOPC   SD9 1719  11.862  16.173   9.342  0.0904  0.1933 -0.2470
  143DOPC  SD10 1720  11.226  16.047   9.606  0.2342  0.1364  0.2794
  143DOPC  SD11 1721  11.821  15.950   9.601 -0.1354  0.3424  0.0593
  143DOPC  SM12 1722  10.994  16.161   9.818  0.2247  0.2762  0.1543
  143DOPC  SM13 1723  11.799  16.033   9.908  0.1448 -0.2158 -0.4099
  143DOPC  SM14 1724  10.763  16.420   9.833  0.1743 -0.0319  0.2401
  143DOPC  SM15 1725  11.931  15.807  10.092 -0.3635 -0.3341 -0.1070
  144DOPC   CH1 1726   1.304   4.372   7.753  0.0140  0.0107  0.0022
  144DOPC   PH2 1727   1.026   4.198   7.986  0.0708 -0.3607 -0.1219
  144DOPC   GL3 1728   1.082   4.054   8.292  0.0720  0.2199 -0.0795
  144DOPC   E14 1729   0.880   4.039   8.538  0.1382 -0.3239 -0.2314
  144DOPC   E25 1730   1.384   3.835   8.236  0.1067 -0.0866  0.0616
  144DOPC   S16 1731   0.847   4.259   8.852 -0.2238 -0.0647  0.0683
  144DOPC   S17 1732   1.591   3.835   8.608  0.3890  0.0906  0.2701
  144DOPC   SD8 1733   0.641   4.504   8.920 -0.1406  0.3359 -0.0458
  144DOPC   SD9 1734   1.409   3.904   8.884 -0.2245 -0.0471  0.2008
  144DOPC  SD10 1735   0.428   4.616   9.137 -0.1127  0.2586  0.2434
  144DOPC  SD11 1736   1.443   3.922   9.219 -0.2761  0.2077 -0.3407
  144DOPC  SM12 1737   0.435   4.666   9.481  0.0192  0.1198 -0.2010
  144DOPC  SM13 1738   1.620   3.862   9.500  0.0696 -0.0385  0.5173
  144DOPC  SM14 1739   0.599   4.536   9.752  0.0979  0.1396  0.0031
  144DOPC  SM15 1740   1.833   3.935   9.767 -0.0592  0.1806 -0.2041
  145DOPC   CH1 1741   2.876   3.028   7.556 -0.3338 -0.2312 -0.2941
  145DOPC   PH2 1742   2.554   3.025   7.854 -0.2306  0.2939 -0.1186
  145DOPC   GL3 1743   2.439   2.800   8.092  0.0268  0.1291 -0.0610
  145DOPC   E14 1744   2.541   2.495   8.167 -0.2378  0.0673 -0.1598
  145DOPC   E25 1745   2.462   2.999   8.396 -0.0230 -0.1015 -0.0458
  145DOPC   S16 1746   2.834   2.657   8.441 -0.2455 -0.4404  0.0538
  145DOPC   S17 1747   2.169   3.116   8.646  0.1033 -0.2428 -0.5152
  145DOPC   SD8 1748   2.965   2.718   8.729  0.1852 -0.1159  0.2111
  145DOPC   SD9 1749   1.867   3.229   8.816  0.1584  0.2482 -0.1028
  145DOPC  SD10 1750   3.129   2.694   9.028 -0.2215  0.0575  0.3384
  145DOPC  SD11 1751   1.842   3.093   9.104  0.2398 -0.3114 -0.2087
  145DOPC  SM12 1752   3.213   2.603   9.354  0.2396  0.1064 -0.0113
  145DOPC  SM13 1753   2.111   2.991   9.264  0.1096  0.1437  0.1568
  145DOPC  SM14 1754   3.282   2.441   9.625  0.0634  0.2373 -0.1732
  145DOPC  SM15 1755   2.424   2.932   9.243 -0.0963 -0.0568 -0.0191
  146DOPC   CH1 1756  16.971   6.619   8.276  0.4444  0.2228  0.1719
  146DOPC   PH2 1757  17.367   6.511   8.158  0.1953 -0.0271 -0.1183
  146DOPC   GL3 1758  17.615   6.720   8.045 -0.0214 -0.0879 -0.1459
  146DOPC   E14 1759  17.928   6.625   8.106  0.0179  0.0832 -0.0147
  146DOPC   E25 1760  17.723   7.074   7.960 -0.1637  0.0311  0.2403
  146DOPC   S16 1761  18.015   6.629   8.477  0.0896 -0.1108  0.3683
  146DOPC   S17 1762  18.032   7.277   8.115 -0.1602  0.1055 -0.2043
  146DOPC   SD8 1763  17.921   6.494   8.792  0.0050 -0.1896  0.2678
  146DOPC   SD9 1764  18.182   7.244   8.394  0.0881  0.5018 -0.0811
  146DOPC  SD10 1765  17.953   6.485   9.134  0.0721  0.0990 -0.1463
  146DOPC  SD11 1766  18.362   7.332   8.648 -0.1183  0.1833 -0.1699
  146DOPC  SM12 1767  18.144   6.540   9.401  0.0656 -0.0170 -0.3170
  146DOPC  SM13 1768  18.422   7.511   8.944 -0.1183 -0.1604 -0.0780
  146DOPC  SM14 1769  18.316   6.432   9.681  0.3639  0.2136 -0.3048
  146DOPC  SM15 1770  18.294   7.803   9.082 -0.2277  0.0954  0.7029
  147DOPC   CH1 1771   0.006  15.194   7.988  0.2087  0.0420  0.1678
  147DOPC   PH2 1772   0.402  15.072   7.918 -0.0780  0.0588 -0.0023
  147DOPC   GL3 1773   0.513  14.968   8.234  0.1166 -0.2155 -0.0746
  147DOPC   E14 1774   0.258  15.071   8.401 -0.1808 -0.2026  0.1040
  147DOPC   E25 1775   0.849  14.899   8.311  0.0351 -0.0717  0.0456
  147DOPC   S16 1776   0.335  15.275   8.689  0.0038 -0.1735 -0.0210
  147DOPC   S17 1777   1.120  14.734   8.533 -0.1218  0.1408 -0.0954
  147DOPC   SD8 1778   0.328  15.393   8.962  0.0321 -0.1576  0.1600
  147DOPC   SD9 1779   1.142  14.417   8.705 -0.0812 -0.1450  0.0875
  147DOPC  SD10 1780   0.430  15.585   9.189  0.0296 -0.2194  0.0931
  147DOPC  SD11 1781   1.121  14.360   9.047 -0.0535 -0.0320  0.2556
  147DOPC  SM12 1782   0.399  15.746   9.476  0.0181 -0.2754  0.3389
  147DOPC  SM13 1783   0.978  14.505   9.316  0.3369  0.0641 -0.0418
  147DOPC  SM14 1784   0.299  15.776   9.785 -0.1770 -0.1718  0.1461
  147DOPC  SM15 1785   0.856  14.519   9.613 -0.2719  0.5863 -0.1867
  148DOPC   CH1 1786  13.991  18.591   8.101  0.0038 -0.0272  0.1451
  148DOPC   PH2 1787  14.205  18.956   8.094  0.0168  0.0893  0.0116
  148DOPC   GL3 1788  14.141  19.257   8.224  0.4429  0.0239  0.2527
  148DOPC   E14 1789  13.913  19.468   8.300 -0.0677  0.1005  0.2489
  148DOPC   E25 1790  14.363  19.418   8.439  0.0273 -0.4830  0.0217
  148DOPC   S16 1791  13.841  19.764   8.580  0.2295  0.2954  0.0191
  148DOPC   S17 1792  14.443  19.569   8.797 -0.1526 -0.2892  0.0452
  148DOPC   SD8 1793  13.856  19.882   8.884 -0.1337  0.1209 -0.3546
  148DOPC   SD9 1794  14.391  19.921   8.891  0.0345  0.2808 -0.6353
  148DOPC  SD10 1795  13.971  19.792   9.200  0.1606 -0.1652  0.0816
  148DOPC  SD11 1796  14.277  20.133   9.111 -0.0191  0.3622 -0.0116
  148DOPC  SM12 1797  14.162  19.645   9.432 -0.1760 -0.2499  0.1286
  148DOPC  SM13 1798  14.165  20.175   9.422  0.0324 -0.3942  0.0975
  148DOPC  SM14 1799  14.222  19.624   9.734 -0.2167 -0.0404  0.2972
  148DOPC  SM15 1800  14.241  20.106   9.754  0.0933 -0.4735 -0.0978
  149DOPC   CH1 1801   2.022  10.653   7.665 -0.0876 -0.0734  0.1153
  149DOPC   PH2 1802   1.913  10.502   8.089 -0.3795  0.0357  0.1810
  149DOPC   GL3 1803   1.830  10.150   8.108 -0.0669  0.1209 -0.0132
  149DOPC   E14 1804   2.053   9.902   8.127  0.2375 -0.0307  0.3941
  149DOPC   E25 1805   1.589  10.118   8.387 -0.1095  0.0074  0.0025
  149DOPC   S16 1806   2.280   9.944   8.479 -0.1782 -0.0250 -0.1530
  149DOPC   S17 1807   1.636   9.954   8.729  0.0152  0.2377 -0.0568
  149DOPC   SD8 1808   2.563  10.039   8.630  0.5124 -0.1371  0.2722
  149DOPC   SD9 1809   1.562   9.963   9.076 -0.1085 -0.1335 -0.0523
  149DOPC  SD10 1810   2.659   9.997   8.950 -0.2288 -0.0618  0.0727
  149DOPC  SD11 1811   1.519   9.773   9.366 -0.0526  0.1081 -0.1854
  149DOPC  SM12 1812   2.652  10.027   9.299 -0.1492  0.0673 -0.3902
  149DOPC  SM13 1813   1.696   9.577   9.561 -0.1602 -0.0010 -0.0237
  149DOPC  SM14 1814   2.527  10.093   9.580  0.1340 -0.0702 -0.0010
  149DOPC  SM15 1815   1.765   9.226   9.691 -0.1499 -0.0998 -0.0454
  150DOPC   CH1 1816  17.687   4.591   8.158 -0.0023 -0.0378  0.0677
  150DOPC   PH2 1817  17.243   4.549   8.153  0.2552  0.2163 -0.0114
  150DOPC   GL3 1818  17.097   4.267   8.323  0.0477 -0.1455  0.1577
  150DOPC   E14 1819  16.755   4.225   8.361  0.1579 -0.1219 -0.0946
  150DOPC   E25 1820  17.242   4.117   8.613  0.0050  0.0332 -0.0498
  150DOPC   S16 1821  16.486   4.123   8.641 -0.1606 -0.0916 -0.1583
  150DOPC   S17 1822  17.250   3.848   8.830 -0.4025  0.4560  0.1347
  150DOPC   SD8 1823  16.307   4.128   8.920  0.0885 -0.2169  0.2844
  150DOPC   SD9 1824  17.548   3.790   9.019  0.0587  0.0818 -0.1884
  150DOPC  SD10 1825  16.247   4.213   9.226  0.0404  0.0185 -0.1261
  150DOPC  SD11 1826  17.580   3.632   9.318  0.0076 -0.3035 -0.2661
  150DOPC  SM12 1827  16.391   4.352   9.509 -0.1888 -0.2048  0.1999
  150DOPC  SM13 1828  17.487   3.744   9.585 -0.1297  0.0568  0.1591
  150DOPC  SM14 1829  16.590   4.355   9.778 -0.0889  0.1484 -0.2098
  150DOPC  SM15 1830  17.492   3.970   9.806  0.6832  0.2375 -0.1377
  151DOPC   CH1 1831   6.653   2.676   8.509 -0.3744  0.2657  0.0374
  151DOPC   PH2 1832   6.567   2.330   8.750  0.2849 -0.0222  0.1801
  151DOPC   GL3 1833   6.818   2.098   8.774  0.0934  0.1283  0.3763
  151DOPC   E14 1834   7.045   2.292   8.641  0.0596  0.0313 -0.1841
  151DOPC   E25 1835   6.603   1.906   8.516 -0.0931 -0.1269 -0.0385
  151DOPC   S16 1836   7.048   2.530   8.941 -0.1848 -0.0423 -0.0727
  151DOPC   S17 1837   6.189   1.915   8.497  0.0634 -0.0246  0.0523
  151DOPC   SD8 1838   7.042   2.628   9.299  0.4157 -0.0974  0.3965
  151DOPC   SD9 1839   5.897   1.915   8.712  0.0548 -0.0918 -0.0851
  151DOPC  SD10 1840   7.156   2.473   9.559 -0.4122  0.1921  0.4751
  151DOPC  SD11 1841   5.784   1.847   9.040 -0.1014  0.1935  0.1556
  151DOPC  SM12 1842   7.083   2.218   9.738  0.0524  0.0207 -0.1305
  151DOPC  SM13 1843   5.924   1.832   9.366 -0.1171  0.0738  0.0149
  151DOPC  SM14 1844   6.999   2.084  10.019 -0.0834  0.3043  0.2760
  151DOPC  SM15 1845   5.864   1.968   9.677  0.1198 -0.1652 -0.1608
  152DOPC   CH1 1846  17.988   1.484   7.979 -0.0690 -0.0072  0.0259
  152DOPC   PH2 1847  18.135   1.180   8.158  0.0298 -0.0661 -0.0620
  152DOPC   GL3 1848  17.920   1.198   8.441  0.3742  0.1753 -0.1858
  152DOPC   E14 1849  17.617   1.086   8.356  0.1675 -0.0754  0.2735
  152DOPC   E25 1850  17.744   1.454   8.625 -0.1221 -0.0203  0.2998
  152DOPC   S16 1851  17.275   1.226   8.458  0.1656 -0.2970  0.0603
  152DOPC   S17 1852  17.781   1.625   8.976 -0.1644  0.1253 -0.1396
  152DOPC   SD8 1853  17.184   1.496   8.597  0.2918 -0.0905 -0.0298
  152DOPC   SD9 1854  17.767   1.542   9.273  0.0805 -0.1778  0.1917
  152DOPC  SD10 1855  16.969   1.629   8.816  0.3887 -0.2933 -0.0349
  152DOPC  SD11 1856  17.834   1.589   9.578 -0.0832  0.3901  0.4427
  152DOPC  SM12 1857  16.830   1.552   9.101  0.2346  0.1568  0.3368
  152DOPC  SM13 1858  18.069   1.725   9.790 -0.1896  0.2541  0.2548
  152DOPC  SM14 1859  16.747   1.314   9.333  0.1648  0.5359 -0.2588
  152DOPC  SM15 1860  18.342   1.554   9.964 -0.0381 -0.0557 -0.2684
  153DOPC   CH1 1861   3.828   3.874   7.844 -0.1818  0.0799  0.0128
  153DOPC   PH2 1862   3.769   4.172   8.188  0.0523  0.2985 -0.2192
  153DOPC   GL3 1863   3.692   3.991   8.491 -0.2378 -0.0795  0.0355
  153DOPC   E14 1864   3.919   3.755   8.536  0.0923 -0.1482  0.0570
  153DOPC   E25 1865   3.363   4.102   8.644  0.3477  0.0389  0.0889
  153DOPC   S16 1866   3.993   3.504   8.894  0.2466 -0.1301  0.0441
  153DOPC   S17 1867   2.986   4.188   8.788 -0.2564  0.4543 -0.4612
  153DOPC   SD8 1868   4.035   3.210   9.075 -0.6434 -0.0846  0.1181
  153DOPC   SD9 1869   2.854   4.522   8.780  0.1142  0.1879  0.0971
  153DOPC  SD10 1870   3.855   3.092   9.330  0.1716 -0.0662 -0.0458
  153DOPC  SD11 1871   2.654   4.719   8.960 -0.0226  0.1497  0.0963
  153DOPC  SM12 1872   3.660   3.147   9.606 -0.5634  0.1247 -0.2790
  153DOPC  SM13 1873   2.498   4.694   9.247  0.0825  0.2632  0.1945
  153DOPC  SM14 1874   3.384   3.321   9.703 -0.2999 -0.2244 -0.3241
  153DOPC  SM15 1875   2.212   4.476   9.321  0.1178 -0.2735  0.0257
  154DOPC   CH1 1876  16.264   8.091   8.394  0.1163  0.2432  0.3748
  154DOPC   PH2 1877  15.960   8.259   8.174  0.1970  0.0917 -0.2810
  154DOPC   GL3 1878  15.692   8.356   8.356  0.5419 -0.4953 -0.0177
  154DOPC   E14 1879  15.392   8.230   8.500 -0.0294 -0.2346  0.2544
  154DOPC   E25 1880  15.842   8.649   8.575  0.0690 -0.1785  0.1606
  154DOPC   S16 1881  15.216   8.265   8.859  0.0151 -0.0351 -0.0223
  154DOPC   S17 1882  16.090   8.775   8.851 -0.0324  0.2201 -0.0206
  154DOPC   SD8 1883  15.209   8.185   9.189  0.3052 -0.1543  0.5043
  154DOPC   SD9 1884  16.051   8.854   9.189 -0.1484  0.0904 -0.0546
  154DOPC  SD10 1885  15.116   8.217   9.502  0.0818 -0.5558  0.5318
  154DOPC  SD11 1886  16.107   8.997   9.491  0.1186 -0.1732 -0.0263
  154DOPC  SM12 1887  15.066   8.432   9.750  0.2764 -0.3757  0.0973
  154DOPC  SM13 1888  16.269   9.244   9.585 -0.0881 -0.0523  0.2712
  154DOPC  SM14 1889  14.968   8.514  10.080 -0.0084  0.1143 -0.3380
  154DOPC  SM15 1890  16.416   9.489   9.427 -0.2331 -0.1705  0.0715
  155DOPC   CH1 1891  10.442  12.573   7.716 -0.1959 -0.2201  0.1666
  155DOPC   PH2 1892  10.818  12.584   7.969 -0.1772 -0.3124 -0.2045
  155DOPC   GL3 1893  10.860  12.760   8.250 -0.1114 -0.1144  0.0494
  155DOPC   E14 1894  10.694  13.021   8.358 -0.0315 -0.0568  0.0383
  155DOPC   E25 1895  11.214  12.695   8.332 -0.0069  0.2869 -0.0557
  155DOPC   S16 1896  10.646  13.212   8.762  0.0069  0.2319 -0.0641
  155DOPC   S17 1897  11.285  12.388   8.554 -0.0980 -0.0950 -0.1808
  155DOPC   SD8 1898  10.821  13.324   9.066  0.1844 -0.0801  0.1934
  155DOPC   SD9 1899  11.110  12.189   8.780  0.0082 -0.2979  0.2409
  155DOPC  SD10 1900  10.881  13.488   9.342 -0.2281  0.0904  0.0509
  155DOPC  SD11 1901  10.991  12.215   9.094 -0.1339  0.0824  0.3117
  155DOPC  SM12 1902  10.888  13.774   9.422 -0.0967 -0.0713  0.1019
  155DOPC  SM13 1903  10.932  12.364   9.394  0.1110  0.1369  0.3111
  155DOPC  SM14 1904  10.969  13.857   9.729 -0.2121 -0.0786 -0.1541
  155DOPC  SM15 1905  10.983  12.663   9.561 -0.3345 -0.0736 -0.3956
  156DOPC   CH1 1906  14.996   2.111   7.845  0.1389  0.0671 -0.1991
  156DOPC   PH2 1907  15.376   2.172   8.056  0.0280 -0.2648 -0.1184
  156DOPC   GL3 1908  15.316   2.204   8.368  0.1144 -0.1307 -0.0500
  156DOPC   E14 1909  14.997   2.178   8.446  0.1179 -0.1431 -0.1497
  156DOPC   E25 1910  15.393   2.543   8.563 -0.0551  0.3949 -0.0036
  156DOPC   S16 1911  14.926   1.966   8.800  0.1123 -0.0026 -0.2247
  156DOPC   S17 1912  15.397   2.768   8.922 -0.2470  0.1554 -0.2472
  156DOPC   SD8 1913  14.987   1.900   9.142 -0.0042 -0.1420  0.0982
  156DOPC   SD9 1914  15.244   3.013   9.073 -0.0473  0.0120  0.0317
  156DOPC  SD10 1915  14.838   1.967   9.427 -0.2619  0.2854 -0.1802
  156DOPC  SD11 1916  15.204   3.170   9.356  0.1877 -0.0931  0.4034
  156DOPC  SM12 1917  14.718   2.073   9.752  0.5476 -0.0558 -0.1719
  156DOPC  SM13 1918  15.059   3.108   9.606  0.0446  0.0345  0.1434
  156DOPC  SM14 1919  14.738   2.124  10.115  0.2237 -0.3335 -0.1236
  156DOPC  SM15 1920  15.006   2.851   9.821  0.0311  0.0901  0.2384
  157DOPE   HH1 1921  13.212   5.779  12.141  0.2007  0.3399 -0.0650
  157DOPE   PH2 1922  13.538   5.735  12.149 -0.1249  0.0132  0.2058
  157DOPE   GL3 1923  13.722   5.591  11.889 -0.2823 -0.1595 -0.2167
  157DOPE   E14 1924  14.053   5.556  11.943 -0.0406 -0.3340  0.0624
  157DOPE   E25 1925  13.637   5.536  11.521 -0.0471  0.3557  0.0116
  157DOPE   S16 1926  14.167   5.533  11.538 -0.0305  0.0425  0.1915
  157DOPE   S17 1927  13.829   5.330  11.274 -0.1450 -0.1913 -0.0156
  157DOPE   SD8 1928  14.225   5.431  11.210 -0.3296 -0.0582 -0.1593
  157DOPE   SD9 1929  13.807   5.265  10.938 -0.0534 -0.1482  0.3027
  157DOPE  SD10 1930  14.501   5.337  10.998 -0.3311 -0.1358  0.0017
  157DOPE  SD11 1931  13.982   5.389  10.693  0.1337  0.1562 -0.1398
  157DOPE  SM12 1932  14.793   5.398  10.856 -0.3119 -0.2403  0.1341
  157DOPE  SM13 1933  14.259   5.551  10.641 -0.1328 -0.1520 -0.1320
  157DOPE  SM14 1934  15.006   5.449  10.599 -0.4595  0.0095  0.1770
  157DOPE  SM15 1935  14.482   5.528  10.384 -0.1106 -0.1442 -0.1884
  158DOPE   HH1 1936  16.620   5.497  12.061  0.2110  0.0200  0.0475
  158DOPE   PH2 1937  16.571   5.178  11.965 -0.0427 -0.0254  0.1152
  158DOPE   GL3 1938  16.394   5.223  11.663 -0.0996  0.0383  0.1347
  158DOPE   E14 1939  16.089   5.108  11.601  0.1106  0.0435 -0.2119
  158DOPE   E25 1940  16.586   5.300  11.373  0.1190 -0.5917 -0.0635
  158DOPE   S16 1941  16.051   4.829  11.328  0.3216 -0.1495 -0.2817
  158DOPE   S17 1942  16.553   5.156  11.009 -0.0183  0.0141  0.3340
  158DOPE   SD8 1943  15.938   4.613  11.054  0.2310 -0.3002 -0.0353
  158DOPE   SD9 1944  16.445   4.999  10.717  0.2518 -0.1904  0.2434
  158DOPE  SD10 1945  15.918   4.546  10.752 -0.3580 -0.0105  0.0473
  158DOPE  SD11 1946  16.320   5.027  10.401 -0.1587 -0.1574  0.1810
  158DOPE  SM12 1947  16.112   4.628  10.474 -0.3464  0.3391 -0.2748
  158DOPE  SM13 1948  16.062   5.033  10.186 -0.1438  0.0689  0.2411
  158DOPE  SM14 1949  16.372   4.501  10.259  0.0103 -0.2043  0.6172
  158DOPE  SM15 1950  15.813   4.846  10.068  0.3010 -0.1312 -0.1663
  159DOPE   HH1 1951   3.416  10.816  11.516 -0.2195 -0.2924  0.0376
  159DOPE   PH2 1952   3.652  10.693  11.720 -0.0769 -0.1764  0.0889
  159DOPE   GL3 1953   3.863  10.477  11.569  0.0392 -0.4450 -0.1221
  159DOPE   E14 1954   3.872  10.163  11.615 -0.1860 -0.0223  0.2058
  159DOPE   E25 1955   4.084  10.625  11.245  0.0888 -0.1764 -0.2827
  159DOPE   S16 1956   4.120   9.834  11.523  0.1087 -0.0122  0.1856
  159DOPE   S17 1957   4.140  10.637  10.863  0.4353  0.3174 -0.1802
  159DOPE   SD8 1958   4.402   9.744  11.403 -0.2651  0.1637  0.1905
  159DOPE   SD9 1959   4.359  10.444  10.700 -0.2618 -0.2039 -0.5095
  159DOPE  SD10 1960   4.597   9.706  11.125  0.2353 -0.2037 -0.4164
  159DOPE  SD11 1961   4.548  10.388  10.438  0.2086  0.0290  0.1188
  159DOPE  SM12 1962   4.605   9.772  10.757  0.1513  0.1392  0.3468
  159DOPE  SM13 1963   4.676  10.409  10.134  0.1122 -0.2899  0.1396
  159DOPE  SM14 1964   4.510   9.926  10.467 -0.3716  0.0185 -0.1310
  159DOPE  SM15 1965   4.883  10.649   9.955  0.2716  0.1822 -0.2384
  160DOPE   HH1 1966  15.515  14.885  12.012 -0.2655 -0.1991 -0.1404
  160DOPE   PH2 1967  15.516  15.021  11.719  0.0429 -0.1147  0.0246
  160DOPE   GL3 1968  15.626  14.781  11.469 -0.1745  0.0038 -0.2550
  160DOPE   E14 1969  15.750  14.480  11.519 -0.0216 -0.0164 -0.0433
  160DOPE   E25 1970  15.283  14.791  11.295  0.0608  0.2747  0.1766
  160DOPE   S16 1971  15.685  14.278  11.179 -0.3576  0.1884 -0.2155
  160DOPE   S17 1972  15.241  14.504  11.010  0.1516  0.1583 -0.2499
  160DOPE   SD8 1973  15.790  13.975  11.035  0.1873  0.1381  0.0919
  160DOPE   SD9 1974  15.350  14.393  10.693  0.0427  0.0725 -0.0362
  160DOPE  SD10 1975  15.821  13.894  10.740 -0.0040 -0.1026  0.2586
  160DOPE  SD11 1976  15.353  14.195  10.464 -0.1297 -0.2415  0.0565
  160DOPE  SM12 1977  15.855  14.112  10.441  0.1509  0.0111 -0.0948
  160DOPE  SM13 1978  15.312  13.903  10.420 -0.2804  0.2506  0.1043
  160DOPE  SM14 1979  15.991  14.303  10.181 -0.3181  0.0134  0.1223
  160DOPE  SM15 1980  15.198  13.655  10.191 -0.0784  0.1263 -0.0134
  161DOPE   HH1 1981  13.843   8.978  11.705 -0.0576  0.3872  0.1492
  161DOPE   PH2 1982  14.185   8.996  11.747 -0.2506 -0.0401  0.0507
  161DOPE   GL3 1983  14.368   8.817  11.533 -0.1093  0.3080  0.0046
  161DOPE   E14 1984  14.679   8.725  11.681  0.0084  0.0780 -0.1440
  161DOPE   E25 1985  14.315   8.832  11.163 -0.0937  0.1301 -0.2054
  161DOPE   S16 1986  14.825   8.291  11.595  0.2897  0.0479  0.0837
  161DOPE   S17 1987  14.482   8.654  10.891 -0.0780  0.1015  0.0980
  161DOPE   SD8 1988  14.972   8.135  11.349  0.1528 -0.2003  0.1827
  161DOPE   SD9 1989  14.691   8.536  10.658 -0.1934 -0.3666 -0.1236
  161DOPE  SD10 1990  15.163   8.034  11.118 -0.2329 -0.1768 -0.0860
  161DOPE  SD11 1991  14.729   8.405  10.377  0.0576  0.1820 -0.2911
  161DOPE  SM12 1992  15.293   8.059  10.870  0.0689 -0.1097 -0.1040
  161DOPE  SM13 1993  14.503   8.203  10.226  0.0259 -0.0263 -0.3553
  161DOPE  SM14 1994  15.564   8.176  10.630 -0.2998  0.1148 -0.4604
  161DOPE  SM15 1995  14.301   7.930  10.221  0.2853 -0.2996  0.2523
  162DOPE   HH1 1996   3.100  18.934  11.847  0.0533  0.3408 -0.1637
  162DOPE   PH2 1997   2.803  18.853  11.726  0.0824  0.0932  0.0040
  162DOPE   GL3 1998   2.846  19.018  11.429  0.0788 -0.0438 -0.1680
  162DOPE   E14 1999   2.688  19.288  11.290 -0.3752 -0.0278 -0.1749
  162DOPE   E25 2000   3.214  19.011  11.295 -0.0879  0.2495 -0.0631
  162DOPE   S16 2001   2.633  19.611  11.111 -0.1081 -0.0069 -0.0763
  162DOPE   S17 2002   3.346  19.026  10.924 -0.2071  0.2638 -0.4026
  162DOPE   SD8 2003   2.468  19.912  11.033  0.3603 -0.2209  0.2609
  162DOPE   SD9 2004   3.366  19.017  10.582  0.0610  0.1008  0.6672
  162DOPE  SD10 2005   2.246  20.058  10.811 -0.0097 -0.1355  0.0551
  162DOPE  SD11 2006   3.137  19.076  10.330 -0.3555  0.3915 -0.0502
  162DOPE  SM12 2007   2.111  20.164  10.504 -0.1366  0.1455  0.2420
  162DOPE  SM13 2008   2.917  19.319  10.220 -0.1478  0.2760 -0.0076
  162DOPE  SM14 2009   2.001  20.428  10.337 -0.5227  0.0302 -0.2401
  162DOPE  SM15 2010   2.750  19.550  10.059  0.2716 -0.0129  0.1221
  163DOPE   HH1 2011  16.214   1.666  11.856  0.2235 -0.1698  0.1873
  163DOPE   PH2 2012  16.202   1.963  11.971 -0.1965 -0.1047  0.2354
  163DOPE   GL3 2013  15.981   2.153  11.771 -0.4063 -0.0444  0.3113
  163DOPE   E14 2014  15.658   2.109  11.792  0.1616 -0.3452  0.2193
  163DOPE   E25 2015  15.968   2.429  11.564 -0.2970  0.2138  0.0614
  163DOPE   S16 2016  15.321   1.967  11.648  0.5030  0.0583 -0.6571
  163DOPE   S17 2017  15.721   2.440  11.243 -0.2323  0.0371  0.3000
  163DOPE   SD8 2018  15.187   1.813  11.403 -0.0353  0.0798 -0.2705
  163DOPE   SD9 2019  15.689   2.540  10.929  0.2230 -0.2121  0.4463
  163DOPE  SD10 2020  15.138   1.750  11.094 -0.2310  0.5252  0.1863
  163DOPE  SD11 2021  15.656   2.448  10.599  0.0767  0.1106 -0.1102
  163DOPE  SM12 2022  15.257   1.748  10.776  0.1041  0.1052 -0.1953
  163DOPE  SM13 2023  15.550   2.195  10.408 -0.0715  0.2167  0.1091
  163DOPE  SM14 2024  15.189   1.570  10.465 -0.2924 -0.0676  0.0780
  163DOPE  SM15 2025  15.526   1.854  10.366 -0.0031 -0.1347 -0.4339
  164DOPE   HH1 2026  10.017   3.753  12.047 -0.0639 -0.0631  0.0080
  164DOPE   PH2 2027   9.823   3.516  11.934 -0.1850 -0.0471 -0.1158
  164DOPE   GL3 2028   9.590   3.596  11.700  0.3601 -0.0359  0.2457
  164DOPE   E14 2029   9.643   3.930  11.627  0.0751 -0.1606 -0.0002
  164DOPE   E25 2030   9.587   3.409  11.372  0.0336  0.0022 -0.0648
  164DOPE   S16 2031   9.607   4.074  11.233 -0.1492  0.2728  0.0092
  164DOPE   S17 2032   9.737   3.231  11.036  0.0607 -0.0194 -0.0996
  164DOPE   SD8 2033   9.370   4.295  11.106 -0.1394 -0.0225 -0.6449
  164DOPE   SD9 2034   9.767   2.919  10.889 -0.2632  0.0121  0.0931
  164DOPE  SD10 2035   9.138   4.312  10.858  0.1541  0.0511 -0.1558
  164DOPE  SD11 2036   9.830   2.713  10.634  0.0725  0.2925  0.0645
  164DOPE  SM12 2037   9.085   4.137  10.592  0.0950  0.2069  0.1320
  164DOPE  SM13 2038   9.741   2.672  10.319  0.0614  0.1066  0.0278
  164DOPE  SM14 2039   9.082   3.895  10.325 -0.1583 -0.2071 -0.1871
  164DOPE  SM15 2040   9.566   2.565  10.042 -0.0925 -0.0584 -0.2605
  165DOPE   HH1 2041   8.911   5.704  12.241  0.0750 -0.1911 -0.1369
  165DOPE   PH2 2042   9.207   5.780  12.160 -0.2253  0.1280  0.3460
  165DOPE   GL3 2043   9.242   5.598  11.887  0.0198  0.0967 -0.0826
  165DOPE   E14 2044   9.465   5.376  11.806 -0.1255  0.1482 -0.1080
  165DOPE   E25 2045   9.152   5.707  11.566  0.1091  0.1036 -0.0162
  165DOPE   S16 2046   9.635   5.411  11.458 -0.3033 -0.0326  0.1284
  165DOPE   S17 2047   9.220   6.045  11.351 -0.0158  0.2571  0.2439
  165DOPE   SD8 2048   9.590   5.490  11.111 -0.0980 -0.2050  0.0582
  165DOPE   SD9 2049   9.401   6.123  11.122  0.0868 -0.6508 -0.0814
  165DOPE  SD10 2050   9.538   5.531  10.790 -0.0689 -0.1749 -0.3973
  165DOPE  SD11 2051   9.529   6.075  10.844  0.0792  0.2798  0.0282
  165DOPE  SM12 2052   9.730   5.457  10.488 -0.1801 -0.0381 -0.0702
  165DOPE  SM13 2053   9.435   6.005  10.523  0.1137  0.0942 -0.0254
  165DOPE  SM14 2054   9.897   5.251  10.247 -0.2117 -0.2178  0.0986
  165DOPE  SM15 2055   9.485   6.206  10.252 -0.7679  0.2993  0.3347
  166DOPE   HH1 2056   8.285   1.429  11.833 -0.2630  0.1320  0.5552
  166DOPE   PH2 2057   7.991   1.549  11.903 -0.0032  0.1267  0.2792
  166DOPE   GL3 2058   7.869   1.736  11.665  0.0887  0.1840  0.1169
  166DOPE   E14 2059   7.571   1.631  11.533 -0.2040 -0.0046  0.2882
  166DOPE   E25 2060   8.055   2.027  11.609 -0.0280 -0.0477  0.1965
  166DOPE   S16 2061   7.231   1.773  11.290 -0.1345 -0.2439 -0.2199
  166DOPE   S17 2062   8.081   2.278  11.280  0.1986  0.4810 -0.0578
  166DOPE   SD8 2063   7.008   2.020  11.278 -0.0564  0.1450 -0.1928
  166DOPE   SD9 2064   8.000   2.553  11.080  0.3805  0.0321  0.1070
  166DOPE  SD10 2065   6.843   2.242  11.069 -0.2654  0.0439  0.1644
  166DOPE  SD11 2066   7.762   2.669  10.882  0.3472 -0.0599  0.3761
  166DOPE  SM12 2067   6.898   2.390  10.778 -0.1063  0.3364 -0.0929
  166DOPE  SM13 2068   7.634   2.569  10.573 -0.0390 -0.0794  0.1326
  166DOPE  SM14 2069   6.942   2.643  10.552  0.3577 -0.4109 -0.2129
  166DOPE  SM15 2070   7.287   2.506  10.453 -0.3458 -0.3540 -0.2708
  167DOPE   HH1 2071   6.813  10.547  11.974 -0.0141  0.3710 -0.4429
  167DOPE   PH2 2072   6.661  10.842  11.950  0.2135 -0.0242 -0.1862
  167DOPE   GL3 2073   6.611  10.975  11.660 -0.6137  0.3380 -0.0748
  167DOPE   E14 2074   6.825  11.187  11.523  0.2019 -0.1823  0.1516
  167DOPE   E25 2075   6.314  10.848  11.486 -0.1792  0.0422  0.0822
  167DOPE   S16 2076   6.867  11.488  11.285  0.0711  0.0347 -0.0917
  167DOPE   S17 2077   6.345  10.808  11.069 -0.3839 -0.2991 -0.1144
  167DOPE   SD8 2078   6.973  11.550  10.969  0.0491  0.0690 -0.1509
  167DOPE   SD9 2079   6.510  10.755  10.762  0.0281  0.0799 -0.1419
  167DOPE  SD10 2080   7.116  11.680  10.688 -0.0182 -0.0824 -0.4541
  167DOPE  SD11 2081   6.653  10.826  10.476 -0.1308  0.1270 -0.1465
  167DOPE  SM12 2082   7.230  11.906  10.491  0.2542  0.1415  0.0153
  167DOPE  SM13 2083   6.763  11.051  10.229  0.0804  0.0816 -0.0425
  167DOPE  SM14 2084   7.371  12.015  10.174 -0.4637  0.0389 -0.2514
  167DOPE  SM15 2085   6.700  11.252   9.995 -0.1930  0.2439  0.0393
  168DOPE   HH1 2086   5.839  13.416  11.858 -0.3703 -0.3826  0.2876
  168DOPE   PH2 2087   6.001  13.648  11.743 -0.1300 -0.0233  0.0147
  168DOPE   GL3 2088   6.154  13.568  11.436 -0.1877  0.3025  0.0868
  168DOPE   E14 2089   6.006  13.392  11.214  0.0357  0.0935  0.4011
  168DOPE   E25 2090   6.294  13.840  11.292  0.1289  0.1049 -0.0776
  168DOPE   S16 2091   5.866  13.008  11.118 -0.0777 -0.0275  0.0853
  168DOPE   S17 2092   6.621  13.838  11.042 -0.2428  0.3761 -0.2863
  168DOPE   SD8 2093   5.578  13.057  10.972 -0.0043 -0.0774  0.3048
  168DOPE   SD9 2094   6.727  13.649  10.821  0.0674  0.3132 -0.1947
  168DOPE  SD10 2095   5.399  12.952  10.710  0.1747  0.0679 -0.0061
  168DOPE  SD11 2096   6.631  13.460  10.587 -0.0068 -0.0038 -0.0051
  168DOPE  SM12 2097   5.498  12.894  10.418  0.1967  0.3136  0.3729
  168DOPE  SM13 2098   6.456  13.482  10.314 -0.0162  0.1671 -0.1350
  168DOPE  SM14 2099   5.512  12.753  10.104 -0.1110 -0.4059  0.1694
  168DOPE  SM15 2100   6.164  13.444  10.148  0.4772 -0.0454 -0.0456
  169DOPE   HH1 2101   1.657  15.249  11.688  0.5265  0.0145 -0.1177
  169DOPE   PH2 2102   1.684  15.557  11.828  0.2571  0.0646 -0.0616
  169DOPE   GL3 2103   1.416  15.730  11.653  0.2462  0.1569  0.1331
  169DOPE   E14 2104   1.271  15.445  11.543 -0.0476  0.2299  0.1364
  169DOPE   E25 2105   1.640  15.699  11.372  0.1519 -0.1275 -0.0063
  169DOPE   S16 2106   1.226  15.418  11.137  0.0272  0.0699  0.0093
  169DOPE   S17 2107   1.731  15.659  10.974 -0.1194  0.2353  0.1480
  169DOPE   SD8 2108   1.191  15.473  10.830  0.0315  0.1702  0.1076
  169DOPE   SD9 2109   1.686  15.861  10.682  0.1822  0.2158  0.1738
  169DOPE  SD10 2110   1.247  15.592  10.526 -0.2371  0.2565  0.2035
  169DOPE  SD11 2111   1.816  16.005  10.405  0.3035 -0.2598 -0.1514
  169DOPE  SM12 2112   1.368  15.763  10.262  0.0355 -0.0044 -0.2886
  169DOPE  SM13 2113   1.980  16.060  10.094 -0.4348  0.1794 -0.0517
  169DOPE  SM14 2114   1.507  16.018  10.139  0.0294  0.0873  0.4110
  169DOPE  SM15 2115   2.099  16.346   9.939  0.0282  0.1580  0.1450
  170DOPE   HH1 2116  10.228   6.767  12.252 -0.2554 -0.1223  0.4257
  170DOPE   PH2 2117  10.294   6.667  11.946 -0.0420 -0.0702  0.0275
  170DOPE   GL3 2118  10.438   6.366  11.844 -0.0055 -0.1022 -0.1963
  170DOPE   E14 2119  10.735   6.399  11.917 -0.3744  0.5722 -0.3681
  170DOPE   E25 2120  10.217   6.462  11.563  0.3340 -0.0227  0.0923
  170DOPE   S16 2121  11.071   6.525  11.826  0.1511  0.0914 -0.1421
  170DOPE   S17 2122  10.356   6.409  11.186  0.1184 -0.0795 -0.0912
  170DOPE   SD8 2123  11.330   6.613  11.622  0.0381  0.0879  0.2041
  170DOPE   SD9 2124  10.478   6.565  10.906 -0.4585  0.2001  0.1743
  170DOPE  SD10 2125  11.417   6.741  11.337  0.0742 -0.1476 -0.7084
  170DOPE  SD11 2126  10.722   6.432  10.714  0.0942  0.2316 -0.0450
  170DOPE  SM12 2127  11.294   6.826  11.033 -0.0546 -0.1259 -0.0395
  170DOPE  SM13 2128  10.875   6.144  10.589 -0.3256  0.2197 -0.2214
  170DOPE  SM14 2129  11.305   6.826  10.707  0.1509 -0.2880  0.3553
  170DOPE  SM15 2130  10.754   5.853  10.422  0.5474 -0.0904 -0.1570
  171DOPE   HH1 2131  13.632  10.381  11.984 -0.3717  0.2226 -0.1070
  171DOPE   PH2 2132  13.321  10.323  11.941 -0.0580  0.0156  0.1657
  171DOPE   GL3 2133  13.252  10.504  11.649  0.0439 -0.0797  0.3340
  171DOPE   E14 2134  13.524  10.705  11.693  0.0011  0.2821 -0.1230
  171DOPE   E25 2135  13.260  10.400  11.297  0.0172 -0.0324  0.1274
  171DOPE   S16 2136  13.767  10.729  11.356 -0.2804 -0.1764 -0.1602
  171DOPE   S17 2137  13.392  10.664  11.003  0.0889 -0.2754 -0.1181
  171DOPE   SD8 2138  14.042  10.836  11.179  0.1663 -0.2811  0.2960
  171DOPE   SD9 2139  13.625  10.837  10.863 -0.2501  0.0027 -0.1451
  171DOPE  SD10 2140  14.128  10.957  10.891 -0.3172  0.3273  0.0839
  171DOPE  SD11 2141  13.689  11.069  10.663  0.0238 -0.1068  0.2031
  171DOPE  SM12 2142  14.076  11.080  10.618  0.1560 -0.0338  0.0774
  171DOPE  SM13 2143  13.566  11.130  10.354 -0.3662 -0.0032  0.1507
  171DOPE  SM14 2144  14.081  11.189  10.307 -0.1802 -0.3250 -0.0912
  171DOPE  SM15 2145  13.536  11.291  10.049 -0.0830  0.2962 -0.0269
  172DOPE   HH1 2146  19.143   8.162  11.993  0.3738  0.2171 -0.0439
  172DOPE   PH2 2147  18.923   8.373  11.875  0.0099 -0.0944 -0.0267
  172DOPE   GL3 2148  18.826   8.264  11.554 -0.3273  0.0530  0.2369
  172DOPE   E14 2149  18.943   8.064  11.323 -0.1930  0.1131  0.0265
  172DOPE   E25 2150  18.616   8.509  11.394 -0.0504 -0.0799 -0.0986
  172DOPE   S16 2151  18.965   7.963  10.934  0.1472  0.0433 -0.2064
  172DOPE   S17 2152  18.625   8.706  11.087  0.2800 -0.1230  0.0696
  172DOPE   SD8 2153  18.740   7.917  10.661  0.1373 -0.2851  0.3902
  172DOPE   SD9 2154  18.530   8.888  10.792 -0.0633  0.3004  0.1238
  172DOPE  SD10 2155  18.674   7.747  10.394 -0.2331  0.1249 -0.1066
  172DOPE  SD11 2156  18.466   8.888  10.470 -0.0854  0.3683 -0.0990
  172DOPE  SM12 2157  18.800   7.506  10.179 -0.1694  0.0111  0.1667
  172DOPE  SM13 2158  18.371   8.691  10.207 -0.2846  0.0935 -0.0532
  172DOPE  SM14 2159  18.542   7.307  10.167 -0.0896  0.1465 -0.4602
  172DOPE  SM15 2160  18.234   8.572   9.936  0.3941 -0.1219 -0.0313
  173DOPE   HH1 2161  17.944  13.170  11.557 -0.0153  0.2724 -0.0904
  173DOPE   PH2 2162  17.656  13.198  11.415 -0.1694 -0.0515  0.0456
  173DOPE   GL3 2163  17.460  12.956  11.217 -0.0767  0.0412  0.2707
  173DOPE   E14 2164  17.147  12.846  11.241  0.1476  0.1846  0.2354
  173DOPE   E25 2165  17.612  12.767  10.929 -0.1385 -0.1839 -0.1364
  173DOPE   S16 2166  16.876  12.821  10.934 -0.0557  0.4913  0.0589
  173DOPE   S17 2167  17.887  12.813  10.688 -0.2022 -0.4921 -0.1656
  173DOPE   SD8 2168  16.671  12.965  10.691  0.5722  0.1148 -0.0153
  173DOPE   SD9 2169  18.178  13.028  10.681  0.0256  0.1324 -0.1102
  173DOPE  SD10 2170  16.616  12.994  10.358 -0.3578  0.1045 -0.1326
  173DOPE  SD11 2171  18.295  13.235  10.505 -0.2235 -0.0793  0.1740
  173DOPE  SM12 2172  16.737  12.888  10.036  0.0511  0.3204  0.0151
  173DOPE  SM13 2173  18.338  13.326  10.141  0.0530 -0.0454  0.2600
  173DOPE  SM14 2174  16.828  12.891   9.703 -0.3639 -0.0809 -0.0772
  173DOPE  SM15 2175  18.273  13.467   9.844  0.5463  0.1076  0.0580
  174DOPE   HH1 2176  14.984   5.792  12.245  0.1818  0.0431  0.2672
  174DOPE   PH2 2177  14.672   5.868  12.120 -0.1205  0.2499  0.0158
  174DOPE   GL3 2178  14.596   5.932  11.780  0.2497  0.1970 -0.1375
  174DOPE   E14 2179  14.305   6.044  11.674  0.0385  0.0736 -0.0368
  174DOPE   E25 2180  14.585   5.619  11.641  0.1188  0.0648  0.2905
  174DOPE   S16 2181  14.243   5.959  11.359  0.0654 -0.4061 -0.4030
  174DOPE   S17 2182  14.874   5.468  11.396 -0.1223  0.0013 -0.2026
  174DOPE   SD8 2183  13.925   5.919  11.250  0.1305  0.2729  0.2300
  174DOPE   SD9 2184  15.086   5.192  11.418 -0.2724 -0.4019  0.0959
  174DOPE  SD10 2185  13.768   5.669  11.056  0.1657 -0.2102  0.0563
  174DOPE  SD11 2186  15.156   5.103  11.115  0.2439 -0.1333 -0.1644
  174DOPE  SM12 2187  13.755   5.695  10.736  0.1162 -0.2106 -0.0822
  174DOPE  SM13 2188  15.278   5.169  10.812  0.0410  0.0328  0.6308
  174DOPE  SM14 2189  13.585   5.577  10.450  0.0414  0.1375  0.0029
  174DOPE  SM15 2190  15.245   4.969  10.500 -0.2071 -0.1400  0.0429
  175DOPE   HH1 2191  12.473  14.363  11.927 -0.0269 -0.2251  0.0458
  175DOPE   PH2 2192  12.199  14.533  11.837 -0.0378 -0.2918 -0.1066
  175DOPE   GL3 2193  12.171  14.655  11.521 -0.0742 -0.6432 -0.1383
  175DOPE   E14 2194  12.436  14.865  11.486  0.0120 -0.0877 -0.2535
  175DOPE   E25 2195  11.884  14.813  11.363  0.1814 -0.1896  0.0563
  175DOPE   S16 2196  12.596  14.895  11.076 -0.0696 -0.0946  0.2396
  175DOPE   S17 2197  11.752  14.801  10.998 -0.1465  0.0473 -0.2316
  175DOPE   SD8 2198  12.797  14.941  10.821  0.3571 -0.2544 -0.0732
  175DOPE   SD9 2199  11.888  14.760  10.722 -0.2630  0.2586 -0.2918
  175DOPE  SD10 2200  12.895  14.934  10.490 -0.1358 -0.1217 -0.4786
  175DOPE  SD11 2201  12.022  14.538  10.484  0.1747  0.2304 -0.3109
  175DOPE  SM12 2202  12.829  14.746  10.210  0.1244 -0.0008 -0.1102
  175DOPE  SM13 2203  11.968  14.225  10.387 -0.5648  0.3300 -0.2092
  175DOPE  SM14 2204  12.975  14.534  10.003  0.2974  0.1572 -0.1413
  175DOPE  SM15 2205  11.794  14.013  10.188  0.1299 -0.1301 -0.2296
  176DOPE   HH1 2206  12.760   6.213  11.911 -0.2008  0.2831 -0.3279
  176DOPE   PH2 2207  13.071   6.163  11.979  0.0460  0.1982 -0.1148
  176DOPE   GL3 2208  13.309   6.076  11.726  0.2899 -0.1633 -0.0935
  176DOPE   E14 2209  13.629   6.097  11.644  0.0130 -0.0437  0.0685
  176DOPE   E25 2210  13.275   5.729  11.583 -0.2003  0.2283  0.2024
  176DOPE   S16 2211  13.905   6.318  11.481  0.2853  0.3431  0.4522
  176DOPE   S17 2212  13.228   5.482  11.307  0.1715 -0.0570  0.0271
  176DOPE   SD8 2213  14.020   6.336  11.184  0.1726  0.2691 -0.0689
  176DOPE   SD9 2214  13.317   5.370  10.995 -0.1911  0.1665  0.1324
  176DOPE  SD10 2215  13.952   6.321  10.870  0.1844  0.1699 -0.0456
  176DOPE  SD11 2216  13.252   5.288  10.679  0.1001 -0.1627  0.1554
  176DOPE  SM12 2217  13.757   6.282  10.542 -0.0496  0.2335  0.0763
  176DOPE  SM13 2218  13.096   5.430  10.420  0.0242 -0.3714 -0.5617
  176DOPE  SM14 2219  13.821   6.453  10.266 -0.1593  0.1865  0.6559
  176DOPE  SM15 2220  12.939   5.652  10.200 -0.3489  0.0902 -0.0917
  177DOPE   HH1 2221  16.294  19.032  11.710 -0.1175  0.2593  0.2615
  177DOPE   PH2 2222  16.111  18.811  11.576  0.1770 -0.0029  0.2697
  177DOPE   GL3 2223  15.791  18.938  11.483  0.1041  0.2012  0.2132
  177DOPE   E14 2224  15.478  19.041  11.585  0.0868  0.0857  0.2468
  177DOPE   E25 2225  15.810  18.861  11.115 -0.0246 -0.0173 -0.0895
  177DOPE   S16 2226  15.156  18.987  11.326 -0.2640 -0.1394  0.0593
  177DOPE   S17 2227  15.878  19.095  10.821 -0.4217 -0.1164 -0.4816
  177DOPE   SD8 2228  14.936  19.168  11.156 -0.1049  0.0627  0.2207
  177DOPE   SD9 2229  15.844  19.431  10.740 -0.0532 -0.5556 -0.1137
  177DOPE  SD10 2230  14.756  19.257  10.910 -0.3178  0.4028 -0.3294
  177DOPE  SD11 2231  15.694  19.661  10.509  0.0744 -0.1664  0.1637
  177DOPE  SM12 2232  14.470  19.200  10.684  0.1600 -0.3048 -0.2186
  177DOPE  SM13 2233  15.584  19.663  10.184 -0.0917  0.5453 -0.1633
  177DOPE  SM14 2234  14.267  19.144  10.408 -0.3117  0.1299 -0.1337
  177DOPE  SM15 2235  15.444  19.502   9.896 -0.2922  0.1874 -0.0389
  178DOPE   HH1 2236   5.898  19.093  11.958  0.3767  0.0758 -0.0872
  178DOPE   PH2 2237   5.882  19.023  11.644  0.0156 -0.1210  0.0273
  178DOPE   GL3 2238   6.095  18.860  11.479  0.0773 -0.3469 -0.2838
  178DOPE   E14 2239   6.009  18.526  11.465  0.1306  0.1675  0.0944
  178DOPE   E25 2240   5.923  18.864  11.160 -0.0879  0.0780 -0.0437
  178DOPE   S16 2241   6.046  18.304  11.134  0.1206 -0.1986  0.0359
  178DOPE   S17 2242   5.648  19.187  11.096 -0.0853  0.1781  0.0278
  178DOPE   SD8 2243   6.157  18.244  10.835  0.0388 -0.1587  0.0210
  178DOPE   SD9 2244   5.375  19.121  10.865 -0.1840  0.0822 -0.5770
  178DOPE  SD10 2245   6.446  18.297  10.646 -0.4448 -0.2837 -0.3155
  178DOPE  SD11 2246   5.203  19.036  10.608  0.0586  0.1381 -0.0429
  178DOPE  SM12 2247   6.668  18.524  10.516 -0.1474  0.0673  0.1385
  178DOPE  SM13 2248   5.101  18.860  10.337 -0.2883  0.0320 -0.3868
  178DOPE  SM14 2249   7.035  18.547  10.422  0.0975 -0.1210  0.0816
  178DOPE  SM15 2250   5.113  18.731  10.033  0.3009 -0.1409  0.0145
  179DOPE   HH1 2251   1.625   4.474  11.903  0.0324 -0.0727 -0.1324
  179DOPE   PH2 2252   1.361   4.263  11.780 -0.1240  0.0309 -0.0837
  179DOPE   GL3 2253   1.204   4.413  11.514  0.1547  0.5251 -0.0122
  179DOPE   E14 2254   1.368   4.686  11.398 -0.0099 -0.1961 -0.3893
  179DOPE   E25 2255   1.318   4.271  11.198  0.0328  0.0395 -0.2588
  179DOPE   S16 2256   1.600   4.593  11.111 -0.0149  0.2272 -0.2291
  179DOPE   S17 2257   1.622   4.178  10.913  0.1156 -0.1701  0.0793
  179DOPE   SD8 2258   1.900   4.608  10.934  0.2504 -0.0134  0.1106
  179DOPE   SD9 2259   1.867   4.245  10.677 -0.0730  0.0021  0.5745
  179DOPE  SD10 2260   2.001   4.649  10.601  0.0888 -0.2909  0.6556
  179DOPE  SD11 2261   2.094   4.064  10.509 -0.0111  0.4171  0.0532
  179DOPE  SM12 2262   1.893   4.609  10.274  0.2598 -0.0938  0.1175
  179DOPE  SM13 2263   2.318   3.825  10.483  0.0631 -0.0801 -0.0223
  179DOPE  SM14 2264   1.811   4.663   9.957  0.2105 -0.0677  0.0032
  179DOPE  SM15 2265   2.436   3.490  10.467  0.0058 -0.1406  0.0721
  180DOPE   HH1 2266   0.257   2.029  11.854  0.0930 -0.0909 -0.0929
  180DOPE   PH2 2267   0.175   2.080  11.549  0.1291 -0.0666  0.0561
  180DOPE   GL3 2268   0.375   2.269  11.325  0.0544  0.3068 -0.0301
  180DOPE   E14 2269   0.494   2.583  11.335  0.1605 -0.0253 -0.1774
  180DOPE   E25 2270   0.676   2.172  11.153 -0.3628 -0.1557 -0.1644
  180DOPE   S16 2271   0.467   2.811  11.045  0.1233  0.1714  0.0835
  180DOPE   S17 2272   0.766   2.392  10.830  0.7203 -0.1234 -0.4196
  180DOPE   SD8 2273   0.636   2.992  10.813  0.0135 -0.2433  0.0874
  180DOPE   SD9 2274   0.913   2.581  10.590  0.0055 -0.0669 -0.1083
  180DOPE  SD10 2275   0.746   3.067  10.514  0.3028 -0.0537  0.0656
  180DOPE  SD11 2276   1.082   2.643  10.288 -0.3547  0.0169  0.1308
  180DOPE  SM12 2277   0.752   3.009  10.167  0.3189  0.1966  0.0519
  180DOPE  SM13 2278   1.185   2.563   9.981  0.2187  0.1804  0.3708
  180DOPE  SM14 2279   0.947   2.954   9.899  0.0567  0.0134  0.0511
  180DOPE  SM15 2280   1.112   2.548   9.618 -0.7508 -0.0171 -0.2548
  181DOPE   HH1 2281   4.880  11.812  12.030  0.1386  0.0240  0.1270
  181DOPE   PH2 2282   4.896  12.069  11.821  0.1106  0.2445 -0.3124
  181DOPE   GL3 2283   4.644  12.064  11.571  0.0587  0.0969  0.0143
  181DOPE   E14 2284   4.609  12.373  11.431  0.0601  0.2026 -0.0484
  181DOPE   E25 2285   4.601  11.755  11.384 -0.1026  0.3414  0.2169
  181DOPE   S16 2286   4.789  12.533  11.128  0.3424 -0.0301 -0.4129
  181DOPE   S17 2287   4.424  11.594  11.045 -0.0383 -0.0458 -0.0071
  181DOPE   SD8 2288   5.059  12.525  10.920  0.0964  0.2659  0.2855
  181DOPE   SD9 2289   4.379  11.339  10.842  0.0879  0.1795 -0.2163
  181DOPE  SD10 2290   5.183  12.516  10.604  0.1956 -0.3025 -0.1499
  181DOPE  SD11 2291   4.304  11.338  10.543 -0.2359  0.1581 -0.1020
  181DOPE  SM12 2292   5.273  12.292  10.387  0.0721 -0.2251  0.3025
  181DOPE  SM13 2293   4.105  11.478  10.271  0.0187  0.3071  0.2676
  181DOPE  SM14 2294   5.486  12.084  10.259 -0.0057 -0.1133  0.0099
  181DOPE  SM15 2295   3.937  11.486   9.979  0.0187 -0.3532 -0.1106
  182DOPE   HH1 2296   9.007  10.394  11.632  0.1297  0.1915  0.0925
  182DOPE   PH2 2297   9.186  10.154  11.491 -0.1635 -0.1141  0.0143
  182DOPE   GL3 2298   9.134  10.168  11.177 -0.4232  0.0414  0.4204
  182DOPE   E14 2299   9.400  10.238  11.023 -0.1177  0.1789 -0.0999
  182DOPE   E25 2300   8.834  10.158  10.957 -0.0238 -0.0795  0.0755
  182DOPE   S16 2301   9.334  10.272  10.627  0.1242 -0.3401  0.4589
  182DOPE   S17 2302   8.787  10.222  10.542  0.1181  0.3256  0.2001
  182DOPE   SD8 2303   9.469  10.231  10.297 -0.2777 -0.1553 -0.0404
  182DOPE   SD9 2304   9.018  10.286  10.259 -0.3937 -0.1360  0.2329
  182DOPE  SD10 2305   9.557  10.430  10.047  0.3296  0.1989  0.3502
  182DOPE  SD11 2306   9.116  10.306   9.922  0.0282  0.0849  0.0948
  182DOPE  SM12 2307   9.595  10.742   9.955  0.3082 -0.1677 -0.1173
  182DOPE  SM13 2308   8.973  10.353   9.646  0.0628  0.2825 -0.0816
  182DOPE  SM14 2309   9.743  11.064  10.010  0.1352 -0.4440 -0.0938
  182DOPE  SM15 2310   8.759  10.467   9.420  0.3990  0.2672 -0.1385
  183DOPE   HH1 2311   5.848  12.763  11.809 -0.0402  0.4868  0.1900
  183DOPE   PH2 2312   5.973  13.073  11.766  0.0363  0.0389  0.0315
  183DOPE   GL3 2313   6.214  13.018  11.523  0.0956  0.3136  0.0185
  183DOPE   E14 2314   6.206  12.781  11.285 -0.1557 -0.0759 -0.0376
  183DOPE   E25 2315   6.408  13.235  11.278  0.2800  0.1133  0.1144
  183DOPE   S16 2316   6.201  12.784  10.858 -0.2627 -0.0023  0.1146
  183DOPE   S17 2317   6.262  13.360  10.925  0.1214  0.2110  0.0750
  183DOPE   SD8 2318   6.349  12.862  10.564 -0.1228 -0.1083 -0.0803
  183DOPE   SD9 2319   6.050  13.201  10.668 -0.3233  0.0259 -0.0046
  183DOPE  SD10 2320   6.249  12.799  10.274 -0.2911  0.1778  0.0591
  183DOPE  SD11 2321   5.791  13.157  10.453  0.1859 -0.3582  0.0690
  183DOPE  SM12 2322   6.034  12.852  10.085  0.0170 -0.0111 -0.2356
  183DOPE  SM13 2323   5.731  13.321  10.184  0.5623  0.3361  0.1219
  183DOPE  SM14 2324   5.819  12.853   9.809  0.3407 -0.1404  0.1537
  183DOPE  SM15 2325   5.490  13.563  10.174  0.3569  0.1324 -0.2724
  184DOPE   HH1 2326  18.894   1.334  11.627 -0.0122 -0.0341 -0.2628
  184DOPE   PH2 2327  19.102   1.085  11.660  0.1072 -0.1121  0.1614
  184DOPE   GL3 2328  19.227   1.067  11.346 -0.1297  0.0886 -0.2567
  184DOPE   E14 2329  19.445   0.839  11.243 -0.1213  0.0144 -0.0261
  184DOPE   E25 2330  19.397   1.349  11.165  0.1270 -0.3928  0.3756
  184DOPE   S16 2331  19.534   0.800  10.849 -0.0099  0.3802  0.0334
  184DOPE   S17 2332  19.373   1.375  10.811 -0.0881  0.0825 -0.1425
  184DOPE   SD8 2333  19.344   0.802  10.573 -0.1682 -0.1896  0.0917
  184DOPE   SD9 2334  19.332   1.389  10.462 -0.0172 -0.0612  0.3534
  184DOPE  SD10 2335  19.231   0.612  10.307 -0.0595 -0.0688  0.0238
  184DOPE  SD11 2336  19.224   1.540  10.226 -0.4383  0.0125 -0.0765
  184DOPE  SM12 2337  19.316   0.361  10.139 -0.0839  0.3613 -0.0280
  184DOPE  SM13 2338  19.371   1.839  10.120  0.3044 -0.1758 -0.2577
  184DOPE  SM14 2339  19.491   0.466   9.896 -0.0416  0.0582  0.0210
  184DOPE  SM15 2340  19.377   2.154   9.964 -0.3731  0.3254  0.2550
  185DOPE   HH1 2341   1.321   8.685  11.476 -0.2568 -0.3971 -0.1734
  185DOPE   PH2 2342   1.578   8.909  11.505  0.0010 -0.0017  0.1364
  185DOPE   GL3 2343   1.565   9.250  11.516  0.3242  0.2335 -0.0612
  185DOPE   E14 2344   1.382   9.510  11.545 -0.0471  0.2665 -0.1587
  185DOPE   E25 2345   1.620   9.299  11.144  0.0662  0.0101  0.2531
  185DOPE   S16 2346   1.359   9.898  11.337  0.1144  0.3147  0.4766
  185DOPE   S17 2347   1.442   9.150  10.752 -0.0944 -0.2113  0.0818
  185DOPE   SD8 2348   1.547   9.991  11.099  0.3470 -0.0099  0.3401
  185DOPE   SD9 2349   1.168   9.243  10.566 -0.1673 -0.2653 -0.1102
  185DOPE  SD10 2350   1.588   9.944  10.755  0.3205  0.0277  0.0483
  185DOPE  SD11 2351   1.150   9.398  10.278  0.0961 -0.1768 -0.3038
  185DOPE  SM12 2352   1.549   9.634  10.575  0.0287 -0.1862  0.0910
  185DOPE  SM13 2353   1.334   9.514  10.023 -0.4086  0.4154 -0.0961
  185DOPE  SM14 2354   1.748   9.399  10.453 -0.1004  0.0263  0.2640
  185DOPE  SM15 2355   1.181   9.705   9.800 -0.1196  0.2899  0.2359
  186DOPE   HH1 2356   3.926   8.941  11.938  0.0821  0.3300 -0.3666
  186DOPE   PH2 2357   3.843   9.150  11.703 -0.0999 -0.0814  0.0761
  186DOPE   GL3 2358   4.045   9.362  11.540 -0.1161 -0.3695 -0.3128
  186DOPE   E14 2359   4.368   9.421  11.655  0.1048 -0.0574  0.2018
  186DOPE   E25 2360   3.912   9.546  11.205  0.1305 -0.1236  0.0362
  186DOPE   S16 2361   4.674   9.294  11.490  0.0891 -0.3382 -0.3080
  186DOPE   S17 2362   3.576   9.372  11.049 -0.1378 -0.1186 -0.1150
  186DOPE   SD8 2363   4.858   9.215  11.194 -0.1984 -0.1307 -0.3090
  186DOPE   SD9 2364   3.446   9.184  10.818 -0.2175 -0.1699  0.1484
  186DOPE  SD10 2365   4.905   9.235  10.868 -0.2940 -0.0479 -0.3139
  186DOPE  SD11 2366   3.284   9.094  10.547  0.1369 -0.0345 -0.0294
  186DOPE  SM12 2367   4.759   9.267  10.578 -0.0005 -0.3942 -0.1741
  186DOPE  SM13 2368   3.088   9.275  10.372  0.3776  0.1137 -0.0786
  186DOPE  SM14 2369   4.682   9.438  10.335 -0.4959 -0.2001  0.1646
  186DOPE  SM15 2370   2.919   9.298  10.113 -0.2082  0.3834  0.1324
  187DOPE   HH1 2371   3.184  15.771  11.753  0.3131 -0.1958 -0.4484
  187DOPE   PH2 2372   3.302  15.462  11.790 -0.0302 -0.0782  0.2157
  187DOPE   GL3 2373   3.527  15.370  11.561  0.3257  0.1384  0.1337
  187DOPE   E14 2374   3.656  15.501  11.309 -0.0538  0.1586 -0.2609
  187DOPE   E25 2375   3.477  14.997  11.450 -0.0322  0.2861  0.0099
  187DOPE   S16 2376   4.023  15.590  11.125  0.0008  0.4558  0.5625
  187DOPE   S17 2377   3.588  14.653  11.236  0.1287 -0.0160  0.0860
  187DOPE   SD8 2378   4.207  15.685  10.856 -0.2418 -0.0014 -0.0763
  187DOPE   SD9 2379   3.579  14.438  11.000 -0.3833 -0.1930 -0.0725
  187DOPE  SD10 2380   4.400  15.615  10.602 -0.0460  0.2194  0.1333
  187DOPE  SD11 2381   3.804  14.343  10.759 -0.1967  0.0671  0.2464
  187DOPE  SM12 2382   4.541  15.327  10.559 -0.1763 -0.0765 -0.1713
  187DOPE  SM13 2383   4.018  14.465  10.528  0.2221 -0.1686 -0.3757
  187DOPE  SM14 2384   4.778  15.178  10.384 -0.3109  0.1178 -0.2310
  187DOPE  SM15 2385   4.043  14.567  10.170 -0.1467 -0.1778 -0.1165
  188DOPE   HH1 2386  17.531   0.116  11.780 -0.1888 -0.1101 -0.0383
  188DOPE   PH2 2387  17.705   0.358  11.644 -0.0999  0.1777  0.2108
  188DOPE   GL3 2388  17.789   0.238  11.363 -0.0263  0.1068  0.1305
  188DOPE   E14 2389  18.102   0.284  11.229  0.1133 -0.0210  0.0031
  188DOPE   E25 2390  17.430   0.091  11.318  0.1385 -0.0977  0.0515
  188DOPE   S16 2391  18.064   0.556  10.929  0.0061 -0.0210 -0.3168
  188DOPE   S17 2392  17.428  -0.075  10.946 -0.1671 -0.2107  0.2272
  188DOPE   SD8 2393  18.130   0.831  10.733 -0.2708 -0.0464  0.3321
  188DOPE   SD9 2394  17.245  -0.154  10.691  0.1034  0.4774 -0.0248
  188DOPE  SD10 2395  17.927   0.953  10.514  0.0019  0.4437  0.1682
  188DOPE  SD11 2396  17.255  -0.067  10.354  0.0038  0.0135  0.2426
  188DOPE  SM12 2397  17.552   0.971  10.524  0.1766 -0.2511 -0.1705
  188DOPE  SM13 2398  17.262   0.199  10.155  0.1873 -0.0180  0.2068
  188DOPE  SM14 2399  17.292   1.166  10.448 -0.3204  0.3214  0.0963
  188DOPE  SM15 2400  17.283   0.399   9.896 -0.3609 -0.4422 -0.3429
  189DOPC   CH1 2401  14.985   9.629  11.825  0.0378  0.2039  0.0330
  189DOPC   PH2 2402  15.241   9.965  11.708  0.0788  0.0751  0.1516
  189DOPC   GL3 2403  15.554   9.836  11.646 -0.3445  0.2460  0.1127
  189DOPC   E14 2404  15.741   9.570  11.717 -0.4316 -0.1146 -0.0542
  189DOPC   E25 2405  15.442   9.653  11.379  0.1566 -0.1183 -0.1837
  189DOPC   S16 2406  15.733   9.307  11.401 -0.2499  0.4744  0.3080
  189DOPC   S17 2407  15.448   9.649  11.005 -0.4953 -0.0368 -0.3330
  189DOPC   SD8 2408  15.534   9.111  11.238  0.2748 -0.1995 -0.0362
  189DOPC   SD9 2409  15.372   9.569  10.721  0.2813 -0.0719  0.0160
  189DOPC  SD10 2410  15.562   9.043  10.899 -0.1181 -0.2356 -0.0378
  189DOPC  SD11 2411  15.143   9.537  10.469 -0.2556  0.1270 -0.1017
  189DOPC  SM12 2412  15.681   9.121  10.559  0.1402 -0.0444  0.0217
  189DOPC  SM13 2413  14.847   9.616  10.299 -0.2768  0.2050  0.0486
  189DOPC  SM14 2414  15.642   9.251  10.259 -0.1371  0.2438  0.2987
  189DOPC  SM15 2415  14.792   9.460  10.003  0.0153  0.2941 -0.0620
  190DOPC   CH1 2416  18.301   5.064  11.755 -0.3990  0.0395  0.0959
  190DOPC   PH2 2417  18.010   4.764  11.780 -0.1633  0.0324 -0.0929
  190DOPC   GL3 2418  18.180   4.496  11.587  0.2148 -0.0402 -0.1465
  190DOPC   E14 2419  18.079   4.174  11.604 -0.1102  0.1810 -0.0765
  190DOPC   E25 2420  18.525   4.498  11.488 -0.0153 -0.1524  0.0452
  190DOPC   S16 2421  17.946   3.923  11.288  0.4715  0.1394 -0.0034
  190DOPC   S17 2422  18.732   4.623  11.181 -0.0622 -0.0937  0.1495
  190DOPC   SD8 2423  18.026   3.590  11.163 -0.2083 -0.1665  0.0587
  190DOPC   SD9 2424  18.578   4.659  10.899 -0.0439  0.0378 -0.2663
  190DOPC  SD10 2425  18.179   3.540  10.880  0.4436  0.3222  0.1127
  190DOPC  SD11 2426  18.402   4.526  10.670 -0.1274 -0.3040 -0.1926
  190DOPC  SM12 2427  18.432   3.580  10.670 -0.3162 -0.2144 -0.0092
  190DOPC  SM13 2428  18.398   4.272  10.413  0.0263  0.5730 -0.4147
  190DOPC  SM14 2429  18.564   3.604  10.352  0.1740  0.1461  0.0561
  190DOPC  SM15 2430  18.470   4.027  10.236 -0.0801  0.2619  0.0231
  191DOPC   CH1 2431  11.667   6.884  12.142 -0.1310 -0.1389 -0.5709
  191DOPC   PH2 2432  11.812   6.525  11.931  0.0013  0.0780 -0.1131
  191DOPC   GL3 2433  11.689   6.205  11.901 -0.0275  0.0387  0.2489
  191DOPC   E14 2434  11.390   6.165  12.033 -0.2911 -0.0404 -0.0921
  191DOPC   E25 2435  11.711   5.985  11.589  0.0505 -0.2544 -0.2724
  191DOPC   S16 2436  11.086   5.960  11.865  0.4389  0.0097  0.1116
  191DOPC   S17 2437  11.642   6.085  11.191  0.3649  0.0025  0.2739
  191DOPC   SD8 2438  10.913   6.116  11.582 -0.4755  0.2129 -0.0731
  191DOPC   SD9 2439  11.904   6.258  10.972 -0.1074  0.1871  0.0221
  191DOPC  SD10 2440  11.002   6.209  11.269  0.2995 -0.0509 -0.2377
  191DOPC  SD11 2441  12.024   6.265  10.677  0.3714  0.1205  0.0967
  191DOPC  SM12 2442  11.262   6.299  11.078 -0.1236  0.0557  0.2493
  191DOPC  SM13 2443  11.904   6.263  10.377  0.1154 -0.2449 -0.0816
  191DOPC  SM14 2444  11.468   6.183  10.809 -0.0738 -0.1112 -0.1991
  191DOPC  SM15 2445  11.738   6.435  10.132 -0.1162  0.6088 -0.1022
  192DOPC   CH1 2446  17.993   3.725  12.247 -0.0340 -0.1476  0.0290
  192DOPC   PH2 2447  17.891   3.751  11.854  0.1457 -0.0675 -0.1652
  192DOPC   GL3 2448  18.090   3.554  11.679 -0.2880  0.0912  0.4366
  192DOPC   E14 2449  18.117   3.331  11.464 -0.1633 -0.0640  0.1640
  192DOPC   E25 2450  18.381   3.749  11.663  0.0835  0.0256 -0.0504
  192DOPC   S16 2451  18.416   3.243  11.220  0.4066  0.1315 -0.2775
  192DOPC   S17 2452  18.489   3.849  11.269  0.0748 -0.3086 -0.1560
  192DOPC   SD8 2453  18.709   3.372  11.102  0.1358 -0.0147  0.3613
  192DOPC   SD9 2454  18.779   3.878  11.132  0.0736 -0.1165 -0.2007
  192DOPC  SD10 2455  18.905   3.418  10.849  0.1644 -0.3063  0.0202
  192DOPC  SD11 2456  18.952   3.873  10.842 -0.1087  0.3105  0.0414
  192DOPC  SM12 2457  18.860   3.301  10.524 -0.2132 -0.2913 -0.2892
  192DOPC  SM13 2458  18.926   3.768  10.514 -0.1289  0.1156  0.1764
  192DOPC  SM14 2459  18.679   3.194  10.240 -0.3628  0.2417 -0.0185
  192DOPC  SM15 2460  19.008   3.808  10.205  0.2953 -0.0727  0.2768
  193DOPC   CH1 2461  11.210   3.975  12.559 -0.0135 -0.0935  0.2048
  193DOPC   PH2 2462  11.525   3.826  12.311 -0.0801 -0.1091 -0.0233
  193DOPC   GL3 2463  11.461   3.917  11.995  0.0370  0.0418  0.2001
  193DOPC   E14 2464  11.559   3.726  11.750  0.1982  0.1255 -0.3843
  193DOPC   E25 2465  11.413   4.271  11.958 -0.1257  0.1732 -0.0694
  193DOPC   S16 2466  11.787   3.839  11.405 -0.0931  0.0195  0.1499
  193DOPC   S17 2467  11.472   4.355  11.569  0.1415 -0.5989  0.1020
  193DOPC   SD8 2468  12.011   3.757  11.142 -0.0797  0.2890 -0.0528
  193DOPC   SD9 2469  11.448   4.500  11.318  0.0566 -0.1211  0.0835
  193DOPC  SD10 2470  11.943   3.644  10.825 -0.1217  0.0208  0.2926
  193DOPC  SD11 2471  11.405   4.501  10.990  0.1137 -0.4023  0.2607
  193DOPC  SM12 2472  12.064   3.379  10.731 -0.0076 -0.2337 -0.0244
  193DOPC  SM13 2473  11.405   4.304  10.698  0.2119  0.1526 -0.2117
  193DOPC  SM14 2474  12.164   3.155  10.491  0.2686  0.2126  0.2462
  193DOPC  SM15 2475  11.274   4.251  10.373 -0.3044  0.1921 -0.0824
  194DOPC   CH1 2476   1.006  11.347  11.417  0.1634 -0.0404  0.1907
  194DOPC   PH2 2477   0.711  11.648  11.448 -0.0980  0.0404  0.1173
  194DOPC   GL3 2478   0.474  11.416  11.382 -0.1583 -0.3649  0.1505
  194DOPC   E14 2479   0.591  11.205  11.170 -0.0735 -0.0807  0.1593
  194DOPC   E25 2480   0.180  11.647  11.366 -0.0872 -0.0881  0.0368
  194DOPC   S16 2481   0.407  11.002  10.821  0.0211  0.1696 -0.0660
  194DOPC   S17 2482   0.092  11.878  11.045 -0.2443  0.1163 -0.2794
  194DOPC   SD8 2483   0.545  10.715  10.705 -0.0540  0.0273  0.2567
  194DOPC   SD9 2484  -0.059  12.137  10.957  0.1537 -0.5238  0.1207
  194DOPC  SD10 2485   0.621  10.652  10.375 -0.1649  0.5507 -0.2230
  194DOPC  SD11 2486  -0.152  12.265  10.661 -0.1678  0.2434  0.4053
  194DOPC  SM12 2487   0.600  10.814  10.097  0.5218  0.5127 -0.0139
  194DOPC  SM13 2488  -0.362  12.201  10.438  0.1526  0.2926 -0.2840
  194DOPC  SM14 2489   0.718  11.035   9.889  0.1472 -0.1337  0.2846
  194DOPC  SM15 2490  -0.494  12.312  10.172 -0.3029  0.0732  0.0677
  195DOPC   CH1 2491  11.366  12.566  12.363  0.2110  0.1873  0.0662
  195DOPC   PH2 2492  11.062  12.535  12.056  0.1162  0.0450  0.0107
  195DOPC   GL3 2493  11.187  12.510  11.738 -0.0252  0.1083 -0.1663
  195DOPC   E14 2494  11.466  12.579  11.597  0.2586  0.2274  0.0084
  195DOPC   E25 2495  11.029  12.208  11.637 -0.1986  0.0011 -0.1350
  195DOPC   S16 2496  11.537  12.530  11.158 -0.0647  0.1522  0.0683
  195DOPC   S17 2497  10.815  12.047  11.396 -0.2905  0.0469 -0.2069
  195DOPC   SD8 2498  11.581  12.340  10.894 -0.1781  0.2522  0.0700
  195DOPC   SD9 2499  10.493  12.019  11.224 -0.0538  0.0511  0.1432
  195DOPC  SD10 2500  11.679  12.473  10.644  0.2903 -0.0381  0.0301
  195DOPC  SD11 2501  10.287  11.895  10.995 -0.0525  0.2380 -0.1432
  195DOPC  SM12 2502  11.638  12.683  10.418  0.2642  0.2522  0.0471
  195DOPC  SM13 2503  10.287  11.778  10.665 -0.0761  0.1389 -0.0200
  195DOPC  SM14 2504  11.471  12.778  10.128  0.0710 -0.2914  0.3407
  195DOPC  SM15 2505  10.155  11.518  10.462  0.1631  0.2136  0.1312
  196DOPC   CH1 2506   6.289  12.878  12.087 -0.0256 -0.0004 -0.0616
  196DOPC   PH2 2507   6.289  13.288  12.056  0.2186  0.0038 -0.1810
  196DOPC   GL3 2508   6.474  13.321  11.769 -0.1397 -0.2357  0.3159
  196DOPC   E14 2509   6.540  13.000  11.731 -0.0544  0.1850  0.0240
  196DOPC   E25 2510   6.596  13.626  11.609 -0.3223  0.1278  0.1749
  196DOPC   S16 2511   6.588  12.676  11.401 -0.1149  0.1709  0.3212
  196DOPC   S17 2512   6.840  13.416  11.372 -0.1878 -0.0988 -0.1572
  196DOPC   SD8 2513   6.785  12.647  11.127  0.1666  0.0473 -0.0759
  196DOPC   SD9 2514   6.959  13.104  11.299 -0.3261  0.1396 -0.0486
  196DOPC  SD10 2515   6.865  12.801  10.833  0.2049  0.0149  0.2737
  196DOPC  SD11 2516   7.227  13.085  11.113 -0.2094 -0.2567  0.0973
  196DOPC  SM12 2517   6.808  13.000  10.580 -0.0903  0.2045 -0.1907
  196DOPC  SM13 2518   7.291  13.050  10.762  0.0575 -0.1102  0.0685
  196DOPC  SM14 2519   6.831  12.892  10.276 -0.1676  0.0412 -0.0803
  196DOPC  SM15 2520   7.445  13.017  10.464 -0.1830 -0.0965  0.1368
  197DOPC   CH1 2521  18.299   1.751  11.929  0.1621  0.0485  0.2842
  197DOPC   PH2 2522  17.928   1.735  11.733 -0.0690 -0.1413  0.2642
  197DOPC   GL3 2523  17.728   1.991  11.707  0.1232 -0.2644  0.2047
  197DOPC   E14 2524  17.474   1.878  11.523 -0.0160 -0.0222 -0.0458
  197DOPC   E25 2525  17.909   2.321  11.755 -0.0423  0.0911 -0.0690
  197DOPC   S16 2526  17.540   1.605  11.177  0.3353 -0.3940 -0.3899
  197DOPC   S17 2527  18.152   2.495  11.559  0.3677 -0.0803  0.0536
  197DOPC   SD8 2528  17.684   1.649  10.892 -0.1541  0.3664  0.1938
  197DOPC   SD9 2529  18.227   2.709  11.290 -0.3151  0.1756 -0.0391
  197DOPC  SD10 2530  17.673   1.689  10.557 -0.0587 -0.0625  0.5642
  197DOPC  SD11 2531  18.447   2.830  11.062 -0.1717 -0.0889  0.0959
  197DOPC  SM12 2532  17.444   1.704  10.359 -0.0172  0.1321 -0.0835
  197DOPC  SM13 2533  18.599   2.735  10.783  0.0885 -0.0526  0.5369
  197DOPC  SM14 2534  17.145   1.532  10.302  0.1713  0.0394 -0.2966
  197DOPC  SM15 2535  18.779   2.635  10.517  0.0923  0.0960 -0.3832
  198DOPC   CH1 2536   5.227  11.347  11.917 -0.1975  0.3414 -0.0719
  198DOPC   PH2 2537   4.961  11.589  11.682 -0.0201 -0.0427  0.0740
  198DOPC   GL3 2538   5.141  11.650  11.379 -0.0604 -0.0439 -0.1060
  198DOPC   E14 2539   5.108  11.984  11.290 -0.1300 -0.0526 -0.0793
  198DOPC   E25 2540   5.006  11.379  11.182 -0.3846  0.1680 -0.2131
  198DOPC   S16 2541   4.813  12.047  11.007  0.0140 -0.3075  0.1284
  198DOPC   S17 2542   4.882  11.398  10.764  0.0519 -0.3620 -0.1619
  198DOPC   SD8 2543   4.538  11.985  10.852  0.5388 -0.1926  0.0721
  198DOPC   SD9 2544   4.672  11.536  10.523  0.1296  0.2792  0.2041
  198DOPC  SD10 2545   4.425  11.958  10.568  0.1446 -0.0252  0.0528
  198DOPC  SD11 2546   4.722  11.602  10.177 -0.4913 -0.3948  0.2010
  198DOPC  SM12 2547   4.563  12.098  10.280  0.3144 -0.1793 -0.0280
  198DOPC  SM13 2548   4.580  11.521   9.856 -0.0865  0.3605 -0.2243
  198DOPC  SM14 2549   4.717  12.247  10.035 -0.0778  0.0122  0.1884
  198DOPC  SM15 2550   4.344  11.345   9.670  0.1067  0.1213 -0.2192
  199DOPC   CH1 2551  10.787  11.086  12.102 -0.0362  0.0217 -0.1905
  199DOPC   PH2 2552  11.185  11.001  12.023  0.0078  0.2159  0.0301
  199DOPC   GL3 2553  11.320  11.034  11.707 -0.2235 -0.0546  0.0851
  199DOPC   E14 2554  11.621  10.898  11.675  0.2861 -0.0576  0.0744
  199DOPC   E25 2555  11.399  11.337  11.493 -0.0740  0.1080  0.2058
  199DOPC   S16 2556  11.814  10.761  11.368  0.3567  0.5816  0.0248
  199DOPC   S17 2557  11.419  11.276  11.085  0.1204 -0.0441  0.1120
  199DOPC   SD8 2558  11.919  10.867  11.080 -0.1654  0.6159  0.2541
  199DOPC   SD9 2559  11.307  11.094  10.825  0.2714  0.3654  0.3183
  199DOPC  SD10 2560  11.892  10.800  10.747  0.1339  0.1728 -0.2851
  199DOPC  SD11 2561  11.291  10.914  10.552 -0.3269  0.5608  0.2485
  199DOPC  SM12 2562  11.734  10.575  10.538  0.2127  0.2031  0.4770
  199DOPC  SM13 2563  11.289  10.877  10.207  0.1392  0.0202 -0.2560
  199DOPC  SM14 2564  11.595  10.529  10.203 -0.0059  0.2508  0.1871
  199DOPC  SM15 2565  11.279  10.804   9.879 -0.3359 -0.4475 -0.0193
  200DOPC   CH1 2566   4.768  16.110  12.243 -0.0639 -0.1476 -0.2745
  200DOPC   PH2 2567   4.684  16.260  11.863 -0.2077 -0.2446  0.0273
  200DOPC   GL3 2568   4.961  16.403  11.736 -0.0723  0.1632  0.3389
  200DOPC   E14 2569   5.256  16.296  11.835  0.1604 -0.1432 -0.1198
  200DOPC   E25 2570   5.095  16.697  11.556  0.2281 -0.0876 -0.0500
  200DOPC   S16 2571   5.447  16.394  11.477  0.3778  0.0924 -0.0725
  200DOPC   S17 2572   5.342  16.820  11.269 -0.0214  0.2212  0.1793
  200DOPC   SD8 2573   5.595  16.390  11.144 -0.1566 -0.2189  0.1478
  200DOPC   SD9 2574   5.682  16.856  11.233 -0.0436  0.0153 -0.2808
  200DOPC  SD10 2575   5.522  16.578  10.898  0.1293 -0.1354 -0.0303
  200DOPC  SD11 2576   5.910  16.963  11.019  0.2936 -0.1804 -0.2886
  200DOPC  SM12 2577   5.538  16.868  10.740 -0.1383 -0.1526  0.0824
  200DOPC  SM13 2578   6.014  16.881  10.714 -0.4094  0.2942 -0.0486
  200DOPC  SM14 2579   5.659  16.988  10.446  0.0548  0.1991  0.1184
  200DOPC  SM15 2580   6.179  16.685  10.481  0.3393 -0.4382  0.1200
  201DOPC   CH1 2581   8.213  10.477  12.146 -0.1411 -0.0418 -0.0143
  201DOPC   PH2 2582   8.321  10.528  11.677 -0.2890  0.1186 -0.1610
  201DOPC   GL3 2583   8.499  10.366  11.429  0.1829  0.0956 -0.2165
  201DOPC   E14 2584   8.672  10.087  11.500  0.1677 -0.1522 -0.1101
  201DOPC   E25 2585   8.473  10.389  11.102 -0.2333 -0.1667  0.0755
  201DOPC   S16 2586   8.892   9.779  11.340  0.0784 -0.0612  0.2108
  201DOPC   S17 2587   8.306  10.359  10.740  0.2598 -0.1341  0.0019
  201DOPC   SD8 2588   9.096   9.719  11.049  0.2409  0.1013 -0.1331
  201DOPC   SD9 2589   8.229  10.307  10.446 -0.1205  0.3384  0.5266
  201DOPC  SD10 2590   9.073   9.543  10.757  0.1974  0.0847  0.1459
  201DOPC  SD11 2591   8.362  10.237  10.137 -0.2693  0.1511 -0.2132
  201DOPC  SM12 2592   8.950   9.366  10.483 -0.3540 -0.2493 -0.3712
  201DOPC  SM13 2593   8.626  10.187   9.922 -0.2134 -0.0072 -0.0259
  201DOPC  SM14 2594   9.052   9.348  10.146 -0.0313 -0.1785  0.1514
  201DOPC  SM15 2595   8.833   9.960   9.724  0.1335 -0.0040 -0.0694
  202DOPC   CH1 2596   3.989   8.522  11.842  0.0218  0.3313  0.0811
  202DOPC   PH2 2597   3.700   8.757  11.597 -0.0176 -0.1030  0.0996
  202DOPC   GL3 2598   3.500   8.539  11.417 -0.2155 -0.3424  0.0689
  202DOPC   E14 2599   3.560   8.220  11.471 -0.0112 -0.1642 -0.3925
  202DOPC   E25 2600   3.370   8.705  11.127 -0.0127 -0.2052 -0.0740
  202DOPC   S16 2601   3.638   8.022  11.186 -0.1603 -0.0444 -0.1802
  202DOPC   S17 2602   3.050   8.669  10.913  0.0522 -0.1768  0.0696
  202DOPC   SD8 2603   3.742   7.922  10.905  0.1702  0.1328 -0.1398
  202DOPC   SD9 2604   2.756   8.745  10.754  0.0257 -0.2300  0.1486
  202DOPC  SD10 2605   3.682   7.870  10.561  0.1715 -0.0448 -0.3326
  202DOPC  SD11 2606   2.598   8.847  10.484 -0.1148  0.0004  0.0570
  202DOPC  SM12 2607   3.496   7.829  10.311  0.2269 -0.0389 -0.0175
  202DOPC  SM13 2608   2.573   8.978  10.148  0.0767  0.3288 -0.0549
  202DOPC  SM14 2609   3.452   7.807   9.981  0.1159  0.1131 -0.0822
  202DOPC  SM15 2610   2.619   8.999   9.816  0.1948 -0.4164  0.0444
  203DOPC   CH1 2611   6.510   3.670  11.936  0.1126  0.0154 -0.2279
  203DOPC   PH2 2612   6.156   3.946  11.936 -0.0662 -0.0982 -0.0877
  203DOPC   GL3 2613   5.898   3.824  11.778  0.0225  0.2760  0.0170
  203DOPC   E14 2614   5.589   3.867  11.875 -0.0216  0.0191  0.1829
  203DOPC   E25 2615   5.912   3.776  11.411  0.2204 -0.0952  0.2956
  203DOPC   S16 2616   5.299   4.031  11.667 -0.3101 -0.1345  0.1863
  203DOPC   S17 2617   6.009   3.506  11.170 -0.2645 -0.0942  0.0433
  203DOPC   SD8 2618   5.118   4.133  11.422 -0.0292 -0.0328 -0.0942
  203DOPC   SD9 2619   6.237   3.431  10.941  0.0466  0.1613 -0.0250
  203DOPC  SD10 2620   5.065   4.205  11.116 -0.0444  0.2445  0.4053
  203DOPC  SD11 2621   6.331   3.382  10.637 -0.1018  0.1822  0.0772
  203DOPC  SM12 2622   5.196   4.342  10.885  0.0872 -0.4333  0.0496
  203DOPC  SM13 2623   6.231   3.295  10.300 -0.0538 -0.1278 -0.2754
  203DOPC  SM14 2624   5.048   4.426  10.585  0.0757 -0.0660  0.3042
  203DOPC  SM15 2625   6.077   3.509  10.092 -0.1684 -0.0820 -0.3813
  204DOPC   CH1 2626   5.179   5.637  12.311 -0.0718  0.0118 -0.0338
  204DOPC   PH2 2627   5.120   5.636  11.905 -0.0580 -0.0973 -0.0341
  204DOPC   GL3 2628   5.178   5.788  11.620 -0.1993  0.1265  0.1593
  204DOPC   E14 2629   5.001   5.929  11.394  0.3839 -0.1232  0.2897
  204DOPC   E25 2630   5.483   5.889  11.453  0.7241  0.1255 -0.1053
  204DOPC   S16 2631   5.041   6.203  11.115 -0.2895  0.1568 -0.1514
  204DOPC   S17 2632   5.558   5.859  11.012  0.0364  0.1396 -0.1177
  204DOPC   SD8 2633   5.184   6.425  10.953 -0.1347  0.2810 -0.0288
  204DOPC   SD9 2634   5.706   6.095  10.804  0.2625 -0.1993 -0.1461
  204DOPC  SD10 2635   5.315   6.485  10.651  0.2738 -0.1839 -0.4454
  204DOPC  SD11 2636   5.874   6.204  10.523 -0.0651 -0.2573 -0.1177
  204DOPC  SM12 2637   5.314   6.223  10.431 -0.2249  0.0633  0.0504
  204DOPC  SM13 2638   5.780   6.102  10.222  0.3083 -0.3271 -0.0603
  204DOPC  SM14 2639   5.357   5.896  10.471 -0.2291 -0.4379  0.2783
  204DOPC  SM15 2640   5.516   5.948  10.057  0.0652  0.1335 -0.1947
  205DOPC   CH1 2641   4.851  18.895  12.205 -0.1259 -0.2001 -0.0751
  205DOPC   PH2 2642   4.604  18.812  11.863 -0.0658  0.0608 -0.2327
  205DOPC   GL3 2643   4.683  18.830  11.533 -0.5824  0.1796 -0.1429
  205DOPC   E14 2644   4.523  19.071  11.375 -0.3401  0.1429  0.0433
  205DOPC   E25 2645   4.800  18.537  11.351 -0.0672  0.0719  0.1364
  205DOPC   S16 2646   4.451  19.385  11.129 -0.0329 -0.1344 -0.1156
  205DOPC   S17 2647   4.691  18.229  11.083  0.3193 -0.0091 -0.2800
  205DOPC   SD8 2648   4.563  19.539  10.859 -0.3694  0.4206  0.0248
  205DOPC   SD9 2649   4.566  17.936  10.931 -0.0534 -0.2563 -0.0940
  205DOPC  SD10 2650   4.464  19.542  10.549 -0.1935  0.3602  0.0298
  205DOPC  SD11 2651   4.618  17.822  10.615 -0.6451 -0.0774 -0.1593
  205DOPC  SM12 2652   4.212  19.574  10.335  0.0278 -0.0162  0.1259
  205DOPC  SM13 2653   4.658  17.862  10.259  0.2143 -0.1258  0.1993
  205DOPC  SM14 2654   4.001  19.795  10.099  0.0582  0.2835 -0.0692
  205DOPC  SM15 2655   4.578  18.026   9.981  0.0401 -0.0506 -0.2863
  206DOPC   CH1 2656   6.650   8.614  11.974 -0.0225  0.0792 -0.2522
  206DOPC   PH2 2657   7.030   8.657  11.786  0.0263  0.0393  0.2115
  206DOPC   GL3 2658   7.154   8.741  11.474 -0.4027  0.2670  0.1678
  206DOPC   E14 2659   7.310   9.030  11.451  0.0495  0.3880 -0.0605
  206DOPC   E25 2660   6.992   8.699  11.156  0.1375  0.1389 -0.0854
  206DOPC   S16 2661   7.420   9.175  11.108 -0.0959 -0.0107 -0.2707
  206DOPC   S17 2662   6.636   8.623  10.984 -0.3869 -0.0849  0.0372
  206DOPC   SD8 2663   7.716   9.220  10.974 -0.3736 -0.0635  0.0494
  206DOPC   SD9 2664   6.325   8.714  10.806  0.5268  0.3805  0.0778
  206DOPC  SD10 2665   7.935   9.346  10.743  0.2413 -0.2098  0.2003
  206DOPC  SD11 2666   6.207   8.769  10.486  0.2150  0.1925 -0.0532
  206DOPC  SM12 2667   8.107   9.398  10.455 -0.0870 -0.1654  0.3801
  206DOPC  SM13 2668   6.189   8.631  10.179 -0.3427 -0.2010  0.3752
  206DOPC  SM14 2669   7.881   9.275  10.217  0.1551  0.2325  0.1030
  206DOPC  SM15 2670   6.274   8.518   9.889 -0.1987  0.1711  0.5188
  207DOPC   CH1 2671  10.634  12.322  11.880  0.1356  0.3311  0.2317
  207DOPC   PH2 2672  10.648  12.766  11.851 -0.2785 -0.1583  0.4784
  207DOPC   GL3 2673  10.573  12.928  11.540 -0.0019  0.3239  0.4036
  207DOPC   E14 2674  10.281  13.027  11.427  0.0807 -0.0053  0.1011
  207DOPC   E25 2675  10.851  12.819  11.321  0.2117 -0.3052  0.2792
  207DOPC   S16 2676  10.170  13.139  11.021 -0.3138 -0.3944 -0.0940
  207DOPC   S17 2677  11.033  12.494  11.170  0.1860 -0.0565  0.0946
  207DOPC   SD8 2678   9.906  13.044  10.847 -0.1545 -0.0778  0.0269
  207DOPC   SD9 2679  11.144  12.250  11.002 -0.1118 -0.2556  0.0553
  207DOPC  SD10 2680   9.662  13.100  10.629  0.0385 -0.2041 -0.1760
  207DOPC  SD11 2681  11.164  12.121  10.667 -0.4517  0.4906 -0.1854
  207DOPC  SM12 2682   9.528  13.322  10.474 -0.0158 -0.4036 -0.4927
  207DOPC  SM13 2683  11.168  12.196  10.312  0.4206 -0.2377 -0.1158
  207DOPC  SM14 2684   9.662  13.649  10.432 -0.2359  0.1259  0.0624
  207DOPC  SM15 2685  11.232  12.408  10.016 -0.0549 -0.3181 -0.4744
  208DOPC   CH1 2686  12.234  15.577  12.012  0.0120 -0.1590  0.1032
  208DOPC   PH2 2687  12.613  15.658  11.743  0.1797  0.0637 -0.1646
  208DOPC   GL3 2688  12.669  15.499  11.420 -0.1911  0.3907 -0.0599
  208DOPC   E14 2689  12.922  15.691  11.347 -0.3729  0.1995 -0.2073
  208DOPC   E25 2690  12.469  15.349  11.144 -0.1190  0.2134  0.1022
  208DOPC   S16 2691  13.098  15.793  11.062 -0.4486  0.3243  0.1871
  208DOPC   S17 2692  12.236  15.532  10.879 -0.5350 -0.1914 -0.0793
  208DOPC   SD8 2693  13.187  16.026  10.828 -0.1881  0.1997  0.0895
  208DOPC   SD9 2694  12.200  15.592  10.526  0.0338 -0.3599 -0.1295
  208DOPC  SD10 2695  13.118  16.181  10.540 -0.0990  0.3573  0.5817
  208DOPC  SD11 2696  12.317  15.647  10.226 -0.1827 -0.1709 -0.0660
  208DOPC  SM12 2697  12.860  16.265  10.306  0.0961 -0.2002  0.1320
  208DOPC  SM13 2698  12.568  15.740  10.012 -0.2819 -0.0712  0.0645
  208DOPC  SM14 2699  12.560  16.180  10.212 -0.2195 -0.0129  0.3307
  208DOPC  SM15 2700  12.895  15.768   9.943 -0.0763 -0.0286 -0.1593
  209DOPC   CH1 2701  19.083   5.509  11.743 -0.1324 -0.0099  0.1833
  209DOPC   PH2 2702  19.518   5.413  11.740 -0.2132  0.1534 -0.0490
  209DOPC   GL3 2703  19.543   5.614  11.462 -0.1251 -0.2047  0.0528
  209DOPC   E14 2704  19.815   5.759  11.366  0.1242 -0.0313 -0.4263
  209DOPC   E25 2705  19.295   5.583  11.226  0.0736  0.4269 -0.0217
  209DOPC   S16 2706  19.915   6.040  11.078  0.2016  0.3443  0.1930
  209DOPC   S17 2707  19.190   5.567  10.832  0.0572  0.0700 -0.0504
  209DOPC   SD8 2708  19.980   5.936  10.788  0.0346  0.1190  0.0671
  209DOPC   SD9 2709  18.900   5.550  10.632 -0.2178 -0.0601  0.1566
  209DOPC  SD10 2710  20.055   6.000  10.474  0.1562  0.0479  0.3523
  209DOPC  SD11 2711  18.743   5.692  10.391 -0.4669 -0.0496  0.0023
  209DOPC  SM12 2712  19.906   6.183  10.260 -0.1075  0.2583 -0.0893
  209DOPC  SM13 2713  18.647   5.808  10.118 -0.0069 -0.1789  0.0980
  209DOPC  SM14 2714  19.623   6.341  10.165  0.3432 -0.0137  0.2274
  209DOPC  SM15 2715  18.779   5.898   9.819 -0.0874  0.2005  0.1284
  210DOPC   CH1 2716  13.825   1.718  11.861 -0.0793  0.0928 -0.3107
  210DOPC   PH2 2717  13.689   2.145  11.887 -0.3468  0.1683  0.0582
  210DOPC   GL3 2718  13.836   2.401  11.747  0.4080 -0.4379 -0.0492
  210DOPC   E14 2719  14.167   2.397  11.665  0.0647  0.0712 -0.0128
  210DOPC   E25 2720  13.655   2.577  11.503 -0.1099  0.3238  0.0380
  210DOPC   S16 2721  14.224   2.540  11.306 -0.1274  0.0854  0.0948
  210DOPC   S17 2722  13.452   2.716  11.193  0.0425 -0.2555  0.3315
  210DOPC   SD8 2723  14.096   2.785  11.115 -0.0658 -0.1488 -0.2024
  210DOPC   SD9 2724  13.375   2.983  10.990  0.2851 -0.3778  0.3929
  210DOPC  SD10 2725  13.887   2.782  10.870 -0.2144  0.0784 -0.1976
  210DOPC  SD11 2726  13.276   2.914  10.698  0.0015  0.0308  0.4864
  210DOPC  SM12 2727  13.738   2.748  10.599 -0.0952  0.3096 -0.0910
  210DOPC  SM13 2728  13.285   2.664  10.488 -0.1259  0.1204  0.3534
  210DOPC  SM14 2729  13.608   2.925  10.354 -0.3586 -0.5199 -0.0204
  210DOPC  SM15 2730  13.319   2.388  10.273  0.4030  0.0707 -0.3374
  211DOPC   CH1 2731  12.367  11.396  11.528  0.0723  0.0170 -0.0759
  211DOPC   PH2 2732  12.451  11.017  11.759  0.1020 -0.1345  0.0443
  211DOPC   GL3 2733  12.771  10.970  11.762 -0.0278  0.0217  0.1740
  211DOPC   E14 2734  12.879  10.673  11.724  0.2279  0.1440  0.0731
  211DOPC   E25 2735  12.816  11.155  11.455  0.1532 -0.1078  0.1619
  211DOPC   S16 2736  12.792  10.490  11.420  0.0641  0.1911  0.1308
  211DOPC   S17 2737  13.015  11.184  11.175  0.2119  0.1366  0.3538
  211DOPC   SD8 2738  12.587  10.362  11.179  0.0269  0.4620 -0.4721
  211DOPC   SD9 2739  12.930  11.449  11.028 -0.1736 -0.0614  0.0093
  211DOPC  SD10 2740  12.332  10.364  10.993 -0.1013 -0.2230 -0.3813
  211DOPC  SD11 2741  12.634  11.550  10.859  0.0210 -0.0759 -0.1808
  211DOPC  SM12 2742  12.272  10.562  10.721 -0.2119 -0.1158  0.1675
  211DOPC  SM13 2743  12.351  11.389  10.780 -0.0528  0.0826  0.0605
  211DOPC  SM14 2744  12.312  10.624  10.417 -0.0538  0.2148  0.4238
  211DOPC  SM15 2745  12.176  11.092  10.703  0.1226 -0.2569  0.0443
  212DOPC   CH1 2746   7.654  11.427  11.821  0.1397  0.1095 -0.0523
  212DOPC   PH2 2747   7.735  11.120  11.507 -0.1646  0.1387 -0.0053
  212DOPC   GL3 2748   8.040  11.255  11.370  0.1587  0.3166 -0.1993
  212DOPC   E14 2749   8.091  11.565  11.424 -0.2012  0.2335  0.1038
  212DOPC   E25 2750   8.145  11.341  11.066  0.0189  0.0797 -0.2131
  212DOPC   S16 2751   7.823  11.786  11.170  0.1573 -0.0042 -0.1503
  212DOPC   S17 2752   8.148  11.573  10.776  0.3607  0.4803 -0.0288
  212DOPC   SD8 2753   7.748  12.109  11.226 -0.3854 -0.3414 -0.1070
  212DOPC   SD9 2754   8.121  11.643  10.446  0.0397 -0.1259  0.4601
  212DOPC  SD10 2755   7.802  12.399  11.118  0.1429  0.0671 -0.0532
  212DOPC  SD11 2756   8.250  11.701  10.179 -0.2911  0.1991  0.0641
  212DOPC  SM12 2757   7.787  12.517  10.788  0.2460 -0.2991 -0.0141
  212DOPC  SM13 2758   8.532  11.848  10.087  0.1003 -0.3292  0.1480
  212DOPC  SM14 2759   7.889  12.573  10.458 -0.0872 -0.2342  0.3855
  212DOPC  SM15 2760   8.776  12.105  10.078  0.1123  0.2125  0.0648
  213DOPC   CH1 2761   1.236  16.431  11.804  0.3858  0.2834 -0.2312
  213DOPC   PH2 2762   1.577  16.209  11.634  0.0046  0.0257  0.1341
  213DOPC   GL3 2763   1.604  16.055  11.314  0.1109  0.0129 -0.1766
  213DOPC   E14 2764   1.801  16.254  11.155 -0.0081 -0.0965  0.2392
  213DOPC   E25 2765   1.274  15.980  11.189  0.3595  0.0695 -0.0717
  213DOPC   S16 2766   1.849  16.591  10.901  0.0348  0.0543 -0.0484
  213DOPC   S17 2767   1.095  15.957  10.799  0.3536  0.1721  0.2958
  213DOPC   SD8 2768   1.738  16.914  10.844 -0.0704  0.1176 -0.2026
  213DOPC   SD9 2769   0.895  15.894  10.502  0.0016  0.1092  0.3447
  213DOPC  SD10 2770   1.453  17.023  10.698 -0.0516 -0.0028  0.2356
  213DOPC  SD11 2771   0.717  15.899  10.247  0.1198 -0.1875 -0.0093
  213DOPC  SM12 2772   1.473  17.145  10.387 -0.1085 -0.6039 -0.2426
  213DOPC  SM13 2773   0.403  16.007  10.177  0.2880 -0.1567  0.2388
  213DOPC  SM14 2774   1.648  17.228  10.080 -0.3241 -0.1442  0.3210
  213DOPC  SM15 2775   0.123  16.114  10.014 -0.2436 -0.5805 -0.1472
  214DOPC   CH1 2776  11.691  16.980  11.844 -0.1785  0.0334  0.3040
  214DOPC   PH2 2777  12.111  16.912  11.724 -0.0784 -0.0529  0.1701
  214DOPC   GL3 2778  12.279  16.832  11.429  0.2728 -0.0638  0.0307
  214DOPC   E14 2779  12.179  16.562  11.288  0.2134  0.1286 -0.2678
  214DOPC   E25 2780  12.542  17.137  11.385  0.0530 -0.0286 -0.1019
  214DOPC   S16 2781  12.021  16.319  11.052  0.0666  0.1535  0.3265
  214DOPC   S17 2782  12.505  17.384  11.038 -0.1833 -0.1240 -0.0023
  214DOPC   SD8 2783  11.924  16.020  10.863 -0.0805 -0.0040 -0.0992
  214DOPC   SD9 2784  12.638  17.604  10.846  0.1505 -0.0369 -0.0143
  214DOPC  SD10 2785  11.756  15.942  10.594  0.2033  0.1130  0.2823
  214DOPC  SD11 2786  12.660  17.741  10.549 -0.2819  0.0845  0.1066
  214DOPC  SM12 2787  11.580  16.086  10.345  0.1972  0.5096 -0.1686
  214DOPC  SM13 2788  12.573  17.825  10.266 -0.2163  0.3697 -0.0078
  214DOPC  SM14 2789  11.332  15.989  10.188 -0.1780  0.0106  0.1791
  214DOPC  SM15 2790  12.416  17.621  10.059 -0.2918  0.2545  0.0172
  215DOPC   CH1 2791  14.759  10.404  12.299 -0.0793 -0.0420  0.1261
  215DOPC   PH2 2792  14.977  10.379  11.951 -0.0328 -0.0628  0.2703
  215DOPC   GL3 2793  14.804  10.550  11.686  0.2823 -0.0811  0.2489
  215DOPC   E14 2794  14.613  10.799  11.729 -0.0235 -0.0580 -0.0624
  215DOPC   E25 2795  14.755  10.351  11.380  0.0961 -0.1776 -0.2520
  215DOPC   S16 2796  14.481  10.940  11.387 -0.2186 -0.2729  0.0835
  215DOPC   S17 2797  14.804  10.339  11.016  0.1431  0.5640 -0.1324
  215DOPC   SD8 2798  14.460  11.255  11.207 -0.0635  0.0486  0.1303
  215DOPC   SD9 2799  15.066  10.428  10.894 -0.3147 -0.2003  0.1656
  215DOPC  SD10 2800  14.426  11.407  10.943 -0.4297  0.0942 -0.5390
  215DOPC  SD11 2801  15.184  10.693  10.807  0.1377  0.3283  0.0570
  215DOPC  SM12 2802  14.522  11.451  10.634  0.0317  0.1570 -0.2127
  215DOPC  SM13 2803  15.087  10.940  10.611 -0.0908 -0.1724  0.1101
  215DOPC  SM14 2804  14.660  11.344  10.319  0.4946 -0.3389  0.1799
  215DOPC  SM15 2805  15.126  11.187  10.427  0.4093  0.1356 -0.0092
  216DOPC   CH1 2806  12.389   7.573  12.205  0.2842  0.2867 -0.2438
  216DOPC   PH2 2807  12.092   7.340  12.012 -0.0954  0.0248 -0.2050
  216DOPC   GL3 2808  12.069   7.383  11.675  0.0788  0.1375 -0.0574
  216DOPC   E14 2809  11.810   7.567  11.575  0.0309  0.0956  0.0172
  216DOPC   E25 2810  12.351   7.616  11.712 -0.0561  0.1585 -0.3710
  216DOPC   S16 2811  11.649   7.619  11.227 -0.2048 -0.4936 -0.0040
  216DOPC   S17 2812  12.283   7.850  11.378  0.1688  0.0036 -0.1759
  216DOPC   SD8 2813  11.415   7.802  11.014 -0.0782  0.3775 -0.1410
  216DOPC   SD9 2814  12.077   7.854  11.108  0.1671  0.3277 -0.0988
  216DOPC  SD10 2815  11.436   8.008  10.752 -0.1402  0.0513  0.3508
  216DOPC  SD11 2816  12.056   8.018  10.866  0.2432  0.0978 -0.0725
  216DOPC  SM12 2817  11.624   8.118  10.469  0.2008 -0.3641 -0.2424
  216DOPC  SM13 2818  12.154   8.126  10.592 -0.1822 -0.3195 -0.0959
  216DOPC  SM14 2819  11.554   8.107  10.118  0.4110  0.1297  0.0196
  216DOPC  SM15 2820  12.068   7.948  10.347  0.1013  0.3551  0.3527
  217DOPC   CH1 2821  12.448   0.898  12.097 -0.2464  0.3302  0.2033
  217DOPC   PH2 2822  12.639   1.098  11.778  0.0574 -0.1424  0.0448
  217DOPC   GL3 2823  12.621   1.406  11.672  0.2001  0.2357 -0.2443
  217DOPC   E14 2824  12.577   1.723  11.776 -0.0759  0.1608 -0.3035
  217DOPC   E25 2825  12.530   1.397  11.325  0.0547 -0.0607  0.2485
  217DOPC   S16 2826  12.498   1.974  11.462  0.1713 -0.0988  0.0582
  217DOPC   S17 2827  12.791   1.432  11.005 -0.0174  0.1094  0.0511
  217DOPC   SD8 2828  12.506   2.294  11.290  0.0658  0.1853 -0.2390
  217DOPC   SD9 2829  13.014   1.606  10.788  0.0301  0.4403 -0.2634
  217DOPC  SD10 2830  12.512   2.455  11.009  0.1413  0.0146  0.2882
  217DOPC  SD11 2831  13.169   1.614  10.462 -0.0074  0.2802  0.0080
  217DOPC  SM12 2832  12.741   2.383  10.795  0.3378  0.2833  0.3178
  217DOPC  SM13 2833  13.153   1.469  10.179  0.0889  0.1702 -0.4171
  217DOPC  SM14 2834  12.857   2.246  10.538 -0.0591 -0.0889 -0.3073
  217DOPC  SM15 2835  12.958   1.399   9.920 -0.2661 -0.2164  0.2962
  218DOPC   CH1 2836  15.124  12.995  11.556  0.0107  0.0435  0.0053
  218DOPC   PH2 2837  14.837  12.748  11.792 -0.1648  0.2258 -0.1369
  218DOPC   GL3 2838  14.715  12.572  11.554 -0.0807  0.0736  0.0431
  218DOPC   E14 2839  14.480  12.335  11.556  0.0574  0.2636 -0.3565
  218DOPC   E25 2840  14.698  12.717  11.227 -0.1053  0.0969  0.3468
  218DOPC   S16 2841  14.527  11.952  11.493 -0.1408 -0.2983 -0.1999
  218DOPC   S17 2842  15.067  12.757  11.052  0.0338 -0.3601 -0.0385
  218DOPC   SD8 2843  14.622  11.638  11.356  0.0372 -0.2850  0.0105
  218DOPC   SD9 2844  15.245  12.771  10.776 -0.0170  0.3628  0.0214
  218DOPC  SD10 2845  14.791  11.478  11.142 -0.0227  0.0217  0.0765
  218DOPC  SD11 2846  15.161  12.661  10.469 -0.4019  0.1659  0.2699
  218DOPC  SM12 2847  14.954  11.498  10.851 -0.1926  0.1957 -0.3311
  218DOPC  SM13 2848  14.949  12.445  10.307  0.0597 -0.0984 -0.0452
  218DOPC  SM14 2849  15.252  11.511  10.655  0.2251  0.1202  0.2796
  218DOPC  SM15 2850  14.690  12.245  10.161 -0.1862 -0.0446 -0.1635
  219DOPC   CH1 2851   0.561   7.684  11.700  0.0464 -0.0647 -0.0996
  219DOPC   PH2 2852   0.460   8.118  11.648  0.0340  0.0261 -0.0078
  219DOPC   GL3 2853   0.620   8.301  11.387  0.0018  0.0643 -0.1690
  219DOPC   E14 2854   0.452   8.399  11.118 -0.0259 -0.3019 -0.0326
  219DOPC   E25 2855   0.751   8.001  11.254  0.3112 -0.2615  0.0546
  219DOPC   S16 2856   0.109   8.445  11.012  0.0146 -0.1299  0.2230
  219DOPC   S17 2857   0.816   7.937  10.882  0.3050  0.1333 -0.3355
  219DOPC   SD8 2858  -0.151   8.270  10.903 -0.4055  0.1722 -0.0021
  219DOPC   SD9 2859   0.847   7.987  10.556 -0.0802 -0.0513  0.2375
  219DOPC  SD10 2860  -0.262   8.063  10.658  0.3170 -0.2949 -0.1745
  219DOPC  SD11 2861   0.811   7.929  10.212 -0.1454 -0.1057  0.4707
  219DOPC  SM12 2862  -0.375   8.102  10.346  0.3468  0.0189 -0.1471
  219DOPC  SM13 2863   0.742   8.103   9.920  0.0707  0.3630 -0.3004
  219DOPC  SM14 2864  -0.356   8.242  10.052 -0.3086  0.0757  0.0885
  219DOPC  SM15 2865   0.576   8.260   9.696 -0.2785 -0.1450  0.1087
  220DOPC   CH1 2866  15.056  13.477  12.118  0.0111  0.2110 -0.1024
  220DOPC   PH2 2867  15.356  13.476  11.781 -0.0538 -0.1888 -0.1095
  220DOPC   GL3 2868  15.269  13.699  11.519  0.0475  0.0301  0.2115
  220DOPC   E14 2869  14.985  13.825  11.628 -0.0879 -0.0870  0.4267
  220DOPC   E25 2870  15.297  13.431  11.271  0.0469 -0.1484 -0.0605
  220DOPC   S16 2871  14.761  13.796  11.299 -0.0805  0.0465 -0.2010
  220DOPC   S17 2872  15.567  13.490  11.009 -0.2365  0.0519  0.2630
  220DOPC   SD8 2873  14.481  13.692  11.122 -0.0511 -0.0011  0.0088
  220DOPC   SD9 2874  15.729  13.462  10.696  0.2289  0.2213  0.0164
  220DOPC  SD10 2875  14.302  13.586  10.865 -0.2790 -0.0957 -0.2052
  220DOPC  SD11 2876  15.794  13.559  10.392  0.0059 -0.2090  0.5507
  220DOPC  SM12 2877  14.352  13.647  10.556  0.2138  0.1610 -0.2853
  220DOPC  SM13 2878  15.645  13.752  10.135 -0.4406  0.5089 -0.0277
  220DOPC  SM14 2879  14.196  13.863  10.356  0.0038  0.2125  0.4217
  220DOPC  SM15 2880  15.437  13.706   9.875  0.5060 -0.0816  0.0616
  221DOPE   HH1 2881  10.188   1.758   8.184  0.2449  0.3634  0.1156
  221DOPE   PH2 2882   9.928   1.565   8.198  0.0566 -0.0669 -0.0034
  221DOPE   GL3 2883   9.827   1.375   8.476  0.0931 -0.2446  0.1566
  221DOPE   E14 2884  10.045   1.179   8.637  0.4896 -0.2761  0.0923
  221DOPE   E25 2885   9.537   1.439   8.674  0.0921 -0.1922 -0.0179
  221DOPE   S16 2886  10.410   1.206   8.818  0.0210 -0.0920  0.0044
  221DOPE   S17 2887   9.448   1.466   9.021  0.0387 -0.0760 -0.2121
  221DOPE   SD8 2888  10.514   1.238   9.139  0.0446  0.3628 -0.2882
  221DOPE   SD9 2889   9.565   1.547   9.335 -0.2934  0.0003 -0.0854
  221DOPE  SD10 2890  10.524   1.266   9.488  0.0946  0.2492  0.2724
  221DOPE  SD11 2891   9.535   1.548   9.668  0.2119  0.1457  0.1051
  221DOPE  SM12 2892  10.453   1.360   9.804  0.2047 -0.1045 -0.0051
  221DOPE  SM13 2893   9.247   1.524   9.879 -0.0660 -0.4725 -0.2514
  221DOPE  SM14 2894  10.433   1.481  10.092  0.0044 -0.0072  0.4557
  221DOPE  SM15 2895   8.912   1.443   9.920 -0.0046 -0.0237  0.2787
  222DOPE   HH1 2896   0.920  10.846   7.955 -0.3780  0.1858  0.4471
  222DOPE   PH2 2897   1.162  10.626   7.920 -0.0595 -0.1345  0.0237
  222DOPE   GL3 2898   1.207  10.441   8.210  0.1356 -0.3395 -0.3698
  222DOPE   E14 2899   1.237  10.128   8.104  0.1822  0.2390  0.0799
  222DOPE   E25 2900   1.305  10.507   8.540  0.1045 -0.1951  0.0622
  222DOPE   S16 2901   1.429   9.794   8.188 -0.0551 -0.5623 -0.4047
  222DOPE   S17 2902   1.335  10.336   8.905 -0.4224  0.3017 -0.4414
  222DOPE   SD8 2903   1.471   9.620   8.490  0.2441 -0.1461  0.0002
  222DOPE   SD9 2904   1.208  10.233   9.214 -0.0139  0.5625  0.4503
  222DOPE  SD10 2905   1.374   9.558   8.790 -0.0158 -0.1776  0.1051
  222DOPE  SD11 2906   1.290  10.077   9.500 -0.3899 -0.1627 -0.1602
  222DOPE  SM12 2907   1.214   9.503   9.095 -0.1814 -0.2668  0.1362
  222DOPE  SM13 2908   1.511  10.146   9.747  0.1039 -0.0473  0.3098
  222DOPE  SM14 2909   1.003   9.593   9.326  0.1618  0.1385  0.0469
  222DOPE  SM15 2910   1.825  10.162   9.875  0.0671 -0.0019 -0.1453
  223DOPE   HH1 2911  17.448   2.988   7.983 -0.3395  0.2969 -0.1120
  223DOPE   PH2 2912  17.595   3.275   7.915  0.1873  0.2337 -0.1072
  223DOPE   GL3 2913  17.839   3.476   8.122  0.2274  0.0841 -0.4152
  223DOPE   E14 2914  18.009   3.259   8.302  0.1728 -0.0498  0.1400
  223DOPE   E25 2915  17.769   3.828   8.200  0.0683 -0.0774  0.1154
  223DOPE   S16 2916  18.131   3.290   8.710 -0.0149 -0.2085  0.2901
  223DOPE   S17 2917  17.593   4.123   8.460 -0.2747 -0.0170  0.0797
  223DOPE   SD8 2918  18.306   3.207   8.997 -0.0294  0.0690 -0.0269
  223DOPE   SD9 2919  17.584   4.399   8.655  0.1377 -0.1272 -0.2483
  223DOPE  SD10 2920  18.352   2.915   9.139 -0.1400 -0.3093 -0.1049
  223DOPE  SD11 2921  17.566   4.478   8.971  0.2167  0.1137 -0.2710
  223DOPE  SM12 2922  18.215   2.617   9.208 -0.1297 -0.0157 -0.2447
  223DOPE  SM13 2923  17.725   4.468   9.273  0.1141  0.3126  0.1133
  223DOPE  SM14 2924  17.968   2.426   9.359 -0.3147  0.2229  0.0967
  223DOPE  SM15 2925  18.015   4.431   9.455 -0.5096 -0.4162 -0.3021
  224DOPE   HH1 2926   5.542  18.333   8.135 -0.2744 -0.1886  0.1263
  224DOPE   PH2 2927   5.736  18.586   8.096  0.0188  0.1388  0.0494
  224DOPE   GL3 2928   5.942  18.541   8.339  0.3723  0.1826 -0.0376
  224DOPE   E14 2929   6.268  18.535   8.405  0.2868 -0.3720 -0.0456
  224DOPE   E25 2930   5.846  18.635   8.660  0.1567 -0.1567  0.0685
  224DOPE   S16 2931   6.436  18.445   8.786 -0.1522 -0.0055 -0.1245
  224DOPE   S17 2932   5.979  18.672   9.028 -0.0559  0.0836  0.2956
  224DOPE   SD8 2933   6.484  18.255   9.106 -0.1965  0.2171 -0.0608
  224DOPE   SD9 2934   5.939  18.576   9.358  0.2143 -0.0024  0.1827
  224DOPE  SD10 2935   6.510  18.342   9.422 -0.1579 -0.2064 -0.5119
  224DOPE  SD11 2936   5.980  18.543   9.688  0.2417 -0.1385 -0.0967
  224DOPE  SM12 2937   6.637  18.525   9.670 -0.2028 -0.1093  0.1657
  224DOPE  SM13 2938   6.156  18.464   9.927  0.2552 -0.0692  0.1251
  224DOPE  SM14 2939   6.657  18.472  10.012  0.3633 -0.3091 -0.0441
  224DOPE  SM15 2940   6.295  18.408  10.255 -0.1866 -0.0202 -0.1326
  225DOPE   HH1 2941  13.341   2.726   8.424  0.2249 -0.2181  0.0345
  225DOPE   PH2 2942  13.352   3.052   8.335 -0.0130  0.1941 -0.0006
  225DOPE   GL3 2943  13.704   3.090   8.269  0.0500  0.2913  0.1709
  225DOPE   E14 2944  13.792   2.851   8.469  0.2998 -0.2277  0.2682
  225DOPE   E25 2945  13.738   3.409   8.495 -0.0267  0.0524 -0.0612
  225DOPE   S16 2946  13.752   2.751   8.872 -0.1078  0.0648  0.1099
  225DOPE   S17 2947  13.759   3.634   8.851 -0.4030 -0.0078  0.0999
  225DOPE   SD8 2948  13.697   2.755   9.207 -0.3475 -0.3420  0.2079
  225DOPE   SD9 2949  13.662   3.666   9.174 -0.2426  0.0996  0.2295
  225DOPE  SD10 2950  13.487   2.556   9.377 -0.1801  0.2475 -0.0170
  225DOPE  SD11 2951  13.821   3.724   9.436 -0.0610 -0.2989 -0.2811
  225DOPE  SM12 2952  13.477   2.272   9.573 -0.0530  0.3763  0.0950
  225DOPE  SM13 2953  14.043   3.833   9.656 -0.2953  0.2506 -0.3281
  225DOPE  SM14 2954  13.370   2.114   9.840  0.1265  0.3457  0.3029
  225DOPE  SM15 2955  14.198   3.789   9.936 -0.3033 -0.2649  0.0038
  226DOPE   HH1 2956  15.135   9.899   8.316  0.2539 -0.1112 -0.2159
  226DOPE   PH2 2957  14.842  10.014   8.141  0.0584  0.2640 -0.0097
  226DOPE   GL3 2958  14.575  10.082   8.335  0.1905  0.2565  0.3420
  226DOPE   E14 2959  14.353   9.838   8.292  0.0460  0.2468  0.1402
  226DOPE   E25 2960  14.555  10.364   8.524  0.1057  0.0578  0.1286
  226DOPE   S16 2961  14.290   9.457   8.453  0.1345  0.0320 -0.0170
  226DOPE   S17 2962  14.367  10.410   8.917  0.1947  0.2119 -0.0534
  226DOPE   SD8 2963  14.466   9.426   8.729 -0.1417 -0.0572  0.1036
  226DOPE   SD9 2964  14.067  10.365   9.092  0.0469  0.5083  0.4274
  226DOPE  SD10 2965  14.634   9.469   9.014  0.0465  0.1080 -0.1322
  226DOPE  SD11 2966  13.833  10.203   9.264  0.1450 -0.0603 -0.0509
  226DOPE  SM12 2967  14.581   9.611   9.302 -0.2148 -0.1348  0.4328
  226DOPE  SM13 2968  13.926   9.898   9.420  0.0336  0.0042 -0.3025
  226DOPE  SM14 2969  14.584   9.527   9.637 -0.2735  0.2975 -0.4602
  226DOPE  SM15 2970  14.205   9.782   9.573 -0.1879 -0.3784  0.3185
  227DOPE   HH1 2971  12.122   6.577   8.123  0.1722 -0.1453 -0.0347
  227DOPE   PH2 2972  12.383   6.417   8.186  0.2308 -0.0572 -0.1118
  227DOPE   GL3 2973  12.563   6.365   8.464 -0.0294 -0.1995 -0.0250
  227DOPE   E14 2974  12.785   6.245   8.686 -0.1236  0.2747  0.4854
  227DOPE   E25 2975  12.330   6.369   8.740  0.0662  0.0887  0.2161
  227DOPE   S16 2976  12.971   5.889   8.826  0.0992  0.2285  0.0326
  227DOPE   S17 2977  12.458   6.588   9.106  0.2026 -0.1995  0.1898
  227DOPE   SD8 2978  13.050   5.781   9.134  0.0196  0.2195 -0.1991
  227DOPE   SD9 2979  12.659   6.862   9.165 -0.0639  0.0519  0.5175
  227DOPE  SD10 2980  12.953   5.830   9.429 -0.0465 -0.1457  0.0092
  227DOPE  SD11 2981  12.737   7.102   9.398 -0.1835 -0.0072  0.1337
  227DOPE  SM12 2982  12.744   5.927   9.705  0.1600 -0.0214 -0.1564
  227DOPE  SM13 2983  12.679   7.296   9.668 -0.0364  0.2998  0.3405
  227DOPE  SM14 2984  12.532   5.876   9.967 -0.2262 -0.2884 -0.2279
  227DOPE  SM15 2985  12.623   7.540   9.877 -0.2548 -0.1480  0.0061
  228DOPE   HH1 2986   7.414   2.203   8.415  0.4439  0.2713  0.0643
  228DOPE   PH2 2987   7.487   2.521   8.361  0.1745 -0.0947 -0.0397
  228DOPE   GL3 2988   7.480   2.632   8.684 -0.0703 -0.0402  0.0748
  228DOPE   E14 2989   7.236   2.871   8.738 -0.0113  0.0007 -0.3548
  228DOPE   E25 2990   7.412   2.323   8.823  0.1044 -0.2552  0.0242
  228DOPE   S16 2991   7.171   3.078   9.094  0.0166 -0.0713  0.1701
  228DOPE   S17 2992   7.322   2.114   9.207 -0.1970  0.2291 -0.0467
  228DOPE   SD8 2993   7.032   3.128   9.368 -0.2580  0.3943  0.2150
  228DOPE   SD9 2994   7.443   1.854   9.349  0.2143  0.0926  0.3342
  228DOPE  SD10 2995   7.004   3.004   9.693  0.0113  0.2447 -0.0858
  228DOPE  SD11 2996   7.505   1.715   9.615 -0.0771 -0.0644 -0.4469
  228DOPE  SM12 2997   7.170   2.780   9.858 -0.0010  0.2792 -0.4721
  228DOPE  SM13 2998   7.366   1.766   9.934 -0.3645  0.0093  0.1640
  228DOPE  SM14 2999   7.453   2.605  10.019  0.2604  0.3429 -0.2424
  228DOPE  SM15 3000   7.232   1.631  10.174  0.3463 -0.3316  0.2724
  229DOPE   HH1 3001  11.078   7.184   8.422 -0.0031  0.1089  0.1249
  229DOPE   PH2 3002  10.808   6.985   8.372  0.0860 -0.2266  0.0803
  229DOPE   GL3 3003  10.554   7.096   8.580  0.1774 -0.2419  0.0736
  229DOPE   E14 3004  10.421   7.404   8.589  0.0574  0.0181  0.1635
  229DOPE   E25 3005  10.596   7.093   8.929  0.0223  0.2033 -0.0111
  229DOPE   S16 3006  10.196   7.685   8.851 -0.1884  0.1787  0.3088
  229DOPE   S17 3007  10.557   6.944   9.337 -0.0063  0.0784 -0.4190
  229DOPE   SD8 3008   9.977   7.730   9.089  0.1476 -0.0154 -0.1686
  229DOPE   SD9 3009  10.488   6.698   9.550  0.2863  0.1133  0.3284
  229DOPE  SD10 3010   9.884   7.823   9.387  0.2024  0.0551 -0.3998
  229DOPE  SD11 3011  10.596   6.518   9.809 -0.4038  0.3212  0.0265
  229DOPE  SM12 3012   9.801   7.997   9.663 -0.0456  0.5766  0.2234
  229DOPE  SM13 3013  10.797   6.460  10.066 -0.1177  0.0507 -0.1202
  229DOPE  SM14 3014   9.822   7.927   9.983  0.0076  0.0105 -0.1951
  229DOPE  SM15 3015  11.039   6.527  10.344 -0.2823 -0.2193  0.1059
  230DOPE   HH1 3016  12.771  14.617   7.858  0.3107 -0.2396  0.1354
  230DOPE   PH2 3017  12.505  14.529   8.019  0.0378  0.1888  0.0086
  230DOPE   GL3 3018  12.579  14.502   8.358 -0.2426  0.1118 -0.1253
  230DOPE   E14 3019  12.860  14.461   8.503  0.0553 -0.0118 -0.2037
  230DOPE   E25 3020  12.286  14.304   8.495  0.1856  0.0252 -0.0706
  230DOPE   S16 3021  13.161  14.399   8.804  0.2489 -0.1850 -0.1709
  230DOPE   S17 3022  12.309  14.084   8.839  0.5054  0.2472 -0.2825
  230DOPE   SD8 3023  13.440  14.345   8.967 -0.0189 -0.2735 -0.1518
  230DOPE   SD9 3024  12.285  13.985   9.156 -0.1574 -0.1831  0.2602
  230DOPE  SD10 3025  13.535  14.163   9.233 -0.0185 -0.1862 -0.0961
  230DOPE  SD11 3026  12.204  14.024   9.465  0.1772 -0.2350 -0.1646
  230DOPE  SM12 3027  13.479  14.073   9.547  0.2193 -0.0721  0.0381
  230DOPE  SM13 3028  11.991  14.202   9.660 -0.2525  0.0031 -0.3487
  230DOPE  SM14 3029  13.245  14.065   9.809 -0.3107 -0.1091 -0.1373
  230DOPE  SM15 3030  11.741  14.365   9.832  0.2836  0.1480  0.4580
  231DOPE   HH1 3031  16.848   3.040   7.986  0.0565  0.4691 -0.0782
  231DOPE   PH2 3032  17.095   3.221   8.061 -0.0893  0.0060  0.0109
  231DOPE   GL3 3033  17.173   3.081   8.377  0.1610  0.1715  0.3901
  231DOPE   E14 3034  16.961   2.977   8.578  0.3002 -0.3919  0.0780
  231DOPE   E25 3035  17.528   3.191   8.438  0.1858 -0.0407  0.1364
  231DOPE   S16 3036  16.712   3.073   8.873 -0.1251  0.1683 -0.0677
  231DOPE   S17 3037  17.704   3.228   8.733  0.0099  0.1046 -0.3748
  231DOPE   SD8 3038  16.565   3.061   9.191 -0.1286  0.0278 -0.0032
  231DOPE   SD9 3039  17.786   3.195   9.068  0.0210 -0.0732 -0.2190
  231DOPE  SD10 3040  16.564   3.174   9.502  0.0912  0.2058 -0.0679
  231DOPE  SD11 3041  17.697   3.180   9.399  0.0088 -0.4120 -0.4122
  231DOPE  SM12 3042  16.660   3.364   9.733  0.0248 -0.2802  0.5178
  231DOPE  SM13 3043  17.399   3.151   9.516  0.0217 -0.1645 -0.1310
  231DOPE  SM14 3044  16.754   3.511  10.009  0.1770 -0.4646  0.5127
  231DOPE  SM15 3045  17.204   2.987   9.762  0.0610  0.0740  0.1486
  232DOPE   HH1 3046   6.436   5.225   8.290  0.0007  0.2846  0.2228
  232DOPE   PH2 3047   6.720   5.080   8.335 -0.0913  0.1797 -0.1741
  232DOPE   GL3 3048   6.794   5.183   8.634  0.5079  0.2424 -0.0641
  232DOPE   E14 3049   6.839   5.467   8.799  0.0649  0.2848 -0.0477
  232DOPE   E25 3050   6.715   4.949   8.920 -0.1751  0.0624 -0.1848
  232DOPE   S16 3051   6.835   5.584   9.221  0.1240  0.2359  0.2962
  232DOPE   S17 3052   6.693   4.883   9.325 -0.0700 -0.0805 -0.0772
  232DOPE   SD8 3053   6.806   5.426   9.493 -0.0604 -0.1513  0.2308
  232DOPE   SD9 3054   6.613   4.959   9.667  0.3331 -0.0589  0.5598
  232DOPE  SD10 3055   6.924   5.322   9.773  0.1361  0.1268 -0.0570
  232DOPE  SD11 3056   6.544   4.842   9.964 -0.0801  0.2754  0.2129
  232DOPE  SM12 3057   7.044   5.379  10.104  0.3738 -0.1776  0.0301
  232DOPE  SM13 3058   6.299   4.915  10.207 -0.0777  0.1421  0.4385
  232DOPE  SM14 3059   7.312   5.459  10.254 -0.3343  0.3441 -0.0269
  232DOPE  SM15 3060   6.078   5.206  10.214 -0.0805 -0.3496 -0.3700
  233DOPE   HH1 3061  11.096  18.353   8.243 -0.0341 -0.1780 -0.0282
  233DOPE   PH2 3062  11.397  18.487   8.200  0.2552 -0.1020  0.1719
  233DOPE   GL3 3063  11.519  18.690   8.432  0.5470  0.3160 -0.1383
  233DOPE   E14 3064  11.723  18.940   8.422  0.2134 -0.1653 -0.1221
  233DOPE   E25 3065  11.527  18.675   8.790 -0.3422  0.1703  0.2436
  233DOPE   S16 3066  12.004  18.950   8.715  0.0751 -0.0414  0.5182
  233DOPE   S17 3067  11.659  18.958   8.971 -0.1720  0.0886  0.0185
  233DOPE   SD8 3068  12.182  18.813   8.960 -0.1814  0.0597 -0.1225
  233DOPE   SD9 3069  11.682  19.261   9.128 -0.3851 -0.0171 -0.3191
  233DOPE  SD10 3070  12.416  18.888   9.191 -0.4589  0.1665  0.0458
  233DOPE  SD11 3071  11.673  19.426   9.422 -0.1696  0.0799  0.1438
  233DOPE  SM12 3072  12.433  18.671   9.467 -0.0275  0.0120 -0.1772
  233DOPE  SM13 3073  11.587  19.356   9.747  0.0303  0.0122 -0.0528
  233DOPE  SM14 3074  12.502  18.512   9.762 -0.5383  0.2441 -0.3138
  233DOPE  SM15 3075  11.290  19.411   9.929 -0.5180 -0.0122  0.3710
  234DOPE   HH1 3076  10.075   5.102   8.262 -0.4068 -0.0875 -0.1204
  234DOPE   PH2 3077  10.358   5.251   8.240  0.1261  0.0597 -0.1541
  234DOPE   GL3 3078  10.481   5.139   8.505  0.5688 -0.3124 -0.0698
  234DOPE   E14 3079  10.750   5.264   8.641  0.1740 -0.0935 -0.1020
  234DOPE   E25 3080  10.297   5.179   8.752  0.0002 -0.1503  0.3319
  234DOPE   S16 3081  11.021   5.187   8.925 -0.0521 -0.3057  0.2747
  234DOPE   S17 3082  10.083   4.949   9.047 -0.2224  0.2102 -0.1143
  234DOPE   SD8 3083  10.967   4.973   9.165 -0.0986 -0.0910  0.3117
  234DOPE   SD9 3084   9.767   4.929   9.116 -0.1150 -0.7933 -0.0698
  234DOPE  SD10 3085  10.850   4.881   9.446 -0.2651 -0.0311 -0.1247
  234DOPE  SD11 3086   9.510   4.947   9.323 -0.4965  0.2300 -0.0645
  234DOPE  SM12 3087  10.598   4.861   9.622  0.1526 -0.0313  0.0505
  234DOPE  SM13 3088   9.454   4.919   9.639 -0.0042 -0.1709  0.2443
  234DOPE  SM14 3089  10.511   4.540   9.774  0.1001 -0.0931 -0.1637
  234DOPE  SM15 3090   9.553   4.933   9.957  0.5289  0.0437 -0.0717
  235DOPE   HH1 3091   2.123   5.537   7.742  0.2912  0.4433 -0.0582
  235DOPE   PH2 3092   2.350   5.730   7.847  0.1542  0.3172  0.1377
  235DOPE   GL3 3093   2.308   5.839   8.155 -0.1088 -0.4219  0.3006
  235DOPE   E14 3094   2.033   5.902   8.328  0.2175  0.2466  0.1129
  235DOPE   E25 3095   2.549   6.098   8.262  0.0171  0.2249  0.3107
  235DOPE   S16 3096   2.038   5.959   8.717 -0.1642 -0.1446 -0.0931
  235DOPE   S17 3097   2.837   5.859   8.465 -0.1372  0.1270 -0.1829
  235DOPE   SD8 3098   2.154   6.184   8.934  0.0363 -0.0984  0.0080
  235DOPE   SD9 3099   3.079   5.733   8.651  0.1767  0.2289 -0.0383
  235DOPE  SD10 3100   2.108   6.265   9.245 -0.1754  0.4591  0.1928
  235DOPE  SD11 3101   3.209   5.774   8.957  0.0460  0.0952  0.1644
  235DOPE  SM12 3102   1.848   6.252   9.455  0.2636 -0.2014 -0.0067
  235DOPE  SM13 3103   3.281   5.868   9.306 -0.0374 -0.4419  0.2148
  235DOPE  SM14 3104   1.770   6.219   9.781 -0.2948 -0.2352  0.4128
  235DOPE  SM15 3105   3.425   5.842   9.589  0.1831  0.1245  0.0935
  236DOPE   HH1 3106  13.909   6.965   7.901 -0.0935 -0.2350 -0.0601
  236DOPE   PH2 3107  14.131   7.112   8.094 -0.0513  0.0792 -0.1610
  236DOPE   GL3 3108  14.097   7.260   8.387 -0.3141  0.1898  0.0731
  236DOPE   E14 3109  13.848   7.467   8.486 -0.0441 -0.2913  0.0925
  236DOPE   E25 3110  14.434   7.277   8.563 -0.0095 -0.1398  0.1659
  236DOPE   S16 3111  13.717   7.595   8.875  0.2274 -0.0957  0.2728
  236DOPE   S17 3112  14.519   7.075   8.939  0.0965 -0.0368  0.3073
  236DOPE   SD8 3113  13.549   7.637   9.194 -0.1326 -0.3689 -0.0727
  236DOPE   SD9 3114  14.640   6.772   9.038  0.2304  0.1045  0.0698
  236DOPE  SD10 3115  13.600   7.616   9.500 -0.3437  0.0620  0.0166
  236DOPE  SD11 3116  14.607   6.569   9.290 -0.7771  0.1120  0.1324
  236DOPE  SM12 3117  13.726   7.528   9.767 -0.0654  0.3391  0.3246
  236DOPE  SM13 3118  14.499   6.527   9.609 -0.1942  0.0097  0.1259
  236DOPE  SM14 3119  13.761   7.457  10.085 -0.5743  0.0462  0.1123
  236DOPE  SM15 3120  14.462   6.500   9.957 -0.0719  0.0931  0.3426
  237DOPE   HH1 3121  15.967   1.479   7.757 -0.2573 -0.0013  0.1659
  237DOPE   PH2 3122  16.089   1.660   8.002  0.0313 -0.0280  0.0393
  237DOPE   GL3 3123  15.896   1.596   8.262 -0.5777  0.2698 -0.1072
  237DOPE   E14 3124  15.598   1.760   8.292  0.0483 -0.1372 -0.2007
  237DOPE   E25 3125  16.108   1.430   8.497 -0.2934 -0.0732  0.1818
  237DOPE   S16 3126  15.460   1.876   8.639 -0.1474  0.0449 -0.1432
  237DOPE   S17 3127  16.118   1.430   8.899 -0.4826  0.2812  0.3370
  237DOPE   SD8 3128  15.358   2.037   8.929  0.1171 -0.3300  0.0683
  237DOPE   SD9 3129  16.306   1.437   9.155 -0.2106  0.2870 -0.0399
  237DOPE  SD10 3130  15.394   2.196   9.217 -0.1614  0.1662  0.0385
  237DOPE  SD11 3131  16.355   1.480   9.460 -0.2361  0.0877 -0.2123
  237DOPE  SM12 3132  15.401   2.106   9.530  0.0925  0.0623 -0.2489
  237DOPE  SM13 3133  16.288   1.610   9.773 -0.1537 -0.1076 -0.3099
  237DOPE  SM14 3134  15.505   2.203   9.863  0.1297  0.1596 -0.1993
  237DOPE  SM15 3135  16.433   1.700  10.063 -0.1110 -0.0815  0.1814
  238DOPE   HH1 3136   2.231  12.526   7.777 -0.2867 -0.1011  0.3374
  238DOPE   PH2 3137   2.457  12.326   7.873 -0.0698  0.0538  0.1736
  238DOPE   GL3 3138   2.387  12.235   8.210 -0.1134 -0.0488  0.0050
  238DOPE   E14 3139   2.279  11.962   8.344  0.0774 -0.0553  0.0910
  238DOPE   E25 3140   2.047  12.438   8.217  0.2056 -0.2682 -0.0616
  238DOPE   S16 3141   2.179  11.772   8.701  0.3936  0.2270 -0.0021
  238DOPE   S17 3142   1.715  12.284   8.325 -0.1218  0.1617  0.1593
  238DOPE   SD8 3143   2.385  11.723   8.932 -0.2977 -0.0496  0.3691
  238DOPE   SD9 3144   1.649  12.003   8.507 -0.4294  0.0351 -0.0832
  238DOPE  SD10 3145   2.562  11.798   9.215  0.1842  0.3471  0.2476
  238DOPE  SD11 3146   1.641  11.890   8.804  0.3369 -0.1431 -0.0542
  238DOPE  SM12 3147   2.724  12.020   9.441  0.2147  0.0214 -0.0364
  238DOPE  SM13 3148   1.863  11.813   9.035 -0.1286  0.3376 -0.2939
  238DOPE  SM14 3149   2.759  12.072   9.774  0.0414 -0.1171 -0.5112
  238DOPE  SM15 3150   2.084  11.840   9.288  0.0945 -0.3109  0.0227
  239DOPE   HH1 3151  10.197   3.690   8.148 -0.2193  0.0177  0.1371
  239DOPE   PH2 3152  10.397   3.463   8.269 -0.0448  0.0966  0.1551
  239DOPE   GL3 3153  10.334   3.529   8.606  0.4168  0.0952  0.0151
  239DOPE   E14 3154  10.067   3.574   8.771 -0.1057  0.0105 -0.2645
  239DOPE   E25 3155  10.596   3.318   8.740  0.1268  0.0783 -0.1886
  239DOPE   S16 3156   9.819   3.590   9.094  0.4822  0.2287 -0.0431
  239DOPE   S17 3157  10.983   3.362   8.905  0.0546 -0.3212 -0.1797
  239DOPE   SD8 3158   9.614   3.504   9.337 -0.2989  0.0250  0.0202
  239DOPE   SD9 3159  11.302   3.375   8.943  0.0288  0.2282  0.2192
  239DOPE  SD10 3160   9.612   3.612   9.618  0.4959 -0.3052 -0.0025
  239DOPE  SD11 3161  11.510   3.241   9.181 -0.0519 -0.0665  0.0923
  239DOPE  SM12 3162   9.793   3.854   9.776 -0.3313 -0.2466  0.0504
  239DOPE  SM13 3163  11.566   3.305   9.519 -0.3643 -0.0745  0.1802
  239DOPE  SM14 3164   9.829   4.038  10.042 -0.1511  0.2579  0.1257
  239DOPE  SM15 3165  11.424   3.278   9.823 -0.1692  0.1369  0.2447
  240DOPE   HH1 3166  15.324   3.004   8.002 -0.2481 -0.3132  0.0994
  240DOPE   PH2 3167  15.166   3.300   7.955  0.0565 -0.0048 -0.0154
  240DOPE   GL3 3168  15.050   3.441   8.236  0.0185 -0.2279  0.4259
  240DOPE   E14 3169  14.757   3.484   8.372  0.3155 -0.2165 -0.2468
  240DOPE   E25 3170  15.408   3.527   8.314  0.1419 -0.1314 -0.0938
  240DOPE   S16 3171  14.745   3.705   8.729  0.0013  0.2071  0.0809
  240DOPE   S17 3172  15.526   3.794   8.510 -0.2337 -0.0820 -0.3355
  240DOPE   SD8 3173  14.745   3.735   9.030 -0.2972  0.0044  0.1135
  240DOPE   SD9 3174  15.753   3.936   8.707 -0.2197 -0.1511 -0.1661
  240DOPE  SD10 3175  14.861   3.670   9.323 -0.6424 -0.1329  0.0311
  240DOPE  SD11 3176  15.943   4.007   8.976  0.5659 -0.0107 -0.0423
  240DOPE  SM12 3177  15.084   3.521   9.495 -0.2396  0.1650 -0.1081
  240DOPE  SM13 3178  15.912   3.887   9.311 -0.1173  0.1038 -0.0011
  240DOPE  SM14 3179  15.337   3.619   9.729  0.0841 -0.3073 -0.1875
  240DOPE  SM15 3180  15.756   3.978   9.627 -0.1528  0.0914  0.0898
  241DOPE   HH1 3181  12.579  14.072   8.045 -0.3185 -0.2308  0.1680
  241DOPE   PH2 3182  12.851  14.233   7.988 -0.0513  0.0706 -0.0343
  241DOPE   GL3 3183  13.145  14.276   8.186 -0.2752 -0.0565 -0.1369
  241DOPE   E14 3184  13.459  14.343   8.063  0.3693  0.1553 -0.0187
  241DOPE   E25 3185  13.243  14.066   8.493  0.0135 -0.0160 -0.1337
  241DOPE   S16 3186  13.722  14.367   8.330 -0.0278  0.2781  0.1120
  241DOPE   S17 3187  13.610  14.009   8.672  0.0261 -0.3925  0.0221
  241DOPE   SD8 3188  14.036  14.284   8.439  0.2766  0.3868 -0.3094
  241DOPE   SD9 3189  13.799  13.972   8.938 -0.0706  0.1366  0.1822
  241DOPE  SD10 3190  14.212  14.327   8.727 -0.0322  0.1320  0.3008
  241DOPE  SD11 3191  13.957  13.949   9.233 -0.2872 -0.0416  0.0193
  241DOPE  SM12 3192  14.289  14.322   9.057  0.3683  0.0645 -0.1694
  241DOPE  SM13 3193  14.002  13.995   9.552  0.0530 -0.2056  0.0589
  241DOPE  SM14 3194  14.298  14.412   9.410 -0.3927 -0.0011 -0.0971
  241DOPE  SM15 3195  14.113  14.013   9.854 -0.0309  0.2205 -0.1167
  242DOPE   HH1 3196  12.353   7.156   8.264  0.2289  0.1440 -0.2768
  242DOPE   PH2 3197  12.343   6.839   8.311  0.0277 -0.1827  0.0065
  242DOPE   GL3 3198  12.396   6.817   8.648  0.0061  0.0015  0.1375
  242DOPE   E14 3199  12.689   6.688   8.696  0.0547  0.0113  0.0036
  242DOPE   E25 3200  12.303   7.016   8.917 -0.2331 -0.1490 -0.1173
  242DOPE   S16 3201  12.947   6.628   8.960 -0.2085 -0.1705 -0.2338
  242DOPE   S17 3202  12.190   7.138   9.299  0.0669  0.0856  0.0690
  242DOPE   SD8 3203  13.192   6.683   9.137  0.1858 -0.1041  0.1915
  242DOPE   SD9 3204  12.207   7.361   9.530  0.1310 -0.1503  0.1484
  242DOPE  SD10 3205  13.220   6.836   9.394  0.1989 -0.2670  0.1617
  242DOPE  SD11 3206  12.196   7.449   9.833 -0.2245  0.1432  0.2663
  242DOPE  SM12 3207  13.059   6.877   9.700  0.2985 -0.0315  0.2644
  242DOPE  SM13 3208  11.959   7.545  10.042  0.0271  0.5035  0.1026
  242DOPE  SM14 3209  12.933   7.054   9.983  0.4230 -0.3092  0.0628
  242DOPE  SM15 3210  11.652   7.589  10.111  0.3561 -0.5184 -0.0872
  243DOPE   HH1 3211  12.219  17.728   8.106 -0.0628 -0.1632 -0.1852
  243DOPE   PH2 3212  12.312  17.484   8.274 -0.1507 -0.2268 -0.1396
  243DOPE   GL3 3213  12.081  17.472   8.531  0.0246  0.1060  0.1945
  243DOPE   E14 3214  11.763  17.417   8.648  0.0998  0.1214  0.0095
  243DOPE   E25 3215  11.995  17.856   8.608 -0.0441  0.1604 -0.2018
  243DOPE   S16 3216  11.726  17.295   9.066 -0.2172  0.3338 -0.1848
  243DOPE   S17 3217  12.110  18.214   8.823  0.1514 -0.1842 -0.0389
  243DOPE   SD8 3218  11.631  17.229   9.410 -0.2878 -0.2759  0.1055
  243DOPE   SD9 3219  12.375  18.393   8.988 -0.1455  0.3508  0.1783
  243DOPE  SD10 3220  11.831  17.070   9.651 -0.0607 -0.1869  0.2338
  243DOPE  SD11 3221  12.670  18.420   9.109 -0.2602  0.0519 -0.0717
  243DOPE  SM12 3222  12.103  17.101   9.854  0.3498 -0.0216  0.3904
  243DOPE  SM13 3223  12.823  18.303   9.391 -0.3788 -0.3208 -0.0311
  243DOPE  SM14 3224  12.426  17.097   9.946 -0.0410 -0.3136 -0.1780
  243DOPE  SM15 3225  12.910  18.333   9.755 -0.0710  0.0925 -0.0305
  244DOPE   HH1 3226  15.030  16.300   8.095  0.3757  0.4730  0.0244
  244DOPE   PH2 3227  15.279  16.068   8.061 -0.2443  0.0263 -0.1492
  244DOPE   GL3 3228  15.273  15.827   8.313  0.0212  0.2402 -0.0549
  244DOPE   E14 3229  15.143  15.535   8.314  0.1719 -0.1815 -0.2459
  244DOPE   E25 3230  14.907  15.827   8.408  0.2287 -0.2676  0.3269
  244DOPE   S16 3231  14.954  15.444   8.708 -0.0599 -0.0701 -0.2176
  244DOPE   S17 3232  14.542  15.846   8.559  0.3742  0.1164 -0.4286
  244DOPE   SD8 3233  14.776  15.583   8.979  0.0549 -0.2798  0.3271
  244DOPE   SD9 3234  14.273  15.738   8.726 -0.1060  0.1182  0.4000
  244DOPE  SD10 3235  14.843  15.730   9.297 -0.1612 -0.2741  0.0828
  244DOPE  SD11 3236  14.297  15.619   9.005  0.2029  0.1684  0.3071
  244DOPE  SM12 3237  14.967  15.820   9.604  0.0559  0.2146  0.0612
  244DOPE  SM13 3238  14.419  15.584   9.328 -0.0843  0.0077  0.1814
  244DOPE  SM14 3239  15.119  16.041   9.854  0.3202 -0.1046 -0.2970
  244DOPE  SM15 3240  14.383  15.598   9.667  0.1108  0.1508 -0.4887
  245DOPE   HH1 3241   7.902   5.391   8.273  0.0694 -0.1669  0.1877
  245DOPE   PH2 3242   8.088   5.129   8.302  0.0397 -0.0711  0.1688
  245DOPE   GL3 3243   8.041   4.926   8.582 -0.3498 -0.0261  0.0187
  245DOPE   E14 3244   7.751   4.779   8.646 -0.0394  0.2277  0.1915
  245DOPE   E25 3245   8.106   5.137   8.872 -0.2096 -0.0114  0.0107
  245DOPE   S16 3246   7.660   4.716   9.021 -0.0058  0.1333  0.1030
  245DOPE   S17 3247   8.330   5.408   9.073  0.0555  0.0813 -0.0681
  245DOPE   SD8 3248   7.587   4.690   9.373 -0.2114 -0.3462 -0.3624
  245DOPE   SD9 3249   8.383   5.702   9.168 -0.0488  0.0742  0.1633
  245DOPE  SD10 3250   7.668   4.736   9.684 -0.2995 -0.1522  0.0645
  245DOPE  SD11 3251   8.429   5.889   9.448  0.2644  0.2504 -0.3658
  245DOPE  SM12 3252   7.878   4.820   9.955 -0.1616 -0.2802  0.1585
  245DOPE  SM13 3253   8.538   5.853   9.752 -0.2121  0.2409 -0.0360
  245DOPE  SM14 3254   8.110   5.076  10.056  0.0889  0.2747  0.0572
  245DOPE  SM15 3255   8.497   5.803  10.075  0.2840  0.0120  0.0067
  246DOPE   HH1 3256  -0.226  16.635   7.697  0.4673 -0.3114 -0.2316
  246DOPE   PH2 3257   0.097  16.594   7.695  0.0338  0.0551 -0.2240
  246DOPE   GL3 3258   0.235  16.607   7.988  0.0451  0.2874 -0.0423
  246DOPE   E14 3259   0.135  16.370   8.205 -0.0054  0.0620  0.2136
  246DOPE   E25 3260   0.268  16.936   8.142  0.1458  0.2937 -0.1848
  246DOPE   S16 3261   0.005  16.360   8.552 -0.4585  0.3811  0.0975
  246DOPE   S17 3262   0.212  16.929   8.542 -0.0650  0.0071 -0.1225
  246DOPE   SD8 3263   0.029  16.083   8.760  0.0622 -0.2420  0.1226
  246DOPE   SD9 3264   0.278  17.066   8.851  0.1878 -0.0266 -0.1295
  246DOPE  SD10 3265   0.040  15.866   8.984  0.1401 -0.3183  0.4374
  246DOPE  SD11 3266   0.309  17.002   9.184 -0.3292 -0.0328  0.0118
  246DOPE  SM12 3267   0.031  15.818   9.321  0.1402 -0.1053 -0.1745
  246DOPE  SM13 3268   0.190  16.956   9.495  0.1851  0.3217 -0.1316
  246DOPE  SM14 3269  -0.131  15.797   9.618  0.1003  0.0335 -0.0555
  246DOPE  SM15 3270   0.266  16.770   9.766  0.2325  0.2415 -0.0116
  247DOPE   HH1 3271   6.531   3.170   7.932 -0.4244  0.3258 -0.1120
  247DOPE   PH2 3272   6.228   3.123   8.052 -0.2217  0.0991  0.0063
  247DOPE   GL3 3273   6.164   3.039   8.340 -0.1057 -0.1476  0.4971
  247DOPE   E14 3274   5.870   3.122   8.474 -0.0779 -0.0053  0.3166
  247DOPE   E25 3275   6.396   2.991   8.585  0.0276 -0.0322  0.2533
  247DOPE   S16 3276   5.626   2.979   8.747  0.2941 -0.0783  0.1850
  247DOPE   S17 3277   6.190   2.852   8.898 -0.0954 -0.0002  0.0736
  247DOPE   SD8 3278   5.342   2.890   8.927 -0.2825  0.1125  0.4509
  247DOPE   SD9 3279   5.911   2.764   9.068 -0.2120  0.0276  0.0284
  247DOPE  SD10 3280   5.330   2.689   9.172 -0.2490 -0.0946  0.2211
  247DOPE  SD11 3281   5.834   2.637   9.344  0.0807  0.2880  0.1480
  247DOPE  SM12 3282   5.348   2.612   9.512  0.0012 -0.0086 -0.0805
  247DOPE  SM13 3283   5.956   2.484   9.649 -0.2938 -0.0886 -0.2991
  247DOPE  SM14 3284   5.476   2.549   9.826 -0.1382 -0.1328 -0.0336
  247DOPE  SM15 3285   6.097   2.350   9.891 -0.3615 -0.2075  0.1099
  248DOPE   HH1 3286  13.574   6.694   8.257  0.3704  0.0681  0.1961
  248DOPE   PH2 3287  13.545   6.963   8.064 -0.1646 -0.0322 -0.0874
  248DOPE   GL3 3288  13.587   7.148   8.349 -0.1217  0.0212  0.1610
  248DOPE   E14 3289  13.763   6.947   8.526 -0.0721 -0.2481 -0.1488
  248DOPE   E25 3290  13.283   7.371   8.394 -0.0679  0.1448 -0.3056
  248DOPE   S16 3291  13.934   7.006   8.812 -0.4387 -0.1862  0.4950
  248DOPE   S17 3292  13.289   7.785   8.474  0.0013  0.2743  0.3016
  248DOPE   SD8 3293  13.914   6.958   9.148 -0.1287 -0.0786 -0.1656
  248DOPE   SD9 3294  13.370   8.031   8.682 -0.0252 -0.0103 -0.2285
  248DOPE  SD10 3295  14.121   6.986   9.391 -0.0910 -0.1698  0.2680
  248DOPE  SD11 3296  13.356   8.192   8.964  0.2153 -0.4503 -0.2083
  248DOPE  SM12 3297  14.416   6.953   9.453  0.0128 -0.1478 -0.2222
  248DOPE  SM13 3298  13.219   8.083   9.255  0.0128 -0.0975  0.5636
  248DOPE  SM14 3299  14.720   6.977   9.648 -0.1520  0.0898  0.0296
  248DOPE  SM15 3300  13.312   8.115   9.585 -0.0799  0.4808  0.4580
  249DOPE   HH1 3301   2.741   2.521   7.844 -0.0313 -0.2617  0.2508
  249DOPE   PH2 3302   2.932   2.260   7.872 -0.1478  0.0513 -0.1087
  249DOPE   GL3 3303   2.916   2.092   8.151  0.2476 -0.3105 -0.3325
  249DOPE   E14 3304   2.604   1.976   8.214  0.1829 -0.2869 -0.1194
  249DOPE   E25 3305   2.890   2.232   8.488  0.0432 -0.2887  0.0484
  249DOPE   S16 3306   2.359   1.884   8.547  0.2469  0.0259  0.3019
  249DOPE   S17 3307   2.763   2.135   8.835 -0.3477  0.1177 -0.2417
  249DOPE   SD8 3308   2.171   2.009   8.813 -0.0149  0.4256  0.1724
  249DOPE   SD9 3309   2.585   1.839   8.948  0.3402 -0.3278  0.0957
  249DOPE  SD10 3310   2.153   2.153   9.128 -0.0734  0.2882  0.1312
  249DOPE  SD11 3311   2.420   1.689   9.198 -0.0110 -0.0918 -0.1236
  249DOPE  SM12 3312   2.270   2.308   9.370  0.0227  0.1855  0.1375
  249DOPE  SM13 3313   2.360   1.826   9.490  0.3264  0.2273 -0.0774
  249DOPE  SM14 3314   2.350   2.317   9.700 -0.4267  0.1812  0.0759
  249DOPE  SM15 3315   2.149   1.896   9.710 -0.3793  0.0062  0.2043
  250DOPE   HH1 3316  13.113   1.081   8.257 -0.1940  0.1245 -0.1215
  250DOPE   PH2 3317  12.885   1.290   8.252 -0.2512 -0.0829  0.2073
  250DOPE   GL3 3318  12.957   1.463   8.545  0.1089 -0.0682  0.0502
  250DOPE   E14 3319  13.226   1.396   8.717  0.0282 -0.1766  0.0540
  250DOPE   E25 3320  12.805   1.675   8.797 -0.0492  0.4177  0.2880
  250DOPE   S16 3321  13.456   1.668   8.819 -0.2600  0.0350 -0.1144
  250DOPE   S17 3322  12.742   1.489   9.188 -0.2932 -0.2634 -0.0719
  250DOPE   SD8 3323  13.606   1.825   9.080 -0.0937 -0.2866  0.4799
  250DOPE   SD9 3324  12.678   1.189   9.375  0.5005 -0.0486 -0.1451
  250DOPE  SD10 3325  13.609   1.827   9.413 -0.0462  0.0401  0.0986
  250DOPE  SD11 3326  12.731   1.014   9.639 -0.3820  0.3259 -0.1471
  250DOPE  SM12 3327  13.600   1.655   9.712 -0.1295 -0.0589  0.2159
  250DOPE  SM13 3328  12.823   0.931   9.977 -0.0973  0.0966  0.1698
  250DOPE  SM14 3329  13.607   1.444   9.991  0.3233 -0.0763 -0.1717
  250DOPE  SM15 3330  12.831   1.085  10.278  0.3626 -0.3832 -0.1225
  251DOPE   HH1 3331  13.617  17.866   7.986  0.0069  0.1328 -0.0301
  251DOPE   PH2 3332  13.394  17.706   8.167  0.0658  0.4204 -0.2241
  251DOPE   GL3 3333  13.605  17.729   8.446  0.3902  0.0341  0.1703
  251DOPE   E14 3334  13.798  17.963   8.337 -0.1204 -0.0817  0.0864
  251DOPE   E25 3335  13.434  17.746   8.760  0.2165 -0.0257  0.1080
  251DOPE   S16 3336  14.059  18.188   8.509  0.2281  0.1276  0.0227
  251DOPE   S17 3337  13.505  17.637   9.094 -0.2613 -0.1637  0.3344
  251DOPE   SD8 3338  14.177  18.459   8.712 -0.1617 -0.3337  0.2102
  251DOPE   SD9 3339  13.350  17.552   9.366  0.1850 -0.5168  0.2054
  251DOPE  SD10 3340  14.306  18.576   8.971  0.2684 -0.1131  0.0206
  251DOPE  SD11 3341  13.428  17.565   9.684  0.4055  0.4236 -0.3838
  251DOPE  SM12 3342  14.186  18.519   9.281  0.1162  0.0853 -0.4416
  251DOPE  SM13 3343  13.718  17.638   9.861 -0.3252  0.1690 -0.0782
  251DOPE  SM14 3344  14.194  18.460   9.622 -0.2024  0.2028 -0.2882
  251DOPE  SM15 3345  14.034  17.577   9.972 -0.4972 -0.3740  0.1854
  252DOPE   HH1 3346   9.744  12.343   7.702 -0.2264 -0.0584  0.0515
  252DOPE   PH2 3347   9.936  12.308   7.970  0.0463 -0.0065  0.0542
  252DOPE   GL3 3348   9.737  12.376   8.236 -0.1648 -0.6317  0.2743
  252DOPE   E14 3349   9.410  12.415   8.231  0.0296  0.0343  0.2748
  252DOPE   E25 3350   9.892  12.487   8.556 -0.0772 -0.2068 -0.2645
  252DOPE   S16 3351   9.157  12.248   8.438 -0.2527 -0.3494  0.2098
  252DOPE   S17 3352   9.868  12.738   8.885  0.2411  0.4086 -0.3052
  252DOPE   SD8 3353   9.070  12.078   8.684  0.0658  0.1232  0.1226
  252DOPE   SD9 3354   9.819  12.724   9.219  0.4536 -0.0015 -0.0362
  252DOPE  SD10 3355   9.103  11.946   8.948  0.0332  0.0305  0.1013
  252DOPE  SD11 3356   9.837  12.816   9.530 -0.1568 -0.3151  0.2748
  252DOPE  SM12 3357   9.353  11.869   9.122 -0.2285 -0.2399 -0.2401
  252DOPE  SM13 3358  10.059  12.929   9.720 -0.1823  0.2583  0.1564
  252DOPE  SM14 3359   9.564  11.810   9.363  0.0526 -0.0217 -0.2996
  252DOPE  SM15 3360  10.223  12.722   9.950 -0.0198 -0.1381  0.2638
  253DOPC   CH1 3361  15.766  11.320   7.391  0.3117 -0.0158  0.0416
  253DOPC   PH2 3362  15.848  11.212   7.805 -0.0235 -0.0019 -0.2340
  253DOPC   GL3 3363  16.042  11.277   8.092 -0.3262  0.1171  0.3645
  253DOPC   E14 3364  16.091  11.590   8.188  0.2899 -0.1347 -0.0053
  253DOPC   E25 3365  16.241  10.997   8.160  0.2068 -0.2590 -0.0172
  253DOPC   S16 3366  16.288  11.789   8.462  0.1141 -0.1976 -0.0834
  253DOPC   S17 3367  16.239  10.831   8.533  0.0916  0.1534  0.3119
  253DOPC   SD8 3368  16.344  12.086   8.622  0.1713 -0.0607  0.2665
  253DOPC   SD9 3369  16.073  10.818   8.802 -0.1656  0.2424  0.0160
  253DOPC  SD10 3370  16.375  12.161   8.936 -0.2171  0.6176  0.2699
  253DOPC  SD11 3371  15.964  10.765   9.125  0.0259 -0.2203 -0.1484
  253DOPC  SM12 3372  16.234  12.119   9.257 -0.1965 -0.1995  0.1322
  253DOPC  SM13 3373  15.986  10.631   9.431  0.1059 -0.2079  0.0416
  253DOPC  SM14 3374  16.012  11.977   9.476 -0.1911  0.4387 -0.4189
  253DOPC  SM15 3375  16.042  10.652   9.769 -0.0118  0.3321  0.0652
  254DOPC   CH1 3376   9.106   7.979   8.116  0.0750 -0.0639 -0.0813
  254DOPC   PH2 3377   9.219   7.623   8.389 -0.1205  0.0174 -0.1295
  254DOPC   GL3 3378   8.941   7.539   8.596 -0.3380 -0.0402  0.3344
  254DOPC   E14 3379   8.657   7.350   8.587  0.0984  0.1488  0.1545
  254DOPC   E25 3380   8.922   7.773   8.872 -0.0019 -0.0109  0.0896
  254DOPC   S16 3381   8.500   7.219   8.957  0.1434 -0.0992  0.1108
  254DOPC   S17 3382   8.929   7.673   9.240  0.3342  0.0288 -0.1524
  254DOPC   SD8 3383   8.318   7.129   9.229 -0.1131 -0.1722 -0.0404
  254DOPC   SD9 3384   9.028   7.383   9.368 -0.2029  0.1728  0.1013
  254DOPC  SD10 3385   8.389   7.206   9.549 -0.0179  0.0801  0.0650
  254DOPC  SD11 3386   9.194   7.168   9.568 -0.0834 -0.2714 -0.0191
  254DOPC  SM12 3387   8.609   7.387   9.731 -0.1465  0.1020  0.1228
  254DOPC  SM13 3388   9.429   7.195   9.788 -0.0271 -0.3248  0.4749
  254DOPC  SM14 3389   8.796   7.567   9.936  0.3803  0.2295  0.1059
  254DOPC  SM15 3390   9.670   7.053   9.967 -0.2987 -0.0902 -0.4732
  255DOPC   CH1 3391  18.545   6.987   7.988 -0.0263 -0.1465 -0.0782
  255DOPC   PH2 3392  18.936   7.138   7.986  0.0576  0.0677  0.0555
  255DOPC   GL3 3393  19.142   7.230   8.233 -0.2529 -0.2140  0.0765
  255DOPC   E14 3394  19.311   7.510   8.300 -0.0732 -0.2377 -0.0629
  255DOPC   E25 3395  19.194   6.927   8.427  0.0748 -0.3235  0.5938
  255DOPC   S16 3396  19.664   7.635   8.391 -0.1135 -0.2378  0.0570
  255DOPC   S17 3397  19.018   6.817   8.729 -0.1781  0.3126 -0.1804
  255DOPC   SD8 3398  19.919   7.662   8.578 -0.1913 -0.1637  0.1408
  255DOPC   SD9 3399  18.853   6.795   9.049  0.2079  0.0668 -0.0223
  255DOPC  SD10 3400  20.007   7.818   8.856 -0.0373 -0.2872  0.1513
  255DOPC  SD11 3401  18.914   6.834   9.363  0.0729  0.0893  0.0767
  255DOPC  SM12 3402  19.966   7.936   9.139  0.1220 -0.0515 -0.1295
  255DOPC  SM13 3403  18.776   6.930   9.668  0.1457  0.0254 -0.0246
  255DOPC  SM14 3404  19.777   8.174   9.302 -0.0547 -0.5983  0.0013
  255DOPC  SM15 3405  18.838   6.957   9.981 -0.1568 -0.4414 -0.2089
  256DOPC   CH1 3406  12.871  10.562   8.082 -0.0820  0.0336  0.3599
  256DOPC   PH2 3407  13.285  10.709   8.109  0.0666 -0.3126  0.0942
  256DOPC   GL3 3408  13.428  10.577   8.418 -0.0296  0.0452 -0.1993
  256DOPC   E14 3409  13.665  10.341   8.408  0.0544  0.0879 -0.2474
  256DOPC   E25 3410  13.454  10.834   8.634  0.0555 -0.1963  0.2306
  256DOPC   S16 3411  13.857  10.093   8.731  0.0265 -0.0317 -0.0013
  256DOPC   S17 3412  13.182  11.114   8.663  0.2382  0.2979 -0.0217
  256DOPC   SD8 3413  14.033   9.835   8.846 -0.1131 -0.2584 -0.2150
  256DOPC   SD9 3414  13.062  11.331   8.875 -0.2106 -0.2178 -0.1362
  256DOPC  SD10 3415  14.128   9.554   8.906 -0.6157  0.1211 -0.0402
  256DOPC  SD11 3416  13.132  11.498   9.186  0.2880  0.1583 -0.0265
  256DOPC  SM12 3417  14.127   9.483   9.207 -0.0685  0.0639 -0.1738
  256DOPC  SM13 3418  13.275  11.482   9.491  0.3035  0.2438  0.1852
  256DOPC  SM14 3419  14.227   9.228   9.443 -0.1280  0.0053 -0.2176
  256DOPC  SM15 3420  13.396  11.707   9.733  0.2731  0.0904 -0.3242
  257DOPC   CH1 3421   7.303  11.362   7.898  0.0571  0.0448 -0.1347
  257DOPC   PH2 3422   7.672  11.487   8.090 -0.0618  0.1259 -0.3077
  257DOPC   GL3 3423   7.602  11.739   8.309  0.0447 -0.0824  0.1036
  257DOPC   E14 3424   7.364  11.968   8.278 -0.1684  0.0908 -0.4263
  257DOPC   E25 3425   7.630  11.664   8.658 -0.1115 -0.0694  0.1183
  257DOPC   S16 3426   7.150  11.987   8.613 -0.0235 -0.0702  0.0498
  257DOPC   S17 3427   7.479  11.573   9.007 -0.1744 -0.4517 -0.3906
  257DOPC   SD8 3428   7.111  12.053   8.948 -0.0321 -0.1274  0.0372
  257DOPC   SD9 3429   7.266  11.468   9.236 -0.3181  0.3294 -0.3353
  257DOPC  SD10 3430   7.247  11.956   9.252  0.1987  0.2739 -0.2989
  257DOPC  SD11 3431   7.179  11.463   9.566 -0.1691  0.2241 -0.4238
  257DOPC  SM12 3432   7.489  11.796   9.457 -0.1422  0.0092 -0.2779
  257DOPC  SM13 3433   7.235  11.514   9.905  0.1287 -0.0484  0.2333
  257DOPC  SM14 3434   7.569  11.503   9.547 -0.3911 -0.2186  0.0355
  257DOPC  SM15 3435   7.142  11.477  10.210  0.0818  0.0858 -0.0904
  258DOPC   CH1 3436  18.854   6.532   7.516 -0.0370  0.1396 -0.0629
  258DOPC   PH2 3437  18.765   6.605   7.955 -0.2213  0.1347 -0.0753
  258DOPC   GL3 3438  18.903   6.702   8.257  0.1350  0.0925 -0.2672
  258DOPC   E14 3439  19.069   6.437   8.363 -0.3757  0.2474  0.2739
  258DOPC   E25 3440  18.693   6.928   8.476 -0.3216  0.0072 -0.0139
  258DOPC   S16 3441  19.181   6.385   8.762  0.0019 -0.0586 -0.1114
  258DOPC   S17 3442  18.470   6.928   8.811  0.3040 -0.4375 -0.0761
  258DOPC   SD8 3443  19.306   6.387   9.080 -0.4086 -0.2026 -0.3174
  258DOPC   SD9 3444  18.456   7.041   9.125 -0.1534 -0.0656 -0.1760
  258DOPC  SD10 3445  19.306   6.504   9.346  0.4814 -0.2531  0.2375
  258DOPC  SD11 3446  18.497   7.235   9.385 -0.4131  0.2583 -0.0809
  258DOPC  SM12 3447  19.197   6.678   9.649  0.0515 -0.2344 -0.0755
  258DOPC  SM13 3448  18.625   7.516   9.514 -0.3109 -0.1377  0.2432
  258DOPC  SM14 3449  19.183   6.760   9.927 -0.1976  0.1497 -0.1913
  258DOPC  SM15 3450  18.640   7.718   9.795 -0.0763  0.2575 -0.0082
  259DOPC   CH1 3451  15.177  14.791   7.814 -0.1678 -0.2449 -0.1596
  259DOPC   PH2 3452  15.196  14.789   8.267  0.3075 -0.2430  0.0143
  259DOPC   GL3 3453  15.502  14.850   8.444 -0.0051 -0.0732  0.3712
  259DOPC   E14 3454  15.594  15.137   8.491  0.4091  0.0051  0.0826
  259DOPC   E25 3455  15.465  14.629   8.760  0.1806  0.0462  0.2388
  259DOPC   S16 3456  15.481  15.437   8.712  0.0328  0.3912 -0.0566
  259DOPC   S17 3457  15.234  14.581   9.073 -0.1236 -0.3403 -0.0475
  259DOPC   SD8 3458  15.430  15.689   8.915  0.2012  0.2473  0.1957
  259DOPC   SD9 3459  15.028  14.350   9.224 -0.1507 -0.0084 -0.0658
  259DOPC  SD10 3460  15.309  15.775   9.191 -0.0393 -0.0547  0.2220
  259DOPC  SD11 3461  14.957  14.290   9.542  0.2182  0.0412 -0.0555
  259DOPC  SM12 3462  15.290  15.632   9.490 -0.0587  0.2495  0.1116
  259DOPC  SM13 3463  14.809  14.517   9.773 -0.1717  0.3849  0.2712
  259DOPC  SM14 3464  15.167  15.454   9.767 -0.2134 -0.1580 -0.1644
  259DOPC  SM15 3465  14.558  14.528   9.986  0.0034  0.0252 -0.1286
  260DOPC   CH1 3466   2.886   7.689   7.870 -0.1781 -0.1770 -0.1537
  260DOPC   PH2 3467   2.578   7.945   7.733 -0.0719 -0.0740  0.0388
  260DOPC   GL3 3468   2.601   8.132   8.021  0.3781 -0.2169  0.4097
  260DOPC   E14 3469   2.881   8.200   8.148  0.2316  0.0875  0.0654
  260DOPC   E25 3470   2.289   8.223   8.203 -0.2106  0.0469 -0.0433
  260DOPC   S16 3471   3.002   8.345   8.549 -0.3212 -0.2430 -0.0284
  260DOPC   S17 3472   2.113   8.054   8.504  0.1617  0.3103 -0.1671
  260DOPC   SD8 3473   3.012   8.485   8.842  0.0452  0.4162  0.2045
  260DOPC   SD9 3474   2.116   7.942   8.804  0.1037  0.1225 -0.0565
  260DOPC  SD10 3475   2.886   8.601   9.122 -0.1942  0.1484  0.0420
  260DOPC  SD11 3476   2.297   7.796   9.012  0.3296 -0.0359  0.0551
  260DOPC  SM12 3477   2.666   8.822   9.262 -0.2714 -0.3685 -0.1942
  260DOPC  SM13 3478   2.365   7.497   9.196  0.3156 -0.3525  0.1348
  260DOPC  SM14 3479   2.498   9.090   9.134 -0.1853 -0.0410 -0.0717
  260DOPC  SM15 3480   2.252   7.185   9.318  0.0021 -0.2060  0.1373
  261DOPC   CH1 3481  16.285  10.187   8.144 -0.1205  0.1196  0.0563
  261DOPC   PH2 3482  16.262   9.852   7.866 -0.1186 -0.0658  0.0540
  261DOPC   GL3 3483  16.589   9.701   7.960 -0.1923  0.0166 -0.0584
  261DOPC   E14 3484  16.637   9.380   7.967 -0.0977  0.0978 -0.0021
  261DOPC   E25 3485  16.707   9.866   8.280  0.3304 -0.4107 -0.0616
  261DOPC   S16 3486  16.524   9.045   8.174 -0.2960  0.1802 -0.1694
  261DOPC   S17 3487  16.974   9.875   8.549  0.3502  0.0521 -0.0095
  261DOPC   SD8 3488  16.639   8.869   8.481 -0.1850  0.0624 -0.0029
  261DOPC   SD9 3489  17.278   9.984   8.667 -0.0710  0.4631 -0.0244
  261DOPC  SD10 3490  16.546   8.877   8.802 -0.0652 -0.1045  0.0021
  261DOPC  SD11 3491  17.457   9.956   8.927  0.3502 -0.1764 -0.0484
  261DOPC  SM12 3492  16.572   9.068   9.102 -0.2361  0.4597  0.0792
  261DOPC  SM13 3493  17.567   9.773   9.184  0.3349  0.2983  0.0029
  261DOPC  SM14 3494  16.663   9.074   9.439 -0.0462 -0.3777  0.0784
  261DOPC  SM15 3495  17.804   9.678   9.377  0.0000 -0.2169 -0.0280
  262DOPC   CH1 3496   7.687   7.470   8.056  0.0762  0.2169 -0.0607
  262DOPC   PH2 3497   7.353   7.275   8.299  0.1384  0.0713  0.0570
  262DOPC   GL3 3498   7.213   7.391   8.585 -0.3994  0.2533  0.1270
  262DOPC   E14 3499   7.343   7.650   8.743  0.0311  0.2043  0.2268
  262DOPC   E25 3500   7.015   7.169   8.795 -0.2722  0.0212 -0.0858
  262DOPC   S16 3501   7.405   7.939   9.033 -0.3879  0.2243 -0.2914
  262DOPC   S17 3502   7.036   7.073   9.188 -0.1167 -0.0198  0.1936
  262DOPC   SD8 3503   7.284   8.002   9.323  0.1977  0.0849 -0.1556
  262DOPC   SD9 3504   7.263   6.872   9.351  0.0078  0.1339  0.0795
  262DOPC  SD10 3505   7.446   8.048   9.594 -0.0401  0.4255  0.3500
  262DOPC  SD11 3506   7.331   6.859   9.672 -0.1678  0.1030 -0.0338
  262DOPC  SM12 3507   7.474   7.976   9.925 -0.3462 -0.4316 -0.1673
  262DOPC  SM13 3508   7.363   7.107   9.872  0.1822 -0.0502 -0.0397
  262DOPC  SM14 3509   7.476   8.067  10.212 -0.0712  0.2077  0.3517
  262DOPC  SM15 3510   7.240   7.343  10.134 -0.0116 -0.4063  0.0399
  263DOPC   CH1 3511  15.760  14.241   7.647 -0.0551 -0.0587 -0.2362
  263DOPC   PH2 3512  15.490  14.034   7.934 -0.0689 -0.0141 -0.0814
  263DOPC   GL3 3513  15.514  14.085   8.259 -0.0570  0.0256  0.2716
  263DOPC   E14 3514  15.358  14.334   8.398 -0.2068  0.0103 -0.0086
  263DOPC   E25 3515  15.694  13.813   8.455 -0.0015 -0.2308 -0.0788
  263DOPC   S16 3516  15.025  14.303   8.595  0.2560  0.3704  0.1774
  263DOPC   S17 3517  15.591  13.534   8.745  0.1934  0.1568  0.0519
  263DOPC   SD8 3518  14.809  14.409   8.807  0.0683  0.1865 -0.1974
  263DOPC   SD9 3519  15.580  13.263   8.884  0.0586  0.1797  0.1104
  263DOPC  SD10 3520  14.744  14.665   9.040  0.0063  0.2655  0.2491
  263DOPC  SD11 3521  15.451  13.044   9.092  0.1244  0.0832  0.3536
  263DOPC  SM12 3522  14.766  14.813   9.345 -0.2026 -0.3216 -0.3820
  263DOPC  SM13 3523  15.278  12.989   9.389 -0.1711  0.2392 -0.0902
  263DOPC  SM14 3524  14.490  14.831   9.542  0.1562  0.5791 -0.0143
  263DOPC  SM15 3525  15.062  12.979   9.672 -0.1549  0.0416 -0.0998
  264DOPC   CH1 3526   5.580  15.956   7.887 -0.0178  0.1097 -0.0839
  264DOPC   PH2 3527   5.340  15.655   8.069 -0.2463  0.0841  0.0708
  264DOPC   GL3 3528   5.380  15.765   8.378 -0.1593  0.0126  0.0505
  264DOPC   E14 3529   5.646  15.965   8.389  0.2432 -0.0867 -0.0923
  264DOPC   E25 3530   5.387  15.451   8.571  0.0234 -0.0896 -0.1585
  264DOPC   S16 3531   5.850  16.013   8.788 -0.3831 -0.1026 -0.3967
  264DOPC   S17 3532   5.169  15.189   8.715  0.0368 -0.2918 -0.0269
  264DOPC   SD8 3533   5.833  16.168   9.101 -0.0829 -0.1044 -0.1312
  264DOPC   SD9 3534   4.961  14.945   8.799  0.0783 -0.0854 -0.0378
  264DOPC  SD10 3535   5.850  16.203   9.422 -0.0780  0.2576  0.0240
  264DOPC  SD11 3536   4.775  14.834   9.096  0.1549  0.1652 -0.0370
  264DOPC  SM12 3537   5.859  16.015   9.724  0.1811 -0.0584 -0.2195
  264DOPC  SM13 3538   4.813  14.877   9.431 -0.0359 -0.0317 -0.1776
  264DOPC  SM14 3539   5.896  15.960  10.036 -0.0901 -0.3200 -0.0238
  264DOPC  SM15 3540   4.888  14.783   9.752 -0.0666  0.1530 -0.1720
  265DOPC   CH1 3541  11.130  10.285   8.278  0.0467 -0.1652  0.1896
  265DOPC   PH2 3542  10.809  10.000   8.177  0.0151  0.1249 -0.0839
  265DOPC   GL3 3543  10.707   9.858   8.464  0.4930 -0.0233  0.1734
  265DOPC   E14 3544  10.566   9.560   8.516  0.0643 -0.0797  0.2178
  265DOPC   E25 3545  10.890  10.060   8.705 -0.1705  0.0469 -0.2743
  265DOPC   S16 3546  10.448   9.380   8.873  0.1307 -0.0034 -0.0246
  265DOPC   S17 3547  10.694  10.198   9.075  0.0015 -0.0868 -0.1181
  265DOPC   SD8 3548  10.573   9.353   9.203 -0.0174 -0.3160  0.2270
  265DOPC   SD9 3549  10.348  10.333   9.026 -0.3267  0.0029  0.0412
  265DOPC  SD10 3550  10.554   9.334   9.514  0.2104  0.2869 -0.2037
  265DOPC  SD11 3551  10.075  10.504   9.134 -0.1276  0.1701 -0.1064
  265DOPC  SM12 3552  10.448   9.406   9.806 -0.1940  0.4910 -0.1373
  265DOPC  SM13 3553   9.885  10.572   9.401  0.1303 -0.1333  0.0525
  265DOPC  SM14 3554  10.467   9.495  10.151 -0.3918 -0.2464 -0.3450
  265DOPC  SM15 3555   9.774  10.887   9.500  0.3845 -0.2468  0.2588
  266DOPC   CH1 3556  15.668   3.364   7.851  0.1217  0.0265  0.0668
  266DOPC   PH2 3557  15.706   3.719   8.127  0.1081 -0.0097  0.1915
  266DOPC   GL3 3558  15.970   3.879   8.286 -0.0536 -0.0961 -0.0816
  266DOPC   E14 3559  16.032   4.209   8.318 -0.1266  0.0172 -0.1465
  266DOPC   E25 3560  16.282   3.738   8.418 -0.1266 -0.2571  0.1659
  266DOPC   S16 3561  16.025   4.333   8.717  0.1324  0.0376  0.0349
  266DOPC   S17 3562  16.296   3.632   8.830 -0.3529 -0.2306  0.1364
  266DOPC   SD8 3563  15.900   4.536   8.920  0.4492 -0.2460 -0.0114
  266DOPC   SD9 3564  16.448   3.558   9.135  0.0408 -0.3622 -0.1329
  266DOPC  SD10 3565  15.872   4.530   9.247  0.0639 -0.1717  0.3832
  266DOPC  SD11 3566  16.463   3.709   9.422  0.0206 -0.1116  0.3405
  266DOPC  SM12 3567  15.874   4.415   9.528  0.1694  0.1146  0.3197
  266DOPC  SM13 3568  16.326   3.904   9.644 -0.3174  0.2087  0.3897
  266DOPC  SM14 3569  16.023   4.397   9.802 -0.1369 -0.2499  0.1234
  266DOPC  SM15 3570  16.111   3.970   9.941 -0.1934  0.1688  0.3534
  267DOPC   CH1 3571  18.309   0.310   8.170 -0.2380  0.1857 -0.0715
  267DOPC   PH2 3572  18.357   0.712   8.365  0.0938 -0.0436  0.0940
  267DOPC   GL3 3573  18.062   0.802   8.538 -0.1163 -0.0701  0.3267
  267DOPC   E14 3574  18.131   1.003   8.802  0.0553  0.0185 -0.0216
  267DOPC   E25 3575  17.776   0.618   8.568 -0.0546 -0.0093  0.1211
  267DOPC   S16 3576  18.009   1.073   9.191 -0.1511 -0.3992 -0.0278
  267DOPC   S17 3577  17.763   0.723   8.967  0.0702 -0.0340 -0.0412
  267DOPC   SD8 3578  17.820   1.069   9.469 -0.1846  0.3646 -0.0891
  267DOPC   SD9 3579  17.526   0.881   9.115 -0.1030 -0.4963 -0.1610
  267DOPC  SD10 3580  17.812   0.874   9.731 -0.2342 -0.4451  0.3397
  267DOPC  SD11 3581  17.320   1.012   9.347  0.4177 -0.2191 -0.2275
  267DOPC  SM12 3582  17.963   0.694   9.988 -0.2151 -0.1210  0.2831
  267DOPC  SM13 3583  17.217   0.878   9.655  0.1728 -0.1214 -0.1730
  267DOPC  SM14 3584  18.258   0.637  10.193 -0.4631 -0.2838  0.4814
  267DOPC  SM15 3585  16.983   0.893   9.873 -0.0595  0.1173  0.0862
  268DOPC   CH1 3586  10.251   6.076   8.295 -0.2012  0.0500 -0.2138
  268DOPC   PH2 3587  10.018   6.440   8.274  0.0570  0.0643 -0.1869
  268DOPC   GL3 3588   9.794   6.319   8.533 -0.3071 -0.3683  0.2811
  268DOPC   E14 3589   9.640   6.065   8.688 -0.1165  0.0851 -0.0969
  268DOPC   E25 3590   9.868   6.577   8.762  0.1696  0.1429 -0.0185
  268DOPC   S16 3591   9.535   5.803   8.960  0.1766 -0.0622 -0.0696
  268DOPC   S17 3592  10.038   6.633   9.132 -0.1438 -0.0317 -0.0410
  268DOPC   SD8 3593   9.345   5.622   9.160 -0.1020  0.3160 -0.0700
  268DOPC   SD9 3594  10.019   6.870   9.356 -0.0011  0.2129  0.0912
  268DOPC  SD10 3595   9.338   5.457   9.424  0.1394  0.3370 -0.0999
  268DOPC  SD11 3596  10.156   7.020   9.604 -0.3431 -0.0257  0.2722
  268DOPC  SM12 3597   9.466   5.497   9.724  0.0841 -0.2337 -0.3796
  268DOPC  SM13 3598  10.387   7.036   9.832 -0.1154 -0.2165 -0.0868
  268DOPC  SM14 3599   9.507   5.707   9.981  0.4745 -0.0328 -0.3157
  268DOPC  SM15 3600  10.731   6.932   9.882 -0.3979  0.0450  0.3286
  269DOPC   CH1 3601   8.211   1.938   8.335 -0.1450 -0.2445  0.2007
  269DOPC   PH2 3602   8.651   1.883   8.295 -0.1106 -0.0208 -0.1562
  269DOPC   GL3 3603   8.913   1.925   8.502  0.0725  0.1209  0.0393
  269DOPC   E14 3604   8.927   2.241   8.594 -0.0090  0.2971 -0.3735
  269DOPC   E25 3605   8.666   1.854   8.771 -0.3002 -0.0057 -0.1070
  269DOPC   S16 3606   8.759   2.307   9.012 -0.2903  0.1802 -0.0011
  269DOPC   S17 3607   8.408   2.182   8.825  0.1245 -0.0422 -0.2764
  269DOPC   SD8 3608   8.577   2.130   9.233 -0.1345  0.1378  0.1709
  269DOPC   SD9 3609   8.388   2.441   9.002 -0.1280  0.1664 -0.1734
  269DOPC  SD10 3610   8.392   2.163   9.504  0.0696  0.3463 -0.1726
  269DOPC  SD11 3611   8.298   2.645   9.219  0.1207 -0.2249  0.0324
  269DOPC  SM12 3612   8.339   2.245   9.807  0.1434  0.2686  0.2806
  269DOPC  SM13 3613   8.124   2.748   9.502  0.1104 -0.0003  0.2695
  269DOPC  SM14 3614   8.411   2.077  10.097 -0.1299  0.0069 -0.1583
  269DOPC  SM15 3615   7.822   2.655   9.648 -0.6240  0.2249  0.2554
  270DOPC   CH1 3616  15.073   6.992   8.092 -0.1537 -0.0441 -0.0717
  270DOPC   PH2 3617  15.185   6.564   8.113  0.0648 -0.0311 -0.0145
  270DOPC   GL3 3618  15.220   6.401   8.410  0.0742 -0.0931 -0.0580
  270DOPC   E14 3619  15.176   6.100   8.561 -0.0860 -0.0132 -0.0982
  270DOPC   E25 3620  15.478   6.654   8.526 -0.0429  0.1259 -0.0866
  270DOPC   S16 3621  15.333   5.945   8.924 -0.0961  0.3267 -0.1472
  270DOPC   S17 3622  15.650   6.806   8.835 -0.0652  0.3757  0.3004
  270DOPC   SD8 3623  15.327   5.782   9.214  0.3235 -0.0494 -0.0187
  270DOPC   SD9 3624  15.647   6.866   9.163  0.0116 -0.1675 -0.0559
  270DOPC  SD10 3625  15.223   5.807   9.519 -0.2209 -0.6035  0.1619
  270DOPC  SD11 3626  15.645   6.758   9.490  0.2068 -0.1923 -0.3908
  270DOPC  SM12 3627  15.190   6.019   9.790 -0.1179 -0.1408  0.1709
  270DOPC  SM13 3628  15.633   6.444   9.595  0.6018  0.1158 -0.1827
  270DOPC  SM14 3629  14.979   6.143  10.019 -0.2279 -0.2869 -0.3130
  270DOPC  SM15 3630  15.581   6.172   9.792 -0.1127 -0.0849  0.1400
  271DOPC   CH1 3631  18.230   8.250  11.653  0.1354 -0.5327  0.1297
  271DOPC   PH2 3632  18.026   7.886  11.776 -0.0416 -0.1919 -0.0778
  271DOPC   GL3 3633  18.021   7.630  11.562  0.1129 -0.2781 -0.0782
  271DOPC   E14 3634  18.304   7.474  11.523  0.3979 -0.0515  0.2705
  271DOPC   E25 3635  17.733   7.606  11.365 -0.0465  0.0242 -0.1762
  271DOPC   S16 3636  18.578   7.419  11.241  0.0523  0.2296 -0.3736
  271DOPC   S17 3637  17.616   7.595  10.990  0.5295 -0.0168 -0.0292
  271DOPC   SD8 3638  18.799   7.512  11.009 -0.2113 -0.1534 -0.3939
  271DOPC   SD9 3639  17.715   7.488  10.663 -0.3490  0.0290  0.3483
  271DOPC  SD10 3640  18.970   7.466  10.712  0.2300  0.0484 -0.0908
  271DOPC  SD11 3641  17.641   7.546  10.330  0.0866  0.3719  0.0858
  271DOPC  SM12 3642  19.140   7.337  10.438 -0.1255  0.1158 -0.1408
  271DOPC  SM13 3643  17.403   7.661  10.141  0.1583 -0.1886  0.1457
  271DOPC  SM14 3644  19.397   7.203  10.266 -0.1854 -0.0618  0.3565
  271DOPC  SM15 3645  17.188   7.900  10.229  0.0439 -0.3094  0.2047
  272DOPC   CH1 3646  11.027  12.233   8.170 -0.0639 -0.0793  0.1219
  272DOPC   PH2 3647  10.814  11.856   8.078 -0.0273  0.0885  0.1240
  272DOPC   GL3 3648  10.851  11.674   8.349 -0.2317  0.0248 -0.2373
  272DOPC   E14 3649  10.738  11.372   8.307  0.2621 -0.0729  0.2380
  272DOPC   E25 3650  10.795  11.928   8.580  0.1989  0.4078  0.0177
  272DOPC   S16 3651  10.671  11.046   8.552 -0.2983  0.1413 -0.1041
  272DOPC   S17 3652  10.488  12.109   8.710  0.0427  0.0938  0.4299
  272DOPC   SD8 3653  10.520  10.860   8.795  0.0759  0.0481  0.0973
  272DOPC   SD9 3654  10.227  12.172   8.906  0.1417  0.0378  0.0465
  272DOPC  SD10 3655  10.463  10.765   9.122 -0.1524  0.3136  0.0696
  272DOPC  SD11 3656  10.129  12.047   9.212  0.1358 -0.0450  0.1097
  272DOPC  SM12 3657  10.500  10.900   9.429 -0.4307  0.0643  0.1013
  272DOPC  SM13 3658  10.174  11.922   9.519 -0.3950 -0.1465 -0.4658
  272DOPC  SM14 3659  10.701  10.965   9.731 -0.0530 -0.0847  0.0637
  272DOPC  SM15 3660  10.268  11.987   9.809 -0.4145  0.3342 -0.0795
  273DOPC   CH1 3661   6.488  13.308   7.984 -0.1638  0.3277 -0.3475
  273DOPC   PH2 3662   6.515  12.868   8.122 -0.2889  0.2003 -0.3983
  273DOPC   GL3 3663   6.279  12.812   8.408 -0.1562  0.4078  0.3954
  273DOPC   E14 3664   6.066  13.050   8.477  0.0441  0.0824  0.1883
  273DOPC   E25 3665   6.319  12.570   8.677 -0.1563  0.0000  0.1625
  273DOPC   S16 3666   5.907  13.067   8.830 -0.0600 -0.1968 -0.0511
  273DOPC   S17 3667   6.433  12.425   9.038  0.4532  0.0092 -0.3489
  273DOPC   SD8 3668   5.652  13.035   9.026  0.2027 -0.0477 -0.0191
  273DOPC   SD9 3669   6.388  12.137   9.186 -0.1039 -0.0450 -0.3229
  273DOPC  SD10 3670   5.432  13.133   9.245  0.0501 -0.0767 -0.0057
  273DOPC  SD11 3671   6.520  11.980   9.457 -0.0222 -0.0755  0.1230
  273DOPC  SM12 3672   5.317  13.392   9.358 -0.1570  0.4734 -0.0441
  273DOPC  SM13 3673   6.818  11.877   9.629 -0.0488 -0.1675 -0.2794
  273DOPC  SM14 3674   5.171  13.680   9.427 -0.1480  0.0553  0.5306
  273DOPC  SM15 3675   7.149  11.974   9.752  0.3148  0.0008 -0.1474
  274DOPC   CH1 3676  11.868   0.218   8.177 -0.1429 -0.0237 -0.0092
  274DOPC   PH2 3677  12.120   0.523   8.354 -0.2693  0.1730  0.0973
  274DOPC   GL3 3678  12.078   0.483   8.688 -0.1738 -0.1986  0.3941
  274DOPC   E14 3679  11.833   0.547   8.913 -0.2485  0.2229 -0.0603
  274DOPC   E25 3680  12.316   0.723   8.811 -0.0532  0.3497 -0.0738
  274DOPC   S16 3681  11.773   0.745   9.222  0.0256 -0.1682  0.1724
  274DOPC   S17 3682  12.326   0.883   9.102 -0.1541 -0.2273 -0.0687
  274DOPC   SD8 3683  11.762   1.036   9.384  0.1375 -0.4247  0.0874
  274DOPC   SD9 3684  12.178   0.874   9.392 -0.0252 -0.0566 -0.0547
  274DOPC  SD10 3685  11.906   1.183   9.637 -0.4614 -0.0118 -0.4374
  274DOPC  SD11 3686  12.106   0.700   9.686  0.2621 -0.3362  0.0521
  274DOPC  SM12 3687  12.170   1.157   9.844 -0.1955 -0.0653 -0.0130
  274DOPC  SM13 3688  12.021   0.417   9.832 -0.1331 -0.0833 -0.2483
  274DOPC  SM14 3689  12.411   1.026  10.043  0.1154  0.2756  0.2731
  274DOPC  SM15 3690  11.986   0.268  10.137 -0.0147 -0.0322 -0.2050
  275DOPC   CH1 3691  12.515   1.879   8.408 -0.1522  0.0036  0.2026
  275DOPC   PH2 3692  12.418   1.453   8.474 -0.0610 -0.0103 -0.1446
  275DOPC   GL3 3693  12.388   1.342   8.825  0.0303  0.1387 -0.0492
  275DOPC   E14 3694  12.087   1.315   8.901 -0.1190  0.0220  0.1432
  275DOPC   E25 3695  12.628   1.018   8.814  0.0149 -0.0644 -0.3065
  275DOPC   S16 3696  11.806   1.524   9.196 -0.1663 -0.3095 -0.1234
  275DOPC   S17 3697  12.941   0.830   9.000  0.0887 -0.0587  0.2857
  275DOPC   SD8 3698  11.594   1.774   9.200 -0.0290 -0.1896  0.1945
  275DOPC   SD9 3699  13.203   0.586   8.950  0.0546  0.0660 -0.0328
  275DOPC  SD10 3700  11.503   2.058   9.354 -0.0744  0.0685 -0.2298
  275DOPC  SD11 3701  13.363   0.334   9.122 -0.2850 -0.0017  0.2491
  275DOPC  SM12 3702  11.522   2.098   9.688 -0.1936 -0.0698 -0.3614
  275DOPC  SM13 3703  13.334   0.235   9.438  0.1665  0.5535 -0.5392
  275DOPC  SM14 3704  11.428   2.128   9.991  0.0748 -0.0622 -0.0851
  275DOPC  SM15 3705  13.070   0.150   9.661 -0.0618 -0.0685 -0.0229
  276DOPC   CH1 3706   7.330   0.216   7.851 -0.2211 -0.2945 -0.2214
  276DOPC   PH2 3707   7.115   0.189   8.241  0.0052 -0.0414 -0.0139
  276DOPC   GL3 3708   7.273   0.170   8.533 -0.1907  0.1660  0.0414
  276DOPC   E14 3709   7.501   0.358   8.677  0.0552  0.1438 -0.0294
  276DOPC   E25 3710   7.003   0.151   8.814 -0.4508  0.1861 -0.0069
  276DOPC   S16 3711   7.373   0.504   9.036 -0.0457 -0.0387 -0.1106
  276DOPC   S17 3712   6.882  -0.175   9.054 -0.1850  0.0798 -0.2439
  276DOPC   SD8 3713   7.054   0.409   9.123  0.2057 -0.1691 -0.0383
  276DOPC   SD9 3714   6.642  -0.165   9.266 -0.1241 -0.2856 -0.4789
  276DOPC  SD10 3715   6.897   0.273   9.382  0.2209 -0.1152 -0.0723
  276DOPC  SD11 3716   6.530  -0.263   9.580  0.0435 -0.0795 -0.2363
  276DOPC  SM12 3717   6.886   0.046   9.622 -0.3843 -0.3909 -0.2014
  276DOPC  SM13 3718   6.649  -0.492   9.750 -0.0534  0.0583 -0.2844
  276DOPC  SM14 3719   6.843  -0.109   9.938 -0.1810  0.3493 -0.3017
  276DOPC  SM15 3720   6.671  -0.617  10.026  0.2110  0.0208 -0.2979
  277DOPC   CH1 3721   8.756   5.218   8.328 -0.0189  0.1842  0.1209
  277DOPC   PH2 3722   8.428   5.561   8.458 -0.1040  0.0683  0.0631
  277DOPC   GL3 3723   8.130   5.687   8.575 -0.0465  0.2356  0.1520
  277DOPC   E14 3724   7.894   5.487   8.648 -0.0697  0.0439 -0.2411
  277DOPC   E25 3725   8.094   5.984   8.762 -0.3946 -0.1144  0.2783
  277DOPC   S16 3726   7.765   5.453   9.003 -0.1173  0.2699  0.0822
  277DOPC   S17 3727   8.211   6.212   9.096  0.0862  0.2819  0.0893
  277DOPC   SD8 3728   7.679   5.661   9.248  0.0874  0.3216 -0.0717
  277DOPC   SD9 3729   8.018   6.214   9.365 -0.0679  0.1762 -0.0208
  277DOPC  SD10 3730   7.679   5.735   9.592 -0.5493 -0.2110 -0.0986
  277DOPC  SD11 3731   7.786   6.362   9.547  0.2137  0.2092  0.2872
  277DOPC  SM12 3732   7.904   5.777   9.825  0.0740 -0.0908  0.2697
  277DOPC  SM13 3733   7.790   6.601   9.785  0.1765  0.0624  0.0147
  277DOPC  SM14 3734   8.076   6.010   9.981 -0.2800 -0.1238 -0.1398
  277DOPC  SM15 3735   7.830   6.885  10.028 -0.1762  0.1110 -0.2264
  278DOPC   CH1 3736  19.751   9.040   7.543 -0.0523 -0.0792 -0.0773
  278DOPC   PH2 3737  19.505   8.765   7.785 -0.0381 -0.1455 -0.1075
  278DOPC   GL3 3738  19.193   8.873   7.736  0.4154 -0.1923  0.3392
  278DOPC   E14 3739  19.139   9.181   7.882  0.0710 -0.3195 -0.4293
  278DOPC   E25 3740  18.910   8.766   7.929  0.1339 -0.0763 -0.1274
  278DOPC   S16 3741  18.979   9.165   8.245 -0.1144  0.0525 -0.0868
  278DOPC   S17 3742  18.933   8.580   8.271 -0.0534 -0.5653 -0.1575
  278DOPC   SD8 3743  18.695   9.122   8.438 -0.1690  0.5787 -0.3908
  278DOPC   SD9 3744  19.132   8.365   8.450 -0.2869  0.3222 -0.2045
  278DOPC  SD10 3745  18.538   9.039   8.726  0.3277 -0.3605  0.2613
  278DOPC  SD11 3746  19.417   8.421   8.667 -0.0317  0.3664  0.0599
  278DOPC  SM12 3747  18.546   8.981   9.030 -0.0271  0.1448 -0.0669
  278DOPC  SM13 3748  19.571   8.696   8.726 -0.0019 -0.2474 -0.1364
  278DOPC  SM14 3749  18.763   8.785   9.245  0.2018  0.0221  0.1034
  278DOPC  SM15 3750  19.637   8.966   8.950 -0.0865 -0.0736  0.1064
  279DOPC   CH1 3751  17.770   8.343   7.457 -0.0145  0.0912  0.2068
  279DOPC   PH2 3752  17.518   8.555   7.714 -0.1701 -0.0095 -0.1001
  279DOPC   GL3 3753  17.753   8.632   7.964 -0.0263 -0.2018 -0.3662
  279DOPC   E14 3754  17.892   8.364   8.092  0.0641 -0.0055  0.0256
  279DOPC   E25 3755  17.901   8.915   8.073 -0.1186 -0.0257 -0.1057
  279DOPC   S16 3756  18.048   8.187   8.490  0.1820 -0.3258  0.0317
  279DOPC   S17 3757  18.022   8.858   8.455  0.3368 -0.2155  0.1245
  279DOPC   SD8 3758  17.946   8.230   8.809  0.0244 -0.1402  0.1711
  279DOPC   SD9 3759  17.958   8.723   8.762 -0.2518  0.2365 -0.0122
  279DOPC  SD10 3760  17.857   8.165   9.108 -0.0389  0.0320 -0.1324
  279DOPC  SD11 3761  18.016   8.647   9.083  0.1698  0.3117  0.1238
  279DOPC  SM12 3762  17.811   8.020   9.410  0.0278  0.0975 -0.0828
  279DOPC  SM13 3763  18.194   8.758   9.370  0.2007 -0.2275 -0.0147
  279DOPC  SM14 3764  17.834   7.856   9.688 -0.0042 -0.1205 -0.2514
  279DOPC  SM15 3765  18.460   8.673   9.609  0.1488 -0.0792 -0.2699
  280DOPC   CH1 3766   2.653  13.645   7.870  0.1434 -0.0572 -0.0603
  280DOPC   PH2 3767   2.611  13.359   8.186 -0.1146 -0.0214  0.2377
  280DOPC   GL3 3768   2.809  13.389   8.476  0.2724 -0.0282 -0.3086
  280DOPC   E14 3769   3.115  13.478   8.417 -0.0992 -0.3159  0.5085
  280DOPC   E25 3770   2.670  13.526   8.764 -0.1213  0.2094 -0.0036
  280DOPC   S16 3771   3.378  13.689   8.686  0.3691 -0.0065  0.2352
  280DOPC   S17 3772   2.711  13.715   9.118 -0.1832 -0.0114  0.0504
  280DOPC   SD8 3773   3.638  13.711   8.868 -0.2618 -0.0786 -0.2762
  280DOPC   SD9 3774   2.670  14.047   9.200 -0.0565  0.2346 -0.1196
  280DOPC  SD10 3775   3.726  13.785   9.184  0.1243 -0.0389  0.2254
  280DOPC  SD11 3776   2.643  14.346   9.319  0.0208  0.0343  0.2733
  280DOPC  SM12 3777   3.500  13.884   9.486 -0.0377  0.1633 -0.2647
  280DOPC  SM13 3778   2.678  14.581   9.523  0.4539  0.3315  0.1535
  280DOPC  SM14 3779   3.439  14.003   9.788 -0.1597  0.1064 -0.3126
  280DOPC  SM15 3780   2.636  14.901   9.627  0.1187 -0.1324 -0.0074
  281DOPC   CH1 3781  19.019  18.240   7.612 -0.2754  0.2284 -0.2764
  281DOPC   PH2 3782  19.455  18.214   7.676 -0.0622  0.1631  0.1913
  281DOPC   GL3 3783  19.514  18.217   8.007 -0.0942  0.1753  0.0109
  281DOPC   E14 3784  19.706  18.013   8.153  0.0630 -0.0441 -0.0874
  281DOPC   E25 3785  19.196  18.248   8.172  0.3132 -0.1521 -0.0196
  281DOPC   S16 3786  20.068  17.926   8.208 -0.0221 -0.5441 -0.3183
  281DOPC   S17 3787  18.974  18.155   8.448 -0.2270  0.2203 -0.3134
  281DOPC   SD8 3788  20.367  17.871   8.446  0.3535  0.1344  0.2256
  281DOPC   SD9 3789  18.799  17.917   8.543  0.4566 -0.0561  0.0233
  281DOPC  SD10 3790  20.488  17.863   8.759  0.0768  0.1854 -0.0189
  281DOPC  SD11 3791  18.751  17.820   8.852  0.2670  0.0607 -0.1318
  281DOPC  SM12 3792  20.485  18.038   9.059  0.1664 -0.2501  0.1734
  281DOPC  SM13 3793  18.955  17.925   9.094  0.2110  0.3205  0.0061
  281DOPC  SM14 3794  20.194  18.228   9.009  0.0705 -0.2135 -0.0595
  281DOPC  SM15 3795  18.977  18.194   9.300  0.3082  0.1027  0.0233
  282DOPC   CH1 3796  17.709  16.578   7.828 -0.1492  0.0821 -0.2110
  282DOPC   PH2 3797  17.294  16.606   8.049 -0.1781  0.1912 -0.1331
  282DOPC   GL3 3798  16.962  16.730   8.019  0.2369  0.0527  0.5148
  282DOPC   E14 3799  16.841  17.030   8.087 -0.1373 -0.1854 -0.0027
  282DOPC   E25 3800  16.732  16.556   8.262  0.2716 -0.3284 -0.0256
  282DOPC   S16 3801  16.720  17.001   8.457  0.1820  0.4925  0.1835
  282DOPC   S17 3802  16.604  16.410   8.618  0.1205 -0.0136  0.1284
  282DOPC   SD8 3803  16.597  16.859   8.750  0.4662 -0.3113 -0.4946
  282DOPC   SD9 3804  16.416  16.223   8.844 -0.0038  0.1788  0.1440
  282DOPC  SD10 3805  16.671  16.707   9.054  0.0916 -0.1359 -0.3887
  282DOPC  SD11 3806  16.372  16.204   9.165  0.0778 -0.0625  0.0669
  282DOPC  SM12 3807  16.868  16.750   9.337  0.0565  0.1364  0.0463
  282DOPC  SM13 3808  16.302  16.384   9.441  0.0481  0.2429  0.1652
  282DOPC  SM14 3809  16.873  16.981   9.585 -0.0397  0.0757 -0.1568
  282DOPC  SM15 3810  16.425  16.491   9.769 -0.1221  0.1110 -0.1427
  283DOPC   CH1 3811   5.424   1.968   8.446 -0.0684  0.1469  0.0019
  283DOPC   PH2 3812   5.207   1.756   8.122  0.0513 -0.0698  0.1089
  283DOPC   GL3 3813   5.212   1.435   8.129 -0.1031 -0.2721  0.1795
  283DOPC   E14 3814   4.901   1.368   8.035  0.2720  0.0840 -0.0593
  283DOPC   E25 3815   5.451   1.307   8.363 -0.0523  0.1798 -0.2443
  283DOPC   S16 3816   4.573   1.554   8.155  0.2727 -0.1908 -0.2510
  283DOPC   S17 3817   5.617   1.465   8.644  0.0779  0.3901 -0.0051
  283DOPC   SD8 3818   4.473   1.655   8.462 -0.2600 -0.1369 -0.1133
  283DOPC   SD9 3819   5.803   1.404   8.915 -0.4435 -0.3291 -0.2836
  283DOPC  SD10 3820   4.516   1.652   8.776  0.0676 -0.0029 -0.0458
  283DOPC  SD11 3821   5.876   1.243   9.205  0.4412  0.2922  0.0002
  283DOPC  SM12 3822   4.671   1.530   9.054 -0.0286 -0.0226  0.3153
  283DOPC  SM13 3823   5.934   1.129   9.488 -0.1145  0.5163 -0.0942
  283DOPC  SM14 3824   4.722   1.502   9.392 -0.1826  0.3274  0.1892
  283DOPC  SM15 3825   5.804   0.922   9.731 -0.1364 -0.0078  0.1390
  284DOPC   CH1 3826   3.012   6.280   8.099 -0.1788 -0.0656  0.1219
  284DOPC   PH2 3827   3.346   6.537   8.151 -0.1209  0.2586  0.1570
  284DOPC   GL3 3828   3.433   6.719   8.424 -0.2856 -0.1156  0.2329
  284DOPC   E14 3829   3.291   7.008   8.512  0.1272  0.2659 -0.2680
  284DOPC   E25 3830   3.393   6.524   8.712  0.1530 -0.1898  0.0402
  284DOPC   S16 3831   2.980   6.882   8.816 -0.2075 -0.0902  0.0820
  284DOPC   S17 3832   3.281   6.511   9.125 -0.0913  0.1312 -0.3199
  284DOPC   SD8 3833   2.687   6.848   8.917  0.0219  0.3468 -0.1078
  284DOPC   SD9 3834   2.996   6.595   9.274  0.3195  0.0141 -0.0629
  284DOPC  SD10 3835   2.528   6.654   9.066  0.1388  0.0080 -0.0681
  284DOPC  SD11 3836   2.859   6.652   9.545  0.0411  0.1909 -0.0370
  284DOPC  SM12 3837   2.401   6.626   9.335  0.1061 -0.1509 -0.1404
  284DOPC  SM13 3838   2.914   6.747   9.844  0.0583 -0.2625 -0.0475
  284DOPC  SM14 3839   2.443   6.729   9.644  0.1212 -0.0080  0.3193
  284DOPC  SM15 3840   3.118   6.925  10.033  0.1834 -0.4351  0.4230
  285DOPE   HH1 3841  13.923  19.217  11.710  0.1987  0.0324  0.2018
  285DOPE   PH2 3842  14.051  18.958  11.849  0.0250 -0.1395  0.1408
  285DOPE   GL3 3843  14.120  18.795  11.564  0.3490 -0.2558  0.0847
  285DOPE   E14 3844  14.105  18.466  11.538 -0.1158 -0.1439  0.2102
  285DOPE   E25 3845  13.981  19.003  11.326 -0.0689  0.1070  0.0271
  285DOPE   S16 3846  14.176  18.225  11.269 -0.3418 -0.1134  0.0549
  285DOPE   S17 3847  13.948  19.082  10.990 -0.1141  0.0549  0.0282
  285DOPE   SD8 3848  14.248  18.284  10.964 -0.1234  0.1894 -0.2480
  285DOPE   SD9 3849  13.873  19.150  10.674 -0.1387  0.2956  0.0574
  285DOPE  SD10 3850  14.489  18.270  10.759  0.3193 -0.3707 -0.0999
  285DOPE  SD11 3851  13.749  19.082  10.332 -0.2481 -0.2182 -0.1162
  285DOPE  SM12 3852  14.638  18.099  10.479 -0.1024 -0.2886  0.2756
  285DOPE  SM13 3853  13.674  18.848  10.109 -0.1894 -0.1599  0.0900
  285DOPE  SM14 3854  14.479  18.013  10.181  0.3418 -0.0085 -0.0311
  285DOPE  SM15 3855  13.927  18.720   9.872  0.4692 -0.1425  0.1472
  286DOPE   HH1 3856   2.024  16.315  11.700  0.2095  0.1054  0.1316
  286DOPE   PH2 3857   2.138  16.036  11.582 -0.1336 -0.1086 -0.1347
  286DOPE   GL3 3858   2.260  16.163  11.288  0.1135 -0.1195  0.2062
  286DOPE   E14 3859   2.284  16.000  11.005  0.1711  0.0918  0.0349
  286DOPE   E25 3860   2.284  16.517  11.203  0.3192 -0.0302  0.2003
  286DOPE   S16 3861   2.156  16.188  10.674  0.0553  0.4201  0.1400
  286DOPE   S17 3862   2.226  16.772  10.910  0.2995 -0.2705 -0.2699
  286DOPE   SD8 3863   2.268  16.475  10.479  0.2503  0.0626 -0.2268
  286DOPE   SD9 3864   2.346  17.061  10.750  0.2538  0.1440  0.0534
  286DOPE  SD10 3865   2.141  16.654  10.257  0.1270  0.4215  0.3061
  286DOPE  SD11 3866   2.425  17.102  10.436 -0.0726 -0.0588 -0.1289
  286DOPE  SM12 3867   1.933  16.674  10.002 -0.0608 -0.1520  0.1768
  286DOPE  SM13 3868   2.410  17.058  10.111 -0.2017 -0.0921 -0.3265
  286DOPE  SM14 3869   1.672  16.531   9.849  0.2491 -0.1237  0.0559
  286DOPE  SM15 3870   2.361  16.868   9.849  0.0132 -0.0527 -0.1675
  287DOPE   HH1 3871   9.467  10.085  11.788  0.2388 -0.1577  0.2054
  287DOPE   PH2 3872   9.765  10.082  11.769  0.0113 -0.1211 -0.1286
  287DOPE   GL3 3873   9.858   9.936  11.481  0.2087 -0.1799  0.1955
  287DOPE   E14 3874   9.728   9.757  11.254 -0.0582 -0.1202  0.0296
  287DOPE   E25 3875  10.216   9.921  11.488 -0.0120  0.2672  0.0994
  287DOPE   S16 3876   9.481   9.736  10.918 -0.3031  0.0666 -0.1045
  287DOPE   S17 3877  10.415   9.833  11.127 -0.1442  0.2714  0.0818
  287DOPE   SD8 3878   9.370   9.821  10.627  0.1057  0.0763  0.1282
  287DOPE   SD9 3879  10.541   9.540  11.007  0.1505  0.0893 -0.0113
  287DOPE  SD10 3880   9.088   9.867  10.483  0.2283  0.2569  0.4021
  287DOPE  SD11 3881  10.745   9.334  10.842 -0.0645  0.2125 -0.1478
  287DOPE  SM12 3882   8.793   9.749  10.321  0.1474  0.1516 -0.2914
  287DOPE  SM13 3883  10.973   9.169  10.653  0.0212  0.3143 -0.2148
  287DOPE  SM14 3884   8.661   9.645  10.068  0.1900 -0.0669  0.1778
  287DOPE  SM15 3885  11.152   9.211  10.342 -0.0927  0.1101 -0.0677
  288DOPE   HH1 3886  11.181  14.361  11.969  0.1925  0.1888 -0.0858
  288DOPE   PH2 3887  10.863  14.308  11.993  0.0528  0.0603 -0.0692
  288DOPE   GL3 3888  10.733  14.190  11.701 -0.0708 -0.5138 -0.1589
  288DOPE   E14 3889  10.518  13.940  11.688 -0.1341 -0.1846 -0.0109
  288DOPE   E25 3890  10.806  14.439  11.453 -0.0004 -0.0679  0.1169
  288DOPE   S16 3891  10.153  13.851  11.457 -0.2510  0.0641 -0.2087
  288DOPE   S17 3892  10.669  14.589  11.115 -0.2768  0.1587 -0.3151
  288DOPE   SD8 3893  10.048  13.825  11.113  0.2869 -0.1900  0.2134
  288DOPE   SD9 3894  10.751  14.822  10.875  0.0111  0.2480  0.1562
  288DOPE  SD10 3895  10.054  13.694  10.818 -0.3508  0.0961  0.0874
  288DOPE  SD11 3896  10.906  14.911  10.573  0.0378  0.0618  0.3370
  288DOPE  SM12 3897  10.077  13.441  10.611  0.1610  0.0046  0.0162
  288DOPE  SM13 3898  10.989  14.840  10.212 -0.0601  0.3021  0.5232
  288DOPE  SM14 3899  10.059  13.234  10.333  0.0067 -0.0313  0.0324
  288DOPE  SM15 3900  11.086  14.732   9.924 -0.0816  0.0202 -0.3714
  289DOPE   HH1 3901  17.766   6.119  11.701  0.2026 -0.1007 -0.2186
  289DOPE   PH2 3902  17.882   6.436  11.727 -0.0526  0.0984 -0.0801
  289DOPE   GL3 3903  18.043   6.460  11.420  0.1762  0.2628 -0.2068
  289DOPE   E14 3904  18.131   6.163  11.312  0.0412 -0.0032  0.1554
  289DOPE   E25 3905  18.146   6.647  11.132 -0.0809 -0.1747 -0.3586
  289DOPE   S16 3906  18.275   6.058  10.929 -0.0526  0.2188 -0.0725
  289DOPE   S17 3907  18.181   6.566  10.750 -0.0980  0.0443 -0.0662
  289DOPE   SD8 3908  18.432   6.146  10.644  0.0851 -0.1905  0.1005
  289DOPE   SD9 3909  17.980   6.632  10.510 -0.4581  0.0362  0.4570
  289DOPE  SD10 3910  18.438   6.218  10.314 -0.0290  0.2300  0.0656
  289DOPE  SD11 3911  17.844   6.791  10.247 -0.2171 -0.4629  0.1221
  289DOPE  SM12 3912  18.230   6.410  10.125 -0.4734  0.0542  0.3660
  289DOPE  SM13 3913  17.697   7.058  10.113  0.3353 -0.2348 -0.1007
  289DOPE  SM14 3914  17.974   6.485   9.960  0.0614  0.1137  0.0891
  289DOPE  SM15 3915  17.666   7.328   9.891  0.2552 -0.1387  0.1478
  290DOPE   HH1 3916  15.824   5.607  11.946  0.0488  0.1604  0.0221
  290DOPE   PH2 3917  15.727   5.908  11.877 -0.1265  0.0828 -0.0376
  290DOPE   GL3 3918  15.926   6.016  11.622 -0.0410  0.0834 -0.1883
  290DOPE   E14 3919  16.111   5.745  11.521  0.2953 -0.1167  0.0614
  290DOPE   E25 3920  15.941   6.359  11.517  0.2075  0.2321  0.2840
  290DOPE   S16 3921  16.181   5.518  11.175  0.1884 -0.2466 -0.1631
  290DOPE   S17 3922  15.973   6.433  11.120  0.0025 -0.1204 -0.0019
  290DOPE   SD8 3923  16.417   5.727  11.063  0.1831  0.1070 -0.2985
  290DOPE   SD9 3924  15.882   6.438  10.799 -0.0664 -0.0586 -0.0172
  290DOPE  SD10 3925  16.578   5.870  10.807 -0.0343 -0.0769 -0.1730
  290DOPE  SD11 3926  15.729   6.237  10.602  0.3981  0.0151 -0.0507
  290DOPE  SM12 3927  16.708   5.969  10.516 -0.1072 -0.4301  0.1389
  290DOPE  SM13 3928  15.788   6.015  10.356 -0.0593  0.0219  0.1272
  290DOPE  SM14 3929  16.726   6.104  10.226 -0.1007 -0.1419  0.3590
  290DOPE  SM15 3930  15.780   5.755  10.116 -0.1577  0.1173  0.3109
  291DOPE   HH1 3931  15.901  17.725  11.931 -0.1520  0.5469 -0.1448
  291DOPE   PH2 3932  15.919  17.476  11.736 -0.0118  0.0315  0.0061
  291DOPE   GL3 3933  15.771  17.552  11.457  0.1955 -0.2265 -0.2314
  291DOPE   E14 3934  15.511  17.387  11.335  0.0513  0.1948  0.1995
  291DOPE   E25 3935  15.663  17.884  11.550 -0.2594  0.0018  0.4021
  291DOPE   S16 3936  15.390  17.143  11.042  0.2712 -0.5705  0.0744
  291DOPE   S17 3937  15.478  18.114  11.290  0.1343  0.3430  0.1560
  291DOPE   SD8 3938  15.358  16.890  10.887  0.4234  0.1486 -0.2293
  291DOPE   SD9 3939  15.266  18.128  11.085  0.1616  0.5785  0.2474
  291DOPE  SD10 3940  15.405  16.842  10.578  0.1265 -0.1322 -0.1945
  291DOPE  SD11 3941  15.088  18.223  10.839 -0.2829 -0.0759  0.0360
  291DOPE  SM12 3942  15.272  16.966  10.316 -0.1848  0.2473 -0.2579
  291DOPE  SM13 3943  15.090  18.356  10.516 -0.4950  0.1585  0.3717
  291DOPE  SM14 3944  15.125  16.909  10.023 -0.2619 -0.3988  0.3536
  291DOPE  SM15 3945  14.951  18.516  10.207 -0.2178 -0.3953  0.0744
  292DOPE   HH1 3946   8.194   8.465  11.818  0.2405 -0.2335  0.2241
  292DOPE   PH2 3947   7.868   8.375  11.882 -0.0325  0.1314  0.0051
  292DOPE   GL3 3948   7.793   8.318  11.531  0.3009  0.2167  0.0025
  292DOPE   E14 3949   7.797   8.076  11.345 -0.1972  0.0944  0.2209
  292DOPE   E25 3950   7.657   8.599  11.361  0.2041 -0.2085  0.0637
  292DOPE   S16 3951   7.954   7.802  11.175  0.1738 -0.1406  0.0643
  292DOPE   S17 3952   7.669   8.587  10.970 -0.0445  0.2211 -0.2934
  292DOPE   SD8 3953   8.105   7.643  10.944 -0.0568  0.2251 -0.1820
  292DOPE   SD9 3954   7.763   8.784  10.747  0.0145 -0.3428 -0.2693
  292DOPE  SD10 3955   8.246   7.686  10.667 -0.2222  0.2581 -0.3679
  292DOPE  SD11 3956   7.641   8.920  10.453 -0.2980  0.2693 -0.4124
  292DOPE  SM12 3957   8.413   7.910  10.441  0.0721  0.0130  0.0420
  292DOPE  SM13 3958   7.432   8.912  10.220  0.1791 -0.2148  0.2396
  292DOPE  SM14 3959   8.730   7.855  10.311  0.1011  0.4280 -0.0172
  292DOPE  SM15 3960   7.138   9.012  10.089 -0.1701  0.0315 -0.0172
  293DOPE   HH1 3961  14.471  16.107  11.696  0.3141  0.0184  0.0517
  293DOPE   PH2 3962  14.601  15.881  11.540 -0.1118 -0.2376  0.1249
  293DOPE   GL3 3963  14.382  15.751  11.321  0.5335  0.1019 -0.0280
  293DOPE   E14 3964  14.307  15.443  11.220 -0.1043 -0.2139  0.1511
  293DOPE   E25 3965  14.179  15.974  11.125  0.0490 -0.0008 -0.3069
  293DOPE   S16 3966  14.166  15.371  10.846  0.1005  0.1702 -0.1139
  293DOPE   S17 3967  13.932  15.854  10.809 -0.1490 -0.3158  0.0113
  293DOPE   SD8 3968  14.051  15.451  10.549 -0.3529  0.0517  0.0109
  293DOPE   SD9 3969  13.915  15.909  10.472 -0.0942 -0.2683  0.2762
  293DOPE  SD10 3970  14.046  15.346  10.236 -0.3155 -0.4120  0.1524
  293DOPE  SD11 3971  13.707  15.805  10.229 -0.2274 -0.5213  0.0624
  293DOPE  SM12 3972  14.144  15.078  10.016  0.3551 -0.2303  0.2571
  293DOPE  SM13 3973  13.377  15.818  10.167 -0.2264  0.0133  0.1791
  293DOPE  SM14 3974  14.139  14.787   9.859  0.0668 -0.1209  0.0225
  293DOPE  SM15 3975  13.078  15.802  10.323  0.1593 -0.1754  0.1926
  294DOPE   HH1 3976   3.034   3.353  11.932 -0.2510  0.1951 -0.1835
  294DOPE   PH2 3977   3.192   3.626  11.922  0.1081  0.0507 -0.0677
  294DOPE   GL3 3978   3.031   3.908  11.738 -0.3672 -0.4980  0.0542
  294DOPE   E14 3979   2.760   3.889  11.514  0.2022 -0.2253 -0.0420
  294DOPE   E25 3980   3.290   4.060  11.528  0.1418 -0.2399 -0.0814
  294DOPE   S16 3981   2.724   3.826  11.155 -0.1415  0.1293  0.1278
  294DOPE   S17 3982   3.625   3.862  11.519 -0.2670  0.2798 -0.1665
  294DOPE   SD8 3983   2.692   3.883  10.837  0.3602  0.3765  0.2739
  294DOPE   SD9 3984   3.907   3.719  11.365 -0.0695  0.0120  0.2037
  294DOPE  SD10 3985   2.841   3.943  10.519 -0.1254  0.2705  0.1421
  294DOPE  SD11 3986   3.933   3.718  11.035 -0.0016  0.2642 -0.2127
  294DOPE  SM12 3987   2.932   3.777  10.250 -0.0094  0.1637 -0.1383
  294DOPE  SM13 3988   4.103   3.689  10.774  0.4333 -0.2165  0.1867
  294DOPE  SM14 3989   3.023   3.580  10.010 -0.0023  0.2407 -0.1335
  294DOPE  SM15 3990   4.101   3.701  10.462 -0.2979 -0.0645  0.3555
  295DOPE   HH1 3991   8.952  13.278  11.962  0.0565 -0.1190 -0.2386
  295DOPE   PH2 3992   9.150  13.513  11.840  0.2520 -0.1583 -0.0263
  295DOPE   GL3 3993   8.914  13.745  11.748 -0.3637  0.1171 -0.2651
  295DOPE   E14 3994   8.853  14.042  11.870 -0.0277 -0.0378  0.2363
  295DOPE   E25 3995   9.060  13.906  11.427 -0.0046 -0.0008 -0.2388
  295DOPE   S16 3996   9.056  14.380  11.688 -0.1192 -0.3704  0.0856
  295DOPE   S17 3997   8.734  13.776  11.172  0.0021 -0.4128 -0.0845
  295DOPE   SD8 3998   9.263  14.432  11.389 -0.4429  0.3235  0.0689
  295DOPE   SD9 3999   8.527  13.978  10.967 -0.1129 -0.3971 -0.2743
  295DOPE  SD10 4000   9.303  14.497  11.062  0.2403  0.2327 -0.2028
  295DOPE  SD11 4001   8.402  14.106  10.703  0.2550 -0.0114 -0.3258
  295DOPE  SM12 4002   9.400  14.468  10.754  0.1055  0.1606  0.0559
  295DOPE  SM13 4003   8.585  14.166  10.406  0.3098 -0.1945  0.2903
  295DOPE  SM14 4004   9.448  14.731  10.517  0.0210  0.1236  0.0547
  295DOPE  SM15 4005   8.764  13.939  10.229  0.0479  0.2865  0.0998
  296DOPE   HH1 4006   0.869   4.064  11.644  0.1439  0.3689 -0.3038
  296DOPE   PH2 4007   0.808   4.383  11.637 -0.1006 -0.0532  0.0147
  296DOPE   GL3 4008   0.751   4.494  11.340 -0.4094  0.4236 -0.0475
  296DOPE   E14 4009   0.979   4.635  11.151 -0.0692  0.2251 -0.4692
  296DOPE   E25 4010   0.498   4.302  11.160 -0.1684  0.1989  0.0072
  296DOPE   S16 4011   0.950   4.822  10.802  0.2749  0.1610 -0.4705
  296DOPE   S17 4012   0.328   4.122  10.835  0.3496  0.4969  0.2916
  296DOPE   SD8 4013   0.808   4.862  10.509  0.2047  0.2401  0.4465
  296DOPE   SD9 4014   0.175   4.059  10.543  0.1852 -0.4509  0.0410
  296DOPE  SD10 4015   0.567   4.749  10.278  0.3918 -0.0307  0.4904
  296DOPE  SD11 4016   0.157   3.877  10.276  0.0138 -0.1719 -0.0208
  296DOPE  SM12 4017   0.345   4.509  10.203 -0.3211 -0.1070 -0.2926
  296DOPE  SM13 4018   0.210   3.522  10.330 -0.1205 -0.2451  0.0057
  296DOPE  SM14 4019   0.259   4.279   9.986  0.0271  0.1205 -0.1225
  296DOPE  SM15 4020   0.303   3.187  10.361  0.3474 -0.4259 -0.0648
  297DOPE   HH1 4021  16.624  10.095  11.809  0.1873 -0.2512 -0.1205
  297DOPE   PH2 4022  16.918  10.019  11.655 -0.0694  0.0959  0.1822
  297DOPE   GL3 4023  17.009  10.177  11.382 -0.2747 -0.0053  0.1568
  297DOPE   E14 4024  17.046   9.918  11.179  0.2075  0.1097  0.1081
  297DOPE   E25 4025  17.180  10.465  11.290 -0.2384  0.2741  0.0813
  297DOPE   S16 4026  17.122   9.960  10.825 -0.2136 -0.2087  0.2792
  297DOPE   S17 4027  17.142  10.444  10.894  0.1522  0.3752 -0.2394
  297DOPE   SD8 4028  17.306   9.875  10.514  0.1106  0.4154 -0.0015
  297DOPE   SD9 4029  17.304  10.374  10.613 -0.1495  0.3597  0.0618
  297DOPE  SD10 4030  17.537   9.941  10.271 -0.1747 -0.1463 -0.2787
  297DOPE  SD11 4031  17.291  10.471  10.309 -0.0244 -0.1640 -0.0572
  297DOPE  SM12 4032  17.592   9.925   9.953  0.1923 -0.1541 -0.1245
  297DOPE  SM13 4033  17.148  10.605  10.024  0.3571 -0.0122 -0.2882
  297DOPE  SM14 4034  17.499   9.670   9.712 -0.1114 -0.1675 -0.0221
  297DOPE  SM15 4035  17.066  10.632   9.694  0.2251 -0.2924  0.2340
  298DOPE   HH1 4036  12.488  17.047  11.868  0.0006 -0.6831  0.0963
  298DOPE   PH2 4037  12.357  17.345  11.849  0.0059 -0.0092  0.0063
  298DOPE   GL3 4038  12.086  17.335  11.667  0.3502  0.0210  0.0547
  298DOPE   E14 4039  11.769  17.434  11.667 -0.1123 -0.2299 -0.0324
  298DOPE   E25 4040  12.097  17.277  11.309  0.0906 -0.2214  0.0437
  298DOPE   S16 4041  11.523  17.306  11.361 -0.0231  0.1620  0.2424
  298DOPE   S17 4042  12.250  16.964  11.040 -0.2148  0.0402  0.0450
  298DOPE   SD8 4043  11.426  17.110  11.078 -0.5899 -0.1976  0.1528
  298DOPE   SD9 4044  12.396  16.693  10.887  0.2005 -0.2120  0.0784
  298DOPE  SD10 4045  11.386  17.084  10.750 -0.2272  0.0056 -0.2338
  298DOPE  SD11 4046  12.358  16.429  10.693  0.4206 -0.0809 -0.2319
  298DOPE  SM12 4047  11.565  17.128  10.429 -0.0990 -0.0195  0.0252
  298DOPE  SM13 4048  12.166  16.318  10.453  0.1101  0.1207 -0.4333
  298DOPE  SM14 4049  11.779  17.158  10.134  0.3836  0.0789  0.2234
  298DOPE  SM15 4050  12.057  16.213  10.151  0.3614 -0.1251 -0.2630
  299DOPE   HH1 4051   5.485   7.107  11.655 -0.2677  0.2680  0.0828
  299DOPE   PH2 4052   5.789   7.071  11.745 -0.0031 -0.0132 -0.0069
  299DOPE   GL3 4053   5.916   7.132  11.424 -0.3388  0.0954 -0.1141
  299DOPE   E14 4054   5.860   7.452  11.398 -0.0375 -0.2581  0.2943
  299DOPE   E25 4055   6.131   6.899  11.226  0.0502 -0.0500  0.0668
  299DOPE   S16 4056   5.901   7.595  11.030  0.0429  0.2653  0.2321
  299DOPE   S17 4057   6.445   6.674  11.280  0.0920 -0.1890  0.1041
  299DOPE   SD8 4058   6.164   7.526  10.795  0.1405  0.0042  0.0154
  299DOPE   SD9 4059   6.736   6.788  11.139  0.0875 -0.0666  0.1261
  299DOPE  SD10 4060   6.434   7.320  10.712 -0.0993  0.0292  0.0221
  299DOPE  SD11 4061   6.946   6.666  10.910  0.1168 -0.3376  0.1726
  299DOPE  SM12 4062   6.495   6.996  10.622 -0.0056  0.1226 -0.2304
  299DOPE  SM13 4063   7.031   6.411  10.720 -0.1510 -0.0463 -0.0135
  299DOPE  SM14 4064   6.703   6.737  10.505 -0.3129 -0.3571 -0.1659
  299DOPE  SM15 4065   7.008   6.104  10.516 -0.3558 -0.0690 -0.0570
  300DOPE   HH1 4066  17.304  12.566  11.568 -0.1724  0.3139  0.2338
  300DOPE   PH2 4067  17.008  12.428  11.547  0.0839  0.2682  0.0305
  300DOPE   GL3 4068  16.757  12.647  11.460  0.0774 -0.0042 -0.0002
  300DOPE   E14 4069  16.615  12.883  11.653 -0.2495  0.1118 -0.0528
  300DOPE   E25 4070  16.581  12.474  11.191  0.0141 -0.1888 -0.2911
  300DOPE   S16 4071  16.478  13.182  11.389 -0.1968  0.0027 -0.1078
  300DOPE   S17 4072  16.172  12.391  11.250 -0.1945  0.0538 -0.0532
  300DOPE   SD8 4073  16.346  13.368  11.161  0.0240  0.2728 -0.2043
  300DOPE   SD9 4074  15.887  12.529  11.170  0.2043  0.0702  0.1614
  300DOPE  SD10 4075  16.313  13.499  10.872  0.3258  0.0523 -0.0048
  300DOPE  SD11 4076  15.679  12.560  10.927 -0.0467 -0.0801 -0.1974
  300DOPE  SM12 4077  16.435  13.409  10.582 -0.0286  0.0427  0.1616
  300DOPE  SM13 4078  15.587  12.465  10.604 -0.0624 -0.0782  0.1293
  300DOPE  SM14 4079  16.290  13.320  10.288  0.1198  0.1225 -0.1320
  300DOPE  SM15 4080  15.579  12.292  10.280  0.2411  0.2445 -0.0929
  301DOPE   HH1 4081   6.099   5.063  11.967  0.0525  0.0502  0.0700
  301DOPE   PH2 4082   6.409   4.942  11.960  0.0220 -0.3567  0.0820
  301DOPE   GL3 4083   6.460   4.893  11.620 -0.0801 -0.0834 -0.1925
  301DOPE   E14 4084   6.428   4.607  11.448  0.2209  0.2203 -0.0450
  301DOPE   E25 4085   6.248   5.161  11.576 -0.0566 -0.0420 -0.0206
  301DOPE   S16 4086   6.351   4.526  11.078  0.0461  0.0013  0.2380
  301DOPE   S17 4087   6.048   5.292  11.240 -0.2029  0.0551 -0.1230
  301DOPE   SD8 4088   6.237   4.298  10.818 -0.0498 -0.0822 -0.1896
  301DOPE   SD9 4089   5.971   5.590  11.108 -0.0447 -0.1436 -0.0093
  301DOPE  SD10 4090   6.054   4.199  10.540  0.0223 -0.1165  0.0294
  301DOPE  SD11 4091   6.115   5.771  10.861  0.3043  0.1928 -0.6367
  301DOPE  SM12 4092   5.771   4.283  10.356  0.1821 -0.0946 -0.0185
  301DOPE  SM13 4093   6.262   5.701  10.556 -0.0338 -0.3090  0.0860
  301DOPE  SM14 4094   5.502   4.440  10.194  0.2316  0.1223 -0.6935
  301DOPE  SM15 4095   6.217   5.772  10.243 -0.0784  0.1974  0.2813
  302DOPE   HH1 4096   2.769   5.520  12.061  0.1193  0.0584 -0.5716
  302DOPE   PH2 4097   3.016   5.669  11.920  0.2470 -0.0257 -0.1831
  302DOPE   GL3 4098   2.983   5.611  11.573 -0.2302  0.1459  0.0381
  302DOPE   E14 4099   3.196   5.557  11.309  0.1983 -0.1842  0.1299
  302DOPE   E25 4100   2.762   5.787  11.354 -0.0623  0.1427  0.1797
  302DOPE   S16 4101   3.032   5.571  10.946 -0.1283 -0.1657  0.2132
  302DOPE   S17 4102   2.382   5.874  11.267  0.2816  0.3685  0.1499
  302DOPE   SD8 4103   2.804   5.715  10.759 -0.1729  0.0824  0.3506
  302DOPE   SD9 4104   2.162   6.108  11.158  0.0833  0.0977 -0.1211
  302DOPE  SD10 4105   2.740   5.797  10.453  0.3942 -0.3656  0.3199
  302DOPE  SD11 4106   2.073   6.245  10.866 -0.0794 -0.3019 -0.0494
  302DOPE  SM12 4107   2.853   5.706  10.111 -0.3234 -0.1520 -0.1257
  302DOPE  SM13 4108   1.898   6.177  10.606 -0.0203  0.1221  0.2989
  302DOPE  SM14 4109   2.912   5.841   9.828 -0.0114 -0.2083 -0.0940
  302DOPE  SM15 4110   1.823   6.028  10.292 -0.3076 -0.0587 -0.2827
  303DOPE   HH1 4111   2.257  15.194  12.061  0.1126 -0.6547 -0.1144
  303DOPE   PH2 4112   2.563  15.060  11.984 -0.0772  0.1191  0.0431
  303DOPE   GL3 4113   2.595  15.052  11.641 -0.1345  0.0722  0.1009
  303DOPE   E14 4114   2.769  14.823  11.490  0.3100  0.0019  0.2403
  303DOPE   E25 4115   2.318  15.076  11.391 -0.1019 -0.3204 -0.0280
  303DOPE   S16 4116   2.693  14.671  11.080  0.1755 -0.2270  0.0078
  303DOPE   S17 4117   2.255  14.898  11.005  0.1282 -0.1118 -0.3227
  303DOPE   SD8 4118   2.664  14.736  10.785 -0.0877  0.0935  0.0809
  303DOPE   SD9 4119   2.197  14.622  10.792 -0.1751 -0.2888 -0.2657
  303DOPE  SD10 4120   2.678  14.676  10.450  0.4332  0.0851  0.0343
  303DOPE  SD11 4121   2.042  14.549  10.519  0.4460  0.1976 -0.2291
  303DOPE  SM12 4122   2.795  14.443  10.224 -0.0043 -0.3063 -0.2222
  303DOPE  SM13 4123   2.127  14.717  10.269 -0.1200 -0.2747  0.2972
  303DOPE  SM14 4124   3.041  14.330  10.010  0.0991  0.0175 -0.1263
  303DOPE  SM15 4125   2.293  14.776   9.998 -0.1485  0.3601  0.0473
  304DOPE   HH1 4126   4.234  13.385  11.771  0.2827  0.0584 -0.0044
  304DOPE   PH2 4127   4.486  13.201  11.785  0.0883  0.2708 -0.0513
  304DOPE   GL3 4128   4.700  13.209  11.538  0.0055 -0.2579  0.1818
  304DOPE   E14 4129   5.033  13.223  11.635  0.2801  0.1968 -0.1205
  304DOPE   E25 4130   4.617  13.024  11.220  0.2110 -0.0938  0.1945
  304DOPE   S16 4131   5.367  13.447  11.524 -0.0907  0.5703  0.0401
  304DOPE   S17 4132   4.367  12.872  10.964 -0.1676 -0.0839  0.4143
  304DOPE   SD8 4133   5.484  13.420  11.221 -0.2168 -0.1583  0.1221
  304DOPE   SD9 4134   4.192  13.054  10.755  0.2406 -0.1560  0.0595
  304DOPE  SD10 4135   5.634  13.451  10.920 -0.3345 -0.0111 -0.0456
  304DOPE  SD11 4136   4.210  13.280  10.512 -0.3802  0.2544 -0.0158
  304DOPE  SM12 4137   5.657  13.687  10.696 -0.0094 -0.0374  0.1125
  304DOPE  SM13 4138   4.101  13.377  10.203 -0.0624  0.1343 -0.0973
  304DOPE  SM14 4139   5.979  13.668  10.563 -0.0546 -0.1877 -0.0952
  304DOPE  SM15 4140   4.054  13.380   9.878 -0.2333  0.3487  0.2050
  305DOPE   HH1 4141   7.362  11.001  11.755 -0.2623  0.1516  0.0790
  305DOPE   PH2 4142   7.117  10.787  11.828  0.1118  0.1902 -0.1671
  305DOPE   GL3 4143   6.977  10.663  11.526 -0.1505  0.2558  0.1057
  305DOPE   E14 4144   6.658  10.591  11.561 -0.0993 -0.1535 -0.0458
  305DOPE   E25 4145   7.068  10.867  11.274  0.0145 -0.1297 -0.0177
  305DOPE   S16 4146   6.523  10.429  11.234 -0.1390  0.3561 -0.0299
  305DOPE   S17 4147   7.430  10.927  11.099  0.1203  0.4522  0.3113
  305DOPE   SD8 4148   6.306  10.348  11.009  0.0175 -0.0166  0.2876
  305DOPE   SD9 4149   7.717  10.857  10.953 -0.0903 -0.0076  0.1602
  305DOPE  SD10 4150   6.283  10.272  10.700  0.1996  0.1549  0.3601
  305DOPE  SD11 4151   7.923  10.744  10.696  0.1187 -0.1858 -0.0618
  305DOPE  SM12 4152   6.323  10.428  10.415  0.1662  0.0034  0.3609
  305DOPE  SM13 4153   7.924  10.612  10.356  0.1464 -0.2302 -0.3138
  305DOPE  SM14 4154   6.553  10.477  10.194 -0.0656  0.0551 -0.0492
  305DOPE  SM15 4155   8.117  10.570  10.097  0.1165 -0.1902  0.1003
  306DOPE   HH1 4156   9.919  18.000  11.866  0.0488 -0.1716  0.2232
  306DOPE   PH2 4157   9.609  18.062  11.918  0.1780  0.2121  0.1707
  306DOPE   GL3 4158   9.376  18.238  11.688 -0.2069 -0.0995 -0.2165
  306DOPE   E14 4159   9.034  18.258  11.670  0.0847 -0.1407 -0.2501
  306DOPE   E25 4160   9.541  18.411  11.398  0.2007 -0.0142  0.1478
  306DOPE   S16 4161   8.914  18.464  11.352  0.3466  0.3503 -0.0608
  306DOPE   S17 4162   9.677  18.286  11.021 -0.1270 -0.3510  0.0441
  306DOPE   SD8 4163   8.728  18.412  11.049  0.1621 -0.0016 -0.2361
  306DOPE   SD9 4164   9.734  18.151  10.694  0.0404 -0.5340 -0.1793
  306DOPE  SD10 4165   8.713  18.269  10.747 -0.0751  0.1103  0.0998
  306DOPE  SD11 4166   9.539  18.150  10.441 -0.0214  0.0543  0.1070
  306DOPE  SM12 4167   8.952  18.075  10.606 -0.2201  0.0107 -0.0704
  306DOPE  SM13 4168   9.414  17.942  10.181 -0.0563  0.3540  0.1986
  306DOPE  SM14 4169   9.023  18.028  10.264  0.1133 -0.1576  0.0145
  306DOPE  SM15 4170   9.315  17.696   9.953  0.1902  0.0008  0.3653
  307DOPE   HH1 4171   0.312   8.711  11.585  0.0322  0.0523  0.3567
  307DOPE   PH2 4172   0.636   8.739  11.700  0.0067  0.0010 -0.0076
  307DOPE   GL3 4173   0.864   8.784  11.483 -0.2989 -0.0595  0.4948
  307DOPE   E14 4174   1.094   9.014  11.484 -0.0301  0.0071  0.3355
  307DOPE   E25 4175   0.736   8.811  11.109  0.1624  0.2024  0.1316
  307DOPE   S16 4176   1.214   8.957  11.080  0.1156  0.0893  0.0696
  307DOPE   S17 4177   0.349   8.807  10.976  0.2543  0.0662 -0.0252
  307DOPE   SD8 4178   1.293   8.736  10.852  0.1922  0.2119 -0.4068
  307DOPE   SD9 4179   0.202   8.937  10.736 -0.1467  0.3973  0.5228
  307DOPE  SD10 4180   1.212   8.703  10.519  0.0051  0.3481 -0.1331
  307DOPE  SD11 4181   0.175   9.018  10.429  0.0378 -0.0698  0.3212
  307DOPE  SM12 4182   1.310   8.630  10.233 -0.1485  0.0290  0.0858
  307DOPE  SM13 4183   0.297   9.025  10.113  0.0621  0.0362  0.3986
  307DOPE  SM14 4184   1.406   8.512   9.946 -0.2585 -0.0998 -0.0959
  307DOPE  SM15 4185   0.205   9.090   9.769  0.0127 -0.2996 -0.1345
  308DOPE   HH1 4186   2.254  14.390  11.920  0.0325 -0.1080  0.0481
  308DOPE   PH2 4187   1.973  14.349  11.767  0.0938  0.3086  0.1699
  308DOPE   GL3 4188   1.955  14.607  11.500 -0.2727  0.2964  0.1545
  308DOPE   E14 4189   1.792  14.893  11.483 -0.2778  0.1804  0.1846
  308DOPE   E25 4190   2.007  14.584  11.156  0.1804  0.0614 -0.1276
  308DOPE   S16 4191   1.731  15.153  11.212  0.0178  0.2027 -0.2464
  308DOPE   S17 4192   1.765  14.680  10.882 -0.2180  0.2407  0.2062
  308DOPE   SD8 4193   1.666  15.287  10.894  0.1057  0.2342  0.2512
  308DOPE   SD9 4194   1.672  14.793  10.582  0.2979  0.1854  0.0654
  308DOPE  SD10 4195   1.677  15.271  10.573  0.1225  0.0134  0.2140
  308DOPE  SD11 4196   1.469  14.843  10.358  0.3237 -0.0538 -0.1038
  308DOPE  SM12 4197   1.828  15.401  10.321 -0.3888 -0.0874  0.1259
  308DOPE  SM13 4198   1.347  14.858  10.045  0.0987 -0.0504 -0.2895
  308DOPE  SM14 4199   1.758  15.584  10.045  0.5032  0.0083  0.1137
  308DOPE  SM15 4200   1.089  14.751   9.866 -0.0327 -0.0626  0.1123
  309DOPE   HH1 4201  15.337  10.994  11.911 -0.2396 -0.1364  0.1871
  309DOPE   PH2 4202  15.072  10.833  11.780  0.1074  0.0666  0.2197
  309DOPE   GL3 4203  15.163  10.713  11.453 -0.2506 -0.0620 -0.0687
  309DOPE   E14 4204  15.284  10.436  11.328 -0.1585 -0.0391  0.1005
  309DOPE   E25 4205  15.380  10.971  11.266  0.1171 -0.1127  0.0139
  309DOPE   S16 4206  15.543  10.493  11.059  0.0710  0.1396  0.2592
  309DOPE   S17 4207  15.282  11.318  11.104 -0.0566 -0.0454  0.1345
  309DOPE   SD8 4208  15.782  10.665  10.925  0.3044  0.0542 -0.0959
  309DOPE   SD9 4209  15.339  11.650  11.146 -0.2651  0.1041 -0.2296
  309DOPE  SD10 4210  15.994  10.772  10.674  0.1314 -0.1209  0.2878
  309DOPE  SD11 4211  15.274  11.943  11.023 -0.1459 -0.0553 -0.0282
  309DOPE  SM12 4212  16.160  10.602  10.448 -0.6645  0.1926  0.0637
  309DOPE  SM13 4213  15.152  12.042  10.719 -0.1118  0.3239 -0.0916
  309DOPE  SM14 4214  16.278  10.393  10.200  0.3639 -0.1303  0.2003
  309DOPE  SM15 4215  15.235  12.012  10.361  0.1970  0.1747 -0.1257
  310DOPE   HH1 4216   1.175   4.928  11.641 -0.0642  0.0340  0.2563
  310DOPE   PH2 4217   1.458   4.911  11.821  0.0803  0.1057  0.2316
  310DOPE   GL3 4218   1.672   5.144  11.663  0.2333 -0.2939  0.1463
  310DOPE   E14 4219   1.971   5.085  11.554  0.3120 -0.0530 -0.0607
  310DOPE   E25 4220   1.555   5.416  11.467 -0.0608  0.1459  0.1888
  310DOPE   S16 4221   2.063   5.029  11.179  0.0734 -0.2726  0.2897
  310DOPE   S17 4222   1.461   5.573  11.127 -0.0445  0.2077  0.1541
  310DOPE   SD8 4223   2.210   5.168  10.941  0.0875 -0.2239  0.0526
  310DOPE   SD9 4224   1.288   5.877  11.061 -0.2387 -0.0313  0.3534
  310DOPE  SD10 4225   2.305   5.170  10.604 -0.1023  0.2768 -0.5661
  310DOPE  SD11 4226   1.229   6.123  10.844 -0.0320  0.4026 -0.4347
  310DOPE  SM12 4227   2.210   5.046  10.325 -0.0334  0.0629  0.4286
  310DOPE  SM13 4228   1.231   6.225  10.519 -0.2978  0.0742 -0.0629
  310DOPE  SM14 4229   2.341   4.985  10.010  0.2437  0.5198 -0.3124
  310DOPE  SM15 4230   1.323   6.316  10.210 -0.1771 -0.1846  0.2047
  311DOPE   HH1 4231   5.528  14.374  12.078 -0.3442  0.0832 -0.3038
  311DOPE   PH2 4232   5.842  14.435  12.047 -0.0430 -0.0500  0.2483
  311DOPE   GL3 4233   5.953  14.594  11.759  0.4600 -0.0526  0.0347
  311DOPE   E14 4234   6.253  14.528  11.714 -0.2029 -0.0992  0.0639
  311DOPE   E25 4235   5.734  14.880  11.668  0.0531  0.0496  0.0036
  311DOPE   S16 4236   6.331  14.468  11.345  0.1560 -0.3159 -0.4490
  311DOPE   S17 4237   5.855  15.002  11.314 -0.0687 -0.0401 -0.0357
  311DOPE   SD8 4238   6.358  14.406  11.023 -0.0589 -0.1801  0.2192
  311DOPE   SD9 4239   5.847  15.114  11.016  0.4391 -0.1142  0.1116
  311DOPE  SD10 4240   6.356  14.422  10.703  0.3135 -0.1118 -0.0389
  311DOPE  SD11 4241   5.966  15.194  10.745  0.4967  0.1002  0.1144
  311DOPE  SM12 4242   6.451  14.569  10.436  0.1051  0.2304  0.3561
  311DOPE  SM13 4243   6.115  15.008  10.488  0.4884  0.0412  0.4810
  311DOPE  SM14 4244   6.672  14.427  10.160  0.1272  0.1690  0.2535
  311DOPE  SM15 4245   6.412  15.010  10.377  0.2568 -0.0697  0.1570
  312DOPE   HH1 4246   5.950  14.048  12.071 -0.1086 -0.1720 -0.1093
  312DOPE   PH2 4247   5.670  14.011  11.898  0.0948 -0.1049  0.0340
  312DOPE   GL3 4248   5.659  14.149  11.578 -0.0154 -0.1930  0.3839
  312DOPE   E14 4249   5.553  14.456  11.472  0.1183  0.0973  0.0006
  312DOPE   E25 4250   5.817  13.937  11.323 -0.1466  0.2083  0.2279
  312DOPE   S16 4251   5.390  14.527  11.082  0.0546 -0.0423 -0.1270
  312DOPE   S17 4252   5.957  13.996  10.983  0.0844 -0.2026 -0.2640
  312DOPE   SD8 4253   5.357  14.819  10.908 -0.3609 -0.0248  0.1631
  312DOPE   SD9 4254   6.243  13.999  10.783  0.2987 -0.2037  0.1715
  312DOPE  SD10 4255   5.411  14.889  10.587  0.1964  0.3677 -0.0717
  312DOPE  SD11 4256   6.306  14.035  10.464  0.4263 -0.3159 -0.1745
  312DOPE  SM12 4257   5.539  14.793  10.273 -0.0496  0.1492  0.4234
  312DOPE  SM13 4258   6.201  14.125  10.153 -0.2023  0.0050 -0.0687
  312DOPE  SM14 4259   5.304  14.882  10.035 -0.1422 -0.0706 -0.0132
  312DOPE  SM15 4260   6.114  14.402   9.986 -0.5225  0.4257  0.1276
  313DOPE   HH1 4261  10.098   3.000  11.781  0.0586 -0.0760  0.2056
  313DOPE   PH2 4262  10.291   2.843  12.002 -0.0183  0.1458  0.3098
  313DOPE   GL3 4263  10.483   2.625  11.823 -0.0448  0.2798 -0.1701
  313DOPE   E14 4264  10.344   2.338  11.750  0.1057 -0.1851  0.1268
  313DOPE   E25 4265  10.619   2.765  11.521  0.1507  0.0740  0.0292
  313DOPE   S16 4266  10.355   2.273  11.344  0.0343 -0.0252 -0.2819
  313DOPE   S17 4267  10.645   3.151  11.382  0.0168 -0.3407 -0.0486
  313DOPE   SD8 4268  10.517   2.506  11.155  0.3214  0.0470  0.3920
  313DOPE   SD9 4269  10.669   3.477  11.398  0.0349 -0.0973  0.1106
  313DOPE  SD10 4270  10.702   2.675  10.934 -0.1732  0.0107  0.1228
  313DOPE  SD11 4271  10.540   3.643  11.151 -0.2796 -0.0433  0.0225
  313DOPE  SM12 4272  10.715   2.729  10.595 -0.3162  0.1028  0.2119
  313DOPE  SM13 4273  10.490   3.688  10.795  0.1228  0.4030 -0.0341
  313DOPE  SM14 4274  10.751   2.586  10.293  0.0374 -0.1166 -0.3666
  313DOPE  SM15 4275  10.614   3.627  10.517 -0.0751 -0.2029  0.3454
  314DOPE   HH1 4276   0.664   2.541  11.731 -0.2585 -0.2264 -0.2056
  314DOPE   PH2 4277   0.516   2.268  11.845 -0.1785  0.0390  0.1972
  314DOPE   GL3 4278   0.636   2.071  11.559  0.1334  0.4441 -0.3500
  314DOPE   E14 4279   0.888   2.268  11.469  0.1075 -0.1143 -0.1780
  314DOPE   E25 4280   0.627   1.788  11.321  0.0345  0.0048  0.0622
  314DOPE   S16 4281   1.117   2.269  11.101  0.1385  0.1939 -0.1392
  314DOPE   S17 4282   0.384   1.870  11.026 -0.3633  0.3445  0.4688
  314DOPE   SD8 4283   1.193   2.302  10.769  0.2942 -0.2801 -0.0307
  314DOPE   SD9 4284   0.154   1.808  10.780 -0.0897  0.1743  0.4049
  314DOPE  SD10 4285   1.411   2.356  10.535 -0.5278 -0.0724  0.2783
  314DOPE  SD11 4286   0.248   1.791  10.462  0.1925  0.0965 -0.1427
  314DOPE  SM12 4287   1.713   2.259  10.391  0.1164  0.0990  0.2123
  314DOPE  SM13 4288   0.499   1.626  10.326 -0.3254 -0.0298  0.1005
  314DOPE  SM14 4289   1.948   2.129  10.148 -0.2853 -0.0913 -0.4389
  314DOPE  SM15 4290   0.667   1.558  10.052  0.0689  0.0205 -0.4164
  315DOPE   HH1 4291  16.539   3.283  11.648  0.0710 -0.0529  0.1034
  315DOPE   PH2 4292  16.791   3.278  11.870  0.1900 -0.1500 -0.0851
  315DOPE   GL3 4293  17.084   3.141  11.733  0.6012  0.2769  0.1129
  315DOPE   E14 4294  17.353   3.344  11.773 -0.0126  0.2657  0.0908
  315DOPE   E25 4295  16.994   2.961  11.436  0.1125 -0.2407  0.1699
  315DOPE   S16 4296  17.599   3.455  11.465  0.1137  0.1387 -0.4089
  315DOPE   S17 4297  17.231   3.162  11.203 -0.1873  0.1059 -0.2644
  315DOPE   SD8 4298  17.594   3.477  11.106  0.1472 -0.1465  0.2197
  315DOPE   SD9 4299  17.375   3.186  10.858  0.2003  0.1319  0.0374
  315DOPE  SD10 4300  17.742   3.402  10.797  0.2174 -0.5067 -0.4007
  315DOPE  SD11 4301  17.263   3.222  10.540  0.3685  0.0624 -0.1266
  315DOPE  SM12 4302  17.886   3.371  10.514  0.2636 -0.2506  0.1911
  315DOPE  SM13 4303  17.024   3.066  10.379  0.2800 -0.2416  0.2945
  315DOPE  SM14 4304  17.985   3.507  10.224  0.4684 -0.0950 -0.1568
  315DOPE  SM15 4305  16.769   3.167  10.201  0.0313 -0.2792 -0.1114
  316DOPE   HH1 4306   2.865   5.060  11.457  0.4102  0.2575  0.0427
  316DOPE   PH2 4307   2.712   5.249  11.670 -0.0406  0.1055 -0.1101
  316DOPE   GL3 4308   2.450   5.261  11.460  0.0466  0.1648 -0.0584
  316DOPE   E14 4309   2.202   5.505  11.462 -0.3601 -0.2920 -0.2737
  316DOPE   E25 4310   2.615   5.353  11.141  0.1166 -0.4543  0.0088
  316DOPE   S16 4311   1.917   5.522  11.167  0.2548 -0.0137 -0.0027
  316DOPE   S17 4312   2.446   5.613  10.865  0.3038 -0.1093 -0.1764
  316DOPE   SD8 4313   1.793   5.781  10.979 -0.0491  0.0204  0.4333
  316DOPE   SD9 4314   2.201   5.714  10.684  0.0979 -0.1907  0.1350
  316DOPE  SD10 4315   1.596   5.741  10.714  0.1202 -0.1419  0.2211
  316DOPE  SD11 4316   1.977   5.606  10.455 -0.0705 -0.3977  0.2102
  316DOPE  SM12 4317   1.397   5.692  10.396 -0.2472 -0.3292 -0.3721
  316DOPE  SM13 4318   1.865   5.544  10.174  0.3054  0.1604 -0.1095
  316DOPE  SM14 4319   1.386   5.837  10.085 -0.3614  0.2386  0.1535
  316DOPE  SM15 4320   1.685   5.497   9.896 -0.4167  0.0395  0.1064
  317DOPC   CH1 4321   7.103  14.287  12.285  0.0177  0.1034  0.0805
  317DOPC   PH2 4322   7.295  14.582  12.009 -0.2193 -0.0652  0.2489
  317DOPC   GL3 4323   7.111  14.410  11.776  0.4069 -0.1289 -0.2745
  317DOPC   E14 4324   7.354  14.387  11.554 -0.1687  0.1835 -0.0664
  317DOPC   E25 4325   6.850  14.487  11.530 -0.2075 -0.1633 -0.1543
  317DOPC   S16 4326   7.690  14.172  11.514 -0.0789 -0.2689 -0.0986
  317DOPC   S17 4327   6.682  14.714  11.210 -0.1307  0.1678 -0.0933
  317DOPC   SD8 4328   7.954  13.946  11.443 -0.1636 -0.0912  0.2996
  317DOPC   SD9 4329   6.461  14.872  11.021  0.3506  0.0546  0.1053
  317DOPC  SD10 4330   8.065  13.875  11.155 -0.0656  0.2014 -0.5466
  317DOPC  SD11 4331   6.374  15.173  10.915  0.0369  0.0609 -0.1667
  317DOPC  SM12 4332   7.987  13.850  10.816 -0.2189 -0.2918 -0.1093
  317DOPC  SM13 4333   6.351  15.421  10.688  0.1838  0.3650 -0.3077
  317DOPC  SM14 4334   7.929  13.594  10.562 -0.1346 -0.1419  0.1534
  317DOPC  SM15 4335   6.398  15.607  10.405  0.0083 -0.0003 -0.1593
  318DOPC   CH1 4336  10.365  13.115  11.990  0.1480  0.0984  0.3925
  318DOPC   PH2 4337  10.578  13.481  11.842  0.0700  0.2506  0.0025
  318DOPC   GL3 4338  10.349  13.478  11.561 -0.0284  0.0584 -0.1074
  318DOPC   E14 4339  10.017  13.424  11.608 -0.2596  0.0660  0.2417
  318DOPC   E25 4340  10.521  13.501  11.266 -0.4738  0.1827  0.1244
  318DOPC   S16 4341   9.734  13.512  11.311  0.2119  0.0557 -0.2892
  318DOPC   S17 4342  10.672  13.191  11.127  0.0828  0.2399  0.0906
  318DOPC   SD8 4343   9.500  13.506  11.047 -0.0900 -0.0790  0.2111
  318DOPC   SD9 4344  10.700  12.901  10.934 -0.0269 -0.1614 -0.1335
  318DOPC  SD10 4345   9.487  13.703  10.809  0.1713  0.1343  0.2035
  318DOPC  SD11 4346  10.717  12.799  10.625 -0.4982  0.1095 -0.1637
  318DOPC  SM12 4347   9.587  13.982  10.639  0.1606 -0.1217  0.3864
  318DOPC  SM13 4348  10.713  12.932  10.340  0.0471 -0.2010 -0.2213
  318DOPC  SM14 4349   9.589  14.132  10.314  0.0010  0.0805  0.0143
  318DOPC  SM15 4350  10.618  13.059  10.019  0.4761 -0.1579  0.2125
  319DOPC   CH1 4351   9.577   4.222  12.175  0.0668  0.2151  0.1003
  319DOPC   PH2 4352   9.223   3.987  12.082  0.0288  0.1623  0.4259
  319DOPC   GL3 4353   9.133   4.052  11.724 -0.0717  0.1656 -0.3592
  319DOPC   E14 4354   9.261   4.333  11.594  0.1949 -0.0002 -0.0050
  319DOPC   E25 4355   9.127   3.905  11.370  0.2298 -0.3536  0.0042
  319DOPC   S16 4356   9.210   4.690  11.332 -0.0235 -0.1057  0.2394
  319DOPC   S17 4357   8.912   3.804  11.042  0.0141 -0.0265 -0.3176
  319DOPC   SD8 4358   9.205   4.755  10.962 -0.0700 -0.0650 -0.2264
  319DOPC   SD9 4359   8.737   3.884  10.792  0.3098  0.0830 -0.2018
  319DOPC  SD10 4360   9.327   4.736  10.672  0.0854 -0.0103  0.5049
  319DOPC  SD11 4361   8.689   3.734  10.507  0.0004  0.1507 -0.0828
  319DOPC  SM12 4362   9.543   4.823  10.427  0.2590 -0.3618  0.3130
  319DOPC  SM13 4363   8.738   3.567  10.248 -0.0595  0.1354  0.4812
  319DOPC  SM14 4364   9.894   4.823  10.503  0.0574  0.1284  0.2178
  319DOPC  SM15 4365   8.647   3.396   9.948  0.4316 -0.1320 -0.4189
  320DOPC   CH1 4366   5.676   3.391  11.658 -0.0790 -0.1085 -0.0471
  320DOPC   PH2 4367   6.023   3.454  11.882 -0.0596  0.0859 -0.0534
  320DOPC   GL3 4368   6.296   3.340  11.691 -0.0869  0.3041 -0.0284
  320DOPC   E14 4369   6.288   3.029  11.615 -0.0249 -0.0774 -0.0992
  320DOPC   E25 4370   6.397   3.581  11.439  0.0753 -0.1291 -0.0971
  320DOPC   S16 4371   6.153   2.884  11.293 -0.4915  0.1503 -0.2991
  320DOPC   S17 4372   6.631   3.610  11.122 -0.0704 -0.1822 -0.5035
  320DOPC   SD8 4373   6.130   2.938  10.939 -0.3345 -0.0981  0.1940
  320DOPC   SD9 4374   6.678   3.620  10.813 -0.5169 -0.3746  0.0889
  320DOPC  SD10 4375   6.005   2.945  10.667  0.1825  0.0489  0.3279
  320DOPC  SD11 4376   6.821   3.692  10.538  0.0504 -0.2825  0.2722
  320DOPC  SM12 4377   5.808   2.810  10.443 -0.1188  0.0876  0.0301
  320DOPC  SM13 4378   7.049   3.943  10.471 -0.1992  0.4492  0.0938
  320DOPC  SM14 4379   5.728   2.537  10.266 -0.0159  0.0226 -0.3696
  320DOPC  SM15 4380   7.276   4.153  10.335 -0.1221 -0.2052 -0.1894
  321DOPC   CH1 4381   9.148   2.990  11.528  0.0751  0.0313  0.1228
  321DOPC   PH2 4382   9.572   3.042  11.641 -0.3019  0.0614  0.1829
  321DOPC   GL3 4383   9.731   2.864  11.417  0.2241 -0.1581 -0.2039
  321DOPC   E14 4384   9.985   2.680  11.476  0.2291 -0.1759 -0.0294
  321DOPC   E25 4385   9.488   2.766  11.207  0.2302  0.3575  0.0702
  321DOPC   S16 4386  10.221   2.853  11.319  0.0101  0.2032  0.3277
  321DOPC   S17 4387   9.481   2.517  10.865 -0.0431  0.1516 -0.1137
  321DOPC   SD8 4388  10.373   3.104  11.151  0.1005  0.2762 -0.3712
  321DOPC   SD9 4389   9.570   2.256  10.701 -0.2577  0.2824 -0.2510
  321DOPC  SD10 4390  10.529   3.158  10.844  0.2790 -0.0016  0.4036
  321DOPC  SD11 4391   9.740   2.120  10.457 -0.4005  0.0058  0.0607
  321DOPC  SM12 4392  10.616   3.156  10.516  0.0223  0.1815 -0.1562
  321DOPC  SM13 4393   9.979   2.199  10.210  0.3492  0.0735 -0.0065
  321DOPC  SM14 4394  10.577   3.225  10.203  0.1545 -0.2337 -0.1810
  321DOPC  SM15 4395  10.217   2.424  10.128  0.0269  0.0992 -0.0053
  322DOPC   CH1 4396   7.127  15.424  12.106 -0.0465 -0.0327  0.0183
  322DOPC   PH2 4397   7.487  15.571  11.929  0.0057  0.0446  0.0626
  322DOPC   GL3 4398   7.399  15.872  11.788 -0.0935  0.2503  0.2415
  322DOPC   E14 4399   7.646  16.055  11.714  0.1716 -0.0896 -0.2325
  322DOPC   E25 4400   7.150  15.805  11.547 -0.0167  0.0533  0.0034
  322DOPC   S16 4401   7.594  16.236  11.339 -0.0929 -0.2406 -0.1579
  322DOPC   S17 4402   7.212  15.688  11.177  0.0330 -0.1545 -0.0610
  322DOPC   SD8 4403   7.665  16.201  10.995 -0.0973 -0.2549 -0.0731
  322DOPC   SD9 4404   7.406  15.547  10.936 -0.0828 -0.3466 -0.1984
  322DOPC  SD10 4405   7.673  16.233  10.658  0.1531  0.2284  0.2344
  322DOPC  SD11 4406   7.454  15.471  10.625 -0.0103 -0.1079  0.0055
  322DOPC  SM12 4407   7.636  16.435  10.349  0.1252  0.3449  0.1741
  322DOPC  SM13 4408   7.371  15.624  10.323 -0.2254 -0.0154  0.2438
  322DOPC  SM14 4409   7.524  16.696  10.141 -0.0015  0.0518  0.2485
  322DOPC  SM15 4410   7.365  15.813  10.014 -0.4836 -0.1560  0.0486
  323DOPC   CH1 4411   0.164  -0.145  11.641 -0.0711 -0.2808  0.0467
  323DOPC   PH2 4412   0.023  -0.020  11.229  0.1314  0.0628 -0.2449
  323DOPC   GL3 4413   0.125   0.228  11.059 -0.1408  0.2824 -0.1144
  323DOPC   E14 4414   0.264   0.489  11.207 -0.0277 -0.1101  0.1610
  323DOPC   E25 4415   0.178   0.357  10.700 -0.2412 -0.1374  0.0191
  323DOPC   S16 4416   0.452   0.851  11.172 -0.2329 -0.0701 -0.0462
  323DOPC   S17 4417   0.306   0.189  10.366  0.0496  0.1783 -0.1215
  323DOPC   SD8 4418   0.788   0.963  11.109  0.4636 -0.2691 -0.1926
  323DOPC   SD9 4419   0.391  -0.114  10.273  0.0771 -0.0909  0.2129
  323DOPC  SD10 4420   0.849   1.076  10.814 -0.0352  0.1092  0.0650
  323DOPC  SD11 4421   0.608  -0.272  10.083 -0.1480 -0.1362  0.1045
  323DOPC  SM12 4422   0.690   1.099  10.556 -0.4925  0.0949  0.0271
  323DOPC  SM13 4423   0.712  -0.403   9.792  0.1253 -0.1292 -0.0984
  323DOPC  SM14 4424   0.674   1.075  10.224 -0.0834  0.0485  0.2096
  323DOPC  SM15 4425   0.805  -0.643   9.542  0.0833  0.1363 -0.1501
  324DOPC   CH1 4426   1.743   8.171  11.995 -0.0443  0.0261  0.0013
  324DOPC   PH2 4427   1.888   8.139  11.594 -0.2579 -0.1945  0.1194
  324DOPC   GL3 4428   1.950   7.908  11.368 -0.1913  0.1589  0.1743
  324DOPC   E14 4429   1.944   7.593  11.471  0.2856  0.1291  0.1392
  324DOPC   E25 4430   1.847   7.890  10.988 -0.1689 -0.0128  0.3939
  324DOPC   S16 4431   1.833   7.234  11.299 -0.0625 -0.1301  0.0555
  324DOPC   S17 4432   1.795   8.189  10.691 -0.2724  0.2943  0.3048
  324DOPC   SD8 4433   1.783   7.135  10.969 -0.1538  0.1219 -0.2262
  324DOPC   SD9 4434   1.869   8.472  10.557  0.4578 -0.0811  0.1614
  324DOPC  SD10 4435   1.597   7.001  10.721  0.0339 -0.2998  0.2348
  324DOPC  SD11 4436   1.840   8.652  10.304 -0.4521 -0.1886  0.3191
  324DOPC  SM12 4437   1.337   7.186  10.582  0.0355  0.0299 -0.1322
  324DOPC  SM13 4438   1.814   8.668   9.946 -0.0027  0.0122 -0.0761
  324DOPC  SM14 4439   1.148   7.325  10.323 -0.1355  0.1482  0.1740
  324DOPC  SM15 4440   1.828   8.514   9.641  0.1960  0.1106 -0.0511
  325DOPC   CH1 4441   8.456  16.571  11.995 -0.2777 -0.1179 -0.2268
  325DOPC   PH2 4442   8.525  16.186  11.802 -0.0761 -0.0458 -0.1015
  325DOPC   GL3 4443   8.417  16.344  11.521  0.2823 -0.0305  0.0834
  325DOPC   E14 4444   8.571  16.450  11.240 -0.3508  0.1678 -0.3698
  325DOPC   E25 4445   8.152  16.575  11.597  0.5165  0.1093 -0.0809
  325DOPC   S16 4446   8.914  16.445  10.983 -0.0860  0.0843  0.2621
  325DOPC   S17 4447   7.742  16.682  11.561  0.0444  0.3140 -0.2556
  325DOPC   SD8 4448   9.188  16.400  10.807  0.2546  0.2966  0.0546
  325DOPC   SD9 4449   7.634  16.676  11.266  0.1719 -0.2143 -0.0067
  325DOPC  SD10 4450   9.236  16.358  10.479 -0.0326 -0.0671  0.1888
  325DOPC  SD11 4451   7.455  16.662  10.964 -0.0118 -0.0394 -0.1770
  325DOPC  SM12 4452   9.095  16.344  10.191  0.0759  0.2266 -0.1272
  325DOPC  SM13 4453   7.177  16.614  10.790  0.4959  0.3269  0.1833
  325DOPC  SM14 4454   9.117  16.415   9.859  0.0692  0.0090  0.2962
  325DOPC  SM15 4455   7.165  16.585  10.450 -0.0075  0.0893 -0.0944
  326DOPC   CH1 4456  17.533   7.824  11.851  0.1354 -0.1083 -0.1875
  326DOPC   PH2 4457  17.373   7.495  11.644 -0.0317  0.0252  0.0525
  326DOPC   GL3 4458  17.145   7.527  11.396  0.2941  0.1102  0.5890
  326DOPC   E14 4459  17.253   7.291  11.196 -0.1778  0.1335  0.0427
  326DOPC   E25 4460  17.203   7.869  11.392 -0.0340 -0.1947  0.2218
  326DOPC   S16 4461  17.565   7.112  10.995 -0.1129 -0.0492  0.4337
  326DOPC   S17 4462  17.595   8.035  11.325 -0.0469 -0.1234 -0.1183
  326DOPC   SD8 4463  17.816   7.085  10.748  0.2018  0.3122 -0.2260
  326DOPC   SD9 4464  17.931   8.036  11.262  0.1637 -0.3664 -0.2718
  326DOPC  SD10 4465  17.988   7.149  10.465 -0.0229  0.2546 -0.0669
  326DOPC  SD11 4466  18.096   7.948  11.010 -0.0271 -0.3557  0.0700
  326DOPC  SM12 4467  18.036   7.385  10.217 -0.3464  0.5838 -0.5352
  326DOPC  SM13 4468  18.200   7.758  10.809 -0.2083 -0.4002 -0.2298
  326DOPC  SM14 4469  18.005   7.564   9.915 -0.1934 -0.0074  0.0711
  326DOPC  SM15 4470  18.239   7.557  10.550  0.2937 -0.1362  0.0446
  327DOPC   CH1 4471   1.087   1.989  11.816 -0.2277 -0.0916  0.0713
  327DOPC   PH2 4472   1.170   2.402  11.910  0.1410 -0.0937  0.0889
  327DOPC   GL3 4473   1.216   2.537  11.609 -0.1234 -0.1623  0.1575
  327DOPC   E14 4474   0.978   2.710  11.434 -0.0297 -0.3356  0.0450
  327DOPC   E25 4475   1.414   2.251  11.477  0.2849 -0.3511 -0.1247
  327DOPC   S16 4476   0.976   2.860  11.030  0.2422  0.0713 -0.0721
  327DOPC   S17 4477   1.654   2.403  11.212 -0.0450 -0.1752  0.0750
  327DOPC   SD8 4478   1.169   2.761  10.823  0.0655  0.2829  0.3027
  327DOPC   SD9 4479   1.927   2.497  11.047  0.1294  0.5550 -0.0870
  327DOPC  SD10 4480   1.343   2.850  10.549  0.0599 -0.2270 -0.0446
  327DOPC  SD11 4481   2.184   2.498  10.832 -0.0388 -0.2172 -0.1703
  327DOPC  SM12 4482   1.431   3.042  10.295  0.0422  0.0308  0.2342
  327DOPC  SM13 4483   2.215   2.449  10.531  0.3694  0.0951 -0.2531
  327DOPC  SM14 4484   1.520   3.199  10.003  0.3744 -0.1433 -0.3078
  327DOPC  SM15 4485   2.365   2.484  10.201  0.3914 -0.0361 -0.0057
  328DOPC   CH1 4486  14.254  13.029  11.474  0.3342  0.1717 -0.1171
  328DOPC   PH2 4487  14.309  13.414  11.675 -0.3086  0.1228  0.0452
  328DOPC   GL3 4488  14.612  13.531  11.693  0.2207 -0.1266  0.1537
  328DOPC   E14 4489  14.548  13.857  11.721 -0.3447 -0.1785  0.1469
  328DOPC   E25 4490  14.689  13.279  11.450  0.0561 -0.1934  0.2342
  328DOPC   S16 4491  14.393  14.142  11.481  0.0587 -0.0416 -0.0607
  328DOPC   S17 4492  14.849  13.154  11.082 -0.1774  0.3353 -0.0650
  328DOPC   SD8 4493  14.494  14.437  11.351  0.0137  0.2087 -0.1350
  328DOPC   SD9 4494  15.055  13.267  10.811  0.0088  0.0809  0.3571
  328DOPC  SD10 4495  14.626  14.639  11.099 -0.0801  0.0397  0.0267
  328DOPC  SD11 4496  15.092  13.226  10.465  0.3187 -0.1511 -0.0757
  328DOPC  SM12 4497  14.631  14.617  10.750  0.0021  0.0202 -0.0223
  328DOPC  SM13 4498  15.054  13.017  10.196 -0.0031 -0.1366  0.1677
  328DOPC  SM14 4499  14.716  14.462  10.429  0.1566  0.0637 -0.3571
  328DOPC  SM15 4500  15.189  12.753  10.016  0.5285 -0.0065  0.1291
  329DOPC   CH1 4501   4.979   2.381  11.929 -0.0795 -0.0156  0.0683
  329DOPC   PH2 4502   5.214   2.012  11.875  0.0411 -0.1129 -0.0048
  329DOPC   GL3 4503   5.415   2.027  11.606  0.0516  0.0084  0.3206
  329DOPC   E14 4504   5.300   2.313  11.462 -0.2131  0.0412 -0.0185
  329DOPC   E25 4505   5.391   1.708  11.415 -0.0211 -0.1967 -0.0603
  329DOPC   S16 4506   5.314   2.595  11.181  0.0172  0.0808  0.0223
  329DOPC   S17 4507   5.176   1.642  11.099  0.1347  0.0630 -0.1205
  329DOPC   SD8 4508   5.039   2.548  11.026  0.1733 -0.1065  0.0759
  329DOPC   SD9 4509   4.869   1.597  10.946  0.1562 -0.2439 -0.3912
  329DOPC  SD10 4510   4.944   2.601  10.698  0.3548 -0.0230  0.0610
  329DOPC  SD11 4511   4.659   1.658  10.700 -0.1881  0.2311  0.1030
  329DOPC  SM12 4512   4.979   2.715  10.391  0.0360  0.1618  0.0023
  329DOPC  SM13 4513   4.648   1.867  10.448  0.2686 -0.3263 -0.1238
  329DOPC  SM14 4514   5.228   2.586  10.238  0.0781  0.1844 -0.4019
  329DOPC  SM15 4515   4.848   2.049  10.238 -0.0211  0.0452 -0.0854
  330DOPC   CH1 4516   9.427   6.774  11.797 -0.5247  0.2388  0.1991
  330DOPC   PH2 4517   9.096   6.897  11.983 -0.0420 -0.0015 -0.0044
  330DOPC   GL3 4518   8.948   7.192  11.927 -0.1551  0.3042 -0.4160
  330DOPC   E14 4519   8.624   7.282  11.894 -0.0177  0.1087 -0.0269
  330DOPC   E25 4520   9.110   7.168  11.606 -0.0614 -0.1936 -0.2352
  330DOPC   S16 4521   8.454   7.152  11.568 -0.0250  0.1488  0.2129
  330DOPC   S17 4522   9.214   6.982  11.255  0.0624  0.3464  0.2140
  330DOPC   SD8 4523   8.538   6.972  11.276  0.1562  0.1247 -0.1354
  330DOPC   SD9 4524   9.442   6.789  11.144 -0.1694  0.4181  0.2689
  330DOPC  SD10 4525   8.686   7.016  11.012 -0.0544 -0.0828 -0.2222
  330DOPC  SD11 4526   9.497   6.611  10.898 -0.0483 -0.3487 -0.0427
  330DOPC  SM12 4527   8.620   7.217  10.731 -0.1339  0.2134  0.0788
  330DOPC  SM13 4528   9.432   6.592  10.606  0.3305  0.1766  0.1493
  330DOPC  SM14 4529   8.536   7.342  10.406 -0.2039 -0.2195  0.1007
  330DOPC  SM15 4530   9.395   6.775  10.337  0.2274  0.1270 -0.2247
  331DOPC   CH1 4531  13.786   6.591  12.342  0.0166  0.1568  0.2323
  331DOPC   PH2 4532  13.669   6.719  11.927 -0.0401  0.0906  0.0837
  331DOPC   GL3 4533  13.403   6.714  11.674  0.0061 -0.0088  0.1989
  331DOPC   E14 4534  13.251   6.503  11.462 -0.1980 -0.0120  0.0948
  331DOPC   E25 4535  13.323   7.072  11.564 -0.0702 -0.3939 -0.0822
  331DOPC   S16 4536  13.285   6.399  11.073  0.0416  0.0824 -0.4507
  331DOPC   S17 4537  13.293   7.296  11.238 -0.1036  0.0319  0.1225
  331DOPC   SD8 4538  13.432   6.470  10.781 -0.3799  0.1171  0.0576
  331DOPC   SD9 4539  13.320   7.342  10.884  0.1400 -0.2409  0.1514
  331DOPC  SD10 4540  13.374   6.517  10.448 -0.0174  0.0389  0.1905
  331DOPC  SD11 4541  13.516   7.537  10.667 -0.1469 -0.3927  0.3328
  331DOPC  SM12 4542  13.071   6.505  10.285 -0.4356  0.0969 -0.0763
  331DOPC  SM13 4543  13.703   7.724  10.535  0.1741  0.0404  0.3496
  331DOPC  SM14 4544  12.736   6.431  10.238 -0.2794  0.1043  0.3902
  331DOPC  SM15 4545  13.873   7.886  10.283 -0.2052 -0.3515 -0.0931
  332DOPC   CH1 4546  15.576  18.472  11.910 -0.0563 -0.1914  0.1070
  332DOPC   PH2 4547  15.141  18.494  11.832 -0.1043 -0.0755  0.0788
  332DOPC   GL3 4548  15.152  18.517  11.498  0.6186  0.1559 -0.0917
  332DOPC   E14 4549  15.478  18.641  11.441  0.2470 -0.0804 -0.0088
  332DOPC   E25 4550  14.947  18.461  11.200  0.1804  0.4049 -0.1696
  332DOPC   S16 4551  15.494  18.633  11.026 -0.2411  0.1613  0.2619
  332DOPC   S17 4552  14.935  18.750  10.915  0.4465 -0.0183  0.0427
  332DOPC   SD8 4553  15.326  18.672  10.722  0.1081  0.0217  0.0179
  332DOPC   SD9 4554  14.986  18.893  10.627  0.0553  0.0101  0.1703
  332DOPC  SD10 4555  15.311  18.684  10.394 -0.1169  0.2491 -0.1743
  332DOPC  SD11 4556  14.902  18.984  10.323 -0.3054 -0.2859 -0.0750
  332DOPC  SM12 4557  15.336  18.870  10.139  0.3799  0.2965  0.1770
  332DOPC  SM13 4558  14.641  18.866  10.196  0.1436 -0.4314 -0.3748
  332DOPC  SM14 4559  15.241  19.102   9.931  0.2596  0.1319  0.1566
  332DOPC  SM15 4560  14.449  18.612  10.023 -0.2392  0.0075  0.0595
  333DOPC   CH1 4561  19.373  20.149  11.630 -0.1480  0.0379  0.1989
  333DOPC   PH2 4562  19.076  19.858  11.533 -0.2693 -0.2255 -0.2321
  333DOPC   GL3 4563  19.013  19.731  11.226 -0.1522 -0.0883  0.0191
  333DOPC   E14 4564  19.191  19.835  10.953 -0.0919  0.1602 -0.1991
  333DOPC   E25 4565  18.968  19.344  11.165 -0.1472 -0.0681 -0.1949
  333DOPC   S16 4566  19.058  19.591  10.599 -0.2384  0.1540  0.1080
  333DOPC   S17 4567  19.138  19.162  10.826 -0.0977  0.1269  0.0288
  333DOPC   SD8 4568  18.819  19.631  10.389 -0.3014  0.2326 -0.2138
  333DOPC   SD9 4569  19.021  18.948  10.580  0.2003  0.1019 -0.0198
  333DOPC  SD10 4570  18.805  19.669  10.073  0.2262 -0.5339 -0.4837
  333DOPC  SD11 4571  19.093  18.734  10.276 -0.0309  0.2368 -0.2071
  333DOPC  SM12 4572  19.043  19.699   9.804 -0.0938 -0.3880 -0.0122
  333DOPC  SM13 4573  19.239  18.722  10.009  0.2739  0.1448 -0.3729
  333DOPC  SM14 4574  19.276  19.646   9.564 -0.0572  0.1822  0.1301
  333DOPC  SM15 4575  19.481  18.470   9.877 -0.2113 -0.0444  0.1129
  334DOPC   CH1 4576  11.874   8.795  12.363  0.0839  0.1568 -0.1869
  334DOPC   PH2 4577  12.008   8.909  11.969 -0.0553 -0.0141  0.0019
  334DOPC   GL3 4578  11.748   8.909  11.780  0.0530 -0.1677 -0.1507
  334DOPC   E14 4579  11.591   9.180  11.774 -0.1343  0.0687 -0.3736
  334DOPC   E25 4580  11.928   8.843  11.476  0.1123 -0.1637 -0.0050
  334DOPC   S16 4581  11.590   9.349  11.427  0.0385 -0.0048  0.0509
  334DOPC   S17 4582  11.961   9.128  11.198 -0.4641  0.5653  0.2041
  334DOPC   SD8 4583  11.827   9.580  11.280  0.2417 -0.0362 -0.1949
  334DOPC   SD9 4584  12.158   9.300  10.990 -0.0248  0.2596  0.0145
  334DOPC  SD10 4585  11.795   9.798  10.991  0.1801  0.3349 -0.0366
  334DOPC  SD11 4586  12.079   9.517  10.773 -0.1032  0.2296  0.2565
  334DOPC  SM12 4587  11.628   9.682  10.722  0.2132 -0.0731  0.1358
  334DOPC  SM13 4588  11.937   9.553  10.465 -0.3397  0.2640 -0.1263
  334DOPC  SM14 4589  11.385   9.507  10.601 -0.0956  0.3811 -0.1289
  334DOPC  SM15 4590  11.827   9.532  10.135 -0.1369 -0.5379  0.2512
  335DOPC   CH1 4591  11.287  -0.024  12.148  0.0692  0.2738  0.0664
  335DOPC   PH2 4592  11.167   0.336  11.960 -0.0584  0.0621  0.0723
  335DOPC   GL3 4593  11.361   0.329  11.679  0.0151 -0.0160 -0.2619
  335DOPC   E14 4594  11.607   0.527  11.590 -0.1152 -0.3552  0.0666
  335DOPC   E25 4595  11.093   0.484  11.479 -0.1392  0.2006 -0.2512
  335DOPC   S16 4596  11.854   0.596  11.271  0.0711 -0.0895 -0.0137
  335DOPC   S17 4597  11.051   0.375  11.099 -0.5293  0.2270 -0.2430
  335DOPC   SD8 4598  12.135   0.515  11.116  0.0860 -0.0707  0.0511
  335DOPC   SD9 4599  11.115   0.273  10.797 -0.3405 -0.1011  0.4000
  335DOPC  SD10 4600  12.246   0.282  10.953 -0.0433  0.1819 -0.2056
  335DOPC  SD11 4601  11.092   0.383  10.481  0.1434  0.0087  0.1778
  335DOPC  SM12 4602  12.178   0.060  10.667 -0.4261 -0.3341  0.0269
  335DOPC  SM13 4603  11.285   0.568  10.276  0.1202 -0.1159 -0.0275
  335DOPC  SM14 4604  12.201  -0.035  10.345  0.1823  0.0360  0.2640
  335DOPC  SM15 4605  11.118   0.739  10.045 -0.5560 -0.3759 -0.2729
  336DOPC   CH1 4606  15.693  15.737  12.109  0.0521 -0.1791 -0.1978
  336DOPC   PH2 4607  15.426  15.513  11.870  0.2729  0.0768 -0.0626
  336DOPC   GL3 4608  15.226  15.614  11.634 -0.1001  0.0072 -0.1345
  336DOPC   E14 4609  14.946  15.521  11.483  0.0328 -0.0772  0.1963
  336DOPC   E25 4610  15.481  15.602  11.361 -0.0120  0.1002 -0.2832
  336DOPC   S16 4611  14.814  15.600  11.106 -0.1692 -0.0886  0.4017
  336DOPC   S17 4612  15.485  15.353  11.061  0.0061  0.0373  0.1013
  336DOPC   SD8 4613  14.597  15.774  10.918 -0.4564  0.1890  0.5592
  336DOPC   SD9 4614  15.421  15.039  10.993 -0.1352  0.1243  0.1087
  336DOPC  SD10 4615  14.379  15.860  10.681 -0.1402 -0.5024  0.1284
  336DOPC  SD11 4616  15.389  14.829  10.724  0.1114 -0.0648 -0.2878
  336DOPC  SM12 4617  14.298  15.808  10.363  0.3218 -0.3506 -0.0038
  336DOPC  SM13 4618  15.372  14.879  10.410 -0.1261  0.0267 -0.1303
  336DOPC  SM14 4619  14.349  15.589  10.104 -0.1011  0.0628  0.3592
  336DOPC  SM15 4620  15.345  15.156  10.226 -0.1583  0.1540  0.0696
  337DOPC   CH1 4621   7.256   5.887  12.212  0.2472  0.1078  0.1953
  337DOPC   PH2 4622   7.501   6.241  12.306 -0.1253  0.0113 -0.2718
  337DOPC   GL3 4623   7.612   6.333  11.995  0.4402  0.0902  0.0669
  337DOPC   E14 4624   7.709   6.643  11.998 -0.0319  0.2636 -0.2174
  337DOPC   E25 4625   7.485   6.157  11.665  0.1489  0.2304 -0.2892
  337DOPC   S16 4626   7.594   6.819  11.644 -0.1446 -0.0420  0.2384
  337DOPC   S17 4627   7.314   5.801  11.639 -0.2350 -0.1211  0.0137
  337DOPC   SD8 4628   7.641   6.937  11.318  0.2517 -0.0900 -0.2285
  337DOPC   SD9 4629   7.153   5.541  11.495 -0.1510 -0.2451 -0.0265
  337DOPC  SD10 4630   7.686   6.932  11.002  0.0230 -0.0990  0.4187
  337DOPC  SD11 4631   7.021   5.391  11.269  0.0495  0.1400  0.4930
  337DOPC  SM12 4632   7.646   6.738  10.766  0.1249  0.1852  0.3277
  337DOPC  SM13 4633   6.983   5.312  10.953  0.3559  0.1415 -0.0109
  337DOPC  SM14 4634   7.684   6.684  10.403  0.1639  0.0811  0.4187
  337DOPC  SM15 4635   6.874   5.152  10.679  0.4963  0.1785 -0.2119
  338DOPC   CH1 4636  18.891   4.481  11.813 -0.2979 -0.0551 -0.0156
  338DOPC   PH2 4637  18.782   4.875  11.660 -0.0011 -0.0978  0.0019
  338DOPC   GL3 4638  18.741   5.087  11.406  0.1106  0.1686 -0.1074
  338DOPC   E14 4639  18.441   5.110  11.307 -0.0305  0.1375 -0.1373
  338DOPC   E25 4640  18.773   5.448  11.323 -0.0801  0.0244  0.0654
  338DOPC   S16 4641  18.232   4.972  10.964  0.1400  0.0595  0.0633
  338DOPC   S17 4642  18.639   5.582  11.009 -0.4543  0.0500 -0.0591
  338DOPC   SD8 4643  18.017   4.758  10.799  0.0408  0.0988  0.3397
  338DOPC   SD9 4644  18.401   5.688  10.792 -0.1762  0.0458  0.2573
  338DOPC  SD10 4645  17.974   4.534  10.566  0.2934  0.2701  0.1974
  338DOPC  SD11 4646  18.271   5.728  10.483  0.1911 -0.1762  0.0608
  338DOPC  SM12 4647  17.775   4.455  10.314  0.2544  0.3286 -0.0229
  338DOPC  SM13 4648  18.283   5.544  10.184 -0.2369 -0.0372  0.5121
  338DOPC  SM14 4649  17.551   4.400  10.089 -0.2552  0.0240  0.3965
  338DOPC  SM15 4650  18.392   5.343   9.920  0.1991  0.1310  0.0637
  339DOPC   CH1 4651  17.916  15.570  11.738 -0.0740  0.1708 -0.1600
  339DOPC   PH2 4652  17.588  15.331  11.552 -0.0626 -0.0010 -0.0957
  339DOPC   GL3 4653  17.325  15.464  11.361  0.1980 -0.1613 -0.0986
  339DOPC   E14 4654  17.513  15.728  11.363  0.0866  0.2771  0.0393
  339DOPC   E25 4655  17.197  15.281  11.089  0.0397  0.1764 -0.1324
  339DOPC   S16 4656  17.520  16.059  11.141 -0.0095  0.2446 -0.2613
  339DOPC   S17 4657  16.990  15.311  10.781 -0.1488  0.0534  0.1484
  339DOPC   SD8 4658  17.579  16.313  10.927  0.3399 -0.3938 -0.0856
  339DOPC   SD9 4659  16.800  15.264  10.488 -0.2254  0.0304  0.1657
  339DOPC  SD10 4660  17.667  16.425  10.660 -0.3983 -0.3364  0.1793
  339DOPC  SD11 4661  16.777  15.113  10.229 -0.0900 -0.1987 -0.1287
  339DOPC  SM12 4662  17.846  16.409  10.384 -0.6916 -0.3909 -0.2014
  339DOPC  SM13 4663  16.830  15.081   9.899  0.0881 -0.2949  0.0166
  339DOPC  SM14 4664  17.889  16.279  10.056 -0.0046  0.3904 -0.0418
  339DOPC  SM15 4665  16.805  15.068   9.554  0.0660 -0.1307 -0.4059
  340DOPC   CH1 4666  14.852  14.824  11.797 -0.1221  0.1427 -0.0982
  340DOPC   PH2 4667  15.276  14.621  11.795  0.0551  0.0492  0.0820
  340DOPC   GL3 4668  15.286  14.422  11.523  0.1919 -0.0706  0.2863
  340DOPC   E14 4669  15.426  14.096  11.498 -0.1743 -0.1888 -0.1642
  340DOPC   E25 4670  14.968  14.396  11.387  0.0084 -0.0626  0.2264
  340DOPC   S16 4671  15.254  13.918  11.122 -0.1474  0.2037  0.2190
  340DOPC   S17 4672  14.736  14.204  11.151  0.2962 -0.0999  0.3384
  340DOPC   SD8 4673  15.004  13.935  10.917  0.3048  0.2003  0.0563
  340DOPC   SD9 4674  14.520  14.156  10.894  0.0439  0.3719  0.0393
  340DOPC  SD10 4675  14.770  13.731  10.776  0.4097  0.2514  0.2569
  340DOPC  SD11 4676  14.542  14.020  10.580  0.4580  0.1751  0.1076
  340DOPC  SM12 4677  14.754  13.487  10.490 -0.0792 -0.5013 -0.2586
  340DOPC  SM13 4678  14.747  13.975  10.309  0.1083  0.1415  0.0969
  340DOPC  SM14 4679  14.783  13.353  10.170  0.2184  0.0267 -0.3374
  340DOPC  SM15 4680  14.676  14.155  10.049 -0.0624 -0.3979 -0.1467
  341DOPC   CH1 4681   7.266   7.290  12.203 -0.1079 -0.0782 -0.0746
  341DOPC   PH2 4682   7.491   7.298  11.859 -0.2522 -0.1286  0.1640
  341DOPC   GL3 4683   7.808   7.283  11.717 -0.0555  0.2747  0.0015
  341DOPC   E14 4684   8.005   7.086  11.884  0.1570 -0.2459  0.2110
  341DOPC   E25 4685   7.974   7.274  11.391  0.2234 -0.0439  0.0370
  341DOPC   S16 4686   8.291   6.829  11.802 -0.1221 -0.0563 -0.2205
  341DOPC   S17 4687   8.077   7.168  11.038 -0.3576  0.2604 -0.0917
  341DOPC   SD8 4688   8.572   6.706  11.644  0.2880  0.2705  0.0267
  341DOPC   SD9 4689   8.057   6.888  10.851 -0.1192 -0.0788 -0.1520
  341DOPC  SD10 4690   8.688   6.498  11.408  0.3321  0.0969  0.3653
  341DOPC  SD11 4691   8.305   6.735  10.677 -0.2090  0.0767  0.0044
  341DOPC  SM12 4692   8.541   6.432  11.109  0.1116 -0.1017  0.0694
  341DOPC  SM13 4693   8.639   6.817  10.535 -0.1089  0.4154 -0.2651
  341DOPC  SM14 4694   8.592   6.397  10.769 -0.4635  0.3237 -0.2575
  341DOPC  SM15 4695   8.942   6.769  10.415 -0.0010  0.1783 -0.4450
  342DOPC   CH1 4696   9.722  11.840  12.099 -0.0774 -0.1511 -0.0610
  342DOPC   PH2 4697   9.645  11.582  11.774  0.2361 -0.0069  0.0921
  342DOPC   GL3 4698   9.558  11.603  11.448  0.0889  0.1362 -0.1829
  342DOPC   E14 4699   9.259  11.611  11.292  0.1604 -0.0870 -0.0559
  342DOPC   E25 4700   9.840  11.658  11.247 -0.2066  0.0328  0.0149
  342DOPC   S16 4701   9.123  11.589  10.924 -0.0282  0.2628  0.0793
  342DOPC   S17 4702   9.768  11.627  10.882  0.2708  0.3475  0.0521
  342DOPC   SD8 4703   8.988  11.569  10.634  0.0753  0.2361  0.0917
  342DOPC   SD9 4704   9.681  11.408  10.608  0.1554  0.2264 -0.1783
  342DOPC  SD10 4705   9.054  11.581  10.319 -0.2134 -0.0313  0.1223
  342DOPC  SD11 4706   9.582  11.428  10.293  0.0673 -0.1347 -0.1951
  342DOPC  SM12 4707   9.153  11.662  10.026  0.2096  0.1854 -0.1570
  342DOPC  SM13 4708   9.665  11.692  10.087 -0.0359  0.0488  0.1799
  342DOPC  SM14 4709   9.206  11.593   9.681  0.5079 -0.1801 -0.1194
  342DOPC  SM15 4710   9.625  11.933   9.852 -0.2405 -0.0496  0.1421
  343DOPC   CH1 4711   3.469   7.676  12.030 -0.0924 -0.0662 -0.1810
  343DOPC   PH2 4712   3.304   7.263  12.031 -0.1650  0.2773 -0.0937
  343DOPC   GL3 4713   3.453   7.098  11.760  0.2788 -0.0422 -0.1038
  343DOPC   E14 4714   3.770   7.058  11.715 -0.3170  0.1013  0.3748
  343DOPC   E25 4715   3.295   7.237  11.460  0.1751  0.1095 -0.2754
  343DOPC   S16 4716   3.734   6.868  11.346  0.1308 -0.1226  0.0792
  343DOPC   S17 4717   3.274   7.181  11.080  0.3887  0.1181 -0.3946
  343DOPC   SD8 4718   3.774   6.809  11.045 -0.0139  0.2365 -0.1329
  343DOPC   SD9 4719   3.298   7.323  10.764  0.0999 -0.0742  0.0090
  343DOPC  SD10 4720   3.863   6.887  10.740 -0.0974  0.0969 -0.1574
  343DOPC  SD11 4721   3.405   7.192  10.481  0.0894 -0.0757 -0.0731
  343DOPC  SM12 4722   4.052   6.989  10.477 -0.0125 -0.2243  0.2371
  343DOPC  SM13 4723   3.601   6.981  10.292  0.0388 -0.6016  0.1799
  343DOPC  SM14 4724   4.260   6.813  10.299 -0.0029  0.1450 -0.3586
  343DOPC  SM15 4725   3.856   6.890  10.092  0.4689 -0.0250  0.1060
  344DOPC   CH1 4726  11.539   1.569   8.146  0.2026 -0.0207  0.0126
  344DOPC   PH2 4727  11.244   1.632   8.464 -0.0902  0.0178  0.1219
  344DOPC   GL3 4728  11.181   1.862   8.710 -0.0813 -0.0866  0.0551
  344DOPC   E14 4729  11.422   2.096   8.762 -0.2983 -0.0793  0.0017
  344DOPC   E25 4730  10.815   1.913   8.826 -0.0200 -0.2157  0.1690
  344DOPC   S16 4731  11.349   2.386   9.078  0.1621 -0.1007  0.1438
  344DOPC   S17 4732  10.676   2.092   9.146  0.2525 -0.1618 -0.1690
  344DOPC   SD8 4733  11.462   2.527   9.332 -0.2205  0.3832 -0.0242
  344DOPC   SD9 4734  10.477   2.197   9.354  0.3712  0.1335  0.0452
  344DOPC  SD10 4735  11.431   2.807   9.491  0.0122  0.0686  0.0658
  344DOPC  SD11 4736  10.390   2.290   9.663  0.1627 -0.0385 -0.0013
  344DOPC  SM12 4737  11.139   2.942   9.660  0.1892 -0.1216 -0.0641
  344DOPC  SM13 4738  10.531   2.543   9.896  0.0994 -0.0903 -0.1040
  344DOPC  SM14 4739  10.982   3.211   9.773  0.4034 -0.2313  0.3061
  344DOPC  SM15 4740  10.584   2.882   9.988 -0.0618  0.0452 -0.0229
  345DOPC   CH1 4741  17.645   2.765  12.127  0.1854  0.1736  0.1747
  345DOPC   PH2 4742  17.747   2.894  11.741 -0.0832  0.0774  0.1738
  345DOPC   GL3 4743  17.472   2.814  11.580  0.0885  0.0197 -0.3408
  345DOPC   E14 4744  17.332   2.524  11.684  0.1064  0.1040 -0.0372
  345DOPC   E25 4745  17.547   2.898  11.229  0.0534 -0.1789  0.2291
  345DOPC   S16 4746  17.513   2.409  11.328 -0.1701  0.2456  0.0490
  345DOPC   S17 4747  17.816   2.887  10.957 -0.0675 -0.2411 -0.1247
  345DOPC   SD8 4748  17.386   2.189  11.168  0.2842 -0.2156  0.0374
  345DOPC   SD9 4749  18.061   2.971  10.712 -0.0065  0.2378 -0.0824
  345DOPC  SD10 4750  17.420   2.192  10.844 -0.0607 -0.0151 -0.2607
  345DOPC  SD11 4751  18.278   2.957  10.453  0.0217 -0.1281  0.0231
  345DOPC  SM12 4752  17.533   2.293  10.552  0.0813 -0.2623 -0.1165
  345DOPC  SM13 4753  18.395   2.681  10.264 -0.1019 -0.2261  0.3056
  345DOPC  SM14 4754  17.532   2.365  10.200 -0.4261  0.0024 -0.0847
  345DOPC  SM15 4755  18.190   2.526  10.045 -0.0317 -0.0162 -0.1368
  346DOPC   CH1 4756  18.839  15.263  12.257 -0.0961  0.2764  0.1060
  346DOPC   PH2 4757  18.891  15.435  11.878 -0.0977  0.0074 -0.0011
  346DOPC   GL3 4758  18.840  15.275  11.552 -0.1610 -0.3817  0.2018
  346DOPC   E14 4759  19.055  15.045  11.465  0.0008 -0.2352 -0.2121
  346DOPC   E25 4760  18.527  15.251  11.391 -0.1621 -0.2410  0.1270
  346DOPC   S16 4761  19.282  14.678  11.431  0.2121  0.1019 -0.4293
  346DOPC   S17 4762  18.404  15.337  10.984  0.0412 -0.1587  0.0036
  346DOPC   SD8 4763  19.488  14.463  11.250  0.0088  0.2281  0.3777
  346DOPC   SD9 4764  18.188  15.468  10.741 -0.3231  0.1400 -0.0019
  346DOPC  SD10 4765  19.614  14.390  10.974 -0.0214  0.1999  0.1352
  346DOPC  SD11 4766  17.964  15.446  10.500  0.6336  0.1999  0.2733
  346DOPC  SM12 4767  19.729  14.423  10.620 -0.0222  0.2083  0.2840
  346DOPC  SM13 4768  17.716  15.401  10.257  0.0683 -0.1372  0.1461
  346DOPC  SM14 4769  19.692  14.398  10.306  0.1907 -0.1404 -0.2817
  346DOPC  SM15 4770  17.496  15.488   9.990  0.2319  0.0344  0.0153
  347DOPC   CH1 4771   9.557   4.806  11.818  0.1343 -0.0351 -0.0610
  347DOPC   PH2 4772   9.836   4.486  11.905  0.0801  0.0317 -0.0641
  347DOPC   GL3 4773   9.861   4.299  11.609  0.0441 -0.1781 -0.0692
  347DOPC   E14 4774  10.104   4.069  11.580  0.1337 -0.1329 -0.1165
  347DOPC   E25 4775   9.829   4.588  11.377 -0.0679 -0.0713  0.0795
  347DOPC   S16 4776  10.295   4.071  11.188  0.2060 -0.2636 -0.1104
  347DOPC   S17 4777   9.696   4.812  11.111  0.4248  0.2859  0.2270
  347DOPC   SD8 4778  10.597   4.123  11.085  0.2289 -0.1947 -0.3220
  347DOPC   SD9 4779   9.570   5.079  10.950  0.1472 -0.0889 -0.0698
  347DOPC  SD10 4780  10.884   4.279  11.009 -0.1585  0.1387  0.1472
  347DOPC  SD11 4781   9.319   5.226  10.809  0.1619  0.2565 -0.2930
  347DOPC  SM12 4782  10.974   4.516  10.773 -0.3651 -0.3788 -0.1692
  347DOPC  SM13 4783   9.167   5.183  10.500  0.0624 -0.2842 -0.0326
  347DOPC  SM14 4784  10.947   4.643  10.453 -0.1881 -0.0032  0.0011
  347DOPC  SM15 4785   9.134   5.144  10.186  0.0769 -0.0570 -0.2611
  348DOPC   CH1 4786  16.704  13.728  11.825 -0.1118  0.0462  0.1846
  348DOPC   PH2 4787  17.119  13.836  11.776  0.2598  0.0206  0.1232
  348DOPC   GL3 4788  17.290  13.624  11.540  0.2560 -0.1305 -0.3332
  348DOPC   E14 4789  17.596  13.727  11.566 -0.0683  0.0843 -0.1314
  348DOPC   E25 4790  17.278  13.339  11.299  0.2392 -0.1499  0.2302
  348DOPC   S16 4791  17.853  13.553  11.233  0.0607 -0.0427  0.1196
  348DOPC   S17 4792  17.266  13.212  10.903  0.1354 -0.2758 -0.1442
  348DOPC   SD8 4793  18.099  13.541  10.981 -0.5123 -0.2506 -0.4099
  348DOPC   SD9 4794  17.233  13.017  10.639  0.0233  0.0927  0.3468
  348DOPC  SD10 4795  18.265  13.591  10.712 -0.0439 -0.3151  0.1350
  348DOPC  SD11 4796  17.184  12.946  10.332 -0.0439 -0.1244 -0.0875
  348DOPC  SM12 4797  18.246  13.745  10.427 -0.0977 -0.0751 -0.3004
  348DOPC  SM13 4798  17.158  13.112  10.024  0.0038  0.4990 -0.0874
  348DOPC  SM14 4799  18.153  13.800  10.097 -0.0187  0.2869  0.0725
  348DOPC  SM15 4800  17.206  13.295   9.773  0.2777  0.2785 -0.1163
  349DOPE   HH1 4801   1.936  17.511   7.703  0.0500 -0.0754 -0.1195
  349DOPE   PH2 4802   1.630  17.666   7.720 -0.1637 -0.0993 -0.2245
  349DOPE   GL3 4803   1.600  17.688   8.045 -0.5328 -0.1286  0.0000
  349DOPE   E14 4804   1.375  17.821   8.243 -0.0106  0.0036 -0.3141
  349DOPE   E25 4805   1.928  17.762   8.214 -0.2590 -0.1722  0.0868
  349DOPE   S16 4806   1.392  17.970   8.613  0.0065 -0.0798  0.0395
  349DOPE   S17 4807   2.190  17.685   8.509 -0.0016 -0.1888  0.4114
  349DOPE   SD8 4808   1.399  18.269   8.766  0.1082  0.2191 -0.0463
  349DOPE   SD9 4809   2.470  17.467   8.500  0.1248  0.1460  0.1474
  349DOPE  SD10 4810   1.562  18.417   9.010  0.1943  0.1319  0.0111
  349DOPE  SD11 4811   2.544  17.244   8.724 -0.0279  0.2470  0.2836
  349DOPE  SM12 4812   1.835  18.437   9.212 -0.0119 -0.1028  0.2014
  349DOPE  SM13 4813   2.483  17.188   9.075  0.5654  0.2167 -0.0349
  349DOPE  SM14 4814   2.058  18.631   9.361 -0.3565  0.0591  0.1747
  349DOPE  SM15 4815   2.464  17.034   9.358  0.1708 -0.0244  0.0017
  350DOPE   HH1 4816   2.004  19.543   7.763 -0.0498 -0.4359 -0.1104
  350DOPE   PH2 4817   2.094  19.239   7.822 -0.1133 -0.2485  0.0853
  350DOPE   GL3 4818   2.132  19.198   8.139 -0.1195 -0.1372 -0.0557
  350DOPE   E14 4819   2.193  19.471   8.330 -0.2058 -0.1225 -0.0257
  350DOPE   E25 4820   1.963  18.900   8.312  0.1339  0.3019 -0.2403
  350DOPE   S16 4821   2.093  19.478   8.731 -0.0074 -0.1278 -0.2111
  350DOPE   S17 4822   1.604  18.751   8.471  0.0599 -0.3010  0.5823
  350DOPE   SD8 4823   2.275  19.448   9.009  0.1878  0.1049 -0.0185
  350DOPE   SD9 4824   1.352  18.840   8.663 -0.1602  0.3176 -0.0641
  350DOPE  SD10 4825   2.235  19.507   9.346  0.1959  0.1341  0.0181
  350DOPE  SD11 4826   1.118  18.822   8.839  0.0004  0.5305  0.1757
  350DOPE  SM12 4827   2.054  19.693   9.554 -0.0393  0.2367  0.0599
  350DOPE  SM13 4828   1.059  18.574   9.052 -0.2556 -0.1683 -0.2573
  350DOPE  SM14 4829   1.815  19.948   9.561  0.5994  0.0308 -0.0515
  350DOPE  SM15 4830   1.140  18.402   9.354  0.1748  0.0595  0.2884
  351DOPE   HH1 4831   4.939   0.874   7.898  0.0799  0.1855  0.0847
  351DOPE   PH2 4832   4.734   0.652   8.030  0.1437  0.0291  0.1831
  351DOPE   GL3 4833   4.518   0.757   8.252 -0.3622  0.0879  0.0896
  351DOPE   E14 4834   4.253   0.919   8.163  0.1714 -0.3057 -0.2476
  351DOPE   E25 4835   4.390   0.553   8.530  0.2865  0.0947  0.0589
  351DOPE   S16 4836   4.003   0.954   8.453 -0.4549 -0.3351 -0.1081
  351DOPE   S17 4837   4.204   0.594   8.870  0.1273  0.3867 -0.3714
  351DOPE   SD8 4838   3.929   1.091   8.767 -0.1153  0.3543  0.1516
  351DOPE   SD9 4839   3.869   0.604   8.936 -0.1206  0.0272  0.0076
  351DOPE  SD10 4840   3.953   1.369   8.974  0.0431 -0.2249 -0.1724
  351DOPE  SD11 4841   3.618   0.527   9.125 -0.1112 -0.1551  0.0925
  351DOPE  SM12 4842   3.993   1.501   9.274 -0.2203  0.0139 -0.1751
  351DOPE  SM13 4843   3.617   0.485   9.441  0.1306 -0.2440  0.2642
  351DOPE  SM14 4844   3.880   1.507   9.597  0.0569  0.4515  0.0017
  351DOPE  SM15 4845   3.675   0.193   9.642 -0.2752  0.3933 -0.2190
  352DOPE   HH1 4846  15.522  16.988   8.036 -0.4417  0.0489  0.5587
  352DOPE   PH2 4847  15.299  16.773   8.101  0.0216 -0.0690  0.1719
  352DOPE   GL3 4848  15.062  16.820   8.321  0.0605 -0.3572 -0.1497
  352DOPE   E14 4849  14.875  17.108   8.328 -0.2007  0.1104  0.1404
  352DOPE   E25 4850  15.126  16.789   8.677 -0.1627  0.1068 -0.0530
  352DOPE   S16 4851  14.855  17.144   8.747  0.0801 -0.0463 -0.0196
  352DOPE   S17 4852  14.993  16.522   8.932  0.3469  0.1393  0.0954
  352DOPE   SD8 4853  14.938  17.212   9.061 -0.0935 -0.2100  0.2867
  352DOPE   SD9 4854  15.167  16.403   9.222 -0.3418 -0.0935 -0.0662
  352DOPE  SD10 4855  14.913  17.373   9.358 -0.3593 -0.0340  0.2960
  352DOPE  SD11 4856  15.421  16.307   9.406 -0.1820 -0.4313  0.0717
  352DOPE  SM12 4857  14.731  17.510   9.571  0.1177  0.0501 -0.0881
  352DOPE  SM13 4858  15.749  16.261   9.535  0.2495  0.1089  0.4040
  352DOPE  SM14 4859  14.468  17.569   9.748  0.3063 -0.1441  0.0732
  352DOPE  SM15 4860  15.877  16.149   9.816  0.0250  0.0270 -0.0923
  353DOPE   HH1 4861   0.000  11.869   8.163 -0.0137  0.1358 -0.1686
  353DOPE   PH2 4862   0.250  12.052   8.016 -0.0068  0.0137  0.0338
  353DOPE   GL3 4863   0.552  12.106   8.188  0.0277  0.5421  0.0490
  353DOPE   E14 4864   0.649  12.412   8.253 -0.5099 -0.0015 -0.1392
  353DOPE   E25 4865   0.686  11.893   8.441 -0.0162 -0.3616  0.1740
  353DOPE   S16 4866   0.872  12.632   8.497 -0.1549  0.3223 -0.2600
  353DOPE   S17 4867   0.831  11.831   8.804 -0.0520 -0.2949  0.2962
  353DOPE   SD8 4868   1.036  12.798   8.766  0.2024  0.2094  0.0507
  353DOPE   SD9 4869   1.112  11.838   9.023  0.0147  0.1621 -0.0389
  353DOPE  SD10 4870   0.984  13.033   9.016  0.2377 -0.0999  0.0280
  353DOPE  SD11 4871   1.178  11.848   9.314 -0.0077 -0.0679 -0.0931
  353DOPE  SM12 4872   0.887  13.010   9.318 -0.0691 -0.1209  0.0273
  353DOPE  SM13 4873   1.288  11.765   9.578 -0.1170  0.1423 -0.1749
  353DOPE  SM14 4874   0.638  12.872   9.528 -0.2855 -0.3117 -0.2995
  353DOPE  SM15 4875   1.317  11.673   9.906 -0.1464 -0.2064  0.2666
  354DOPE   HH1 4876   0.397  16.873   7.677  0.0514 -0.3956  0.1198
  354DOPE   PH2 4877   0.715  16.885   7.716 -0.1614 -0.1286  0.3784
  354DOPE   GL3 4878   0.878  16.688   7.948  0.1217  0.0597 -0.0578
  354DOPE   E14 4879   0.675  16.493   8.108 -0.1575  0.0534 -0.1438
  354DOPE   E25 4880   1.137  16.896   8.073 -0.0334  0.1823 -0.2369
  354DOPE   S16 4881   0.495  16.424   8.512 -0.1835 -0.1570 -0.1820
  354DOPE   S17 4882   1.196  17.019   8.467  0.0650  0.1854 -0.1020
  354DOPE   SD8 4883   0.495  16.599   8.816  0.0667 -0.2199  0.3906
  354DOPE   SD9 4884   1.318  16.910   8.764 -0.0818  0.1484  0.1247
  354DOPE  SD10 4885   0.569  16.552   9.144 -0.1118  0.2298 -0.3141
  354DOPE  SD11 4886   1.389  16.757   9.068  0.0352 -0.1223  0.0719
  354DOPE  SM12 4887   0.812  16.680   9.349 -0.0657  0.2392 -0.0252
  354DOPE  SM13 4888   1.319  16.697   9.410  0.1789 -0.0130  0.1026
  354DOPE  SM14 4889   0.942  16.645   9.648  0.0532  0.0137 -0.2403
  354DOPE  SM15 4890   1.482  16.934   9.672  0.4139  0.1527 -0.1026
  355DOPE   HH1 4891  11.040   2.436   8.127  0.1795 -0.2833 -0.2529
  355DOPE   PH2 4892  11.093   2.193   8.337 -0.1429  0.2604  0.1656
  355DOPE   GL3 4893  11.137   2.381   8.622  0.1019  0.3600 -0.0683
  355DOPE   E14 4894  11.382   2.580   8.639  0.0891 -0.4198 -0.1492
  355DOPE   E25 4895  10.948   2.296   8.903  0.1507  0.1276 -0.1490
  355DOPE   S16 4896  11.688   2.685   8.851  0.2817  0.1015 -0.2949
  355DOPE   S17 4897  11.050   1.996   9.196  0.2058 -0.6106  0.1665
  355DOPE   SD8 4898  11.810   2.900   9.108 -0.0786  0.1842  0.1125
  355DOPE   SD9 4899  10.957   1.855   9.486  0.0069  0.2802  0.0721
  355DOPE  SD10 4900  11.912   2.873   9.413 -0.1560 -0.0022 -0.4208
  355DOPE  SD11 4901  10.702   1.812   9.655 -0.2514  0.1476 -0.1083
  355DOPE  SM12 4902  11.959   2.931   9.747  0.0114 -0.0381  0.1675
  355DOPE  SM13 4903  10.668   1.963   9.903 -0.0650  0.2099 -0.0980
  355DOPE  SM14 4904  11.837   3.124  10.040  0.1196  0.0514  0.2203
  355DOPE  SM15 4905  10.394   2.054  10.137 -0.2050 -0.4286 -0.3359
  356DOPE   HH1 4906   3.355   0.511   7.753 -0.0240 -0.1604 -0.1803
  356DOPE   PH2 4907   3.504   0.207   7.811 -0.0587 -0.0804 -0.0627
  356DOPE   GL3 4908   3.541   0.110   8.142 -0.0650  0.0121  0.3773
  356DOPE   E14 4909   3.760  -0.120   8.208 -0.2983  0.0242 -0.0944
  356DOPE   E25 4910   3.481   0.220   8.479  0.3056  0.0783  0.1814
  356DOPE   S16 4911   3.973  -0.169   8.597  0.0565  0.0756  0.0008
  356DOPE   S17 4912   3.104   0.148   8.625  0.1453 -0.2060 -0.1228
  356DOPE   SD8 4913   4.051  -0.317   8.901 -0.0740  0.0034 -0.0652
  356DOPE   SD9 4914   2.880   0.005   8.832  0.0472 -0.1094  0.0271
  356DOPE  SD10 4915   4.265  -0.301   9.160 -0.0864 -0.1070  0.4850
  356DOPE  SD11 4916   2.715  -0.025   9.099  0.4658 -0.0679 -0.4240
  356DOPE  SM12 4917   4.450  -0.065   9.339  0.2715  0.2332  0.0792
  356DOPE  SM13 4918   2.787  -0.024   9.429  0.3722  0.3138 -0.0130
  356DOPE  SM14 4919   4.599   0.221   9.526 -0.1679  0.1315  0.0700
  356DOPE  SM15 4920   3.021   0.062   9.648 -0.1855 -0.2728  0.0368
  357DOPE   HH1 4921  11.656   4.462   8.418  0.0029  0.0242  0.0042
  357DOPE   PH2 4922  11.818   4.262   8.613  0.0731  0.1999 -0.1511
  357DOPE   GL3 4923  12.131   4.313   8.686  0.5316  0.0141  0.0250
  357DOPE   E14 4924  12.364   4.227   8.471  0.4734 -0.0120 -0.0223
  357DOPE   E25 4925  12.277   4.425   9.016  0.0460  0.1385  0.1165
  357DOPE   S16 4926  12.765   4.211   8.629  0.1217 -0.2495 -0.4393
  357DOPE   S17 4927  12.343   4.176   9.339 -0.0128  0.0193  0.1789
  357DOPE   SD8 4928  12.920   4.198   8.922  0.1217  0.1551 -0.2069
  357DOPE   SD9 4929  12.611   4.077   9.415 -0.0685 -0.0565 -0.4919
  357DOPE  SD10 4930  12.905   4.296   9.259 -0.1381  0.1431 -0.0875
  357DOPE  SD11 4931  12.808   3.987   9.634  0.0502  0.1175 -0.1257
  357DOPE  SM12 4932  12.733   4.481   9.464 -0.1005 -0.0772 -0.1974
  357DOPE  SM13 4933  12.882   3.770   9.910 -0.1646  0.1593  0.2110
  357DOPE  SM14 4934  12.545   4.532   9.745  0.2651 -0.4414 -0.3286
  357DOPE  SM15 4935  12.771   3.582  10.134 -0.0900  0.1635  0.0175
  358DOPE   HH1 4936   3.187   6.950   8.109 -0.0935  0.2533  0.3956
  358DOPE   PH2 4937   3.393   7.197   8.139  0.0628  0.0811 -0.0172
  358DOPE   GL3 4938   3.246   7.387   8.377  0.1378 -0.2670 -0.1818
  358DOPE   E14 4939   3.069   7.663   8.370  0.1599 -0.2405  0.3683
  358DOPE   E25 4940   3.453   7.465   8.637 -0.0833 -0.2626 -0.2459
  358DOPE   S16 4941   2.846   7.804   8.642  0.5453  0.0822  0.0334
  358DOPE   S17 4942   3.474   7.758   8.934  0.0348  0.1833  0.0338
  358DOPE   SD8 4943   2.855   7.991   8.877 -0.1419  0.1316 -0.2052
  358DOPE   SD9 4944   3.598   7.900   9.247 -0.0082 -0.0809  0.2356
  358DOPE  SD10 4945   2.690   8.124   9.118  0.1772  0.3721 -0.2356
  358DOPE  SD11 4946   3.554   7.780   9.545 -0.1346  0.2104 -0.2651
  358DOPE  SM12 4947   2.407   8.065   9.290 -0.3468 -0.3050  0.1556
  358DOPE  SM13 4948   3.474   7.480   9.696 -0.1429 -0.1081  0.2855
  358DOPE  SM14 4949   2.261   8.082   9.613 -0.0873 -0.0769  0.2853
  358DOPE  SM15 4950   3.503   7.264   9.943  0.1864 -0.1009  0.0046
  359DOPE   HH1 4951   2.576  -0.206   7.835  0.0911  0.0478  0.1722
  359DOPE   PH2 4952   2.440   0.104   7.852 -0.2235  0.0339  0.0830
  359DOPE   GL3 4953   2.298   0.293   8.101  0.4558 -0.1277  0.0116
  359DOPE   E14 4954   1.981   0.384   8.054 -0.2861 -0.1864 -0.1701
  359DOPE   E25 4955   2.428   0.618   8.188 -0.0791 -0.2320 -0.0692
  359DOPE   S16 4956   1.838   0.333   8.483 -0.1587  0.1161 -0.0181
  359DOPE   S17 4957   2.653   0.750   8.509 -0.5068 -0.3778  0.1053
  359DOPE   SD8 4958   1.809   0.484   8.804 -0.1521  0.0635 -0.0727
  359DOPE   SD9 4959   2.836   0.870   8.736  0.1705  0.1659 -0.0151
  359DOPE  SD10 4960   1.744   0.365   9.089 -0.0187  0.1634  0.0296
  359DOPE  SD11 4961   2.917   0.956   9.068  0.1144  0.2307 -0.2783
  359DOPE  SM12 4962   1.747   0.052   9.172  0.1379  0.1316  0.2480
  359DOPE  SM13 4963   2.824   0.811   9.339  0.0732  0.1686 -0.0509
  359DOPE  SM14 4964   1.667  -0.223   9.283  0.2411 -0.1922 -0.0525
  359DOPE  SM15 4965   2.620   0.790   9.622  0.0958 -0.5744  0.0666
  360DOPE   HH1 4966  17.579   9.567   7.877  0.2476  0.0916 -0.0378
  360DOPE   PH2 4967  17.586   9.258   8.002  0.1118  0.0134  0.0931
  360DOPE   GL3 4968  17.535   9.104   8.312  0.0637 -0.6376 -0.2230
  360DOPE   E14 4969  17.406   8.798   8.297  0.3723  0.1928 -0.1507
  360DOPE   E25 4970  17.634   9.120   8.658 -0.0496 -0.0071  0.0769
  360DOPE   S16 4971  17.404   8.657   8.693  0.0626 -0.2283  0.0589
  360DOPE   S17 4972  17.533   8.969   9.005 -0.2762 -0.3326  0.0114
  360DOPE   SD8 4973  17.390   8.467   8.953 -0.2811  0.3643 -0.0210
  360DOPE   SD9 4974  17.271   8.832   9.170  0.3216 -0.1244  0.2476
  360DOPE  SD10 4975  17.506   8.400   9.253  0.0492 -0.0727  0.1490
  360DOPE  SD11 4976  17.191   8.657   9.450 -0.1331  0.3214  0.1965
  360DOPE  SM12 4977  17.777   8.441   9.444 -0.2708  0.2293  0.3941
  360DOPE  SM13 4978  17.289   8.505   9.748  0.0996 -0.0568 -0.1961
  360DOPE  SM14 4979  18.079   8.286   9.590 -0.0694  0.3372  0.1415
  360DOPE  SM15 4980  17.282   8.410  10.047 -0.1125  0.5444  0.2424
  361DOPE   HH1 4981   4.956  13.914   8.125 -0.5747  0.2018  0.3632
  361DOPE   PH2 4982   4.883  13.974   8.438 -0.1225 -0.1530 -0.0288
  361DOPE   GL3 4983   4.648  13.768   8.476  0.0160  0.3582  0.3963
  361DOPE   E14 4984   4.606  13.448   8.375  0.0312  0.0782 -0.3788
  361DOPE   E25 4985   4.550  14.030   8.715  0.0305 -0.1266 -0.0250
  361DOPE   S16 4986   4.527  13.180   8.691 -0.5609  0.3975 -0.0526
  361DOPE   S17 4987   4.910  14.055   8.882 -0.2576 -0.0957  0.1091
  361DOPE   SD8 4988   4.655  13.142   9.017 -0.0205  0.0977 -0.0710
  361DOPE   SD9 4989   5.178  14.261   8.936 -0.1518 -0.3075 -0.3691
  361DOPE  SD10 4990   4.632  13.059   9.368 -0.0113  0.1339  0.2974
  361DOPE  SD11 4991   5.310  14.522   9.128  0.3633  0.2983 -0.0563
  361DOPE  SM12 4992   4.622  12.810   9.597  0.0511  0.4208  0.4570
  361DOPE  SM13 4993   5.248  14.620   9.439  0.1933 -0.2502 -0.3599
  361DOPE  SM14 4994   4.530  12.722   9.911  0.4489  0.0736  0.1108
  361DOPE  SM15 4995   5.278  14.523   9.788 -0.0509 -0.0782  0.1150
  362DOPE   HH1 4996   9.147   0.860   8.510  0.2615 -0.2490  0.0055
  362DOPE   PH2 4997   9.112   1.152   8.361 -0.2132 -0.1266  0.0120
  362DOPE   GL3 4998   8.967   1.382   8.589 -0.3609 -0.2427 -0.0320
  362DOPE   E14 4999   8.641   1.343   8.674 -0.0994  0.0113  0.1581
  362DOPE   E25 5000   9.105   1.208   8.877 -0.0551  0.0514  0.0330
  362DOPE   S16 5001   8.499   1.319   9.054 -0.0271 -0.0031  0.1591
  362DOPE   S17 5002   9.090   1.333   9.241  0.0626 -0.0853 -0.2195
  362DOPE   SD8 5003   8.543   1.576   9.274 -0.0109  0.4214  0.1017
  362DOPE   SD9 5004   8.964   1.123   9.462  0.0048 -0.1481 -0.2001
  362DOPE  SD10 5005   8.611   1.740   9.563 -0.1928  0.0931 -0.1005
  362DOPE  SD11 5006   8.647   1.108   9.564 -0.0011 -0.1637 -0.3048
  362DOPE  SM12 5007   8.532   1.680   9.899  0.1099 -0.0641  0.2930
  362DOPE  SM13 5008   8.330   1.222   9.629  0.1072 -0.1513  0.2026
  362DOPE  SM14 5009   8.347   1.428  10.036 -0.0109  0.2329 -0.0540
  362DOPE  SM15 5010   8.026   1.305   9.634  0.4215  0.2732 -0.1738
  363DOPE   HH1 5011  11.795   3.979   8.332  0.2485 -0.1434  0.3511
  363DOPE   PH2 5012  11.472   3.983   8.262  0.1146 -0.0458  0.0263
  363DOPE   GL3 5013  11.216   4.053   8.519  0.1350 -0.1106 -0.2598
  363DOPE   E14 5014  11.256   4.314   8.726  0.1869  0.3151 -0.0740
  363DOPE   E25 5015  11.358   3.838   8.785  0.1816 -0.0916  0.2768
  363DOPE   S16 5016  11.325   4.244   9.132 -0.1425  0.2867  0.2840
  363DOPE   S17 5017  11.508   3.826   9.151 -0.2129  0.2163  0.0820
  363DOPE   SD8 5018  11.485   4.250   9.476 -0.5264  0.1394  0.2264
  363DOPE   SD9 5019  11.347   3.728   9.446 -0.1408 -0.0265 -0.1781
  363DOPE  SD10 5020  11.447   4.184   9.800 -0.0748 -0.2890  0.0530
  363DOPE  SD11 5021  11.084   3.640   9.658 -0.1034  0.1232  0.2060
  363DOPE  SM12 5022  11.238   4.077  10.056 -0.2693  0.2048 -0.2531
  363DOPE  SM13 5023  10.775   3.700   9.753 -0.3830 -0.2514 -0.3489
  363DOPE  SM14 5024  10.892   4.035  10.068  0.1390 -0.0963  0.1846
  363DOPE  SM15 5025  10.553   3.712  10.066 -0.2386 -0.0563  0.2062
  364DOPE   HH1 5026  11.826   5.516   8.318  0.0340  0.1566  0.1028
  364DOPE   PH2 5027  11.565   5.455   8.502 -0.1877 -0.1585  0.1154
  364DOPE   GL3 5028  11.634   5.469   8.835 -0.0475 -0.1951 -0.0795
  364DOPE   E14 5029  11.664   5.735   9.042 -0.1575 -0.1694 -0.2506
  364DOPE   E25 5030  11.858   5.191   8.800  0.0593 -0.0200 -0.1379
  364DOPE   S16 5031  11.870   5.694   9.342 -0.2748  0.2922 -0.2565
  364DOPE   S17 5032  12.238   5.070   8.870 -0.0374  0.1490  0.1492
  364DOPE   SD8 5033  12.012   5.834   9.625  0.2865 -0.0406  0.0721
  364DOPE   SD9 5034  12.520   4.984   9.014 -0.0633  0.0053 -0.0261
  364DOPE  SD10 5035  12.005   5.876   9.955  0.4013 -0.0702 -0.6529
  364DOPE  SD11 5036  12.656   5.018   9.311  0.1024  0.2075 -0.1902
  364DOPE  SM12 5037  12.113   5.764  10.266  0.1099  0.1476  0.0860
  364DOPE  SM13 5038  12.543   5.098   9.620  0.1556 -0.0658  0.1789
  364DOPE  SM14 5039  12.137   5.896  10.573 -0.4404  0.0210 -0.2621
  364DOPE  SM15 5040  12.270   5.019   9.873 -0.1944  0.1192  0.2567
  365DOPE   HH1 5041  15.582  15.481   8.264  0.3597  0.0587  0.1310
  365DOPE   PH2 5042  15.700  15.233   8.054  0.0849 -0.1196 -0.1278
  365DOPE   GL3 5043  15.945  15.049   8.198  0.1162 -0.2754  0.0450
  365DOPE   E14 5044  15.899  14.753   8.071 -0.1932  0.1171  0.0385
  365DOPE   E25 5045  16.038  14.910   8.521 -0.0202 -0.0065 -0.0315
  365DOPE   S16 5046  15.823  14.420   8.342 -0.1083  0.1469 -0.1640
  365DOPE   S17 5047  15.935  14.853   8.905 -0.2329 -0.2304  0.3769
  365DOPE   SD8 5048  15.815  14.253   8.675  0.1648 -0.0118  0.3750
  365DOPE   SD9 5049  15.732  15.106   9.014  0.3878  0.1323 -0.1875
  365DOPE  SD10 5050  15.659  14.031   8.858 -0.3191  0.2903 -0.4469
  365DOPE  SD11 5051  15.707  15.382   9.179 -0.1558 -0.3246  0.1389
  365DOPE  SM12 5052  15.872  13.967   9.101  0.1009  0.3223 -0.0624
  365DOPE  SM13 5053  15.796  15.610   9.398 -0.2520  0.3821 -0.0669
  365DOPE  SM14 5054  15.955  14.046   9.424 -0.3357  0.4776 -0.2714
  365DOPE  SM15 5055  15.862  15.649   9.719 -0.0416  0.1181  0.2794
  366DOPE   HH1 5056   5.336   5.753   7.988 -0.0517 -0.0385 -0.4045
  366DOPE   PH2 5057   5.174   6.033   7.960  0.1220  0.0383 -0.1909
  366DOPE   GL3 5058   5.133   6.117   8.311 -0.1018  0.1965  0.0828
  366DOPE   E14 5059   5.438   6.199   8.333 -0.1608 -0.1795  0.0767
  366DOPE   E25 5060   4.872   6.139   8.580 -0.1388 -0.1139  0.1436
  366DOPE   S16 5061   5.649   6.366   8.627  0.0684 -0.1736  0.2489
  366DOPE   S17 5062   4.902   6.006   8.941 -0.3201 -0.0656 -0.3302
  366DOPE   SD8 5063   5.725   6.621   8.865 -0.2020  0.2598  0.0284
  366DOPE   SD9 5064   5.025   5.989   9.245 -0.0542 -0.1337 -0.2710
  366DOPE  SD10 5065   5.844   6.707   9.165 -0.2230 -0.0977  0.0063
  366DOPE  SD11 5066   5.301   5.900   9.417 -0.0298 -0.2872  0.1951
  366DOPE  SM12 5067   5.801   6.587   9.457 -0.0862  0.2985 -0.0021
  366DOPE  SM13 5068   5.619   5.876   9.568 -0.0679  0.2462 -0.3178
  366DOPE  SM14 5069   5.870   6.400   9.710  0.1323  0.0313 -0.1640
  366DOPE  SM15 5070   5.917   6.005   9.648  0.2389  0.0536 -0.5291
  367DOPE   HH1 5071  11.115   6.377   8.299 -0.1894 -0.0929  0.2762
  367DOPE   PH2 5072  11.080   6.512   8.604 -0.0570 -0.0076 -0.1644
  367DOPE   GL3 5073  10.844   6.727   8.675 -0.2991  0.1144  0.1646
  367DOPE   E14 5074  10.665   6.687   8.946 -0.0151 -0.0963 -0.2237
  367DOPE   E25 5075  11.075   6.937   8.913 -0.0919 -0.0666 -0.1101
  367DOPE   S16 5076  10.594   6.390   9.191  0.1387  0.0101 -0.1631
  367DOPE   S17 5077  11.022   6.921   9.335 -0.2314  0.0723  0.1822
  367DOPE   SD8 5078  10.641   6.069   9.380 -0.1156 -0.0578  0.3510
  367DOPE   SD9 5079  11.048   6.715   9.580 -0.1932 -0.0317 -0.0986
  367DOPE  SD10 5080  10.578   5.874   9.604 -0.0641 -0.0853 -0.4192
  367DOPE  SD11 5081  11.282   6.717   9.783  0.1635 -0.2279  0.1471
  367DOPE  SM12 5082  10.438   5.833   9.894  0.0317  0.0177 -0.1949
  367DOPE  SM13 5083  11.401   6.866  10.052 -0.1167  0.2720  0.0256
  367DOPE  SM14 5084  10.271   5.983  10.101 -0.0711 -0.1749 -0.2897
  367DOPE  SM15 5085  11.371   7.138  10.252 -0.0425  0.4053 -0.2142
  368DOPE   HH1 5086   4.656  18.407   8.175 -0.0230 -0.1394  0.1785
  368DOPE   PH2 5087   4.665  18.134   8.370  0.0944  0.1729 -0.3695
  368DOPE   GL3 5088   4.975  18.048   8.455  0.1006  0.0871 -0.0704
  368DOPE   E14 5089   5.124  18.337   8.359  0.1411  0.1485  0.2386
  368DOPE   E25 5090   5.161  18.043   8.755  0.0920  0.1871  0.1865
  368DOPE   S16 5091   5.344  18.609   8.543 -0.1021 -0.2796  0.3656
  368DOPE   S17 5092   5.139  17.907   9.101 -0.2277  0.3639 -0.1064
  368DOPE   SD8 5093   5.457  18.897   8.707  0.0427 -0.2794  0.0715
  368DOPE   SD9 5094   5.163  17.591   9.201  0.1351 -0.0900  0.1202
  368DOPE  SD10 5095   5.489  19.130   8.924 -0.1009 -0.1291 -0.3023
  368DOPE  SD11 5096   5.016  17.316   9.299 -0.2341  0.3725  0.2546
  368DOPE  SM12 5097   5.322  19.140   9.219 -0.1478 -0.2878 -0.1093
  368DOPE  SM13 5098   4.721  17.206   9.422 -0.1242  0.0651 -0.2512
  368DOPE  SM14 5099   5.258  19.146   9.597 -0.1982 -0.1085  0.0908
  368DOPE  SM15 5100   4.458  17.327   9.446  0.0291  0.0210 -0.0240
  369DOPE   HH1 5101  15.531   6.007   7.955  0.4133 -0.3050 -0.2117
  369DOPE   PH2 5102  15.351   5.790   8.132 -0.0589  0.0122 -0.0137
  369DOPE   GL3 5103  15.472   5.759   8.427  0.3002 -0.0490 -0.2497
  369DOPE   E14 5104  15.335   5.513   8.587  0.0160 -0.1078 -0.2420
  369DOPE   E25 5105  15.823   5.857   8.562  0.1810  0.0366 -0.2428
  369DOPE   S16 5106  15.016   5.476   8.887 -0.1553 -0.2504  0.0444
  369DOPE   S17 5107  16.034   6.011   8.898 -0.2533  0.2104  0.1938
  369DOPE   SD8 5108  14.829   5.327   9.118 -0.5569 -0.2541 -0.1738
  369DOPE   SD9 5109  16.181   5.880   9.184  0.2666 -0.1556  0.1772
  369DOPE  SD10 5110  14.721   5.228   9.398  0.1402 -0.3351  0.0454
  369DOPE  SD11 5111  16.355   5.674   9.394 -0.0408 -0.2901  0.3563
  369DOPE  SM12 5112  14.833   5.292   9.721  0.0355  0.2848  0.0620
  369DOPE  SM13 5113  16.485   5.399   9.542  0.0904 -0.0917 -0.4450
  369DOPE  SM14 5114  14.748   5.461  10.010 -0.2012  0.2222 -0.0378
  369DOPE  SM15 5115  16.759   5.253   9.592 -0.1163  0.1871  0.0456
  370DOPE   HH1 5116  18.429   1.097   7.789 -0.0408  0.0506 -0.0721
  370DOPE   PH2 5117  18.621   0.891   7.972 -0.0195  0.1874  0.0055
  370DOPE   GL3 5118  18.735   1.123   8.208  0.0504 -0.4033  0.1629
  370DOPE   E14 5119  18.645   1.121   8.526  0.1347 -0.1349  0.3576
  370DOPE   E25 5120  19.115   1.173   8.280  0.2323  0.3013 -0.1791
  370DOPE   S16 5121  18.673   0.922   8.896 -0.0637  0.1004  0.1354
  370DOPE   S17 5122  19.174   1.121   8.641  0.1404  0.2375  0.1549
  370DOPE   SD8 5123  18.490   0.762   9.108  0.2502 -0.2877 -0.0906
  370DOPE   SD9 5124  19.242   1.043   8.951  0.0477  0.3844  0.0328
  370DOPE  SD10 5125  18.317   0.736   9.370  0.0313  0.1722 -0.2733
  370DOPE  SD11 5126  19.426   1.083   9.255  0.1595 -0.0798 -0.4316
  370DOPE  SM12 5127  18.357   0.871   9.705 -0.1923  0.1944  0.1291
  370DOPE  SM13 5128  19.653   1.274   9.431  0.2545  0.0093  0.3056
  370DOPE  SM14 5129  18.252   1.057   9.948  0.1022 -0.1724  0.2487
  370DOPE  SM15 5130  19.907   1.334   9.627  0.1972 -0.2192  0.1133
  371DOPE   HH1 5131   9.801   6.769   8.307 -0.0360  0.2434  0.1535
  371DOPE   PH2 5132   9.691   7.065   8.248 -0.0128  0.0439  0.1232
  371DOPE   GL3 5133   9.562   7.131   8.580 -0.0675 -0.0618 -0.1314
  371DOPE   E14 5134   9.252   7.189   8.635  0.1369 -0.1484 -0.1316
  371DOPE   E25 5135   9.722   6.987   8.875  0.3477 -0.1545  0.0950
  371DOPE   S16 5136   8.979   7.158   8.955  0.2430 -0.0263  0.0078
  371DOPE   S17 5137   9.615   7.180   9.179 -0.1167  0.0774  0.1728
  371DOPE   SD8 5138   8.837   6.952   9.174  0.0341  0.4848 -0.1709
  371DOPE   SD9 5139   9.813   7.401   9.306 -0.0656 -0.7492  0.1474
  371DOPE  SD10 5140   8.696   6.947   9.446  0.1074  0.2434  0.0010
  371DOPE  SD11 5141   9.914   7.511   9.608  0.1368 -0.2613 -0.1831
  371DOPE  SM12 5142   8.836   6.955   9.747  0.0660 -0.3649  0.3187
  371DOPE  SM13 5143  10.006   7.361   9.905  0.1242 -0.1081  0.3298
  371DOPE  SM14 5144   8.807   6.853  10.082 -0.1238  0.4030 -0.0610
  371DOPE  SM15 5145  10.079   7.412  10.231  0.0767 -0.1627 -0.4385
  372DOPE   HH1 5146  11.944   5.024   8.354  0.0990  0.0471  0.0408
  372DOPE   PH2 5147  11.675   4.863   8.446 -0.0561 -0.0145 -0.0418
  372DOPE   GL3 5148  11.448   4.996   8.648  0.1682 -0.4183  0.2787
  372DOPE   E14 5149  11.143   4.970   8.509  0.0710 -0.2340  0.1623
  372DOPE   E25 5150  11.477   5.134   8.983  0.1816 -0.1581 -0.0702
  372DOPE   S16 5151  11.025   4.731   8.821  0.0721  0.0843 -0.0898
  372DOPE   S17 5152  11.778   5.059   9.280 -0.1471  0.2178  0.1797
  372DOPE   SD8 5153  11.024   4.495   9.031  0.3817 -0.1112 -0.1747
  372DOPE   SD9 5154  12.051   5.014   9.434 -0.4066 -0.2478 -0.5995
  372DOPE  SD10 5155  10.947   4.417   9.342 -0.0496 -0.1957  0.0607
  372DOPE  SD11 5156  12.152   4.756   9.632 -0.1572 -0.2512  0.0395
  372DOPE  SM12 5157  11.102   4.474   9.611  0.0198 -0.0015 -0.1957
  372DOPE  SM13 5158  12.101   4.604   9.927  0.0566  0.1228 -0.2329
  372DOPE  SM14 5159  11.172   4.582   9.934 -0.1268  0.0050 -0.1558
  372DOPE  SM15 5160  12.194   4.507  10.247  0.1568 -0.2506  0.0513
  373DOPE   HH1 5161  16.961   3.593   8.049  0.2041  0.0723 -0.4269
  373DOPE   PH2 5162  17.204   3.783   8.181 -0.0202  0.2216 -0.2121
  373DOPE   GL3 5163  17.353   3.615   8.443  0.0942 -0.0555 -0.0858
  373DOPE   E14 5164  17.630   3.710   8.568 -0.2262 -0.0002  0.1045
  373DOPE   E25 5165  17.262   3.400   8.752 -0.3273  0.0093 -0.2144
  373DOPE   S16 5166  17.908   3.602   8.814  0.2670 -0.3937  0.2138
  373DOPE   S17 5167  17.117   3.400   9.095  0.2167 -0.0492 -0.2529
  373DOPE   SD8 5168  18.109   3.683   9.071  0.1751  0.1150  0.3130
  373DOPE   SD9 5169  17.031   3.411   9.396 -0.2491  0.3127  0.0000
  373DOPE  SD10 5170  18.304   3.579   9.295  0.1640  0.2617 -0.0805
  373DOPE  SD11 5171  17.060   3.399   9.729 -0.1030  0.2262  0.2367
  373DOPE  SM12 5172  18.335   3.429   9.578 -0.2666 -0.5069 -0.4093
  373DOPE  SM13 5173  17.275   3.500  10.016  0.1637  0.1579  0.1551
  373DOPE  SM14 5174  18.341   3.358   9.910 -0.2243 -0.0210 -0.0618
  373DOPE  SM15 5175  17.439   3.573  10.290  0.2747 -0.0050  0.1183
  374DOPE   HH1 5176  10.116   4.347   8.127 -0.4028 -0.0608  0.2510
  374DOPE   PH2 5177   9.797   4.364   8.092 -0.0891 -0.0643  0.1213
  374DOPE   GL3 5178   9.626   4.301   8.379  0.1314  0.0370  0.1207
  374DOPE   E14 5179   9.465   4.083   8.561  0.1442  0.2127 -0.1566
  374DOPE   E25 5180   9.442   4.519   8.578  0.1307 -0.0040 -0.1196
  374DOPE   S16 5181   9.083   4.107   8.825 -0.2224  0.1297 -0.1360
  374DOPE   S17 5182   9.324   4.619   8.929 -0.1287  0.1570  0.0051
  374DOPE   SD8 5183   8.974   4.130   9.163  0.2222 -0.5774 -0.0586
  374DOPE   SD9 5184   9.184   4.618   9.240  0.0648  0.2407 -0.2350
  374DOPE  SD10 5185   8.970   4.260   9.444  0.0891 -0.2506  0.1072
  374DOPE  SD11 5186   9.079   4.771   9.512  0.0433 -0.3304  0.3006
  374DOPE  SM12 5187   8.998   4.387   9.752 -0.1183  0.1432  0.1728
  374DOPE  SM13 5188   8.996   4.957   9.771 -0.1860  0.0082 -0.1846
  374DOPE  SM14 5189   9.127   4.604  10.000  0.1303  0.0469 -0.1429
  374DOPE  SM15 5190   8.730   5.036  10.000  0.2831 -0.2075 -0.2094
  375DOPE   HH1 5191  12.826  18.601   7.984  0.3284  0.2640 -0.0036
  375DOPE   PH2 5192  13.118  18.713   7.896 -0.0793  0.1598  0.1844
  375DOPE   GL3 5193  13.174  19.007   8.035  0.1688  0.4810 -0.0292
  375DOPE   E14 5194  13.446  19.142   8.167  0.0811 -0.1643  0.1755
  375DOPE   E25 5195  13.007  18.893   8.333 -0.1053  0.1471  0.2401
  375DOPE   S16 5196  13.661  19.069   8.488  0.2329 -0.2156 -0.0549
  375DOPE   S17 5197  13.051  19.004   8.722  0.0490 -0.0375  0.1387
  375DOPE   SD8 5198  13.993  19.079   8.609 -0.2731 -0.0357  0.2193
  375DOPE   SD9 5199  12.913  18.894   9.026  0.0977  0.1589  0.2253
  375DOPE  SD10 5200  14.178  19.137   8.899 -0.1083  0.0340 -0.3799
  375DOPE  SD11 5201  12.994  18.783   9.325  0.1217 -0.1045 -0.4036
  375DOPE  SM12 5202  14.045  19.017   9.196 -0.2640 -0.1948  0.5022
  375DOPE  SM13 5203  13.202  18.655   9.543 -0.1078 -0.1495 -0.1259
  375DOPE  SM14 5204  13.954  18.881   9.450 -0.1623 -0.0939 -0.1614
  375DOPE  SM15 5205  13.349  18.667   9.887 -0.0463 -0.2359 -0.1110
  376DOPE   HH1 5206  13.228  17.230   8.222 -0.1272 -0.5105  0.1785
  376DOPE   PH2 5207  13.020  17.486   8.215 -0.0452  0.0477 -0.0402
  376DOPE   GL3 5208  13.049  17.591   8.556 -0.1194  0.1132  0.0977
  376DOPE   E14 5209  13.148  17.384   8.797  0.2100 -0.2004 -0.1509
  376DOPE   E25 5210  12.975  17.942   8.554  0.1139  0.0853 -0.1354
  376DOPE   S16 5211  13.053  17.273   9.155 -0.0792 -0.0906  0.1982
  376DOPE   S17 5212  13.004  18.107   8.934  0.0948 -0.4265  0.0305
  376DOPE   SD8 5213  12.846  17.074   9.318  0.0494 -0.2815 -0.0542
  376DOPE   SD9 5214  13.213  18.141   9.257  0.0252  0.1529 -0.2733
  376DOPE  SD10 5215  12.540  17.039   9.493  0.3313 -0.0816  0.1602
  376DOPE  SD11 5216  13.209  18.002   9.571 -0.0278 -0.1030 -0.0841
  376DOPE  SM12 5217  12.266  17.224   9.457  0.1921 -0.2582 -0.3902
  376DOPE  SM13 5218  13.019  17.797   9.712  0.4519  0.5965  0.0854
  376DOPE  SM14 5219  12.072  17.490   9.528  0.1856  0.5378 -0.2319
  376DOPE  SM15 5220  12.879  17.460   9.644  0.0639 -0.1005 -0.2781
  377DOPE   HH1 5221  17.274   1.234   7.915  0.0141 -0.0044 -0.0784
  377DOPE   PH2 5222  16.961   1.179   7.887 -0.1217  0.0440 -0.0181
  377DOPE   GL3 5223  16.765   1.011   8.137 -0.0015  0.0499 -0.2108
  377DOPE   E14 5224  16.540   1.186   8.311 -0.1038 -0.4063 -0.0761
  377DOPE   E25 5225  17.007   0.846   8.359  0.0069  0.0984 -0.0422
  377DOPE   S16 5226  16.589   1.500   8.552  0.0023 -0.1919  0.0807
  377DOPE   S17 5227  16.873   0.749   8.755  0.0904 -0.1732 -0.2092
  377DOPE   SD8 5228  16.463   1.705   8.769  0.1038 -0.2921 -0.1009
  377DOPE   SD9 5229  16.909   0.815   9.108  0.0755  0.4226  0.0259
  377DOPE  SD10 5230  16.461   1.890   9.054 -0.0332  0.1653 -0.0660
  377DOPE  SD11 5231  16.946   0.629   9.394 -0.1057  0.0692  0.0393
  377DOPE  SM12 5232  16.644   1.817   9.351  0.0397  0.1159  0.0748
  377DOPE  SM13 5233  16.736   0.570   9.639 -0.3471 -0.0296  0.3128
  377DOPE  SM14 5234  16.807   1.831   9.653  0.1472 -0.0070 -0.2001
  377DOPE  SM15 5235  16.580   0.438   9.946  0.1331 -0.2489 -0.0004
  378DOPE   HH1 5236   4.961   3.584   8.203 -0.2078 -0.1593  0.2361
  378DOPE   PH2 5237   4.688   3.782   8.168 -0.1319  0.1047  0.1234
  378DOPE   GL3 5238   4.398   3.619   8.300  0.1905  0.5787 -0.4293
  378DOPE   E14 5239   4.158   3.504   8.127  0.1008 -0.0935  0.0631
  378DOPE   E25 5240   4.416   3.530   8.660 -0.0514  0.1085  0.0957
  378DOPE   S16 5241   3.798   3.384   8.262  0.0453 -0.0223  0.3527
  378DOPE   S17 5242   4.577   3.302   8.920  0.0132 -0.1639 -0.0181
  378DOPE   SD8 5243   3.799   3.118   8.481  0.0504  0.3231  0.3407
  378DOPE   SD9 5244   4.869   3.342   9.076 -0.1395  0.1676 -0.0193
  378DOPE  SD10 5245   3.703   2.999   8.769 -0.0102 -0.2222 -0.0759
  378DOPE  SD11 5246   5.061   3.217   9.299  0.2218  0.3777  0.1270
  378DOPE  SM12 5247   3.537   3.100   9.035  0.2640 -0.4418  0.1732
  378DOPE  SM13 5248   5.029   3.082   9.594  0.2644 -0.2100  0.1184
  378DOPE  SM14 5249   3.235   3.092   9.245 -0.3283 -0.5061  0.1785
  378DOPE  SM15 5250   5.020   2.887   9.859  0.1232  0.1137  0.1074
  379DOPE   HH1 5251   9.047   8.923   7.856  0.0210  0.0868 -0.1976
  379DOPE   PH2 5252   8.892   9.017   8.149  0.2090 -0.1581  0.2222
  379DOPE   GL3 5253   9.082   9.168   8.391 -0.2935 -0.0797 -0.0715
  379DOPE   E14 5254   9.401   9.187   8.420  0.2163  0.0462 -0.0641
  379DOPE   E25 5255   8.930   9.479   8.444 -0.1612  0.1318 -0.1602
  379DOPE   S16 5256   9.485   9.226   8.835  0.3405 -0.1032  0.0259
  379DOPE   S17 5257   8.681   9.676   8.696  0.1013 -0.2241 -0.1497
  379DOPE   SD8 5258   9.545   9.326   9.127 -0.0393  0.0788  0.4648
  379DOPE   SD9 5259   8.654   9.985   8.847  0.0816  0.0732 -0.2155
  379DOPE  SD10 5260   9.506   9.251   9.429 -0.2533 -0.2396  0.1034
  379DOPE  SD11 5261   8.583  10.257   9.023 -0.2684 -0.3218  0.1516
  379DOPE  SM12 5262   9.366   9.077   9.679  0.2550  0.0319 -0.0383
  379DOPE  SM13 5263   8.356  10.333   9.257  0.3149 -0.0256  0.0868
  379DOPE  SM14 5264   9.132   9.061   9.922 -0.1268  0.2428 -0.2682
  379DOPE  SM15 5265   8.286  10.216   9.589  0.2453 -0.1966 -0.1305
  380DOPE   HH1 5266   4.342  12.289   7.737 -0.0545  0.1648 -0.1723
  380DOPE   PH2 5267   4.518  12.062   7.887 -0.3242  0.1125  0.0418
  380DOPE   GL3 5268   4.342  11.897   8.170 -0.0772  0.2377 -0.0565
  380DOPE   E14 5269   4.025  11.776   8.219 -0.1350 -0.1316  0.1926
  380DOPE   E25 5270   4.645  11.686   8.335  0.1524 -0.3143  0.0805
  380DOPE   S16 5271   4.014  11.769   8.677 -0.0153 -0.4948 -0.0761
  380DOPE   S17 5272   4.884  11.579   8.658  0.1382  0.5383  0.2438
  380DOPE   SD8 5273   4.227  11.862   8.922 -0.3831 -0.2522  0.2563
  380DOPE   SD9 5274   4.899  11.335   8.826 -0.1169 -0.4995 -0.1013
  380DOPE  SD10 5275   4.204  12.106   9.146  0.3241 -0.1606  0.4116
  380DOPE  SD11 5276   4.767  11.093   9.007  0.1831  0.0746  0.1589
  380DOPE  SM12 5277   3.961  12.204   9.375  0.0575  0.0347  0.3826
  380DOPE  SM13 5278   4.476  11.015   9.167  0.2138  0.3325 -0.0624
  380DOPE  SM14 5279   3.804  12.031   9.634 -0.2841 -0.1381  0.0072
  380DOPE  SM15 5280   4.239  10.861   9.377 -0.1154  0.6105 -0.3382
  381DOPC   CH1 5281  16.956  14.861   7.744 -0.1301  0.0889  0.2359
  381DOPC   PH2 5282  17.285  14.668   7.970  0.0599  0.0916 -0.0311
  381DOPC   GL3 5283  17.504  14.819   8.208 -0.0313  0.5173  0.4208
  381DOPC   E14 5284  17.824  14.892   8.186  0.2419  0.1163 -0.0025
  381DOPC   E25 5285  17.432  14.853   8.582  0.1106  0.1053  0.1307
  381DOPC   S16 5286  17.998  14.909   8.538 -0.1102 -0.0572  0.0128
  381DOPC   S17 5287  17.605  15.107   8.851  0.0763 -0.1205  0.0734
  381DOPC   SD8 5288  18.027  14.852   8.896  0.2144  0.1343 -0.0296
  381DOPC   SD9 5289  17.842  15.221   9.099 -0.1797  0.3895  0.2033
  381DOPC  SD10 5290  18.036  14.836   9.231 -0.1492 -0.1499 -0.0744
  381DOPC  SD11 5291  17.910  15.393   9.358  0.1171 -0.1122 -0.1226
  381DOPC  SM12 5292  17.992  14.954   9.528  0.2205 -0.1209  0.0288
  381DOPC  SM13 5293  17.868  15.521   9.681  0.0687  0.2831 -0.0685
  381DOPC  SM14 5294  17.863  15.063   9.830  0.1598 -0.1328 -0.3130
  381DOPC  SM15 5295  17.920  15.783   9.839 -0.0473 -0.1347 -0.2092
  382DOPC   CH1 5296  14.396   7.484   8.021  0.1513  0.0986  0.2092
  382DOPC   PH2 5297  14.660   7.652   8.257  0.1617 -0.1333 -0.2066
  382DOPC   GL3 5298  14.919   7.612   8.469  0.0032 -0.1295  0.3325
  382DOPC   E14 5299  15.186   7.783   8.568  0.2064 -0.1476 -0.2623
  382DOPC   E25 5300  14.794   7.406   8.759  0.0666 -0.1242 -0.0174
  382DOPC   S16 5301  15.127   7.703   8.964 -0.0299  0.0435  0.6800
  382DOPC   S17 5302  14.661   7.467   9.115 -0.1936 -0.0362  0.1606
  382DOPC   SD8 5303  14.883   7.864   9.127 -0.3437 -0.4217 -0.0713
  382DOPC   SD9 5304  14.506   7.462   9.401  0.0107  0.1226 -0.2829
  382DOPC  SD10 5305  14.708   7.854   9.417  0.4208  0.0050 -0.1732
  382DOPC  SD11 5306  14.620   7.439   9.696 -0.1923  0.0366 -0.1118
  382DOPC  SM12 5307  14.785   7.913   9.750 -0.0038  0.1095 -0.1965
  382DOPC  SM13 5308  14.924   7.350   9.816  0.1631  0.0317  0.2209
  382DOPC  SM14 5309  14.918   7.981  10.059 -0.1137 -0.0738  0.1686
  382DOPC  SM15 5310  15.279   7.403   9.861 -0.4059 -0.5230  0.3378
  383DOPC   CH1 5311   2.172   7.739   7.873 -0.1264 -0.0031 -0.0374
  383DOPC   PH2 5312   2.377   7.397   8.000  0.0257 -0.1108  0.0698
  383DOPC   GL3 5313   2.525   7.415   8.283 -0.0940 -0.0490  0.0721
  383DOPC   E14 5314   2.759   7.234   8.448  0.0666  0.0845 -0.1219
  383DOPC   E25 5315   2.594   7.781   8.330  0.1801  0.1421  0.0486
  383DOPC   S16 5316   2.949   7.317   8.736 -0.5134  0.0742 -0.3489
  383DOPC   S17 5317   2.592   8.114   8.538 -0.1115 -0.4042 -0.3239
  383DOPC   SD8 5318   3.082   7.549   8.892  0.3568  0.1995  0.0984
  383DOPC   SD9 5319   2.476   8.392   8.715  0.2088  0.1404 -0.3433
  383DOPC  SD10 5320   3.169   7.603   9.226 -0.0134  0.0786 -0.0463
  383DOPC  SD11 5321   2.379   8.526   9.000  0.2631  0.1575  0.2647
  383DOPC  SM12 5322   3.030   7.773   9.495  0.0628 -0.2844  0.0469
  383DOPC  SM13 5323   2.413   8.503   9.342  0.5397 -0.0490 -0.1205
  383DOPC  SM14 5324   2.969   8.092   9.491  0.0351  0.0862 -0.0349
  383DOPC  SM15 5325   2.598   8.518   9.663 -0.1938 -0.0353 -0.0341
  384DOPC   CH1 5326   6.289  16.881   7.882 -0.0239  0.2142  0.3649
  384DOPC   PH2 5327   6.107  16.741   8.240 -0.2776 -0.0197  0.0801
  384DOPC   GL3 5328   6.052  16.418   8.352  0.0658  0.1781 -0.0032
  384DOPC   E14 5329   6.325  16.253   8.425 -0.2155  0.0244  0.1652
  384DOPC   E25 5330   5.825  16.592   8.556 -0.0978 -0.0452  0.2993
  384DOPC   S16 5331   6.442  16.132   8.769 -0.0694 -0.1280 -0.3040
  384DOPC   S17 5332   5.885  16.708   8.953  0.1125 -0.1961 -0.0301
  384DOPC   SD8 5333   6.577  16.206   9.115 -0.1175 -0.0920  0.1831
  384DOPC   SD9 5334   5.699  16.705   9.257  0.3175 -0.0025  0.1158
  384DOPC  SD10 5335   6.579  16.337   9.448 -0.0182 -0.1078  0.0309
  384DOPC  SD11 5336   5.630  16.672   9.566 -0.2021 -0.0372  0.2195
  384DOPC  SM12 5337   6.530  16.408   9.785 -0.1348  0.0277 -0.1211
  384DOPC  SM13 5338   5.852  16.714   9.835 -0.3072  0.4226 -0.0912
  384DOPC  SM14 5339   6.579  16.270  10.095 -0.2275  0.1242  0.0551
  384DOPC  SM15 5340   6.079  16.577  10.089  0.1483  0.0330 -0.1425
  385DOPC   CH1 5341   2.286  14.639   8.052 -0.0140 -0.1015  0.1120
  385DOPC   PH2 5342   2.387  14.259   8.229 -0.0585  0.1511  0.2178
  385DOPC   GL3 5343   2.606  14.170   8.476 -0.1410 -0.3483 -0.4517
  385DOPC   E14 5344   2.801  13.924   8.408  0.0167  0.1778 -0.1610
  385DOPC   E25 5345   2.627  14.386   8.835  0.0679 -0.0050  0.1862
  385DOPC   S16 5346   2.932  13.956   8.776  0.1800 -0.1938 -0.0847
  385DOPC   S17 5347   2.677  14.767   9.052 -0.1177  0.3372  0.0034
  385DOPC   SD8 5348   3.138  14.037   9.038  0.4820  0.2960 -0.0599
  385DOPC   SD9 5349   2.448  15.017   9.095 -0.3875 -0.1527  0.0639
  385DOPC  SD10 5350   3.191  14.179   9.337 -0.4703  0.2182  0.2518
  385DOPC  SD11 5351   2.443  15.287   9.306 -0.3808 -0.2544 -0.0595
  385DOPC  SM12 5352   2.930  14.144   9.580  0.0755  0.3178 -0.0872
  385DOPC  SM13 5353   2.518  15.362   9.625 -0.1484 -0.1253 -0.0984
  385DOPC  SM14 5354   2.754  13.976   9.776  0.7092  0.0565 -0.4465
  385DOPC  SM15 5355   2.673  15.334   9.938 -0.0398  0.1375 -0.2314
  386DOPC   CH1 5356  14.502   8.676   8.247 -0.0555  0.0834  0.3708
  386DOPC   PH2 5357  14.465   8.289   8.438  0.2090  0.0740  0.1825
  386DOPC   GL3 5358  14.586   7.965   8.495  0.0843  0.0971  0.0124
  386DOPC   E14 5359  14.818   8.007   8.708 -0.3212 -0.0818 -0.2308
  386DOPC   E25 5360  14.294   7.740   8.592 -0.0610 -0.3435  0.0742
  386DOPC   S16 5361  14.657   8.260   9.031  0.0074 -0.2758 -0.2394
  386DOPC   S17 5362  14.280   7.605   8.953  0.0103 -0.0542 -0.0586
  386DOPC   SD8 5363  14.486   8.569   9.118 -0.3036  0.2657  0.0942
  386DOPC   SD9 5364  14.086   7.411   9.174 -0.3536  0.1318  0.3128
  386DOPC  SD10 5365  14.331   8.736   9.344 -0.2501  0.3227 -0.3498
  386DOPC  SD11 5366  14.063   7.350   9.495  0.2871 -0.3954 -0.0708
  386DOPC  SM12 5367  14.195   8.783   9.658  0.1108  0.1617  0.3906
  386DOPC  SM13 5368  14.129   7.408   9.793 -0.0374 -0.1150 -0.0170
  386DOPC  SM14 5369  14.120   9.017   9.882  0.2119  0.2832  0.0439
  386DOPC  SM15 5370  14.160   7.354  10.111 -0.1776  0.3443  0.1368
  387DOPC   CH1 5371   5.818   6.751   8.346  0.0957  0.3099 -0.1163
  387DOPC   PH2 5372   6.116   6.446   8.387 -0.1377 -0.0294  0.0216
  387DOPC   GL3 5373   6.335   6.363   8.606 -0.0530 -0.0914  0.0793
  387DOPC   E14 5374   6.424   6.051   8.618  0.1896  0.0433 -0.3202
  387DOPC   E25 5375   6.195   6.367   8.934 -0.1384  0.1505 -0.3857
  387DOPC   S16 5376   6.255   5.812   8.971 -0.0939 -0.0277 -0.3136
  387DOPC   S17 5377   5.950   6.156   9.186 -0.2264  0.3544 -0.1474
  387DOPC   SD8 5378   6.288   5.491   9.064 -0.0559  0.1278  0.0559
  387DOPC   SD9 5379   5.924   5.843   9.196 -0.0360  0.1574  0.0114
  387DOPC  SD10 5380   6.299   5.268   9.302 -0.3568 -0.0578 -0.0954
  387DOPC  SD11 5381   5.830   5.521   9.379 -0.0753 -0.4810 -0.1154
  387DOPC  SM12 5382   6.349   5.350   9.648  0.0360  0.1467  0.1118
  387DOPC  SM13 5383   5.778   5.461   9.703  0.0789  0.1890 -0.0233
  387DOPC  SM14 5384   6.152   5.142   9.813  0.0335 -0.6050  0.1284
  387DOPC  SM15 5385   5.595   5.570   9.946  0.4656 -0.0378 -0.4221
  388DOPC   CH1 5386   9.128  12.662   7.671 -0.2195  0.0320  0.0347
  388DOPC   PH2 5387   9.555  12.652   7.747  0.2914 -0.0263  0.1111
  388DOPC   GL3 5388   9.751  12.772   8.052  0.0921  0.0652 -0.0734
  388DOPC   E14 5389  10.067  12.809   8.031 -0.0263  0.0416 -0.1358
  388DOPC   E25 5390   9.554  12.899   8.316 -0.4827  0.0263  0.1589
  388DOPC   S16 5391  10.248  12.684   8.349  0.2033 -0.3147 -0.2302
  388DOPC   S17 5392   9.445  12.757   8.660  0.2300  0.0366 -0.1045
  388DOPC   SD8 5393  10.484  12.659   8.606 -0.0006 -0.2567 -0.1099
  388DOPC   SD9 5394   9.414  12.897   8.974 -0.2409  0.1556  0.1459
  388DOPC  SD10 5395  10.675  12.720   8.842  0.3641  0.3731 -0.0811
  388DOPC  SD11 5396   9.419  12.868   9.292  0.0086 -0.3235 -0.3473
  388DOPC  SM12 5397  10.669  12.803   9.174 -0.1242  0.1095 -0.1589
  388DOPC  SM13 5398   9.341  12.607   9.474  0.1654 -0.3620 -0.3433
  388DOPC  SM14 5399  10.517  12.882   9.467 -0.2470  0.0935 -0.0242
  388DOPC  SM15 5400   9.197  12.413   9.667 -0.2506 -0.1015 -0.1930
  389DOPC   CH1 5401  13.143  16.285   7.842  0.2716 -0.0863  0.2069
  389DOPC   PH2 5402  12.924  16.659   7.953  0.3260 -0.0705  0.1204
  389DOPC   GL3 5403  12.829  16.759   8.280  0.3012  0.1369 -0.0740
  389DOPC   E14 5404  12.880  17.017   8.460 -0.1387  0.0419 -0.3880
  389DOPC   E25 5405  12.624  16.586   8.521 -0.4095  0.1363  0.0637
  389DOPC   S16 5406  13.029  16.960   8.793  0.1734 -0.1049 -0.0458
  389DOPC   S17 5407  12.428  16.815   8.816 -0.3710 -0.0684 -0.2033
  389DOPC   SD8 5408  13.232  16.853   9.061 -0.2903 -0.2883 -0.1314
  389DOPC   SD9 5409  12.121  16.912   8.962 -0.0231  0.3038  0.2127
  389DOPC  SD10 5410  13.298  16.754   9.337 -0.4673 -0.2672 -0.1207
  389DOPC  SD11 5411  12.017  16.874   9.273 -0.1211 -0.4497 -0.1417
  389DOPC  SM12 5412  13.136  16.690   9.632  0.2344  0.1838 -0.3595
  389DOPC  SM13 5413  12.114  16.766   9.568 -0.0244 -0.0076  0.2993
  389DOPC  SM14 5414  13.151  16.572   9.967 -0.1774  0.3524 -0.1066
  389DOPC  SM15 5415  12.170  16.610   9.920  0.1997  0.1988 -0.1970
  390DOPC   CH1 5416   4.609  13.453   7.794  0.2073 -0.1659 -0.0764
  390DOPC   PH2 5417   4.502  13.800   8.019  0.2414 -0.1369  0.2155
  390DOPC   GL3 5418   4.220  13.751   8.188 -0.0561  0.0023  0.2161
  390DOPC   E14 5419   4.162  13.594   8.457  0.0097  0.0484  0.0772
  390DOPC   E25 5420   4.163  14.067   8.311  0.0105 -0.1003 -0.0257
  390DOPC   S16 5421   4.154  13.583   8.865 -0.1575 -0.1842 -0.0669
  390DOPC   S17 5422   3.996  14.019   8.637  0.3067 -0.1221 -0.0681
  390DOPC   SD8 5423   4.206  13.705   9.181 -0.0385 -0.1286 -0.1112
  390DOPC   SD9 5424   3.798  14.221   8.823  0.1340  0.3098 -0.0473
  390DOPC  SD10 5425   4.345  13.592   9.486  0.1016  0.1152  0.0608
  390DOPC  SD11 5426   3.666  14.334   9.109 -0.0529 -0.1358 -0.1369
  390DOPC  SM12 5427   4.553  13.424   9.707  0.2682  0.1484 -0.1524
  390DOPC  SM13 5428   3.765  14.258   9.438 -0.0165  0.2319 -0.1114
  390DOPC  SM14 5429   4.798  13.208   9.826 -0.2196 -0.0504 -0.0452
  390DOPC  SM15 5430   3.840  14.285   9.776 -0.0152 -0.3365 -0.1041
  391DOPC   CH1 5431  16.946  14.668   8.253 -0.1236 -0.0977  0.0536
  391DOPC   PH2 5432  17.119  15.095   8.304 -0.0393  0.0399  0.1404
  391DOPC   GL3 5433  16.871  15.270   8.462 -0.3750 -0.2278  0.2029
  391DOPC   E14 5434  16.762  15.144   8.736  0.1671 -0.0803  0.0103
  391DOPC   E25 5435  16.890  15.619   8.399  0.0954  0.1395 -0.0542
  391DOPC   S16 5436  16.932  14.907   9.023  0.1530 -0.0179 -0.0122
  391DOPC   S17 5437  17.143  15.860   8.613  0.1976  0.5144  0.0725
  391DOPC   SD8 5438  17.036  14.738   9.273 -0.2766 -0.0851 -0.1070
  391DOPC   SD9 5439  17.263  16.058   8.872 -0.3048  0.1852  0.0139
  391DOPC  SD10 5440  17.253  14.790   9.516 -0.1236  0.0469  0.0273
  391DOPC  SD11 5441  17.315  15.986   9.181  0.3632 -0.2178 -0.1442
  391DOPC  SM12 5442  17.380  15.093   9.481 -0.1709 -0.0540 -0.0484
  391DOPC  SM13 5443  17.275  15.776   9.436 -0.1640 -0.3173  0.0414
  391DOPC  SM14 5444  17.521  15.381   9.429  0.2216 -0.0710 -0.0324
  391DOPC  SM15 5445  17.137  15.674   9.722  0.1358  0.0764  0.0580
  392DOPC   CH1 5446   2.418   1.442   8.127 -0.0650 -0.1051  0.1114
  392DOPC   PH2 5447   2.279   1.012   8.069  0.1531 -0.0216 -0.0872
  392DOPC   GL3 5448   2.055   0.849   8.273  0.1136  0.1458  0.5222
  392DOPC   E14 5449   1.713   0.797   8.200  0.0406  0.0220 -0.0088
  392DOPC   E25 5450   2.118   0.913   8.649  0.2234 -0.1431 -0.0874
  392DOPC   S16 5451   1.514   0.663   8.521 -0.3531 -0.1704  0.4726
  392DOPC   S17 5452   2.452   1.102   8.835 -0.2989  0.3419 -0.1642
  392DOPC   SD8 5453   1.355   0.587   8.799  0.0339  0.0090  0.2010
  392DOPC   SD9 5454   2.633   1.370   8.741  0.0709 -0.1750 -0.2468
  392DOPC  SD10 5455   1.257   0.705   9.080  0.1550 -0.2605  0.1272
  392DOPC  SD11 5456   2.953   1.417   8.816 -0.4301 -0.0998  0.2256
  392DOPC  SM12 5457   1.460   0.748   9.323  0.1660 -0.2611 -0.4631
  392DOPC  SM13 5458   3.116   1.317   9.128  0.0854 -0.0771  0.4667
  392DOPC  SM14 5459   1.632   0.882   9.590  0.1450 -0.0746  0.0986
  392DOPC  SM15 5460   3.119   1.160   9.443 -0.1640  0.0761  0.0544
  393DOPC   CH1 5461  18.822   3.379   7.661  0.2399 -0.4319  0.0451
  393DOPC   PH2 5462  18.813   3.001   7.931 -0.0519 -0.0016  0.0641
  393DOPC   GL3 5463  18.679   2.906   8.208  0.3551  0.4062  0.0093
  393DOPC   E14 5464  18.629   2.588   8.179  0.0038  0.1439 -0.2430
  393DOPC   E25 5465  18.554   3.158   8.396  0.0378 -0.1262  0.1747
  393DOPC   S16 5466  18.604   2.293   8.479 -0.1812 -0.1240  0.0135
  393DOPC   S17 5467  18.656   3.368   8.691 -0.1141  0.0504  0.1553
  393DOPC   SD8 5468  18.472   2.084   8.661  0.2823  0.0116 -0.1223
  393DOPC   SD9 5469  18.756   3.609   8.931  0.4894 -0.0046  0.1793
  393DOPC  SD10 5470  18.301   2.008   8.932 -0.2075 -0.1966  0.1793
  393DOPC  SD11 5471  18.828   3.633   9.257  0.3880  0.1904  0.2762
  393DOPC  SM12 5472  18.419   2.065   9.238  0.1152  0.1078  0.0710
  393DOPC  SM13 5473  18.908   3.416   9.500 -0.3235  0.1694 -0.0576
  393DOPC  SM14 5474  18.294   2.054   9.562 -0.0187  0.0914  0.0883
  393DOPC  SM15 5475  18.985   3.383   9.842  0.0580 -0.2218  0.1951
  394DOPC   CH1 5476  11.986  15.726   7.472 -0.2127  0.1171 -0.1744
  394DOPC   PH2 5477  12.236  15.729   7.842  0.1080  0.1225  0.0015
  394DOPC   GL3 5478  12.515  15.827   7.997  0.3681  0.0340  0.1474
  394DOPC   E14 5479  12.494  15.974   8.276 -0.1026  0.0783  0.3084
  394DOPC   E25 5480  12.667  15.526   8.132  0.3643  0.0471 -0.0490
  394DOPC   S16 5481  12.625  15.887   8.649  0.0685 -0.0198 -0.0511
  394DOPC   S17 5482  12.833  15.441   8.457  0.2365  0.4597  0.1627
  394DOPC   SD8 5483  12.682  15.676   8.889  0.1617  0.3104 -0.1135
  394DOPC   SD9 5484  12.834  15.269   8.755 -0.0744  0.1106 -0.0999
  394DOPC  SD10 5485  12.695  15.611   9.198  0.0797 -0.0432 -0.3075
  394DOPC  SD11 5486  13.037  15.211   9.052  0.2638  0.0356 -0.3445
  394DOPC  SM12 5487  12.530  15.750   9.476 -0.2523  0.7280  0.3889
  394DOPC  SM13 5488  13.164  15.322   9.351 -0.2350 -0.0654  0.1759
  394DOPC  SM14 5489  12.344  16.000   9.580  0.1976  0.0503 -0.0166
  394DOPC  SM15 5490  13.018  15.522   9.618  0.4248 -0.0263 -0.1339
  395DOPC   CH1 5491   6.386   2.075   7.894  0.2175 -0.3389  0.0099
  395DOPC   PH2 5492   6.037   2.297   7.979 -0.1303 -0.0014  0.1127
  395DOPC   GL3 5493   6.085   2.614   7.988  0.1773 -0.2093  0.4074
  395DOPC   E14 5494   5.739   2.653   8.040  0.1068  0.2372 -0.0334
  395DOPC   E25 5495   6.140   2.560   8.346  0.0790  0.0883  0.1421
  395DOPC   S16 5496   5.502   2.559   8.351 -0.0662  0.1646 -0.0187
  395DOPC   S17 5497   6.137   2.373   8.675  0.2007 -0.1540  0.1965
  395DOPC   SD8 5498   5.600   2.435   8.660  0.0491 -0.2444  0.0092
  395DOPC   SD9 5499   6.066   2.326   8.997 -0.0063  0.0621  0.1474
  395DOPC  SD10 5500   5.595   2.394   9.009 -0.1273 -0.4352 -0.0719
  395DOPC  SD11 5501   6.160   2.238   9.299  0.1018  0.2951  0.3147
  395DOPC  SM12 5502   5.558   2.188   9.224  0.0296  0.3983  0.2430
  395DOPC  SM13 5503   6.352   2.143   9.580 -0.1195 -0.2145 -0.0738
  395DOPC  SM14 5504   5.497   2.089   9.535 -0.0376 -0.0843  0.2302
  395DOPC  SM15 5505   6.436   2.057   9.885 -0.0648 -0.1364 -0.6281
  396DOPC   CH1 5506  10.757  15.499   8.470 -0.1898 -0.1237 -0.1804
  396DOPC   PH2 5507  10.458  15.709   8.720  0.0710 -0.1254  0.1572
  396DOPC   GL3 5508  10.290  15.517   8.967 -0.1364 -0.1222 -0.4450
  396DOPC   E14 5509   9.953  15.514   8.917  0.1612 -0.1301 -0.1032
  396DOPC   E25 5510  10.345  15.618   9.307 -0.0225  0.0663  0.1595
  396DOPC   S16 5511   9.606  15.640   8.993  0.0307 -0.2722 -0.2062
  396DOPC   S17 5512   9.970  15.630   9.471  0.2333  0.0257  0.2935
  396DOPC   SD8 5513   9.303  15.684   9.090  0.2563 -0.4605 -0.1913
  396DOPC   SD9 5514   9.625  15.640   9.514 -0.1211 -0.1298  0.1669
  396DOPC  SD10 5515   9.022  15.661   9.280  0.1652  0.1955 -0.3994
  396DOPC  SD11 5516   9.328  15.684   9.681 -0.0881  0.1674  0.0416
  396DOPC  SM12 5517   8.862  15.695   9.575  0.0374 -0.1604  0.0767
  396DOPC  SM13 5518   9.087  15.656   9.958 -0.1545 -0.3549 -0.2501
  396DOPC  SM14 5519   8.618  15.549   9.799 -0.1822 -0.0081  0.3674
  396DOPC  SM15 5520   8.922  15.532  10.224  0.1093  0.1361 -0.4137
  397DOPC   CH1 5521  12.463   5.570   7.733  0.1690 -0.1123 -0.0838
  397DOPC   PH2 5522  12.274   5.532   8.141  0.0048 -0.1041  0.1032
  397DOPC   GL3 5523  12.267   5.779   8.361 -0.1493  0.1797  0.1177
  397DOPC   E14 5524  11.985   5.891   8.477  0.0109  0.0147  0.0759
  397DOPC   E25 5525  12.469   5.872   8.620 -0.1150 -0.1616  0.0954
  397DOPC   S16 5526  12.084   6.053   8.852  0.0055  0.1823 -0.0727
  397DOPC   S17 5527  12.546   5.942   9.031 -0.0624 -0.1007 -0.0963
  397DOPC   SD8 5528  12.124   6.035   9.177 -0.1261  0.2621 -0.0233
  397DOPC   SD9 5529  12.740   6.130   9.234  0.1144  0.1648  0.2253
  397DOPC  SD10 5530  12.245   6.187   9.431 -0.1234 -0.0572  0.3574
  397DOPC  SD11 5531  13.008   6.225   9.479  0.0492  0.1488  0.1728
  397DOPC  SM12 5532  12.481   6.359   9.611  0.0256 -0.2615  0.3492
  397DOPC  SM13 5533  13.187   6.157   9.780  0.1143  0.0242  0.1940
  397DOPC  SM14 5534  12.750   6.564   9.616  0.0622  0.0042 -0.3258
  397DOPC  SM15 5535  13.288   6.029  10.069 -0.6796  0.0107  0.0416
  398DOPC   CH1 5536  17.440   2.442   7.859  0.2499 -0.1278 -0.0849
  398DOPC   PH2 5537  17.094   2.639   8.012 -0.2869 -0.0740 -0.0854
  398DOPC   GL3 5538  17.069   2.565   8.351  0.1019  0.1470  0.2468
  398DOPC   E14 5539  17.317   2.392   8.486  0.0515 -0.0488  0.2323
  398DOPC   E25 5540  16.774   2.612   8.571  0.0248  0.0699 -0.0725
  398DOPC   S16 5541  17.381   2.380   8.849 -0.0038 -0.3556  0.1152
  398DOPC   S17 5542  16.852   2.583   8.960  0.0351  0.0409  0.3174
  398DOPC   SD8 5543  17.588   2.240   9.033  0.2281 -0.0911 -0.0738
  398DOPC   SD9 5544  17.128   2.577   9.141 -0.0637 -0.2588 -0.4557
  398DOPC  SD10 5545  17.602   2.103   9.340  0.1717 -0.3406 -0.1154
  398DOPC  SD11 5546  17.285   2.486   9.420 -0.1167  0.0175 -0.0769
  398DOPC  SM12 5547  17.697   2.064   9.627  0.1213  0.0898 -0.1047
  398DOPC  SM13 5548  17.156   2.386   9.694 -0.0534  0.1590  0.1022
  398DOPC  SM14 5549  17.824   2.073   9.934  0.3510  0.0599 -0.0101
  398DOPC  SM15 5550  16.911   2.241   9.915 -0.0446  0.0286 -0.0488
  399DOPC   CH1 5551   0.848   5.681   7.670  0.0977  0.0910  0.0742
  399DOPC   PH2 5552   0.670   5.880   8.026 -0.0497 -0.0393 -0.0917
  399DOPC   GL3 5553   0.889   5.990   8.307 -0.1747  0.2350  0.3391
  399DOPC   E14 5554   1.157   6.181   8.250 -0.0363  0.0851  0.0566
  399DOPC   E25 5555   1.103   5.863   8.571  0.0652  0.0208  0.0837
  399DOPC   S16 5556   1.336   6.377   8.517 -0.0159 -0.2134  0.1764
  399DOPC   S17 5557   1.106   5.814   9.000  0.1269  0.0698  0.2192
  399DOPC   SD8 5558   1.231   6.499   8.797 -0.1486  0.1726 -0.1123
  399DOPC   SD9 5559   1.034   5.908   9.326 -0.3216 -0.1627 -0.3929
  399DOPC  SD10 5560   1.232   6.745   9.012 -0.2369  0.0914 -0.0723
  399DOPC  SD11 5561   1.091   6.116   9.582 -0.0900  0.0048  0.4456
  399DOPC  SM12 5562   1.346   6.920   9.312 -0.1889 -0.0095  0.0761
  399DOPC  SM13 5563   1.178   6.436   9.592 -0.3922  0.0349 -0.2295
  399DOPC  SM14 5564   1.169   7.084   9.516 -0.1006 -0.2235  0.1236
  399DOPC  SM15 5565   1.129   6.655   9.868  0.2013  0.0631  0.3181
  400DOPC   CH1 5566  18.897  17.689   7.934 -0.0248 -0.1926  0.3059
  400DOPC   PH2 5567  18.454  17.760   7.939  0.0206  0.0491 -0.0490
  400DOPC   GL3 5568  18.441  17.596   8.254 -0.0244  0.1387  0.2792
  400DOPC   E14 5569  18.663  17.377   8.302  0.1179 -0.2671 -0.2298
  400DOPC   E25 5570  18.344  17.827   8.528  0.1984  0.0980  0.1659
  400DOPC   S16 5571  19.041  17.369   8.521  0.1507  0.2312 -0.2541
  400DOPC   S17 5572  18.247  18.025   8.854 -0.0053  0.1763  0.3572
  400DOPC   SD8 5573  19.177  17.190   8.800  0.2991  0.3597  0.2171
  400DOPC   SD9 5574  18.345  18.104   9.170  0.0118 -0.2978 -0.1347
  400DOPC  SD10 5575  19.217  17.121   9.087 -0.1556 -0.0485 -0.0763
  400DOPC  SD11 5576  18.211  18.220   9.448  0.1297 -0.1470  0.1245
  400DOPC  SM12 5577  19.184  16.916   9.368 -0.0450 -0.0225  0.0368
  400DOPC  SM13 5578  17.893  18.166   9.535  0.2140  0.1441  0.1421
  400DOPC  SM14 5579  18.948  16.747   9.523 -0.2220  0.0636 -0.1350
  400DOPC  SM15 5580  17.611  17.940   9.592 -0.0458  0.3703 -0.3933
  401DOPC   CH1 5581   9.587   9.599   7.927 -0.0114  0.1255  0.1419
  401DOPC   PH2 5582   9.789   9.950   8.094  0.0416 -0.3843 -0.0919
  401DOPC   GL3 5583   9.766   9.868   8.443  0.0010  0.0835  0.4847
  401DOPC   E14 5584   9.465   9.831   8.583  0.0458 -0.3138 -0.1329
  401DOPC   E25 5585   9.989   9.632   8.637 -0.2180  0.0978 -0.0179
  401DOPC   S16 5586   9.201   9.685   8.861 -0.0586  0.6046 -0.3714
  401DOPC   S17 5587   9.991   9.413   8.948 -0.3723 -0.2308  0.2142
  401DOPC   SD8 5588   9.011   9.878   9.104  0.0429 -0.0067 -0.3286
  401DOPC   SD9 5589  10.057   9.393   9.257 -0.1776 -0.1894 -0.5499
  401DOPC  SD10 5590   8.780   9.949   9.323  0.3031  0.4313  0.0246
  401DOPC  SD11 5591  10.036   9.369   9.556  0.0412  0.1156  0.1774
  401DOPC  SM12 5592   8.515   9.833   9.502 -0.1286  0.1318  0.1600
  401DOPC  SM13 5593   9.794   9.270   9.750  0.0050  0.2470 -0.2531
  401DOPC  SM14 5594   8.338   9.655   9.731 -0.0021 -0.3883 -0.1249
  401DOPC  SM15 5595   9.658   9.092  10.042  0.1036 -0.3592  0.5264
  402DOPC   CH1 5596  17.213  15.815   8.002  0.0843  0.0148  0.1089
  402DOPC   PH2 5597  16.954  16.125   8.212  0.2495  0.0161 -0.1131
  402DOPC   GL3 5598  17.204  16.338   8.354  0.1537  0.1911 -0.1554
  402DOPC   E14 5599  17.488  16.166   8.438  0.3723  0.2457 -0.1963
  402DOPC   E25 5600  17.054  16.491   8.632  0.4036  0.1444  0.3559
  402DOPC   S16 5601  17.769  16.163   8.773  0.1083  0.1879 -0.1265
  402DOPC   S17 5602  17.049  16.784   8.934  0.0191  0.0299  0.1116
  402DOPC   SD8 5603  17.987  16.355   8.962  0.0076  0.0641 -0.3149
  402DOPC   SD9 5604  17.133  17.076   9.045 -0.1175 -0.1520  0.0000
  402DOPC  SD10 5605  17.946  16.560   9.217 -0.5917  0.3252 -0.2689
  402DOPC  SD11 5606  17.306  17.199   9.271 -0.1842 -0.1410 -0.2741
  402DOPC  SM12 5607  17.831  16.594   9.509  0.0122  0.5017  0.0193
  402DOPC  SM13 5608  17.554  17.085   9.536 -0.0053  0.2999 -0.1810
  402DOPC  SM14 5609  17.828  16.708   9.847 -0.0996 -0.0395  0.0370
  402DOPC  SM15 5610  17.668  17.133   9.837 -0.0702  0.0539 -0.4971
  403DOPC   CH1 5611   8.734  18.775   8.167 -0.2237 -0.2199  0.0536
  403DOPC   PH2 5612   8.959  19.133   8.226 -0.1825 -0.2760 -0.2424
  403DOPC   GL3 5613   9.038  19.190   8.547  0.2844  0.0560 -0.2371
  403DOPC   E14 5614   9.352  19.148   8.618  0.1564 -0.2011 -0.1669
  403DOPC   E25 5615   8.900  19.097   8.868  0.1841 -0.1616  0.2831
  403DOPC   S16 5616   9.390  19.019   8.977  0.1677  0.0923 -0.1705
  403DOPC   S17 5617   8.651  19.063   9.170  0.0841  0.0624 -0.2367
  403DOPC   SD8 5618   9.183  18.959   9.243 -0.1308  0.0391 -0.0982
  403DOPC   SD9 5619   8.350  19.155   9.318 -0.0061 -0.4016 -0.0404
  403DOPC  SD10 5620   9.143  18.889   9.578  0.0364  0.5423 -0.1698
  403DOPC  SD11 5621   8.199  19.148   9.611  0.0097 -0.1783 -0.0759
  403DOPC  SM12 5622   9.095  18.627   9.797 -0.2115 -0.1082 -0.1253
  403DOPC  SM13 5623   8.153  18.939   9.887 -0.1320 -0.0959  0.1684
  403DOPC  SM14 5624   9.073  18.324   9.967  0.0053  0.0449 -0.5646
  403DOPC  SM15 5625   7.892  18.784  10.111 -0.1499 -0.2517  0.0544
  404DOPC   CH1 5626   1.562   6.510   7.524  0.0656 -0.0412  0.0648
  404DOPC   PH2 5627   1.780   6.169   7.637 -0.0859  0.0433  0.1499
  404DOPC   GL3 5628   1.849   6.013   7.915  0.3112  0.1286 -0.3248
  404DOPC   E14 5629   1.579   5.950   8.120 -0.2517  0.2127  0.1740
  404DOPC   E25 5630   2.026   6.300   8.115 -0.0126 -0.1448 -0.1434
  404DOPC   S16 5631   1.611   5.917   8.523 -0.0110  0.1808  0.0391
  404DOPC   S17 5632   1.903   6.637   8.340 -0.1306 -0.0355 -0.0511
  404DOPC   SD8 5633   1.550   6.009   8.837 -0.4783 -0.0740  0.4843
  404DOPC   SD9 5634   2.050   6.831   8.562  0.0264  0.2192 -0.1801
  404DOPC  SD10 5635   1.462   5.983   9.137  0.1899 -0.1806  0.2256
  404DOPC  SD11 5636   1.997   6.838   8.894  0.1854 -0.1867  0.1141
  404DOPC  SM12 5637   1.410   5.770   9.377 -0.3308  0.1818  0.1802
  404DOPC  SM13 5638   1.797   6.701   9.160 -0.1573 -0.3628 -0.0982
  404DOPC  SM14 5639   1.207   5.616   9.613  0.1742  0.1352  0.1867
  404DOPC  SM15 5640   1.553   6.478   9.151  0.0478 -0.3553 -0.3132
  405DOPC   CH1 5641   9.141   3.801   7.955 -0.0904  0.0666  0.3752
  405DOPC   PH2 5642   9.226   3.561   8.264 -0.1520  0.0929  0.0702
  405DOPC   GL3 5643   9.214   3.271   8.408  0.0790  0.3138 -0.0528
  405DOPC   E14 5644   9.450   3.048   8.493 -0.2785  0.1789  0.1158
  405DOPC   E25 5645   8.860   3.200   8.505  0.3073 -0.0977  0.1150
  405DOPC   S16 5646   9.558   2.935   8.880 -0.1711  0.0064  0.1589
  405DOPC   S17 5647   8.594   3.175   8.740 -0.1181 -0.1682  0.2892
  405DOPC   SD8 5648   9.787   2.959   9.109 -0.0490 -0.1116  0.2962
  405DOPC   SD9 5649   8.282   3.041   8.863 -0.3817  0.2463 -0.3504
  405DOPC  SD10 5650   9.897   3.059   9.408  0.1812 -0.2627  0.0326
  405DOPC  SD11 5651   8.082   3.063   9.125  0.4200  0.0217  0.0477
  405DOPC  SM12 5652   9.935   3.300   9.682 -0.0662 -0.0587 -0.1143
  405DOPC  SM13 5653   7.948   3.194   9.427 -0.1713 -0.0967  0.0725
  405DOPC  SM14 5654   9.821   3.438   9.976  0.3042  0.1764  0.2064
  405DOPC  SM15 5655   7.804   3.379   9.646  0.0954  0.0034  0.0208
  406DOPC   CH1 5656  18.133   5.744   7.901  0.2094 -0.1312  0.1503
  406DOPC   PH2 5657  18.348   6.094   8.049  0.2567  0.0895 -0.1667
  406DOPC   GL3 5658  18.270   6.174   8.370  0.0168  0.0191  0.2033
  406DOPC   E14 5659  18.049   5.967   8.479 -0.1637  0.0937  0.3340
  406DOPC   E25 5660  18.530   6.404   8.425  0.0164  0.0818  0.0500
  406DOPC   S16 5661  17.937   5.965   8.882  0.0233 -0.1799 -0.0492
  406DOPC   S17 5662  18.797   6.246   8.698 -0.3048 -0.1343  0.4196
  406DOPC   SD8 5663  17.742   6.124   9.089  0.1350  0.2436 -0.0275
  406DOPC   SD9 5664  18.842   6.206   9.045  0.1308 -0.1129 -0.1020
  406DOPC  SD10 5665  17.588   6.214   9.370  0.1209  0.3050  0.4484
  406DOPC  SD11 5666  18.981   6.009   9.280  0.3468 -0.1059  0.1318
  406DOPC  SM12 5667  17.365   6.107   9.616  0.1801 -0.3624 -0.0641
  406DOPC  SM13 5668  19.228   5.966   9.481 -0.0854 -0.0259  0.1118
  406DOPC  SM14 5669  17.398   6.128   9.948  0.2678  0.0473 -0.2964
  406DOPC  SM15 5670  19.342   6.099   9.769  0.1266 -0.4709 -0.0521
  407DOPC   CH1 5671  15.095   9.065   8.125  0.0093 -0.0519  0.0610
  407DOPC   PH2 5672  15.210   9.495   8.118  0.3006  0.2253  0.1476
  407DOPC   GL3 5673  15.430   9.496   8.385  0.1387 -0.2615 -0.2972
  407DOPC   E14 5674  15.276   9.294   8.575  0.0237  0.1337  0.0601
  407DOPC   E25 5675  15.397   9.738   8.625  0.1671 -0.0881  0.3475
  407DOPC   S16 5676  15.292   9.152   8.894 -0.0626  0.0477  0.1009
  407DOPC   S17 5677  15.575   9.770   8.962  0.1455  0.1392 -0.0164
  407DOPC   SD8 5678  15.052   9.238   9.101  0.1528 -0.1692  0.0315
  407DOPC   SD9 5679  15.751   9.960   9.141  0.0134 -0.0839 -0.0706
  407DOPC  SD10 5680  15.062   9.333   9.422 -0.0216  0.1379  0.1343
  407DOPC  SD11 5681  15.732  10.178   9.413  0.1133  0.1778  0.1509
  407DOPC  SM12 5682  15.172   9.523   9.668  0.1059  0.1375 -0.0139
  407DOPC  SM13 5683  15.517  10.432   9.472  0.1375  0.2325  0.1221
  407DOPC  SM14 5684  15.164   9.733   9.939  0.2110 -0.0729  0.0069
  407DOPC  SM15 5685  15.296  10.626   9.665  0.1108  0.2998  0.1740
  408DOPC   CH1 5686  10.060  11.390   8.102  0.3548 -0.1673  0.1726
  408DOPC   PH2 5687   9.735  11.095   8.137  0.3536 -0.1400 -0.2167
  408DOPC   GL3 5688   9.584  11.061   8.422 -0.0013  0.1665 -0.2426
  408DOPC   E14 5689   9.265  10.968   8.368 -0.3372  0.1389 -0.2913
  408DOPC   E25 5690   9.450  11.383   8.519  0.2621  0.1106  0.1335
  408DOPC   S16 5691   8.918  11.023   8.583  0.3725  0.2157  0.0088
  408DOPC   S17 5692   9.580  11.765   8.597 -0.3828 -0.4890  0.1863
  408DOPC   SD8 5693   8.598  11.129   8.594 -0.1657  0.2512  0.0063
  408DOPC   SD9 5694   9.595  12.074   8.674  0.3548 -0.0221  0.0546
  408DOPC  SD10 5695   8.454  11.296   8.825  0.1196  0.1083 -0.0257
  408DOPC  SD11 5696   9.550  12.253   8.903  0.1648 -0.0114  0.0990
  408DOPC  SM12 5697   8.326  11.320   9.120 -0.7496  0.2600  0.1804
  408DOPC  SM13 5698   9.687  12.293   9.233 -0.3105 -0.1869 -0.0492
  408DOPC  SM14 5699   8.436  11.317   9.436  0.1944  0.1440  0.0540
  408DOPC  SM15 5700   9.671  12.329   9.595 -0.0923  0.0355  0.3246
  409DOPC   CH1 5701   3.117  11.610   7.695 -0.1645  0.1862 -0.0788
  409DOPC   PH2 5702   2.818  11.259   7.801  0.0178  0.1413 -0.0655
  409DOPC   GL3 5703   2.582  11.399   8.028  0.2367  0.2417 -0.1326
  409DOPC   E14 5704   2.308  11.204   8.000  0.0623 -0.1740  0.0475
  409DOPC   E25 5705   2.527  11.639   8.297 -0.0777 -0.3963 -0.0425
  409DOPC   S16 5706   2.126  10.960   8.323 -0.3303  0.2043 -0.0051
  409DOPC   S17 5707   2.726  11.888   8.554  0.0816 -0.0263  0.2058
  409DOPC   SD8 5708   2.109  10.816   8.658  0.1709 -0.0797 -0.0458
  409DOPC   SD9 5709   2.651  12.142   8.778  0.3254  0.3372  0.2407
  409DOPC  SD10 5710   2.211  10.847   8.965 -0.1019 -0.1196 -0.1047
  409DOPC  SD11 5711   2.447  12.265   9.014  0.2802 -0.1171 -0.6283
  409DOPC  SM12 5712   2.113  10.929   9.245  0.0793  0.0805 -0.1835
  409DOPC  SM13 5713   2.285  12.233   9.285 -0.1248 -0.1877 -0.1234
  409DOPC  SM14 5714   2.070  11.168   9.514 -0.3963  0.0713 -0.0139
  409DOPC  SM15 5715   1.937  12.242   9.424  0.0782 -0.1286  0.0809
  410DOPC   CH1 5716   3.003   8.585   7.905 -0.1283  0.4103  0.0710
  410DOPC   PH2 5717   2.581   8.561   7.918 -0.0769  0.1837  0.0418
  410DOPC   GL3 5718   2.466   8.634   8.238  0.2260  0.4791  0.0713
  410DOPC   E14 5719   2.152   8.703   8.264  0.0113  0.1789 -0.2005
  410DOPC   E25 5720   2.805   8.696   8.339 -0.2470 -0.2058  0.2110
  410DOPC   S16 5721   1.878   8.599   8.578  0.0601  0.1192  0.2865
  410DOPC   S17 5722   2.900   8.886   8.658 -0.1103  0.4709 -0.1879
  410DOPC   SD8 5723   1.885   8.380   8.851 -0.0700  0.0849  0.0046
  410DOPC   SD9 5724   3.056   9.083   8.927 -0.2984  0.1661  0.2665
  410DOPC  SD10 5725   1.860   8.301   9.165 -0.1522 -0.0479  0.2674
  410DOPC  SD11 5726   2.968   9.380   9.028 -0.0395  0.1545 -0.3603
  410DOPC  SM12 5727   1.743   8.100   9.394 -0.1169 -0.2388 -0.0336
  410DOPC  SM13 5728   2.738   9.502   9.224 -0.2378 -0.0368  0.0313
  410DOPC  SM14 5729   1.636   7.848   9.632  0.0970  0.2043 -0.0271
  410DOPC  SM15 5730   2.462   9.555   9.417 -0.2811 -0.1268 -0.0698
  411DOPC   CH1 5731  12.268   9.315   8.252  0.0271  0.1217 -0.0015
  411DOPC   PH2 5732  12.305   9.733   8.196 -0.0208  0.0488 -0.2384
  411DOPC   GL3 5733  12.231   9.920   8.467  0.0137  0.4471 -0.1125
  411DOPC   E14 5734  12.156  10.245   8.536  0.0376  0.0790  0.0549
  411DOPC   E25 5735  12.209   9.701   8.743  0.2817 -0.0435 -0.0795
  411DOPC   S16 5736  12.244  10.323   8.899 -0.5436 -0.1646 -0.0227
  411DOPC   S17 5737  12.305   9.891   9.127 -0.2922 -0.4520  0.5701
  411DOPC   SD8 5738  12.398  10.542   9.094  0.0568  0.0345  0.3277
  411DOPC   SD9 5739  12.574   9.999   9.335 -0.0706 -0.0568  0.4656
  411DOPC  SD10 5740  12.511  10.510   9.403  0.3706  0.4227  0.1448
  411DOPC  SD11 5741  12.788   9.981   9.568 -0.1575  0.1276  0.1955
  411DOPC  SM12 5742  12.720  10.517   9.628  0.0340  0.2733  0.2056
  411DOPC  SM13 5743  12.917   9.781   9.849 -0.0679  0.1350  0.1518
  411DOPC  SM14 5744  12.872  10.532   9.917 -0.1137 -0.3475  0.1411
  411DOPC  SM15 5745  13.055   9.490   9.948 -0.0256 -0.0414  0.3490
  412DOPE   HH1 5746   9.760   1.781  12.186  0.3990 -0.1938 -0.0462
  412DOPE   PH2 5747   9.798   2.023  11.936 -0.1726 -0.0628  0.0502
  412DOPE   GL3 5748   9.584   1.923  11.705 -0.0128 -0.0090 -0.3122
  412DOPE   E14 5749   9.262   1.993  11.635  0.0998  0.1558 -0.4049
  412DOPE   E25 5750   9.857   1.788  11.530 -0.1635 -0.0387 -0.0086
  412DOPE   S16 5751   9.196   1.868  11.253  0.0326  0.5043  0.1682
  412DOPE   S17 5752  10.129   1.852  11.226  0.0731 -0.0514 -0.2871
  412DOPE   SD8 5753   9.014   1.932  10.938 -0.3229 -0.0354  0.0267
  412DOPE   SD9 5754  10.181   1.923  10.891  0.0942  0.1511  0.2337
  412DOPE  SD10 5755   8.689   1.955  10.828  0.1911 -0.2051 -0.1337
  412DOPE  SD11 5756  10.167   1.855  10.559 -0.1347 -0.1726 -0.2058
  412DOPE  SM12 5757   8.540   1.809  10.552  0.1726 -0.0624 -0.2718
  412DOPE  SM13 5758   9.991   1.617  10.323 -0.1400  0.0980 -0.0465
  412DOPE  SM14 5759   8.185   1.797  10.413  0.0275 -0.0053  0.3687
  412DOPE  SM15 5760   9.873   1.343  10.179 -0.0542 -0.1220 -0.0082
  413DOPE   HH1 5761  11.469   1.050  11.969 -0.3239  0.0923  0.1972
  413DOPE   PH2 5762  11.721   0.878  12.057  0.1047 -0.1657 -0.1404
  413DOPE   GL3 5763  11.904   0.745  11.797 -0.0813 -0.1492  0.3399
  413DOPE   E14 5764  12.075   0.472  11.856  0.2884  0.0373  0.2064
  413DOPE   E25 5765  12.167   0.906  11.590  0.0322 -0.1791  0.1432
  413DOPE   S16 5766  12.241   0.280  11.557  0.1404  0.0495  0.0572
  413DOPE   S17 5767  12.227   0.992  11.219  0.1455 -0.0778 -0.1669
  413DOPE   SD8 5768  12.475   0.160  11.352  0.0025 -0.1599  0.3153
  413DOPE   SD9 5769  12.322   1.115  10.910 -0.1160  0.2096 -0.0149
  413DOPE  SD10 5770  12.723   0.200  11.097  0.1503 -0.2860  0.1982
  413DOPE  SD11 5771  12.477   1.053  10.641  0.0027 -0.1286 -0.0832
  413DOPE  SM12 5772  12.668   0.206  10.745  0.1490  0.1409  0.1286
  413DOPE  SM13 5773  12.507   0.791  10.410 -0.2653 -0.0611 -0.2113
  413DOPE  SM14 5774  12.785   0.234  10.424  0.4242 -0.2055 -0.0546
  413DOPE  SM15 5775  12.493   0.564  10.151 -0.2241  0.3804  0.0755
  414DOPE   HH1 5776  18.121  17.553  11.967  0.1297 -0.0566 -0.0683
  414DOPE   PH2 5777  18.376  17.651  11.792  0.2029  0.1919  0.0492
  414DOPE   GL3 5778  18.378  17.596  11.450  0.3513 -0.1011 -0.2131
  414DOPE   E14 5779  18.641  17.414  11.399  0.2041  0.2550  0.3971
  414DOPE   E25 5780  18.147  17.631  11.186 -0.1377 -0.0728 -0.1745
  414DOPE   S16 5781  18.976  17.573  11.326  0.0107  0.0454 -0.1583
  414DOPE   S17 5782  18.220  17.898  10.882 -0.0660 -0.1323  0.1160
  414DOPE   SD8 5783  19.234  17.785  11.250  0.1640  0.0628  0.0368
  414DOPE   SD9 5784  18.252  18.121  10.696 -0.1198  0.3000  0.1833
  414DOPE  SD10 5785  19.273  17.874  10.905  0.5695 -0.1187  0.0984
  414DOPE  SD11 5786  18.261  18.224  10.365 -0.1404  0.5302  0.0319
  414DOPE  SM12 5787  19.189  17.787  10.613 -0.2274 -0.1883  0.0969
  414DOPE  SM13 5788  18.429  18.289  10.108 -0.1621 -0.2150  0.0067
  414DOPE  SM14 5789  19.270  17.737  10.285 -0.1236  0.5966  0.2863
  414DOPE  SM15 5790  18.510  18.548   9.880 -0.4017  0.4823 -0.0719
  415DOPE   HH1 5791   7.548  17.661  11.955 -0.3854  0.2187 -0.2012
  415DOPE   PH2 5792   7.769  17.892  12.045  0.0813 -0.0952 -0.0805
  415DOPE   GL3 5793   7.667  18.092  11.776  0.2134 -0.2974  0.4885
  415DOPE   E14 5794   7.360  17.927  11.719 -0.2424 -0.0785  0.1314
  415DOPE   E25 5795   7.835  18.102  11.444  0.0516 -0.0355 -0.0856
  415DOPE   S16 5796   7.281  17.867  11.349 -0.1828 -0.4492 -0.2382
[truncated: 794,084 more chars]
