# Supplementary material for: Refining amino acid hydrophobicity for dynamics simulation of membrane proteins
Source: PeerJ. 2018 Jan 10;6:e4230. doi: 10.7717/peerj.4230 (PMC5767086; doi:10.7717/peerj.4230)
Supplement: Supplemental Information 1 — Version 2.4 of the CgProt force field is included as a tar.gz archive. The package includes parameter text files, Python scripts, and equilibrated bilayer coordinates needed for simulations with the free Gromacs software package. [file peerj-06-4230-s001.tgz › cgprot24/mb/eukpore.gro]

Pore opened up in 472POPC:446POPE:230Chol bilayer at 140 nN/m tension w/ PH z-restraints
15840
    1CHOL   GL1    1  15.719   6.481  11.003 -0.0757  0.1789  0.1188
    1CHOL   SM2    2  15.639   6.485  10.839  0.0557 -0.4143  0.1097
    1CHOL   SM3    3  15.627   6.292  10.650  0.2731 -0.0428 -0.1022
    1CHOL   SM4    4  15.581   6.437  10.408  0.2052 -0.0046 -0.0568
    1CHOL   SM5    5  15.511   6.233  10.253  0.2474 -0.0076 -0.5066
    1CHOL   SM6    6  15.772   6.448  10.448  0.0210  0.4553 -0.2150
    1CHOL   SM7    7  15.466   6.413  10.022  0.1154 -0.5062  0.0366
    1CHOL   SM8    8  15.261   6.360   9.907 -0.1211  0.0558 -0.1215
    1CHOL   SM9    9  15.035   6.195   9.952 -0.0216  0.0167 -0.1701
    2CHOL   GL1   10  17.969   3.093  10.594 -0.2022  0.0610 -0.0626
    2CHOL   SM2   11  17.965   3.062  10.405 -0.1957 -0.3202 -0.1207
    2CHOL   SM3   12  17.959   2.881  10.238 -0.0427 -0.0749  0.0654
    2CHOL   SM4   13  18.048   2.991   9.993 -0.1411 -0.0380  0.0887
    2CHOL   SM5   14  18.005   2.793   9.833  0.1278  0.2147  0.0359
    2CHOL   SM6   15  18.211   2.945  10.105  0.0759 -0.2627  0.1287
    2CHOL   SM7   16  18.083   2.902   9.587  0.4375  0.3844 -0.1699
    2CHOL   SM8   17  18.000   2.659   9.436  0.0416  0.2933  0.0942
    2CHOL   SM9   18  17.775   2.414   9.453 -0.2213  0.1214 -0.2172
    3CHOL   GL1   19   5.836  12.278  10.777 -0.1004  0.0629 -0.3469
    3CHOL   SM2   20   5.829  12.186  10.623 -0.2399  0.1858  0.1352
    3CHOL   SM3   21   5.778  12.230  10.371  0.1542 -0.0425  0.2470
    3CHOL   SM4   22   5.640  12.003  10.265  0.1536  0.0771  0.1730
    3CHOL   SM5   23   5.646  12.048  10.006  0.0232 -0.0351 -0.6569
    3CHOL   SM6   24   5.521  12.120  10.362  0.0836  0.1215 -0.0290
    3CHOL   SM7   25   5.497  11.808   9.932 -0.0087  0.5873 -0.1623
    3CHOL   SM8   26   5.561  11.711   9.646  0.1330  0.2798  0.0198
    3CHOL   SM9   27   5.535  11.751   9.337  0.2098 -0.1575  0.0942
    4CHOL   GL1   28   2.373   0.293  10.346  0.0561 -0.1609  0.2279
    4CHOL   SM2   29   2.349   0.195  10.188 -0.0278 -0.2137  0.1184
    4CHOL   SM3   30   2.316   0.306   9.939  0.3937 -0.3683  0.3559
    4CHOL   SM4   31   2.138   0.135   9.791 -0.1744  0.1633 -0.0746
    4CHOL   SM5   32   2.185   0.213   9.546  0.0528 -0.0091 -0.0324
    4CHOL   SM6   33   2.039   0.250   9.887 -0.0812  0.3622  0.1329
    4CHOL   SM7   34   2.066  18.762   9.436  0.0771  0.2102 -0.3189
    4CHOL   SM8   35   1.917   0.040   9.169 -0.0055 -0.1057  0.4028
    4CHOL   SM9   36   1.710   0.189   9.010 -0.0126 -0.0138  0.0517
    5CHOL   GL1   37  10.646  10.325  10.884  0.1307  0.0696  0.0374
    5CHOL   SM2   38  10.552  10.356  10.742  0.0862  0.2016  0.2686
    5CHOL   SM3   39  10.556  10.500  10.519  0.1308 -0.3561 -0.0711
    5CHOL   SM4   40  10.290  10.569  10.447  0.1179 -0.2378 -0.0439
    5CHOL   SM5   41  10.331  10.671  10.207  0.1776 -0.0095 -0.3143
    5CHOL   SM6   42  10.353  10.691  10.592 -0.1410  0.3901  0.1696
    5CHOL   SM7   43  10.041  10.739  10.173 -0.0685  0.1593 -0.3313
    5CHOL   SM8   44  10.002  10.969  10.051  0.1802  0.0200  0.1909
    5CHOL   SM9   45  10.062  11.195   9.899  0.1219 -0.1070  0.2346
    6CHOL   GL1   46   9.532  15.155  10.435  0.0414 -0.1936 -0.0755
    6CHOL   SM2   47   9.507  15.122  10.261 -0.1347 -0.0864 -0.4908
    6CHOL   SM3   48   9.666  15.150  10.045  0.0179 -0.1822  0.1204
    6CHOL   SM4   49   9.475  15.062   9.836 -0.1385  0.0484 -0.1091
    6CHOL   SM5   50   9.645  15.049   9.629 -0.1656  0.3338 -0.2747
    6CHOL   SM6   51   9.457  15.258   9.864  0.4503  0.0328 -0.0055
    6CHOL   SM7   52   9.457  14.928   9.444 -0.3824 -0.1951  0.3868
    6CHOL   SM8   53   9.582  14.967   9.145 -0.2846  0.2501  0.1671
    6CHOL   SM9   54   9.642  14.846   8.889  0.0057 -0.0217  0.1251
    7CHOL   GL1   55   1.782   9.039  10.834  0.0439 -0.0511 -0.2281
    7CHOL   SM2   56   1.802   9.108  10.659  0.1150  0.0372  0.1959
    7CHOL   SM3   57   1.609   9.201  10.499  0.3092  0.0940  0.0002
    7CHOL   SM4   58   1.763   9.229  10.258  0.2642 -0.1459 -0.1276
    7CHOL   SM5   59   1.583   9.341  10.097 -0.2029  0.2312 -0.2947
    7CHOL   SM6   60   1.705   9.029  10.283  0.0109 -0.0767  0.1204
    7CHOL   SM7   61   1.768   9.355   9.879  0.3134  0.0433  0.1394
    7CHOL   SM8   62   1.669   9.547   9.723  0.2137 -0.0057  0.1657
    7CHOL   SM9   63   1.633   9.789   9.703 -0.1894  0.0687  0.0929
    8CHOL   GL1   64   5.040  14.544  10.580 -0.0187 -0.1232  0.0666
    8CHOL   SM2   65   5.065  14.549  10.394  0.0952  0.4389  0.0668
    8CHOL   SM3   66   4.994  14.380  10.207 -0.5901 -0.3626 -0.3014
    8CHOL   SM4   67   5.229  14.336  10.038 -0.0770 -0.0391  0.2718
    8CHOL   SM5   68   5.109  14.227   9.833  0.1928  0.3786 -0.4930
    8CHOL   SM6   69   5.230  14.230  10.189 -0.3595  0.0719 -0.2092
    8CHOL   SM7   70   5.364  14.184   9.693  0.1204  0.0515  0.1202
    8CHOL   SM8   71   5.461  13.922   9.636  0.2316  0.2981 -0.1837
    8CHOL   SM9   72   5.658  13.710   9.737  0.1150 -0.0927  0.2876
    9CHOL   GL1   73  13.894   3.075  10.700 -0.1610  0.0587  0.3605
    9CHOL   SM2   74  13.955   3.091  10.531  0.1265 -0.1412 -0.1455
    9CHOL   SM3   75  13.857   3.064  10.290  0.0244 -0.4611 -0.1295
    9CHOL   SM4   76  14.086   3.096  10.112  0.0164  0.1088 -0.0027
    9CHOL   SM5   77  13.952   3.081   9.884 -0.4734 -0.3465  0.1606
    9CHOL   SM6   78  14.076   2.911  10.188 -0.6014  0.0892 -0.0767
    9CHOL   SM7   79  14.188   3.142   9.715 -0.0990  0.3218 -0.2607
    9CHOL   SM8   80  14.131   3.422   9.546  0.6563  0.0334  0.4805
    9CHOL   SM9   81  13.987   3.635   9.513 -0.1631 -0.0150 -0.2670
   10CHOL   GL1   82  15.775  12.538  10.878  0.1278 -0.0856 -0.2682
   10CHOL   SM2   83  15.848  12.577  10.710 -0.4454  0.1236 -0.0793
   10CHOL   SM3   84  15.883  12.756  10.531  0.0624  0.5157 -0.1486
   10CHOL   SM4   85  15.881  12.637  10.276 -0.2317 -0.1516 -0.1118
   10CHOL   SM5   86  15.969  12.840  10.127 -0.1232 -0.0149 -0.3340
   10CHOL   SM6   87  15.698  12.655  10.332  0.2735 -0.3424  0.5747
   10CHOL   SM7   88  15.934  12.705   9.875 -0.1732  0.0187  0.3115
   10CHOL   SM8   89  16.163  12.804   9.664  0.1865  0.0885 -0.1867
   10CHOL   SM9   90  16.381  12.946   9.601  0.0656 -0.0010 -0.2958
   11CHOL   GL1   91  17.958  10.876  10.820 -0.0515  0.4459  0.0669
   11CHOL   SM2   92  17.880  10.936  10.678  0.4307  0.0832  0.2197
   11CHOL   SM3   93  17.925  10.914  10.415 -0.0526 -0.0639  0.2851
   11CHOL   SM4   94  17.829  11.164  10.296 -0.1358  0.1181 -0.1425
   11CHOL   SM5   95  17.829  11.099  10.047 -0.0195 -0.3073 -0.0990
   11CHOL   SM6   96  18.009  11.183  10.366  0.3849  0.1328  0.1965
   11CHOL   SM7   97  17.731  11.347   9.938 -0.1671  0.1356  0.0065
   11CHOL   SM8   98  17.930  11.448   9.721  0.0168  0.1287 -0.2968
   11CHOL   SM9   99  18.055  11.695   9.658 -0.2602 -0.1957  0.1137
   12CHOL   GL1  100  15.499   1.019  10.492 -0.0093 -0.2877 -0.1144
   12CHOL   SM2  101  15.463   1.099  10.344 -0.1562 -0.3489  0.7067
   12CHOL   SM3  102  15.478   1.245  10.131 -0.2472  0.0647  0.1030
   12CHOL   SM4  103  15.238   1.263   9.990  0.0469  0.0404 -0.0961
   12CHOL   SM5  104  15.303   1.423   9.783 -0.2338  0.4284 -0.0992
   12CHOL   SM6  105  15.228   1.388  10.151  0.1297  0.2622  0.0372
   12CHOL   SM7  106  15.059   1.370   9.654 -0.1616 -0.1399  0.2529
   12CHOL   SM8  107  14.973   1.653   9.611  0.3019  0.0323  0.2653
   12CHOL   SM9  108  14.907   1.985   9.506 -0.1846 -0.3332  0.2680
   13CHOL   GL1  109  17.767  14.063  10.513 -0.0233  0.1783  0.0071
   13CHOL   SM2  110  17.793  13.990  10.346  0.0256  0.4330  0.0872
   13CHOL   SM3  111  17.941  14.051  10.131 -0.3178  0.1940  0.1118
   13CHOL   SM4  112  17.823  13.903   9.923  0.0622  0.0717  0.1282
   13CHOL   SM5  113  17.994  13.920   9.728  0.0610 -0.2308  0.0473
   13CHOL   SM6  114  17.720  14.071   9.945 -0.3815 -0.0546 -0.0227
   13CHOL   SM7  115  17.855  13.745   9.543  0.3384 -0.1730 -0.2020
   13CHOL   SM8  116  18.062  13.649   9.314  0.1896  0.1177  0.5278
   13CHOL   SM9  117  18.182  13.747   9.088  0.1091 -0.0154 -0.1789
   14CHOL   GL1  118  13.014   7.506  10.699  0.0648  0.0509  0.1122
   14CHOL   SM2  119  13.004   7.500  10.517 -0.4723  0.1221 -0.2918
   14CHOL   SM3  120  12.834   7.585  10.327  0.0044  0.1332 -0.2314
   14CHOL   SM4  121  12.894   7.404  10.112 -0.2508 -0.0443 -0.1192
   14CHOL   SM5  122  12.765   7.503   9.916 -0.0378  0.3820 -0.1362
   14CHOL   SM6  123  12.785   7.307  10.235 -0.3498  0.1521 -0.0319
   14CHOL   SM7  124  12.817   7.311   9.705  0.2729  0.0071  0.1146
   14CHOL   SM8  125  12.595   7.084   9.639  0.1028 -0.1359  0.3157
   14CHOL   SM9  126  12.419   6.921   9.486  0.0389  0.0784  0.0885
   15CHOL   GL1  127  13.193   9.134  10.736 -0.0704 -0.3435  0.0351
   15CHOL   SM2  128  13.172   9.119  10.549 -0.2869  0.2319  0.0061
   15CHOL   SM3  129  13.281   9.246  10.339 -0.3187 -0.3687 -0.1188
   15CHOL   SM4  130  13.201   9.072  10.126  0.1469 -0.1783  0.1846
   15CHOL   SM5  131  13.303   9.187   9.915  0.1608 -0.1772 -0.1753
   15CHOL   SM6  132  13.048   9.188  10.166  0.0099 -0.1402 -0.1810
   15CHOL   SM7  133  13.221   8.976   9.729 -0.1657  0.0900 -0.0160
   15CHOL   SM8  134  13.459   8.917   9.576  0.1774 -0.0523 -0.5348
   15CHOL   SM9  135  13.748   8.960   9.566 -0.0658  0.1631  0.2737
   16CHOL   GL1  136  18.520   7.912  10.591 -0.0561  0.1525  0.0433
   16CHOL   SM2  137  18.490   7.861  10.428 -0.2182 -0.2671  0.4473
   16CHOL   SM3  138  18.396   7.883  10.190  0.3197 -0.6729 -0.0181
   16CHOL   SM4  139  18.470   7.648  10.034 -0.1530  0.0665 -0.0425
   16CHOL   SM5  140  18.347   7.731   9.808  0.2872  0.6062 -0.3756
   16CHOL   SM6  141  18.329   7.602  10.158  0.0019 -0.1606  0.0648
   16CHOL   SM7  142  18.442   7.498   9.653 -0.1331  0.2338  0.3012
   16CHOL   SM8  143  18.220   7.413   9.436  0.0942 -0.0164 -0.0666
   16CHOL   SM9  144  18.161   7.352   9.137  0.0790 -0.1492 -0.0364
   17CHOL   GL1  145  17.578   5.997  10.738 -0.1068  0.0039 -0.0097
   17CHOL   SM2  146  17.651   6.055  10.590 -0.4093 -0.2886  0.0942
   17CHOL   SM3  147  17.626   6.230  10.398  0.0530  0.5036  0.0431
   17CHOL   SM4  148  17.786   6.140  10.177  0.0080  0.1389  0.1850
   17CHOL   SM5  149  17.754   6.341  10.010 -0.1556  0.2556  0.0095
   17CHOL   SM6  150  17.631   6.037  10.178 -0.0469  0.2397  0.1677
   17CHOL   SM7  151  17.931   6.210   9.823  0.2392 -0.2421 -0.4711
   17CHOL   SM8  152  17.807   6.116   9.627 -0.3433  0.0708  0.3124
   17CHOL   SM9  153  17.543   6.130   9.511 -0.1682  0.2099  0.2752
   18CHOL   GL1  154  15.385  18.563  10.411 -0.0673  0.2850  0.0902
   18CHOL   SM2  155  15.327  18.496  10.254 -0.1043 -0.0107  0.1122
   18CHOL   SM3  156  15.464  18.377  10.046 -0.0320 -0.0149 -0.1581
   18CHOL   SM4  157  15.270  18.387   9.832  0.0423 -0.0389  0.0004
   18CHOL   SM5  158  15.420  18.247   9.652  0.2026 -0.3906  0.1936
   18CHOL   SM6  159  15.358  18.567   9.856 -0.2987 -0.0927 -0.0813
   18CHOL   SM7  160  15.214  18.256   9.451 -0.0170 -0.0244  0.0711
   18CHOL   SM8  161  15.156  18.004   9.258  0.2991 -0.2800 -0.0072
   18CHOL   SM9  162  15.151  17.719   9.283  0.0021 -0.2052 -0.0950
   19CHOL   GL1  163  12.819  14.637  10.538 -0.0622 -0.3456 -0.0341
   19CHOL   SM2  164  12.829  14.692  10.358 -0.1240 -0.0111  0.4240
   19CHOL   SM3  165  12.701  14.742  10.151 -0.0469  0.3984 -0.4372
   19CHOL   SM4  166  12.906  14.725   9.937  0.0267 -0.0280  0.1093
   19CHOL   SM5  167  12.737  14.810   9.732  0.2693 -0.0811  0.1740
   19CHOL   SM6  168  12.853  14.534   9.967  0.1631 -0.1772 -0.0170
   19CHOL   SM7  169  12.967  14.839   9.559 -0.0328 -0.0113  0.0095
   19CHOL   SM8  170  12.822  14.827   9.239 -0.0235  0.1772  0.1173
   19CHOL   SM9  171  12.741  14.967   9.026  0.2424 -0.1778  0.0423
   20CHOL   GL1  172  16.760   3.350  10.751  0.1095 -0.0923  0.1350
   20CHOL   SM2  173  16.834   3.223  10.633 -0.1106 -0.1217 -0.3059
   20CHOL   SM3  174  16.945   3.304  10.378  0.1686  0.0024  0.0240
   20CHOL   SM4  175  16.934   3.060  10.238  0.0759 -0.0163 -0.0671
   20CHOL   SM5  176  17.075   3.130  10.021  0.3269  0.1515  0.5215
   20CHOL   SM6  177  16.775   3.143  10.231  0.5028 -0.1986  0.1678
   20CHOL   SM7  178  17.082   2.864   9.907  0.0370 -0.3515  0.1453
   20CHOL   SM8  179  17.217   2.910   9.624 -0.4505 -0.1551 -0.0763
   20CHOL   SM9  180  17.467   2.777   9.592  0.4135 -0.0237 -0.2100
   21CHOL   GL1  181   4.129  15.097  10.619  0.1513  0.0496  0.1127
   21CHOL   SM2  182   4.099  15.165  10.449  0.0926 -0.0505 -0.3138
   21CHOL   SM3  183   3.935  15.060  10.253 -0.0148  0.3511  0.4480
   21CHOL   SM4  184   4.022  15.201  10.019 -0.0498  0.2125 -0.1814
   21CHOL   SM5  185   3.845  15.122   9.837 -0.0115 -0.2516 -0.3996
   21CHOL   SM6  186   4.138  15.047  10.044  0.3806 -0.1587 -0.1118
   21CHOL   SM7  187   3.918  15.274   9.610 -0.4951 -0.0952 -0.1076
   21CHOL   SM8  188   3.698  15.494   9.569 -0.1895  0.3574  0.3613
   21CHOL   SM9  189   3.528  15.705   9.464  0.2098 -0.0540 -0.0875
   22CHOL   GL1  190  12.363  16.349  10.307 -0.1396  0.0790  0.0772
   22CHOL   SM2  191  12.337  16.323  10.128 -0.1097 -0.3407 -0.0340
   22CHOL   SM3  192  12.332  16.155   9.930 -0.0669  0.4337  0.2102
   22CHOL   SM4  193  12.143  16.269   9.745  0.0832 -0.0786  0.0742
   22CHOL   SM5  194  12.180  16.115   9.532  0.0607  0.0675  0.3679
   22CHOL   SM6  195  12.331  16.360   9.728  0.1337  0.0107 -0.0145
   22CHOL   SM7  196  11.988  16.240   9.347 -0.5018  0.3448 -0.3920
   22CHOL   SM8  197  11.867  15.977   9.256 -0.1802  0.5047  0.1818
   22CHOL   SM9  198  11.831  15.717   9.192  0.4202 -0.2417  0.3313
   23CHOL   GL1  199  11.784  15.269  10.457  0.0429 -0.0650  0.1581
   23CHOL   SM2  200  11.692  15.190  10.310  0.3153  0.5203 -0.3521
   23CHOL   SM3  201  11.773  15.101  10.084 -0.1087 -0.5440  0.1181
   23CHOL   SM4  202  11.572  15.118   9.897 -0.0381 -0.0532 -0.1425
   23CHOL   SM5  203  11.662  14.989   9.683  0.0505 -0.0433 -0.0401
   23CHOL   SM6  204  11.653  15.303   9.914 -0.2241  0.1703 -0.1619
   23CHOL   SM7  205  11.412  15.046   9.541 -0.1694  0.0072  0.0551
   23CHOL   SM8  206  11.247  14.788   9.505 -0.3220  0.0660  0.2296
   23CHOL   SM9  207  11.019  14.719   9.592  0.1089  0.1610  0.0271
   24CHOL   GL1  208   5.724   9.040  10.842  0.0364 -0.0240 -0.0343
   24CHOL   SM2  209   5.708   8.947  10.659  0.1646  0.1001  0.0475
   24CHOL   SM3  210   5.632   9.042  10.439  0.0083  0.2689  0.2022
   24CHOL   SM4  211   5.449   8.843  10.328 -0.2100  0.0965  0.1186
   24CHOL   SM5  212   5.450   8.912  10.070  0.0831 -0.1951 -0.3920
   24CHOL   SM6  213   5.353   8.947  10.436 -0.1255 -0.3733  0.4461
   24CHOL   SM7  214   5.263   8.721   9.977  0.1826  0.3017 -0.0927
   24CHOL   SM8  215   5.164   8.674   9.732  0.2411  0.0738  0.0774
   24CHOL   SM9  216   5.021   8.622   9.502 -0.0908 -0.0786 -0.0105
   25CHOL   GL1  217   5.677   5.436  10.797  0.0216  0.0915  0.0586
   25CHOL   SM2  218   5.741   5.495  10.640  0.1140 -0.2596  0.1476
   25CHOL   SM3  219   5.937   5.679  10.595  0.2399 -0.4275  0.0357
   25CHOL   SM4  220   5.857   5.776  10.326  0.1545 -0.0840 -0.0441
   25CHOL   SM5  221   6.071   5.922  10.270 -0.2305  0.4507 -0.0227
   25CHOL   SM6  222   5.746   5.859  10.463 -0.3360  0.5866 -0.0391
   25CHOL   SM7  223   5.959   6.030  10.021  0.1127  0.0677  0.0135
   25CHOL   SM8  224   6.066   6.333   9.930 -0.1959  0.1251  0.1411
   25CHOL   SM9  225   6.063   6.552   9.783  0.0028  0.0691 -0.1234
   26CHOL   GL1  226   7.684  11.215  10.981  0.0102  0.0944  0.2438
   26CHOL   SM2  227   7.741  11.235  10.814  0.3386 -0.0147  0.7603
   26CHOL   SM3  228   7.716  11.401  10.615  0.1001 -0.0484  0.2617
   26CHOL   SM4  229   7.761  11.262  10.369 -0.1540 -0.0494 -0.0673
   26CHOL   SM5  230   7.771  11.463  10.200 -0.3583  0.0443  0.2241
   26CHOL   SM6  231   7.576  11.234  10.422  0.1092  0.0353  0.2195
   26CHOL   SM7  232   7.826  11.299   9.970  0.1503 -0.0772  0.2396
   26CHOL   SM8  233   7.949  11.472   9.787 -0.3470  0.0269 -0.2481
   26CHOL   SM9  234   7.974  11.725   9.614  0.1528  0.0265  0.0181
   27CHOL   GL1  235  18.330  13.037  10.842 -0.1743 -0.0055 -0.0473
   27CHOL   SM2  236  18.422  13.091  10.699 -0.0572 -0.3258  0.1143
   27CHOL   SM3  237  18.435  13.174  10.461  0.3284  0.1818  0.2363
   27CHOL   SM4  238  18.715  13.203  10.391  0.0225 -0.1352  0.1451
   27CHOL   SM5  239  18.692  13.311  10.148 -0.1568 -0.0378 -0.2457
   27CHOL   SM6  240  18.661  13.010  10.378  0.1148  0.0771  0.0216
   27CHOL   SM7  241   0.192  13.337  10.137  0.0477  0.0946  0.6355
   27CHOL   SM8  242   0.252  13.507   9.908  0.3826 -0.1827 -0.1181
   27CHOL   SM9  243   0.185  13.762   9.793  0.1528 -0.3323  0.1978
   28CHOL   GL1  244  18.611  14.088  10.733 -0.0553  0.1701  0.1541
   28CHOL   SM2  245  18.604  14.077  10.538  0.2182 -0.2605  0.1055
   28CHOL   SM3  246  18.422  13.949  10.392  0.3906 -0.1852 -0.3826
   28CHOL   SM4  247  18.584  13.907  10.147 -0.0526 -0.2153  0.0208
   28CHOL   SM5  248  18.372  13.824   9.999  0.0633  0.4017  0.2737
   28CHOL   SM6  249  18.615  13.757  10.271  0.1957 -0.0273 -0.0641
   28CHOL   SM7  250  18.547  13.799   9.759  0.0828  0.0547 -0.2338
   28CHOL   SM8  251  18.510  13.913   9.573 -0.2964 -0.1032 -0.3078
   28CHOL   SM9  252  18.329  14.053   9.424 -0.1270  0.1190  0.0027
   29CHOL   GL1  253   3.236   8.552  10.869  0.0482  0.0795  0.1713
   29CHOL   SM2  254   3.222   8.569  10.699 -0.2886 -0.0961  0.1171
   29CHOL   SM3  255   3.248   8.679  10.470 -0.3720 -0.1507  0.2497
   29CHOL   SM4  256   3.134   8.494  10.281  0.0226 -0.0841  0.0515
   29CHOL   SM5  257   3.193   8.609  10.060 -0.2003  0.3073  0.1305
   29CHOL   SM6  258   2.977   8.595  10.358 -0.0554 -0.0504 -0.0633
   29CHOL   SM7  259   3.086   8.409   9.879 -0.0057 -0.3807  0.0572
   29CHOL   SM8  260   3.091   8.570   9.607  0.0090  0.0872 -0.1225
   29CHOL   SM9  261   3.165   8.795   9.406 -0.0358 -0.0401  0.0895
   30CHOL   GL1  262  15.861  15.777  10.627  0.2388  0.0586  0.1881
   30CHOL   SM2  263  15.787  15.785  10.469  0.0648 -0.1118 -0.0654
   30CHOL   SM3  264  15.794  15.987  10.272 -0.1141 -0.2102 -0.1366
   30CHOL   SM4  265  15.620  15.886  10.069  0.0662  0.1621 -0.0679
   30CHOL   SM5  266  15.636  16.080   9.891 -0.0736 -0.1450 -0.0801
   30CHOL   SM6  267  15.499  15.949  10.210  0.2613 -0.0013  0.4194
   30CHOL   SM7  268  15.445  15.985   9.698  0.1394 -0.0536  0.3378
   30CHOL   SM8  269  15.388  16.169   9.506 -0.1570 -0.0977  0.0151
   30CHOL   SM9  270  15.259  16.464   9.427  0.2060  0.2014 -0.0210
   31CHOL   GL1  271   8.219   5.168  10.952 -0.0954 -0.1586  0.1856
   31CHOL   SM2  272   8.258   5.222  10.778 -0.1286  0.1475  0.2600
   31CHOL   SM3  273   8.115   5.310  10.578 -0.0145 -0.1575  0.0851
   31CHOL   SM4  274   8.304   5.311  10.361 -0.0885 -0.0548 -0.0549
   31CHOL   SM5  275   8.154   5.427  10.176 -0.0492  0.2598  0.0437
   31CHOL   SM6  276   8.229   5.123  10.396  0.0898  0.0580 -0.0252
   31CHOL   SM7  277   8.368   5.419   9.991 -0.0019 -0.2714  0.4293
   31CHOL   SM8  278   8.328   5.338   9.754  0.1028  0.0018  0.1553
   31CHOL   SM9  279   8.380   5.195   9.516 -0.2439  0.0799 -0.0313
   32CHOL   GL1  280   4.832   0.239  10.718  0.0272 -0.1366  0.1780
   32CHOL   SM2  281   4.790   0.165  10.532 -0.0705  0.3627 -0.1717
   32CHOL   SM3  282   4.978   0.091  10.360  0.5186  0.1616  0.0635
   32CHOL   SM4  283   4.815   0.048  10.125  0.0411  0.1539 -0.0734
   32CHOL   SM5  284   4.995  18.733   9.960 -0.1719 -0.0252 -0.2794
   32CHOL   SM6  285   4.845   0.241  10.125  0.2146 -0.0195  0.2171
   32CHOL   SM7  286   4.813  18.714   9.728 -0.0123 -0.1221 -0.2296
   32CHOL   SM8  287   4.929  18.744   9.488 -0.1632 -0.1038 -0.1715
   32CHOL   SM9  288   5.136  18.545   9.330  0.0963 -0.0561  0.1019
   33CHOL   GL1  289  14.344   1.876  10.665  0.0820 -0.0616 -0.0088
   33CHOL   SM2  290  14.419   1.835  10.498  0.2760  0.4227 -0.0669
   33CHOL   SM3  291  14.513   1.955  10.292  0.1337 -0.0861 -0.2647
   33CHOL   SM4  292  14.394   1.829  10.055 -0.1045  0.0174 -0.1534
   33CHOL   SM5  293  14.553   1.926   9.872  0.4089 -0.1061 -0.0378
   33CHOL   SM6  294  14.278   1.948  10.109 -0.3456 -0.6633 -0.0261
   33CHOL   SM7  295  14.428   1.786   9.645  0.0605 -0.0716 -0.3778
   33CHOL   SM8  296  14.415   1.933   9.421  0.2922  0.0488  0.1284
   33CHOL   SM9  297  14.610   2.050   9.193 -0.0217 -0.1348 -0.2413
   34CHOL   GL1  298   0.861   7.858  10.710 -0.0404  0.0910  0.0906
   34CHOL   SM2  299   0.804   7.977  10.564  0.1848 -0.4796 -0.3237
   34CHOL   SM3  300   0.613   7.911  10.385 -0.0961 -0.0794  0.2012
   34CHOL   SM4  301   0.658   8.105  10.183  0.0615 -0.0584 -0.1167
   34CHOL   SM5  302   0.455   8.045  10.013 -0.0158 -0.1833 -0.0381
   34CHOL   SM6  303   0.797   7.963  10.154  0.2228 -0.0940  0.2560
   34CHOL   SM7  304   0.522   8.255   9.828 -0.0130  0.0254 -0.2998
   34CHOL   SM8  305   0.330   8.455   9.770 -0.0320 -0.1661  0.0498
   34CHOL   SM9  306   0.112   8.577   9.949  0.0864  0.1133  0.1242
   35CHOL   GL1  307  15.643   9.195  10.469 -0.1064  0.0515 -0.0469
   35CHOL   SM2  308  15.677   9.244  10.293  0.2796 -0.3254 -0.0397
   35CHOL   SM3  309  15.542   9.181  10.067 -0.0175 -0.4223 -0.0084
   35CHOL   SM4  310  15.736   9.244   9.866 -0.0614  0.0299  0.0216
   35CHOL   SM5  311  15.581   9.214   9.651  0.1938 -0.1966  0.2342
   35CHOL   SM6  312  15.785   9.082   9.925  0.2365 -0.3767 -0.1263
   35CHOL   SM7  313  15.762   9.274   9.448 -0.1652  0.1757  0.0259
   35CHOL   SM8  314  15.700   9.256   9.185 -0.0143  0.1221  0.1043
   35CHOL   SM9  315  15.640   9.296   8.891  0.0103 -0.0893 -0.0761
   36CHOL   GL1  316   5.212   4.312  10.507 -0.0972 -0.2341  0.1099
   36CHOL   SM2  317   5.200   4.306  10.319  0.2594 -0.0628 -0.6357
   36CHOL   SM3  318   5.292   4.477  10.132 -0.0222  0.3276  0.0622
   36CHOL   SM4  319   5.108   4.402   9.917  0.0368  0.0462 -0.0742
   36CHOL   SM5  320   5.221   4.531   9.725 -0.3667 -0.2555  0.0809
   36CHOL   SM6  321   5.029   4.536  10.040 -0.1710  0.0674  0.0153
   36CHOL   SM7  322   5.044   4.437   9.520 -0.0819 -0.3983  0.0723
   36CHOL   SM8  323   5.140   4.509   9.246  0.1092 -0.0225 -0.1888
   36CHOL   SM9  324   5.312   4.406   9.028 -0.2573  0.0885  0.4164
   37CHOL   GL1  325   2.752   7.108  10.914  0.1413  0.0442 -0.0181
   37CHOL   SM2  326   2.736   7.128  10.724 -0.1925  0.2380 -0.1085
   37CHOL   SM3  327   2.960   7.163  10.559 -0.2985  0.4346 -0.0816
   37CHOL   SM4  328   2.815   7.172  10.309  0.0896 -0.0967 -0.0444
   37CHOL   SM5  329   3.018   7.182  10.134 -0.0508  0.1513  0.3105
   37CHOL   SM6  330   2.790   7.340  10.380 -0.2699  0.0025  0.5165
   37CHOL   SM7  331   2.842   7.179   9.899 -0.3554 -0.2926 -0.2644
   37CHOL   SM8  332   2.783   6.937   9.773  0.1530  0.3555 -0.2199
   37CHOL   SM9  333   2.663   6.744   9.593  0.1721  0.0668 -0.0446
   38CHOL   GL1  334  11.010  11.518  10.845  0.1389 -0.2958 -0.1240
   38CHOL   SM2  335  10.966  11.526  10.660 -0.4805 -0.1343 -0.0271
   38CHOL   SM3  336  10.906  11.355  10.478  0.0668  0.0912 -0.0427
   38CHOL   SM4  337  10.883  11.520  10.242  0.0637  0.1133 -0.0927
   38CHOL   SM5  338  10.828  11.331  10.066  0.1226  0.1436 -0.1585
   38CHOL   SM6  339  11.093  11.492  10.276  0.4452 -0.3244  0.0477
   38CHOL   SM7  340  10.800  11.516   9.843 -0.1577  0.2380  0.2468
   38CHOL   SM8  341  10.877  11.347   9.620 -0.0490  0.2884 -0.1175
   38CHOL   SM9  342  10.854  11.152   9.409  0.0422 -0.1539  0.1446
   39CHOL   GL1  343   4.797  16.178  10.374  0.2765 -0.0675 -0.3021
   39CHOL   SM2  344   4.813  16.148  10.191  0.1105 -0.1854 -0.1392
   39CHOL   SM3  345   4.974  16.092  10.004  0.3448 -0.1663  0.0975
   39CHOL   SM4  346   4.882  16.208   9.765 -0.1146 -0.2144  0.0994
   39CHOL   SM5  347   5.046  16.110   9.582  0.2789 -0.0717 -0.1740
   39CHOL   SM6  348   4.977  16.345   9.877 -0.1833  0.1293 -0.0492
   39CHOL   SM7  349   4.887  16.232   9.364 -0.1649 -0.1404  0.1183
   39CHOL   SM8  350   5.008  16.385   9.144  0.1764 -0.2613 -0.6948
   39CHOL   SM9  351   5.051  16.409   8.877  0.1850 -0.0656 -0.0343
   40CHOL   GL1  352  17.755  17.950  10.500  0.1377  0.1270  0.0780
   40CHOL   SM2  353  17.752  18.034  10.336 -0.3208 -0.1198 -0.1413
   40CHOL   SM3  354  17.792  18.010  10.092 -0.3723  0.3490  0.0793
   40CHOL   SM4  355  17.759  18.260   9.965  0.1057 -0.0927  0.0278
   40CHOL   SM5  356  17.788  18.202   9.710 -0.0847  0.1091 -0.0576
   40CHOL   SM6  357  17.905  18.284  10.057 -0.0500  0.0252  0.2966
   40CHOL   SM7  358  17.716  18.462   9.601  0.0351  0.2441  0.1314
   40CHOL   SM8  359  17.825  18.480   9.362 -0.2216 -0.2373 -0.0107
   40CHOL   SM9  360  18.005  18.556   9.146 -0.1163 -0.0660  0.0502
   41CHOL   GL1  361  12.964  18.382  10.037  0.2441  0.0351 -0.0845
   41CHOL   SM2  362  13.105  18.424   9.912 -0.2542  0.0801 -0.1114
   41CHOL   SM3  363  13.159  18.370   9.671 -0.0614 -0.2987 -0.1577
   41CHOL   SM4  364  13.434  18.371   9.644 -0.0374 -0.0210  0.0109
   41CHOL   SM5  365  13.493  18.362   9.391 -0.0025 -0.1232 -0.2541
   41CHOL   SM6  366  13.375  18.195   9.708 -0.0689  0.5707 -0.2331
   41CHOL   SM7  367  13.771  18.324   9.375  0.2186 -0.4948  0.0290
   41CHOL   SM8  368  13.783  18.099   9.223  0.2621  0.0931  0.0042
   41CHOL   SM9  369  13.678  17.823   9.242  0.0673  0.2453 -0.4515
   42CHOL   GL1  370   2.893   1.652  10.530  0.0523 -0.2709  0.0284
   42CHOL   SM2  371   2.881   1.688  10.345  0.1613  0.4164 -0.2684
   42CHOL   SM3  372   2.791   1.573  10.137  0.0684 -0.1108 -0.2954
   42CHOL   SM4  373   2.948   1.658   9.919 -0.1626 -0.1279 -0.0137
   42CHOL   SM5  374   2.797   1.573   9.717 -0.2464  0.0660  0.2903
   42CHOL   SM6  375   3.038   1.503  10.006  0.2628 -0.5081 -0.2115
   42CHOL   SM7  376   2.977   1.674   9.518  0.0647  0.0158 -0.0082
   42CHOL   SM8  377   2.946   1.540   9.243 -0.0337 -0.0461  0.1797
   42CHOL   SM9  378   2.893   1.618   8.952  0.1427 -0.0006  0.0738
   43CHOL   GL1  379   1.278  15.614  10.675  0.0572 -0.1247  0.1802
   43CHOL   SM2  380   1.256  15.575  10.504 -0.6324 -0.2285  0.0334
   43CHOL   SM3  381   1.367  15.598  10.270 -0.2833 -0.2443  0.1783
   43CHOL   SM4  382   1.193  15.472  10.091  0.0477 -0.0494 -0.1595
   43CHOL   SM5  383   1.319  15.501   9.866 -0.2844  0.2333 -0.0212
   43CHOL   SM6  384   1.103  15.658  10.127  0.1600 -0.1854  0.0212
   43CHOL   SM7  385   1.134  15.333   9.716 -0.0755 -0.0652 -0.0862
   43CHOL   SM8  386   1.180  15.429   9.434 -0.3169 -0.0311 -0.0547
   43CHOL   SM9  387   1.039  15.575   9.248 -0.0141  0.1698  0.0109
   44CHOL   GL1  388  13.514  12.656  10.569 -0.1369  0.1375  0.0648
   44CHOL   SM2  389  13.480  12.502  10.475 -0.3799  0.3311  0.3614
   44CHOL   SM3  390  13.621  12.375  10.280  0.1942 -0.7690  0.2144
   44CHOL   SM4  391  13.427  12.317  10.075  0.1745 -0.1453  0.1829
   44CHOL   SM5  392  13.559  12.144   9.935 -0.1043  0.0765 -0.2913
   44CHOL   SM6  393  13.489  12.505  10.046 -0.1617  0.1802 -0.0538
   44CHOL   SM7  394  13.350  12.105   9.746  0.0629 -0.2432 -0.0713
   44CHOL   SM8  395  13.466  12.067   9.492  0.2224  0.0259  0.1652
   44CHOL   SM9  396  13.541  11.877   9.296 -0.1780  0.2373  0.4646
   45CHOL   GL1  397  18.611   9.157  10.630  0.0278 -0.3420  0.1717
   45CHOL   SM2  398  18.558   9.124  10.451 -0.2518  0.3773 -0.0830
   45CHOL   SM3  399  18.500   9.309  10.258  0.1225 -0.3748  0.0273
   45CHOL   SM4  400  18.424   9.136  10.044 -0.0088 -0.0185 -0.0153
   45CHOL   SM5  401  18.385   9.302   9.847 -0.1026 -0.3645  0.3811
   45CHOL   SM6  402  18.264   9.156  10.176  0.0851 -0.1991  0.1825
   45CHOL   SM7  403  18.326   9.098   9.655 -0.0954 -0.0971  0.6252
   45CHOL   SM8  404  18.213   9.206   9.461 -0.1087  0.1242  0.0479
   45CHOL   SM9  405  18.247   9.290   9.205  0.1717  0.3181 -0.2918
   46CHOL   GL1  406   9.681  13.999  10.401 -0.0107 -0.0708 -0.0992
   46CHOL   SM2  407   9.802  13.940  10.267 -0.2890 -0.2304  0.2289
   46CHOL   SM3  408   9.748  13.934  10.002  0.6596 -0.1484  0.2251
   46CHOL   SM4  409   9.946  13.759   9.896  0.0048  0.1465 -0.0053
   46CHOL   SM5  410   9.913  13.774   9.643  0.0753 -0.2903  0.0252
   46CHOL   SM6  411   9.806  13.648   9.974  0.5888 -0.1501  0.1814
   46CHOL   SM7  412  10.118  13.592   9.555 -0.2085 -0.0628 -0.1064
   46CHOL   SM8  413  10.158  13.548   9.305  0.1234  0.1646  0.2314
   46CHOL   SM9  414  10.080  13.505   8.997 -0.1942 -0.3042  0.0675
   47CHOL   GL1  415  14.850   8.285  10.535  0.0643 -0.0183 -0.1528
   47CHOL   SM2  416  14.775   8.258  10.367  0.2398 -0.0835  0.0223
   47CHOL   SM3  417  14.527   8.177  10.311 -0.0919  0.1959 -0.3521
   47CHOL   SM4  418  14.544   8.099  10.031 -0.1190  0.1259 -0.1539
   47CHOL   SM5  419  14.281   8.062   9.989  0.1198  0.1360  0.1198
   47CHOL   SM6  420  14.587   7.950  10.150 -0.0916  0.0115 -0.1307
   47CHOL   SM7  421  14.318   7.998   9.709 -0.1635  0.0425  0.0725
   47CHOL   SM8  422  14.080   7.886   9.590 -0.2554  0.2568  0.2068
   47CHOL   SM9  423  13.912   7.787   9.429  0.0225  0.1205  0.1532
   48CHOL   GL1  424   6.549  10.694  10.883 -0.0854  0.3063 -0.0208
   48CHOL   SM2  425   6.563  10.749  10.709 -0.1701  0.3859  0.1144
   48CHOL   SM3  426   6.537  10.624  10.471  0.5526 -0.3429 -0.3092
   48CHOL   SM4  427   6.621  10.835  10.285  0.0002  0.0498 -0.1013
   48CHOL   SM5  428   6.558  10.707  10.059  0.1926  0.1553  0.1200
   48CHOL   SM6  429   6.786  10.764  10.344  0.1584  0.3376 -0.1520
   48CHOL   SM7  430   6.598  10.952   9.899  0.1486 -0.0809 -0.0988
   48CHOL   SM8  431   6.459  10.951   9.628 -0.0668  0.5074  0.3096
   48CHOL   SM9  432   6.447  10.956   9.375  0.0984 -0.0546 -0.0603
   49CHOL   GL1  433  16.292   5.327  10.771  0.0206  0.0160 -0.1146
   49CHOL   SM2  434  16.306   5.368  10.594 -0.3632 -0.7207  0.2571
   49CHOL   SM3  435  16.502   5.471  10.451  0.0710  0.1396 -0.1347
   49CHOL   SM4  436  16.368   5.562  10.205 -0.0126 -0.0711 -0.0254
   49CHOL   SM5  437  16.585   5.642  10.066 -0.1198 -0.4107 -0.2077
   49CHOL   SM6  438  16.327   5.697  10.346 -0.0233 -0.2257 -0.1894
   49CHOL   SM7  439  16.414   5.695   9.828  0.1667  0.2654  0.0874
   49CHOL   SM8  440  16.629   5.661   9.618  0.1545  0.0743 -0.0881
   49CHOL   SM9  441  16.718   5.530   9.409  0.0225  0.0229 -0.0273
   50CHOL   GL1  442  10.699   6.712  10.616  0.1373  0.0698  0.0793
   50CHOL   SM2  443  10.784   6.747  10.465 -0.1841  0.2338 -0.2985
   50CHOL   SM3  444  10.886   6.706  10.243  0.2949 -0.3119 -0.2722
   50CHOL   SM4  445  10.960   6.960  10.123 -0.0563 -0.0380  0.0097
   50CHOL   SM5  446  11.052   6.872   9.896  0.0862 -0.1366  0.1286
   50CHOL   SM6  447  11.113   6.919  10.264 -0.1921  0.0257 -0.2226
   50CHOL   SM7  448  11.105   7.133   9.781  0.3174  0.0259 -0.1339
   50CHOL   SM8  449  11.386   7.024   9.626 -0.2317 -0.1944  0.2981
   50CHOL   SM9  450  11.550   6.757   9.541 -0.4055 -0.0535  0.1020
   51CHOL   GL1  451   3.644  12.186  10.699  0.1493  0.2184  0.1711
   51CHOL   SM2  452   3.598  12.115  10.545 -0.2088 -0.2516 -0.2520
   51CHOL   SM3  453   3.627  11.922  10.379  0.0906 -0.2190  0.3000
   51CHOL   SM4  454   3.636  12.036  10.115  0.0268  0.0793  0.0854
   51CHOL   SM5  455   3.596  11.817   9.967  0.3256 -0.2338 -0.1932
   51CHOL   SM6  456   3.822  12.045  10.180  0.3043 -0.0265 -0.1143
   51CHOL   SM7  457   3.546  11.966   9.724  0.1805  0.1680  0.2661
   51CHOL   SM8  458   3.352  11.805   9.514  0.1525 -0.0301 -0.1673
   51CHOL   SM9  459   3.225  11.874   9.228 -0.0863 -0.1873  0.1141
   52CHOL   GL1  460   2.401  17.867  10.698 -0.1790 -0.0271  0.1547
   52CHOL   SM2  461   2.380  17.787  10.521 -0.1216 -0.0244  0.0715
   52CHOL   SM3  462   2.508  17.906  10.301 -0.2210  0.0553 -0.3611
   52CHOL   SM4  463   2.362  17.779  10.090 -0.0361 -0.0401  0.3626
   52CHOL   SM5  464   2.506  17.830   9.877  0.5342 -0.1282  0.4932
   52CHOL   SM6  465   2.264  17.931  10.147  0.1451  0.0824 -0.4309
   52CHOL   SM7  466   2.347  17.662   9.700 -0.3773 -0.1423 -0.2245
   52CHOL   SM8  467   2.073  17.806   9.573  0.1336 -0.1595 -0.4242
   52CHOL   SM9  468   1.824  17.934   9.387  0.0494  0.3918  0.1324
   53CHOL   GL1  469   7.576   9.567  11.078 -0.0546  0.0469 -0.0908
   53CHOL   SM2  470   7.609   9.535  10.898 -0.0173  0.1419  0.0910
   53CHOL   SM3  471   7.789   9.531  10.724 -0.1701  0.1038  0.3832
   53CHOL   SM4  472   7.670   9.473  10.470  0.0146 -0.0467  0.0710
   53CHOL   SM5  473   7.896   9.470  10.325 -0.1673  0.0744  0.5651
   53CHOL   SM6  474   7.645   9.656  10.507 -0.1231  0.0273  0.4911
   53CHOL   SM7  475   7.761   9.382  10.079 -0.4106 -0.0797 -0.1724
   53CHOL   SM8  476   7.990   9.223   9.914 -0.0557  0.0797  0.0916
   53CHOL   SM9  477   8.081   8.995   9.734 -0.0519 -0.2813 -0.0521
   54CHOL   GL1  478   3.008   3.325  10.477 -0.0377  0.1405 -0.1110
   54CHOL   SM2  479   2.909   3.254  10.335 -0.1145 -0.0828  0.4871
   54CHOL   SM3  480   3.006   3.122  10.118 -0.0075 -0.2771  0.2012
   54CHOL   SM4  481   2.811   3.173   9.913  0.0156  0.0646  0.1534
   54CHOL   SM5  482   2.891   3.007   9.723 -0.0329  0.0741 -0.0183
   54CHOL   SM6  483   2.937   3.326   9.926  0.1038 -0.1562  0.0454
   54CHOL   SM7  484   2.674   3.100   9.532 -0.0272 -0.0704 -0.1678
   54CHOL   SM8  485   2.622   2.904   9.351 -0.6701 -0.2651 -0.3838
   54CHOL   SM9  486   2.595   2.763   9.055  0.1731 -0.0371  0.3471
   55CHOL   GL1  487  11.975  11.726  10.764 -0.2056 -0.2501  0.1787
   55CHOL   SM2  488  12.053  11.725  10.597  0.0292 -0.2268  0.1757
   55CHOL   SM3  489  11.976  11.768  10.350 -0.1402  0.1167 -0.0219
   55CHOL   SM4  490  12.184  11.630  10.198 -0.0042 -0.0463  0.1480
   55CHOL   SM5  491  12.111  11.723   9.953 -0.4000 -0.0156 -0.0998
   55CHOL   SM6  492  12.040  11.498  10.242 -0.3450  0.0530  0.0677
   55CHOL   SM7  493  12.338  11.583   9.834 -0.1577 -0.2548  0.3096
   55CHOL   SM8  494  12.229  11.402   9.628 -0.2512 -0.2134  0.1865
   55CHOL   SM9  495  12.158  11.167   9.441  0.1469  0.2346  0.1434
   56CHOL   GL1  496  14.095   4.521  10.604  0.3574  0.2702  0.1974
   56CHOL   SM2  497  14.087   4.607  10.429 -0.0576  0.2203  0.2245
   56CHOL   SM3  498  13.863   4.597  10.277 -0.3927  0.3115 -0.1781
   56CHOL   SM4  499  13.947   4.736  10.044 -0.3448 -0.1822 -0.0509
   56CHOL   SM5  500  13.715   4.733   9.900 -0.2876  0.1007 -0.0584
   56CHOL   SM6  501  14.024   4.553  10.024 -0.1804 -0.1606  0.5472
   56CHOL   SM7  502  13.839   4.875   9.673  0.2026  0.0097  0.0210
   56CHOL   SM8  503  13.623   5.067   9.549 -0.0692  0.2299 -0.3616
   56CHOL   SM9  504  13.444   5.160   9.349  0.0914  0.0322 -0.2644
   57CHOL   GL1  505   2.173   4.680  10.714  0.0834 -0.1495 -0.0242
   57CHOL   SM2  506   2.137   4.697  10.540  0.1833 -0.0813 -0.2619
   57CHOL   SM3  507   2.026   4.582  10.338 -0.0446  0.0921 -0.0608
   57CHOL   SM4  508   2.077   4.750  10.114 -0.1965  0.0051  0.0494
   57CHOL   SM5  509   1.949   4.613   9.924 -0.1186  0.2515  0.0381
   57CHOL   SM6  510   2.256   4.638  10.160  0.3002 -0.3787  0.4286
   57CHOL   SM7  511   2.005   4.810   9.728 -0.3913  0.1342  0.1133
   57CHOL   SM8  512   1.766   4.922   9.558 -0.0668 -0.3394  0.2506
   57CHOL   SM9  513   1.595   4.916   9.350  0.1658  0.3675  0.0271
   58CHOL   GL1  514   3.159   9.719  10.925  0.1047 -0.0456 -0.0307
   58CHOL   SM2  515   3.233   9.753  10.759  0.0205  0.1345 -0.2211
   58CHOL   SM3  516   3.197   9.639  10.517  0.2923 -0.3456 -0.4633
   58CHOL   SM4  517   3.455   9.602  10.400  0.0857  0.1646 -0.0885
   58CHOL   SM5  518   3.389   9.551  10.156  0.1458  0.2182 -0.3273
   58CHOL   SM6  519   3.413   9.457  10.540 -0.4022  0.0452 -0.0433
   58CHOL   SM7  520   3.655   9.522  10.079  0.1994  0.0839 -0.0246
   58CHOL   SM8  521   3.670   9.298   9.889  0.1897  0.4665 -0.1715
   58CHOL   SM9  522   3.538   9.068   9.712  0.1170 -0.0906 -0.0017
   59CHOL   GL1  523   1.870   2.133  10.492  0.1383  0.1506 -0.0669
   59CHOL   SM2  524   1.854   2.039  10.327  0.2407  0.3528  0.3658
   59CHOL   SM3  525   2.031   1.990  10.138  0.3000 -0.0783  0.3174
   59CHOL   SM4  526   1.870   1.943   9.909 -0.2812  0.0015 -0.2743
   59CHOL   SM5  527   2.036   1.850   9.732  0.0507  0.1361 -0.5009
   59CHOL   SM6  528   1.887   2.137   9.920  0.1769 -0.2379  0.0004
   59CHOL   SM7  529   1.840   1.788   9.530  0.2614 -0.0178 -0.2325
   59CHOL   SM8  530   1.901   1.841   9.258 -0.2119 -0.6862  0.0559
   59CHOL   SM9  531   1.964   1.755   9.014  0.2702 -0.1422 -0.0156
   60CHOL   GL1  532  10.379   7.909  10.818 -0.2390  0.1200 -0.2081
   60CHOL   SM2  533  10.352   7.956  10.646 -0.0156 -0.3450 -0.2275
   60CHOL   SM3  534  10.478   7.885  10.416 -0.1030 -0.4672 -0.0753
   60CHOL   SM4  535  10.287   7.935  10.209 -0.0483  0.1129  0.1945
   60CHOL   SM5  536  10.440   7.883   9.994  0.1091 -0.0928  0.0736
   60CHOL   SM6  537  10.353   8.122  10.255  0.3897  0.0196 -0.1888
   60CHOL   SM7  538  10.208   7.937   9.817  0.1867 -0.1869  0.2075
   60CHOL   SM8  539  10.263   8.033   9.526 -0.0053  0.2140  0.0830
   60CHOL   SM9  540  10.214   8.101   9.294 -0.1768 -0.0063 -0.0223
   61CHOL   GL1  541   2.368  12.600  10.785 -0.0380 -0.1789  0.0370
   61CHOL   SM2  542   2.440  12.721  10.660 -0.2229  0.2792  0.0542
   61CHOL   SM3  543   2.359  12.728  10.400 -0.0422  0.0614 -0.2117
   61CHOL   SM4  544   2.517  12.957  10.309 -0.0789  0.0284  0.1669
   61CHOL   SM5  545   2.460  12.969  10.063  0.4773 -0.1705  0.0843
   61CHOL   SM6  546   2.644  12.807  10.319 -0.1158  0.1667 -0.0086
   61CHOL   SM7  547   2.613  13.204   9.992 -0.0745 -0.2172  0.0059
   61CHOL   SM8  548   2.799  13.164   9.728  0.0630 -0.0378  0.1036
   61CHOL   SM9  549   3.090  13.239   9.687  0.0243 -0.2415 -0.3157
   62CHOL   GL1  550  17.303   1.139  10.584 -0.1347  0.0775  0.1598
   62CHOL   SM2  551  17.331   1.271  10.460 -0.3498  0.2527  0.2920
   62CHOL   SM3  552  17.184   1.302  10.226  0.0717 -0.2114  0.0849
   62CHOL   SM4  553  17.396   1.411  10.046 -0.2895 -0.0837 -0.0683
   62CHOL   SM5  554  17.236   1.490   9.849 -0.1972  0.1184  0.0990
   62CHOL   SM6  555  17.419   1.216  10.052  0.1015  0.5309  0.0797
   62CHOL   SM7  556  17.445   1.586   9.673  0.3132  0.0433 -0.1009
   62CHOL   SM8  557  17.353   1.811   9.517  0.2254 -0.1503  0.0423
   62CHOL   SM9  558  17.378   2.062   9.448 -0.2098 -0.1851 -0.0061
   63CHOL   GL1  559   3.993  10.800  10.857 -0.1390 -0.1074  0.1234
   63CHOL   SM2  560   4.005  10.929  10.738 -0.1172 -0.2089 -0.2119
   63CHOL   SM3  561   4.091  10.929  10.477 -0.0114 -0.1129 -0.0328
   63CHOL   SM4  562   4.084  11.205  10.390 -0.1473  0.1524 -0.0599
   63CHOL   SM5  563   4.147  11.157  10.128  0.2254 -0.0847 -0.5781
   63CHOL   SM6  564   4.250  11.176  10.494 -0.0668 -0.0801  0.2731
   63CHOL   SM7  565   4.087  11.429  10.062 -0.2259 -0.1987  0.0172
   63CHOL   SM8  566   4.315  11.569  10.006  0.6127  0.0792 -0.2916
   63CHOL   SM9  567   4.521  11.533   9.782  0.0537 -0.0090 -0.0952
   64CHOL   GL1  568   5.546  10.306  10.629  0.1716  0.2604 -0.1274
   64CHOL   SM2  569   5.569  10.263  10.452 -0.1247 -0.1236  0.2411
   64CHOL   SM3  570   5.729  10.235  10.263  0.2603 -0.2645  0.2842
   64CHOL   SM4  571   5.573  10.183  10.037  0.1163  0.1835  0.1396
   64CHOL   SM5  572   5.763  10.146   9.850  0.3876 -0.1608 -0.2125
   64CHOL   SM6  573   5.553  10.390  10.056  0.0189  0.4034 -0.1024
   64CHOL   SM7  574   5.571  10.078   9.642 -0.3224  0.0172  0.2567
   64CHOL   SM8  575   5.470   9.766   9.610 -0.2205  0.1276  0.0961
   64CHOL   SM9  576   5.383   9.547   9.535  0.1300 -0.2003 -0.0139
   65CHOL   GL1  577  17.099  15.680   8.396 -0.0656 -0.0216  0.1619
   65CHOL   SM2  578  17.142  15.714   8.562  0.2701  0.0872  0.1936
   65CHOL   SM3  579  17.109  15.576   8.796 -0.2117 -0.0858 -0.0984
   65CHOL   SM4  580  17.163  15.777   8.997 -0.0771 -0.1499 -0.1913
   65CHOL   SM5  581  17.155  15.638   9.218  0.7992  0.0586  0.0687
   65CHOL   SM6  582  16.979  15.792   8.925 -0.1255 -0.2289 -0.2445
   65CHOL   SM7  583  17.210  15.870   9.386  0.2258 -0.0309  0.3473
   65CHOL   SM8  584  17.097  15.859   9.618 -0.0187  0.1417 -0.2106
   65CHOL   SM9  585  16.961  15.955   9.858  0.0347  0.0063 -0.1862
   66CHOL   GL1  586  16.258  18.208   8.396 -0.2277  0.2792  0.3193
   66CHOL   SM2  587  16.194  18.230   8.562 -0.1892  0.1942  0.0231
   66CHOL   SM3  588  16.083  18.452   8.685  0.3670  0.1068  0.0994
   66CHOL   SM4  589  16.025  18.354   8.944  0.0805  0.0160 -0.1688
   66CHOL   SM5  590  15.907  18.562   9.059 -0.3115 -0.1549 -0.1200
   66CHOL   SM6  591  16.223  18.406   8.932 -0.5657 -0.0191  0.0050
   66CHOL   SM7  592  15.837  18.403   9.278 -0.4534  0.2174  0.0483
   66CHOL   SM8  593  15.589  18.512   9.358  0.3931 -0.0431 -0.0484
   66CHOL   SM9  594  15.313  18.566   9.231 -0.1928  0.0954 -0.0828
   67CHOL   GL1  595   7.435   2.805   9.073  0.0901  0.1602  0.1064
   67CHOL   SM2  596   7.333   2.932   9.179 -0.2726  0.1517 -0.0996
   67CHOL   SM3  597   7.132   2.881   9.339 -0.1582  0.0985 -0.4744
   67CHOL   SM4  598   7.049   3.144   9.415 -0.0321 -0.2710  0.1291
   67CHOL   SM5  599   6.849   3.100   9.581 -0.2601 -0.1450  0.3214
   67CHOL   SM6  600   6.968   3.116   9.231  0.1313  0.1563  0.2811
   67CHOL   SM7  601   6.804   3.389   9.610 -0.0157 -0.3985 -0.1450
   67CHOL   SM8  602   6.535   3.474   9.697  0.2208 -0.0935  0.0410
   67CHOL   SM9  603   6.263   3.454   9.675  0.3885 -0.2155 -0.2237
   68CHOL   GL1  604   2.177   2.282   8.433  0.1568 -0.0326  0.1930
   68CHOL   SM2  605   2.209   2.276   8.608 -0.2131 -0.2394 -0.2827
   68CHOL   SM3  606   2.127   2.194   8.832 -0.0916  0.5873 -0.3090
   68CHOL   SM4  607   2.239   2.370   9.036  0.1132  0.0734 -0.0158
   68CHOL   SM5  608   2.152   2.242   9.249  0.0288  0.1991  0.1646
   68CHOL   SM6  609   2.072   2.448   8.952 -0.6482  0.1001  0.1118
   68CHOL   SM7  610   2.282   2.421   9.426 -0.1845 -0.1658 -0.2863
   68CHOL   SM8  611   2.176   2.405   9.690  0.0944  0.0037  0.0788
   68CHOL   SM9  612   2.145   2.481   9.986  0.3608 -0.0530  0.2251
   69CHOL   GL1  613   0.186  13.759   8.575 -0.0956  0.0137  0.0460
   69CHOL   SM2  614   0.107  13.715   8.746 -0.2393 -0.0576  0.0946
   69CHOL   SM3  615   0.163  13.544   8.928  0.0841  0.0484  0.1081
   69CHOL   SM4  616  18.743  13.592   9.123  0.0740  0.0685 -0.1051
   69CHOL   SM5  617   0.030  13.412   9.308 -0.3405  0.0856  0.3813
   69CHOL   SM6  618  18.658  13.470   8.989 -0.2880  0.0103  0.3422
   69CHOL   SM7  619  18.612  13.473   9.503 -0.2129 -0.0374  0.0319
   69CHOL   SM8  620  18.662  13.300   9.685 -0.0938 -0.3248  0.1421
   69CHOL   SM9  621   0.016  13.111   9.741  0.0180  0.1501  0.0069
   70CHOL   GL1  622   8.263   9.970   8.875 -0.0486  0.1419  0.0114
   70CHOL   SM2  623   8.206  10.020   9.044 -0.1156  0.1461  0.1280
   70CHOL   SM3  624   8.213   9.965   9.291 -0.2373  0.0450  0.1646
   70CHOL   SM4  625   8.022  10.151   9.408 -0.0143 -0.0189  0.0755
   70CHOL   SM5  626   8.051  10.093   9.666 -0.2840  0.0957 -0.3090
   70CHOL   SM6  627   7.926   9.999   9.342  0.2400  0.3967 -0.0189
   70CHOL   SM7  628   7.898  10.317   9.752 -0.1556 -0.0875 -0.1163
   70CHOL   SM8  629   7.847  10.334  10.015 -0.0171  0.0429  0.1112
   70CHOL   SM9  630   8.031  10.407  10.214  0.0483 -0.0139 -0.1570
   71CHOL   GL1  631  16.604  14.122   8.598 -0.1892  0.3128 -0.1236
   71CHOL   SM2  632  16.618  14.192   8.780 -0.0565  0.0708  0.2308
   71CHOL   SM3  633  16.856  14.238   8.908 -0.1972 -0.3500 -0.2941
   71CHOL   SM4  634  16.758  14.322   9.158 -0.1244  0.0795  0.1308
   71CHOL   SM5  635  16.993  14.386   9.282  0.3227 -0.1253  0.0723
   71CHOL   SM6  636  16.755  14.115   9.164  0.1091  0.0671 -0.4391
   71CHOL   SM7  637  16.849  14.500   9.509  0.1923  0.1669  0.1112
   71CHOL   SM8  638  16.734  14.698   9.454 -0.1999  0.0006  0.2071
   71CHOL   SM9  639  16.479  14.820   9.352  0.2029  0.0086 -0.0549
   72CHOL   GL1  640  12.278   4.878   8.368  0.0736 -0.0988  0.0576
   72CHOL   SM2  641  12.250   4.936   8.533 -0.0950  0.0301 -0.1499
   72CHOL   SM3  642  12.316   4.845   8.778  0.0923 -0.3747 -0.1211
   72CHOL   SM4  643  12.082   4.875   8.946 -0.2306  0.0987  0.1369
   72CHOL   SM5  644  12.192   4.841   9.185  0.2304  0.4408 -0.4225
   72CHOL   SM6  645  12.060   4.720   8.853 -0.1825 -0.2458  0.3222
   72CHOL   SM7  646  11.952   4.876   9.338  0.0122  0.0467 -0.5026
   72CHOL   SM8  647  12.045   4.995   9.588 -0.2287  0.2195  0.1892
   72CHOL   SM9  648  11.985   5.175   9.803  0.1198  0.1617  0.1993
   73CHOL   GL1  649  15.981  17.096   8.336 -0.0566  0.0896  0.0837
   73CHOL   SM2  650  15.983  17.032   8.509 -0.1341  0.0652 -0.5392
   73CHOL   SM3  651  15.828  16.955   8.698  0.0475  0.1320 -0.0965
   73CHOL   SM4  652  15.919  17.070   8.946  0.0238 -0.0607  0.0303
   73CHOL   SM5  653  15.774  16.926   9.115  0.0477  0.2789  0.4261
   73CHOL   SM6  654  15.799  17.195   8.843  0.0900  0.0793  0.1703
   73CHOL   SM7  655  15.901  17.058   9.332 -0.2001 -0.5310 -0.0650
   73CHOL   SM8  656  15.868  16.839   9.511  0.2878  0.2563  0.1287
   73CHOL   SM9  657  15.683  16.594   9.476 -0.1198  0.0790 -0.1184
   74CHOL   GL1  658  15.625  15.507   8.326  0.0313 -0.2573  0.2459
   74CHOL   SM2  659  15.679  15.597   8.469 -0.1030 -0.3012 -0.1080
   74CHOL   SM3  660  15.640  15.574   8.741 -0.1966  0.0612  0.0025
   74CHOL   SM4  661  15.738  15.828   8.842  0.0723 -0.0607  0.1005
   74CHOL   SM5  662  15.700  15.801   9.101 -0.2357  0.1207  0.1253
   74CHOL   SM6  663  15.537  15.850   8.760 -0.1478  0.1764 -0.0813
   74CHOL   SM7  664  15.812  16.058   9.159 -0.2811  0.2743  0.0425
   74CHOL   SM8  665  15.905  16.014   9.459 -0.2657 -0.4444  0.4993
   74CHOL   SM9  666  15.968  15.889   9.742  0.0273 -0.1226  0.3469
   75CHOL   GL1  667  10.301  10.556   8.824 -0.4177  0.0078  0.1041
   75CHOL   SM2  668  10.343  10.625   8.994  0.2035 -0.1600  0.1799
   75CHOL   SM3  669  10.364  10.512   9.223 -0.0380  0.0048  0.1472
   75CHOL   SM4  670  10.335  10.717   9.414  0.1144 -0.1354  0.0017
   75CHOL   SM5  671  10.408  10.594   9.639  0.2424 -0.0910  0.0288
   75CHOL   SM6  672  10.161  10.645   9.387  0.2937 -0.1097  0.3929
   75CHOL   SM7  673  10.396  10.848   9.785  0.1511  0.1101 -0.1245
   75CHOL   SM8  674  10.631  10.862   9.935  0.1820 -0.0084  0.1225
   75CHOL   SM9  675  10.925  10.770   9.921  0.0664  0.1947  0.1339
   76CHOL   GL1  676   1.518   0.754   8.490 -0.0556  0.1561  0.0778
   76CHOL   SM2  677   1.609   0.707   8.635  0.2978 -0.1836  0.0275
   76CHOL   SM3  678   1.591   0.671   8.895 -0.2749 -0.0516  0.0187
   76CHOL   SM4  679   1.850   0.734   9.012  0.0872 -0.0508  0.0135
   76CHOL   SM5  680   1.807   0.682   9.259  0.6936 -0.3237  0.1144
   76CHOL   SM6  681   1.752   0.901   8.964  0.2344 -0.2263  0.2573
   76CHOL   SM7  682   2.065   0.766   9.358 -0.1060  0.0806  0.2777
   76CHOL   SM8  683   2.174   0.636   9.585 -0.3263 -0.0009  0.0778
   76CHOL   SM9  684   2.168   0.728   9.855 -0.0291  0.0772 -0.2319
   77CHOL   GL1  685  16.075   9.531   8.466 -0.0942 -0.2180  0.2743
   77CHOL   SM2  686  16.112   9.547   8.648 -0.5035  0.1852 -0.2842
   77CHOL   SM3  687  16.106   9.351   8.841 -0.2167 -0.2403 -0.3944
   77CHOL   SM4  688  16.198   9.497   9.075 -0.0301 -0.1331 -0.1482
   77CHOL   SM5  689  16.184   9.310   9.260  0.1015  0.1213  0.2323
   77CHOL   SM6  690  16.010   9.545   9.047 -0.0271 -0.1041 -0.3832
   77CHOL   SM7  691  16.253   9.469   9.483 -0.2682  0.0444 -0.2598
   77CHOL   SM8  692  16.286   9.299   9.724  0.1015 -0.3279  0.3641
   77CHOL   SM9  693  16.166   9.043   9.889  0.2396 -0.1631 -0.1474
   78CHOL   GL1  694   9.702  11.433   8.656 -0.0967 -0.0862 -0.0587
   78CHOL   SM2  695   9.713  11.507   8.821 -0.0841  0.1486 -0.6128
   78CHOL   SM3  696   9.881  11.420   9.036 -0.2604 -0.0870  0.1411
   78CHOL   SM4  697   9.735  11.523   9.262  0.0116  0.1438  0.0454
   78CHOL   SM5  698   9.913  11.485   9.455 -0.2380 -0.1488 -0.0385
   78CHOL   SM6  699   9.644  11.361   9.209  0.0874  0.2527  0.2941
   78CHOL   SM7  700   9.750  11.623   9.647  0.1633 -0.3836 -0.0233
   78CHOL   SM8  701   9.653  11.449   9.790 -0.1358  0.4316 -0.3950
   78CHOL   SM9  702   9.581  11.168   9.907 -0.5333 -0.0668 -0.0097
   79CHOL   GL1  703  10.306  13.909   8.628  0.1192 -0.1200 -0.0849
   79CHOL   SM2  704  10.248  13.953   8.805  0.0664  0.2171  0.1356
   79CHOL   SM3  705  10.348  14.127   8.972 -0.0324 -0.2607 -0.1150
   79CHOL   SM4  706  10.201  14.094   9.211  0.0858 -0.0271  0.0217
   79CHOL   SM5  707  10.293  14.285   9.368  0.1619 -0.0984 -0.0418
   79CHOL   SM6  708  10.329  13.941   9.213 -0.2663  0.1276  0.1810
   79CHOL   SM7  709  10.130  14.250   9.600 -0.2777  0.4017  0.2409
   79CHOL   SM8  710  10.087  14.525   9.698 -0.2506 -0.1127 -0.1926
   79CHOL   SM9  711  10.013  14.736   9.918  0.0845  0.1783  0.3956
   80CHOL   GL1  712  16.809  10.423   8.769  0.5611  0.2441  0.5726
   80CHOL   SM2  713  16.880  10.390   8.931 -0.1869 -0.0156 -0.0696
   80CHOL   SM3  714  17.103  10.350   9.053  0.1350  0.0294 -0.0912
   80CHOL   SM4  715  17.043  10.319   9.325 -0.0126 -0.0389 -0.0280
   80CHOL   SM5  716  17.284  10.288   9.431 -0.0858  0.3777 -0.4883
   80CHOL   SM6  717  17.000  10.138   9.236  0.2460 -0.2209  0.0278
   80CHOL   SM7  718  17.184  10.278   9.699 -0.0107 -0.1822 -0.2657
   80CHOL   SM8  719  17.304  10.498   9.856 -0.3201 -0.0566  0.1122
   80CHOL   SM9  720  17.463  10.712  10.064 -0.0744  0.2333 -0.0504
   81CHOL   GL1  721   5.795  10.143   8.712  0.0762  0.1661 -0.1921
   81CHOL   SM2  722   5.780  10.217   8.869 -0.1738  0.3222 -0.0237
   81CHOL   SM3  723   5.932  10.245   9.096  0.3969  0.3960  0.1799
   81CHOL   SM4  724   5.756  10.373   9.283 -0.0001  0.2241 -0.1501
   81CHOL   SM5  725   5.937  10.414   9.482 -0.0304 -0.4105  0.1781
   81CHOL   SM6  726   5.706  10.179   9.287 -0.1228  0.4608  0.3132
   81CHOL   SM7  727   5.754  10.576   9.640 -0.0147 -0.0198  0.0389
   81CHOL   SM8  728   5.916  10.762   9.813 -0.0157  0.1587 -0.1999
   81CHOL   SM9  729   6.081  10.957   9.805  0.1840  0.2525 -0.1776
   82CHOL   GL1  730   9.759   8.222   8.701  0.1638  0.2457 -0.0118
   82CHOL   SM2  731   9.678   8.307   8.858  0.0496 -0.2964 -0.0973
   82CHOL   SM3  732   9.733   8.557   8.932 -0.1989  0.2119 -0.2274
   82CHOL   SM4  733   9.662   8.542   9.210  0.2064  0.1846 -0.0080
   82CHOL   SM5  734   9.676   8.799   9.271 -0.2302  0.1286 -0.5215
   82CHOL   SM6  735   9.844   8.472   9.176 -0.1945  0.2296  0.0589
   82CHOL   SM7  736   9.554   8.767   9.535 -0.2470 -0.5207 -0.3674
   82CHOL   SM8  737   9.544   8.974   9.695 -0.0156  0.0546  0.2550
   82CHOL   SM9  738   9.582   9.254   9.804  0.0763  0.2516 -0.1314
   83CHOL   GL1  739  15.046  16.269   8.234  0.2174  0.0092  0.1520
   83CHOL   SM2  740  15.067  16.342   8.380  0.0757  0.0259 -0.2590
   83CHOL   SM3  741  15.086  16.323   8.639 -0.2872 -0.1335 -0.2232
   83CHOL   SM4  742  14.997  16.553   8.780  0.0523  0.0069 -0.1137
   83CHOL   SM5  743  15.066  16.497   9.035  0.3355 -0.5859 -0.0397
   83CHOL   SM6  744  14.857  16.445   8.723  0.3023  0.3590  0.0563
   83CHOL   SM7  745  14.897  16.724   9.136 -0.0120  0.0927  0.2031
   83CHOL   SM8  746  14.921  16.779   9.393  0.1362  0.3048 -0.1600
   83CHOL   SM9  747  15.022  16.845   9.641  0.0700 -0.0816 -0.0231
   84CHOL   GL1  748   3.782  12.135   8.825 -0.3256  0.0025  0.0555
   84CHOL   SM2  749   3.701  12.155   9.005  0.1436 -0.0637 -0.1518
   84CHOL   SM3  750   3.526  12.330   9.077 -0.3507  0.2819 -0.2810
   84CHOL   SM4  751   3.541  12.311   9.367 -0.0495 -0.1745 -0.0696
   84CHOL   SM5  752   3.338  12.467   9.430  0.0385 -0.1661  0.2277
   84CHOL   SM6  753   3.688  12.428   9.295 -0.0577  0.3618 -0.1188
   84CHOL   SM7  754   3.368  12.429   9.713 -0.1332 -0.1549 -0.3735
   84CHOL   SM8  755   3.177  12.594   9.821 -0.2842  0.1905 -0.5030
   84CHOL   SM9  756   2.983  12.820   9.963  0.2609  0.0269 -0.0669
   85CHOL   GL1  757   4.480  16.122   8.378 -0.1307 -0.1625  0.0792
   85CHOL   SM2  758   4.492  16.071   8.541 -0.1229  0.0156  0.0263
   85CHOL   SM3  759   4.389  16.098   8.780 -0.0687  0.2014 -0.2506
   85CHOL   SM4  760   4.578  15.970   8.964  0.0286 -0.0645  0.2392
   85CHOL   SM5  761   4.430  15.994   9.186 -0.1712 -0.0183 -0.0219
   85CHOL   SM6  762   4.647  16.164   8.921  0.0451  0.0153  0.0149
   85CHOL   SM7  763   4.633  15.822   9.321 -0.1425  0.0019  0.3416
   85CHOL   SM8  764   4.507  15.617   9.440  0.4745  0.1207  0.1709
   85CHOL   SM9  765   4.406  15.373   9.478 -0.2058 -0.1251 -0.0597
   86CHOL   GL1  766   6.337  13.556   8.626  0.3057 -0.2655  0.2172
   86CHOL   SM2  767   6.395  13.656   8.763  0.0230  0.0349  0.0862
   86CHOL   SM3  768   6.443  13.592   9.023  0.4169 -0.1959 -0.5308
   86CHOL   SM4  769   6.390  13.840   9.166  0.2274  0.1329 -0.0893
   86CHOL   SM5  770   6.502  13.758   9.413  0.2555 -0.0881  0.0732
   86CHOL   SM6  771   6.220  13.738   9.141  0.0859 -0.0227  0.1358
   86CHOL   SM7  772   6.407  13.999   9.547  0.6245 -0.1455 -0.0422
   86CHOL   SM8  773   6.251  13.902   9.801  0.1390 -0.3094  0.0546
   86CHOL   SM9  774   6.130  13.706   9.929  0.4107  0.1585  0.0046
   87CHOL   GL1  775   3.945   6.684   8.881 -0.1998  0.0848  0.2525
   87CHOL   SM2  776   3.939   6.807   9.014 -0.0273  0.0061  0.0559
   87CHOL   SM3  777   3.874   6.768   9.279 -0.1605 -0.0041  0.1335
   87CHOL   SM4  778   3.824   7.032   9.376  0.1578  0.0669  0.1156
   87CHOL   SM5  779   3.806   6.977   9.631 -0.0372 -0.0715  0.1514
   87CHOL   SM6  780   3.664   6.979   9.277  0.3767  0.4691  0.0294
   87CHOL   SM7  781   3.751   7.256   9.706  0.2211  0.1896 -0.6622
   87CHOL   SM8  782   3.481   7.339   9.725 -0.0290 -0.0289 -0.1287
   87CHOL   SM9  783   3.208   7.470   9.706 -0.3096 -0.1524 -0.0124
   88CHOL   GL1  784  15.580   6.432   8.735 -0.2462  0.0694 -0.2390
   88CHOL   SM2  785  15.589   6.415   8.916  0.2287  0.0068  0.3931
   88CHOL   SM3  786  15.515   6.525   9.137 -0.2676  0.1813  0.0910
   88CHOL   SM4  787  15.713   6.446   9.333  0.1020  0.1465 -0.0973
   88CHOL   SM5  788  15.600   6.531   9.555 -0.0090  0.0777  0.4658
   88CHOL   SM6  789  15.776   6.594   9.228  0.2563  0.0141 -0.3473
   88CHOL   SM7  790  15.816   6.414   9.720 -0.6542 -0.1453 -0.1101
   88CHOL   SM8  791  15.910   6.616   9.906 -0.7877 -0.0854  0.5522
   88CHOL   SM9  792  16.140   6.713   9.812 -0.3178  0.1441 -0.1400
   89CHOL   GL1  793   4.512  18.631   8.698  0.0591  0.0145  0.1177
   89CHOL   SM2  794   4.418  18.644   8.860  0.3672 -0.0259 -0.0332
   89CHOL   SM3  795   4.473  18.614   9.110 -0.0526 -0.0378 -0.1463
   89CHOL   SM4  796   4.220  18.641   9.246  0.0078  0.1255  0.0225
   89CHOL   SM5  797   4.308  18.610   9.499  0.3511  0.1881 -0.2064
   89CHOL   SM6  798   4.233  18.458   9.169  0.2538  0.1793 -0.3401
   89CHOL   SM7  799   4.057  18.655   9.624  0.3858 -0.1511  0.3426
   89CHOL   SM8  800   4.065  18.543   9.900  0.1826 -0.3304 -0.4347
   89CHOL   SM9  801   4.059  18.292  10.000 -0.2376  0.0580  0.0601
   90CHOL   GL1  802  12.529   7.075   8.553 -0.0450  0.1100 -0.0660
   90CHOL   SM2  803  12.464   7.149   8.697  0.0092 -0.4525 -0.0170
   90CHOL   SM3  804  12.389   7.056   8.949  0.0895  0.1287 -0.1534
   90CHOL   SM4  805  12.314   7.309   9.073 -0.0690 -0.1200 -0.1043
   90CHOL   SM5  806  12.246   7.208   9.313  0.1394 -0.3950  0.3067
   90CHOL   SM6  807  12.171   7.261   8.946  0.0135 -0.3309 -0.0299
   90CHOL   SM7  808  12.193   7.460   9.437 -0.0286 -0.1927  0.2340
   90CHOL   SM8  809  12.144   7.466   9.723  0.0681  0.5474  0.1478
   90CHOL   SM9  810  12.070   7.642   9.921  0.1581  0.3232 -0.1482
   91CHOL   GL1  811  12.483   8.605   8.606  0.2369 -0.0475  0.0517
   91CHOL   SM2  812  12.375   8.626   8.755 -0.3935  0.1049  0.4263
   91CHOL   SM3  813  12.380   8.578   9.008  0.1345 -0.0938 -0.0937
   91CHOL   SM4  814  12.100   8.552   9.074 -0.0441  0.2041  0.0298
   91CHOL   SM5  815  12.116   8.541   9.350  0.1572 -0.0774  0.1566
   91CHOL   SM6  816  12.165   8.380   9.013 -0.2010 -0.2333  0.1316
   91CHOL   SM7  817  11.833   8.512   9.385 -0.0383 -0.2899 -0.1347
   91CHOL   SM8  818  11.761   8.416   9.664  0.3733  0.0515 -0.3876
   91CHOL   SM9  819  11.736   8.520   9.961 -0.0753  0.1183 -0.1066
   92CHOL   GL1  820  17.056   3.095   8.544  0.1659  0.1175  0.0473
   92CHOL   SM2  821  17.093   2.966   8.676  0.1324 -0.3139  0.2378
   92CHOL   SM3  822  16.966   2.887   8.894  0.0660 -0.6301 -0.1186
   92CHOL   SM4  823  17.171   2.722   9.017 -0.0088 -0.2547 -0.0807
   92CHOL   SM5  824  17.018   2.631   9.227 -0.3212  0.3109  0.0294
   92CHOL   SM6  825  17.193   2.918   9.065  0.1514 -0.4063 -0.1522
   92CHOL   SM7  826  17.240   2.456   9.308  0.0866 -0.1062 -0.2563
   92CHOL   SM8  827  17.178   2.387   9.596 -0.1350 -0.2062 -0.3740
   92CHOL   SM9  828  17.197   2.449   9.942  0.1415  0.0192 -0.0498
   93CHOL   GL1  829   2.394  15.781   8.609 -0.0892  0.1690  0.0103
   93CHOL   SM2  830   2.329  15.740   8.775  0.2676 -0.0544  0.1333
   93CHOL   SM3  831   2.250  15.837   9.002  0.1942  0.1579 -0.4601
   93CHOL   SM4  832   2.316  15.639   9.197 -0.0290  0.0816  0.0792
   93CHOL   SM5  833   2.185  15.737   9.411  0.0518  0.0341  0.1497
   93CHOL   SM6  834   2.471  15.720   9.157  0.0724 -0.1179  0.0452
   93CHOL   SM7  835   2.235  15.497   9.575  0.1276 -0.0496 -0.5054
   93CHOL   SM8  836   2.052  15.485   9.766 -0.0226 -0.3963  0.3757
   93CHOL   SM9  837   1.814  15.317   9.763 -0.0024  0.0206  0.2329
   94CHOL   GL1  838  10.451  15.556   8.453  0.1266  0.3439  0.2739
   94CHOL   SM2  839  10.432  15.616   8.632 -0.5085 -0.2384 -0.0763
   94CHOL   SM3  840  10.258  15.565   8.824 -0.3424  0.1040 -0.0349
   94CHOL   SM4  841  10.372  15.716   9.039  0.0383 -0.1143  0.1852
   94CHOL   SM5  842  10.196  15.633   9.225 -0.0977  0.4061 -0.1453
   94CHOL   SM6  843  10.268  15.827   8.935 -0.2069  0.3002 -0.3908
   94CHOL   SM7  844  10.324  15.774   9.438 -0.0439 -0.1575  0.0561
   94CHOL   SM8  845  10.095  15.882   9.579  0.0408  0.3325  0.2346
   94CHOL   SM9  846   9.914  16.025   9.734  0.2081 -0.0340  0.3149
   95CHOL   GL1  847   0.886   6.724   8.790 -0.1045 -0.0921  0.3529
   95CHOL   SM2  848   0.897   6.697   8.967  0.1127 -0.0264  0.6189
   95CHOL   SM3  849   0.749   6.725   9.182 -0.1198  0.0953  0.4845
   95CHOL   SM4  850   0.930   6.662   9.393  0.0553 -0.0525 -0.1011
   95CHOL   SM5  851   0.768   6.671   9.603  0.4028 -0.2269  0.2504
   95CHOL   SM6  852   0.970   6.860   9.339 -0.1729  0.3186  0.0174
   95CHOL   SM7  853   0.977   6.575   9.780 -0.1577  0.1301 -0.2327
   95CHOL   SM8  854   0.847   6.579  10.071  0.0416  0.4121 -0.1690
   95CHOL   SM9  855   0.623   6.660  10.268 -0.0914 -0.1464  0.1005
   96CHOL   GL1  856   1.222   5.349   8.848  0.0401 -0.0252  0.2365
   96CHOL   SM2  857   1.247   5.283   9.025  0.1237  0.0123 -0.1143
   96CHOL   SM3  858   1.199   5.384   9.266  0.0661 -0.1657 -0.2085
   96CHOL   SM4  859   1.430   5.286   9.424  0.0305 -0.1004 -0.1022
   96CHOL   SM5  860   1.336   5.359   9.666 -0.3866 -0.0735 -0.0294
   96CHOL   SM6  861   1.468   5.449   9.332  0.2242 -0.3572  0.3242
   96CHOL   SM7  862   1.570   5.245   9.814  0.1155 -0.0044  0.2731
   96CHOL   SM8  863   1.569   4.936   9.936 -0.4382  0.1860  0.0671
   96CHOL   SM9  864   1.480   4.654   9.970 -0.1640  0.0640  0.0313
   97CHOL   GL1  865   4.373   5.856   8.774 -0.1078  0.2278 -0.0177
   97CHOL   SM2  866   4.390   5.808   8.962 -0.6787  0.1210 -0.0578
   97CHOL   SM3  867   4.594   5.676   9.078  0.4496  0.1708  0.1547
   97CHOL   SM4  868   4.457   5.584   9.319 -0.0354 -0.0234 -0.0082
   97CHOL   SM5  869   4.667   5.510   9.464 -0.0940  0.3276  0.0105
   97CHOL   SM6  870   4.412   5.472   9.186  0.0243 -0.2964  0.0532
   97CHOL   SM7  871   4.523   5.430   9.703 -0.1163 -0.4451  0.4114
   97CHOL   SM8  872   4.713   5.502   9.924 -0.1332  0.2270 -0.0174
   97CHOL   SM9  873   5.001   5.645   9.916  0.0272  0.0601 -0.3551
   98CHOL   GL1  874  12.934   5.622   8.700 -0.0259  0.1751  0.0469
   98CHOL   SM2  875  12.972   5.609   8.862 -0.3704  0.2723  0.0362
   98CHOL   SM3  876  12.936   5.424   9.061  0.2787 -0.1054  0.2808
   98CHOL   SM4  877  12.995   5.575   9.301  0.0671 -0.0261 -0.0633
   98CHOL   SM5  878  12.991   5.372   9.467 -0.3002  0.1225 -0.2796
   98CHOL   SM6  879  12.801   5.608   9.248 -0.1421  0.2251 -0.1404
   98CHOL   SM7  880  13.067   5.535   9.698 -0.0710  0.4372  0.3532
   98CHOL   SM8  881  13.292   5.477   9.758  0.0172 -0.0049  0.1656
   98CHOL   SM9  882  13.589   5.406   9.785 -0.0515  0.2264 -0.0118
   99CHOL   GL1  883   9.171  13.057   8.500  0.1675 -0.3450  0.3162
   99CHOL   SM2  884   9.086  13.046   8.663 -0.5270 -0.4517 -0.5426
   99CHOL   SM3  885   8.908  13.106   8.821 -0.2539  0.0996 -0.0431
   99CHOL   SM4  886   9.011  13.087   9.086 -0.0937 -0.0856 -0.1467
   99CHOL   SM5  887   8.781  13.102   9.222 -0.2748 -0.3683 -0.3214
   99CHOL   SM6  888   9.050  13.259   9.026  0.1860 -0.0374 -0.1173
   99CHOL   SM7  889   8.883  13.068   9.480  0.3149  0.2352 -0.0309
   99CHOL   SM8  890   8.648  12.919   9.625  0.0284 -0.1163 -0.0566
   99CHOL   SM9  891   8.412  12.928   9.790  0.2790 -0.1329  0.2010
  100CHOL   GL1  892  16.928   6.943   8.487 -0.2209  0.0876 -0.0208
  100CHOL   SM2  893  16.922   6.960   8.671 -0.1575 -0.1307  0.2350
  100CHOL   SM3  894  17.076   6.801   8.842 -0.1068  0.4139 -0.0851
  100CHOL   SM4  895  17.068   6.928   9.089 -0.0080  0.0092  0.0284
  100CHOL   SM5  896  17.191   6.767   9.259  0.1324  0.1101  0.3527
  100CHOL   SM6  897  16.899   6.859   9.061  0.0740  0.4133 -0.2729
  100CHOL   SM7  898  17.200   6.944   9.489  0.1884  0.2658  0.3368
  100CHOL   SM8  899  17.433   6.780   9.644 -0.0336  0.2704  0.0288
  100CHOL   SM9  900  17.623   6.571   9.601  0.2533 -0.2395 -0.3384
  101CHOL   GL1  901  14.217  12.193   8.663 -0.2806  0.0271  0.0130
  101CHOL   SM2  902  14.203  12.201   8.841  0.1108 -0.1062  0.3708
  101CHOL   SM3  903  14.263  12.058   9.053  0.0645  0.4484 -0.0610
  101CHOL   SM4  904  14.062  12.105   9.252 -0.0418  0.0717  0.0578
  101CHOL   SM5  905  14.167  11.992   9.457 -0.4356 -0.0736 -0.3534
  101CHOL   SM6  906  13.986  11.970   9.123  0.0168 -0.2670 -0.0832
  101CHOL   SM7  907  13.944  12.067   9.635 -0.3222  0.1820  0.0006
  101CHOL   SM8  908  13.887  11.810   9.777 -0.0582  0.1223 -0.0813
  101CHOL   SM9  909  13.941  11.511   9.777  0.0444  0.1528  0.1682
  102CHOL   GL1  910   7.347   7.354   8.947 -0.1908 -0.1131  0.2453
  102CHOL   SM2  911   7.328   7.239   9.090 -0.1048  0.2490 -0.2636
  102CHOL   SM3  912   7.489   7.257   9.326 -0.0310 -0.1266  0.0788
  102CHOL   SM4  913   7.434   6.997   9.439 -0.0665 -0.2174 -0.1051
  102CHOL   SM5  914   7.563   7.024   9.675  0.1325 -0.0485 -0.2905
  102CHOL   SM6  915   7.584   6.978   9.305 -0.0566  0.2410  0.2758
  102CHOL   SM7  916   7.489   6.760   9.777 -0.0671 -0.3093 -0.0402
  102CHOL   SM8  917   7.626   6.676   9.935  0.0546 -0.1967 -0.2623
  102CHOL   SM9  918   7.902   6.662  10.045 -0.1932  0.1042 -0.1741
  103CHOL   GL1  919   1.234  15.095   8.471 -0.1641  0.1987  0.0370
  103CHOL   SM2  920   1.260  15.048   8.644  0.0494 -0.0006 -0.1965
  103CHOL   SM3  921   1.104  14.972   8.844 -0.0370  0.3208  0.1524
  103CHOL   SM4  922   1.276  14.979   9.069  0.0760  0.0505 -0.0698
  103CHOL   SM5  923   1.136  14.884   9.263  0.1332  0.4093 -0.1268
  103CHOL   SM6  924   1.217  15.167   9.041  0.1314  0.1455  0.0467
  103CHOL   SM7  925   1.354  14.877   9.453  0.4768 -0.4267 -0.2411
  103CHOL   SM8  926   1.269  14.921   9.718  0.3464  0.1001  0.1289
  103CHOL   SM9  927   1.302  14.931   9.995 -0.0691  0.0097  0.2615
  104CHOL   GL1  928  13.508   4.025   8.335  0.0574  0.1868 -0.0910
  104CHOL   SM2  929  13.499   4.006   8.531 -0.5161  0.2683 -0.2689
  104CHOL   SM3  930  13.302   4.136   8.681 -0.1034  0.0978  0.1596
  104CHOL   SM4  931  13.386   4.059   8.935  0.1379 -0.1054 -0.1297
  104CHOL   SM5  932  13.193   4.173   9.083  0.0353  0.1350  0.0525
  104CHOL   SM6  933  13.508   4.215   8.895 -0.4959  0.0369  0.0759
  104CHOL   SM7  934  13.260   4.005   9.303 -0.0326 -0.0465  0.2205
  104CHOL   SM8  935  13.394   4.132   9.488 -0.0420  0.4370  0.3263
  104CHOL   SM9  936  13.603   4.313   9.591  0.1564  0.0770 -0.0774
  105CHOL   GL1  937  16.881   7.873   8.599 -0.0786  0.2172 -0.0919
  105CHOL   SM2  938  16.950   7.877   8.759 -0.1728 -0.1968  0.2638
  105CHOL   SM3  939  16.961   7.763   8.995  0.1896  0.1208  0.1633
  105CHOL   SM4  940  16.971   7.955   9.204  0.0027 -0.2495 -0.1463
  105CHOL   SM5  941  17.032   7.797   9.412 -0.1862 -0.2337  0.1865
  105CHOL   SM6  942  16.782   7.948   9.148 -0.2998  0.2017  0.1623
  105CHOL   SM7  943  17.040   8.008   9.594 -0.4459 -0.0669 -0.4511
  105CHOL   SM8  944  17.258   8.055   9.716 -0.0019  0.3000  0.0360
  105CHOL   SM9  945  17.578   7.988   9.626  0.0793 -0.0099 -0.0673
  106CHOL   GL1  946   8.266   8.511   8.754  0.0198  0.0534 -0.1417
  106CHOL   SM2  947   8.285   8.638   8.881 -0.0151 -0.0263 -0.3698
  106CHOL   SM3  948   8.459   8.639   9.101 -0.4404  0.0013 -0.2066
  106CHOL   SM4  949   8.339   8.859   9.261  0.0858  0.0631  0.0029
  106CHOL   SM5  950   8.514   8.890   9.450  0.0340  0.2609  0.3860
  106CHOL   SM6  951   8.244   8.696   9.285 -0.0471 -0.3304  0.2428
  106CHOL   SM7  952   8.401   9.113   9.576  0.8127 -0.0654 -0.3506
  106CHOL   SM8  953   8.526   9.201   9.795 -0.0898 -0.2113 -0.1511
  106CHOL   SM9  954   8.657   9.453   9.906  0.1329 -0.1015  0.1848
  107CHOL   GL1  955  13.775   1.872   8.619 -0.3166  0.0054 -0.2531
  107CHOL   SM2  956  13.758   1.801   8.781  0.2913 -0.0592 -0.1549
  107CHOL   SM3  957  13.593   1.828   8.996  0.0141  0.1518  0.0994
  107CHOL   SM4  958  13.717   1.637   9.181 -0.2495  0.0869  0.1480
  107CHOL   SM5  959  13.547   1.674   9.395  0.0196  0.4987  0.1587
  107CHOL   SM6  960  13.827   1.810   9.188  0.1324 -0.1560  0.0341
  107CHOL   SM7  961  13.703   1.471   9.542  0.2029  0.1152  0.2029
  107CHOL   SM8  962  13.610   1.471   9.774 -0.0957  0.4718 -0.0898
  107CHOL   SM9  963  13.667   1.420  10.094 -0.3584  0.1165  0.1318
  108CHOL   GL1  964   3.091   9.406   8.736  0.0046  0.1953  0.2783
  108CHOL   SM2  965   3.056   9.435   8.917  0.0039  0.2384  0.1730
  108CHOL   SM3  966   3.196   9.499   9.128 -0.0224  0.0935 -0.0082
  108CHOL   SM4  967   3.045   9.367   9.342 -0.1267  0.0696 -0.0582
  108CHOL   SM5  968   3.182   9.471   9.546 -0.1129 -0.3380  0.0853
  108CHOL   SM6  969   3.170   9.237   9.250 -0.2957 -0.3031  0.3881
  108CHOL   SM7  970   3.018   9.344   9.735  0.2487 -0.2726  0.6683
  108CHOL   SM8  971   3.130   9.190   9.962  0.0506 -0.0673  0.1217
  108CHOL   SM9  972   3.277   9.000  10.105 -0.1869 -0.0427 -0.0664
  109CHOL   GL1  973  17.889  10.289   8.790  0.0233 -0.0040  0.1335
  109CHOL   SM2  974  17.829  10.272   8.949 -0.0137 -0.3254 -0.4065
  109CHOL   SM3  975  17.831  10.311   9.207  0.3201 -0.1802 -0.0168
  109CHOL   SM4  976  17.692  10.100   9.339 -0.2934 -0.0490 -0.0547
  109CHOL   SM5  977  17.696  10.210   9.591  0.2628 -0.1472  0.2556
  109CHOL   SM6  978  17.847  10.029   9.293  0.0095  0.4423  0.0969
  109CHOL   SM7  979  17.539   9.991   9.709  0.0973 -0.0227 -0.3347
  109CHOL   SM8  980  17.455  10.010   9.995  0.1274  0.2121  0.1120
  109CHOL   SM9  981  17.557  10.061  10.268 -0.2510 -0.1043 -0.0385
  110CHOL   GL1  982  14.820   4.802   8.747  0.0809  0.0971  0.2596
  110CHOL   SM2  983  14.755   4.892   8.913  0.3117  0.0819 -0.1619
  110CHOL   SM3  984  14.753   4.745   9.163  0.1858 -0.0347 -0.0700
  110CHOL   SM4  985  14.555   4.915   9.293  0.0093  0.0445  0.0353
  110CHOL   SM5  986  14.563   4.813   9.535  0.2123  0.1253 -0.2546
  110CHOL   SM6  987  14.459   4.779   9.173  0.4843 -0.1123 -0.2073
  110CHOL   SM7  988  14.354   4.992   9.637  0.0643 -0.2880 -0.2651
  110CHOL   SM8  989  14.377   4.902   9.919 -0.1240  0.0438  0.1324
  110CHOL   SM9  990  14.398   4.793  10.192 -0.0704 -0.2015 -0.0925
  111CHOL   GL1  991  11.073   9.262   8.759  0.0481  0.0463  0.0496
  111CHOL   SM2  992  11.126   9.204   8.919  0.0101  0.0999  0.0244
  111CHOL   SM3  993  11.085   9.165   9.171 -0.0284  0.0402 -0.1202
  111CHOL   SM4  994  11.312   9.047   9.285 -0.0658  0.0635 -0.0498
  111CHOL   SM5  995  11.241   9.007   9.535 -0.0969 -0.1669  0.2277
  111CHOL   SM6  996  11.355   9.234   9.262 -0.2398 -0.0908  0.0631
  111CHOL   SM7  997  11.498   8.880   9.603  0.0780 -0.0881 -0.0740
  111CHOL   SM8  998  11.447   8.736   9.857 -0.1152 -0.4786  0.0504
  111CHOL   SM9  999  11.365   8.476   9.924  0.4309 -0.0648  0.1226
  112CHOL   GL1 1000   2.143  14.566   8.549  0.1648  0.1869 -0.4463
  112CHOL   SM2 1001   2.149  14.568   8.748 -0.3211  0.2228  0.1791
  112CHOL   SM3 1002   2.158  14.337   8.904 -0.3405 -0.0690  0.4866
  112CHOL   SM4 1003   2.062  14.443   9.149 -0.0051 -0.0345 -0.0095
  112CHOL   SM5 1004   2.098  14.245   9.312 -0.4063 -0.2865 -0.5379
  112CHOL   SM6 1005   1.904  14.391   9.039 -0.0033  0.2048  0.2743
  112CHOL   SM7 1006   1.991  14.374   9.540  0.0553  0.1410  0.0151
  112CHOL   SM8 1007   2.014  14.234   9.735  0.4024 -0.0538 -0.1633
  112CHOL   SM9 1008   2.154  14.020   9.912 -0.0956 -0.0713 -0.3899
  113CHOL   GL1 1009  11.758  10.673   8.700  0.1078 -0.1905  0.0313
  113CHOL   SM2 1010  11.834  10.631   8.868  0.1318 -0.0092 -0.0753
  113CHOL   SM3 1011  11.743  10.735   9.107  0.0351 -0.0160 -0.0776
  113CHOL   SM4 1012  11.962  10.651   9.283 -0.2510 -0.2457  0.0738
  113CHOL   SM5 1013  11.852  10.700   9.511 -0.0597 -0.0633  0.1102
  113CHOL   SM6 1014  12.021  10.812   9.195 -0.0761 -0.2220  0.0746
  113CHOL   SM7 1015  12.073  10.596   9.667  0.0454  0.0113  0.0263
  113CHOL   SM8 1016  12.041  10.525   9.929 -0.1850 -0.1949 -0.2213
  113CHOL   SM9 1017  11.923  10.395  10.154  0.0650 -0.0599  0.0311
  114CHOL   GL1 1018  14.242   6.268   8.615  0.1432  0.4523  0.0154
  114CHOL   SM2 1019  14.187   6.298   8.787  0.1799  0.2324 -0.0010
  114CHOL   SM3 1020  14.184   6.498   8.961  0.4658  0.3918 -0.5594
  114CHOL   SM4 1021  14.072   6.365   9.196  0.1383  0.1046 -0.1785
  114CHOL   SM5 1022  14.065   6.572   9.359 -0.4839  0.3757  0.0320
  114CHOL   SM6 1023  14.273   6.316   9.187 -0.0376 -0.1929  0.3645
  114CHOL   SM7 1024  13.967   6.434   9.590 -0.2556 -0.1187 -0.0004
  114CHOL   SM8 1025  14.006   6.589   9.864  0.0084  0.0743 -0.2239
  114CHOL   SM9 1026  14.041   6.684  10.133  0.0269 -0.1806  0.3344
  115CHOL   GL1 1027  16.530  11.284   8.863  0.1190  0.1961  0.1322
  115CHOL   SM2 1028  16.509  11.282   9.040 -0.2274  0.0629  0.0595
  115CHOL   SM3 1029  16.565  11.437   9.255  0.1556  0.0992 -0.3929
  115CHOL   SM4 1030  16.599  11.238   9.468  0.0912 -0.0166 -0.0021
  115CHOL   SM5 1031  16.624  11.396   9.679  0.5554  0.2666 -0.2695
  115CHOL   SM6 1032  16.770  11.246   9.357 -0.0340  0.1017 -0.2247
  115CHOL   SM7 1033  16.657  11.163   9.850 -0.0450  0.1701  0.0618
  115CHOL   SM8 1034  16.685  11.295  10.130 -0.0580  0.6042 -0.1129
  115CHOL   SM9 1035  16.746  11.376  10.396  0.2495  0.1417 -0.0021
  116CHOL   GL1 1036  11.862  13.816   8.658  0.0254 -0.1701 -0.0053
  116CHOL   SM2 1037  11.767  13.830   8.819  0.3309  0.0036 -0.3031
  116CHOL   SM3 1038  11.794  13.892   9.065  0.0265 -0.1520 -0.2344
  116CHOL   SM4 1039  11.598  13.747   9.223 -0.1274  0.1719  0.0826
  116CHOL   SM5 1040  11.632  13.856   9.455 -0.0652  0.0841 -0.1642
  116CHOL   SM6 1041  11.746  13.631   9.195 -0.0872 -0.0910 -0.1282
  116CHOL   SM7 1042  11.450  13.698   9.620 -0.0315  0.0568  0.3368
  116CHOL   SM8 1043  11.450  13.769   9.882 -0.2365 -0.4938 -0.1255
  116CHOL   SM9 1044  11.352  13.677  10.189 -0.0242 -0.2163 -0.1461
  117CHOL   GL1 1045   2.379  10.210   8.708  0.0260  0.1795 -0.1667
  117CHOL   SM2 1046   2.349  10.267   8.880 -0.4642 -0.1204 -0.4642
  117CHOL   SM3 1047   2.506  10.301   9.092 -0.1927  0.1574  0.0185
  117CHOL   SM4 1048   2.325  10.302   9.313  0.0492  0.1472  0.1537
  117CHOL   SM5 1049   2.480  10.375   9.511 -0.1744 -0.1183 -0.0813
  117CHOL   SM6 1050   2.364  10.117   9.260 -0.0406  0.4402  0.0559
  117CHOL   SM7 1051   2.280  10.359   9.716 -0.0432 -0.1986  0.2403
  117CHOL   SM8 1052   2.368  10.173   9.897 -0.0074 -0.3025 -0.1116
  117CHOL   SM9 1053   2.555  10.070  10.134  0.0317 -0.5459 -0.0565
  118CHOL   GL1 1054  17.563  14.718   8.479  0.2781  0.0858 -0.0601
  118CHOL   SM2 1055  17.514  14.719   8.659  0.1556  0.2041 -0.0746
  118CHOL   SM3 1056  17.629  14.604   8.878  0.5337  0.1284 -0.1787
  118CHOL   SM4 1057  17.424  14.635   9.071 -0.1163 -0.1966  0.0038
  118CHOL   SM5 1058  17.547  14.547   9.293  0.1842  0.2022  0.2253
  118CHOL   SM6 1059  17.367  14.478   8.965  0.1190  0.3820  0.2716
  118CHOL   SM7 1060  17.323  14.614   9.467 -0.2449  0.1493  0.0450
  118CHOL   SM8 1061  17.398  14.529   9.745 -0.6474  0.4082 -0.0715
  118CHOL   SM9 1062  17.289  14.456  10.005  0.2979 -0.0277  0.0713
  119CHOL   GL1 1063  16.559   1.060   8.473  0.1129  0.1676  0.0338
  119CHOL   SM2 1064  16.586   1.078   8.648  0.2487  0.1218 -0.0454
  119CHOL   SM3 1065  16.699   1.211   8.830  0.4086  0.2350 -0.2802
  119CHOL   SM4 1066  16.617   1.114   9.082  0.0805  0.0309  0.2581
  119CHOL   SM5 1067  16.742   1.274   9.251 -0.1820  0.0896  0.0921
  119CHOL   SM6 1068  16.748   0.997   9.017  0.0095  0.0493 -0.1297
  119CHOL   SM7 1069  16.626   1.165   9.492  0.1736 -0.1082 -0.3269
  119CHOL   SM8 1070  16.709   1.335   9.687 -0.3311 -0.1821  0.3195
  119CHOL   SM9 1071  16.771   1.443   9.927  0.0423 -0.0936 -0.1320
  120CHOL   GL1 1072   6.773  18.036   8.678 -0.1564  0.1106 -0.2937
  120CHOL   SM2 1073   6.646  18.028   8.811  0.2121  0.1102 -0.4452
  120CHOL   SM3 1074   6.385  18.090   8.812  0.0281  0.3582 -0.0198
  120CHOL   SM4 1075   6.317  18.117   9.086  0.0960  0.0156  0.0114
  120CHOL   SM5 1076   6.046  18.151   9.056 -0.1579 -0.4601 -0.0856
  120CHOL   SM6 1077   6.391  18.289   9.017 -0.0855  0.0847 -0.3973
  120CHOL   SM7 1078   5.990  18.188   9.340 -0.0975 -0.4864  0.4742
  120CHOL   SM8 1079   5.698  18.118   9.395  0.2068 -0.3819 -0.5043
  120CHOL   SM9 1080   5.499  18.121   9.573 -0.0030  0.1793  0.0074
  121CHOL   GL1 1081  17.743   4.100   8.568  0.2728  0.4813  0.0078
  121CHOL   SM2 1082  17.754   4.164   8.759 -0.2129  0.1109 -0.0626
  121CHOL   SM3 1083  17.777   4.002   8.973 -0.1003  0.2347  0.2865
  121CHOL   SM4 1084  17.692   4.168   9.182  0.0778  0.2862 -0.0961
  121CHOL   SM5 1085  17.761   4.030   9.398  0.0885  0.3296 -0.1093
  121CHOL   SM6 1086  17.543   4.111   9.099 -0.3357  0.6114  0.1232
  121CHOL   SM7 1087  17.664   4.221   9.599 -0.0877  0.3353 -0.0851
  121CHOL   SM8 1088  17.832   4.247   9.816 -0.2224  0.1418 -0.2104
  121CHOL   SM9 1089  18.082   4.322   9.997  0.0652 -0.1888 -0.2718
  122CHOL   GL1 1090   2.906   3.475   8.457  0.2414 -0.0570  0.0702
  122CHOL   SM2 1091   2.895   3.523   8.638 -0.1232 -0.0871  0.0830
  122CHOL   SM3 1092   2.972   3.730   8.766 -0.0061 -0.3758 -0.1566
  122CHOL   SM4 1093   3.023   3.639   9.038 -0.1133  0.0069 -0.0275
  122CHOL   SM5 1094   3.055   3.870   9.164  0.0822 -0.0194  0.0252
  122CHOL   SM6 1095   3.181   3.597   8.926 -0.1157 -0.1695 -0.1373
  122CHOL   SM7 1096   3.135   3.749   9.411  0.3680  0.0075  0.0654
  122CHOL   SM8 1097   3.238   3.987   9.536  0.2054 -0.2810  0.3576
  122CHOL   SM9 1098   3.235   4.293   9.514 -0.0652  0.0363  0.1368
  123CHOL   GL1 1099  18.380   8.029   8.725  0.3426 -0.1566  0.2056
  123CHOL   SM2 1100  18.294   8.054   8.886  0.3952 -0.0061  0.0584
  123CHOL   SM3 1101  18.353   8.122   9.127 -0.4063 -0.4021 -0.0532
  123CHOL   SM4 1102  18.195   7.953   9.305  0.1671  0.0888  0.3313
  123CHOL   SM5 1103  18.237   8.087   9.537 -0.1049  0.0946 -0.0326
  123CHOL   SM6 1104  18.348   7.865   9.253  0.1457 -0.0359 -0.5081
  123CHOL   SM7 1105  18.034   7.933   9.674  0.1129 -0.4702  0.3321
  123CHOL   SM8 1106  17.952   7.995   9.982  0.1278 -0.0711  0.4183
  123CHOL   SM9 1107  17.714   8.102  10.124 -0.0347  0.0320 -0.1089
  124CHOL   GL1 1108   1.268  16.737   8.521 -0.0922 -0.2296  0.0225
  124CHOL   SM2 1109   1.256  16.626   8.673 -0.3447  0.3139 -0.4211
  124CHOL   SM3 1110   1.348  16.642   8.917  0.2179 -0.1049  0.4559
  124CHOL   SM4 1111   1.289  16.375   9.011 -0.0962 -0.0107  0.0435
  124CHOL   SM5 1112   1.364  16.400   9.260  0.4061  0.3014 -0.0051
  124CHOL   SM6 1113   1.466  16.365   8.914 -0.0172 -0.0385  0.1259
  124CHOL   SM7 1114   1.276  16.127   9.331 -0.2353  0.0484 -0.2312
  124CHOL   SM8 1115   1.467  15.955   9.476 -0.0813  0.1612  0.0315
  124CHOL   SM9 1116   1.674  15.784   9.511  0.2716  0.2542 -0.2071
  125CHOL   GL1 1117  17.323  12.727   8.772  0.0988  0.1799 -0.0704
  125CHOL   SM2 1118  17.427  12.850   8.858 -0.2354  0.1112 -0.2592
  125CHOL   SM3 1119  17.583  12.799   9.092  0.0961  0.0992  0.0113
  125CHOL   SM4 1120  17.574  13.059   9.224 -0.0027 -0.2689  0.1091
  125CHOL   SM5 1121  17.753  13.024   9.414  0.2121 -0.3046 -0.0071
  125CHOL   SM6 1122  17.410  12.979   9.264 -0.1884  0.1793 -0.3365
  125CHOL   SM7 1123  17.711  13.277   9.557 -0.0824 -0.2037  0.3658
  125CHOL   SM8 1124  17.982  13.333   9.670  0.1156 -0.4299  0.1877
  125CHOL   SM9 1125  18.244  13.431   9.671  0.2792  0.0172 -0.1062
  126CHOL   GL1 1126   8.151  14.304   8.422  0.0767 -0.1661 -0.0408
  126CHOL   SM2 1127   8.168  14.206   8.583 -0.4116  0.0645  0.0931
  126CHOL   SM3 1128   8.153  14.273   8.832  0.1270  0.0175 -0.0843
  126CHOL   SM4 1129   8.336  14.095   8.966  0.1474 -0.1217  0.1999
  126CHOL   SM5 1130   8.255  14.106   9.213  0.0526  0.0895 -0.2548
  126CHOL   SM6 1131   8.425  14.231   8.905 -0.0893 -0.0185 -0.0479
  126CHOL   SM7 1132   8.427  13.899   9.318  0.0158  0.1137  0.2338
  126CHOL   SM8 1133   8.395  13.801   9.598  0.3855  0.4160  0.0668
  126CHOL   SM9 1134   8.540  13.817   9.871 -0.0347  0.1133 -0.1043
  127CHOL   GL1 1135  16.017   5.491   8.605  0.1129  0.0658  0.0809
  127CHOL   SM2 1136  16.064   5.510   8.765 -0.3033  0.1863  0.0782
  127CHOL   SM3 1137  16.160   5.502   9.005  0.0656  0.0374  0.2699
  127CHOL   SM4 1138  16.002   5.627   9.208 -0.1495  0.2501 -0.0536
  127CHOL   SM5 1139  16.153   5.610   9.426  0.1122 -0.1813  0.4200
  127CHOL   SM6 1140  15.925   5.451   9.166 -0.2789 -0.1979 -0.2741
  127CHOL   SM7 1141  15.957   5.779   9.571 -0.4139  0.2511  0.2277
  127CHOL   SM8 1142  16.089   5.949   9.696  0.0076 -0.4613  0.2865
  127CHOL   SM9 1143  16.290   6.072   9.907  0.0946  0.0659 -0.1791
  128CHOL   GL1 1144   6.991   9.495   8.932  0.4096 -0.0740 -0.1938
  128CHOL   SM2 1145   7.029   9.503   9.105 -0.2768 -0.3466 -0.0072
  128CHOL   SM3 1146   6.941   9.408   9.342 -0.0408  0.0784  0.3748
  128CHOL   SM4 1147   6.962   9.624   9.523 -0.0991 -0.1371 -0.1518
  128CHOL   SM5 1148   6.928   9.502   9.754  0.1375  0.0462 -0.0383
  128CHOL   SM6 1149   6.789   9.630   9.432  0.0667 -0.0414  0.0988
  128CHOL   SM7 1150   6.952   9.735   9.925 -0.0799  0.0511  0.0242
  128CHOL   SM8 1151   6.778   9.718  10.159  0.0731  0.1724 -0.2644
  128CHOL   SM9 1152   6.619   9.604  10.378  0.0452  0.1396 -0.2592
  129CHOL   GL1 1153   4.755   1.841  10.506  0.0133 -0.2697 -0.0776
  129CHOL   SM2 1154   4.657   1.763  10.366  0.0805 -0.1961 -0.1993
  129CHOL   SM3 1155   4.657   1.512  10.270 -0.0938  0.1566  0.2056
  129CHOL   SM4 1156   4.583   1.558   9.987 -0.0394  0.0972 -0.0937
  129CHOL   SM5 1157   4.528   1.308   9.916 -0.2563  0.1156  0.1307
  129CHOL   SM6 1158   4.757   1.600  10.001 -0.0573  0.0301  0.4238
  129CHOL   SM7 1159   4.437   1.378   9.659  0.0425  0.0172  0.3731
  129CHOL   SM8 1160   4.331   1.113   9.487 -0.3153  0.1950  0.1291
  129CHOL   SM9 1161   4.462   0.916   9.375 -0.1050 -0.1209 -0.0284
  130CHOL   GL1 1162   7.405  15.466  10.621 -0.0049  0.0601  0.3330
  130CHOL   SM2 1163   7.362  15.433  10.454 -0.1796  0.1450  0.2937
  130CHOL   SM3 1164   7.489  15.427  10.213  0.1816  0.2108  0.3204
  130CHOL   SM4 1165   7.294  15.335  10.029  0.0738  0.1421 -0.1772
  130CHOL   SM5 1166   7.428  15.333   9.801 -0.0091  0.2111  0.3872
  130CHOL   SM6 1167   7.254  15.519  10.063 -0.0471 -0.2115  0.2134
  130CHOL   SM7 1168   7.206  15.217   9.642 -0.1392 -0.0633  0.0887
  130CHOL   SM8 1169   7.333  14.988   9.500  0.1630  0.3405 -0.0584
  130CHOL   SM9 1170   7.396  14.822   9.293 -0.0957  0.1312  0.0292
  131CHOL   GL1 1171   6.182  13.267  10.703 -0.0473 -0.0177  0.1644
  131CHOL   SM2 1172   6.156  13.196  10.543 -0.0189 -0.0465  0.1646
  131CHOL   SM3 1173   6.078  13.333  10.309  0.0960  0.1310  0.1898
  131CHOL   SM4 1174   5.899  13.153  10.179  0.1523  0.1034 -0.0351
  131CHOL   SM5 1175   5.869  13.252   9.945  0.0340  0.0069 -0.4622
  131CHOL   SM6 1176   5.810  13.262  10.319 -0.0017  0.1219  0.0706
  131CHOL   SM7 1177   5.687  13.050   9.846  0.0567 -0.2565 -0.3399
  131CHOL   SM8 1178   5.753  13.039   9.601  0.3059  0.1459 -0.3021
  131CHOL   SM9 1179   5.880  13.017   9.310  0.0157  0.0290  0.1614
  132CHOL   GL1 1180   9.668   9.845  10.826  0.0742  0.0919  0.1701
  132CHOL   SM2 1181   9.599   9.824  10.650 -0.1284  0.2560 -0.3098
  132CHOL   SM3 1182   9.734   9.762  10.429  0.0843  0.2722 -0.0950
  132CHOL   SM4 1183   9.550   9.860  10.222  0.0053  0.0906 -0.0505
  132CHOL   SM5 1184   9.646   9.755  10.005  0.5144  0.1528  0.0319
  132CHOL   SM6 1185   9.647  10.009  10.275  0.1659  0.1600 -0.0202
  132CHOL   SM7 1186   9.439   9.848   9.833  0.0486 -0.0139  0.1244
  132CHOL   SM8 1187   9.535   9.993   9.551 -0.0555 -0.0595  0.1120
  132CHOL   SM9 1188   9.586   9.952   9.310 -0.1383  0.1936 -0.1806
  133CHOL   GL1 1189  18.550  15.630  10.608 -0.0404  0.0385  0.1001
  133CHOL   SM2 1190  18.581  15.658  10.446 -0.0114 -0.2136  0.2380
  133CHOL   SM3 1191  18.481  15.891  10.290 -0.0450  0.4034 -0.0349
  133CHOL   SM4 1192  18.508  15.790  10.018 -0.0034 -0.0656  0.0059
  133CHOL   SM5 1193  18.449  16.011   9.887  0.0477  0.0076 -0.1169
  133CHOL   SM6 1194  18.364  15.719  10.097 -0.4143  0.0223 -0.3792
  133CHOL   SM7 1195  18.469  15.895   9.624 -0.3201 -0.1394 -0.0391
  133CHOL   SM8 1196  18.544  16.025   9.340  0.0763 -0.2445 -0.0834
  133CHOL   SM9 1197  18.621  16.318   9.180 -0.0843  0.1202 -0.2401
  134CHOL   GL1 1198  14.570  16.796  10.325  0.1226  0.0660 -0.3086
  134CHOL   SM2 1199  14.538  16.841  10.157 -0.2388 -0.4135 -0.2188
  134CHOL   SM3 1200  14.597  16.823   9.914 -0.6180  0.5131 -0.0998
  134CHOL   SM4 1201  14.447  17.018   9.773  0.0044  0.0557 -0.1030
  134CHOL   SM5 1202  14.539  16.970   9.526  0.2584  0.2499 -0.0648
  134CHOL   SM6 1203  14.594  17.106   9.867  0.0301 -0.3067  0.0978
  134CHOL   SM7 1204  14.397  17.183   9.398  0.1163 -0.2651 -0.0006
  134CHOL   SM8 1205  14.578  17.434   9.265 -0.0891  0.1579  0.0656
  134CHOL   SM9 1206  14.639  17.685   9.333  0.1305 -0.0202  0.0063
  135CHOL   GL1 1207   5.685   2.846  10.629  0.0957 -0.0585 -0.0719
  135CHOL   SM2 1208   5.731   2.917  10.464  0.5748 -0.0090  0.1156
  135CHOL   SM3 1209   5.627   2.878  10.216 -0.3203 -0.0882  0.2817
  135CHOL   SM4 1210   5.822   3.030  10.052  0.0506 -0.0586 -0.1352
  135CHOL   SM5 1211   5.693   3.005   9.819  0.1233 -0.1357 -0.3376
  135CHOL   SM6 1212   5.902   2.859  10.071  0.2716 -0.4974  0.2424
  135CHOL   SM7 1213   5.857   3.204   9.678 -0.0662  0.2807  0.0406
  135CHOL   SM8 1214   5.731   3.240   9.438  0.0635  0.1896 -0.2031
  135CHOL   SM9 1215   5.588   3.053   9.256  0.0861  0.0854  0.1118
  136CHOL   GL1 1216   6.636   6.440  10.941  0.0446 -0.3110 -0.0910
  136CHOL   SM2 1217   6.725   6.375  10.802 -0.1967 -0.0388 -0.2151
  136CHOL   SM3 1218   6.966   6.426  10.704 -0.3321  0.1936  0.0757
  136CHOL   SM4 1219   7.046   6.209  10.542 -0.0069 -0.0417  0.0465
  136CHOL   SM5 1220   7.274   6.303  10.441 -0.0903  0.0691 -0.0101
  136CHOL   SM6 1221   6.897   6.312  10.439 -0.2209  0.0430 -0.4831
  136CHOL   SM7 1222   7.348   6.064  10.312  0.0624  0.4040  0.0652
  136CHOL   SM8 1223   7.533   6.106  10.103 -0.0140 -0.0634 -0.1244
  136CHOL   SM9 1224   7.588   6.180   9.796  0.2189 -0.2446  0.0198
  137CHOL   GL1 1225  12.809   1.438  10.373  0.0626  0.1189  0.0364
  137CHOL   SM2 1226  12.875   1.497  10.202  0.0252  0.5288 -0.4007
  137CHOL   SM3 1227  12.814   1.350   9.971 -0.0032 -0.2003 -0.1646
  137CHOL   SM4 1228  13.019   1.445   9.797  0.1558 -0.0324  0.0059
  137CHOL   SM5 1229  12.932   1.321   9.573 -0.3971  0.0587 -0.1514
  137CHOL   SM6 1230  13.106   1.332   9.912 -0.0080  0.1115  0.0097
  137CHOL   SM7 1231  13.143   1.411   9.399  0.2422  0.0097 -0.1078
  137CHOL   SM8 1232  12.985   1.461   9.141 -0.2657  0.1665 -0.3304
  137CHOL   SM9 1233  12.872   1.475   8.847 -0.1101  0.0654  0.1040
  138CHOL   GL1 1234   6.585  18.589  10.323 -0.0521  0.0027  0.1507
  138CHOL   SM2 1235   6.593  18.478  10.156  0.3942  0.2903  0.0164
  138CHOL   SM3 1236   6.428  18.454   9.955 -0.0052  0.1156 -0.0422
  138CHOL   SM4 1237   6.488  18.195   9.855 -0.0489 -0.0172  0.3141
  138CHOL   SM5 1238   6.358  18.198   9.624  0.4693 -0.4253  0.2583
  138CHOL   SM6 1239   6.373  18.163   9.995  0.2974 -0.2647 -0.0751
  138CHOL   SM7 1240   6.464  17.942   9.533  0.0559  0.0679 -0.1043
  138CHOL   SM8 1241   6.264  17.757   9.486  0.4272 -0.2800  0.0729
  138CHOL   SM9 1242   6.056  17.584   9.508  0.0304  0.0336  0.1579
  139CHOL   GL1 1243  16.682  15.375  10.524  0.0992  0.4965 -0.2192
  139CHOL   SM2 1244  16.636  15.391  10.363  0.1812 -0.5268  0.0172
  139CHOL   SM3 1245  16.494  15.475  10.163  0.0267  0.1249 -0.3973
  139CHOL   SM4 1246  16.660  15.513   9.930 -0.0221 -0.0137 -0.0715
  139CHOL   SM5 1247  16.474  15.572   9.746  0.0195 -0.2996 -0.2291
  139CHOL   SM6 1248  16.635  15.319   9.957 -0.3487 -0.1614 -0.2689
  139CHOL   SM7 1249  16.644  15.624   9.523 -0.1133  0.2960 -0.5480
  139CHOL   SM8 1250  16.595  15.815   9.366 -0.2766 -0.3819 -0.1532
  139CHOL   SM9 1251  16.439  16.051   9.151  0.1793 -0.1381 -0.0244
  140CHOL   GL1 1252  16.367  18.178  10.414 -0.1556 -0.0950  0.0320
  140CHOL   SM2 1253  16.332  18.108  10.250  0.1976  0.0576 -0.0420
  140CHOL   SM3 1254  16.268  18.247  10.015 -0.1232  0.1171 -0.6081
  140CHOL   SM4 1255  16.203  18.041   9.839 -0.1881  0.0336 -0.0574
  140CHOL   SM5 1256  16.155  18.188   9.614 -0.5936  0.0820  0.6365
  140CHOL   SM6 1257  16.049  18.058   9.953 -0.1945  0.0038  0.2119
  140CHOL   SM7 1258  16.107  17.954   9.444  0.0515  0.1896 -0.2117
  140CHOL   SM8 1259  15.827  17.918   9.390 -0.1667 -0.0042  0.0042
  140CHOL   SM9 1260  15.572  17.980   9.239 -0.0019  0.0683  0.1602
  141CHOL   GL1 1261   1.169  12.895  10.844  0.1880  0.2033  0.0271
  141CHOL   SM2 1262   1.191  12.807  10.677 -0.1224 -0.3769 -0.0225
  141CHOL   SM3 1263   1.374  12.821  10.497 -0.0273  0.1881  0.2131
  141CHOL   SM4 1264   1.252  12.731  10.255  0.0940  0.0374 -0.1181
  141CHOL   SM5 1265   1.459  12.719  10.096  0.0721  0.4984 -0.2995
  141CHOL   SM6 1266   1.200  12.916  10.287 -0.1382  0.2073  0.2220
  141CHOL   SM7 1267   1.315  12.639   9.858  0.3440  0.0334 -0.4993
  141CHOL   SM8 1268   1.483  12.503   9.612 -0.1677 -0.1644 -0.0515
  141CHOL   SM9 1269   1.393  12.265   9.436  0.0139 -0.2811  0.4314
  142CHOL   GL1 1270   2.929  16.653  10.746 -0.1328 -0.3159  0.0729
  142CHOL   SM2 1271   2.833  16.704  10.587 -0.1825  0.0465  0.4408
  142CHOL   SM3 1272   2.947  16.619  10.330  0.0535  0.2098  0.0744
  142CHOL   SM4 1273   2.723  16.688  10.161  0.0661  0.1858 -0.1123
  142CHOL   SM5 1274   2.833  16.627   9.921  0.1873 -0.1434 -0.4192
  142CHOL   SM6 1275   2.818  16.862  10.195  0.0257  0.2609  0.1547
  142CHOL   SM7 1276   2.582  16.674   9.776  0.1504  0.2151  0.2560
  142CHOL   SM8 1277   2.555  16.941   9.587 -0.1783  0.3075  0.0881
  142CHOL   SM9 1278   2.621  17.198   9.430 -0.0888 -0.0694 -0.0559
  143CHOL   GL1 1279  12.096   4.737  10.389  0.0544  0.0299  0.1820
  143CHOL   SM2 1280  12.239   4.734  10.267  0.1842 -0.2618  0.1305
  143CHOL   SM3 1281  12.189   4.757   9.985  0.0067 -0.2449  0.1459
  143CHOL   SM4 1282  12.460   4.793   9.890 -0.0626  0.2300  0.0166
  143CHOL   SM5 1283  12.442   4.793   9.633 -0.1190 -0.0673  0.0740
  143CHOL   SM6 1284  12.449   4.605   9.939  0.2949 -0.1124 -0.4644
  143CHOL   SM7 1285  12.727   4.823   9.571  0.2230 -0.0174 -0.1234
  143CHOL   SM8 1286  12.883   4.598   9.543  0.0458  0.1757  0.1928
  143CHOL   SM9 1287  12.987   4.444   9.322 -0.3017  0.3242 -0.0561
  144CHOL   GL1 1288   4.652   9.551  10.890  0.2769 -0.1741  0.2110
  144CHOL   SM2 1289   4.673   9.635  10.727 -0.0142 -0.0267 -0.1688
  144CHOL   SM3 1290   4.525   9.574  10.495 -0.0497 -0.5953 -0.0504
  144CHOL   SM4 1291   4.657   9.761  10.310  0.1690 -0.0616 -0.0053
  144CHOL   SM5 1292   4.514   9.714  10.095 -0.2449  0.1829  0.0872
  144CHOL   SM6 1293   4.769   9.600  10.329  0.4102  0.0698  0.0141
  144CHOL   SM7 1294   4.639   9.899   9.908  0.1908  0.3550  0.0288
  144CHOL   SM8 1295   4.438  10.064   9.816  0.1334  0.2882  0.0694
  144CHOL   SM9 1296   4.183  10.127   9.867 -0.2633  0.0624  0.1299
  145CHOL   GL1 1297   2.054  10.299  10.901 -0.1250 -0.1450 -0.3126
  145CHOL   SM2 1298   1.971  10.313  10.746 -0.2203  0.1257 -0.2996
  145CHOL   SM3 1299   2.044  10.306  10.486  0.4840  0.1476  0.0025
  145CHOL   SM4 1300   1.834  10.441  10.343 -0.0935  0.0683 -0.1406
  145CHOL   SM5 1301   1.908  10.405  10.093 -0.1817  0.3208  0.2239
  145CHOL   SM6 1302   1.959  10.560  10.417 -0.0075  0.0071  0.2661
  145CHOL   SM7 1303   1.696  10.553   9.969 -0.0287  0.0299  0.0328
  145CHOL   SM8 1304   1.842  10.729   9.841 -0.2116  0.0027  0.1301
  145CHOL   SM9 1305   1.841  10.801   9.594  0.2835 -0.0090  0.3630
  146CHOL   GL1 1306   1.731  14.240  10.659 -0.1353  0.3704 -0.0645
  146CHOL   SM2 1307   1.725  14.351  10.519 -0.1917  0.0015 -0.0654
  146CHOL   SM3 1308   1.611  14.340  10.280 -0.0916  0.0994 -0.2180
  146CHOL   SM4 1309   1.714  14.578  10.151  0.0228 -0.0603 -0.0277
  146CHOL   SM5 1310   1.574  14.575   9.933 -0.6165  0.1116  0.2378
  146CHOL   SM6 1311   1.857  14.436  10.140  0.1208 -0.1339  0.0139
  146CHOL   SM7 1312   1.661  14.836   9.836  0.5108  0.0120  0.0723
  146CHOL   SM8 1313   1.825  14.838   9.591 -0.2276  0.3212  0.0170
  146CHOL   SM9 1314   1.886  14.727   9.356 -0.0010  0.2127 -0.0950
  147CHOL   GL1 1315   4.308  12.703  10.570  0.0449 -0.0639  0.0732
  147CHOL   SM2 1316   4.315  12.837  10.436 -0.0852 -0.0130  0.1038
  147CHOL   SM3 1317   4.374  12.794  10.170 -0.0607 -0.1799 -0.2163
  147CHOL   SM4 1318   4.325  13.054  10.061  0.0520  0.0792 -0.1019
  147CHOL   SM5 1319   4.359  13.022   9.807 -0.0346  0.0834 -0.1038
  147CHOL   SM6 1320   4.497  13.066  10.156 -0.0353  0.2462 -0.0292
  147CHOL   SM7 1321   4.259  13.277   9.746 -0.1861  0.1078 -0.2470
  147CHOL   SM8 1322   4.234  13.271   9.457  0.0043 -0.2048 -0.3719
  147CHOL   SM9 1323   4.158  13.444   9.276  0.1616  0.0210 -0.1047
  148CHOL   GL1 1324  17.906  16.482  10.697 -0.1968 -0.3105 -0.1463
  148CHOL   SM2 1325  17.982  16.519  10.541 -0.2712  0.1431  0.0088
  148CHOL   SM3 1326  17.996  16.372  10.310 -0.0950 -0.0694  0.2834
  148CHOL   SM4 1327  18.141  16.546  10.130 -0.1328  0.1038 -0.0969
  148CHOL   SM5 1328  18.142  16.397   9.919 -0.2750  0.1202  0.4347
  148CHOL   SM6 1329  18.260  16.473  10.256  0.1686 -0.4528 -0.0175
  148CHOL   SM7 1330  18.282  16.575   9.749  0.0214  0.0858 -0.1326
  148CHOL   SM8 1331  18.126  16.682   9.527 -0.0591  0.1492  0.0546
  148CHOL   SM9 1332  18.081  16.945   9.392 -0.2686  0.0889  0.0149
  149CHOL   GL1 1333  17.557   7.247  10.807 -0.0546 -0.1219 -0.0652
  149CHOL   SM2 1334  17.519   7.276  10.634 -0.0484  0.0899  0.4019
  149CHOL   SM3 1335  17.465   7.125  10.417 -0.1804 -0.2112 -0.3445
  149CHOL   SM4 1336  17.535   7.310  10.195  0.0828  0.0488 -0.0479
  149CHOL   SM5 1337  17.464   7.158   9.993 -0.1144 -0.1264  0.1959
  149CHOL   SM6 1338  17.699   7.220  10.266  0.2819 -0.0360 -0.3046
  149CHOL   SM7 1339  17.538   7.350   9.785  0.0488 -0.2075  0.0185
  149CHOL   SM8 1340  17.400   7.494   9.560  0.0320  0.6936 -0.5871
  149CHOL   SM9 1341  17.247   7.378   9.315 -0.3365  0.0010 -0.0687
  150CHOL   GL1 1342   2.377   6.060  10.662  0.0467 -0.0036 -0.0328
  150CHOL   SM2 1343   2.348   6.005  10.486 -0.0286  0.0816  0.1881
  150CHOL   SM3 1344   2.420   6.124  10.256  0.1770 -0.2527 -0.2289
  150CHOL   SM4 1345   2.290   5.961  10.066 -0.0481  0.0395 -0.1415
  150CHOL   SM5 1346   2.376   6.069   9.840  0.2430 -0.0453  0.2069
  150CHOL   SM6 1347   2.153   6.083  10.130 -0.5518  0.1519  0.2769
  150CHOL   SM7 1348   2.268   5.873   9.658 -0.0787  0.0644 -0.2077
  150CHOL   SM8 1349   2.175   6.025   9.398  0.0505  0.0058  0.2829
  150CHOL   SM9 1350   1.952   5.949   9.239 -0.3093  0.2872  0.1425
  151CHOL   GL1 1351  10.616   4.365  10.250  0.0790  0.1206 -0.2211
  151CHOL   SM2 1352  10.667   4.460  10.100  0.0717  0.2178 -0.0467
  151CHOL   SM3 1353  10.884   4.618  10.061  0.3458  0.0350  0.2699
  151CHOL   SM4 1354  10.890   4.654   9.773 -0.0916 -0.0529 -0.1324
  151CHOL   SM5 1355  11.094   4.812   9.746 -0.1001 -0.4200 -0.1085
  151CHOL   SM6 1356  10.755   4.759   9.846 -0.0601  0.0787 -0.1144
  151CHOL   SM7 1357  11.081   4.785   9.450 -0.2298  0.2852  0.2844
  151CHOL   SM8 1358  11.290   4.745   9.235  0.0050  0.4723  0.0931
  151CHOL   SM9 1359  11.355   4.811   8.980 -0.0443  0.0506 -0.1028
  152CHOL   GL1 1360  17.856   5.085  10.723  0.2640 -0.0579 -0.0666
  152CHOL   SM2 1361  17.871   5.038  10.558 -0.0500 -0.1250 -0.0032
  152CHOL   SM3 1362  17.777   4.932  10.349 -0.4147  0.0900 -0.1596
  152CHOL   SM4 1363  17.983   4.890  10.151 -0.0572 -0.0157  0.0175
  152CHOL   SM5 1364  17.824   4.804   9.958  0.0061  0.0683  0.2886
  152CHOL   SM6 1365  18.006   4.759  10.282 -0.3502 -0.2284  0.3206
  152CHOL   SM7 1366  18.031   4.780   9.756  0.1091  0.3561 -0.1217
  152CHOL   SM8 1367  17.946   4.740   9.457  0.0633  0.0297 -0.3452
  152CHOL   SM9 1368  17.961   4.800   9.143  0.0553  0.2829  0.1917
  153CHOL   GL1 1369  13.674  15.562  10.500 -0.0942 -0.2403  0.0818
  153CHOL   SM2 1370  13.652  15.435  10.364  0.3223 -0.1373 -0.0263
  153CHOL   SM3 1371  13.800  15.290  10.206  0.1358 -0.0479 -0.2764
  153CHOL   SM4 1372  13.667  15.289   9.949  0.0109  0.0740 -0.0599
  153CHOL   SM5 1373  13.798  15.086   9.840 -0.1480  0.0425 -0.2876
  153CHOL   SM6 1374  13.774  15.451   9.960 -0.0303 -0.3325 -0.7404
  153CHOL   SM7 1375  13.644  15.076   9.598 -0.3355 -0.3359  0.0744
  153CHOL   SM8 1376  13.696  14.797   9.534 -0.4335 -0.0553  0.0061
  153CHOL   SM9 1377  13.809  14.523   9.448 -0.1944 -0.1766 -0.0481
  154CHOL   GL1 1378   2.867  14.949  10.808  0.0722 -0.3447 -0.0849
  154CHOL   SM2 1379   2.851  14.971  10.612 -0.0193 -0.3202  0.4742
  154CHOL   SM3 1380   2.936  14.750  10.457  0.2729  0.3784  0.2851
  154CHOL   SM4 1381   2.893  14.889  10.198  0.0877 -0.1375  0.0063
  154CHOL   SM5 1382   2.924  14.691  10.029 -0.2576 -0.1564 -0.0204
  154CHOL   SM6 1383   3.060  14.924  10.275 -0.2631 -0.2882  0.4364
  154CHOL   SM7 1384   2.852  14.850   9.796  0.2516 -0.0160  0.1091
  154CHOL   SM8 1385   2.662  14.683   9.691  0.0377  0.0393 -0.0065
  154CHOL   SM9 1386   2.489  14.473   9.641  0.1242 -0.1953 -0.3113
  155CHOL   GL1 1387   5.489   7.635  10.892  0.2836 -0.0528 -0.1062
  155CHOL   SM2 1388   5.362   7.630  10.763 -0.2518 -0.4045 -0.0887
  155CHOL   SM3 1389   5.308   7.473  10.558  0.0432  0.2425 -0.2161
  155CHOL   SM4 1390   5.192   7.651  10.361 -0.1287  0.0456 -0.0679
  155CHOL   SM5 1391   5.119   7.482  10.174 -0.0005  0.3486 -0.0982
  155CHOL   SM6 1392   5.404   7.655  10.353  0.2396  0.2612  0.0984
  155CHOL   SM7 1393   5.054   7.689   9.978 -0.3605  0.2132 -0.3300
  155CHOL   SM8 1394   5.246   7.706   9.762  0.2426  0.1599 -0.0986
  155CHOL   SM9 1395   5.526   7.721   9.831  0.1374  0.1330  0.1522
  156CHOL   GL1 1396  12.307  13.002  10.799 -0.2432  0.2270 -0.1719
  156CHOL   SM2 1397  12.303  13.043  10.625  0.2125  0.6237  0.6100
  156CHOL   SM3 1398  12.187  13.154  10.428 -0.0275  0.2977  0.0263
  156CHOL   SM4 1399  12.321  13.068  10.187  0.0429  0.2138  0.1064
  156CHOL   SM5 1400  12.193  13.237  10.018 -0.0332 -0.1091  0.1841
  156CHOL   SM6 1401  12.191  12.929  10.248  0.1106 -0.0233  0.0452
  156CHOL   SM7 1402  12.326  13.129   9.793 -0.4185 -0.2674  0.0471
  156CHOL   SM8 1403  12.431  13.360   9.651  0.2569  0.1192  0.0883
  156CHOL   SM9 1404  12.660  13.524   9.603 -0.0067  0.0237  0.3273
  157CHOL   GL1 1405  18.176   0.419  10.532 -0.2460  0.0733 -0.0097
  157CHOL   SM2 1406  18.078   0.373  10.382  0.1350  0.5583  0.2350
  157CHOL   SM3 1407  18.098   0.342  10.117 -0.0210  0.4186 -0.1371
  157CHOL   SM4 1408  17.832   0.329  10.024  0.0778  0.0439 -0.0330
  157CHOL   SM5 1409  17.873   0.268   9.771  0.0080 -0.2316 -0.0034
  157CHOL   SM6 1410  17.868   0.513  10.051 -0.4261  0.1053 -0.2661
  157CHOL   SM7 1411  17.595   0.207   9.729  0.5577 -0.0471 -0.1198
  157CHOL   SM8 1412  17.615   0.215   9.428 -0.3139 -0.1781  0.5308
  157CHOL   SM9 1413  17.533   0.089   9.210 -0.1194  0.1960  0.1760
  158CHOL   GL1 1414  14.916  14.821  10.619  0.2069  0.1379 -0.1890
  158CHOL   SM2 1415  14.833  14.802  10.450 -0.0666 -0.2201 -0.3321
  158CHOL   SM3 1416  14.950  14.828  10.205 -0.2602  0.2577 -0.0990
  158CHOL   SM4 1417  14.728  14.875  10.038 -0.1282  0.1589 -0.0517
  158CHOL   SM5 1418  14.827  14.879   9.794 -0.2953 -0.3613 -0.1167
  158CHOL   SM6 1419  14.764  15.040  10.124 -0.4551  0.4110  0.0223
  158CHOL   SM7 1420  14.567  14.910   9.652 -0.1822 -0.3796 -0.5060
  158CHOL   SM8 1421  14.678  14.975   9.372  0.3225 -0.0357 -0.4248
  158CHOL   SM9 1422  14.708  14.859   9.097 -0.0504 -0.1200 -0.0834
  159CHOL   GL1 1423   0.378   5.669  10.715 -0.0670  0.1958 -0.1328
  159CHOL   SM2 1424   0.436   5.575  10.568  0.1003 -0.4060  0.1493
  159CHOL   SM3 1425   0.335   5.598  10.309  0.1243 -0.1468  0.4374
  159CHOL   SM4 1426   0.414   5.350  10.185  0.0605  0.0124 -0.0175
  159CHOL   SM5 1427   0.352   5.400   9.932  0.0509  0.1950  0.0980
  159CHOL   SM6 1428   0.237   5.324  10.274 -0.1775  0.2357 -0.1980
  159CHOL   SM7 1429   0.420   5.140   9.845 -0.1326  0.1305  0.1354
  159CHOL   SM8 1430   0.239   5.074   9.618 -0.1891  0.3171 -0.1175
  159CHOL   SM9 1431   0.334   4.948   9.385  0.0243  0.2058  0.2010
  160CHOL   GL1 1432   9.786  10.983  10.955  0.2008  0.3475 -0.2850
  160CHOL   SM2 1433   9.810  11.048  10.821 -0.3349  0.0866  0.1541
  160CHOL   SM3 1434   9.756  11.135  10.566  0.5856  0.0210 -0.2510
  160CHOL   SM4 1435   9.959  11.334  10.496  0.0782  0.0519  0.0462
  160CHOL   SM5 1436   9.876  11.408  10.262 -0.1106  0.2920  0.4597
  160CHOL   SM6 1437  10.026  11.157  10.481 -0.1852  0.0860 -0.0479
  160CHOL   SM7 1438  10.094  11.593  10.235  0.3950  0.2731  0.4766
  160CHOL   SM8 1439  10.154  11.602   9.911 -0.1587 -0.2541 -0.4917
  160CHOL   SM9 1440  10.306  11.673   9.690  0.3038  0.0351 -0.1081
  161CHOL   GL1 1441   8.662  12.166  10.947  0.1228 -0.1856 -0.0256
  161CHOL   SM2 1442   8.675  12.188  10.753  0.3878 -0.0740 -0.3164
  161CHOL   SM3 1443   8.886  12.039  10.622  0.3086 -0.2842  0.0896
  161CHOL   SM4 1444   8.872  12.167  10.363 -0.0179 -0.1379 -0.2741
  161CHOL   SM5 1445   9.057  12.020  10.238  0.0732  0.0874 -0.3523
  161CHOL   SM6 1446   8.991  12.271  10.480  0.0708 -0.5667 -0.3054
  161CHOL   SM7 1447   9.049  12.159   9.982 -0.3382  0.2459  0.1534
  161CHOL   SM8 1448   9.316  12.176   9.906  0.2588  0.1614  0.3294
  161CHOL   SM9 1449   9.522  12.143   9.751 -0.0895  0.0601  0.2300
  162CHOL   GL1 1450   0.850  16.831  10.585  0.3109 -0.0378 -0.2174
  162CHOL   SM2 1451   0.741  16.779  10.454  0.0657  0.2087  0.0757
  162CHOL   SM3 1452   0.671  16.683  10.236  0.0053  0.0210  0.0603
  162CHOL   SM4 1453   0.489  16.858  10.095  0.0119 -0.1278 -0.1804
  162CHOL   SM5 1454   0.436  16.698   9.889 -0.1501 -0.0317  0.3731
  162CHOL   SM6 1455   0.676  16.913  10.053  0.1274 -0.0202  0.2424
  162CHOL   SM7 1456   0.259  16.882   9.744 -0.0789  0.4524 -0.4250
  162CHOL   SM8 1457   0.071  16.737   9.572  0.0380  0.5573  0.0509
  162CHOL   SM9 1458  18.720  16.690   9.310 -0.2090 -0.0217 -0.1265
  163CHOL   GL1 1459   8.673  12.899  10.767  0.2794 -0.2087 -0.2209
  163CHOL   SM2 1460   8.684  12.785  10.616 -0.1350 -0.0244  0.3000
  163CHOL   SM3 1461   8.811  12.769  10.398 -0.3603  0.1446  0.0744
  163CHOL   SM4 1462   8.642  12.670  10.196  0.0931 -0.0422 -0.0599
  163CHOL   SM5 1463   8.817  12.614  10.005 -0.1102 -0.0233  0.0736
  163CHOL   SM6 1464   8.607  12.866  10.210 -0.4705  0.1831 -0.0298
  163CHOL   SM7 1465   8.618  12.463   9.860 -0.4145  0.1501  0.5260
  163CHOL   SM8 1466   8.682  12.164   9.754  0.2768  0.1150  0.1642
  163CHOL   SM9 1467   8.489  11.937   9.708 -0.1678 -0.2123 -0.1295
  164CHOL   GL1 1468  14.566   7.157  10.756  0.2964 -0.1938  0.4442
  164CHOL   SM2 1469  14.530   7.074  10.591  0.1341  0.6786 -0.0372
  164CHOL   SM3 1470  14.651   7.109  10.348  0.1438  0.0218  0.3788
  164CHOL   SM4 1471  14.474   6.937  10.192 -0.1087  0.0894  0.0517
  164CHOL   SM5 1472  14.592   6.945   9.959  0.0612  0.0354  0.2735
  164CHOL   SM6 1473  14.378   7.108  10.219  0.0971  0.0886 -0.3811
  164CHOL   SM7 1474  14.424   6.735   9.852 -0.2552 -0.1733  0.0938
  164CHOL   SM8 1475  14.568   6.508   9.812  0.1228 -0.1362 -0.2272
  164CHOL   SM9 1476  14.675   6.306   9.648  0.1137 -0.0340  0.0980
  165CHOL   GL1 1477  17.314   2.043  10.890  0.1225 -0.0391  0.2272
  165CHOL   SM2 1478  17.330   2.090  10.712 -0.2682 -0.0588  0.0895
  165CHOL   SM3 1479  17.275   2.000  10.470 -0.0721  0.2647 -0.0977
  165CHOL   SM4 1480  17.529   2.046  10.323 -0.0664 -0.0865  0.0429
  165CHOL   SM5 1481  17.438   1.999  10.078  0.1762  0.3271 -0.0040
  165CHOL   SM6 1482  17.538   1.877  10.423  0.3929  0.5091 -0.2659
  165CHOL   SM7 1483  17.692   2.057   9.955 -0.4852  0.0647 -0.2930
  165CHOL   SM8 1484  17.798   1.904   9.748  0.5859  0.1977  0.1980
  165CHOL   SM9 1485  17.983   1.923   9.542  0.1022  0.1079  0.3193
  166CHOL   GL1 1486  16.188   7.951  10.580 -0.0648  0.2093  0.0292
  166CHOL   SM2 1487  16.197   7.870  10.436 -0.1022 -0.2703 -0.1606
  166CHOL   SM3 1488  16.159   7.679  10.271 -0.1274 -0.0300  0.1564
  166CHOL   SM4 1489  16.236   7.752   9.999  0.1431 -0.0255 -0.3916
  166CHOL   SM5 1490  16.197   7.526   9.876 -0.2350 -0.1904 -0.1165
  166CHOL   SM6 1491  16.404   7.722  10.112 -0.0759  0.4224 -0.1207
  166CHOL   SM7 1492  16.287   7.610   9.627 -0.2945  0.3759  0.1650
  166CHOL   SM8 1493  16.285   7.445   9.403  0.3246 -0.1215 -0.0580
  166CHOL   SM9 1494  16.253   7.361   9.195  0.3521 -0.0433  0.0751
  167CHOL   GL1 1495   0.787  10.738  10.728 -0.2383 -0.1181 -0.1139
  167CHOL   SM2 1496   0.894  10.749  10.588 -0.0559 -0.2254  0.0532
  167CHOL   SM3 1497   0.830  10.727  10.324 -0.0432  0.2308  0.2787
  167CHOL   SM4 1498   1.096  10.790  10.209  0.0950 -0.0736 -0.0702
  167CHOL   SM5 1499   1.039  10.755   9.954  0.3042 -0.3199  0.2676
  167CHOL   SM6 1500   1.093  10.602  10.273 -0.3867 -0.3235  0.1375
  167CHOL   SM7 1501   1.287  10.824   9.826  0.1393 -0.0748  0.0282
  167CHOL   SM8 1502   1.389  10.614   9.679  0.0877  0.1387 -0.1242
  167CHOL   SM9 1503   1.336  10.382   9.592  0.1588 -0.0177 -0.1492
  168CHOL   GL1 1504  16.678  16.769  10.220  0.0874  0.0854 -0.1331
  168CHOL   SM2 1505  16.605  16.654  10.090  0.3391  0.0118 -0.0954
  168CHOL   SM3 1506  16.617  16.621   9.831 -0.5562 -0.0320 -0.3191
  168CHOL   SM4 1507  16.350  16.566   9.740 -0.1339  0.1209 -0.0475
  168CHOL   SM5 1508  16.398  16.482   9.483 -0.3239  0.0168  0.1541
  168CHOL   SM6 1509  16.370  16.762   9.758  0.2312 -0.0717  0.5032
  168CHOL   SM7 1510  16.110  16.462   9.447  0.1652 -0.4932  0.2222
  168CHOL   SM8 1511  16.107  16.529   9.197  0.0740 -0.4108 -0.2724
  168CHOL   SM9 1512  16.219  16.580   8.911 -0.2598 -0.0488  0.0847
  169CHOL   GL1 1513   8.761  14.279  10.538  0.3777 -0.0780  0.3017
  169CHOL   SM2 1514   8.797  14.254  10.344 -0.1532  0.0742 -0.2747
  169CHOL   SM3 1515   8.793  14.423  10.151 -0.0706 -0.1680 -0.2373
  169CHOL   SM4 1516   8.712  14.261   9.930  0.0198  0.0204 -0.0237
  169CHOL   SM5 1517   8.782  14.411   9.733  0.0788  0.1015 -0.0603
  169CHOL   SM6 1518   8.554  14.315  10.025  0.1423 -0.2846  0.1808
  169CHOL   SM7 1519   8.716  14.201   9.539  0.0177 -0.3277  0.2308
  169CHOL   SM8 1520   8.912  14.096   9.401  0.0038  0.1198 -0.1719
  169CHOL   SM9 1521   9.150  13.957   9.436 -0.0652 -0.1753  0.0193
  170CHOL   GL1 1522   9.293   5.707  10.796 -0.0690  0.0850  0.0853
  170CHOL   SM2 1523   9.160   5.734  10.686 -0.0011  0.2246 -0.0950
  170CHOL   SM3 1524   8.953   5.640  10.569 -0.1722 -0.0484  0.1549
  170CHOL   SM4 1525   8.865   5.850  10.379 -0.1205  0.1760  0.1081
  170CHOL   SM5 1526   8.645   5.730  10.287  0.2781  0.0889  0.0780
  170CHOL   SM6 1527   9.012   5.736  10.295 -0.0845 -0.2183  0.1263
  170CHOL   SM7 1528   8.567   5.934  10.119  0.3572 -0.3283  0.0063
  170CHOL   SM8 1529   8.267   5.825  10.038 -0.2695 -0.1916  0.0944
  170CHOL   SM9 1530   7.963   5.801  10.043  0.1841 -0.2705 -0.1263
  171CHOL   GL1 1531   6.558   4.892  10.761 -0.2204  0.5589 -0.0856
  171CHOL   SM2 1532   6.621   4.946  10.598  0.0359  0.0624 -0.0126
  171CHOL   SM3 1533   6.735   5.130  10.462  0.0278 -0.3846  0.1238
  171CHOL   SM4 1534   6.631   5.098  10.188 -0.0211 -0.1614  0.0164
  171CHOL   SM5 1535   6.782   5.264  10.054  0.2725  0.1781 -0.5095
  171CHOL   SM6 1536   6.510   5.178  10.303  0.0346  0.0566 -0.0544
  171CHOL   SM7 1537   6.673   5.227   9.792  0.2004  0.4445 -0.0006
  171CHOL   SM8 1538   6.848   5.060   9.651 -0.1627 -0.3048  0.0923
  171CHOL   SM9 1539   7.112   4.962   9.534  0.1431 -0.1701  0.1160
  172CHOL   GL1 1540  17.134  10.918  10.978 -0.2407  0.1173 -0.0149
  172CHOL   SM2 1541  17.136  10.953  10.805  0.2491 -0.0607 -0.2768
  172CHOL   SM3 1542  16.995  10.870  10.590 -0.4681  0.3805  0.0116
  172CHOL   SM4 1543  17.175  10.945  10.367 -0.1427  0.0116  0.0122
  172CHOL   SM5 1544  17.009  10.885  10.170  0.0244 -0.4028 -0.1024
  172CHOL   SM6 1545  17.235  10.762  10.440 -0.0504 -0.3023  0.5337
  172CHOL   SM7 1546  17.187  10.992   9.975  0.0355  0.1522 -0.0589
  172CHOL   SM8 1547  17.108  10.908   9.714 -0.2171 -0.2827  0.0622
  172CHOL   SM9 1548  17.063  10.826   9.430  0.1675  0.0687  0.0563
  173CHOL   GL1 1549   4.505   5.797  10.857 -0.2406  0.0238  0.0860
  173CHOL   SM2 1550   4.468   5.868  10.685  0.4074  0.0639  0.3305
  173CHOL   SM3 1551   4.357   5.777  10.468  0.3232 -0.1718 -0.1060
  173CHOL   SM4 1552   4.477   5.925  10.255  0.0918 -0.0529  0.0479
  173CHOL   SM5 1553   4.321   5.851  10.055 -0.1509 -0.2260 -0.1055
  173CHOL   SM6 1554   4.598   5.776  10.303 -0.1513  0.3135 -0.1675
  173CHOL   SM7 1555   4.466   6.020   9.866 -0.1697 -0.4656  0.3368
  173CHOL   SM8 1556   4.342   6.240   9.760  0.2918 -0.0209 -0.0181
  173CHOL   SM9 1557   4.120   6.414   9.687 -0.2050 -0.1451 -0.0114
  174CHOL   GL1 1558  17.233   8.717  10.586  0.2819  0.1642  0.2510
  174CHOL   SM2 1559  17.223   8.675  10.415  0.3040  0.1144 -0.3048
  174CHOL   SM3 1560  17.361   8.502  10.248  0.0172  0.0841 -0.0322
  174CHOL   SM4 1561  17.283   8.612   9.986 -0.0381 -0.0477  0.0454
  174CHOL   SM5 1562  17.390   8.428   9.829  0.3239  0.0818  0.0179
  174CHOL   SM6 1563  17.430   8.708  10.051 -0.0359  0.2771  0.0414
  174CHOL   SM7 1564  17.274   8.560   9.580 -0.2827  0.1570 -0.2245
  174CHOL   SM8 1565  17.355   8.367   9.326 -0.2010 -0.0507 -0.0526
  174CHOL   SM9 1566  17.406   8.266   9.069 -0.0843 -0.1839 -0.1741
  175CHOL   GL1 1567   5.744  11.406  11.046 -0.3551  0.1326 -0.1043
  175CHOL   SM2 1568   5.771  11.378  10.860 -0.1080  0.2596  0.0423
  175CHOL   SM3 1569   5.698  11.542  10.654  0.0481  0.1112 -0.5957
  175CHOL   SM4 1570   5.782  11.389  10.435  0.1292  0.1215  0.1003
  175CHOL   SM5 1571   5.731  11.541  10.228 -0.0871  0.0029 -0.0042
  175CHOL   SM6 1572   5.591  11.328  10.485 -0.0842  0.1963  0.2356
  175CHOL   SM7 1573   5.847  11.368  10.025  0.2723  0.3023 -0.2535
  175CHOL   SM8 1574   5.949  11.537   9.796 -0.3016  0.1701  0.0887
  175CHOL   SM9 1575   6.070  11.655   9.597  0.1433 -0.0753 -0.0380
  176CHOL   GL1 1576   6.091  15.363  10.540 -0.0473  0.1413  0.0744
  176CHOL   SM2 1577   6.109  15.276  10.399 -0.1549 -0.1379  0.0633
  176CHOL   SM3 1578   6.283  15.165  10.229 -0.0046 -0.0990 -0.1802
  176CHOL   SM4 1579   6.204  15.218   9.956  0.0422 -0.1688  0.0610
  176CHOL   SM5 1580   6.377  15.050   9.831  0.1094 -0.1667 -0.3187
  176CHOL   SM6 1581   6.308  15.362  10.037  0.0065 -0.1345  0.3939
  176CHOL   SM7 1582   6.256  15.113   9.574 -0.4630  0.1656 -0.1944
  176CHOL   SM8 1583   6.414  14.973   9.374  0.1662  0.1038 -0.3744
  176CHOL   SM9 1584   6.382  14.863   9.111  0.1837 -0.1217 -0.1040
  177CHOL   GL1 1585   5.682   1.099  10.447  0.0169  0.1019 -0.2159
  177CHOL   SM2 1586   5.589   1.080  10.286  0.2718 -0.2452  0.2077
  177CHOL   SM3 1587   5.587   0.892  10.104  0.1162  0.0480  0.3548
  177CHOL   SM4 1588   5.547   1.048   9.852  0.0460 -0.0479 -0.3057
  177CHOL   SM5 1589   5.496   0.859   9.687 -0.0020 -0.4693  0.4786
  177CHOL   SM6 1590   5.729   1.039   9.903 -0.0239 -0.4924 -0.4782
  177CHOL   SM7 1591   5.485   1.028   9.453 -0.1773 -0.0586  0.0334
  177CHOL   SM8 1592   5.235   0.948   9.325  0.3115 -0.1463  0.1957
  177CHOL   SM9 1593   4.946   0.981   9.326  0.1991 -0.1142  0.1158
  178CHOL   GL1 1594  13.941   0.511  10.224  0.1528  0.0069 -0.4047
  178CHOL   SM2 1595  14.020   0.466  10.065  0.1171  0.2213 -0.1842
  178CHOL   SM3 1596  14.229   0.324   9.992  0.6868  0.0779  0.0555
  178CHOL   SM4 1597  14.173   0.265   9.715  0.0702 -0.2580 -0.0879
  178CHOL   SM5 1598  14.396   0.138   9.644 -0.2916 -0.5066 -0.2554
  178CHOL   SM6 1599  14.222   0.456   9.723  0.0023 -0.1769 -0.1053
  178CHOL   SM7 1600  14.295   0.066   9.380  0.4107  0.1578  0.2838
  178CHOL   SM8 1601  14.503   0.053   9.163 -0.0084  0.3220  0.8718
  178CHOL   SM9 1602  14.714   0.063   8.978 -0.2819  0.0112  0.1478
  179CHOL   GL1 1603  10.019  12.159  10.989 -0.1337 -0.1186  0.4135
  179CHOL   SM2 1604   9.974  12.123  10.827 -0.2485  0.5707  0.3700
  179CHOL   SM3 1605   9.815  12.187  10.623  0.0494  0.0860 -0.0101
  179CHOL   SM4 1606   9.825  11.969  10.433 -0.0795  0.0278 -0.1478
  179CHOL   SM5 1607   9.673  12.073  10.241 -0.1345 -0.0191 -0.0311
  179CHOL   SM6 1608   9.713  11.913  10.572  0.2087 -0.1116 -0.0326
  179CHOL   SM7 1609   9.723  11.841  10.068  0.0423 -0.1108 -0.0488
  179CHOL   SM8 1610   9.449  11.734  10.005 -0.4818  0.2117 -0.0034
  179CHOL   SM9 1611   9.187  11.562   9.931 -0.0029 -0.0771 -0.2792
  180CHOL   GL1 1612  10.889  13.487  10.749  0.0248 -0.1192 -0.1431
  180CHOL   SM2 1613  10.943  13.399  10.586  0.0908  0.0320 -0.6613
  180CHOL   SM3 1614  11.010  13.525  10.358  0.1356  0.0553  0.0883
  180CHOL   SM4 1615  10.930  13.316  10.162  0.0875  0.1276 -0.0486
  180CHOL   SM5 1616  11.048  13.424   9.954 -0.0576 -0.2352 -0.3328
  180CHOL   SM6 1617  10.768  13.434  10.208 -0.0044 -0.2119  0.0202
  180CHOL   SM7 1618  10.962  13.232   9.758  0.1797  0.1369 -0.0223
  180CHOL   SM8 1619  10.834  13.419   9.596 -0.3054  0.3071 -0.0772
  180CHOL   SM9 1620  10.623  13.590   9.493 -0.1740 -0.2752 -0.3450
  181CHOL   GL1 1621   8.526   4.430  10.689  0.1669  0.0412  0.2884
  181CHOL   SM2 1622   8.544   4.517  10.524 -0.1406 -0.2564  0.0557
  181CHOL   SM3 1623   8.386   4.600  10.341  0.5222 -0.0159 -0.0172
  181CHOL   SM4 1624   8.576   4.687  10.136 -0.1314  0.1050 -0.2417
  181CHOL   SM5 1625   8.396   4.788   9.954  0.1867  0.0479  0.1680
  181CHOL   SM6 1626   8.563   4.498  10.110  0.1827  0.4469  0.3260
  181CHOL   SM7 1627   8.597   4.889   9.767  0.1585 -0.2842 -0.3305
  181CHOL   SM8 1628   8.652   4.725   9.563 -0.1575 -0.1135 -0.3027
  181CHOL   SM9 1629   8.808   4.597   9.337 -0.0160 -0.1808  0.2138
  182CHOL   GL1 1630   3.409   5.175  10.774  0.2868  0.0576  0.1780
  182CHOL   SM2 1631   3.445   5.185  10.595 -0.1368 -0.2892  0.0971
  182CHOL   SM3 1632   3.493   5.020  10.394 -0.1467  0.3195 -0.0832
  182CHOL   SM4 1633   3.656   5.173  10.221 -0.0583 -0.1177 -0.0942
  182CHOL   SM5 1634   3.661   5.022  10.004  0.0097 -0.0129 -0.0446
  182CHOL   SM6 1635   3.762   5.098  10.356 -0.2732  0.0433 -0.1640
  182CHOL   SM7 1636   3.787   5.241   9.860  0.4825 -0.3882  0.0105
  182CHOL   SM8 1637   3.659   5.386   9.675 -0.0623 -0.1778 -0.3954
  182CHOL   SM9 1638   3.727   5.461   9.456  0.1814 -0.1150  0.0092
  183CHOL   GL1 1639   8.418   6.401  11.088 -0.2628 -0.1060 -0.1802
  183CHOL   SM2 1640   8.435   6.376  10.914 -0.4314  0.0792  0.1261
  183CHOL   SM3 1641   8.371   6.271  10.702  0.1097 -0.2656  0.3525
  183CHOL   SM4 1642   8.499   6.377  10.475 -0.0185  0.1390  0.1286
  183CHOL   SM5 1643   8.404   6.236  10.275  0.1186 -0.3098  0.0002
  183CHOL   SM6 1644   8.618   6.272  10.560  0.1591  0.3116  0.2844
  183CHOL   SM7 1645   8.559   6.351  10.059  0.3277  0.2982  0.0677
  183CHOL   SM8 1646   8.522   6.207   9.826 -0.0362  0.0898 -0.1469
  183CHOL   SM9 1647   8.424   6.264   9.543 -0.0435 -0.2744 -0.2190
  184CHOL   GL1 1648   9.927   8.999  10.946 -0.2598  0.0816  0.0381
  184CHOL   SM2 1649   9.913   9.016  10.751 -0.1221 -0.0124  0.0082
  184CHOL   SM3 1650   9.773   8.810  10.616 -0.2991  0.4803  0.1244
  184CHOL   SM4 1651   9.901   8.834  10.360 -0.1017 -0.0696  0.0511
  184CHOL   SM5 1652   9.752   8.691  10.207  0.1898  0.0389 -0.3780
  184CHOL   SM6 1653  10.027   8.733  10.476  0.3769  0.4032 -0.0549
  184CHOL   SM7 1654   9.906   8.736   9.957  0.0444 -0.0013 -0.1215
  184CHOL   SM8 1655   9.835   8.514   9.741  0.0576  0.0252 -0.0069
  184CHOL   SM9 1656   9.665   8.263   9.763  0.1436 -0.0914 -0.0822
  185CHOL   GL1 1657   0.179  18.014  10.652  0.0408  0.1690  0.0641
  185CHOL   SM2 1658   0.246  17.976  10.478 -0.2293 -0.2789  0.0998
  185CHOL   SM3 1659   0.111  18.037  10.252  0.0539 -0.0496  0.3578
  185CHOL   SM4 1660   0.316  18.007  10.051 -0.1290  0.1534 -0.2008
  185CHOL   SM5 1661   0.169  18.050   9.839  0.3054  0.1614  0.1791
  185CHOL   SM6 1662   0.260  17.826  10.111 -0.4300  0.0168 -0.1575
  185CHOL   SM7 1663   0.384  18.067   9.651 -0.7756 -0.1568 -0.1957
  185CHOL   SM8 1664   0.248  18.012   9.344 -0.5332  0.3857 -0.2459
  185CHOL   SM9 1665  18.752  18.066   9.248  0.0546  0.4196 -0.2356
  186CHOL   GL1 1666   3.550  13.797  10.887  0.2392 -0.0162  0.1558
  186CHOL   SM2 1667   3.523  13.725  10.729  0.4088 -0.1402 -0.1373
  186CHOL   SM3 1668   3.597  13.771  10.476 -0.0063 -0.2192 -0.1629
  186CHOL   SM4 1669   3.449  13.611  10.305  0.1157 -0.2234 -0.0322
  186CHOL   SM5 1670   3.547  13.644  10.060  0.2639  0.1383 -0.0395
  186CHOL   SM6 1671   3.339  13.759  10.350  0.2260  0.0477 -0.3122
  186CHOL   SM7 1672   3.403  13.411   9.955 -0.0191 -0.4141 -0.0566
  186CHOL   SM8 1673   3.532  13.364   9.696 -0.0906  0.0465 -0.3382
  186CHOL   SM9 1674   3.796  13.316   9.584  0.1226 -0.1289 -0.1928
  187CHOL   GL1 1675  11.964   8.426  10.658  0.0362  0.1842  0.1030
  187CHOL   SM2 1676  11.870   8.377  10.501 -0.0807 -0.0843  0.2279
  187CHOL   SM3 1677  11.698   8.174  10.444  0.1036 -0.3880 -0.3105
  187CHOL   SM4 1678  11.762   8.119  10.170 -0.0702  0.0214 -0.0168
  187CHOL   SM5 1679  11.554   7.952  10.101  0.3866 -0.0725  0.1764
  187CHOL   SM6 1680  11.893   8.011  10.277 -0.0515  0.0315 -0.2230
  187CHOL   SM7 1681  11.625   7.955   9.823  0.2365  0.6961  0.4971
  187CHOL   SM8 1682  11.626   7.741   9.679  0.3515 -0.0599 -0.1493
  187CHOL   SM9 1683  11.740   7.452   9.634 -0.1989 -0.3623 -0.1244
  188CHOL   GL1 1684   7.915   6.648  11.225 -0.0859  0.1617 -0.4230
  188CHOL   SM2 1685   7.925   6.616  11.057  0.3027  0.1471 -0.1085
  188CHOL   SM3 1686   7.897   6.643  10.814 -0.1519  0.2315  0.3836
  188CHOL   SM4 1687   7.925   6.401  10.662  0.0305 -0.1149 -0.2100
  188CHOL   SM5 1688   7.909   6.504  10.418 -0.1071 -0.2987  0.0671
  188CHOL   SM6 1689   7.744   6.416  10.730 -0.3292  0.0157 -0.0731
  188CHOL   SM7 1690   7.931   6.256  10.281  0.1543  0.1133  0.3569
  188CHOL   SM8 1691   8.013   6.290  10.007  0.2052 -0.2419 -0.1078
  188CHOL   SM9 1692   8.061   6.158   9.742 -0.0271  0.1392 -0.2956
  189CHOL   GL1 1693  12.393  10.153  10.650  0.1665  0.0160 -0.0662
  189CHOL   SM2 1694  12.449  10.168  10.473 -0.0818  0.3613 -0.4297
  189CHOL   SM3 1695  12.436  10.286  10.260 -0.0414 -0.2333 -0.2504
  189CHOL   SM4 1696  12.577  10.131  10.067  0.0074  0.2190  0.1728
  189CHOL   SM5 1697  12.562  10.296   9.857  0.0013  0.1532  0.2361
  189CHOL   SM6 1698  12.402  10.045  10.093  0.2007 -0.0505  0.6577
  189CHOL   SM7 1699  12.728  10.113   9.690  0.3420  0.1469  0.6447
  189CHOL   SM8 1700  12.920  10.286   9.517 -0.3372  0.0145  0.3023
  189CHOL   SM9 1701  12.905  10.621   9.502 -0.2180  0.0401 -0.0437
  190CHOL   GL1 1702   9.067   8.096  10.902 -0.3088  0.2937 -0.0099
  190CHOL   SM2 1703   9.073   8.127  10.708  0.3317 -0.0956  0.0645
  190CHOL   SM3 1704   9.092   7.915  10.530  0.3302 -0.1308 -0.0994
  190CHOL   SM4 1705   9.220   8.050  10.307 -0.0275 -0.0731 -0.1053
  190CHOL   SM5 1706   9.196   7.872  10.116 -0.1244 -0.5460  0.0772
  190CHOL   SM6 1707   9.352   7.996  10.435  0.1390 -0.1524  0.0475
  190CHOL   SM7 1708   9.331   8.024   9.912  0.0025 -0.1413  0.3511
  190CHOL   SM8 1709   9.370   7.860   9.651 -0.2146 -0.1699  0.2964
  190CHOL   SM9 1710   9.371   7.666   9.404 -0.0023 -0.2154  0.0610
  191CHOL   GL1 1711   3.705  18.563  10.724  0.1029  0.2773  0.0586
  191CHOL   SM2 1712   3.677  18.444  10.578  0.1907 -0.0034  0.3000
  191CHOL   SM3 1713   3.709  18.476  10.312 -0.4359  0.4139 -0.1516
  191CHOL   SM4 1714   3.490  18.343  10.196  0.0640  0.1358  0.0677
  191CHOL   SM5 1715   3.574  18.346   9.939  0.1464  0.1423  0.0496
  191CHOL   SM6 1716   3.440  18.516  10.242 -0.3789  0.1106 -0.2495
  191CHOL   SM7 1717   3.339  18.225   9.815  0.5446 -0.0572  0.2815
  191CHOL   SM8 1718   3.381  18.237   9.491  0.0648  0.5100  0.3033
  191CHOL   SM9 1719   3.350  18.459   9.327  0.2101 -0.0034 -0.1389
  192CHOL   GL1 1720  14.238  11.659  10.702  0.0277 -0.1781  0.2697
  192CHOL   SM2 1721  14.275  11.684  10.517 -0.0933 -0.0116  0.2239
  192CHOL   SM3 1722  14.278  11.548  10.304 -0.2157  0.5795  0.1583
  192CHOL   SM4 1723  14.414  11.723  10.111 -0.0393  0.0349 -0.1114
  192CHOL   SM5 1724  14.376  11.570   9.893 -0.3708 -0.0937  0.5768
  192CHOL   SM6 1725  14.557  11.645  10.217  0.2779 -0.0498  0.2638
  192CHOL   SM7 1726  14.507  11.768   9.718 -0.3086  0.1001 -0.2964
  192CHOL   SM8 1727  14.660  11.580   9.525  0.0465 -0.0036 -0.0818
  192CHOL   SM9 1728  14.737  11.264   9.409 -0.1024 -0.2502 -0.0303
  193CHOL   GL1 1729   8.641   6.881   8.831  0.0553 -0.0808 -0.1316
  193CHOL   SM2 1730   8.601   6.870   9.003  0.1328 -0.1241  0.4242
  193CHOL   SM3 1731   8.695   6.910   9.247 -0.0656 -0.4969 -0.2209
  193CHOL   SM4 1732   8.511   6.767   9.416 -0.0006 -0.0596  0.0408
  193CHOL   SM5 1733   8.606   6.830   9.655 -0.0687  0.0915 -0.1297
  193CHOL   SM6 1734   8.633   6.628   9.340  0.2573  0.0590 -0.0036
  193CHOL   SM7 1735   8.419   6.684   9.819 -0.1682 -0.4752  0.0717
  193CHOL   SM8 1736   8.416   6.799  10.026 -0.1925  0.1163  0.1472
  193CHOL   SM9 1737   8.398   6.984  10.311  0.0212  0.1574  0.2577
  194CHOL   GL1 1738   1.144  10.463   8.704  0.1107  0.2258  0.1417
  194CHOL   SM2 1739   1.122  10.511   8.876 -0.2157 -0.0830  0.0868
  194CHOL   SM3 1740   1.043  10.520   9.104  0.1402 -0.4053  0.0996
  194CHOL   SM4 1741   1.034  10.787   9.216 -0.0476 -0.0601  0.1122
  194CHOL   SM5 1742   0.966  10.732   9.472  0.0011 -0.1820 -0.0046
  194CHOL   SM6 1743   0.877  10.753   9.125 -0.0684 -0.2048  0.0969
  194CHOL   SM7 1744   0.981  11.002   9.584 -0.0356  0.0113  0.1904
  194CHOL   SM8 1745   0.747  11.056   9.693  0.2095 -0.2022  0.1326
  194CHOL   SM9 1746   0.510  11.125   9.691  0.1188 -0.0103  0.0626
  195CHOL   GL1 1747   1.268   8.055   8.936  0.2620 -0.0486 -0.0477
  195CHOL   SM2 1748   1.326   7.941   9.072 -0.4402 -0.4086  0.0919
  195CHOL   SM3 1749   1.311   7.917   9.325 -0.0063  0.3920 -0.5159
  195CHOL   SM4 1750   1.528   7.740   9.403  0.1529 -0.0609 -0.0633
  195CHOL   SM5 1751   1.456   7.696   9.655 -0.1539 -0.5018  0.5327
  195CHOL   SM6 1752   1.596   7.942   9.372 -0.0179  0.0832 -0.1509
  195CHOL   SM7 1753   1.686   7.525   9.694 -0.0865  0.1089 -0.2361
  195CHOL   SM8 1754   1.642   7.362   9.908 -0.0275 -0.0257  0.1797
  195CHOL   SM9 1755   1.834   7.192  10.106 -0.0853  0.1741  0.4179
  196CHOL   GL1 1756  15.798   7.615   8.475 -0.1934  0.3107  0.0416
  196CHOL   SM2 1757  15.787   7.626   8.652 -0.4196 -0.1762 -0.0139
  196CHOL   SM3 1758  15.742   7.787   8.854  0.2346  0.3778 -0.3899
  196CHOL   SM4 1759  15.778   7.626   9.087 -0.2836  0.0818 -0.1425
  196CHOL   SM5 1760  15.720   7.783   9.280 -0.0118 -0.2415 -0.3231
  196CHOL   SM6 1761  15.968   7.678   9.019 -0.4463 -0.1565  0.2428
  196CHOL   SM7 1762  15.754   7.580   9.480 -0.3168 -0.2496 -0.0496
  196CHOL   SM8 1763  15.687   7.703   9.738  0.0263  0.3101  0.1049
  196CHOL   SM9 1764  15.649   7.698  10.010  0.0534 -0.1674 -0.2258
  197CHOL   GL1 1765  13.640  18.371   8.343 -0.0603 -0.0877 -0.0490
  197CHOL   SM2 1766  13.724  18.352   8.510 -0.3004  0.0191  0.0319
  197CHOL   SM3 1767  13.912  18.484   8.638  0.0177  0.1835  0.3000
  197CHOL   SM4 1768  13.994  18.307   8.848 -0.0380 -0.1675 -0.1677
  197CHOL   SM5 1769  14.155  18.461   8.996  0.2550 -0.0858  0.0093
  197CHOL   SM6 1770  14.078  18.252   8.698 -0.1600  0.1915 -0.0164
  197CHOL   SM7 1771  14.214  18.261   9.202  0.3529 -0.3437  0.1463
  197CHOL   SM8 1772  14.519  18.302   9.230 -0.1987 -0.6561  0.0698
  197CHOL   SM9 1773  14.779  18.465   9.284  0.1055 -0.1598  0.1190
  198CHOL   GL1 1774  17.684  16.803   8.476 -0.0885  0.2380 -0.0378
  198CHOL   SM2 1775  17.629  16.872   8.644 -0.4173 -0.2266  0.5606
  198CHOL   SM3 1776  17.715  17.082   8.775  0.4658 -0.1343 -0.1610
  198CHOL   SM4 1777  17.660  17.005   9.053  0.0332  0.2285  0.0589
  198CHOL   SM5 1778  17.705  17.247   9.168  0.1709 -0.2506  0.1913
  198CHOL   SM6 1779  17.838  16.939   9.001 -0.0553  0.1408 -0.1429
  198CHOL   SM7 1780  17.666  17.141   9.430  0.0031 -0.3452  0.1001
  198CHOL   SM8 1781  17.467  17.279   9.554  0.1492 -0.1026  0.1194
  198CHOL   SM9 1782  17.213  17.412   9.648  0.0965 -0.2888  0.0750
  199CHOL   GL1 1783   7.111  15.038   8.423 -0.0901 -0.2630 -0.0193
  199CHOL   SM2 1784   7.130  15.020   8.605  0.1026 -0.2214 -0.2171
  199CHOL   SM3 1785   7.129  14.836   8.789 -0.0069 -0.1362  0.0267
  199CHOL   SM4 1786   6.945  14.903   8.996  0.1154  0.1146 -0.0465
  199CHOL   SM5 1787   7.016  14.736   9.182 -0.4368 -0.0406  0.0660
  199CHOL   SM6 1788   6.836  14.822   8.854  0.0466  0.2316  0.2045
  199CHOL   SM7 1789   6.800  14.829   9.364 -0.2669  0.0221  0.0099
  199CHOL   SM8 1790   6.895  14.858   9.615 -0.3605  0.1963 -0.2064
  199CHOL   SM9 1791   6.982  14.937   9.936 -0.0123 -0.0772  0.2501
  200CHOL   GL1 1792   7.752   4.849   8.631 -0.0061  0.0581  0.0254
  200CHOL   SM2 1793   7.775   4.905   8.810  0.1573 -0.1074 -0.1097
  200CHOL   SM3 1794   7.701   4.800   9.035  0.3947 -0.2168 -0.6035
  200CHOL   SM4 1795   7.912   4.894   9.210  0.2110  0.1762  0.1913
  200CHOL   SM5 1796   7.812   4.811   9.447 -0.0529  0.1026 -0.0454
  200CHOL   SM6 1797   7.784   5.052   9.180  0.2088 -0.1208  0.1644
  200CHOL   SM7 1798   8.072   4.876   9.576  0.0854  0.1010 -0.3674
  200CHOL   SM8 1799   8.019   4.932   9.825  0.1549  0.0197 -0.1593
  200CHOL   SM9 1800   7.875   5.021  10.042  0.1462 -0.1899 -0.3094
  201CHOL   GL1 1801   5.177  13.990   8.738  0.0707 -0.3220 -0.0051
  201CHOL   SM2 1802   5.150  13.875   8.865 -0.0801  0.0351 -0.0586
  201CHOL   SM3 1803   5.053  13.923   9.129 -0.3566 -0.2104  0.0521
  201CHOL   SM4 1804   5.161  13.691   9.266 -0.0599  0.0984 -0.0143
  201CHOL   SM5 1805   5.028  13.718   9.494 -0.1734  0.6542  0.3147
  201CHOL   SM6 1806   5.291  13.836   9.258 -0.0171  0.1829  0.0446
  201CHOL   SM7 1807   5.154  13.500   9.644  0.2955 -0.0546  0.0656
  201CHOL   SM8 1808   5.044  13.428   9.904 -0.1214 -0.1980 -0.0847
  201CHOL   SM9 1809   4.966  13.345  10.165 -0.0877  0.1007 -0.2117
  202CHOL   GL1 1810   3.776  17.665   8.615  0.0921  0.0374  0.0957
  202CHOL   SM2 1811   3.734  17.685   8.786  0.1554  0.1373  0.1104
  202CHOL   SM3 1812   3.729  17.855   8.981 -0.2105  0.2892 -0.2140
  202CHOL   SM4 1813   3.620  17.720   9.211  0.0886 -0.1888 -0.1532
  202CHOL   SM5 1814   3.604  17.904   9.392 -0.0894 -0.1354  0.3698
  202CHOL   SM6 1815   3.824  17.662   9.197 -0.0823  0.0034  0.1928
  202CHOL   SM7 1816   3.486  17.729   9.579  0.3932 -0.2590 -0.3426
  202CHOL   SM8 1817   3.269  17.819   9.718  0.0373 -0.0381  0.2819
  202CHOL   SM9 1818   2.995  17.884   9.652  0.0762  0.1259  0.1461
  203CHOL   GL1 1819   4.864   3.526   8.580 -0.0319  0.0145 -0.1600
  203CHOL   SM2 1820   4.958   3.554   8.731  0.2171  0.2579 -0.4396
  203CHOL   SM3 1821   5.116   3.438   8.886 -0.3485  0.1820  0.0191
  203CHOL   SM4 1822   5.167   3.620   9.103 -0.2304 -0.1700  0.0195
  203CHOL   SM5 1823   5.344   3.477   9.233 -0.1498  0.2719 -0.3803
  203CHOL   SM6 1824   4.983   3.542   9.140  0.1122  0.3559  0.2306
  203CHOL   SM7 1825   5.396   3.688   9.424  0.4799  0.1208  0.0614
  203CHOL   SM8 1826   5.706   3.719   9.464 -0.2868  0.0154 -0.1310
  203CHOL   SM9 1827   5.965   3.707   9.573 -0.0913 -0.2468 -0.0523
  204CHOL   GL1 1828   8.525  11.297   8.666  0.0139  0.1785  0.2352
  204CHOL   SM2 1829   8.510  11.249   8.856  0.2176 -0.1318 -0.0385
  204CHOL   SM3 1830   8.594  11.353   9.067  0.0374  0.1266 -0.2216
  204CHOL   SM4 1831   8.599  11.139   9.261 -0.1551 -0.0498  0.0090
  204CHOL   SM5 1832   8.645  11.252   9.486  0.1553 -0.3996 -0.0418
  204CHOL   SM6 1833   8.763  11.119   9.156  0.1228 -0.0814  0.2453
  204CHOL   SM7 1834   8.628  11.014   9.643 -0.2876 -0.3143 -0.2687
  204CHOL   SM8 1835   8.685  11.071   9.896  0.0849 -0.2026  0.1637
  204CHOL   SM9 1836   8.751  11.125  10.187 -0.0423 -0.0759 -0.0818
  205CHOL   GL1 1837   3.518  14.836   8.533 -0.0679 -0.0647 -0.0074
  205CHOL   SM2 1838   3.488  14.909   8.695 -0.1670 -0.0732  0.2825
  205CHOL   SM3 1839   3.407  15.116   8.828  0.0991 -0.2464  0.0347
  205CHOL   SM4 1840   3.375  15.024   9.101  0.1770 -0.1373 -0.0496
  205CHOL   SM5 1841   3.287  15.254   9.210 -0.2295  0.3401 -0.0580
  205CHOL   SM6 1842   3.558  15.049   9.064  0.1625  0.0557  0.3595
  205CHOL   SM7 1843   3.254  15.148   9.482  0.1098  0.1247  0.0576
  205CHOL   SM8 1844   3.089  15.349   9.615  0.3992  0.0177 -0.0387
  205CHOL   SM9 1845   3.086  15.621   9.689 -0.1169  0.1345  0.1629
  206CHOL   GL1 1846  14.659   3.912   8.749  0.0444 -0.0414 -0.0902
  206CHOL   SM2 1847  14.666   3.947   8.931  0.4524  0.2533  0.2283
  206CHOL   SM3 1848  14.482   3.929   9.131 -0.4299  0.4290  0.0067
  206CHOL   SM4 1849  14.549   4.168   9.287 -0.0332  0.1241  0.0032
  206CHOL   SM5 1850  14.395   4.096   9.500  0.1696  0.0174 -0.0456
  206CHOL   SM6 1851  14.435   4.219   9.140  0.1432  0.1883  0.3839
  206CHOL   SM7 1852  14.487   4.328   9.641 -0.0828  0.4474 -0.1514
  206CHOL   SM8 1853  14.268   4.501   9.624  0.3965 -0.3261 -0.0923
  206CHOL   SM9 1854  14.006   4.542   9.442 -0.2441  0.0304  0.0114
  207CHOL   GL1 1855  14.610   9.533   8.614 -0.0179  0.1507  0.3786
  207CHOL   SM2 1856  14.650   9.536   8.789 -0.1085 -0.3622 -0.0555
  207CHOL   SM3 1857  14.543   9.469   9.020  0.0713 -0.2129  0.0898
  207CHOL   SM4 1858  14.691   9.635   9.213 -0.1287  0.0597  0.0549
  207CHOL   SM5 1859  14.592   9.540   9.443  0.0935 -0.3792  0.2634
  207CHOL   SM6 1860  14.560   9.745   9.124 -0.0488 -0.0027  0.2424
  207CHOL   SM7 1861  14.748   9.713   9.604  0.0715 -0.0710 -0.2047
  207CHOL   SM8 1862  14.903   9.459   9.777 -0.0950  0.2338 -0.5203
  207CHOL   SM9 1863  15.149   9.315   9.708 -0.1091  0.3592 -0.2007
  208CHOL   GL1 1864   4.897   9.099   8.782  0.1138  0.0387 -0.0496
  208CHOL   SM2 1865   4.802   9.068   8.940  0.0422 -0.1230  0.0778
  208CHOL   SM3 1866   4.840   9.022   9.186 -0.1201 -0.1110  0.1049
  208CHOL   SM4 1867   4.604   8.881   9.270  0.0779 -0.1360  0.0458
  208CHOL   SM5 1868   4.657   8.891   9.532  0.3558  0.1251 -0.0202
  208CHOL   SM6 1869   4.725   8.751   9.198  0.0272  0.3241 -0.0572
  208CHOL   SM7 1870   4.413   8.746   9.600  0.0990 -0.0244  0.0784
  208CHOL   SM8 1871   4.294   8.844   9.831 -0.1866  0.2312  0.5087
  208CHOL   SM9 1872   4.006   8.887   9.846 -0.0491 -0.1646 -0.0641
  209CHOL   GL1 1873   0.211   0.770   8.649  0.0543  0.1653  0.2110
  209CHOL   SM2 1874   0.171   0.762   8.817 -0.0698 -0.1087  0.1350
  209CHOL   SM3 1875   0.085   0.915   9.017  0.0193 -0.2267 -0.2142
  209CHOL   SM4 1876   0.089   0.729   9.242  0.4049  0.0172 -0.2203
  209CHOL   SM5 1877  18.773   0.895   9.430  0.4234  0.3178 -0.0299
  209CHOL   SM6 1878   0.279   0.793   9.218 -0.1119 -0.0959  0.1102
  209CHOL   SM7 1879  18.758   0.691   9.642  0.1240  0.1099  0.4559
  209CHOL   SM8 1880  18.515   0.631   9.698  0.3433  0.2199  0.5743
  209CHOL   SM9 1881  18.300   0.485   9.789 -0.1923 -0.0087  0.0479
  210CHOL   GL1 1882   2.389   5.171   8.874  0.0428 -0.0072 -0.0027
  210CHOL   SM2 1883   2.450   5.263   9.022 -0.1807  0.1292  0.2577
  210CHOL   SM3 1884   2.599   5.209   9.226  0.3941  0.0000 -0.1732
  210CHOL   SM4 1885   2.464   5.317   9.462  0.1881  0.0091  0.0765
  210CHOL   SM5 1886   2.659   5.337   9.630 -0.2827  0.0039  0.1938
  210CHOL   SM6 1887   2.392   5.155   9.432  0.2226  0.1501  0.2794
  210CHOL   SM7 1888   2.511   5.471   9.845 -0.1483 -0.5406  0.2840
  210CHOL   SM8 1889   2.725   5.527  10.028  0.3966 -0.0123  0.0813
  210CHOL   SM9 1890   2.805   5.404  10.281  0.1129 -0.1340 -0.0370
  211CHOL   GL1 1891   4.768  14.842   8.429 -0.0867  0.2024  0.3401
  211CHOL   SM2 1892   4.755  14.831   8.619 -0.2295  0.1295 -0.1360
  211CHOL   SM3 1893   4.736  15.010   8.810  0.2742  0.3576 -0.4301
  211CHOL   SM4 1894   4.724  14.845   9.040  0.1062  0.2529 -0.0370
  211CHOL   SM5 1895   4.689  15.020   9.231 -0.0975 -0.1318 -0.5369
  211CHOL   SM6 1896   4.923  14.868   8.992 -0.3741  0.0437  0.2592
  211CHOL   SM7 1897   4.710  14.845   9.458  0.0225  0.0124 -0.1593
  211CHOL   SM8 1898   4.569  14.928   9.662 -0.0379 -0.3899 -0.2932
  211CHOL   SM9 1899   4.318  14.984   9.673 -0.0020 -0.0399  0.0355
  212CHOL   GL1 1900   3.911  13.902   8.775 -0.2880  0.0162  0.1146
  212CHOL   SM2 1901   3.875  13.926   8.968 -0.2430  0.0362 -0.1205
  212CHOL   SM3 1902   3.937  14.114   9.132 -0.4501 -0.2647  0.0051
  212CHOL   SM4 1903   4.012  13.962   9.373 -0.0564 -0.1675  0.2525
  212CHOL   SM5 1904   3.996  14.165   9.550 -0.2607 -0.1171  0.6739
  212CHOL   SM6 1905   4.161  13.988   9.254  0.4199 -0.2899  0.0700
  212CHOL   SM7 1906   4.068  13.996   9.775 -0.1175 -0.0299 -0.1806
  212CHOL   SM8 1907   4.132  14.142   9.996 -0.1645  0.0589 -0.2878
  212CHOL   SM9 1908   4.136  14.130  10.309 -0.2040  0.1966  0.1619
  213CHOL   GL1 1909   2.167  16.973   8.468 -0.0452 -0.0515  0.0868
  213CHOL   SM2 1910   2.090  17.002   8.637 -0.3301 -0.0484 -0.1015
  213CHOL   SM3 1911   2.087  17.158   8.839  0.1437  0.0431  0.1286
  213CHOL   SM4 1912   2.113  17.004   9.081 -0.1155 -0.0736 -0.1545
  213CHOL   SM5 1913   2.047  17.182   9.264  0.0793  0.2438 -0.2621
  213CHOL   SM6 1914   2.290  17.039   9.010 -0.1551 -0.1095 -0.1709
  213CHOL   SM7 1915   2.098  17.003   9.495  0.2929  0.3628 -0.2975
  213CHOL   SM8 1916   2.160  17.157   9.699  0.3320 -0.2460 -0.1921
  213CHOL   SM9 1917   2.064  17.391   9.854 -0.0218 -0.0908 -0.0084
  214CHOL   GL1 1918   8.816   5.624   8.511 -0.1520 -0.1850 -0.3441
  214CHOL   SM2 1919   8.798   5.654   8.707  0.0967 -0.3082 -0.1602
  214CHOL   SM3 1920   8.737   5.480   8.902  0.5127  0.1840  0.1926
  214CHOL   SM4 1921   8.634   5.657   9.101  0.0492 -0.0796  0.0116
  214CHOL   SM5 1922   8.628   5.514   9.309  0.1236 -0.1553 -0.3775
  214CHOL   SM6 1923   8.491   5.611   8.969  0.2514  0.2510 -0.0145
  214CHOL   SM7 1924   8.517   5.704   9.501 -0.1955  0.0814 -0.0774
  214CHOL   SM8 1925   8.670   5.804   9.739  0.1097 -0.0757  0.2398
  214CHOL   SM9 1926   8.941   5.889   9.874 -0.2071 -0.0083 -0.1434
  215CHOL   GL1 1927   1.917   8.826   8.866 -0.1503 -0.1963 -0.1215
  215CHOL   SM2 1928   1.932   8.948   8.996 -0.0894 -0.2546 -0.1972
  215CHOL   SM3 1929   2.147   8.942   9.191  0.2694 -0.1198  0.1356
  215CHOL   SM4 1930   2.039   9.144   9.373 -0.1410  0.0860 -0.1404
  215CHOL   SM5 1931   2.262   9.157   9.535  0.2974 -0.0053  0.0095
  215CHOL   SM6 1932   1.957   8.968   9.420 -0.3426 -0.2726 -0.0988
  215CHOL   SM7 1933   2.150   9.381   9.681 -0.0670 -0.1345 -0.0914
  215CHOL   SM8 1934   2.377   9.560   9.794 -0.1470  0.2878 -0.0292
  215CHOL   SM9 1935   2.417   9.794   9.759 -0.0833  0.0072 -0.2188
  216CHOL   GL1 1936  14.418   8.020   8.595 -0.0582 -0.3624 -0.3422
  216CHOL   SM2 1937  14.478   7.976   8.759 -0.2401  0.0502  0.2254
  216CHOL   SM3 1938  14.542   7.747   8.881  0.0677 -0.2216  0.0795
  216CHOL   SM4 1939  14.459   7.782   9.156 -0.1858 -0.1058  0.1196
  216CHOL   SM5 1940  14.578   7.573   9.266  0.2970 -0.0604  0.0641
  216CHOL   SM6 1941  14.316   7.728   9.050  0.2441 -0.5593 -0.1308
  216CHOL   SM7 1942  14.484   7.642   9.538 -0.0868  0.0373 -0.0805
  216CHOL   SM8 1943  14.644   7.478   9.681  0.0700  0.3453 -0.1505
  216CHOL   SM9 1944  14.844   7.292   9.662 -0.0376 -0.1921 -0.1816
  217CHOL   GL1 1945  18.567  18.129   8.548 -0.0214 -0.0359 -0.0696
  217CHOL   SM2 1946  18.525  18.132   8.717 -0.0774  0.0622 -0.0763
  217CHOL   SM3 1947  18.508  17.984   8.923  0.3113  0.0465 -0.0568
  217CHOL   SM4 1948  18.311  18.085   9.102 -0.2159  0.0927 -0.0340
  217CHOL   SM5 1949  18.351  17.939   9.322 -0.2079 -0.0450 -0.5041
  217CHOL   SM6 1950  18.216  17.984   8.964 -0.0172  0.1171  0.1123
  217CHOL   SM7 1951  18.150  18.090   9.466 -0.4646 -0.0729  0.0795
  217CHOL   SM8 1952  18.204  17.954   9.758 -0.1831 -0.0874 -0.2125
  217CHOL   SM9 1953  18.299  17.903  10.058 -0.0225  0.1938  0.0046
  218CHOL   GL1 1954  18.381  12.161   8.821 -0.1514  0.3450  0.3469
  218CHOL   SM2 1955  18.421  12.245   8.996 -0.0610 -0.1026  0.0912
  218CHOL   SM3 1956  18.513  12.114   9.214  0.1560 -0.0654 -0.1911
  218CHOL   SM4 1957  18.389  12.260   9.424  0.0561 -0.0216  0.1638
  218CHOL   SM5 1958  18.524  12.175   9.631  0.2628  0.0441 -0.0338
  218CHOL   SM6 1959  18.252  12.146   9.354 -0.2678 -0.3574 -0.1400
  218CHOL   SM7 1960  18.391  12.338   9.832  0.1007  0.0647 -0.6281
  218CHOL   SM8 1961  18.540  12.572   9.977 -0.0042  0.3162 -0.0994
  218CHOL   SM9 1962  18.751  12.783  10.016  0.0244 -0.1410 -0.2277
  219CHOL   GL1 1963   5.634  15.521   8.487  0.2628  0.1251  0.1232
  219CHOL   SM2 1964   5.673  15.525   8.669  0.3541 -0.0628 -0.1940
  219CHOL   SM3 1965   5.528  15.445   8.879  0.3817  0.2373  0.1417
  219CHOL   SM4 1966   5.693  15.530   9.101  0.0257  0.1848 -0.2089
  219CHOL   SM5 1967   5.547  15.432   9.302 -0.1995 -0.0874 -0.2205
  219CHOL   SM6 1968   5.595  15.690   9.036  0.0849 -0.1842 -0.0008
  219CHOL   SM7 1969   5.732  15.526   9.514 -0.2090  0.1204  0.2047
  219CHOL   SM8 1970   5.793  15.307   9.708  0.1043 -0.0004 -0.1612
  219CHOL   SM9 1971   5.814  15.056   9.768 -0.2346 -0.0465  0.0563
  220CHOL   GL1 1972  18.257  15.543   8.473 -0.0546 -0.0797 -0.1188
  220CHOL   SM2 1973  18.274  15.552   8.656 -0.2995  0.2527  0.0797
  220CHOL   SM3 1974  18.217  15.418   8.860  0.1740  0.3452 -0.0792
  220CHOL   SM4 1975  18.285  15.573   9.089  0.1682 -0.0643  0.1427
  220CHOL   SM5 1976  18.217  15.401   9.278  0.0900  0.2043 -0.1873
  220CHOL   SM6 1977  18.109  15.643   9.016 -0.2625 -0.2726 -0.2411
  220CHOL   SM7 1978  18.289  15.550   9.513  0.3628  0.0921 -0.3881
  220CHOL   SM8 1979  18.283  15.387   9.772 -0.3109  0.0702  0.0267
  220CHOL   SM9 1980  18.282  15.089   9.699 -0.1183  0.3656 -0.1123
  221CHOL   GL1 1981  14.731   2.667   8.646  0.0116 -0.2065 -0.1324
  221CHOL   SM2 1982  14.657   2.691   8.810 -0.1715  0.0374 -0.2447
  221CHOL   SM3 1983  14.765   2.774   9.052  0.3433 -0.1551  0.4469
  221CHOL   SM4 1984  14.567   2.674   9.237  0.1057  0.0821  0.1385
  221CHOL   SM5 1985  14.638   2.794   9.461 -0.2684 -0.2220 -0.3523
  221CHOL   SM6 1986  14.689   2.527   9.190  0.3057 -0.1465 -0.2518
  221CHOL   SM7 1987  14.411   2.689   9.605  0.1690 -0.1224  0.0389
  221CHOL   SM8 1988  14.489   2.647   9.921  0.1307  0.2716 -0.1345
  221CHOL   SM9 1989  14.462   2.780  10.219 -0.0107  0.2500  0.1852
  222CHOL   GL1 1990  12.148  12.332   8.600  0.0717 -0.0776 -0.1045
  222CHOL   SM2 1991  12.074  12.381   8.759  0.0599  0.0406 -0.2630
  222CHOL   SM3 1992  12.034  12.514   8.965 -0.3799  0.1482 -0.1108
  222CHOL   SM4 1993  12.086  12.366   9.205 -0.1793 -0.0229  0.0067
  222CHOL   SM5 1994  11.997  12.522   9.384  0.4280 -0.4742  0.0031
  222CHOL   SM6 1995  12.259  12.410   9.132  0.0404  0.0631 -0.0603
  222CHOL   SM7 1996  12.069  12.365   9.617  0.5209 -0.0742 -0.2256
  222CHOL   SM8 1997  12.022  12.542   9.808  0.0521  0.2062 -0.1345
  222CHOL   SM9 1998  11.920  12.829   9.885  0.0595 -0.0332 -0.2886
  223CHOL   GL1 1999   6.714   6.208   8.798  0.2423  0.0815  0.2914
  223CHOL   SM2 2000   6.830   6.184   8.934 -0.2864  0.3917 -0.2136
  223CHOL   SM3 2001   6.794   6.169   9.200  0.1239  0.1443  0.1631
  223CHOL   SM4 2002   7.034   6.039   9.289 -0.1729  0.1540  0.0200
  223CHOL   SM5 2003   6.996   6.042   9.551  0.2133 -0.1646  0.3475
  223CHOL   SM6 2004   7.089   6.238   9.260 -0.1534 -0.2457 -0.1219
  223CHOL   SM7 2005   7.243   5.904   9.621 -0.3470 -0.2893 -0.1081
  223CHOL   SM8 2006   7.170   5.662   9.749 -0.0603 -0.5116  0.1381
  223CHOL   SM9 2007   7.145   5.432   9.874 -0.1840 -0.4141  0.1392
  224CHOL   GL1 2008   2.133   4.181   8.572  0.0273  0.2595  0.0607
  224CHOL   SM2 2009   2.238   4.130   8.712  0.0484  0.0514  0.3784
  224CHOL   SM3 2010   2.186   4.192   8.977  0.0259 -0.0765 -0.1156
  224CHOL   SM4 2011   2.438   4.123   9.096  0.1214 -0.0791 -0.0469
  224CHOL   SM5 2012   2.390   4.168   9.352  0.0958  0.1453  0.0187
  224CHOL   SM6 2013   2.443   4.282   9.004 -0.3556  0.2412  0.1961
  224CHOL   SM7 2014   2.642   4.084   9.442 -0.0833  0.0822 -0.1648
  224CHOL   SM8 2015   2.799   4.252   9.586 -0.3356  0.4799  0.1923
  224CHOL   SM9 2016   2.894   4.454   9.744  0.1831 -0.1934  0.0187
  225CHOL   GL1 2017  10.904  11.988   8.773 -0.3363  0.1308 -0.0713
  225CHOL   SM2 2018  10.893  11.913   8.952 -0.2226 -0.2050 -0.5121
  225CHOL   SM3 2019  10.832  12.064   9.179  0.0170 -0.3065  0.1026
  225CHOL   SM4 2020  11.002  11.961   9.375 -0.0742 -0.0309 -0.0296
  225CHOL   SM5 2021  10.896  12.043   9.599 -0.0134  0.4686 -0.0931
  225CHOL   SM6 2022  11.109  12.097   9.285 -0.0830 -0.1888 -0.0622
  225CHOL   SM7 2023  11.101  11.887   9.761  0.2459  0.2041 -0.2184
  225CHOL   SM8 2024  11.066  11.983  10.021 -0.0050  0.2337  0.3269
  225CHOL   SM9 2025  11.273  11.913  10.236  0.2129  0.2134  0.1192
  226CHOL   GL1 2026  11.036   6.881   8.594 -0.0662 -0.2697  0.1242
  226CHOL   SM2 2027  11.156   6.877   8.726 -0.5264 -0.1929 -0.0198
  226CHOL   SM3 2028  11.406   6.920   8.792  0.1656  0.1575  0.1024
  226CHOL   SM4 2029  11.401   7.043   9.059  0.1591 -0.0380 -0.1865
  226CHOL   SM5 2030  11.667   7.031   9.103 -0.0944 -0.0963  0.3334
  226CHOL   SM6 2031  11.354   6.857   9.079 -0.3729 -0.0982 -0.3016
  226CHOL   SM7 2032  11.655   7.180   9.353 -0.3721  0.5207 -0.0900
  226CHOL   SM8 2033  11.881   7.018   9.515  0.0986  0.2838  0.1677
  226CHOL   SM9 2034  11.902   6.968   9.790  0.1684  0.0687  0.1223
  227CHOL   GL1 2035  11.730   3.435  10.141 -0.1989 -0.3039  0.0322
  227CHOL   SM2 2036  11.744   3.600  10.058  0.0786  0.2674 -0.0366
  227CHOL   SM3 2037  11.757   3.666   9.789 -0.2781  0.0627 -0.0008
  227CHOL   SM4 2038  11.907   3.920   9.807  0.0467  0.0034 -0.1379
  227CHOL   SM5 2039  11.860   4.003   9.560 -0.1997  0.0376 -0.0252
  227CHOL   SM6 2040  12.036   3.764   9.814  0.6056 -0.1784 -0.2634
  227CHOL   SM7 2041  12.006   4.251   9.625 -0.2975 -0.3498  0.5363
  227CHOL   SM8 2042  11.890   4.482   9.484 -0.1585  0.2645  0.0038
  227CHOL   SM9 2043  11.617   4.569   9.362 -0.2649  0.0846  0.2695
  228CHOL   GL1 2044  17.894   0.337   8.539  0.4169  0.0272  0.0830
  228CHOL   SM2 2045  18.004   0.278   8.683  0.5432  0.1408  0.1883
  228CHOL   SM3 2046  17.951   0.279   8.951 -0.1064 -0.0878  0.0294
  228CHOL   SM4 2047  18.216   0.333   9.055  0.0870 -0.0740  0.0139
  228CHOL   SM5 2048  18.184   0.268   9.307  0.0565 -0.2525 -0.1020
  228CHOL   SM6 2049  18.136   0.503   9.007 -0.1820  0.0141 -0.3801
  228CHOL   SM7 2050  18.475   0.305   9.358  0.1797 -0.1294 -0.4927
  228CHOL   SM8 2051  18.605   0.181   9.570  0.2800 -0.1059  0.3929
  228CHOL   SM9 2052  18.628   0.021   9.775 -0.2979 -0.1377 -0.2607
  229CHOL   GL1 2053   4.480  11.460   8.798 -0.2457 -0.1013 -0.2419
  229CHOL   SM2 2054   4.582  11.438   8.953 -0.1130  0.2466 -0.1261
  229CHOL   SM3 2055   4.496  11.374   9.200  0.0834 -0.0921  0.0795
  229CHOL   SM4 2056   4.755  11.347   9.340  0.0738 -0.2125  0.3128
  229CHOL   SM5 2057   4.673  11.260   9.571 -0.0236 -0.1280  0.1585
  229CHOL   SM6 2058   4.705  11.546   9.342  0.1128 -0.1823  0.1436
  229CHOL   SM7 2059   4.947  11.214   9.668  0.0892 -0.1671 -0.1074
  229CHOL   SM8 2060   4.885  11.080   9.874  0.2124  0.0946  0.0397
  229CHOL   SM9 2061   4.685  10.976  10.069  0.0047 -0.2554  0.1493
  230CHOL   GL1 2062  13.567  13.122   8.793 -0.0631  0.0092  0.1398
  230CHOL   SM2 2063  13.583  13.130   8.984 -0.0349  0.1951 -0.0854
  230CHOL   SM3 2064  13.624  13.308   9.165  0.2216 -0.1568 -0.1106
  230CHOL   SM4 2065  13.766  13.152   9.369 -0.1820 -0.1144 -0.0086
  230CHOL   SM5 2066  13.751  13.333   9.567  0.0546  0.1844 -0.0662
  230CHOL   SM6 2067  13.911  13.231   9.227  0.2617  0.2266 -0.1741
  230CHOL   SM7 2068  13.899  13.153   9.741 -0.2518  0.0389 -0.0935
  230CHOL   SM8 2069  13.983  13.331   9.976  0.2085 -0.2548  0.4387
  230CHOL   SM9 2070  13.904  13.605  10.097  0.4093  0.0900  0.2287
  231POPC   CH1 2071  17.527  13.110   7.395 -0.1072  0.2184  0.1114
  231POPC   PH2 2072  17.393  13.325   7.728  0.1637 -0.0441  0.2060
  231POPC   GL3 2073  17.571  13.343   8.017  0.0286 -0.0834 -0.4688
  231POPC   E14 2074  17.570  13.549   8.265  0.1354 -0.1383 -0.2598
  231POPC   E25 2075  17.746  13.014   8.061  0.0935 -0.3199  0.0628
  231POPC   S16 2076  17.326  13.787   8.448  0.1850  0.0788  0.0755
  231POPC   S17 2077  17.773  12.928   8.415 -0.5127 -0.0641  0.5136
  231POPC   SD8 2078  16.997  13.768   8.572 -0.0328  0.0360  0.1329
  231POPC   SD9 2079  17.913  12.932   8.739 -0.0832 -0.0017 -0.1863
  231POPC  SD10 2080  16.823  13.712   8.830 -0.4150  0.1707 -0.0359
  231POPC  SD11 2081  17.977  13.144   8.952 -0.1751  0.1150 -0.1375
  231POPC  SM12 2082  16.949  13.754   9.164  0.2693  0.0149  0.0381
  231POPC  SM13 2083  18.254  13.204   9.192  0.2579  0.3546  0.1925
  231POPC  SM14 2084  17.156  13.677   9.433  0.2354 -0.5133 -0.0538
  231POPC  SM15 2085  18.283  13.221   9.280  0.2510 -0.1284  0.3193
  232POPC   CH1 2086  14.173  11.842   7.936 -0.0082 -0.3418 -0.1133
  232POPC   PH2 2087  13.849  12.167   7.921  0.0769  0.0753 -0.2053
  232POPC   GL3 2088  13.932  12.408   8.130 -0.3510  0.4627 -0.1020
  232POPC   E14 2089  14.236  12.317   8.241 -0.0021  0.0193 -0.0105
  232POPC   E25 2090  13.657  12.593   8.274  0.1253  0.1108 -0.1526
  232POPC   S16 2091  14.635  12.484   8.299  0.0311  0.1759 -0.1133
  232POPC   S17 2092  13.508  12.640   8.643 -0.0694  0.3645 -0.3176
  232POPC   SD8 2093  14.912  12.534   8.499 -0.4114  0.0214 -0.1982
  232POPC   SD9 2094  13.558  12.736   8.985  0.2235 -0.2432  0.1877
  232POPC  SD10 2095  15.093  12.496   8.794 -0.1993  0.0898  0.3725
  232POPC  SD11 2096  13.550  12.820   9.324 -0.0086 -0.0416  0.3763
  232POPC  SM12 2097  15.077  12.515   9.156 -0.1614  0.2195  0.2583
  232POPC  SM13 2098  13.387  12.846   9.600 -0.1188 -0.0053  0.2445
  232POPC  SM14 2099  15.173  12.373   9.458  0.5009  0.1137  0.0029
  232POPC  SM15 2100  13.382  12.895   9.709 -0.3981  0.5053  0.2144
  233POPC   CH1 2101   2.152  13.682   7.341  0.2479 -0.1131  0.2110
  233POPC   PH2 2102   1.963  13.438   7.702 -0.1742  0.3107  0.1085
  233POPC   GL3 2103   1.914  13.616   7.952  0.1933 -0.0546  0.3565
  233POPC   E14 2104   2.136  13.601   8.211 -0.0509  0.1091  0.0870
  233POPC   E25 2105   1.796  13.957   8.006  0.0209  0.2085  0.3141
  233POPC   S16 2106   1.949  13.556   8.552 -0.0911 -0.2382  0.2380
  233POPC   S17 2107   1.750  14.100   8.372  0.0682  0.0658 -0.1705
  233POPC   SD8 2108   1.774  13.483   8.825  0.0610 -0.3723 -0.1152
  233POPC   SD9 2109   1.670  14.154   8.690 -0.2604 -0.4108  0.1144
  233POPC  SD10 2110   1.715  13.366   9.144 -0.2789 -0.2909 -0.1232
  233POPC  SD11 2111   1.456  14.024   8.951  0.3479 -0.2283  0.0769
  233POPC  SM12 2112   1.854  13.129   9.330  0.2800 -0.3437  0.0914
  233POPC  SM13 2113   1.280  13.909   9.208 -0.1998  0.0689  0.1347
  233POPC  SM14 2114   1.747  12.968   9.609  0.0105 -0.0769 -0.3992
  233POPC  SM15 2115   1.261  13.918   9.315  0.1287 -0.0061  0.0185
  234POPC   CH1 2116  12.567  10.375   7.789 -0.0248  0.2264  0.0827
  234POPC   PH2 2117  12.482  10.795   7.930  0.0395 -0.0965  0.0427
  234POPC   GL3 2118  12.459  10.859   8.245 -0.4881  0.3399  0.1171
  234POPC   E14 2119  12.645  11.120   8.316  0.0483  0.1909 -0.0414
  234POPC   E25 2120  12.401  10.620   8.517 -0.0704 -0.4482  0.2640
  234POPC   S16 2121  12.981  11.175   8.391  0.0849  0.3059  0.0116
  234POPC   S17 2122  12.670  10.503   8.788  0.0877 -0.1026 -0.2443
  234POPC   SD8 2123  13.259  11.306   8.597  0.1091 -0.1608 -0.1255
  234POPC   SD9 2124  12.949  10.487   8.955  0.1554  0.1280 -0.1272
  234POPC  SD10 2125  13.372  11.373   8.877 -0.1148  0.2644  0.1053
  234POPC  SD11 2126  13.086  10.330   9.171 -0.0580  0.3143 -0.4623
  234POPC  SM12 2127  13.270  11.508   9.170 -0.1917 -0.0263  0.1764
  234POPC  SM13 2128  13.231  10.048   9.323 -0.3580 -0.2420  0.1751
  234POPC  SM14 2129  13.490  11.446   9.429  0.0521  0.0166  0.0822
  234POPC  SM15 2130  13.283   9.997   9.403 -0.3098 -0.3836 -0.3782
  235POPC   CH1 2131   6.425  12.027   7.744 -0.0260 -0.0725  0.1021
  235POPC   PH2 2132   6.307  12.422   7.838  0.0233  0.1545  0.0772
  235POPC   GL3 2133   6.313  12.720   7.997 -0.0755  0.1797  0.1407
  235POPC   E14 2134   6.584  12.817   8.125  0.1964  0.0332 -0.1080
  235POPC   E25 2135   6.009  12.724   8.221 -0.3096 -0.0217  0.1740
  235POPC   S16 2136   6.835  12.747   8.400 -0.1680  0.1390 -0.2916
  235POPC   S17 2137   5.836  12.884   8.556 -0.0149 -0.0711  0.2068
  235POPC   SD8 2138   7.054  12.844   8.634  0.0932 -0.1719 -0.0185
  235POPC   SD9 2139   5.611  12.992   8.758  0.0356 -0.0128  0.0107
  235POPC  SD10 2140   7.238  12.858   8.920  0.1021  0.0235  0.1575
  235POPC  SD11 2141   5.511  13.117   9.050 -0.2208  0.2583  0.1678
  235POPC  SM12 2142   7.358  12.679   9.160  0.3006  0.3544  0.0683
  235POPC  SM13 2143   5.373  13.204   9.337  0.0872 -0.2436 -0.1219
  235POPC  SM14 2144   7.602  12.680   9.398  0.2153  0.0132  0.4606
  235POPC  SM15 2145   5.385  13.191   9.439  0.1368  0.2237 -0.2399
  236POPC   CH1 2146   2.139   1.875   7.735  0.3104  0.1884  0.1066
  236POPC   PH2 2147   2.559   2.069   7.739 -0.0185  0.0843  0.0188
  236POPC   GL3 2148   2.639   2.347   7.909  0.4134 -0.0469 -0.1067
  236POPC   E14 2149   2.393   2.472   8.091 -0.0173  0.3177 -0.0090
  236POPC   E25 2150   2.981   2.423   8.056  0.3100  0.1136 -0.0265
  236POPC   S16 2151   2.330   2.729   8.419 -0.0234 -0.0277  0.2806
  236POPC   S17 2152   3.127   2.401   8.433 -0.1580 -0.1125 -0.3498
  236POPC   SD8 2153   2.393   2.989   8.632 -0.0887  0.1968  0.1652
  236POPC   SD9 2154   3.018   2.463   8.738 -0.1754  0.3562 -0.1921
  236POPC  SD10 2155   2.273   3.152   8.892 -0.4031 -0.1092 -0.0341
  236POPC  SD11 2156   3.091   2.642   9.037  0.2925  0.1496 -0.3386
  236POPC  SM12 2157   2.252   3.090   9.186  0.1814 -0.3095  0.1667
  236POPC  SM13 2158   3.073   2.667   9.370 -0.4666  0.0465 -0.0702
  236POPC  SM14 2159   2.253   3.253   9.522  0.2362  0.1451 -0.3395
  236POPC  SM15 2160   3.056   2.718   9.474 -0.1905  0.0531  0.1589
  237POPC   CH1 2161  15.272  18.305   7.531  0.0868 -0.2254  0.1330
  237POPC   PH2 2162  15.497  18.578   7.247 -0.0216  0.1671 -0.0052
  237POPC   GL3 2163  15.778  18.744   7.350  0.1461  0.3082 -0.0161
  237POPC   E14 2164  15.883  18.558   7.603 -0.1221 -0.0038 -0.1233
  237POPC   E25 2165  15.911   0.150   7.633  0.2510  0.1247  0.3193
  237POPC   S16 2166  15.661  18.247   7.810  0.2386 -0.0938 -0.4243
  237POPC   S17 2167  15.851   0.188   7.991 -0.2222 -0.1745  0.2451
  237POPC   SD8 2168  15.680  18.040   8.079  0.0418  0.1556  0.1690
  237POPC   SD9 2169  15.857   0.149   8.336 -0.2228 -0.1305  0.0326
  237POPC  SD10 2170  15.846  17.930   8.321 -0.0866  0.3391 -0.0374
  237POPC  SD11 2171  15.662   0.136   8.604  0.1966 -0.0784 -0.3099
  237POPC  SM12 2172  15.905  17.817   8.649  0.5266  0.1839 -0.1875
  237POPC  SM13 2173  15.589   0.147   8.936 -0.1720  0.0054 -0.2762
  237POPC  SM14 2174  15.967  17.711   8.977 -0.0803 -0.3391 -0.1425
  237POPC  SM15 2175  15.507   0.158   9.006  0.2111 -0.1610  0.1272
  238POPC   CH1 2176   1.168   7.213   7.868  0.2067  0.2288 -0.2694
  238POPC   PH2 2177   1.436   6.853   7.961  0.2707  0.2331  0.0546
  238POPC   GL3 2178   1.567   6.893   8.268 -0.0892 -0.4048 -0.4387
  238POPC   E14 2179   1.715   7.090   8.492  0.1810 -0.0538  0.2687
  238POPC   E25 2180   1.663   6.578   8.456  0.1503 -0.0531 -0.0210
  238POPC   S16 2181   1.676   7.380   8.766 -0.0476 -0.3862  0.0137
  238POPC   S17 2182   1.772   6.568   8.841 -0.1565  0.0608  0.2329
  238POPC   SD8 2183   1.756   7.573   9.006 -0.4325  0.5252  0.0574
  238POPC   SD9 2184   1.772   6.381   9.158  0.4227  0.0391  0.2735
  238POPC  SD10 2185   1.886   7.514   9.280 -0.3144 -0.0147  0.3891
  238POPC  SD11 2186   1.793   6.379   9.480  0.2819  0.4858  0.0731
  238POPC  SM12 2187   1.890   7.221   9.440 -0.3256 -0.3907  0.1785
  238POPC  SM13 2188   1.836   6.244   9.732 -0.0502  0.1646  0.0664
  238POPC  SM14 2189   1.821   7.004   9.682 -0.0610  0.2937  0.0204
  238POPC  SM15 2190   1.821   6.230   9.861 -0.2880 -0.0513  0.2262
  239POPC   CH1 2191   6.201  15.130   7.482 -0.0524  0.0736 -0.2033
  239POPC   PH2 2192   5.810  15.073   7.648  0.2269  0.0130  0.1277
  239POPC   GL3 2193   5.674  15.369   7.796  0.2566  0.2478  0.0646
  239POPC   E14 2194   5.372  15.452   7.688  0.3220 -0.2195 -0.1342
  239POPC   E25 2195   5.812  15.576   8.051  0.0684 -0.1205 -0.0284
  239POPC   S16 2196   5.012  15.518   7.875  0.1448  0.1604 -0.0210
  239POPC   S17 2197   6.071  15.399   8.317 -0.3283 -0.4744 -0.2630
  239POPC   SD8 2198   4.799  15.375   8.098  0.0374 -0.0332  0.1545
  239POPC   SD9 2199   6.180  15.393   8.632 -0.0884  0.1574  0.2359
  239POPC  SD10 2200   4.662  15.303   8.400 -0.1407  0.1219 -0.2123
  239POPC  SD11 2201   6.083  15.417   8.960 -0.0233 -0.0961 -0.0113
  239POPC  SM12 2202   4.538  15.469   8.697  0.3272  0.1957 -0.1135
  239POPC  SM13 2203   6.091  15.454   9.295 -0.3094  0.0469 -0.1450
  239POPC  SM14 2204   4.400  15.533   8.949 -0.2942  0.3077  0.1472
  239POPC  SM15 2205   6.108  15.497   9.379  0.0388 -0.2651 -0.2678
  240POPC   CH1 2206   5.722   3.667   7.696 -0.1976 -0.2919 -0.2459
  240POPC   PH2 2207   6.129   3.596   7.797  0.0033  0.0153  0.0752
  240POPC   GL3 2208   6.218   3.761   8.075  0.2160 -0.0259 -0.2954
  240POPC   E14 2209   6.383   4.025   7.993 -0.1153 -0.1062 -0.1132
  240POPC   E25 2210   6.284   3.564   8.346  0.1081 -0.0334 -0.0017
  240POPC   S16 2211   6.703   4.035   8.205  0.2306  0.2936  0.3027
  240POPC   S17 2212   6.598   3.493   8.576 -0.3114 -0.3984  0.5175
  240POPC   SD8 2213   6.833   3.945   8.510  0.2664 -0.0300 -0.0374
  240POPC   SD9 2214   6.605   3.385   8.874 -0.1865 -0.2607  0.3117
  240POPC  SD10 2215   6.700   3.932   8.804 -0.1552 -0.0979  0.0135
  240POPC  SD11 2216   6.550   3.146   9.048 -0.1451  0.3270 -0.0998
  240POPC  SM12 2217   6.440   3.900   8.997 -0.1407 -0.0599 -0.4560
  240POPC  SM13 2218   6.442   3.026   9.343  0.7785  0.1107  0.1638
  240POPC  SM14 2219   6.213   3.958   9.268  0.1716  0.0442  0.1896
  240POPC  SM15 2220   6.389   3.037   9.434 -0.0745 -0.1415  0.1202
  241POPC   CH1 2221   3.218  11.011   7.957 -0.0123 -0.2457  0.0760
  241POPC   PH2 2222   3.471  10.674   7.826 -0.1747 -0.0847  0.0613
  241POPC   GL3 2223   3.575  10.378   8.005 -0.2833  0.2720  0.1070
  241POPC   E14 2224   3.402  10.104   8.096  0.2337  0.0769  0.0793
  241POPC   E25 2225   3.611  10.531   8.330 -0.0923  0.0420 -0.1535
  241POPC   S16 2226   3.229   9.876   8.391 -0.3513 -0.3197 -0.1585
  241POPC   S17 2227   3.466  10.372   8.650 -0.2105 -0.0336 -0.1245
  241POPC   SD8 2228   3.295   9.853   8.739  0.0491  0.1619  0.0204
  241POPC   SD9 2229   3.363  10.289   8.940 -0.0683  0.2674  0.0097
  241POPC  SD10 2230   3.532   9.763   8.950 -0.2672  0.3353 -0.1133
  241POPC  SD11 2231   3.377  10.083   9.219 -0.0368 -0.2625 -0.0113
  241POPC  SM12 2232   3.601   9.569   9.239 -0.2462 -0.0031 -0.0666
  241POPC  SM13 2233   3.332   9.947   9.518  0.2578 -0.5598 -0.0244
  241POPC  SM14 2234   3.600   9.529   9.589  0.1091  0.0534  0.2325
  241POPC  SM15 2235   3.305   9.894   9.587 -0.6619  0.0751 -0.3298
  242POPC   CH1 2236   1.487  13.553   7.730 -0.2333 -0.1513  0.1845
  242POPC   PH2 2237   1.096  13.414   7.812  0.0878 -0.1623 -0.0064
  242POPC   GL3 2238   0.985  13.099   7.933  0.2723 -0.0587  0.3065
  242POPC   E14 2239   1.199  12.916   8.095 -0.1839  0.1274 -0.0536
  242POPC   E25 2240   0.702  13.218   8.124 -0.1161 -0.3201 -0.1644
  242POPC   S16 2241   1.128  12.634   8.306 -0.2840 -0.2388 -0.1251
  242POPC   S17 2242   0.693  13.150   8.527  0.0609 -0.0525  0.1284
  242POPC   SD8 2243   1.222  12.586   8.642  0.0022 -0.1001 -0.0357
  242POPC   SD9 2244   0.738  13.176   8.856  0.1057 -0.1484  0.4263
  242POPC  SD10 2245   1.126  12.582   8.944 -0.0551 -0.4637  0.0166
  242POPC  SD11 2246   0.713  13.307   9.145  0.3197  0.2714 -0.2018
  242POPC  SM12 2247   0.888  12.763   9.137  0.1130  0.1949 -0.3954
  242POPC  SM13 2248   0.520  13.522   9.332  0.0445  0.1650 -0.2872
  242POPC  SM14 2249   0.815  12.851   9.439  0.2657  0.3742  0.0124
  242POPC  SM15 2250   0.490  13.581   9.363  0.2422 -0.3149  0.1392
  243POPC   CH1 2251  13.218  16.000  11.606  0.0145  0.2012 -0.2665
  243POPC   PH2 2252  12.910  15.940  11.318  0.2262  0.1297 -0.0462
  243POPC   GL3 2253  12.879  16.153  11.043  0.0391 -0.0393  0.3059
  243POPC   E14 2254  12.573  16.154  10.929  0.3052 -0.0854 -0.0402
  243POPC   E25 2255  13.175  16.174  10.818  0.0330 -0.3235  0.0593
  243POPC   S16 2256  12.442  15.880  10.640 -0.3174  0.1167 -0.0481
  243POPC   S17 2257  13.318  16.450  10.498 -0.1108  0.1045  0.0351
  243POPC   SD8 2258  12.317  15.841  10.318  0.2396  0.4747  0.1156
  243POPC   SD9 2259  13.236  16.737  10.329 -0.0088 -0.1072 -0.0063
  243POPC  SD10 2260  12.252  15.717  10.016 -0.4093 -0.0107 -0.0767
  243POPC  SD11 2261  13.143  16.809  10.014  0.1387  0.0225  0.1743
  243POPC  SM12 2262  12.045  15.576   9.817  0.1711  0.1808  0.3878
  243POPC  SM13 2263  13.045  16.854   9.732  0.0532  0.0610  0.3689
  243POPC  SM14 2264  11.862  15.540   9.562 -0.2102  0.4040 -0.1898
  243POPC  SM15 2265  13.029  16.783   9.656  0.2428  0.0156 -0.0116
  244POPC   CH1 2266   6.422  11.692   8.377 -0.1576 -0.1387  0.0240
  244POPC   PH2 2267   6.359  11.619   7.969  0.1412  0.1125  0.0291
  244POPC   GL3 2268   6.279  11.279   7.895 -0.1415 -0.0189 -0.1888
  244POPC   E14 2269   6.483  11.018   7.972  0.4704 -0.1661 -0.0539
  244POPC   E25 2270   5.967  11.350   8.109 -0.3279  0.3498 -0.0067
  244POPC   S16 2271   6.331  10.670   8.167  0.1640 -0.2754 -0.5018
  244POPC   S17 2272   5.980  11.297   8.498 -0.1913  0.3433 -0.2443
  244POPC   SD8 2273   6.160  10.578   8.446 -0.0869  0.3975 -0.1112
  244POPC   SD9 2274   6.094  11.170   8.789 -0.0315  0.2016  0.0034
  244POPC  SD10 2275   6.125  10.633   8.768  0.2119 -0.1015 -0.2480
  244POPC  SD11 2276   6.118  11.272   9.135 -0.2463  0.6535  0.3601
  244POPC  SM12 2277   6.103  10.791   9.071  0.0607 -0.1307  0.0315
  244POPC  SM13 2278   5.835  11.411   9.184  0.1448  0.4919 -0.2481
  244POPC  SM14 2279   5.952  10.830   9.386  0.4366 -0.2686 -0.0048
  244POPC  SM15 2280   5.825  11.479   9.176 -0.2017 -0.2701 -0.3984
  245POPC   CH1 2281   9.387   5.607   7.445 -0.1156  0.3302  0.0378
  245POPC   PH2 2282   9.152   5.880   7.678 -0.0145 -0.2203  0.2110
  245POPC   GL3 2283   8.945   5.711   7.904  0.1968 -0.4373 -0.1035
  245POPC   E14 2284   8.893   5.920   8.165 -0.0629 -0.1045 -0.2010
  245POPC   E25 2285   9.085   5.453   8.154  0.1026  0.1554 -0.3302
  245POPC   S16 2286   8.694   6.124   8.399 -0.0439 -0.2533  0.3515
  245POPC   S17 2287   9.250   5.623   8.469 -0.0427  0.1327 -0.1251
  245POPC   SD8 2288   8.475   6.343   8.550  0.3256  0.4665  0.0469
  245POPC   SD9 2289   9.230   5.725   8.771 -0.1905  0.4325 -0.0809
  245POPC  SD10 2290   8.341   6.358   8.855 -0.0631 -0.2183 -0.3113
  245POPC  SD11 2291   9.140   5.782   9.065 -0.3647  0.1211  0.1915
  245POPC  SM12 2292   8.285   6.170   9.156  0.3021 -0.2098  0.0990
  245POPC  SM13 2293   9.119   5.624   9.367 -0.0546 -0.0143 -0.3706
  245POPC  SM14 2294   8.139   5.908   9.348 -0.1560 -0.0663  0.1434
  245POPC  SM15 2295   9.056   5.633   9.465 -0.1284  0.3093  0.1230
  246POPC   CH1 2296   1.719  14.226   7.565 -0.0106 -0.1034 -0.2997
  246POPC   PH2 2297   2.047  14.539   7.598  0.0127  0.2155 -0.0018
  246POPC   GL3 2298   2.173  14.301   7.807  0.1976  0.0731 -0.0951
  246POPC   E14 2299   2.168  13.966   7.735  0.1179 -0.2419  0.1174
  246POPC   E25 2300   2.245  14.432   8.149  0.0247 -0.3021 -0.0433
  246POPC   S16 2301   2.468  13.882   8.004  0.4439  0.2028 -0.1490
  246POPC   S17 2302   2.195  14.136   8.381 -0.1670  0.2108 -0.0444
  246POPC   SD8 2303   2.649  13.668   8.217  0.4444  0.0620 -0.0603
  246POPC   SD9 2304   2.154  13.917   8.621  0.0127 -0.3445 -0.2464
  246POPC  SD10 2305   2.659  13.613   8.526  0.1028  0.3229  0.3933
  246POPC  SD11 2306   1.995  13.917   8.903  0.0531  0.0690  0.0248
  246POPC  SM12 2307   2.495  13.602   8.797 -0.0040 -0.2031 -0.3906
  246POPC  SM13 2308   1.853  13.883   9.221 -0.0119  0.1436 -0.3441
  246POPC  SM14 2309   2.225  13.524   8.997  0.2891  0.1492 -0.3899
  246POPC  SM15 2310   1.787  13.851   9.304  0.0869  0.1188 -0.1862
  247POPC   CH1 2311   1.225   4.488   7.849 -0.1244 -0.1832  0.0917
  247POPC   PH2 2312   1.538   4.714   8.072 -0.1762 -0.2248  0.2089
  247POPC   GL3 2313   1.453   5.011   8.200  0.2150  0.0499  0.1379
  247POPC   E14 2314   1.170   5.179   8.142  0.0965  0.1180  0.1320
  247POPC   E25 2315   1.343   4.958   8.551 -0.1305  0.1653 -0.1125
  247POPC   S16 2316   0.999   5.493   8.399 -0.3800  0.4086 -0.2598
  247POPC   S17 2317   1.646   5.033   8.894 -0.0306 -0.0582  0.0439
  247POPC   SD8 2318   0.941   5.638   8.717 -0.2580 -0.0828  0.1522
  247POPC   SD9 2319   1.977   4.966   9.029 -0.0872  0.3307 -0.0526
  247POPC  SD10 2320   0.844   5.674   9.030 -0.2579 -0.0327 -0.0307
  247POPC  SD11 2321   2.250   4.818   9.107  0.1682 -0.1226 -0.5257
  247POPC  SM12 2322   0.713   5.463   9.238 -0.0160 -0.2612  0.3765
  247POPC  SM13 2323   2.459   4.735   9.358 -0.2656 -0.0113  0.1703
  247POPC  SM14 2324   0.681   5.399   9.609  0.2342 -0.0465  0.4129
  247POPC  SM15 2325   2.545   4.709   9.378 -0.2006 -0.0172 -0.0370
  248POPC   CH1 2326   6.667  17.143   7.463  0.1366 -0.1644 -0.0209
  248POPC   PH2 2327   6.468  16.897   7.767 -0.0137  0.0938  0.0417
  248POPC   GL3 2328   6.475  16.568   7.768 -0.1547  0.1858  0.3795
  248POPC   E14 2329   6.693  16.370   7.941  0.0706 -0.1038  0.1180
  248POPC   E25 2330   6.204  16.503   7.997 -0.1204  0.0729 -0.1101
  248POPC   S16 2331   6.686  16.381   8.379  0.0360 -0.3773  0.4850
  248POPC   S17 2332   6.026  16.463   8.356  0.2008 -0.2678  0.4570
  248POPC   SD8 2333   6.686  16.151   8.619 -0.2027  0.2346 -0.0889
  248POPC   SD9 2334   6.129  16.350   8.668  0.2386 -0.4356 -0.3805
  248POPC  SD10 2335   6.683  16.010   8.936  0.0621 -0.3876  0.0977
  248POPC  SD11 2336   6.108  16.325   9.007 -0.0478  0.4116  0.0078
  248POPC  SM12 2337   6.566  15.991   9.262  0.6905 -0.3258  0.4198
  248POPC  SM13 2338   5.893  16.403   9.259 -0.3573 -0.3517  0.0805
  248POPC  SM14 2339   6.547  16.165   9.543 -0.0120  0.1743  0.1247
  248POPC  SM15 2340   5.873  16.379   9.356  0.0463  0.3216 -0.0340
  249POPC   CH1 2341  16.974  11.682   7.758 -0.3311  0.0340 -0.0182
  249POPC   PH2 2342  16.890  11.261   7.880  0.2087 -0.0385 -0.1122
  249POPC   GL3 2343  16.570  11.288   8.038  0.2430  0.0099 -0.3550
  249POPC   E14 2344  16.385  11.019   8.099 -0.2140 -0.0010 -0.3323
  249POPC   E25 2345  16.639  11.497   8.329 -0.0706 -0.0664 -0.0942
  249POPC   S16 2346  16.248  10.999   8.436 -0.2914  0.2176 -0.3254
  249POPC   S17 2347  16.421  11.648   8.631 -0.3586  0.1156 -0.0702
  249POPC   SD8 2348  16.040  11.099   8.650  0.3124  0.0761  0.1726
  249POPC   SD9 2349  16.178  11.718   8.875 -0.3944  0.2535 -0.1913
  249POPC  SD10 2350  15.997  11.269   8.921 -0.0042  0.1238 -0.2977
  249POPC  SD11 2351  16.145  11.888   9.166  0.0549 -0.6134  0.2064
  249POPC  SM12 2352  16.106  11.433   9.164  0.3952  0.0486  0.1123
  249POPC  SM13 2353  16.181  12.120   9.448 -0.0126  0.0635 -0.0677
  249POPC  SM14 2354  16.121  11.358   9.474 -0.0641 -0.4301  0.0959
  249POPC  SM15 2355  16.197  12.201   9.504 -0.1534  0.2541  0.0973
  250POPC   CH1 2356   3.853  18.734   7.289  0.3996  0.4066  0.1721
  250POPC   PH2 2357   3.676   0.348   7.397 -0.0722 -0.1454 -0.0990
  250POPC   GL3 2358   3.539   0.457   7.687  0.4903  0.0856  0.5288
  250POPC   E14 2359   3.208   0.441   7.760 -0.1657 -0.1297 -0.0894
  250POPC   E25 2360   3.849   0.514   7.884 -0.0217  0.2109  0.0536
  250POPC   S16 2361   3.095   0.507   8.136  0.0453 -0.0049  0.1759
  250POPC   S17 2362   4.120   0.780   7.976  0.3583  0.0752  0.0480
  250POPC   SD8 2363   3.131   0.798   8.323 -0.2070 -0.2823 -0.4461
  250POPC   SD9 2364   4.182   0.803   8.316 -0.2409  0.3943  0.0521
  250POPC  SD10 2365   3.214   0.940   8.616 -0.2961 -0.1619 -0.0944
  250POPC  SD11 2366   4.272   0.845   8.629  0.1161 -0.0707 -0.0278
  250POPC  SM12 2367   3.230   0.944   8.949 -0.0612 -0.0347 -0.0832
  250POPC  SM13 2368   4.411   0.848   8.954  0.0448  0.1546 -0.1600
  250POPC  SM14 2369   3.000   0.944   9.175 -0.2683  0.2556 -0.3510
  250POPC  SM15 2370   4.465   0.771   8.985 -0.1485 -0.3117 -0.0498
  251POPC   CH1 2371   7.448  12.134   8.014 -0.0287 -0.1131 -0.0038
  251POPC   PH2 2372   7.737  12.464   7.930 -0.1368 -0.0301  0.2337
  251POPC   GL3 2373   7.885  12.646   8.179 -0.1668 -0.1488  0.3101
  251POPC   E14 2374   7.776  12.934   8.277  0.2040 -0.0902 -0.1244
  251POPC   E25 2375   7.986  12.486   8.478  0.3465  0.0866  0.4869
  251POPC   S16 2376   7.625  13.101   8.616 -0.1713  0.2056  0.1368
  251POPC   S17 2377   7.943  12.722   8.796 -0.2492  0.2811  0.0151
  251POPC   SD8 2378   7.556  13.181   8.963  0.0706 -0.4190 -0.2882
  251POPC   SD9 2379   7.910  13.030   8.912 -0.0578 -0.6027  0.0957
  251POPC  SD10 2380   7.415  13.207   9.265  0.1233 -0.4547 -0.1572
  251POPC  SD11 2381   8.105  13.256   9.057  0.2882  0.0225  0.1324
  251POPC  SM12 2382   7.181  13.072   9.487 -0.1521  0.1177  0.2665
  251POPC  SM13 2383   8.341  13.279   9.260  0.4618 -0.3090  0.0797
  251POPC  SM14 2384   7.108  12.792   9.619 -0.2573  0.1200  0.0872
  251POPC  SM15 2385   8.372  13.323   9.301 -0.1984 -0.3363 -0.1413
  252POPC   CH1 2386  13.200  13.735   7.321 -0.0425  0.0246 -0.0942
  252POPC   PH2 2387  13.341  13.880   7.718 -0.0710  0.1965  0.2210
  252POPC   GL3 2388  13.093  13.938   7.930 -0.1999 -0.0637 -0.1084
  252POPC   E14 2389  12.960  14.244   7.949  0.1060  0.2298  0.3109
  252POPC   E25 2390  13.014  13.743   8.249  0.1341  0.0427 -0.0393
  252POPC   S16 2391  13.122  14.461   8.236  0.4528  0.0149 -0.1019
  252POPC   S17 2392  12.809  13.735   8.541 -0.4379 -0.2272 -0.4459
  252POPC   SD8 2393  13.268  14.737   8.265  0.3954 -0.0866 -0.2022
  252POPC   SD9 2394  12.565  13.805   8.745  0.5529  0.4007 -0.3559
  252POPC  SD10 2395  13.367  14.856   8.567 -0.0629 -0.2117 -0.0746
  252POPC  SD11 2396  12.349  13.785   8.994  0.3662 -0.0858 -0.0925
  252POPC  SM12 2397  13.336  14.991   8.858  0.2443 -0.1469  0.4711
  252POPC  SM13 2398  12.272  13.708   9.323  0.5316  0.1572  0.2556
  252POPC  SM14 2399  13.249  14.943   9.173 -0.3841  0.1286  0.0053
  252POPC  SM15 2400  12.292  13.742   9.412  0.0622 -0.0141  0.0437
  253POPC   CH1 2401   0.736   1.668   7.610  0.3540  0.0093 -0.0507
  253POPC   PH2 2402   1.157   1.659   7.645  0.2445 -0.0646  0.2278
  253POPC   GL3 2403   1.213   1.903   7.869 -0.5208  0.1140 -0.0368
  253POPC   E14 2404   1.471   1.835   8.059  0.0163 -0.1274  0.1303
  253POPC   E25 2405   0.918   1.861   8.026  0.1056  0.1183 -0.2104
  253POPC   S16 2406   1.840   1.768   8.216 -0.3729 -0.1436  0.3986
  253POPC   S17 2407   0.806   1.756   8.430  0.2445 -0.4384  0.0135
  253POPC   SD8 2408   2.091   1.879   8.405  0.0386 -0.2027  0.0542
  253POPC   SD9 2409   0.854   1.513   8.626 -0.0238  0.1864 -0.2399
  253POPC  SD10 2410   2.321   1.832   8.616 -0.2157 -0.1389  0.2478
  253POPC  SD11 2411   0.923   1.528   8.927  0.0788  0.0040  0.1211
  253POPC  SM12 2412   2.361   1.655   8.925  0.1259 -0.0550 -0.5838
  253POPC  SM13 2413   1.068   1.448   9.233  0.1385  0.1110 -0.4862
  253POPC  SM14 2414   2.521   1.681   9.210 -0.1920 -0.2047 -0.2062
  253POPC  SM15 2415   1.053   1.410   9.321 -0.3326  0.6007 -0.1518
  254POPC   CH1 2416  16.178   9.891   7.489  0.2117 -0.0397 -0.0908
  254POPC   PH2 2417  16.274   9.692   7.835 -0.0717  0.0113 -0.0115
  254POPC   GL3 2418  16.595   9.690   7.841 -0.0111 -0.2495  0.1030
  254POPC   E14 2419  16.874   9.531   7.819 -0.1911  0.2848 -0.0167
  254POPC   E25 2420  16.745   9.892   8.115  0.2842 -0.0370 -0.1863
  254POPC   S16 2421  17.107   9.280   8.073 -0.0286 -0.2878 -0.1717
  254POPC   S17 2422  16.762   9.939   8.554 -0.4803  0.0614 -0.1444
  254POPC   SD8 2423  17.013   9.043   8.260  0.1095 -0.1535  0.0908
  254POPC   SD9 2424  16.674   9.858   8.864  0.0233  0.1116 -0.4457
  254POPC  SD10 2425  16.873   8.931   8.551  0.0637 -0.1499  0.0219
  254POPC  SD11 2426  16.499   9.901   9.164  0.1980 -0.1677 -0.1944
  254POPC  SM12 2427  16.804   8.988   8.871 -0.3304 -0.0334 -0.1480
  254POPC  SM13 2428  16.624   9.752   9.423  0.1713  0.0227 -0.6781
  254POPC  SM14 2429  16.702   8.912   9.201  0.4372  0.0059 -0.4501
  254POPC  SM15 2430  16.654   9.723   9.496  0.2991  0.1049  0.0574
  255POPC   CH1 2431   7.085   8.443   8.209 -0.0548  0.0565  0.0095
  255POPC   PH2 2432   6.959   8.047   8.256 -0.0867 -0.1850 -0.2016
  255POPC   GL3 2433   6.763   7.954   8.531 -0.0137  0.2775  0.0095
  255POPC   E14 2434   6.529   8.151   8.622  0.3389 -0.2270  0.0896
  255POPC   E25 2435   6.966   7.990   8.850 -0.2213 -0.1307 -0.4049
  255POPC   S16 2436   6.288   8.158   8.939 -0.4375  0.0410  0.0059
  255POPC   S17 2437   7.225   8.128   9.073 -0.0171  0.1951 -0.0967
  255POPC   SD8 2438   6.442   8.278   9.219  0.2755 -0.2539  0.0893
  255POPC   SD9 2439   7.204   8.091   9.403  0.1480 -0.0658  0.4883
  255POPC  SD10 2440   6.679   8.347   9.430  0.0273 -0.0505 -0.0736
  255POPC  SD11 2441   7.313   8.239   9.645 -0.0521 -0.0273  0.0134
  255POPC  SM12 2442   6.972   8.439   9.544 -0.2746  0.0383  0.1524
  255POPC  SM13 2443   7.583   8.380   9.827  0.1627 -0.0557  0.1888
  255POPC  SM14 2444   7.108   8.716   9.709  0.1474 -0.2005 -0.1255
  255POPC  SM15 2445   7.692   8.437   9.780  0.1318 -0.2148  0.2838
  256POPC   CH1 2446  11.723   8.516   7.934 -0.1558 -0.1709 -0.3454
  256POPC   PH2 2447  12.049   8.645   7.699  0.0273  0.1314  0.0623
  256POPC   GL3 2448  12.087   8.913   7.912 -0.5110  0.2409  0.2388
  256POPC   E14 2449  12.352   9.102   7.987  0.0612 -0.1497  0.4257
  256POPC   E25 2450  11.819   9.002   8.160  0.2392  0.0168 -0.0135
  256POPC   S16 2451  12.322   9.154   8.366  0.1656  0.1699 -0.0502
  256POPC   S17 2452  11.800   9.197   8.491  0.1505 -0.1564  0.3538
  256POPC   SD8 2453  12.563   9.161   8.617  0.0978 -0.3675 -0.1591
  256POPC   SD9 2454  11.750   9.385   8.738  0.2800 -0.0792 -0.1219
  256POPC  SD10 2455  12.676   9.040   8.885  0.5484  0.0492 -0.0820
  256POPC  SD11 2456  11.934   9.471   9.001  0.1205 -0.3645  0.0505
  256POPC  SM12 2457  12.652   8.829   9.193  0.3393  0.1673  0.2310
  256POPC  SM13 2458  11.937   9.581   9.346  0.2876  0.1968  0.4782
  256POPC  SM14 2459  12.534   8.728   9.519 -0.1575  0.3483  0.4013
  256POPC  SM15 2460  11.905   9.561   9.458  0.0057 -0.0532 -0.1637
  257POPE   HH1 2461  16.564  12.371  11.824  0.1545 -0.3281  0.4650
  257POPE   PH2 2462  16.342  12.578  11.691  0.0568 -0.0135  0.0957
  257POPE   GL3 2463  16.226  12.617  11.375  0.1682 -0.0702  0.1287
  257POPE   E14 2464  15.942  12.461  11.348  0.2634  0.0113  0.2840
  257POPE   E25 2465  16.325  12.654  11.049  0.0477 -0.0313  0.0793
  257POPE   S16 2466  15.794  12.196  11.108 -0.2850 -0.1245  0.2441
  257POPE   S17 2467  16.404  12.761  10.666 -0.0706  0.0721  0.3592
  257POPE   SD8 2468  15.686  12.116  10.799  0.1755 -0.0072 -0.0692
  257POPE   SD9 2469  16.663  12.666  10.431 -0.0671  0.0954  0.0914
  257POPE  SD10 2470  15.770  12.051  10.486 -0.1148  0.1221  0.1453
  257POPE  SD11 2471  16.796  12.376  10.363  0.3601 -0.1986  0.0322
  257POPE  SM12 2472  15.944  12.107  10.205  0.2893 -0.1131  0.2037
  257POPE  SM13 2473  16.994  12.150  10.193  0.0973 -0.1057 -0.4560
  257POPE  SM14 2474  16.265  12.097  10.069 -0.1190 -0.5857 -0.1068
  257POPE  SM15 2475  17.097  12.133  10.176  0.0866 -0.2733  0.1389
  258POPE   HH1 2476   9.004  13.333  11.485 -0.0023 -0.2790  0.5077
  258POPE   PH2 2477   8.671  13.319  11.574  0.0681 -0.0467 -0.1003
  258POPE   GL3 2478   8.406  13.424  11.352  0.1492 -0.4570  0.2527
  258POPE   E14 2479   8.297  13.196  11.154 -0.0654  0.1373  0.0292
  258POPE   E25 2480   8.566  13.667  11.105  0.0067  0.1474  0.0031
  258POPE   S16 2481   8.121  13.156  10.800  0.0839 -0.0715  0.0843
  258POPE   S17 2482   8.578  13.578  10.700  0.2684  0.1705 -0.2615
  258POPE   SD8 2483   8.217  12.894  10.607 -0.4246  0.1066 -0.0143
  258POPE   SD9 2484   8.652  13.327  10.509  0.0263  0.0324  0.2436
  258POPE  SD10 2485   8.190  12.666  10.392 -0.0837 -0.0843 -0.4921
  258POPE  SD11 2486   8.659  13.277  10.174 -0.0202  0.1539 -0.1268
  258POPE  SM12 2487   8.004  12.595  10.111  0.0320 -0.0078 -0.1204
  258POPE  SM13 2488   8.600  13.343   9.835  0.1003 -0.1184  0.0881
  258POPE  SM14 2489   7.789  12.635   9.850 -0.0250  0.1900 -0.2327
  258POPE  SM15 2490   8.537  13.388   9.786  0.4257  0.1194 -0.3376
  259POPE   HH1 2491   0.220  15.611  11.190  0.1174 -0.1883 -0.2254
  259POPE   PH2 2492   0.465  15.639  11.388  0.1185  0.0072  0.0212
  259POPE   GL3 2493   0.791  15.782  11.303  0.0441 -0.0669  0.1501
  259POPE   E14 2494   1.080  15.719  11.448  0.2229  0.1009 -0.1909
  259POPE   E25 2495   0.775  15.934  10.950 -0.0042  0.0593 -0.1118
  259POPE   S16 2496   1.350  15.606  11.206 -0.0218  0.0021  0.3582
  259POPE   S17 2497   0.751  15.951  10.535  0.4378 -0.1125 -0.2119
  259POPE   SD8 2498   1.535  15.421  10.980 -0.2240 -0.4217 -0.1245
  259POPE   SD9 2499   0.710  15.789  10.224 -0.0229 -0.0851 -0.0444
  259POPE  SD10 2500   1.674  15.320  10.698  0.2156 -0.4307 -0.2457
  259POPE  SD11 2501   0.594  15.741   9.889 -0.1908  0.1743 -0.4717
  259POPE  SM12 2502   1.779  15.419  10.425  0.1714 -0.2256 -0.3025
  259POPE  SM13 2503   0.602  15.666   9.565 -0.2204  0.0265  0.0261
  259POPE  SM14 2504   1.991  15.506  10.182 -0.2785 -0.0315 -0.1478
  259POPE  SM15 2505   0.598  15.608   9.496  0.2908 -0.1661 -0.0172
  260POPE   HH1 2506  14.981   2.866  11.655 -0.0462  0.3333 -0.1514
  260POPE   PH2 2507  14.921   2.548  11.606  0.0919  0.0217 -0.0223
  260POPE   GL3 2508  14.874   2.502  11.272  0.2069  0.1368 -0.4114
  260POPE   E14 2509  14.902   2.782  11.086  0.2510  0.0806  0.1371
  260POPE   E25 2510  14.614   2.326  11.068 -0.2096  0.3291  0.0288
  260POPE   S16 2511  14.986   2.706  10.697 -0.4349 -0.1028  0.1535
  260POPE   S17 2512  14.392   2.367  10.713  0.2323  0.0872 -0.1654
  260POPE   SD8 2513  15.006   2.464  10.474  0.3603  0.4358  0.0729
  260POPE   SD9 2514  14.512   2.296  10.408  0.1978  0.4421  0.0435
  260POPE  SD10 2515  15.147   2.385  10.193 -0.2771 -0.6381  0.1011
  260POPE  SD11 2516  14.728   2.290  10.160 -0.0954 -0.1282 -0.0622
  260POPE  SM12 2517  15.353   2.464   9.966 -0.1884 -0.0657 -0.2611
  260POPE  SM13 2518  14.745   2.301   9.828  0.3916  0.4375  0.1371
  260POPE  SM14 2519  15.636   2.486   9.778  0.2829 -0.0818 -0.0107
  260POPE  SM15 2520  14.732   2.288   9.750 -0.4408 -0.2673 -0.1816
  261POPE   HH1 2521  13.364  11.000  11.606  0.1022 -0.0813 -0.2245
  261POPE   PH2 2522  13.279  10.676  11.611  0.1032  0.0443  0.1310
  261POPE   GL3 2523  13.010  10.584  11.406 -0.1259  0.1020  0.0959
  261POPE   E14 2524  13.118  10.667  11.115 -0.1535 -0.3235  0.2089
  261POPE   E25 2525  12.663  10.635  11.331 -0.0639 -0.2022 -0.0261
  261POPE   S16 2526  13.081  10.919  10.824  0.1373 -0.1514  0.2708
  261POPE   S17 2527  12.615  10.826  10.978  0.1429  0.2356  0.2094
  261POPE   SD8 2528  13.142  11.219  10.693  0.2243 -0.2056 -0.0818
  261POPE   SD9 2529  12.628  10.852  10.634 -0.1734  0.2686 -0.2594
  261POPE  SD10 2530  13.222  11.406  10.449 -0.0998  0.0050 -0.1663
  261POPE  SD11 2531  12.743  11.033  10.355 -0.2287 -0.0124  0.1453
  261POPE  SM12 2532  13.256  11.352  10.142  0.1171 -0.1001 -0.0126
  261POPE  SM13 2533  12.649  11.172  10.063 -0.1333 -0.3677 -0.4147
  261POPE  SM14 2534  13.085  11.355   9.851  0.4223  0.1642  0.0401
  261POPE  SM15 2535  12.662  11.167   9.964  0.1076 -0.2983 -0.0988
  262POPE   HH1 2536   8.174   8.348  11.677 -0.6546  0.1825  0.2041
  262POPE   PH2 2537   7.884   8.268  11.524 -0.2394  0.0698  0.1484
  262POPE   GL3 2538   7.915   8.279  11.195 -0.0948  0.1062  0.0500
  262POPE   E14 2539   7.809   8.031  11.020  0.1374  0.0463 -0.0866
  262POPE   E25 2540   8.010   8.543  10.971  0.2060  0.0456 -0.0614
  262POPE   S16 2541   7.796   8.108  10.599  0.1222 -0.1652 -0.1963
  262POPE   S17 2542   8.190   8.318  10.641  0.3866  0.1318  0.1421
  262POPE   SD8 2543   7.605   8.084  10.308  0.0593 -0.1074 -0.0311
  262POPE   SD9 2544   8.407   8.535  10.431 -0.2239 -0.1921 -0.1390
  262POPE  SD10 2545   7.800   8.047  10.037 -0.2149  0.1196 -0.0679
  262POPE  SD11 2546   8.515   8.712  10.152  0.1015 -0.1303  0.2146
  262POPE  SM12 2547   8.144   7.969   9.976  0.1413 -0.2573 -0.0212
  262POPE  SM13 2548   8.568   8.743   9.853 -0.0624  0.4669 -0.1993
  262POPE  SM14 2549   8.376   7.831   9.788 -0.1083  0.1342  0.3035
  262POPE  SM15 2550   8.589   8.719   9.765 -0.0538 -0.0853 -0.0692
  263POPE   HH1 2551  13.918  14.790  11.320 -0.2338 -0.2928  0.0183
  263POPE   PH2 2552  13.949  15.111  11.412  0.2024  0.2701 -0.0813
  263POPE   GL3 2553  13.736  15.257  11.198  0.2977  0.0305 -0.0643
  263POPE   E14 2554  13.731  15.537  10.994  0.2817 -0.2298 -0.3145
  263POPE   E25 2555  13.698  15.009  10.969  0.1431 -0.4753 -0.1146
  263POPE   S16 2556  14.015  15.567  10.752 -0.1560  0.0204 -0.1837
  263POPE   S17 2557  13.848  14.656  10.739  0.6308 -0.1745 -0.3174
  263POPE   SD8 2558  14.150  15.436  10.468 -0.4196 -0.3870  0.0229
  263POPE   SD9 2559  13.810  14.348  10.599 -0.0328 -0.1081 -0.1793
  263POPE  SD10 2560  14.258  15.479  10.145  0.0372 -0.0223  0.2131
  263POPE  SD11 2561  13.821  14.134  10.306 -0.3544  0.2104  0.1097
  263POPE  SM12 2562  14.213  15.709   9.951 -0.3572  0.0668 -0.1913
  263POPE  SM13 2563  13.784  14.241   9.991 -0.2111  0.3273 -0.7215
  263POPE  SM14 2564  14.056  15.880   9.748  0.4366 -0.0956 -0.3166
  263POPE  SM15 2565  13.825  14.287   9.914  0.3729  0.1673 -0.0359
  264POPE   HH1 2566   7.668   8.197  11.864  0.1999  0.0853 -0.2480
  264POPE   PH2 2567   7.954   8.000  11.856  0.0586  0.0273 -0.0269
  264POPE   GL3 2568   7.995   7.902  11.512 -0.2527 -0.1520 -0.0990
  264POPE   E14 2569   7.794   7.740  11.314  0.3695  0.0790  0.1999
  264POPE   E25 2570   8.302   7.946  11.293 -0.2350  0.3985  0.0320
  264POPE   S16 2571   7.784   7.513  10.978 -0.1298  0.1074 -0.0511
  264POPE   S17 2572   8.166   7.856  10.877 -0.2340  0.1796  0.0948
  264POPE   SD8 2573   7.587   7.331  10.743 -0.2785 -0.3409 -0.1150
  264POPE   SD9 2574   8.168   7.663  10.606 -0.0076  0.3311 -0.0795
  264POPE  SD10 2575   7.426   7.300  10.471  0.1801 -0.1833  0.4383
  264POPE  SD11 2576   8.276   7.492  10.340  0.2048 -0.2003 -0.2455
  264POPE  SM12 2577   7.368   7.357  10.136  0.1558 -0.0031  0.4509
  264POPE  SM13 2578   8.383   7.399  10.050  0.4128  0.4843 -0.1572
  264POPE  SM14 2579   7.418   7.384   9.815  0.1616 -0.0062  0.0456
  264POPE  SM15 2580   8.358   7.422   9.949  0.0210  0.3293 -0.0744
  265POPE   HH1 2581  14.662   9.716  11.613 -0.1343  0.2489  0.0666
  265POPE   PH2 2582  14.360   9.818  11.574  0.0277  0.1448  0.0597
  265POPE   GL3 2583  14.121   9.603  11.459  0.1234  0.0406  0.1331
  265POPE   E14 2584  13.832   9.726  11.330  0.1284 -0.1196  0.0620
  265POPE   E25 2585  14.230   9.387  11.171 -0.0381 -0.0237 -0.0204
  265POPE   S16 2586  13.841   9.752  10.935 -0.2037  0.2153  0.3489
  265POPE   S17 2587  13.926   9.301  10.917 -0.4333 -0.3254  0.2590
  265POPE   SD8 2588  14.012   9.742  10.645 -0.1631  0.0681  0.1686
  265POPE   SD9 2589  13.690   9.078  10.797 -0.2903  0.2769 -0.1867
  265POPE  SD10 2590  14.031   9.746  10.317 -0.6210 -0.2481  0.1913
  265POPE  SD11 2591  13.605   8.943  10.475  0.1154 -0.0006 -0.1356
  265POPE  SM12 2592  13.877   9.797  10.034 -0.1116  0.5142  0.1890
  265POPE  SM13 2593  13.731   8.768  10.182  0.3546 -0.1829 -0.2207
  265POPE  SM14 2594  13.763   9.682   9.762 -0.0359  0.0988 -0.3120
  265POPE  SM15 2595  13.753   8.721  10.113 -0.0565  0.1013  0.2808
  266POPE   HH1 2596   6.349   2.900  11.629  0.1347  0.0951  0.4690
  266POPE   PH2 2597   6.405   2.575  11.672  0.0947  0.4065  0.1503
  266POPE   GL3 2598   6.362   2.429  11.344 -0.3271 -0.4020 -0.0305
  266POPE   E14 2599   6.091   2.239  11.274 -0.3259  0.0650 -0.0984
  266POPE   E25 2600   6.491   2.435  10.984 -0.0475 -0.1578 -0.1211
  266POPE   S16 2601   6.170   2.058  10.956 -0.2459 -0.3612 -0.0429
  266POPE   S17 2602   6.366   2.438  10.584  0.6265  0.2554 -0.1207
  266POPE   SD8 2603   6.167   1.926  10.683  0.0140 -0.0832 -0.2995
  266POPE   SD9 2604   6.342   2.452  10.250 -0.3312 -0.2074  0.1207
  266POPE  SD10 2605   6.162   1.929  10.356 -0.0160 -0.2909 -0.1648
  266POPE  SD11 2606   6.222   2.618   9.978 -0.1046 -0.1599 -0.0645
  266POPE  SM12 2607   6.130   2.088  10.033 -0.1487  0.0411 -0.1406
  266POPE  SM13 2608   6.040   2.695   9.683 -0.0490  0.1665 -0.1102
  266POPE  SM14 2609   6.034   2.191   9.727  0.2087 -0.1070 -0.0113
  266POPE  SM15 2610   6.066   2.757   9.619 -0.1163 -0.0034 -0.0113
  267POPE   HH1 2611   1.998  11.830  11.500 -0.2768 -0.0156  0.0011
  267POPE   PH2 2612   1.748  12.014  11.398  0.0425  0.1158  0.0061
  267POPE   GL3 2613   1.611  11.798  11.211 -0.0285  0.2424 -0.0280
  267POPE   E14 2614   1.359  11.617  11.336  0.0492 -0.1133 -0.2035
  267POPE   E25 2615   1.526  11.904  10.873 -0.2937  0.2003  0.2367
  267POPE   S16 2616   1.032  11.458  11.174 -0.0696 -0.0406  0.0248
  267POPE   S17 2617   1.822  12.059  10.668  0.2985  0.0965  0.3233
  267POPE   SD8 2618   0.699  11.402  11.015  0.3092 -0.2146 -0.0399
  267POPE   SD9 2619   2.086  12.269  10.583 -0.0207 -0.2823 -0.3071
  267POPE  SD10 2620   0.528  11.240  10.789 -0.1568  0.1604 -0.4347
  267POPE  SD11 2621   2.365  12.308  10.363 -0.1900 -0.1005 -0.2172
  267POPE  SM12 2622   0.543  11.153  10.484  0.2493  0.0814 -0.1553
  267POPE  SM13 2623   2.563  12.413  10.088 -0.0753 -0.0763  0.0187
  267POPE  SM14 2624   0.449  11.085  10.177  0.0671  0.1707  0.0277
  267POPE  SM15 2625   2.647  12.449  10.059 -0.1227  0.0904  0.1490
  268POPE   HH1 2626  18.724   1.671  11.852  0.0507 -0.6254  0.2398
  268POPE   PH2 2627  18.742   1.875  11.606  0.0420 -0.2253  0.0488
  268POPE   GL3 2628   0.124   1.697  11.343  0.1037 -0.0904 -0.3353
  268POPE   E14 2629   0.278   1.909  11.114 -0.0015 -0.3613 -0.3624
  268POPE   E25 2630  18.750   1.514  11.080  0.1278  0.3519 -0.0250
  268POPE   S16 2631   0.362   1.795  10.725  0.1564  0.0830 -0.1743
  268POPE   S17 2632  18.703   1.361  10.754 -0.1762 -0.1793  0.3017
  268POPE   SD8 2633   0.282   1.483  10.626 -0.1810  0.0508  0.3983
  268POPE   SD9 2634  18.717   1.051  10.653  0.1747 -0.1390  0.1497
  268POPE  SD10 2635   0.087   1.478  10.371 -0.1797 -0.2005 -0.1904
  268POPE  SD11 2636   0.030   0.875  10.380 -0.1483 -0.1743 -0.0868
  268POPE  SM12 2637   0.125   1.559  10.048  0.4310 -0.4092 -0.0044
  268POPE  SM13 2638   0.101   0.968  10.074  0.4090 -0.3994  0.0856
  268POPE  SM14 2639   0.184   1.463   9.726  0.0990  0.2540 -0.3185
  268POPE  SM15 2640   0.085   0.961   9.999 -0.3414  0.4335  0.0427
  269POPE   HH1 2641  16.604  17.637  11.492  0.0050  0.2449 -0.2268
  269POPE   PH2 2642  16.575  17.410  11.243  0.0092  0.0359 -0.0803
  269POPE   GL3 2643  16.820  17.347  10.998 -0.0408  0.0999  0.4269
  269POPE   E14 2644  16.684  17.451  10.717  0.0153  0.1583  0.0597
  269POPE   E25 2645  17.133  17.221  10.873  0.1472 -0.1659  0.4908
  269POPE   S16 2646  16.735  17.290  10.345 -0.4295  0.1682  0.0824
  269POPE   S17 2647  17.313  17.304  10.516  0.3315 -0.0702  0.1591
  269POPE   SD8 2648  16.713  17.253  10.013  0.5203  0.0900 -0.0441
  269POPE   SD9 2649  17.228  17.166  10.198 -0.2289  0.1930  0.2214
  269POPE  SD10 2650  16.731  17.302   9.699  0.0195  0.0900 -0.4539
  269POPE  SD11 2651  17.185  16.998   9.911  0.0370 -0.0340  0.1785
  269POPE  SM12 2652  16.784  17.515   9.435  0.0507  0.3860 -0.1085
  269POPE  SM13 2653  17.011  16.971   9.613 -0.2628 -0.0546 -0.3897
  269POPE  SM14 2654  16.921  17.699   9.153  0.0969  0.3056  0.3740
  269POPE  SM15 2655  16.986  16.976   9.498 -0.2296  0.3429 -0.3019
  270POPE   HH1 2656  12.931  11.969  11.480  0.2470  0.3466  0.3088
  270POPE   PH2 2657  12.628  11.870  11.604  0.1736  0.0736  0.3578
  270POPE   GL3 2658  12.321  12.007  11.474 -0.2554 -0.0237 -0.1333
  270POPE   E14 2659  12.132  11.741  11.390  0.1001 -0.0523 -0.0433
  270POPE   E25 2660  12.267  12.334  11.318  0.4524  0.1688  0.1337
  270POPE   S16 2661  11.802  11.717  11.175 -0.0137 -0.6012  0.0559
  270POPE   S17 2662  12.381  12.533  11.042 -0.1064 -0.2590  0.0376
  270POPE   SD8 2663  11.497  11.628  11.026  0.2302 -0.0189  0.0195
  270POPE   SD9 2664  12.474  12.517  10.709  0.4572  0.3464 -0.0422
  270POPE  SD10 2665  11.371  11.601  10.711  0.0666 -0.0618 -0.2296
  270POPE  SD11 2666  12.435  12.482  10.345  0.0727 -0.0565 -0.1684
  270POPE  SM12 2667  11.533  11.539  10.437  0.0893 -0.1381  0.0883
  270POPE  SM13 2668  12.448  12.318  10.079  0.1816 -0.2039 -0.0824
  270POPE  SM14 2669  11.492  11.559  10.112 -0.3702 -0.0212 -0.2136
  270POPE  SM15 2670  12.394  12.271  10.022 -0.0919  0.1892 -0.2832
  271POPE   HH1 2671   5.268  10.821  11.789  0.0009  0.2312 -0.0294
  271POPE   PH2 2672   5.417  11.108  11.725 -0.1526  0.0113  0.0671
  271POPE   GL3 2673   5.721  10.999  11.611  0.6040 -0.3151 -0.0128
  271POPE   E14 2674   5.857  10.707  11.596 -0.1222 -0.1028  0.1724
  271POPE   E25 2675   5.643  11.091  11.265  0.0246  0.2346  0.0805
  271POPE   S16 2676   6.132  10.619  11.358 -0.1101  0.2367  0.1259
  271POPE   S17 2677   5.324  11.363  11.127  0.2005  0.3777  0.5182
  271POPE   SD8 2678   6.264  10.370  11.144  0.3774 -0.2035  0.5291
  271POPE   SD9 2679   5.189  11.617  10.904  0.2043  0.3679  0.0664
  271POPE  SD10 2680   6.402  10.223  10.864 -0.0286  0.4467  0.3246
  271POPE  SD11 2681   5.103  11.604  10.586 -0.3364 -0.2369 -0.2390
  271POPE  SM12 2682   6.568  10.113  10.601  0.3389  0.0904 -0.2800
  271POPE  SM13 2683   5.216  11.767  10.329 -0.1692  0.0544  0.1192
  271POPE  SM14 2684   6.665  10.163  10.294 -0.1532  0.3719  0.0452
  271POPE  SM15 2685   5.190  11.845  10.283  0.1655 -0.0006 -0.0708
  272POPE   HH1 2686   9.753   5.347  11.604  0.2220  0.1379  0.3052
  272POPE   PH2 2687   9.852   5.151  11.381  0.0507  0.1307  0.0113
  272POPE   GL3 2688   9.940   5.314  11.089  0.5974  0.4548 -0.4362
  272POPE   E14 2689  10.191   5.294  10.886  0.1961  0.3397  0.1858
  272POPE   E25 2690   9.657   5.449  10.915 -0.0225 -0.0962 -0.0668
  272POPE   S16 2691  10.352   5.313  10.553  0.0124 -0.2651 -0.2756
  272POPE   S17 2692   9.408   5.382  10.559 -0.1316 -0.0350 -0.4045
  272POPE   SD8 2693  10.608   5.422  10.349 -0.1329 -0.2710 -0.4169
  272POPE   SD9 2694   9.146   5.200  10.393 -0.3078 -0.3357  0.1635
  272POPE  SD10 2695  10.802   5.571  10.151  0.0416 -0.2319  0.3237
  272POPE  SD11 2696   9.103   4.998  10.127 -0.2018  0.0915  0.1091
  272POPE  SM12 2697  10.727   5.792   9.927 -0.0900  0.0452  0.1541
  272POPE  SM13 2698   9.090   4.902   9.797  0.3733  0.0617  0.1682
  272POPE  SM14 2699  10.617   5.933   9.625 -0.1938 -0.0561 -0.1129
  272POPE  SM15 2700   9.076   4.964   9.733 -0.1152  0.0274  0.0343
  273POPE   HH1 2701  14.934  11.892  11.704  0.2045  0.3298 -0.2893
  273POPE   PH2 2702  14.758  11.622  11.589 -0.2802  0.1320  0.0185
  273POPE   GL3 2703  14.839  11.597  11.299 -0.0841  0.1577  0.0978
  273POPE   E14 2704  15.150  11.575  11.249  0.0761 -0.2449 -0.1684
  273POPE   E25 2705  14.707  11.732  10.976 -0.0868  0.1245 -0.3452
  273POPE   S16 2706  15.407  11.764  10.983 -0.2968 -0.3103  0.1444
  273POPE   S17 2707  14.651  11.889  10.562  0.1232  0.1499 -0.2611
  273POPE   SD8 2708  15.241  11.728  10.724 -0.0742 -0.0925 -0.1204
  273POPE   SD9 2709  14.498  12.147  10.447 -0.1575 -0.4013  0.0605
  273POPE  SD10 2710  15.288  11.773  10.412  0.1690  0.3689  0.2615
  273POPE  SD11 2711  14.498  12.411  10.280 -0.5272  0.1646 -0.0036
  273POPE  SM12 2712  15.440  11.962  10.257  0.2220 -0.4473  0.1661
  273POPE  SM13 2713  14.564  12.468   9.950  0.1753 -0.1471 -0.0196
  273POPE  SM14 2714  15.400  12.144  10.009 -0.1730 -0.0586 -0.1184
  273POPE  SM15 2715  14.575  12.419   9.883 -0.0685  0.0412  0.0273
  274POPE   HH1 2716  15.304   0.038  11.186  0.0450  0.2514  0.1404
  274POPE   PH2 2717  15.402   0.339  11.139  0.0517  0.1501  0.0374
  274POPE   GL3 2718  15.146   0.433  10.926  0.0511  0.0670 -0.3349
  274POPE   E14 2719  15.158   0.184  10.692  0.1364  0.2179  0.0828
  274POPE   E25 2720  15.088   0.738  10.751  0.0368 -0.0204 -0.1650
  274POPE   S16 2721  14.961  18.621  10.547 -0.4459  0.1831  0.0433
  274POPE   S17 2722  15.164   0.724  10.359 -0.0216 -0.0632  0.0299
  274POPE   SD8 2723  14.811  18.328  10.535 -0.2790 -0.1709 -0.1989
  274POPE   SD9 2724  15.305   0.738  10.033  0.2989  0.0936 -0.0145
  274POPE  SD10 2725  14.737  18.080  10.358  0.2838  0.4219 -0.0622
  274POPE  SD11 2726  15.395   0.554   9.775  0.3666  0.0013 -0.1671
  274POPE  SM12 2727  14.895  17.889  10.087 -0.0725 -0.0202  0.0994
  274POPE  SM13 2728  15.628   0.348   9.668 -0.2884 -0.3508 -0.0011
  274POPE  SM14 2729  14.941  17.771   9.767  0.0488  0.0481 -0.5476
  274POPE  SM15 2730  15.726   0.273   9.658 -0.0099 -0.1132 -0.0113
  275POPE   HH1 2731  10.497   5.675  11.171 -0.1225  0.3489 -0.0195
  275POPE   PH2 2732  10.263   5.564  11.371  0.0702  0.0030 -0.3193
  275POPE   GL3 2733   9.981   5.750  11.276 -0.1530  0.1760 -0.3864
  275POPE   E14 2734   9.668   5.720  11.328  0.1402  0.0051 -0.0916
  275POPE   E25 2735  10.120   5.753  10.942 -0.1842  0.3469 -0.1896
  275POPE   S16 2736   9.438   6.059  11.257 -0.2813 -0.1256  0.4023
  275POPE   S17 2737  10.060   5.659  10.579  0.2623  0.1241  0.0547
  275POPE   SD8 2738   9.163   6.144  11.044 -0.4559  0.0380 -0.1497
  275POPE   SD9 2739   9.800   5.622  10.358  0.3880  0.3321  0.1249
  275POPE  SD10 2740   9.018   6.253  10.765  0.0202  0.1957 -0.2411
  275POPE  SD11 2741   9.594   5.457  10.090 -0.1322 -0.3235 -0.0599
  275POPE  SM12 2742   9.019   6.258  10.425 -0.3325 -0.1074  0.4261
  275POPE  SM13 2743   9.341   5.388   9.943  0.0957  0.0461 -0.4026
  275POPE  SM14 2744   9.003   6.258  10.076 -0.1017  0.2724  0.0946
  275POPE  SM15 2745   9.233   5.373   9.884 -0.3742  0.1684 -0.3885
  276POPE   HH1 2746   3.090  12.072  11.709  0.0785 -0.1276  0.1326
  276POPE   PH2 2747   3.009  11.765  11.647 -0.0055 -0.0591 -0.2913
  276POPE   GL3 2748   3.039  11.707  11.315  0.0547 -0.2220 -0.2817
  276POPE   E14 2749   2.794  11.712  11.125  0.2540 -0.0032  0.0433
  276POPE   E25 2750   3.368  11.576  11.170  0.1848 -0.1554 -0.1997
  276POPE   S16 2751   2.743  11.629  10.685 -0.1405  0.1852 -0.3822
  276POPE   S17 2752   3.651  11.712  10.927  0.0821 -0.0322  0.0120
  276POPE   SD8 2753   2.806  11.486  10.382  0.0491  0.2335 -0.3761
  276POPE   SD9 2754   3.935  11.726  10.752  0.1500 -0.0237 -0.2113
  276POPE  SD10 2755   2.978  11.332  10.123 -0.1437  0.0868 -0.1890
  276POPE  SD11 2756   4.086  11.725  10.470  0.0761  0.2279  0.1781
  276POPE  SM12 2757   3.226  11.301   9.883  0.2602 -0.0765  0.0603
  276POPE  SM13 2758   4.292  11.914  10.311 -0.0323 -0.1316 -0.0750
  276POPE  SM14 2759   3.303  11.366   9.590 -0.0643  0.0647  0.0900
  276POPE  SM15 2760   4.373  11.964  10.242  0.1579  0.0788 -0.4610
  277POPE   HH1 2761  13.196  13.123  11.622  0.1734 -0.2768 -0.0090
  277POPE   PH2 2762  12.950  13.317  11.487 -0.1265  0.0353 -0.0336
  277POPE   GL3 2763  13.173  13.484  11.291  0.0977  0.1934 -0.1160
  277POPE   E14 2764  13.164  13.807  11.187  0.0837 -0.1080 -0.2340
  277POPE   E25 2765  13.302  13.462  10.958 -0.0021 -0.3508 -0.1694
  277POPE   S16 2766  13.032  14.008  10.889  0.1003 -0.0324  0.5095
  277POPE   S17 2767  13.064  13.617  10.648  0.1102  0.0788 -0.2544
  277POPE   SD8 2768  12.839  14.200  10.679 -0.0605  0.0633  0.0895
  277POPE   SD9 2769  13.105  13.683  10.330  0.0324  0.0828 -0.1030
  277POPE  SD10 2770  12.722  14.262  10.383 -0.1280 -0.1873  0.0561
  277POPE  SD11 2771  13.098  13.600  10.013 -0.4187 -0.1411 -0.1205
  277POPE  SM12 2772  12.760  13.966  10.182  0.0351  0.1619 -0.0832
  277POPE  SM13 2773  13.241  13.417   9.792 -0.0040 -0.0429  0.4482
  277POPE  SM14 2774  12.739  13.883   9.832 -0.4778 -0.0751 -0.0046
  277POPE  SM15 2775  13.203  13.337   9.769 -0.0542  0.3492 -0.1293
  278POPE   HH1 2776   1.757   2.525  11.533 -0.1230 -0.1517  0.2895
  278POPE   PH2 2777   1.897   2.793  11.443 -0.0646 -0.0873  0.2344
  278POPE   GL3 2778   1.893   2.756  11.106  0.1909 -0.1494 -0.2621
  278POPE   E14 2779   2.127   2.950  10.972 -0.4216 -0.1676  0.3227
  278POPE   E25 2780   1.743   2.521  10.832  0.0785  0.2103  0.0332
  278POPE   S16 2781   2.075   3.300  10.682 -0.0504 -0.0982 -0.0601
  278POPE   S17 2782   1.575   2.523  10.503  0.5760 -0.0102 -0.2050
  278POPE   SD8 2783   1.814   3.424  10.516  0.0797 -0.0587 -0.1888
  278POPE   SD9 2784   1.544   2.381  10.212 -0.0251 -0.0791 -0.1345
  278POPE  SD10 2785   1.658   3.338  10.232  0.0122  0.0164  0.0235
  278POPE  SD11 2786   1.454   2.384   9.873 -0.1127 -0.1427  0.2335
  278POPE  SM12 2787   1.805   3.287   9.906 -0.0193 -0.2540 -0.2594
  278POPE  SM13 2788   1.470   2.145   9.624 -0.0207  0.0732 -0.0065
  278POPE  SM14 2789   1.787   3.249   9.578  0.0542 -0.3246 -0.0870
  278POPE  SM15 2790   1.512   2.093   9.556  0.1290 -0.1513 -0.1909
  279POPE   HH1 2791  15.661   1.142  11.580  0.3086 -0.0565  0.1120
  279POPE   PH2 2792  15.824   1.344  11.368  0.0488 -0.1248  0.0751
  279POPE   GL3 2793  15.585   1.436  11.148 -0.2527  0.0622 -0.1717
  279POPE   E14 2794  15.360   1.670  11.100 -0.1148  0.1112 -0.1192
  279POPE   E25 2795  15.556   1.358  10.786 -0.0568  0.1146 -0.0422
  279POPE   S16 2796  15.187   2.014  11.025 -0.1104  0.1117 -0.0286
  279POPE   S17 2797  15.597   1.640  10.515  0.3080  0.0379 -0.2611
  279POPE   SD8 2798  14.943   1.984  10.791 -0.0748  0.1644  0.4583
  279POPE   SD9 2799  15.520   1.825  10.209 -0.1015 -0.0508  0.0120
  279POPE  SD10 2800  14.865   1.945  10.476 -0.1301  0.1343  0.1102
  279POPE  SD11 2801  15.539   1.819   9.903 -0.2230  0.1318 -0.0719
  279POPE  SM12 2802  14.983   1.839  10.188  0.2432 -0.1484 -0.2419
  279POPE  SM13 2803  15.461   1.988   9.654  0.0801  0.2502 -0.0246
  279POPE  SM14 2804  15.127   1.949   9.928  0.5228 -0.3939  0.2798
  279POPE  SM15 2805  15.413   2.048   9.597 -0.2958  0.0810  0.0195
  280POPE   HH1 2806   5.783  15.607  11.381 -0.2161  0.7109 -0.2743
  280POPE   PH2 2807   5.942  15.490  11.603 -0.0796 -0.0696 -0.2518
  280POPE   GL3 2808   6.116  15.219  11.430  0.2145 -0.1041 -0.0370
  280POPE   E14 2809   6.145  14.887  11.361 -0.1405 -0.2674  0.1202
  280POPE   E25 2810   6.473  15.318  11.320  0.1650 -0.0261  0.0013
  280POPE   S16 2811   6.393  14.642  11.122 -0.0100 -0.0740  0.2560
  280POPE   S17 2812   6.541  15.263  10.945 -0.1217 -0.1204  0.0704
  280POPE   SD8 2813   6.655  14.570  10.921 -0.0946 -0.2663 -0.2291
  280POPE   SD9 2814   6.556  15.348  10.621 -0.5068  0.2565  0.3546
  280POPE  SD10 2815   6.766  14.409  10.637  0.3158 -0.0299 -0.0740
  280POPE  SD11 2816   6.725  15.350  10.329 -0.3166 -0.2134 -0.0738
  280POPE  SM12 2817   6.672  14.354  10.340 -0.2560  0.1143  0.1240
  280POPE  SM13 2818   6.766  15.339   9.991 -0.2189  0.0950  0.0362
  280POPE  SM14 2819   6.550  14.219  10.037 -0.0449 -0.3157 -0.4648
  280POPE  SM15 2820   6.799  15.394   9.864 -0.1727  0.1257  0.1673
  281POPE   HH1 2821  11.226   5.025  11.659 -0.0191 -0.0645 -0.3242
  281POPE   PH2 2822  11.461   5.034  11.416 -0.0868  0.0766  0.1238
  281POPE   GL3 2823  11.318   4.854  11.131  0.2203  0.4899  0.1425
  281POPE   E14 2824  10.993   4.845  11.070 -0.1690  0.1460  0.0299
  281POPE   E25 2825  11.469   4.841  10.774 -0.0216 -0.2840  0.3296
  281POPE   S16 2826  10.905   5.034  10.671  0.1600  0.1281  0.2180
  281POPE   S17 2827  11.397   4.897  10.331 -0.1135 -0.4415 -0.0124
  281POPE   SD8 2828  10.755   4.934  10.374  0.1423  0.4774 -0.0231
  281POPE   SD9 2829  11.137   4.992  10.166 -0.5095 -0.1530 -0.2478
  281POPE  SD10 2830  10.513   4.918  10.181 -0.3857 -0.1203 -0.2714
  281POPE  SD11 2831  11.016   5.164   9.907  0.1789  0.4329 -0.0246
  281POPE  SM12 2832  10.208   4.994   9.979 -0.2491  0.0582 -0.1060
  281POPE  SM13 2833  10.850   5.362   9.658  0.1268 -0.2743 -0.3975
  281POPE  SM14 2834   9.997   5.221   9.846 -0.2821 -0.2602  0.2094
  281POPE  SM15 2835  10.751   5.414   9.651  0.2264  0.3121 -0.0086
  282POPE   HH1 2836  13.399  17.511  11.270 -0.2607  0.3250 -0.1825
  282POPE   PH2 2837  13.267  17.237  11.401  0.1507 -0.3597  0.1514
  282POPE   GL3 2838  13.191  17.047  11.133 -0.0311  0.1354  0.1522
  282POPE   E14 2839  13.279  16.738  11.193  0.1677  0.1194  0.0216
  282POPE   E25 2840  13.218  17.214  10.820 -0.0959 -0.0607  0.2485
  282POPE   S16 2841  13.024  16.655  10.875  0.4671 -0.2247 -0.0193
  282POPE   S17 2842  13.252  17.167  10.400  0.1251 -0.0965 -0.1472
  282POPE   SD8 2843  12.909  16.534  10.585 -0.3464 -0.1427  0.3130
  282POPE   SD9 2844  13.283  17.458  10.235  0.1554 -0.0305  0.3639
  282POPE  SD10 2845  12.889  16.378  10.272 -0.1276 -0.1156 -0.0540
  282POPE  SD11 2846  13.379  17.605   9.942 -0.1183  0.5028 -0.1383
  282POPE  SM12 2847  12.947  16.396   9.931  0.0134  0.1846  0.3077
  282POPE  SM13 2848  13.567  17.708   9.706  0.0568 -0.3983 -0.0608
  282POPE  SM14 2849  13.125  16.248   9.704  0.1539  0.3838 -0.1781
  282POPE  SM15 2850  13.664  17.738   9.686 -0.1221 -0.3124 -0.2415
  283POPE   HH1 2851   2.752  14.354  11.567  0.0936 -0.3386 -0.0116
  283POPE   PH2 2852   2.479  14.219  11.457  0.0791  0.0137 -0.1478
  283POPE   GL3 2853   2.382  14.378  11.160 -0.1100  0.2472 -0.0814
  283POPE   E14 2854   2.642  14.390  10.960 -0.0289 -0.4496  0.2121
  283POPE   E25 2855   2.138  14.178  11.011 -0.1236 -0.3233  0.3990
  283POPE   S16 2856   3.008  14.580  10.925 -0.3445 -0.1663  0.1890
  283POPE   S17 2857   2.188  14.031  10.657 -0.2512  0.2453 -0.0385
  283POPE   SD8 2858   3.288  14.742  10.812  0.2772 -0.1923 -0.0500
  283POPE   SD9 2859   1.999  13.972  10.389  0.2255 -0.3712 -0.1923
  283POPE  SD10 2860   3.460  14.918  10.584  0.3819  0.0292 -0.0772
  283POPE  SD11 2861   1.773  13.940  10.177  0.0356  0.1421  0.0336
  283POPE  SM12 2862   3.438  15.128  10.297  0.0151 -0.2613  0.0214
  283POPE  SM13 2863   1.622  13.953   9.877 -0.2516 -0.3593  0.1369
  283POPE  SM14 2864   3.334  15.197   9.970  0.0306  0.2378 -0.1686
  283POPE  SM15 2865   1.650  14.003   9.770  0.4959  0.1617  0.0643
  284POPE   HH1 2866  18.652  11.728  11.848  0.0050  0.0965  0.1196
  284POPE   PH2 2867  18.719  12.038  11.736  0.0191  0.3206 -0.1766
  284POPE   GL3 2868  18.474  12.225  11.540  0.2628 -0.0189 -0.3014
  284POPE   E14 2869  18.241  12.064  11.341 -0.1251 -0.2857  0.0813
  284POPE   E25 2870  18.685  12.475  11.364 -0.3742  0.1230  0.0219
  284POPE   S16 2871  18.456  11.910  11.030  0.0954  0.0227  0.0982
  284POPE   S17 2872   0.018  12.698  11.094 -0.1072 -0.0772 -0.6351
  284POPE   SD8 2873  18.661  11.953  10.779  0.1156  0.0416  0.1026
  284POPE   SD9 2874   0.080  12.736  10.762  0.4279  0.1362  0.1177
  284POPE  SD10 2875   0.013  12.057  10.487 -0.0237 -0.1059  0.0525
  284POPE  SD11 2876   0.122  12.549  10.519  0.4975  0.2558  0.5589
  284POPE  SM12 2877  18.697  11.929  10.209  0.3811  0.4972 -0.4713
  284POPE  SM13 2878   0.250  12.516  10.235  0.0498 -0.1131  0.2432
  284POPE  SM14 2879   0.034  12.069   9.932 -0.3892 -0.1085  0.1657
  284POPE  SM15 2880   0.331  12.448  10.199 -0.2711 -0.3256  0.0326
  285POPE   HH1 2881   3.584   2.298  11.334  0.2742  0.3367 -0.0711
  285POPE   PH2 2882   3.605   2.006  11.447 -0.0882  0.0725 -0.0422
  285POPE   GL3 2883   3.576   1.817  11.185  0.1225 -0.2886  0.1471
  285POPE   E14 2884   3.652   1.507  11.108  0.0293  0.0944 -0.1696
  285POPE   E25 2885   3.377   2.014  10.937  0.0159 -0.1823 -0.1165
  285POPE   S16 2886   3.855   1.350  10.773 -0.0370 -0.1135 -0.2052
  285POPE   S17 2887   3.293   1.938  10.539 -0.0767  0.2311  0.1690
  285POPE   SD8 2888   3.957   1.044  10.670  0.2269  0.1740 -0.1007
  285POPE   SD9 2889   3.095   1.996  10.261  0.0430 -0.0261 -0.1331
  285POPE  SD10 2890   3.997   0.943  10.366 -0.1730  0.2705 -0.0244
  285POPE  SD11 2891   3.066   2.097   9.979  0.0280  0.0703  0.0015
  285POPE  SM12 2892   4.019   1.057  10.087  0.0492  0.1563  0.2415
  285POPE  SM13 2893   3.023   2.087   9.651 -0.2433 -0.0990  0.1472
  285POPE  SM14 2894   3.943   1.256   9.817  0.0291 -0.0735  0.4768
  285POPE  SM15 2895   2.984   2.100   9.580 -0.3035  0.1978 -0.0538
  286POPE   HH1 2896  12.293  10.250  11.563 -0.1987 -0.1282 -0.2012
  286POPE   PH2 2897  12.008  10.218  11.641  0.0666 -0.0471  0.1972
  286POPE   GL3 2898  11.738  10.310  11.450  0.1717  0.1402  0.1390
  286POPE   E14 2899  11.780  10.390  11.134  0.1917  0.0116 -0.0483
  286POPE   E25 2900  11.368  10.381  11.506  0.1989  0.2823 -0.0732
  286POPE   S16 2901  11.709  10.236  10.771 -0.2245  0.0864 -0.0954
  286POPE   S17 2902  11.084  10.433  11.192  0.2367 -0.3637  0.0319
  286POPE   SD8 2903  11.549  10.132  10.501  0.0938 -0.0254 -0.5104
  286POPE   SD9 2904  11.005  10.702  11.051  0.1410  0.0864 -0.0580
  286POPE  SD10 2905  11.380   9.874  10.346  0.2968 -0.1442 -0.1192
  286POPE  SD11 2906  10.912  10.860  10.790 -0.2211 -0.1287  0.1518
  286POPE  SM12 2907  11.292   9.888   9.998 -0.2882 -0.0765  0.1568
  286POPE  SM13 2908  10.923  10.862  10.453  0.1284  0.2214 -0.0021
  286POPE  SM14 2909  11.175   9.975   9.716  0.3105  0.3729 -0.1038
  286POPE  SM15 2910  10.912  10.816  10.373 -0.0994  0.1137  0.1263
  287POPE   HH1 2911  15.050  11.175  11.435  0.1337 -0.1780  0.0465
  287POPE   PH2 2912  15.006  10.844  11.388  0.1947  0.1759  0.0626
  287POPE   GL3 2913  15.115  10.804  11.070  0.1156 -0.1026  0.1356
  287POPE   E14 2914  15.319  11.053  10.941  0.0244  0.2356 -0.2218
  287POPE   E25 2915  14.927  10.870  10.755  0.1465 -0.0631  0.0854
  287POPE   S16 2916  15.569  11.053  10.648  0.1404  0.2285  0.0414
  287POPE   S17 2917  14.821  10.879  10.378  0.2035  0.0572  0.2203
  287POPE   SD8 2918  15.903  11.109  10.621 -0.0929 -0.1204  0.0111
  287POPE   SD9 2919  14.623  10.645  10.194 -0.3988  0.0648 -0.1312
  287POPE  SD10 2920  16.091  11.182  10.358  0.1034  0.2224 -0.2655
  287POPE  SD11 2921  14.360  10.479  10.096 -0.3468  0.2205  0.3086
  287POPE  SM12 2922  15.985  11.160  10.023  0.0412  0.0965  0.1102
  287POPE  SM13 2923  14.221  10.503   9.779  0.1593 -0.0940  0.4307
  287POPE  SM14 2924  15.750  10.926   9.920 -0.0563 -0.2914  0.1923
  287POPE  SM15 2925  14.128  10.526   9.724 -0.4156  0.1740  0.1675
  288POPE   HH1 2926  15.220  18.085  11.259  0.0334  0.1301 -0.2527
  288POPE   PH2 2927  15.509  18.179  11.340 -0.0013 -0.2731 -0.0546
  288POPE   GL3 2928  15.603  18.417  11.100 -0.1236 -0.3887 -0.1274
  288POPE   E14 2929  15.745  18.730  11.161 -0.0746 -0.1362  0.1011
  288POPE   E25 2930  15.649  18.406  10.740  0.1125  0.0290  0.0895
  288POPE   S16 2931  15.988   0.166  10.927 -0.2714 -0.2234  0.7120
  288POPE   S17 2932  15.879  18.205  10.461 -0.0303 -0.0530  0.1415
  288POPE   SD8 2933  16.161   0.361  10.721  0.1720 -0.0732 -0.3111
  288POPE   SD9 2934  15.881  17.949  10.256 -0.2998 -0.0683  0.3197
  288POPE  SD10 2935  16.349   0.456  10.437  0.2144 -0.2415 -0.1577
  288POPE  SD11 2936  15.834  17.662  10.089 -0.1661 -0.1213  0.0254
  288POPE  SM12 2937  16.288   0.410  10.116  0.1003 -0.1213 -0.3313
  288POPE  SM13 2938  15.883  17.580   9.766 -0.4381  0.1411  0.2703
  288POPE  SM14 2939  16.216   0.283   9.805 -0.0011 -0.1195 -0.1068
  288POPE  SM15 2940  15.846  17.518   9.705 -0.2083 -0.0999 -0.2485
  289POPC   CH1 2941  13.633   9.287  11.546 -0.0282  0.0425  0.2026
  289POPC   PH2 2942  13.894   9.034  11.363  0.1169 -0.3092 -0.1411
  289POPC   GL3 2943  13.784   8.721  11.266 -0.1579  0.4110  0.2752
  289POPC   E14 2944  13.978   8.453  11.232 -0.1394  0.1528 -0.2131
  289POPC   E25 2945  13.538   8.683  11.017  0.1366 -0.1513 -0.0994
  289POPC   S16 2946  13.854   8.220  10.993  0.1129  0.1757 -0.3317
  289POPC   S17 2947  13.600   8.474  10.655 -0.1535  0.3691 -0.2480
  289POPC   SD8 2948  13.891   7.916  10.799  0.1152  0.1897 -0.2085
  289POPC   SD9 2949  13.647   8.234  10.430  0.1522  0.2808 -0.1495
  289POPC  SD10 2950  13.925   7.837  10.489  0.2790 -0.0329 -0.2748
  289POPC  SD11 2951  13.523   8.077  10.154  0.0027  0.0889 -0.1789
  289POPC  SM12 2952  13.860   7.850  10.148  0.2802 -0.2693  0.0952
  289POPC  SM13 2953  13.470   8.079   9.803  0.1957 -0.1068 -0.1862
  289POPC  SM14 2954  13.775   7.695   9.859  0.4541  0.0745 -0.4745
  289POPC  SM15 2955  13.467   7.986   9.708 -0.2050  0.2909  0.2447
  290POPC   CH1 2956  15.109  16.385  11.873 -0.2171 -0.1873  0.1284
  290POPC   PH2 2957  14.988  16.065  11.634 -0.1421 -0.2922  0.1951
  290POPC   GL3 2958  14.782  16.231  11.396  0.2769  0.2522  0.2947
  290POPC   E14 2959  14.685  15.975  11.198  0.4194  0.1585  0.0387
  290POPC   E25 2960  14.806  16.555  11.255 -0.0507 -0.3590  0.0402
  290POPC   S16 2961  14.810  15.704  10.947 -0.1410  0.3632  0.0206
  290POPC   S17 2962  14.982  16.765  10.886 -0.0645 -0.2739  0.2935
  290POPC   SD8 2963  14.853  15.630  10.630 -0.0364  0.2863  0.2407
  290POPC   SD9 2964  15.019  16.698  10.562 -0.1976  0.0565 -0.3567
  290POPC  SD10 2965  15.052  15.481  10.429  0.2155 -0.2241 -0.2413
  290POPC  SD11 2966  15.022  16.523  10.282  0.1362  0.3510 -0.1986
  290POPC  SM12 2967  15.041  15.435  10.075  0.0347  0.4028 -0.2024
  290POPC  SM13 2968  15.050  16.479   9.935 -0.2480 -0.2747  0.2607
  290POPC  SM14 2969  15.158  15.519   9.775 -0.0593  0.1965 -0.3258
  290POPC  SM15 2970  15.056  16.436   9.845 -0.4972  0.4410  0.3956
  291POPC   CH1 2971  12.303  16.256  11.297  0.0809  0.0725 -0.0954
  291POPC   PH2 2972  12.025  15.998  11.475 -0.2708 -0.0149 -0.4414
  291POPC   GL3 2973  11.871  15.799  11.207  0.0141 -0.3794 -0.1053
  291POPC   E14 2974  11.626  15.603  11.146  0.0605  0.0731 -0.0683
  291POPC   E25 2975  12.007  16.030  10.959  0.0957  0.2636 -0.0795
  291POPC   S16 2976  11.461  15.449  10.811 -0.2733 -0.3868  0.1255
  291POPC   S17 2977  11.956  16.153  10.575  0.2890  0.0137  0.1335
  291POPC   SD8 2978  11.222  15.289  10.664 -0.0414  0.3969  0.0582
  291POPC   SD9 2979  11.843  16.346  10.334 -0.0015 -0.1305  0.3174
  291POPC  SD10 2980  11.125  15.166  10.394  0.0963  0.0246 -0.3370
  291POPC  SD11 2981  11.849  16.464   9.994 -0.0563 -0.0263 -0.0961
  291POPC  SM12 2982  11.072  15.133  10.056 -0.5337 -0.1879 -0.0122
  291POPC  SM13 2983  11.735  16.618   9.678  0.3244  0.0603 -0.4248
  291POPC  SM14 2984  11.063  15.223   9.732  0.0160  0.2665  0.2102
  291POPC  SM15 2985  11.748  16.621   9.572  0.0004  0.2281  0.0092
  292POPC   CH1 2986  12.411   8.165  11.744  0.0448  0.4444  0.0452
  292POPC   PH2 2987  12.285   8.365  11.391  0.1244 -0.0525 -0.0875
  292POPC   GL3 2988  12.445   8.212  11.165  0.0366  0.0296 -0.0139
  292POPC   E14 2989  12.757   8.102  11.163  0.0544 -0.0568  0.1173
  292POPC   E25 2990  12.337   8.339  10.844 -0.1255 -0.0669  0.4223
  292POPC   S16 2991  12.997   8.358  11.040 -0.2760  0.1457  0.1102
  292POPC   S17 2992  12.567   8.491  10.602 -0.1505  0.3477  0.3536
  292POPC   SD8 2993  13.066   8.579  10.840  0.3922  0.5501  0.1873
  292POPC   SD9 2994  12.628   8.784  10.432  0.1160  0.2157 -0.3883
  292POPC  SD10 2995  13.226   8.652  10.574 -0.1020  0.1806 -0.0061
  292POPC  SD11 2996  12.527   9.019  10.236  0.3300  0.1371 -0.0101
  292POPC  SM12 2997  13.269   8.592  10.242 -0.2411 -0.1081 -0.0944
  292POPC  SM13 2998  12.575   9.126   9.928 -0.0029  0.3510  0.0755
  292POPC  SM14 2999  13.307   8.497   9.926  0.1112 -0.2066  0.1980
  292POPC  SM15 3000  12.580   9.171   9.840 -0.1829  0.3212 -0.1314
  293POPC   CH1 3001   1.612  12.031  11.816 -0.0255  0.2256  0.0120
  293POPC   PH2 3002   1.354  12.378  11.707 -0.1923 -0.2661  0.1802
  293POPC   GL3 3003   1.312  12.521  11.383  0.2890 -0.0546  0.2441
  293POPC   E14 3004   0.994  12.563  11.268  0.2292 -0.1514 -0.2371
  293POPC   E25 3005   1.401  12.298  11.144  0.0233 -0.1999  0.1684
  293POPC   S16 3006   0.951  12.188  11.170 -0.0022 -0.1150  0.0965
  293POPC   S17 3007   1.172  12.303  10.773 -0.0911  0.0465 -0.0584
  293POPC   SD8 3008   1.003  11.867  11.061 -0.2610  0.4509  0.0118
  293POPC   SD9 3009   1.192  12.235  10.435  0.0303 -0.0090  0.0679
  293POPC  SD10 3010   1.039  11.705  10.799  0.0526 -0.1026  0.4522
  293POPC  SD11 3011   1.059  12.123  10.166  0.1080  0.2642  0.0080
  293POPC  SM12 3012   1.121  11.818  10.490  0.0495  0.1841  0.1719
  293POPC  SM13 3013   1.156  12.072   9.846 -0.1300 -0.0124  0.1455
  293POPC  SM14 3014   1.208  11.708  10.167  0.1292 -0.0046 -0.0450
  293POPC  SM15 3015   1.182  12.039   9.766 -0.0668  0.1318 -0.1316
  294POPC   CH1 3016   4.632  16.786  11.701  0.0516 -0.0114  0.1364
  294POPC   PH2 3017   4.685  16.418  11.503 -0.0782 -0.0290  0.1030
  294POPC   GL3 3018   4.564  16.512  11.195  0.1331 -0.3967  0.1535
  294POPC   E14 3019   4.815  16.576  10.998 -0.0120  0.0149 -0.4345
  294POPC   E25 3020   4.263  16.387  11.028  0.0051  0.1385 -0.0124
  294POPC   S16 3021   4.796  16.608  10.613 -0.0243  0.6252 -0.2069
  294POPC   S17 3022   4.271  16.352  10.641  0.2847  0.1675  0.0641
  294POPC   SD8 3023   4.579  16.592  10.345  0.3253  0.0267  0.0666
  294POPC   SD9 3024   4.281  16.190  10.354 -0.0172 -0.0526 -0.0435
  294POPC  SD10 3025   4.406  16.594  10.064  0.0623  0.0217  0.2041
  294POPC  SD11 3026   4.398  16.108  10.039  0.0462 -0.1724  0.0549
  294POPC  SM12 3027   4.475  16.566   9.724  0.0478 -0.3204  0.1102
  294POPC  SM13 3028   4.410  16.126   9.688 -0.1632 -0.1232  0.0492
  294POPC  SM14 3029   4.727  16.717   9.517  0.0115 -0.2533 -0.3332
  294POPC  SM15 3030   4.436  16.096   9.601 -0.1321 -0.0134 -0.0704
  295POPC   CH1 3031  15.838  16.156  11.678 -0.2514  0.2583 -0.0347
  295POPC   PH2 3032  15.518  15.851  11.671  0.0788 -0.1036  0.0841
  295POPC   GL3 3033  15.466  15.993  11.378  0.0835 -0.2262  0.1318
  295POPC   E14 3034  15.575  16.306  11.324  0.2987 -0.2529 -0.1112
  295POPC   E25 3035  15.162  16.015  11.208 -0.2790 -0.2750  0.0954
  295POPC   S16 3036  15.563  16.568  11.086  0.2455  0.3094 -0.0319
  295POPC   S17 3037  15.013  16.252  10.975 -0.1104 -0.3082 -0.0509
  295POPC   SD8 3038  15.497  16.861  10.877  0.1490  0.2300 -0.0027
  295POPC   SD9 3039  14.845  16.273  10.679  0.1343 -0.0286  0.2954
  295POPC  SD10 3040  15.408  16.984  10.587 -0.0843  0.0050 -0.4885
  295POPC  SD11 3041  14.872  16.111  10.402 -0.4795  0.3216 -0.2251
  295POPC  SM12 3042  15.390  16.847  10.269 -0.1360 -0.0858 -0.0414
  295POPC  SM13 3043  14.975  15.909  10.154  0.2691 -0.1717 -0.1926
  295POPC  SM14 3044  15.337  16.912   9.943 -0.1356  0.1858 -0.4627
  295POPC  SM15 3045  15.029  15.893  10.063  0.1711  0.1997 -0.0011
  296POPC   CH1 3046   0.640   4.933  11.741 -0.1966 -0.0458  0.1308
  296POPC   PH2 3047   0.856   5.240  11.905  0.2233 -0.0609  0.1568
  296POPC   GL3 3048   0.943   5.390  11.626  0.0930  0.0750  0.4961
  296POPC   E14 3049   1.267   5.433  11.520  0.3869  0.1970 -0.2804
  296POPC   E25 3050   0.707   5.339  11.369 -0.1773 -0.1874 -0.3267
  296POPC   S16 3051   1.250   5.631  11.188 -0.5193 -0.0091 -0.0713
  296POPC   S17 3052   0.731   5.230  10.983  0.0704 -0.1564  0.1635
  296POPC   SD8 3053   0.946   5.693  11.038  0.2240 -0.0605  0.2838
  296POPC   SD9 3054   0.814   5.174  10.659 -0.1081 -0.0049  0.1114
  296POPC  SD10 3055   0.838   5.777  10.735  0.0634 -0.4189  0.1160
  296POPC  SD11 3056   0.909   5.174  10.332  0.1545 -0.5056 -0.1719
  296POPC  SM12 3057   0.937   5.772  10.407 -0.1507  0.0793  0.0782
  296POPC  SM13 3058   0.997   5.164   9.995  0.1035 -0.0423  0.0698
  296POPC  SM14 3059   0.886   5.623  10.092 -0.2809 -0.0748 -0.2312
  296POPC  SM15 3060   1.049   5.220   9.955 -0.1857 -0.2206 -0.1381
  297POPC   CH1 3061   4.038  14.946  12.038 -0.1145 -0.0036 -0.1314
  297POPC   PH2 3062   3.662  14.901  11.815 -0.1982 -0.0242  0.1076
  297POPC   GL3 3063   3.769  14.960  11.511 -0.0972 -0.0677  0.0807
  297POPC   E14 3064   3.778  15.267  11.400  0.1523 -0.3702 -0.2274
  297POPC   E25 3065   3.845  14.730  11.274  0.1219  0.1480  0.2970
  297POPC   S16 3066   3.635  15.528  11.132 -0.0751  0.0704 -0.3143
  297POPC   S17 3067   3.685  14.505  10.980  0.2939 -0.2062  0.2590
  297POPC   SD8 3068   3.390  15.698  11.051  0.0541 -0.1894 -0.3368
  297POPC   SD9 3069   3.698  14.282  10.737  0.1432 -0.1192  0.0402
  297POPC  SD10 3070   3.317  15.809  10.762 -0.1931  0.3887  0.0698
  297POPC  SD11 3071   3.709  14.272  10.415 -0.0687 -0.1480  0.2655
  297POPC  SM12 3072   3.335  15.770  10.443 -0.0129  0.1160 -0.0687
  297POPC  SM13 3073   3.621  14.188  10.118  0.1440  0.0170 -0.2331
  297POPC  SM14 3074   3.152  15.720  10.177 -0.2359 -0.0154 -0.3504
  297POPC  SM15 3075   3.597  14.190  10.026 -0.3626 -0.0154  0.3977
  298POPC   CH1 3076   0.623  18.345  11.608  0.3690  0.0084 -0.0191
  298POPC   PH2 3077   0.740  18.632  11.331  0.2602  0.2258 -0.3088
  298POPC   GL3 3078   0.770  18.402  11.080  0.2243  0.3365  0.1270
  298POPC   E14 3079   0.526  18.323  10.880 -0.0866 -0.3056 -0.0832
  298POPC   E25 3080   1.052  18.205  10.987 -0.1057 -0.0324  0.2768
  298POPC   S16 3081   0.318  18.469  10.589 -0.1082  0.2552  0.4009
  298POPC   S17 3082   1.246  18.182  10.638 -0.2374  0.0832  0.1381
  298POPC   SD8 3083   0.034  18.527  10.411  0.1066  0.1789 -0.2016
  298POPC   SD9 3084   1.267  18.194  10.294  0.0909  0.1209 -0.0862
  298POPC  SD10 3085   0.081  18.710  10.123 -0.0490  0.0172  0.0301
  298POPC  SD11 3086   1.297  18.351  10.002 -0.1776  0.4292 -0.3046
  298POPC  SM12 3087   0.278   0.118   9.916 -0.3502  0.1397  0.0217
  298POPC  SM13 3088   1.053  18.334   9.761 -0.0282  0.1781  0.3731
  298POPC  SM14 3089   0.366   0.140   9.577  0.0615  0.0441 -0.2443
  298POPC  SM15 3090   0.999  18.377   9.660  0.1329 -0.0343 -0.0078
  299POPC   CH1 3091  15.351   7.081  12.154  0.4246  0.0216  0.1951
  299POPC   PH2 3092  15.658   7.191  11.834 -0.1745  0.0291 -0.0200
  299POPC   GL3 3093  15.604   7.022  11.524 -0.0366  0.4185 -0.1711
  299POPC   E14 3094  15.780   7.149  11.283 -0.3149  0.0021  0.0597
  299POPC   E25 3095  15.453   6.694  11.433 -0.2985  0.2609 -0.2678
  299POPC   S16 3096  15.785   7.225  10.910  0.6586  0.4063  0.2892
  299POPC   S17 3097  15.073   6.681  11.235 -0.2848 -0.3056 -0.0376
  299POPC   SD8 3098  15.508   7.358  10.720 -0.2083 -0.1710 -0.0786
  299POPC   SD9 3099  14.930   6.691  10.913 -0.1875 -0.1742  0.0486
  299POPC  SD10 3100  15.426   7.407  10.405  0.3155 -0.2621 -0.0051
  299POPC  SD11 3101  14.765   6.690  10.618 -0.0523  0.2047  0.1778
  299POPC  SM12 3102  15.407   7.344  10.109 -0.0227  0.2742  0.1911
  299POPC  SM13 3103  14.719   6.488  10.341 -0.0431  0.1733 -0.0492
  299POPC  SM14 3104  15.457   7.234   9.795  0.2035  0.0995 -0.2487
  299POPC  SM15 3105  14.751   6.412  10.258 -0.3395 -0.1304  0.3010
  300POPC   CH1 3106  10.455   8.660  12.025  0.2647 -0.2008 -0.1524
  300POPC   PH2 3107  10.309   8.491  11.668  0.0414 -0.0319  0.1961
  300POPC   GL3 3108  10.065   8.571  11.483 -0.0664  0.0427 -0.0959
  300POPC   E14 3109  10.063   8.855  11.297 -0.0307 -0.3040 -0.3639
  300POPC   E25 3110   9.915   8.251  11.340 -0.0521  0.1017  0.1160
  300POPC   S16 3111  10.330   9.065  11.131 -0.0126 -0.1368 -0.1383
  300POPC   S17 3112   9.798   8.116  10.975  0.0765 -0.0669  0.0679
  300POPC   SD8 3113  10.301   9.382  11.004 -0.0351 -0.1207 -0.3025
  300POPC   SD9 3114   9.906   7.911  10.754  0.0263  0.0579  0.3979
  300POPC  SD10 3115  10.207   9.513  10.713  0.2214 -0.1030  0.1570
  300POPC  SD11 3116   9.900   7.789  10.455  0.0965 -0.1381 -0.4055
  300POPC  SM12 3117  10.224   9.528  10.335 -0.3971  0.0290 -0.0925
  300POPC  SM13 3118   9.763   7.768  10.151 -0.3630  0.0075 -0.0479
  300POPC  SM14 3119  10.092   9.640  10.036 -0.0784  0.1640 -0.0107
  300POPC  SM15 3120   9.749   7.739  10.060 -0.2748 -0.1648  0.0975
  301POPC   CH1 3121  16.691  15.890  11.619 -0.0362 -0.0134  0.0359
  301POPC   PH2 3122  16.763  15.639  11.276 -0.0813 -0.3242 -0.0380
  301POPC   GL3 3123  16.818  15.952  11.096 -0.1747  0.4419  0.0189
  301POPC   E14 3124  16.692  16.244  11.190  0.2556 -0.0744  0.2687
  301POPC   E25 3125  16.752  15.851  10.750  0.0973 -0.0116  0.2186
  301POPC   S16 3126  16.368  16.474  11.043 -0.1904  0.0412  0.3172
  301POPC   S17 3127  17.045  15.910  10.475 -0.1072 -0.1642 -0.3056
  301POPC   SD8 3128  16.053  16.527  10.888 -0.1896 -0.2296 -0.0706
  301POPC   SD9 3129  17.188  16.088  10.195 -0.1846 -0.2239 -0.1736
  301POPC  SD10 3130  15.900  16.595  10.582  0.2008  0.1644 -0.0162
  301POPC  SD11 3131  17.418  15.990   9.932  0.1087 -0.3475 -0.0210
  301POPC  SM12 3132  15.855  16.823  10.337  0.2340  0.3323  0.3147
  301POPC  SM13 3133  17.619  16.213   9.806  0.3143 -0.1667 -0.2253
  301POPC  SM14 3134  15.857  16.816   9.977 -0.0044 -0.2007 -0.3475
  301POPC  SM15 3135  17.666  16.246   9.749  0.1793 -0.1907  0.0473
  302POPC   CH1 3136   3.495  10.271  11.897  0.0981 -0.1543 -0.0206
  302POPC   PH2 3137   3.915  10.320  11.883  0.3204 -0.0313  0.0244
  302POPC   GL3 3138   4.064  10.372  11.579  0.1039 -0.0961  0.1179
  302POPC   E14 3139   4.342  10.543  11.567  0.1499  0.0107  0.2247
  302POPC   E25 3140   3.838  10.368  11.237  0.1551  0.1396  0.1215
  302POPC   S16 3141   4.349  10.707  11.200 -0.0149  0.0664  0.0877
  302POPC   S17 3142   3.585  10.521  11.005 -0.3300  0.1736 -0.2628
  302POPC   SD8 3143   4.540  10.790  10.921 -0.1329 -0.0097 -0.0320
  302POPC   SD9 3144   3.541  10.665  10.698 -0.1425 -0.0719 -0.2674
  302POPC  SD10 3145   4.629  10.778  10.635  0.1032 -0.1266 -0.2563
  302POPC  SD11 3146   3.618  10.804  10.411  0.1232 -0.1997 -0.2800
  302POPC  SM12 3147   4.459  10.580  10.449  0.2851  0.1123 -0.0568
  302POPC  SM13 3148   3.630  10.958  10.103  0.3148 -0.2811 -0.0757
  302POPC  SM14 3149   4.411  10.477  10.155 -0.0553  0.3168  0.1265
  302POPC  SM15 3150   3.540  10.982  10.027  0.3106  0.2186 -0.2270
  303POPC   CH1 3151   1.482  14.436  11.807 -0.2671 -0.1097  0.0216
  303POPC   PH2 3152   1.791  14.123  11.731 -0.1463 -0.0996  0.1478
  303POPC   GL3 3153   1.740  14.133  11.396  0.0985 -0.1640 -0.2722
  303POPC   E14 3154   1.784  13.821  11.243 -0.0696 -0.0343 -0.1608
  303POPC   E25 3155   1.691  14.441  11.215  0.1892 -0.0355  0.0202
  303POPC   S16 3156   1.612  13.435  11.173 -0.1897  0.1429 -0.3134
  303POPC   S17 3157   1.910  14.743  11.096 -0.2113  0.0744 -0.3077
  303POPC   SD8 3158   1.386  13.270  10.969 -0.1269  0.1781  0.2003
  303POPC   SD9 3159   1.932  14.808  10.770  0.2979  0.0528 -0.3122
  303POPC  SD10 3160   1.355  13.252  10.630 -0.2568  0.2190  0.0534
  303POPC  SD11 3161   1.924  14.916  10.439 -0.2385 -0.1331  0.1118
  303POPC  SM12 3162   1.438  13.344  10.290  0.0811 -0.1026  0.3849
  303POPC  SM13 3163   1.997  15.049  10.138  0.0388  0.0025  0.1902
  303POPC  SM14 3164   1.608  13.391  10.006 -0.2594 -0.3258  0.1062
  303POPC  SM15 3165   2.047  15.089  10.089 -0.0240 -0.2115  0.0948
  304POPC   CH1 3166  12.653  11.402  11.781 -0.0324 -0.2411 -0.2119
  304POPC   PH2 3167  12.983  11.195  11.703 -0.0629 -0.1295 -0.2249
  304POPC   GL3 3168  12.924  11.046  11.408 -0.0883  0.2266 -0.1642
  304POPC   E14 3169  12.609  11.135  11.345 -0.0940  0.0637 -0.1192
  304POPC   E25 3170  13.227  11.125  11.170 -0.0961  0.0874  0.1383
  304POPC   S16 3171  12.302  11.243  11.030  0.3853  0.1099 -0.0809
  304POPC   S17 3172  13.527  11.020  10.924 -0.1673 -0.0235  0.0349
  304POPC   SD8 3173  12.037  11.342  10.909 -0.1230  0.0391  0.0513
  304POPC   SD9 3174  13.584  10.771  10.708 -0.4118 -0.5234  0.2558
  304POPC  SD10 3175  11.807  11.337  10.664 -0.2588 -0.0864  0.1213
  304POPC  SD11 3176  13.500  10.685  10.388  0.0467  0.2733 -0.0093
  304POPC  SM12 3177  11.754  11.216  10.377 -0.0437 -0.2317 -0.1766
  304POPC  SM13 3178  13.347  10.737  10.089  0.0118 -0.0822 -0.4063
  304POPC  SM14 3179  11.765  10.957  10.110  0.3666 -0.1722  0.1522
  304POPC  SM15 3180  13.267  10.694  10.044  0.3044 -0.2949 -0.0706
  305POPC   CH1 3181   4.843   2.436  11.751  0.2589 -0.1243  0.1842
  305POPC   PH2 3182   5.152   2.559  11.455 -0.1147  0.2070 -0.1545
  305POPC   GL3 3183   5.080   2.754  11.193  0.2604  0.1071  0.3767
  305POPC   E14 3184   5.132   3.065  11.118 -0.0041  0.0092  0.3210
  305POPC   E25 3185   4.920   2.497  10.973 -0.4373  0.2044 -0.2974
  305POPC   S16 3186   5.312   3.030  10.746 -0.1616 -0.2815  0.0257
  305POPC   S17 3187   4.673   2.668  10.653  0.0408 -0.1718  0.1848
  305POPC   SD8 3188   5.296   3.055  10.401  0.0501  0.0803  0.3517
  305POPC   SD9 3189   4.634   2.784  10.362 -0.0562  0.0736 -0.3681
  305POPC  SD10 3190   5.178   3.038  10.083 -0.0487  0.0745  0.0710
  305POPC  SD11 3191   4.614   2.777  10.066 -0.0820  0.3296  0.0286
  305POPC  SM12 3192   4.921   3.071   9.864  0.0607 -0.1463  0.2474
  305POPC  SM13 3193   4.627   2.684   9.771 -0.1977 -0.2258  0.2710
  305POPC  SM14 3194   4.890   3.258   9.567 -0.2104  0.0826 -0.2665
  305POPC  SM15 3195   4.596   2.712   9.688 -0.1102 -0.2528 -0.0546
  306POPC   CH1 3196  16.495  16.777  11.529 -0.2651 -0.1427 -0.3258
  306POPC   PH2 3197  16.828  16.919  11.291 -0.0175 -0.0793 -0.0160
  306POPC   GL3 3198  16.940  16.825  10.955  0.1884  0.1190  0.1398
  306POPC   E14 3199  16.634  16.822  10.837 -0.0221  0.2331  0.2779
  306POPC   E25 3200  17.056  16.907  10.639 -0.2628  0.1335 -0.0072
  306POPC   S16 3201  16.249  16.955  10.822 -0.0141  0.0069  0.0753
  306POPC   S17 3202  17.086  16.698  10.335  0.1396 -0.0912 -0.0040
  306POPC   SD8 3203  16.013  17.153  10.676  0.2655  0.2228 -0.0568
  306POPC   SD9 3204  17.031  16.503  10.055 -0.0568  0.0187 -0.2115
  306POPC  SD10 3205  15.948  17.283  10.387  0.0086  0.3643 -0.2254
  306POPC  SD11 3206  16.992  16.385   9.755 -0.1942 -0.1400 -0.4124
  306POPC  SM12 3207  16.087  17.212  10.080 -0.3483  0.0271 -0.1949
  306POPC  SM13 3208  16.836  16.311   9.477 -0.2533 -0.2617 -0.0473
  306POPC  SM14 3209  16.179  17.216   9.768  0.0237 -0.0008  0.1022
  306POPC  SM15 3210  16.779  16.204   9.434 -0.0385 -0.3738 -0.2327
  307POPC   CH1 3211   4.333   8.704  12.067  0.1346 -0.1287 -0.3023
  307POPC   PH2 3212   4.102   8.367  11.865  0.0884  0.0240  0.1301
  307POPC   GL3 3213   4.316   8.325  11.585 -0.1938 -0.1841  0.2346
  307POPC   E14 3214   4.522   8.072  11.578  0.1617 -0.1453  0.1369
  307POPC   E25 3215   4.136   8.393  11.276 -0.1864  0.0456 -0.1324
  307POPC   S16 3216   4.653   7.754  11.329 -0.1791  0.1000  0.0853
  307POPC   S17 3217   4.164   8.374  10.918  0.0951  0.3481  0.0389
  307POPC   SD8 3218   4.491   7.709  11.033 -0.3225 -0.1674  0.2071
  307POPC   SD9 3219   3.936   8.406  10.698  0.1683  0.0217 -0.0889
  307POPC  SD10 3220   4.415   7.791  10.737 -0.5620  0.0669  0.4145
  307POPC  SD11 3221   3.850   8.550  10.414  0.1858 -0.0767  0.0990
  307POPC  SM12 3222   4.404   8.030  10.514 -0.2522 -0.0263  0.1200
  307POPC  SM13 3223   3.755   8.557  10.083 -0.0293  0.0731  0.1637
  307POPC  SM14 3224   4.300   8.326  10.450  0.2202 -0.2150 -0.1181
  307POPC  SM15 3225   3.672   8.581  10.008 -0.3647 -0.4513 -0.0008
  308POPC   CH1 3226  13.738  18.083  11.679  0.1188 -0.2056 -0.1766
  308POPC   PH2 3227  13.851  17.795  11.392 -0.0099  0.0912 -0.0854
  308POPC   GL3 3228  13.777  17.789  11.048  0.2829 -0.4375 -0.1324
  308POPC   E14 3229  13.538  17.623  10.865  0.1635 -0.3395 -0.1354
  308POPC   E25 3230  13.955  17.982  10.776 -0.0065 -0.0568  0.0278
  308POPC   S16 3231  13.606  17.511  10.511 -0.1596 -0.0328 -0.0780
  308POPC   S17 3232  13.890  18.339  10.524  0.2907 -0.1244  0.3788
  308POPC   SD8 3233  13.651  17.270  10.302  0.3092 -0.0313  0.4694
  308POPC   SD9 3234  14.068  18.541  10.320 -0.0410  0.0610 -0.2357
  308POPC  SD10 3235  13.547  17.151   9.991  0.2110  0.1629  0.2642
  308POPC  SD11 3236  14.286  18.476  10.143  0.1913  0.1434 -0.1511
  308POPC  SM12 3237  13.663  17.152   9.657  0.0610  0.3685  0.1162
  308POPC  SM13 3238  14.325  18.414   9.806  0.1551 -0.1717 -0.4507
  308POPC  SM14 3239  13.766  17.226   9.378 -0.0118  0.5486  0.0603
  308POPC  SM15 3240  14.292  18.441   9.732 -0.2399 -0.0149 -0.0643
  309POPC   CH1 3241   6.675  16.874  11.598  0.5742 -0.2335  0.1020
  309POPC   PH2 3242   6.424  17.256  11.476  0.0101  0.1469  0.1526
  309POPC   GL3 3243   6.508  17.202  11.132  0.3779  0.2007  0.0397
  309POPC   E14 3244   6.693  17.451  10.995 -0.0534 -0.3288 -0.3889
  309POPC   E25 3245   6.555  16.874  11.013 -0.0745 -0.0103 -0.2047
  309POPC   S16 3246   6.728  17.605  10.638 -0.2375  0.1148 -0.3164
  309POPC   S17 3247   6.703  16.707  10.706 -0.0983 -0.0343 -0.3094
  309POPC   SD8 3248   6.566  17.637  10.333  0.4120  0.1347 -0.2060
  309POPC   SD9 3249   6.864  16.561  10.466  0.0938  0.0668  0.4581
  309POPC  SD10 3250   6.573  17.660   9.998  0.1253  0.4028 -0.1280
  309POPC  SD11 3251   6.978  16.355  10.213  0.0121 -0.1678  0.4114
  309POPC  SM12 3252   6.716  17.472   9.749  0.2389 -0.1545 -0.1408
  309POPC  SM13 3253   6.918  16.269   9.909  0.2408  0.2888  0.2613
  309POPC  SM14 3254   6.994  17.356   9.600 -0.0261 -0.6409  0.0597
  309POPC  SM15 3255   6.927  16.194   9.827  0.1628  0.2102  0.2737
  310POPC   CH1 3256  15.605   5.707  11.712 -0.0223  0.0303  0.0256
  310POPC   PH2 3257  15.820   5.343  11.686 -0.0830 -0.0877  0.0118
  310POPC   GL3 3258  16.126   5.369  11.522  0.0427  0.1342 -0.0446
  310POPC   E14 3259  16.265   5.185  11.279  0.1644  0.0322 -0.4446
  310POPC   E25 3260  16.204   5.666  11.252 -0.1213 -0.2582 -0.0441
  310POPC   S16 3261  16.138   4.995  10.971 -0.2415 -0.1147  0.2066
  310POPC   S17 3262  15.999   5.692  10.917 -0.1249  0.1599  0.4528
  310POPC   SD8 3263  16.085   4.805  10.656 -0.0145  0.2302 -0.4656
  310POPC   SD9 3264  15.882   5.639  10.592 -0.1331  0.0980 -0.0862
  310POPC  SD10 3265  15.918   4.947  10.394 -0.0105 -0.0503  0.2169
  310POPC  SD11 3266  15.903   5.535  10.285 -0.3260 -0.0235 -0.0420
  310POPC  SM12 3267  16.003   5.131  10.110 -0.1850 -0.0279 -0.3263
  310POPC  SM13 3268  15.738   5.618  10.020  0.0456 -0.0947  0.3370
  310POPC  SM14 3269  16.063   5.319   9.815  0.2068 -0.2578  0.1286
  310POPC  SM15 3270  15.651   5.603   9.977 -0.1024  0.0580  0.0626
  311POPC   CH1 3271  10.813  10.531  11.686  0.1244 -0.1179  0.0662
  311POPC   PH2 3272  11.025  10.922  11.570  0.0305  0.0896 -0.0809
  311POPC   GL3 3273  11.344  10.998  11.440 -0.0092 -0.1286 -0.4736
  311POPC   E14 3274  11.485  10.783  11.231 -0.1743 -0.1089  0.0767
  311POPC   E25 3275  11.220  11.286  11.265 -0.1501  0.1558  0.3597
  311POPC   S16 3276  11.424  10.684  10.858  0.4057 -0.2859  0.0267
  311POPC   S17 3277  10.892  11.205  11.102 -0.4969  0.0370 -0.0837
  311POPC   SD8 3278  11.159  10.479  10.745 -0.3635  0.1472 -0.0008
  311POPC   SD9 3279  10.641  11.268  10.870 -0.3153  0.1966 -0.0824
  311POPC  SD10 3280  11.017  10.325  10.484  0.2409  0.1247  0.2716
  311POPC  SD11 3281  10.433  11.185  10.625 -0.0683 -0.0172  0.0525
  311POPC  SM12 3282  10.980  10.261  10.152  0.2859 -0.0080 -0.2161
  311POPC  SM13 3283  10.391  11.215  10.285  0.1230 -0.2655  0.0235
  311POPC  SM14 3284  10.766  10.234   9.881  0.2798  0.1530  0.4799
  311POPC  SM15 3285  10.423  11.214  10.200 -0.0854 -0.3176 -0.0731
  312POPC   CH1 3286   0.102   2.322  11.460 -0.2643  0.3211  0.0038
  312POPC   PH2 3287  18.679   2.712  11.381  0.0538 -0.1064  0.0240
  312POPC   GL3 3288   0.149   2.781  11.163  0.0033  0.1305 -0.0191
  312POPC   E14 3289   0.426   2.630  11.252 -0.0684  0.0723 -0.0200
  312POPC   E25 3290   0.099   2.827  10.809  0.2893  0.0172  0.0231
  312POPC   S16 3291   0.726   2.425  10.979 -0.0052 -0.2772  0.3664
  312POPC   S17 3292  18.749   2.645  10.514 -0.0786 -0.0536 -0.0120
  312POPC   SD8 3293   0.870   2.439  10.660 -0.1971  0.0196  0.1764
  312POPC   SD9 3294  18.583   2.400  10.314  0.1503 -0.3706 -0.0450
  312POPC  SD10 3295   0.871   2.523  10.343  0.1903  0.1741  0.1413
  312POPC  SD11 3296  18.405   2.393  10.070  0.2060 -0.0391 -0.0027
  312POPC  SM12 3297   0.650   2.522  10.094  0.1329 -0.1433  0.1211
  312POPC  SM13 3298  18.352   2.360   9.729  0.1755 -0.5249  0.0229
  312POPC  SM14 3299   0.330   2.679  10.077  0.4993  0.0199 -0.3048
  312POPC  SM15 3300  18.310   2.343   9.662  0.3353  0.5908  0.0797
  313POPC   CH1 3301  10.683   9.246  11.621 -0.2834  0.1522  0.0399
  313POPC   PH2 3302  10.808   9.651  11.573  0.1760 -0.1949  0.1684
  313POPC   GL3 3303  10.526   9.850  11.488  0.3408 -0.6622 -0.1726
  313POPC   E14 3304  10.521  10.119  11.315  0.0307  0.1438  0.3035
  313POPC   E25 3305  10.228   9.658  11.416  0.2552  0.1400  0.2808
  313POPC   S16 3306  10.273  10.432  11.086 -0.2691 -0.1835 -0.1316
  313POPC   S17 3307   9.919   9.533  11.121  0.2726 -0.0261 -0.0101
  313POPC   SD8 3308  10.010  10.578  10.944  0.1520  0.0923 -0.1303
  313POPC   SD9 3309   9.739   9.383  10.881  0.0351 -0.2039  0.5114
  313POPC  SD10 3310   9.808  10.594  10.680  0.1205  0.2842  0.1547
  313POPC  SD11 3311   9.788   9.347  10.585 -0.0349  0.0206  0.1028
  313POPC  SM12 3312   9.706  10.424  10.375  0.0198 -0.1406 -0.0294
  313POPC  SM13 3313   9.797   9.315  10.229  0.0509  0.2306 -0.3328
  313POPC  SM14 3314   9.747  10.388  10.043 -0.3443  0.1755 -0.2346
  313POPC  SM15 3315   9.768   9.303  10.133  0.0219  0.5732  0.4269
  314POPC   CH1 3316  17.940   5.526  11.512  0.4753  0.0795 -0.0792
  314POPC   PH2 3317  18.123   5.881  11.670  0.0095 -0.1456  0.0309
  314POPC   GL3 3318  17.997   6.086  11.365 -0.1236  0.1042  0.0067
  314POPC   E14 3319  18.054   6.378  11.213 -0.1934 -0.2106 -0.0692
  314POPC   E25 3320  17.792   5.904  11.137 -0.1907 -0.2377 -0.0021
  314POPC   S16 3321  18.122   6.335  10.869  0.0458 -0.1099  0.0900
  314POPC   S17 3322  17.803   5.622  10.882  0.1232  0.2158  0.1804
  314POPC   SD8 3323  18.115   6.070  10.637 -0.3139  0.0462 -0.0473
  314POPC   SD9 3324  17.695   5.477  10.584 -0.0679  0.3442 -0.3288
  314POPC  SD10 3325  18.277   5.945  10.388 -0.1541 -0.0402  0.3128
  314POPC  SD11 3326  17.735   5.606  10.307 -0.2151 -0.0688  0.2502
  314POPC  SM12 3327  18.224   5.938  10.039  0.0492  0.0216  0.1972
  314POPC  SM13 3328  17.725   5.619   9.980 -0.1331  0.6372 -0.1875
  314POPC  SM14 3329  18.179   5.829   9.719 -0.2625 -0.0842 -0.7023
  314POPC  SM15 3330  17.662   5.665   9.862  0.0286  0.3375  0.2104
  315POPC   CH1 3331   1.971  10.437  12.079 -0.0902 -0.0765 -0.1055
  315POPC   PH2 3332   1.963  10.322  11.641  0.1307  0.2903 -0.0107
  315POPC   GL3 3333   2.164  10.161  11.451  0.1287  0.3345  0.1257
  315POPC   E14 3334   2.362  10.320  11.259 -0.0357  0.0809  0.0219
  315POPC   E25 3335   1.961   9.911  11.224  0.1431 -0.3458  0.1226
  315POPC   S16 3336   2.536  10.284  10.891  0.1716 -0.2533 -0.3551
  315POPC   S17 3337   1.727   9.942  10.906  0.2248 -0.3143 -0.2859
  315POPC   SD8 3338   2.726  10.464  10.656  0.3808 -0.2203  0.2905
  315POPC   SD9 3339   1.542  10.090  10.624  0.3556 -0.2230  0.4940
  315POPC  SD10 3340   2.769  10.637  10.373 -0.1517  0.0637  0.1575
  315POPC  SD11 3341   1.433  10.326  10.405 -0.1809  0.1410 -0.1265
  315POPC  SM12 3342   2.504  10.713  10.170  0.2613 -0.2884  0.1791
  315POPC  SM13 3343   1.343  10.269  10.091  0.0551  0.2781 -0.3241
  315POPC  SM14 3344   2.213  10.853  10.181 -0.4686 -0.0654  0.1417
  315POPC  SM15 3345   1.346  10.262  10.017  0.2498  0.1539  0.1207
  316POPC   CH1 3346   4.307   4.195   7.556  0.0338 -0.3082 -0.3873
  316POPC   PH2 3347   4.290   3.784   7.656  0.0897 -0.1763 -0.0060
  316POPC   GL3 3348   4.310   3.718   7.978  0.0048 -0.1470  0.0460
  316POPC   E14 3349   4.601   3.640   8.097 -0.2234 -0.1982  0.1541
  316POPC   E25 3350   4.032   3.539   8.148 -0.3975  0.1775 -0.2234
  316POPC   S16 3351   4.927   3.797   8.246 -0.3507 -0.0026 -0.1947
  316POPC   S17 3352   3.843   3.576   8.503 -0.0264  0.0442  0.0772
  316POPC   SD8 3353   5.218   3.789   8.385  0.0731 -0.1042  0.0246
  316POPC   SD9 3354   3.654   3.397   8.726 -0.1519  0.0947  0.2844
  316POPC  SD10 3355   5.443   3.929   8.600  0.4390 -0.3471  0.3187
  316POPC  SD11 3356   3.442   3.163   8.828  0.0002 -0.5929 -0.1326
  316POPC  SM12 3357   5.492   3.970   8.929  0.0991  0.0086  0.0965
  316POPC  SM13 3358   3.327   3.112   9.114 -0.2372 -0.3094 -0.1385
  316POPC  SM14 3359   5.820   3.964   9.072 -0.1069  0.0122  0.0208
  316POPC  SM15 3360   3.327   3.104   9.222  0.1753 -0.0501 -0.0666
  317POPC   CH1 3361   1.644   9.692  11.585  0.3410  0.1644 -0.3719
  317POPC   PH2 3362   1.280   9.998  11.627  0.0777  0.0368  0.1907
  317POPC   GL3 3363   1.037   9.974  11.356 -0.1542 -0.1440 -0.2655
  317POPC   E14 3364   0.852   9.731  11.269  0.0731 -0.0900  0.1221
  317POPC   E25 3365   0.976  10.243  11.105  0.3940  0.1993 -0.2502
  317POPC   S16 3366   0.604   9.777  10.942  0.0950 -0.0208  0.4236
  317POPC   S17 3367   1.177  10.428  10.832 -0.2355 -0.3279 -0.0250
  317POPC   SD8 3368   0.308   9.826  10.832 -0.1343 -0.3611  0.0036
  317POPC   SD9 3369   1.387  10.723  10.797  0.0360  0.0124  0.1127
  317POPC  SD10 3370   0.090   9.688  10.643  0.4196 -0.2728 -0.4095
  317POPC  SD11 3371   1.455  10.876  10.505 -0.2267  0.0916  0.3998
  317POPC  SM12 3372   0.130   9.648  10.316 -0.3750 -0.0303  0.0231
  317POPC  SM13 3373   1.477  11.053  10.219 -0.0753  0.0195 -0.1471
  317POPC  SM14 3374   0.312   9.688   9.998 -0.1073  0.1511 -0.1122
  317POPC  SM15 3375   1.425  11.097  10.163 -0.1115 -0.2338  0.1188
  318POPC   CH1 3376  12.644   4.950  11.957  0.1619  0.1488 -0.0046
  318POPC   PH2 3377  12.487   4.844  11.578 -0.0366  0.0406 -0.0174
  318POPC   GL3 3378  12.376   5.010  11.300  0.0954  0.1748  0.0216
  318POPC   E14 3379  12.091   4.962  11.165  0.0114 -0.2023  0.1097
  318POPC   E25 3380  12.589   5.117  11.067  0.2048  0.1705  0.2190
  318POPC   S16 3381  11.882   5.004  10.849  0.3460  0.2098  0.3809
  318POPC   S17 3382  12.535   5.309  10.688 -0.1509 -0.0116 -0.0832
  318POPC   SD8 3383  11.929   5.040  10.525 -0.1467  0.1116  0.3332
  318POPC   SD9 3384  12.517   5.245  10.384  0.2020  0.0315  0.1196
  318POPC  SD10 3385  11.813   5.193  10.265  0.5596 -0.1690  0.2131
  318POPC  SD11 3386  12.408   5.298  10.071 -0.1003  0.0994  0.1276
  318POPC  SM12 3387  11.559   5.281  10.032 -0.1822  0.0870 -0.1665
  318POPC  SM13 3388  12.497   5.314   9.742 -0.1404  0.2043 -0.1673
  318POPC  SM14 3389  11.467   5.288   9.697  0.1209 -0.2890 -0.2136
  318POPC  SM15 3390  12.539   5.327   9.672  0.4374 -0.0423  0.1522
  319POPC   CH1 3391  10.958  13.463  11.820  0.3399 -0.1032  0.3149
  319POPC   PH2 3392  10.636  13.190  11.665  0.0937  0.0774 -0.1413
  319POPC   GL3 3393  10.641  13.162  11.319  0.0317 -0.0675  0.1404
  319POPC   E14 3394  10.920  13.206  11.143 -0.0160 -0.1259  0.0185
  319POPC   E25 3395  10.412  12.958  11.105 -0.3082 -0.0866  0.2014
  319POPC   S16 3396  11.014  12.841  10.956 -0.0334  0.0498 -0.0906
  319POPC   S17 3397  10.343  12.610  10.861 -0.1080  0.0034 -0.0618
  319POPC   SD8 3398  11.219  12.577  10.868  0.0069  0.2043  0.1083
  319POPC   SD9 3399  10.319  12.423  10.605  0.3258 -0.1120 -0.0788
  319POPC  SD10 3400  11.343  12.495  10.564 -0.1568  0.0273  0.1894
  319POPC  SD11 3401  10.272  12.242  10.285 -0.0355  0.1318  0.1522
  319POPC  SM12 3402  11.226  12.532  10.248 -0.1606 -0.2415 -0.2386
  319POPC  SM13 3403  10.167  12.121   9.987  0.1396  0.0250 -0.3479
  319POPC  SM14 3404  11.132  12.569   9.943  0.1968 -0.4623  0.2712
  319POPC  SM15 3405  10.126  12.122   9.895  0.1631  0.0143 -0.0290
  320POPC   CH1 3406   2.126   5.548  11.596 -0.0848 -0.1423 -0.0978
  320POPC   PH2 3407   2.544   5.580  11.596  0.0099 -0.0583  0.1087
  320POPC   GL3 3408   2.684   5.512  11.302  0.1927 -0.3349  0.0029
  320POPC   E14 3409   2.898   5.734  11.160  0.1834 -0.1229  0.1329
  320POPC   E25 3410   2.584   5.184  11.174  0.1986 -0.2424  0.1762
  320POPC   S16 3411   2.983   5.988  10.860  0.2646 -0.1740 -0.1190
  320POPC   S17 3412   2.348   5.150  10.854 -0.0443  0.2240  0.1551
  320POPC   SD8 3413   3.130   6.215  10.644 -0.0183  0.2071 -0.0278
  320POPC   SD9 3414   2.431   5.046  10.563 -0.3817  0.1142 -0.1162
  320POPC  SD10 3415   3.352   6.432  10.540 -0.1760  0.0371 -0.1940
  320POPC  SD11 3416   2.496   5.047  10.224  0.0491  0.0089  0.2985
  320POPC  SM12 3417   3.676   6.538  10.505  0.5457  0.0156 -0.2001
  320POPC  SM13 3418   2.542   4.947   9.907 -0.0791 -0.0513 -0.1129
  320POPC  SM14 3419   3.860   6.730  10.344 -0.1015 -0.0739  0.3023
  320POPC  SM15 3420   2.530   4.883   9.849 -0.3239  0.1998  0.0029
  321POPE   HH1 3421  13.919   6.662   7.613 -0.4049  0.0010 -0.3926
  321POPE   PH2 3422  13.774   6.912   7.751  0.2052 -0.1842 -0.1759
  321POPE   GL3 3423  13.960   7.044   8.030 -0.0835  0.1043  0.0351
  321POPE   E14 3424  14.141   7.342   7.970  0.3540 -0.0389 -0.3439
  321POPE   E25 3425  13.793   7.138   8.336 -0.0099  0.1431 -0.0919
  321POPE   S16 3426  14.472   7.272   8.164 -0.3931 -0.0646  0.2081
  321POPE   S17 3427  13.436   7.271   8.368 -0.2331  0.1241 -0.2365
  321POPE   SD8 3428  14.667   7.260   8.434 -0.0683 -0.0733  0.0269
  321POPE   SD9 3429  13.134   7.262   8.419  0.0675 -0.0454 -0.2237
  321POPE  SD10 3430  14.632   7.155   8.733 -0.1633  0.1609 -0.0099
  321POPE  SD11 3431  12.969   7.159   8.726  0.0546  0.0830 -0.0319
  321POPE  SM12 3432  14.761   7.144   9.008  0.1041  0.0454  0.4213
  321POPE  SM13 3433  12.863   7.279   9.027 -0.1669 -0.0174 -0.0298
  321POPE  SM14 3434  14.956   7.094   9.244  0.1040 -0.1092 -0.0889
  321POPE  SM15 3435  12.785   7.281   9.055  0.1995 -0.5869  0.0883
  322POPE   HH1 3436   9.512  15.821   7.747  0.0702  0.1484 -0.1485
  322POPE   PH2 3437   9.210  15.705   7.738  0.2960  0.0021 -0.0525
  322POPE   GL3 3438   9.082  15.593   8.026 -0.1659  0.5123 -0.1684
  322POPE   E14 3439   8.751  15.575   8.045 -0.0008 -0.3048 -0.2256
  322POPE   E25 3440   9.301  15.433   8.303  0.1698  0.1406 -0.0292
  322POPE   S16 3441   8.648  15.757   8.429 -0.0898 -0.2113 -0.5110
  322POPE   S17 3442   9.294  15.300   8.659 -0.1638 -0.0458 -0.2487
  322POPE   SD8 3443   8.842  15.914   8.679 -0.1602  0.1451  0.2422
  322POPE   SD9 3444   9.110  15.272   8.970  0.4217  0.0252 -0.2033
  322POPE  SD10 3445   9.060  15.975   8.899  0.0858 -0.1070 -0.2396
  322POPE  SD11 3446   8.951  15.262   9.257  0.1759 -0.1360 -0.1055
  322POPE  SM12 3447   9.334  15.812   9.027 -0.6771 -0.5144 -0.0587
  322POPE  SM13 3448   8.764  15.079   9.478  0.0242 -0.0891 -0.4053
  322POPE  SM14 3449   9.436  15.761   9.326  0.8024 -0.1614 -0.4683
  322POPE  SM15 3450   8.671  15.037   9.471  0.2850 -0.2014 -0.1862
  323POPE   HH1 3451   4.904   5.300   7.800  0.4145  0.2071  0.3149
  323POPE   PH2 3452   4.916   5.634   7.808 -0.1574  0.0224 -0.0096
  323POPE   GL3 3453   4.803   5.795   8.102  0.1205 -0.0673  0.2975
  323POPE   E14 3454   4.532   5.654   8.231  0.1001  0.0781  0.1970
  323POPE   E25 3455   4.815   5.692   8.449  0.1033 -0.0939 -0.1291
  323POPE   S16 3456   4.205   5.535   8.487 -0.1524 -0.1158 -0.1265
  323POPE   S17 3457   4.638   5.394   8.638 -0.0988  0.1323  0.4305
  323POPE   SD8 3458   3.971   5.362   8.660 -0.1956 -0.0172 -0.2991
  323POPE   SD9 3459   4.370   5.245   8.776  0.1428 -0.0035  0.2069
  323POPE  SD10 3460   3.968   5.213   8.934  0.5358  0.2858 -0.1722
  323POPE  SD11 3461   4.319   4.940   8.968  0.0292 -0.0915 -0.2766
  323POPE  SM12 3462   3.945   5.116   9.260  0.3265  0.0774  0.1089
  323POPE  SM13 3463   4.388   4.838   9.280  0.0614 -0.1419 -0.0492
  323POPE  SM14 3464   4.115   5.247   9.498  0.2680 -0.2174 -0.0982
  323POPE  SM15 3465   4.450   4.840   9.376 -0.0699  0.4198 -0.0956
  324POPE   HH1 3466   6.877   4.349   7.577  0.0785  0.2645  0.1414
  324POPE   PH2 3467   6.834   4.022   7.583  0.0545 -0.0030 -0.0491
  324POPE   GL3 3468   6.938   3.858   7.891 -0.0443  0.1556 -0.0924
  324POPE   E14 3469   7.233   3.875   8.065  0.1322 -0.0545 -0.0193
  324POPE   E25 3470   6.753   3.603   8.089 -0.1049 -0.1689 -0.0521
  324POPE   S16 3471   7.280   4.156   8.352 -0.2144  0.2522  0.1539
  324POPE   S17 3472   6.616   3.224   8.170 -0.2275 -0.0494 -0.1963
  324POPE   SD8 3473   7.452   4.243   8.645  0.2048 -0.0869 -0.0252
  324POPE   SD9 3474   6.458   3.040   8.361 -0.3194  0.0608  0.0324
  324POPE  SD10 3475   7.612   4.281   8.903  0.2986  0.2319 -0.1682
  324POPE  SD11 3476   6.279   3.037   8.675 -0.2435 -0.0965 -0.5238
  324POPE  SM12 3477   7.755   4.143   9.174 -0.3580 -0.3024 -0.1072
  324POPE  SM13 3478   6.089   2.931   8.957 -0.2623  0.1595 -0.4314
  324POPE  SM14 3479   7.986   4.218   9.402 -0.0755 -0.0967  0.1842
  324POPE  SM15 3480   6.062   2.908   9.029  0.2110  0.1224  0.2783
  325POPE   HH1 3481  13.969   2.510   7.626 -0.3374  0.0266  0.1546
  325POPE   PH2 3482  14.075   2.811   7.594  0.2605 -0.0819  0.1804
  325POPE   GL3 3483  14.030   2.959   7.873  0.1253 -0.1948 -0.0755
  325POPE   E14 3484  14.001   2.745   8.115 -0.1797 -0.1460 -0.0877
  325POPE   E25 3485  13.912   3.264   7.998 -0.1167 -0.1180 -0.1441
  325POPE   S16 3486  14.025   2.618   8.438 -0.0088 -0.0133  0.3008
  325POPE   S17 3487  13.612   3.390   8.274  0.0927  0.0705 -0.0593
  325POPE   SD8 3488  14.182   2.617   8.718 -0.2743  0.0364 -0.0034
  325POPE   SD9 3489  13.459   3.248   8.497  0.1541 -0.1237 -0.0721
  325POPE  SD10 3490  14.179   2.679   9.036  0.1499  0.0699  0.4976
  325POPE  SD11 3491  13.344   3.182   8.804 -0.0124  0.2178  0.1513
  325POPE  SM12 3492  14.000   2.766   9.362  0.3046  0.5208  0.3988
  325POPE  SM13 3493  13.321   3.198   9.146 -0.0845 -0.3193 -0.1179
  325POPE  SM14 3494  13.883   2.727   9.659 -0.0692  0.2441  0.0883
  325POPE  SM15 3495  13.294   3.170   9.229  0.2977 -0.0171 -0.4749
  326POPE   HH1 3496  17.040   2.290   7.569  0.0374 -0.0473  0.1986
  326POPE   PH2 3497  16.921   2.543   7.698 -0.2464  0.1765  0.0320
  326POPE   GL3 3498  16.684   2.390   7.919 -0.2178 -0.0349 -0.1327
  326POPE   E14 3499  16.381   2.524   7.972 -0.0797 -0.1368  0.0380
  326POPE   E25 3500  16.859   2.139   8.111 -0.1484 -0.2380 -0.0525
  326POPE   S16 3501  16.208   2.741   8.205  0.2789  0.0985 -0.1741
  326POPE   S17 3502  16.969   1.780   8.267  0.0717 -0.2678 -0.1774
  326POPE   SD8 3503  16.160   2.964   8.475  0.0202 -0.2644 -0.0858
  326POPE   SD9 3504  17.069   1.656   8.574 -0.3117 -0.3563 -0.4667
  326POPE  SD10 3505  16.371   2.932   8.723  0.2148 -0.1103  0.2031
  326POPE  SD11 3506  17.205   1.557   8.882  0.2216 -0.3134 -0.1024
  326POPE  SM12 3507  16.590   2.817   8.968  0.2850  0.0261  0.0717
  326POPE  SM13 3508  17.175   1.481   9.230 -0.0065 -0.2358 -0.1141
  326POPE  SM14 3509  16.558   2.650   9.262  0.2365  0.1170  0.2047
  326POPE  SM15 3510  17.159   1.494   9.322 -0.4501  0.1656  0.2373
  327POPE   HH1 3511  11.195   9.339   7.879 -0.1657 -0.2510  0.4092
  327POPE   PH2 3512  10.860   9.310   7.956  0.1411  0.3611  0.0805
  327POPE   GL3 3513  10.767   9.634   7.960  0.3828  0.0652  0.0430
  327POPE   E14 3514  11.079   9.716   7.854 -0.0242  0.0904 -0.1499
  327POPE   E25 3515  10.618   9.791   8.254 -0.1635  0.2356  0.3115
  327POPE   S16 3516  11.469   9.839   8.014 -0.1881 -0.1074 -0.2356
  327POPE   S17 3517  10.386   9.867   8.524  0.3038 -0.1818 -0.1488
  327POPE   SD8 3518  11.589   9.834   8.325  0.2434 -0.0267 -0.4532
  327POPE   SD9 3519  10.500  10.015   8.814 -0.1005  0.4204 -0.1106
  327POPE  SD10 3520  11.459   9.830   8.639  0.0818  0.1982 -0.3513
  327POPE  SD11 3521  10.619  10.054   9.122 -0.1833 -0.2924  0.1923
  327POPE  SM12 3522  11.410   9.768   8.965  0.6304 -0.1171  0.0401
  327POPE  SM13 3523  10.547  10.067   9.487 -0.1322 -0.5009 -0.1963
  327POPE  SM14 3524  11.412   9.748   9.288 -0.2119  0.2312 -0.0687
  327POPE  SM15 3525  10.510  10.135   9.571 -0.2804 -0.0221 -0.0906
  328POPE   HH1 3526  16.406  15.305   7.948 -0.1499 -0.0443 -0.1240
  328POPE   PH2 3527  16.180  15.308   7.714  0.1850  0.0881  0.2559
  328POPE   GL3 3528  15.940  15.073   7.804  0.3082 -0.3323 -0.2264
  328POPE   E14 3529  15.950  14.877   8.090  0.1146  0.0292 -0.0422
  328POPE   E25 3530  15.741  15.200   8.085 -0.0839 -0.2401  0.0696
  328POPE   S16 3531  15.981  14.899   8.484 -0.4951  0.3929 -0.0738
  328POPE   S17 3532  15.599  15.072   8.470  0.2987 -0.2718 -0.2205
  328POPE   SD8 3533  15.903  14.793   8.801 -0.2151 -0.1810 -0.1383
  328POPE   SD9 3534  15.534  15.013   8.799  0.1013  0.0713  0.0439
  328POPE  SD10 3535  15.787  14.839   9.093  0.2752 -0.1833 -0.3767
  328POPE  SD11 3536  15.316  14.936   9.013  0.0984  0.3065  0.0143
  328POPE  SM12 3537  15.659  14.954   9.370 -0.3178 -0.2310 -0.0879
  328POPE  SM13 3538  15.140  14.855   9.270  0.2882  0.0275  0.1387
  328POPE  SM14 3539  15.776  15.034   9.659  0.1438 -0.2213 -0.2859
  328POPE  SM15 3540  15.081  14.797   9.309 -0.0799 -0.0675  0.0935
  329POPE   HH1 3541  16.930  13.364   7.866  0.2048 -0.2722  0.0396
  329POPE   PH2 3542  16.798  13.058   7.843  0.2220 -0.1766  0.3313
  329POPE   GL3 3543  16.742  12.929   8.160 -0.5955 -0.2268 -0.1202
  329POPE   E14 3544  16.859  12.650   8.282 -0.0038 -0.1192  0.0036
  329POPE   E25 3545  16.463  13.011   8.392 -0.1274 -0.0488  0.1095
  329POPE   S16 3546  16.867  12.432   8.657 -0.1453 -0.3721  0.1312
  329POPE   S17 3547  16.087  12.959   8.537 -0.2769 -0.1167 -0.2819
  329POPE   SD8 3548  16.991  12.306   8.956  0.0198  0.0227  0.0349
  329POPE   SD9 3549  15.832  13.053   8.736  0.4877  0.3952  0.1936
  329POPE  SD10 3550  17.150  12.093   9.123  0.2621  0.2871  0.1326
  329POPE  SD11 3551  15.782  13.215   9.009 -0.1637  0.0687 -0.1511
  329POPE  SM12 3552  17.262  12.081   9.433 -0.1858 -0.0616 -0.0116
  329POPE  SM13 3553  15.602  13.200   9.279  0.0235 -0.0801  0.0145
  329POPE  SM14 3554  17.336  12.144   9.750  0.0900  0.2489  0.0158
  329POPE  SM15 3555  15.529  13.247   9.333 -0.1627  0.1287 -0.1598
  330POPE   HH1 3556   6.872   7.695   8.032 -0.2890 -0.1194 -0.1108
  330POPE   PH2 3557   6.864   7.355   8.009 -0.0390 -0.1239 -0.0933
  330POPE   GL3 3558   6.683   7.275   8.304  0.2977 -0.1699  0.0605
  330POPE   E14 3559   6.575   7.549   8.439  0.0552 -0.0387  0.3187
  330POPE   E25 3560   6.886   7.149   8.610  0.0282 -0.1075  0.1644
  330POPE   S16 3561   6.490   7.688   8.787 -0.2549  0.3700  0.2068
  330POPE   S17 3562   6.821   7.211   9.055 -0.2970 -0.0968  0.5442
  330POPE   SD8 3563   6.309   7.704   9.073 -0.4730  0.3228  0.0271
  330POPE   SD9 3564   6.557   7.283   9.264 -0.1978  0.4091 -0.2913
  330POPE  SD10 3565   6.281   7.832   9.390  0.1801  0.4924 -0.3759
  330POPE  SD11 3566   6.360   7.177   9.507  0.0121  0.2523  0.0179
  330POPE  SM12 3567   6.499   7.991   9.632  0.3190  0.3305  0.3187
  330POPE  SM13 3568   6.118   7.229   9.720  0.0131 -0.0739 -0.0422
  330POPE  SM14 3569   6.517   8.211   9.899  0.2136 -0.0439 -0.0471
  330POPE  SM15 3570   6.066   7.270   9.833 -0.1013 -0.4127  0.1583
  331POPE   HH1 3571  13.927   9.540   7.709 -0.0895  0.3170 -0.2380
  331POPE   PH2 3572  14.033   9.839   7.803 -0.0313  0.1228  0.1329
  331POPE   GL3 3573  14.367   9.872   7.855  0.1677 -0.0074 -0.0771
  331POPE   E14 3574  14.436  10.086   8.070  0.0395 -0.3355 -0.1616
  331POPE   E25 3575  14.337   9.569   8.037 -0.0071  0.1570  0.0586
  331POPE   S16 3576  14.101  10.140   8.228  0.4168 -0.1524 -0.2279
  331POPE   S17 3577  14.260   9.362   8.376  0.3212 -0.5793 -0.1314
  331POPE   SD8 3578  14.052  10.433   8.398 -0.2588 -0.2039 -0.4438
  331POPE   SD9 3579  14.136   9.356   8.692 -0.1354  0.2415 -0.1951
  331POPE  SD10 3580  14.081  10.596   8.698  0.1421 -0.4347  0.5465
  331POPE  SD11 3581  14.085   9.515   8.968  0.0002  0.0725 -0.0561
  331POPE  SM12 3582  14.244  10.630   8.997  0.3349  0.3304 -0.2100
  331POPE  SM13 3583  14.041   9.777   9.197 -0.0488  0.0141 -0.4032
  331POPE  SM14 3584  14.259  10.672   9.299 -0.0683  0.1501 -0.0191
  331POPE  SM15 3585  14.097   9.827   9.247  0.0748  0.4944 -0.1932
  332POPE   HH1 3586   0.613  18.088   7.477  0.0029 -0.0759 -0.1359
  332POPE   PH2 3587   0.429  17.852   7.615 -0.1220 -0.0610  0.0548
  332POPE   GL3 3588   0.343  17.948   7.949 -0.1144  0.1148  0.1294
  332POPE   E14 3589   0.026  18.020   7.919 -0.0332  0.0088  0.2438
  332POPE   E25 3590   0.627  18.157   7.987  0.1606 -0.3559  0.1518
  332POPE   S16 3591  18.513  17.872   8.131 -0.1015  0.1457  0.0259
  332POPE   S17 3592   0.862  18.239   8.317 -0.0179 -0.1968 -0.1562
  332POPE   SD8 3593  18.280  17.763   8.359  0.2647  0.0427 -0.0500
  332POPE   SD9 3594   0.975  18.309   8.663 -0.2266  0.1373 -0.0444
  332POPE  SD10 3595  18.360  17.660   8.668 -0.0248 -0.0713 -0.1598
  332POPE  SD11 3596   1.145  18.472   8.898  0.1279 -0.3662  0.1528
  332POPE  SM12 3597  18.537  17.573   8.934 -0.1244  0.0824 -0.1823
  332POPE  SM13 3598   1.294  18.635   9.142  0.0873  0.4677  0.1554
  332POPE  SM14 3599  18.694  17.588   9.239 -0.0546 -0.2029  0.3677
  332POPE  SM15 3600   1.377  18.693   9.186 -0.1117  0.3002  0.3658
  333POPE   HH1 3601  14.867   2.640   7.360 -0.2264  0.0924 -0.1365
  333POPE   PH2 3602  14.797   2.962   7.440  0.0753  0.0394  0.0079
  333POPE   GL3 3603  14.764   2.983   7.786  0.1131  0.0607  0.1225
  333POPE   E14 3604  14.466   3.009   7.939 -0.0038  0.1934 -0.1423
  333POPE   E25 3605  15.091   3.014   7.928  0.0011  0.0257 -0.4272
  333POPE   S16 3606  14.292   3.051   8.329  0.1511 -0.2688  0.0359
  333POPE   S17 3607  15.228   2.954   8.259  0.2478  0.0813  0.2157
  333POPE   SD8 3608  14.049   3.192   8.467  0.1228  0.0370 -0.1278
  333POPE   SD9 3609  15.169   2.985   8.594 -0.1051  0.2529 -0.0795
  333POPE  SD10 3610  13.870   3.161   8.719  0.1678 -0.0559 -0.2544
  333POPE  SD11 3611  15.202   3.073   8.927 -0.1139  0.2178  0.1324
  333POPE  SM12 3612  13.803   3.029   9.023 -0.3435  0.0295  0.0826
  333POPE  SM13 3613  15.107   3.167   9.236  0.1659  0.1166  0.2068
  333POPE  SM14 3614  13.795   3.199   9.339 -0.1728 -0.0200  0.0444
  333POPE  SM15 3615  15.075   3.177   9.339  0.2272 -0.1250 -0.0967
  334POPE   HH1 3616   0.781   0.427   7.357  0.3010  0.1856 -0.0581
  334POPE   PH2 3617   0.534   0.588   7.513 -0.0564 -0.1404 -0.0481
  334POPE   GL3 3618   0.597   0.738   7.792  0.1585  0.2722 -0.1743
  334POPE   E14 3619   0.899   0.843   7.885 -0.1075  0.0468  0.1519
  334POPE   E25 3620   0.382   0.674   8.080  0.0774  0.1528  0.1905
  334POPE   S16 3621   1.095   1.003   8.183  0.2486 -0.2212  0.0767
  334POPE   S17 3622   0.555   0.479   8.372  0.1429  0.0165  0.3452
  334POPE   SD8 3623   1.272   1.143   8.425 -0.0649  0.3389  0.3397
  334POPE   SD9 3624   0.588   0.513   8.706 -0.1956  0.0065  0.0586
  334POPE  SD10 3625   1.239   1.085   8.745  0.0125 -0.0869  0.0340
  334POPE  SD11 3626   0.677   0.518   9.019 -0.1869  0.1227 -0.0809
  334POPE  SM12 3627   1.346   1.185   9.034 -0.0021  0.0503 -0.0416
  334POPE  SM13 3628   0.590   0.491   9.341  0.0949  0.0916  0.0284
  334POPE  SM14 3629   1.544   1.259   9.283 -0.0776 -0.3329 -0.0313
  334POPE  SM15 3630   0.543   0.502   9.416  0.0050 -0.0154 -0.0101
  335POPE   HH1 3631   4.132   5.017   7.962  0.2130  0.1081  0.1832
  335POPE   PH2 3632   4.415   4.894   7.843  0.1841 -0.0399  0.2748
  335POPE   GL3 3633   4.540   4.768   8.132 -0.0609 -0.0497  0.2115
  335POPE   E14 3634   4.828   4.605   8.104  0.2754 -0.0741 -0.1078
  335POPE   E25 3635   4.413   4.830   8.484  0.2432 -0.3280  0.3897
  335POPE   S16 3636   5.061   4.435   8.417  0.0716  0.1199 -0.1781
  335POPE   S17 3637   4.278   4.524   8.750 -0.4110 -0.2109 -0.4711
  335POPE   SD8 3638   5.058   4.167   8.621  0.3812 -0.0615  0.1705
  335POPE   SD9 3639   4.022   4.290   8.761  0.3539  0.0937 -0.0370
  335POPE  SD10 3640   5.048   3.986   8.913  0.1610  0.2789 -0.1553
  335POPE  SD11 3641   3.805   4.096   8.852 -0.1193  0.0982 -0.2991
  335POPE  SM12 3642   4.938   4.058   9.224  0.0801  0.2163  0.1709
  335POPE  SM13 3643   3.671   3.906   9.069  0.2810  0.1793  0.1637
  335POPE  SM14 3644   4.748   4.171   9.503 -0.0337 -0.6609  0.1778
  335POPE  SM15 3645   3.614   3.858   9.165  0.0440  0.0010 -0.1169
  336POPE   HH1 3646   2.933  10.267   7.681 -0.0011  0.1020  0.3247
  336POPE   PH2 3647   2.634  10.400   7.719  0.2570 -0.1333 -0.0221
  336POPE   GL3 3648   2.507  10.222   7.979 -0.0052 -0.1253 -0.1170
  336POPE   E14 3649   2.224  10.126   8.049  0.1778 -0.0147 -0.2424
  336POPE   E25 3650   2.633  10.135   8.297 -0.3313  0.1482 -0.0677
  336POPE   S16 3651   2.083   9.950   8.348 -0.2305 -0.2737 -0.4328
  336POPE   S17 3652   2.825  10.221   8.629  0.2695  0.0624 -0.1106
  336POPE   SD8 3653   2.003  10.005   8.682 -0.1403 -0.1190  0.2146
  336POPE   SD9 3654   2.829  10.115   8.950 -0.0151 -0.0679  0.0402
  336POPE  SD10 3655   1.962  10.164   8.945 -0.3092  0.1844 -0.2386
  336POPE  SD11 3656   2.909   9.968   9.241 -0.0133 -0.1226 -0.0221
  336POPE  SM12 3657   1.881  10.377   9.201  0.0272  0.0328 -0.1972
  336POPE  SM13 3658   2.753  10.015   9.511 -0.1156  0.2462 -0.2150
  336POPE  SM14 3659   1.854  10.351   9.516  0.1393 -0.1945 -0.0137
  336POPE  SM15 3660   2.738  10.061   9.597 -0.0204 -0.0889 -0.1368
  337POPE   HH1 3661  13.773  16.814   7.434  0.5239  0.0145  0.0460
  337POPE   PH2 3662  13.728  17.133   7.374 -0.1232 -0.0015 -0.1872
  337POPE   GL3 3663  14.031  17.286   7.372  0.1041  0.0801 -0.2711
  337POPE   E14 3664  14.089  17.610   7.470 -0.0137 -0.0332 -0.2057
  337POPE   E25 3665  14.101  17.032   7.628 -0.0259 -0.1816 -0.5278
  337POPE   S16 3666  14.002  17.729   7.861  0.2665  0.0542 -0.0803
  337POPE   S17 3667  14.179  17.099   7.984 -0.1318 -0.3193  0.1402
  337POPE   SD8 3668  14.006  17.909   8.142 -0.1833 -0.3960  0.0578
  337POPE   SD9 3669  14.139  17.004   8.332  0.2378 -0.2563  0.2186
  337POPE  SD10 3670  14.189  18.091   8.359 -0.2216  0.2079  0.4539
  337POPE  SD11 3671  14.222  17.108   8.651  0.3408 -0.0793 -0.0162
  337POPE  SM12 3672  14.448  18.024   8.578 -0.2485  0.0854 -0.0425
  337POPE  SM13 3673  14.172  17.254   8.979  0.3279  0.5592 -0.1369
  337POPE  SM14 3674  14.596  18.044   8.904  0.0427 -0.2346 -0.1017
  337POPE  SM15 3675  14.073  17.297   9.029  0.2050 -0.1591 -0.2750
  338POPE   HH1 3676  13.176   7.757   7.741 -0.2651  0.3070 -0.1324
  338POPE   PH2 3677  12.998   7.741   8.017 -0.1516  0.1947 -0.1394
  338POPE   GL3 3678  12.951   7.411   8.024 -0.0830 -0.1200 -0.0877
  338POPE   E14 3679  13.254   7.280   7.966  0.0027  0.2127 -0.0627
  338POPE   E25 3680  12.722   7.333   8.278  0.0170 -0.0783  0.1196
  338POPE   S16 3681  13.645   7.428   8.028 -0.2035  0.0170  0.2472
  338POPE   S17 3682  12.537   7.593   8.550  0.2726  0.2383  0.1310
  338POPE   SD8 3683  13.799   7.513   8.350  0.4642  0.0244  0.2234
  338POPE   SD9 3684  12.272   7.638   8.705  0.0511 -0.1651 -0.1596
  338POPE  SD10 3685  13.827   7.626   8.684  0.2907 -0.5875 -0.1816
  338POPE  SD11 3686  12.159   7.806   8.965 -0.0549 -0.5142 -0.1221
  338POPE  SM12 3687  13.738   7.833   8.930 -0.1204  0.5441  0.0757
  338POPE  SM13 3688  12.188   7.959   9.260  0.1398  0.0724 -0.1371
  338POPE  SM14 3689  13.517   8.026   9.177  0.0650  0.1842  0.2073
  338POPE  SM15 3690  12.193   7.970   9.361  0.0078 -0.0558 -0.1604
  339POPE   HH1 3691   9.676   5.922   7.791 -0.1564  0.4164  0.1706
  339POPE   PH2 3692   9.913   6.035   7.613  0.0986  0.1695  0.1439
  339POPE   GL3 3693  10.177   6.128   7.836  0.0206 -0.0692 -0.1856
  339POPE   E14 3694   9.963   6.086   8.091  0.1160  0.0410 -0.0376
  339POPE   E25 3695  10.514   6.001   7.893 -0.1438 -0.3628 -0.1764
  339POPE   S16 3696  10.074   5.941   8.440  0.1116  0.1867  0.5899
  339POPE   S17 3697  10.681   5.903   8.235 -0.2127  0.0044 -0.2028
  339POPE   SD8 3698  10.280   5.871   8.711  0.1169  0.1932 -0.5255
  339POPE   SD9 3699  10.665   5.730   8.552  0.1621  0.2784  0.3916
  339POPE  SD10 3700  10.330   5.974   8.997  0.2010 -0.2533  0.1307
  339POPE  SD11 3701  10.667   5.645   8.862 -0.0893 -0.0112  0.0889
  339POPE  SM12 3702  10.214   6.026   9.324 -0.3067 -0.5159  0.2657
  339POPE  SM13 3703  10.556   5.557   9.174 -0.2703 -0.0714  0.3138
  339POPE  SM14 3704  10.108   6.188   9.586  0.1860 -0.2131  0.0748
  339POPE  SM15 3705  10.571   5.513   9.255  0.0261 -0.2492 -0.0921
  340POPE   HH1 3706   7.520  18.207   7.945 -0.1935 -0.3216  0.0364
  340POPE   PH2 3707   7.259  18.092   7.808  0.0232  0.1213 -0.0404
  340POPE   GL3 3708   7.087  18.060   8.103  0.0162 -0.0412 -0.1600
  340POPE   E14 3709   7.166  17.866   8.370 -0.0001  0.2728  0.0269
  340POPE   E25 3710   7.017  18.402   8.217 -0.0648 -0.3746 -0.0307
  340POPE   S16 3711   7.133  17.547   8.686 -0.0401 -0.1003  0.1564
  340POPE   S17 3712   6.915  18.561   8.603 -0.3629 -0.0225  0.0235
  340POPE   SD8 3713   7.250  17.408   8.975 -0.2831 -0.4410 -0.0252
  340POPE   SD9 3714   6.757  18.528   8.904 -0.2950 -0.2396 -0.1335
  340POPE  SD10 3715   7.429  17.130   9.033 -0.2011 -0.0561 -0.1225
  340POPE  SD11 3716   6.602  18.642   9.183  0.2069 -0.0378 -0.0715
  340POPE  SM12 3717   7.450  16.797   9.156  0.0668 -0.1495  0.0000
  340POPE  SM13 3718   6.376  18.577   9.400  0.2297  0.2319  0.1894
  340POPE  SM14 3719   7.556  16.635   9.485  0.1035  0.4227  0.0105
  340POPE  SM15 3720   6.336  18.568   9.503 -0.1575  0.1987  0.0385
  341POPE   HH1 3721  16.396  12.757   7.943 -0.1469 -0.2943  0.2378
  341POPE   PH2 3722  16.331  13.089   7.886  0.0412 -0.1099  0.0960
  341POPE   GL3 3723  16.459  13.352   8.069 -0.2857  0.1478 -0.2220
  341POPE   E14 3724  16.218  13.582   8.078 -0.0282 -0.2975 -0.0252
  341POPE   E25 3725  16.692  13.357   8.317 -0.0431 -0.0931 -0.2270
  341POPE   S16 3726  16.195  13.874   8.333  0.3414  0.0980 -0.1204
  341POPE   S17 3727  16.850  13.081   8.581 -0.2808  0.3656 -0.0973
  341POPE   SD8 3728  16.156  13.922   8.657 -0.0217  0.0217  0.1766
  341POPE   SD9 3729  16.873  12.842   8.845  0.1423 -0.1120  0.5234
  341POPE  SD10 3730  16.235  13.887   8.974 -0.2438  0.2783  0.4349
  341POPE  SD11 3731  16.954  12.677   9.096  0.4330 -0.0746  0.2165
  341POPE  SM12 3732  16.455  13.818   9.245 -0.2422 -0.1877  0.0278
  341POPE  SM13 3733  17.118  12.576   9.382  0.0416 -0.1009 -0.0074
  341POPE  SM14 3734  16.621  13.877   9.524  0.1202  0.1284  0.2293
  341POPE  SM15 3735  17.101  12.556   9.478 -0.3647  0.2022 -0.0904
  342POPE   HH1 3736   0.545   3.598   7.706  0.1187 -0.1273  0.0715
  342POPE   PH2 3737   0.825   3.740   7.799  0.0700 -0.2869 -0.2533
  342POPE   GL3 3738   0.805   4.025   7.978 -0.0432 -0.3480 -0.3840
  342POPE   E14 3739   0.503   4.157   8.016  0.0160  0.0190 -0.3214
  342POPE   E25 3740   1.034   4.069   8.234  0.0638 -0.0628 -0.0881
  342POPE   S16 3741   0.232   3.953   8.220  0.3104 -0.2907  0.4124
  342POPE   S17 3742   1.401   4.169   8.393 -0.0108  0.2586 -0.3490
  342POPE   SD8 3743   0.095   3.979   8.534  0.2375  0.0224 -0.0826
  342POPE   SD9 3744   1.554   4.184   8.681  0.1876 -0.2329  0.2558
  342POPE  SD10 3745   0.070   3.915   8.846  0.2425 -0.1516 -0.1366
  342POPE  SD11 3746   1.719   4.071   8.968  0.2968  0.0718  0.3748
  342POPE  SM12 3747   0.257   3.993   9.107  0.1368 -0.1038  0.2356
  342POPE  SM13 3748   1.607   4.025   9.288  0.2561 -0.3441 -0.1204
  342POPE  SM14 3749   0.407   4.134   9.410  0.2399  0.0606 -0.3172
  342POPE  SM15 3750   1.667   3.983   9.357  0.1878 -0.1178  0.0158
  343POPE   HH1 3751   3.873  13.380   7.817 -0.0363  0.3132 -0.1322
  343POPE   PH2 3752   3.786  13.698   7.741 -0.1389 -0.2386 -0.0072
  343POPE   GL3 3753   3.706  13.790   8.065  0.0886  0.1959  0.1190
  343POPE   E14 3754   3.858  13.964   8.288  0.1533  0.0898  0.1448
  343POPE   E25 3755   3.340  13.730   8.159 -0.2614  0.2958 -0.0153
  343POPE   S16 3756   3.732  14.210   8.527 -0.1852 -0.0479  0.3475
  343POPE   S17 3757   3.101  13.900   8.449 -0.4905 -0.0696 -0.1503
  343POPE   SD8 3758   3.461  14.344   8.702  0.0555  0.2483 -0.0620
  343POPE   SD9 3759   2.941  13.846   8.748  0.1534  0.0664 -0.1856
  343POPE  SD10 3760   3.431  14.491   8.997  0.2518  0.4499  0.0610
  343POPE  SD11 3761   2.957  13.765   9.082 -0.0210  0.3441 -0.1760
  343POPE  SM12 3762   3.564  14.600   9.277  0.3264  0.0828  0.0822
  343POPE  SM13 3763   3.081  13.773   9.395  0.3205 -0.4223  0.2401
  343POPE  SM14 3764   3.699  14.883   9.448 -0.1268  0.2733  0.0069
  343POPE  SM15 3765   3.098  13.751   9.497  0.0436 -0.5095  0.3904
  344POPE   HH1 3766  16.858   1.693   7.722  0.1595 -0.1708 -0.0547
  344POPE   PH2 3767  17.141   1.848   7.666  0.2121 -0.2517 -0.0877
  344POPE   GL3 3768  17.276   2.045   7.916 -0.1816 -0.0058  0.0760
  344POPE   E14 3769  17.448   1.808   8.101  0.0965  0.1914 -0.0702
  344POPE   E25 3770  17.214   2.385   7.972  0.1163 -0.0272 -0.2949
  344POPE   S16 3771  17.397   1.547   8.372  0.0870 -0.1136  0.0532
  344POPE   S17 3772  17.338   2.754   8.079  0.0675 -0.0782  0.3405
  344POPE   SD8 3773  17.538   1.364   8.587  0.2865  0.4890  0.0671
  344POPE   SD9 3774  17.554   2.832   8.320  0.6695 -0.1517  0.1612
  344POPE  SD10 3775  17.648   1.208   8.867 -0.2628  0.1340  0.1425
  344POPE  SD11 3776  17.622   2.752   8.638 -0.2293 -0.0460  0.1289
  344POPE  SM12 3777  17.681   1.135   9.208  0.2872  0.3054  0.1530
  344POPE  SM13 3778  17.693   2.614   8.957  0.1637 -0.0934  0.2678
  344POPE  SM14 3779  17.734   1.205   9.545 -0.0111 -0.0562  0.0748
  344POPE  SM15 3780  17.695   2.629   9.083  0.0305  0.0636  0.2474
  345POPE   HH1 3781  15.038  14.411   7.657  0.2447  0.4093 -0.1038
  345POPE   PH2 3782  15.196  14.131   7.679 -0.0702  0.1745  0.1152
  345POPE   GL3 3783  15.329  14.039   7.978 -0.2762  0.3038 -0.3833
  345POPE   E14 3784  15.322  13.691   7.986  0.1450  0.1316 -0.0546
  345POPE   E25 3785  15.159  14.300   8.168 -0.2432 -0.0471 -0.0410
  345POPE   S16 3786  15.353  13.605   8.403  0.1017  0.4883 -0.0637
  345POPE   S17 3787  14.940  14.436   8.498 -0.0410  0.3345  0.3210
  345POPE   SD8 3788  15.357  13.387   8.659  0.1410  0.0162 -0.2708
  345POPE   SD9 3789  14.760  14.297   8.753 -0.0755 -0.6847 -0.1345
  345POPE  SD10 3790  15.334  13.390   8.997  0.0208 -0.0856 -0.1328
  345POPE  SD11 3791  14.594  14.284   9.008  0.3195  0.3269 -0.2298
  345POPE  SM12 3792  15.301  13.533   9.275  0.1354  0.1564  0.2771
  345POPE  SM13 3793  14.253  14.227   9.166 -0.1474 -0.1848 -0.2357
  345POPE  SM14 3794  15.314  13.687   9.550 -0.0828  0.2512  0.2544
  345POPE  SM15 3795  14.178  14.173   9.190 -0.3170 -0.1513  0.0059
  346POPE   HH1 3796   8.899  13.500   7.774 -0.2354 -0.0654  0.1060
  346POPE   PH2 3797   8.598  13.505   7.714  0.3082  0.0414  0.0869
  346POPE   GL3 3798   8.345  13.429   7.928  0.1732 -0.0566 -0.0545
  346POPE   E14 3799   8.403  13.166   8.101 -0.0273  0.0137 -0.0959
  346POPE   E25 3800   8.283  13.745   8.120 -0.1970 -0.1085  0.1005
  346POPE   S16 3801   8.326  12.871   8.372  0.0179 -0.0816  0.0517
  346POPE   S17 3802   8.248  13.795   8.499  0.1472 -0.0671  0.0210
  346POPE   SD8 3803   8.350  12.592   8.551 -0.0795  0.1701  0.2934
  346POPE   SD9 3804   8.212  13.707   8.789 -0.0387  0.2079 -0.0885
  346POPE  SD10 3805   8.485  12.467   8.847  0.1057 -0.2808  0.1711
  346POPE  SD11 3806   8.102  13.686   9.111 -0.2073  0.4238  0.1614
  346POPE  SM12 3807   8.573  12.529   9.146  0.0824  0.0916  0.2907
  346POPE  SM13 3808   7.885  13.623   9.352  0.2192  0.2439  0.0643
  346POPE  SM14 3809   8.750  12.522   9.424 -0.3056  0.1390  0.5377
  346POPE  SM15 3810   7.861  13.641   9.446 -0.2520 -0.1003  0.1932
  347POPE   HH1 3811  18.035   1.469   7.679 -0.3159  0.1325 -0.0061
  347POPE   PH2 3812  17.710   1.463   7.645  0.0320  0.1341 -0.1005
  347POPE   GL3 3813  17.545   1.384   7.948 -0.2724 -0.0520 -0.2259
  347POPE   E14 3814  17.433   1.092   8.031 -0.2369  0.2176  0.0973
  347POPE   E25 3815  17.857   1.488   8.142 -0.0549 -0.1814 -0.0193
  347POPE   S16 3816  17.144   0.839   8.172 -0.0244 -0.0319 -0.0435
  347POPE   S17 3817  17.986   1.563   8.469  0.2834  0.0637  0.0668
  347POPE   SD8 3818  17.011   0.648   8.441  0.1919  0.3817  0.1030
  347POPE   SD9 3819  18.134   1.751   8.707  0.1057 -0.3711 -0.3090
  347POPE  SD10 3820  17.163   0.480   8.648  0.1675  0.0431 -0.1684
  347POPE  SD11 3821  18.144   1.717   9.021 -0.0515 -0.2490  0.1272
  347POPE  SM12 3822  17.286   0.410   8.985 -0.1846 -0.4509  0.4087
  347POPE  SM13 3823  18.105   1.536   9.292  0.2163  0.2527 -0.0719
  347POPE  SM14 3824  17.245   0.573   9.301  0.1324 -0.3430  0.2222
  347POPE  SM15 3825  18.089   1.456   9.334  0.0416  0.5416 -0.0219
  348POPE   HH1 3826   3.427   1.663   7.305 -0.0371  0.2377 -0.1787
  348POPE   PH2 3827   3.619   1.425   7.185 -0.2093  0.0014  0.1945
  348POPE   GL3 3828   3.738   1.426   7.508 -0.0465  0.0229 -0.1677
  348POPE   E14 3829   3.486   1.346   7.692  0.0773  0.1016 -0.3749
  348POPE   E25 3830   3.773   1.779   7.611  0.4332  0.2528 -0.1559
  348POPE   S16 3831   3.350   1.686   8.001 -0.1454 -0.3812  0.0095
  348POPE   S17 3832   3.888   1.964   7.956  0.0231 -0.2772 -0.3218
  348POPE   SD8 3833   3.175   1.873   8.200  0.0386 -0.4500  0.4013
  348POPE   SD9 3834   3.909   1.797   8.242  0.0045 -0.2621  0.0301
  348POPE  SD10 3835   3.256   1.979   8.473 -0.0587  0.0048 -0.0881
  348POPE  SD11 3836   3.985   1.632   8.516 -0.1509  0.2406 -0.1604
  348POPE  SM12 3837   3.250   1.902   8.828  0.2226  0.0193  0.0530
  348POPE  SM13 3838   3.899   1.679   8.835  0.0932 -0.1333  0.2443
  348POPE  SM14 3839   3.167   1.916   9.173  0.2485 -0.2358  0.0950
  348POPE  SM15 3840   3.864   1.722   8.913  0.0399  0.3266 -0.5480
  349POPE   HH1 3841   8.032  13.050   7.923  0.0576 -0.1698  0.0425
  349POPE   PH2 3842   8.073  12.734   7.859  0.1448  0.0559  0.1498
  349POPE   GL3 3843   8.317  12.515   7.993  0.1928  0.2203 -0.0915
  349POPE   E14 3844   8.297  12.204   8.115  0.0086 -0.1476 -0.1423
  349POPE   E25 3845   8.669  12.617   7.972  0.2644  0.0641  0.0892
  349POPE   S16 3846   8.526  12.221   8.374 -0.5079  0.1558 -0.0648
  349POPE   S17 3847   8.844  12.637   8.321  0.0010  0.3164  0.0166
  349POPE   SD8 3848   8.667  12.111   8.624 -0.1202 -0.1745  0.2234
  349POPE   SD9 3849   8.973  12.594   8.631  0.1385 -0.2052 -0.4671
  349POPE  SD10 3850   8.893  12.056   8.874  0.3487 -0.2565 -0.3204
  349POPE  SD11 3851   9.123  12.539   8.890  0.1770 -0.0502 -0.4797
  349POPE  SM12 3852   9.043  12.174   9.148 -0.0889 -0.1486  0.2987
  349POPE  SM13 3853   9.125  12.634   9.213 -0.0851  0.1263  0.1677
  349POPE  SM14 3854   9.170  12.129   9.450 -0.3510  0.1392 -0.0734
  349POPE  SM15 3855   9.164  12.663   9.306  0.3599 -0.2190 -0.2842
  350POPE   HH1 3856  13.039   8.238   7.860 -0.0889  0.2069 -0.0072
  350POPE   PH2 3857  13.336   8.228   7.781  0.1648  0.0887 -0.0630
  350POPE   GL3 3858  13.580   8.431   7.956  0.0690  0.4652 -0.1159
  350POPE   E14 3859  13.886   8.338   8.017 -0.0126 -0.4047 -0.1558
  350POPE   E25 3860  13.533   8.752   8.176 -0.1629  0.1225 -0.0950
  350POPE   S16 3861  14.021   8.241   8.351  0.1732 -0.1387 -0.1923
  350POPE   S17 3862  13.323   8.823   8.510 -0.6512 -0.2850  0.1253
  350POPE   SD8 3863  14.054   8.111   8.661  0.1173 -0.0278 -0.3784
  350POPE   SD9 3864  13.243   8.756   8.829  0.1974  0.0881  0.0690
  350POPE  SD10 3865  14.113   8.193   8.960 -0.2914 -0.0011  0.1181
  350POPE  SD11 3866  13.055   8.648   9.079  0.2352 -0.1234 -0.1001
  350POPE  SM12 3867  14.253   8.274   9.262 -0.4787 -0.2701 -0.2161
  350POPE  SM13 3868  12.975   8.609   9.419 -0.0986 -0.1091  0.1961
  350POPE  SM14 3869  14.349   8.383   9.563  0.0059 -0.0868 -0.1022
  350POPE  SM15 3870  12.992   8.642   9.516 -0.0870  0.0698 -0.0580
  351POPE   HH1 3871   2.945   2.382   7.516 -0.2506 -0.1977  0.0546
  351POPE   PH2 3872   2.812   2.661   7.636 -0.2367 -0.0173  0.1088
  351POPE   GL3 3873   2.984   2.819   7.896  0.1365  0.3413  0.2349
  351POPE   E14 3874   3.288   2.888   7.868 -0.3181 -0.0088  0.0100
  351POPE   E25 3875   2.911   2.844   8.264 -0.0718 -0.1156  0.2159
  351POPE   S16 3876   3.449   2.765   8.200 -0.1535 -0.1100  0.0496
  351POPE   S17 3877   3.013   3.016   8.631  0.0402 -0.1237  0.0973
  351POPE   SD8 3878   3.456   2.753   8.569  0.0026  0.0443 -0.3590
  351POPE   SD9 3879   2.849   3.107   8.924 -0.3060 -0.0349 -0.1179
  351POPE  SD10 3880   3.506   2.539   8.818 -0.2873 -0.2704  0.1535
  351POPE  SD11 3881   2.641   3.343   9.067 -0.0625 -0.3421 -0.3063
  351POPE  SM12 3882   3.557   2.513   9.169 -0.0412 -0.0549 -0.0944
  351POPE  SM13 3883   2.573   3.527   9.327 -0.0023 -0.3901  0.1596
  351POPE  SM14 3884   3.498   2.729   9.441 -0.2674 -0.1648 -0.0679
  351POPE  SM15 3885   2.589   3.583   9.443  0.0088  0.3180  0.2480
  352POPE   HH1 3886   5.148  12.033   7.897  0.2869 -0.1455  0.3798
  352POPE   PH2 3887   4.901  12.107   7.681 -0.1923  0.0084  0.0543
  352POPE   GL3 3888   4.731  12.357   7.869 -0.1266 -0.0994 -0.1003
  352POPE   E14 3889   4.412  12.368   7.957 -0.1310 -0.2682 -0.1510
  352POPE   E25 3890   4.860  12.699   7.948 -0.0578  0.1276 -0.0180
  352POPE   S16 3891   4.386  12.545   8.298  0.0146  0.1736 -0.0786
  352POPE   S17 3892   4.848  12.882   8.300 -0.0478  0.2161 -0.0719
  352POPE   SD8 3893   4.350  12.775   8.522  0.0701  0.0132 -0.1114
  352POPE   SD9 3894   5.034  12.916   8.579 -0.1438 -0.0080 -0.0513
  352POPE  SD10 3895   4.249  12.869   8.823  0.1861 -0.0320 -0.1467
  352POPE  SD11 3896   5.091  12.928   8.914  0.4243  0.0990 -0.5285
  352POPE  SM12 3897   4.048  12.738   9.094 -0.3793 -0.0963  0.1984
  352POPE  SM13 3898   5.061  12.800   9.212 -0.0411  0.1921 -0.4070
  352POPE  SM14 3899   3.886  12.883   9.361 -0.2865 -0.1348 -0.0961
  352POPE  SM15 3900   5.024  12.763   9.299 -0.1083 -0.1827  0.1804
  353POPC   CH1 3901   2.231   0.572   7.483 -0.0394 -0.1871 -0.2960
  353POPC   PH2 3902   1.934   0.308   7.489  0.0831  0.0755 -0.0309
  353POPC   GL3 3903   1.859   0.224   7.828 -0.1459 -0.1421 -0.0434
  353POPC   E14 3904   1.789   0.383   8.113 -0.0898 -0.0022 -0.0753
  353POPC   E25 3905   1.966  18.659   7.921  0.1132 -0.1198  0.1214
  353POPC   S16 3906   1.755   0.183   8.458 -0.0050 -0.1045 -0.0515
  353POPC   S17 3907   2.052  18.577   8.343 -0.3928 -0.0099 -0.0229
  353POPC   SD8 3908   1.647  18.623   8.462  0.0687  0.1095  0.0198
  353POPC   SD9 3909   2.140  18.592   8.658 -0.0951 -0.0828  0.2699
  353POPC  SD10 3910   1.626  18.372   8.621  0.1332 -0.0336  0.1156
  353POPC  SD11 3911   2.315  18.546   8.932 -0.3252  0.1415 -0.4278
  353POPC  SM12 3912   1.730  18.292   8.913 -0.6516  0.3952  0.0816
  353POPC  SM13 3913   2.490  18.572   9.186 -0.0139  0.5188 -0.1518
  353POPC  SM14 3914   1.722  18.410   9.243 -0.3356  0.1022 -0.2365
  353POPC  SM15 3915   2.526  18.581   9.296  0.1956 -0.2781 -0.1719
  354POPC   CH1 3916   2.717   1.404   7.132  0.0474  0.0441 -0.1337
  354POPC   PH2 3917   2.530   1.589   7.468  0.1289  0.2338 -0.0643
  354POPC   GL3 3918   2.590   1.398   7.740 -0.0597 -0.1302 -0.0443
  354POPC   E14 3919   2.564   1.064   7.794 -0.1218 -0.2237  0.1788
  354POPC   E25 3920   2.405   1.560   7.986 -0.0762 -0.0056 -0.0129
  354POPC   S16 3921   2.304   0.903   7.981  0.0109  0.1399 -0.3217
  354POPC   S17 3922   2.244   1.333   8.257  0.1865  0.4967 -0.2533
  354POPC   SD8 3923   2.054   0.758   8.179  0.1899  0.2028  0.0454
  354POPC   SD9 3924   2.207   1.377   8.619  0.2934  0.0550 -0.2071
  354POPC  SD10 3925   2.079   0.651   8.502 -0.1891  0.3620 -0.2804
  354POPC  SD11 3926   2.147   1.222   8.931  0.2130 -0.2890  0.2146
  354POPC  SM12 3927   2.240   0.651   8.791 -0.3647  0.1054  0.4185
  354POPC  SM13 3928   1.949   1.318   9.197 -0.2271  0.0538 -0.3536
  354POPC  SM14 3929   2.494   0.772   8.991 -0.1665  0.0983  0.1261
  354POPC  SM15 3930   1.982   1.398   9.263 -0.0170  0.2595 -0.2003
  355POPC   CH1 3931  16.809   1.343   7.325 -0.0854 -0.1101  0.1645
  355POPC   PH2 3932  16.485   1.537   7.581 -0.0080  0.0214 -0.1051
  355POPC   GL3 3933  16.288   1.409   7.818 -0.0740 -0.2332  0.0054
  355POPC   E14 3934  16.038   1.277   7.673 -0.4166  0.0458 -0.1127
  355POPC   E25 3935  16.489   1.359   8.084  0.2373 -0.0134  0.2275
  355POPC   S16 3936  15.772   1.376   8.001 -0.0486  0.4129  0.2168
  355POPC   S17 3937  16.512   1.510   8.421  0.1629  0.0421  0.1230
  355POPC   SD8 3938  15.617   1.221   8.227 -0.2638  0.0057 -0.2645
  355POPC   SD9 3939  16.523   1.705   8.684 -0.4372  0.2095 -0.1949
  355POPC  SD10 3940  15.670   1.083   8.536 -0.5272 -0.3129 -0.0387
  355POPC  SD11 3941  16.669   1.717   8.992 -0.2846  0.1214 -0.1530
  355POPC  SM12 3942  15.789   1.162   8.844  0.1307 -0.2414  0.4955
  355POPC  SM13 3943  16.717   1.732   9.298  0.4311  0.1334 -0.2581
  355POPC  SM14 3944  15.706   1.237   9.153  0.0706  0.2603 -0.0330
  355POPC  SM15 3945  16.715   1.720   9.387 -0.1297  0.2771  0.0824
  356POPC   CH1 3946  14.225  13.308   7.524 -0.2062  0.1457 -0.2223
  356POPC   PH2 3947  14.303  12.910   7.703  0.0900 -0.1085  0.0059
  356POPC   GL3 3948  14.119  12.972   7.994 -0.1081 -0.1734  0.0498
  356POPC   E14 3949  14.044  13.290   7.944 -0.2659 -0.2234  0.1816
  356POPC   E25 3950  14.073  12.752   8.248 -0.4210  0.2480  0.0366
  356POPC   S16 3951  13.882  13.591   8.181  0.0183 -0.1154 -0.1141
  356POPC   S17 3952  13.924  12.748   8.627 -0.0776 -0.2108 -0.1322
  356POPC   SD8 3953  13.850  13.846   8.423  0.2005 -0.1795 -0.3397
  356POPC   SD9 3954  14.029  12.869   8.932 -0.0937  0.2705 -0.1024
  356POPC  SD10 3955  13.831  14.010   8.723  0.1657  0.4610 -0.2844
  356POPC  SD11 3956  14.154  12.670   9.199  0.2024 -0.2287 -0.1572
  356POPC  SM12 3957  13.783  14.033   9.069  0.0933 -0.1127  0.1383
  356POPC  SM13 3958  14.156  12.546   9.531  0.3325 -0.0788  0.1005
  356POPC  SM14 3959  13.779  13.797   9.303  0.3002  0.1686  0.4940
  356POPC  SM15 3960  14.111  12.452   9.565  0.1122 -0.0624  0.1528
  357POPC   CH1 3961   3.775   2.605   7.656 -0.3569  0.0294  0.1756
  357POPC   PH2 3962   4.197   2.542   7.589  0.1386 -0.0947 -0.2256
  357POPC   GL3 3963   4.367   2.342   7.809 -0.0914 -0.0605 -0.6128
  357POPC   E14 3964   4.696   2.328   7.842  0.1585 -0.0268  0.0344
  357POPC   E25 3965   4.253   2.288   8.115  0.4839 -0.2182 -0.1068
  357POPC   S16 3966   4.796   2.027   8.149 -0.0262 -0.1666 -0.2184
  357POPC   S17 3967   4.434   2.277   8.509 -0.0576 -0.1956  0.3113
  357POPC   SD8 3968   5.111   1.984   8.314 -0.1680  0.1053 -0.0248
  357POPC   SD9 3969   4.678   2.215   8.705  0.0912 -0.0352  0.1953
  357POPC  SD10 3970   5.293   1.917   8.600 -0.3982 -0.1109  0.0193
  357POPC  SD11 3971   4.724   2.321   9.019 -0.0215 -0.1143  0.3222
  357POPC  SM12 3972   5.174   1.978   8.924 -0.2973 -0.2197 -0.0898
  357POPC  SM13 3973   4.703   2.330   9.357  0.2167  0.6979 -0.2930
  357POPC  SM14 3974   5.146   2.165   9.202 -0.0539 -0.2836  0.1997
  357POPC  SM15 3975   4.754   2.352   9.423 -0.1749  0.0922  0.5068
  358POPC   CH1 3976   7.438   9.205   7.729  0.2430 -0.0376  0.1312
  358POPC   PH2 3977   7.800   9.117   7.940 -0.0004  0.2213  0.0528
  358POPC   GL3 3978   7.926   9.249   8.238 -0.0596 -0.1007 -0.2796
  358POPC   E14 3979   7.987   9.580   8.251  0.4029  0.0460  0.2075
  358POPC   E25 3980   8.260   9.157   8.356 -0.1301 -0.0938  0.0153
  358POPC   S16 3981   8.375   9.663   8.382  0.1074 -0.1841  0.4250
  358POPC   S17 3982   8.617   9.043   8.490 -0.3853 -0.0090  0.1938
  358POPC   SD8 3983   8.607   9.673   8.621  0.1270 -0.0341 -0.0866
  358POPC   SD9 3984   8.866   9.176   8.657  0.2201  0.1249  0.1652
  358POPC  SD10 3985   8.710   9.693   8.934 -0.2449  0.1024  0.3464
  358POPC  SD11 3986   9.028   9.147   8.971 -0.0593 -0.0254  0.2750
  358POPC  SM12 3987   8.629   9.803   9.245 -0.3012  0.1465  0.1406
  358POPC  SM13 3988   9.253   9.095   9.221  0.0544  0.2008  0.2523
  358POPC  SM14 3989   8.511   9.719   9.554  0.1627  0.0093  0.4147
  358POPC  SM15 3990   9.310   9.146   9.320 -0.0006 -0.2100  0.2064
  359POPC   CH1 3991  14.910   1.835   7.498  0.2110  0.0526  0.2730
  359POPC   PH2 3992  14.762   2.245   7.500  0.0751 -0.0148 -0.0978
  359POPC   GL3 3993  14.675   2.379   7.807 -0.0628  0.0571 -0.2372
  359POPC   E14 3994  14.877   2.564   8.019  0.1375 -0.1332  0.0216
  359POPC   E25 3995  14.538   2.198   8.090  0.1598 -0.0719 -0.1799
  359POPC   S16 3996  15.030   2.491   8.381 -0.3374 -0.0289  0.0124
  359POPC   S17 3997  14.778   2.056   8.361  0.1249 -0.0432 -0.2050
  359POPC   SD8 3998  15.203   2.487   8.657 -0.3080  0.2501  0.3605
  359POPC   SD9 3999  14.975   1.779   8.515  0.4738 -0.0183 -0.0019
  359POPC  SD10 4000  15.311   2.512   8.971  0.1854  0.0957 -0.1318
  359POPC  SD11 4001  14.955   1.592   8.816 -0.0080 -0.2580 -0.0196
  359POPC  SM12 4002  15.173   2.508   9.236  0.1024  0.4053  0.4232
  359POPC  SM13 4003  14.815   1.563   9.131 -0.4154 -0.0580  0.2247
  359POPC  SM14 4004  15.036   2.600   9.533 -0.0082 -0.1520  0.1717
  359POPC  SM15 4005  14.711   1.563   9.180  0.3620  0.3848  0.0788
  360POPC   CH1 4006   0.286  11.299   7.256 -0.2200 -0.2077  0.0731
  360POPC   PH2 4007   0.401  11.005   7.547 -0.1173  0.1440  0.0175
  360POPC   GL3 4008   0.479  11.108   7.853 -0.1362  0.0257 -0.0546
  360POPC   E14 4009   0.421  10.868   8.060  0.0244  0.1774 -0.0351
  360POPC   E25 4010   0.256  11.355   8.019  0.0384  0.1169  0.0120
  360POPC   S16 4011   0.242  10.852   8.406 -0.3277 -0.1055  0.4534
  360POPC   S17 4012   0.152  11.347   8.393 -0.2689 -0.0237 -0.4051
  360POPC   SD8 4013  18.765  10.763   8.564 -0.1579  0.0071 -0.0675
  360POPC   SD9 4014   0.008  11.249   8.658 -0.0648 -0.2369 -0.2491
  360POPC  SD10 4015  18.618  10.757   8.865 -0.2396 -0.1055  0.1381
  360POPC  SD11 4016   0.001  11.338   8.971  0.2377 -0.0357  0.0244
  360POPC  SM12 4017  18.744  10.751   9.214  0.2632  0.3716  0.2064
  360POPC  SM13 4018   0.056  11.229   9.292  0.1262 -0.1373 -0.2113
  360POPC  SM14 4019  18.685  10.675   9.528  0.0340 -0.3183  0.2144
  360POPC  SM15 4020   0.016  11.271   9.366  0.2632 -0.2466  0.2590
  361POPC   CH1 4021  11.552   5.318   7.401 -0.1144 -0.1219  0.1685
  361POPC   PH2 4022  11.737   4.985   7.524  0.1032 -0.0061 -0.0459
  361POPC   GL3 4023  11.931   4.946   7.815  0.2325  0.2608 -0.0092
  361POPC   E14 4024  11.953   4.751   8.100  0.0238 -0.0005 -0.0126
  361POPC   E25 4025  12.086   5.297   7.889 -0.3347  0.1232 -0.0683
  361POPC   S16 4026  11.870   4.737   8.502  0.0471  0.2671  0.2279
  361POPC   S17 4027  11.939   5.353   8.300 -0.1057 -0.5325  0.0568
  361POPC   SD8 4028  11.639   4.649   8.731  0.3109  0.2201 -0.1440
  361POPC   SD9 4029  11.710   5.327   8.552 -0.0071 -0.1079  0.0177
  361POPC  SD10 4030  11.593   4.382   8.961 -0.0391 -0.2076 -0.1101
  361POPC  SD11 4031  11.572   5.262   8.856  0.2298 -0.2119 -0.2850
  361POPC  SM12 4032  11.788   4.103   9.025  0.2037 -0.0095 -0.1503
  361POPC  SM13 4033  11.744   5.201   9.141 -0.0641 -0.0115  0.0278
  361POPC  SM14 4034  11.832   3.753   9.142 -0.3559  0.5540 -0.0938
  361POPC  SM15 4035  11.757   5.163   9.218 -0.2586 -0.4735 -0.3008
  362POPC   CH1 4036   4.423  11.860   7.654 -0.1871  0.0629 -0.0800
  362POPC   PH2 4037   4.238  11.594   7.989  0.0854  0.0591 -0.2884
  362POPC   GL3 4038   4.438  11.437   8.221  0.0051 -0.1816  0.1200
  362POPC   E14 4039   4.300  11.216   8.421  0.2761 -0.2800  0.0015
  362POPC   E25 4040   4.327  11.668   8.483  0.1191  0.0549  0.3092
  362POPC   S16 4041   4.075  11.213   8.748  0.1419 -0.0906  0.2302
  362POPC   S17 4042   3.995  11.715   8.781 -0.1035  0.0158 -0.1150
  362POPC   SD8 4043   3.796  11.257   8.951 -0.0281  0.1282  0.0805
  362POPC   SD9 4044   3.881  11.797   9.113  0.3765  0.0601  0.1116
  362POPC  SD10 4045   3.666  11.406   9.201 -0.0697  0.1936  0.1478
  362POPC  SD11 4046   3.922  11.916   9.436  0.1637 -0.1009 -0.1886
  362POPC  SM12 4047   3.808  11.430   9.504 -0.2281 -0.3239 -0.2346
  362POPC  SM13 4048   4.078  11.846   9.743  0.3478  0.4032 -0.2291
  362POPC  SM14 4049   3.704  11.407   9.841 -0.0855  0.2026 -0.2325
  362POPC  SM15 4050   4.098  11.889   9.868 -0.0748  0.1478  0.1663
  363POPC   CH1 4051  17.122  13.641   7.438  0.1377 -0.1354  0.0330
  363POPC   PH2 4052  16.952  13.707   7.820 -0.0034 -0.1766  0.0252
  363POPC   GL3 4053  16.879  13.991   8.004 -0.3284  0.0185 -0.0162
  363POPC   E14 4054  16.644  13.992   8.221 -0.2651  0.3019 -0.2146
  363POPC   E25 4055  17.087  14.147   8.211  0.2491  0.1654  0.0746
  363POPC   S16 4056  16.551  13.656   8.502  0.2029  0.0004 -0.4761
  363POPC   S17 4057  17.202  14.189   8.577 -0.0069 -0.4614  0.0185
  363POPC   SD8 4058  16.397  13.399   8.661  0.2167  0.2712  0.1091
  363POPC   SD9 4059  17.223  14.020   8.905 -0.0244 -0.5177 -0.2312
  363POPC  SD10 4060  16.431  13.201   8.925  0.4398  0.4313  0.0948
  363POPC  SD11 4061  17.284  14.120   9.212 -0.1369  0.3124  0.3513
  363POPC  SM12 4062  16.447  13.250   9.235  0.0050 -0.2445 -0.3645
  363POPC  SM13 4063  17.382  14.053   9.514 -0.0076  0.2136 -0.0589
  363POPC  SM14 4064  16.596  13.305   9.549  0.1156 -0.0759 -0.0734
  363POPC  SM15 4065  17.366  14.053   9.609  0.3075  0.0177  0.2419
  364POPC   CH1 4066  18.466  13.015   7.283  0.0614  0.0055 -0.0230
  364POPC   PH2 4067  18.669  13.321   7.515  0.0019 -0.1547 -0.1259
  364POPC   GL3 4068  18.498  13.553   7.701  0.2689  0.1553 -0.3545
  364POPC   E14 4069  18.464  13.872   7.602  0.0683  0.2434 -0.1627
  364POPC   E25 4070  18.421  13.614   8.057  0.0614 -0.2939  0.1526
  364POPC   S16 4071  18.390  14.076   7.912 -0.2064  0.1207  0.1084
  364POPC   S17 4072  18.187  13.496   8.411 -0.1469 -0.4795 -0.0875
  364POPC   SD8 4073  18.290  14.179   8.203  0.3872 -0.1621 -0.1015
  364POPC   SD9 4074  17.960  13.520   8.638  0.2266  0.0267  0.2102
  364POPC  SD10 4075  18.337  14.012   8.466  0.5432  0.3775 -0.1869
  364POPC  SD11 4076  17.793  13.515   8.937  0.3979 -0.3912 -0.1606
  364POPC  SM12 4077  18.480  13.873   8.725  0.2777  0.0595  0.1963
  364POPC  SM13 4078  17.584  13.571   9.206 -0.2178  0.1198 -0.0961
  364POPC  SM14 4079  18.630  14.066   8.949 -0.0118 -0.1202 -0.0525
  364POPC  SM15 4080  17.494  13.540   9.244  0.1171 -0.2758 -0.2226
  365POPC   CH1 4081  17.251   4.831   7.437 -0.0370 -0.2484 -0.3694
  365POPC   PH2 4082  16.998   5.007   7.755  0.0587  0.0463 -0.2704
  365POPC   GL3 4083  16.991   4.937   8.110 -0.0874  0.0923  0.3414
  365POPC   E14 4084  16.875   4.849   8.424  0.0591  0.0751  0.0074
  365POPC   E25 4085  17.358   4.983   8.203  0.7362  0.0372  0.2674
  365POPC   S16 4086  16.984   4.862   8.846 -0.4299  0.0905  0.0175
  365POPC   S17 4087  17.409   4.870   8.579 -0.0534  0.0196  0.1774
  365POPC   SD8 4088  16.956   4.558   9.019 -0.2625  0.0806 -0.1320
  365POPC   SD9 4089  17.429   4.981   8.936 -0.2651  0.0756  0.0452
  365POPC  SD10 4090  17.025   4.315   9.260 -0.0992 -0.0998  0.4763
  365POPC  SD11 4091  17.331   5.003   9.257  0.0988 -0.0929  0.1549
  365POPC  SM12 4092  17.251   4.146   9.463 -0.1911 -0.0895 -0.1785
  365POPC  SM13 4093  17.223   4.918   9.560  0.2026  0.1053  0.0578
  365POPC  SM14 4094  17.427   3.862   9.550 -0.1251 -0.1645 -0.1753
  365POPC  SM15 4095  17.276   4.874   9.647 -0.4044 -0.1553  0.0292
  366POPC   CH1 4096  14.552  18.467   7.352 -0.0542  0.2354  0.2659
  366POPC   PH2 4097  14.398   0.013   7.569  0.0433  0.0505  0.0881
  366POPC   GL3 4098  14.100   0.063   7.710 -0.0921  0.0480  0.0120
  366POPC   E14 4099  13.764   0.004   7.650 -0.2872 -0.1345 -0.0506
  366POPC   E25 4100  14.072   0.199   7.997  0.1165 -0.0203  0.1924
  366POPC   S16 4101  13.558  18.780   8.008  0.1081 -0.0256  0.3729
  366POPC   S17 4102  14.225   0.586   8.094  0.2834  0.0676  0.0755
  366POPC   SD8 4103  13.523   0.089   8.354  0.2026  0.2517 -0.1785
  366POPC   SD9 4104  14.141   0.873   8.293  0.0366 -0.1750 -0.5590
  366POPC  SD10 4105  13.514   0.207   8.661  0.0059  0.0208 -0.2934
  366POPC  SD11 4106  14.263   0.977   8.632 -0.0622 -0.0630  0.0607
  366POPC  SM12 4107  13.553   0.465   8.903  0.3347  0.0889  0.1158
  366POPC  SM13 4108  14.278   0.960   8.966 -0.5316  0.4343 -0.5043
  366POPC  SM14 4109  13.717   0.733   9.060  0.1295  0.1350  0.0547
  366POPC  SM15 4110  14.278   0.960   9.043  0.0523 -0.3711 -0.1678
  367POPC   CH1 4111  13.849   1.662   7.559  0.1797  0.2263 -0.3188
  367POPC   PH2 4112  13.998   1.313   7.391 -0.0027  0.0247  0.1127
  367POPC   GL3 4113  14.071   1.082   7.661 -0.0185  0.0122  0.2310
  367POPC   E14 4114  13.917   0.792   7.700  0.0864  0.0437 -0.1557
  367POPC   E25 4115  14.110   1.326   7.938 -0.1806 -0.1335  0.0317
  367POPC   S16 4116  13.696   0.590   8.022 -0.0662 -0.1644 -0.0038
  367POPC   S17 4117  14.095   1.379   8.314  0.4114  0.0155 -0.2163
  367POPC   SD8 4118  13.432   0.627   8.229 -0.1873 -0.4368  0.2325
  367POPC   SD9 4119  14.150   1.486   8.637  0.1034 -0.1453  0.4519
  367POPC  SD10 4120  13.324   0.781   8.492  0.2798 -0.1575  0.2882
  367POPC  SD11 4121  14.192   1.477   8.940  0.0446 -0.1081 -0.0942
  367POPC  SM12 4122  13.323   0.988   8.769  0.0580  0.1361 -0.0534
  367POPC  SM13 4123  14.245   1.441   9.283 -0.1268  0.1455  0.2653
  367POPC  SM14 4124  13.265   1.049   9.103 -0.0584  0.1386 -0.1320
  367POPC  SM15 4125  14.258   1.411   9.355 -0.1709 -0.1397  0.0431
  368POPC   CH1 4126   1.360   5.801   8.055  0.4311 -0.2542 -0.2295
  368POPC   PH2 4127   1.377   6.213   8.210 -0.1369  0.1998  0.1116
  368POPC   GL3 4128   1.090   6.449   8.229 -0.0589  0.1177 -0.0803
  368POPC   E14 4129   0.785   6.418   8.112 -0.1090 -0.2527 -0.0294
  368POPC   E25 4130   1.168   6.673   8.521  0.0257 -0.2146  0.0507
  368POPC   S16 4131   0.502   6.557   8.333 -0.1689 -0.1326 -0.1989
  368POPC   S17 4132   1.315   6.508   8.882 -0.1627 -0.2165  0.2060
  368POPC   SD8 4133   0.463   6.814   8.543  0.1166  0.1368 -0.3752
  368POPC   SD9 4134   1.260   6.308   9.153 -0.2742  0.4345  0.0425
  368POPC  SD10 4135   0.572   7.004   8.783 -0.1600  0.1526  0.0011
  368POPC  SD11 4136   1.235   6.330   9.503 -0.4878 -0.0329  0.0187
  368POPC  SM12 4137   0.641   7.142   9.092 -0.1293 -0.0304 -0.3111
  368POPC  SM13 4138   1.240   6.139   9.775  0.2822 -0.0661  0.2083
  368POPC  SM14 4139   0.731   7.216   9.428  0.0001 -0.4377 -0.1244
  368POPC  SM15 4140   1.268   6.076   9.829  0.1553  0.3243  0.1648
  369POPC   CH1 4141  16.072   6.574   7.839 -0.0904  0.3195 -0.0361
  369POPC   PH2 4142  15.874   6.934   7.733  0.0122 -0.0309  0.1675
  369POPC   GL3 4143  15.847   7.224   7.963 -0.1633  0.0245  0.0731
  369POPC   E14 4144  15.851   7.529   7.820 -0.0614  0.4181 -0.2147
  369POPC   E25 4145  15.776   7.132   8.325  0.0771 -0.0131  0.0044
  369POPC   S16 4146  15.658   7.815   7.945  0.3279 -0.4682  0.2099
  369POPC   S17 4147  15.946   7.161   8.691 -0.0320 -0.1046 -0.2975
  369POPC   SD8 4148  15.685   8.047   8.169 -0.2577 -0.3168 -0.2542
  369POPC   SD9 4149  15.983   7.006   8.999  0.0963 -0.1102  0.0540
  369POPC  SD10 4150  15.593   8.226   8.438 -0.2275 -0.2234  0.4015
  369POPC  SD11 4151  15.962   7.107   9.316  0.1888 -0.0978  0.1171
  369POPC  SM12 4152  15.430   8.463   8.591 -0.0912 -0.2054 -0.2068
  369POPC  SM13 4153  15.899   7.098   9.652 -0.0387  0.2129  0.0879
  369POPC  SM14 4154  15.142   8.433   8.810 -0.0891  0.0244  0.2216
  369POPC  SM15 4155  15.893   7.078   9.731 -0.1200 -0.2941  0.1232
  370POPC   CH1 4156  13.828  14.790   7.511 -0.1593  0.1953  0.1256
  370POPC   PH2 4157  14.046  14.532   7.820  0.0362  0.0753 -0.2602
  370POPC   GL3 4158  14.211  14.773   7.986 -0.1019 -0.2247  0.2067
  370POPC   E14 4159  14.236  15.104   8.025 -0.0853  0.0629 -0.0616
  370POPC   E25 4160  14.466  14.608   8.212  0.0063  0.3286  0.1211
  370POPC   S16 4161  14.378  15.255   8.388  0.0797 -0.4440  0.1429
  370POPC   S17 4162  14.688  14.813   8.493  0.3687 -0.0235  0.3157
  370POPC   SD8 4163  14.666  15.389   8.444  0.1080  0.0872  0.0631
  370POPC   SD9 4164  14.850  15.001   8.710 -0.1238 -0.2523 -0.0364
  370POPC  SD10 4165  14.680  15.661   8.645 -0.1488  0.2872 -0.0368
  370POPC  SD11 4166  14.855  15.290   8.904 -0.1125  0.2447 -0.1699
  370POPC  SM12 4167  14.614  15.635   8.998 -0.2159 -0.1356 -0.3399
  370POPC  SM13 4168  14.932  15.333   9.193 -0.0692  0.1453 -0.3662
  370POPC  SM14 4169  14.555  15.531   9.336  0.0237 -0.0521  0.1101
  370POPC  SM15 4170  15.015  15.358   9.239  0.1774 -0.0669  0.1362
  371POPC   CH1 4171   6.432  13.702   7.255 -0.2842 -0.0483 -0.0274
  371POPC   PH2 4172   6.431  13.972   7.587 -0.0523  0.1167  0.1305
  371POPC   GL3 4173   6.370  13.964   7.916 -0.0591 -0.0866  0.1444
  371POPC   E14 4174   6.351  14.204   8.147  0.2665 -0.1429 -0.0278
  371POPC   E25 4175   6.388  13.646   8.139  0.1537 -0.2512  0.0273
  371POPC   S16 4176   6.046  14.383   8.364 -0.0570 -0.0511 -0.2340
  371POPC   S17 4177   6.703  13.383   8.342 -0.4047  0.3862 -0.2098
  371POPC   SD8 4178   5.776  14.557   8.437 -0.1623 -0.2439 -0.2514
  371POPC   SD9 4179   6.834  13.416   8.642  0.1204 -0.0835  0.2745
  371POPC  SD10 4180   5.574  14.573   8.671 -0.3611  0.2764 -0.0973
  371POPC  SD11 4181   6.965  13.409   8.950  0.0246  0.1202 -0.0774
  371POPC  SM12 4182   5.510  14.472   8.993 -0.2385  0.1066  0.0435
  371POPC  SM13 4183   6.887  13.407   9.274 -0.1426 -0.0097  0.0126
  371POPC  SM14 4184   5.544  14.408   9.333  0.4770 -0.3626  0.1181
  371POPC  SM15 4185   6.835  13.357   9.365  0.1382  0.0353  0.0513
  372POPC   CH1 4186   4.869   6.996   7.666 -0.0389  0.1256 -0.0780
  372POPC   PH2 4187   4.533   7.217   7.805  0.0574  0.1637 -0.1337
  372POPC   GL3 4188   4.334   7.047   8.022  0.1303  0.0895 -0.0278
  372POPC   E14 4189   4.001   7.038   8.002  0.1596  0.1312  0.1451
  372POPC   E25 4190   4.441   7.080   8.342  0.2989 -0.2497 -0.0246
  372POPC   S16 4191   3.876   7.167   8.409  0.0179 -0.0268  0.0036
  372POPC   S17 4192   4.597   7.323   8.613  0.1092  0.1340  0.3458
  372POPC   SD8 4193   3.690   7.051   8.663 -0.2366 -0.2458 -0.2193
  372POPC   SD9 4194   4.569   7.584   8.830  0.1526 -0.2275 -0.3923
  372POPC  SD10 4195   3.522   7.147   8.908  0.0847 -0.3486  0.1310
  372POPC  SD11 4196   4.600   7.717   9.125  0.3511 -0.0953  0.0937
  372POPC  SM12 4197   3.598   7.421   9.122 -0.3510  0.2191 -0.2066
  372POPC  SM13 4198   4.775   7.884   9.397 -0.2940  0.0709 -0.4953
  372POPC  SM14 4199   3.820   7.542   9.328 -0.0628 -0.2778  0.2668
  372POPC  SM15 4200   4.859   7.879   9.487 -0.0034 -0.0243 -0.2142
  373POPC   CH1 4201   6.877   1.328   7.386  0.3155  0.2396 -0.1677
  373POPC   PH2 4202   6.718   1.489   7.773 -0.3019 -0.0215 -0.0241
  373POPC   GL3 4203   6.680   1.509   8.130 -0.2203  0.1716  0.1621
  373POPC   E14 4204   6.676   1.801   8.300  0.4119 -0.0548  0.0496
  373POPC   E25 4205   6.790   1.230   8.298  0.2357  0.0927 -0.0519
  373POPC   S16 4206   6.691   1.697   8.699 -0.1409 -0.0415  0.1060
  373POPC   S17 4207   6.626   0.940   8.524 -0.1218  0.0443  0.1522
  373POPC   SD8 4208   6.865   1.753   8.995  0.0219  0.0366 -0.2518
  373POPC   SD9 4209   6.646   0.703   8.735 -0.3448 -0.3350  0.1831
  373POPC  SD10 4210   6.973   1.689   9.309 -0.1244  0.2253 -0.0898
  373POPC  SD11 4211   6.649   0.573   9.038 -0.1957  0.2119  0.4021
  373POPC  SM12 4212   6.802   1.609   9.584  0.2542  0.4628  0.1892
  373POPC  SM13 4213   6.433   0.443   9.254  0.1092 -0.3619 -0.2787
  373POPC  SM14 4214   6.720   1.384   9.839  0.0641 -0.0492 -0.0465
  373POPC  SM15 4215   6.385   0.375   9.334 -0.0765 -0.1926  0.0948
  374POPC   CH1 4216   4.682  10.708   7.876  0.0488 -0.1907 -0.3274
  374POPC   PH2 4217   5.117  10.692   7.914  0.0177  0.1291 -0.0375
  374POPC   GL3 4218   5.050  10.725   8.252  0.1929  0.2256  0.1665
  374POPC   E14 4219   4.757  10.818   8.334  0.1138  0.0187  0.0904
  374POPC   E25 4220   5.339  10.862   8.411  0.1738 -0.1135  0.2354
  374POPC   S16 4221   4.534  10.777   8.661 -0.2075  0.3185  0.1060
  374POPC   S17 4222   5.436  11.114   8.724 -0.0924 -0.1518 -0.0597
  374POPC   SD8 4223   4.310  10.843   8.873 -0.0492 -0.3643 -0.1665
  374POPC   SD9 4224   5.358  11.056   9.041  0.2728 -0.2449  0.1112
  374POPC  SD10 4225   4.326  10.859   9.210  0.0225 -0.0023  0.1127
  374POPC  SD11 4226   5.314  11.178   9.342 -0.2423  0.1719  0.2792
  374POPC  SM12 4227   4.482  10.695   9.505  0.1125 -0.1423 -0.0195
  374POPC  SM13 4228   5.596  11.201   9.549  0.2888 -0.0578 -0.0710
  374POPC  SM14 4229   4.334  10.548   9.739  0.0391 -0.0956  0.0402
  374POPC  SM15 4230   5.642  11.162   9.662 -0.0118  0.0263  0.1616
  375POPC   CH1 4231  14.049   5.907   7.496 -0.1425  0.0859 -0.4064
  375POPC   PH2 4232  13.779   6.230   7.651  0.0366  0.2000 -0.2226
  375POPC   GL3 4233  13.744   6.172   8.003  0.2176 -0.0951  0.3326
  375POPC   E14 4234  13.459   6.075   8.156 -0.3506 -0.1396  0.0938
  375POPC   E25 4235  13.907   6.360   8.256  0.0378 -0.0367 -0.2392
  375POPC   S16 4236  13.380   6.295   8.411  0.0360 -0.0773 -0.2399
  375POPC   S17 4237  13.794   6.613   8.624 -0.2878  0.1961  0.0954
  375POPC   SD8 4238  13.240   6.379   8.711 -0.3517  0.0834 -0.4681
  375POPC   SD9 4239  13.747   6.684   8.929  0.4652 -0.1918 -0.0729
  375POPC  SD10 4240  13.248   6.460   9.033 -0.0769 -0.1272  0.1204
  375POPC  SD11 4241  13.640   6.822   9.234 -0.1110  0.0539  0.2003
  375POPC  SM12 4242  13.316   6.504   9.348  0.3330  0.4405 -0.1389
  375POPC  SM13 4243  13.738   6.954   9.521  0.0710  0.1104 -0.0120
  375POPC  SM14 4244  13.475   6.388   9.603 -0.0282 -0.0543  0.1041
  375POPC  SM15 4245  13.809   6.952   9.568  0.1287  0.0258 -0.3532
  376POPC   CH1 4246   4.565  13.408   7.980 -0.0586  0.1566 -0.1635
  376POPC   PH2 4247   4.916  13.125   7.954  0.1956  0.2209  0.0640
  376POPC   GL3 4248   5.270  13.084   8.061 -0.1421  0.2840 -0.0536
  376POPC   E14 4249   5.495  12.847   8.009  0.0811 -0.1459 -0.4099
  376POPC   E25 4250   5.304  13.306   8.329  0.2740 -0.1455 -0.3464
  376POPC   S16 4251   5.507  12.637   8.299  0.0314  0.2752 -0.1043
  376POPC   S17 4252   5.244  13.303   8.698 -0.0888  0.1287  0.3731
  376POPC   SD8 4253   5.585  12.430   8.564  0.1616  0.2748 -0.0566
  376POPC   SD9 4254   5.030  13.406   8.918 -0.3877  0.0412  0.1015
  376POPC  SD10 4255   5.626  12.403   8.902  0.3222 -0.3315 -0.1703
  376POPC  SD11 4256   4.864  13.359   9.208 -0.4636 -0.0603  0.1705
  376POPC  SM12 4257   5.608  12.586   9.210 -0.2104  0.3937 -0.1368
  376POPC  SM13 4258   4.741  13.312   9.524  0.2216  0.0057  0.0572
  376POPC  SM14 4259   5.438  12.757   9.438 -0.1821  0.2802  0.3122
  376POPC  SM15 4260   4.700  13.262   9.573 -0.2201 -0.1472  0.2287
  377POPC   CH1 4261  15.867  16.418   7.224  0.0927  0.1114  0.0744
  377POPC   PH2 4262  16.228  16.554   7.339 -0.0893  0.0931  0.0124
  377POPC   GL3 4263  16.249  16.737   7.614  0.0996  0.0854 -0.6341
  377POPC   E14 4264  16.502  16.886   7.746 -0.0805 -0.0973  0.0282
  377POPC   E25 4265  15.949  16.773   7.831  0.3220 -0.1442 -0.1037
  377POPC   S16 4266  16.536  16.863   8.128  0.1732 -0.2293 -0.1295
  377POPC   S17 4267  15.808  16.684   8.233  0.1888  0.2197 -0.1158
  377POPC   SD8 4268  16.749  16.806   8.375  0.0908 -0.1278  0.1570
  377POPC   SD9 4269  15.598  16.686   8.476  0.1755 -0.3574 -0.1196
  377POPC  SD10 4270  16.828  16.895   8.666  0.2232  0.4173  0.2439
  377POPC  SD11 4271  15.432  16.804   8.768 -0.0063  0.0671  0.0769
  377POPC  SM12 4272  16.725  16.762   8.971 -0.0278 -0.0824  0.2621
  377POPC  SM13 4273  15.326  16.944   9.051  0.4963  0.4486  0.1835
  377POPC  SM14 4274  16.716  16.693   9.333  0.1945  0.1751 -0.0505
  377POPC  SM15 4275  15.270  17.031   9.091  0.0189  0.2323  0.2075
  378POPC   CH1 4276   6.951  13.345   7.699  0.1014 -0.1266 -0.0313
  378POPC   PH2 4277   7.016  12.915   7.811 -0.0762 -0.2277 -0.0237
  378POPC   GL3 4278   7.171  12.861   8.119  0.1045  0.0441  0.0177
  378POPC   E14 4279   7.376  12.633   8.296 -0.0554 -0.1139  0.3244
  378POPC   E25 4280   7.204  13.224   8.253 -0.0711  0.0067  0.1360
  378POPC   S16 4281   7.551  12.566   8.646 -0.0996 -0.1415  0.2670
  378POPC   S17 4282   7.306  13.409   8.582  0.3186 -0.0679 -0.0605
  378POPC   SD8 4283   7.595  12.444   8.939 -0.2702  0.2008 -0.1785
  378POPC   SD9 4284   7.337  13.634   8.856 -0.0387 -0.0837 -0.1160
  378POPC  SD10 4285   7.536  12.178   9.089 -0.2720  0.3868 -0.0498
  378POPC  SD11 4286   7.550  13.707   9.070  0.2942 -0.0893 -0.0257
  378POPC  SM12 4287   7.338  12.117   9.356  0.1319  0.2531  0.2996
  378POPC  SM13 4288   7.396  13.770   9.322  0.0855  0.1501 -0.6556
  378POPC  SM14 4289   7.186  11.952   9.617  0.1504 -0.1434 -0.0555
  378POPC  SM15 4290   7.342  13.782   9.355 -0.3295 -0.3210 -0.1438
  379POPC   CH1 4291  12.433   9.621   7.988 -0.0307  0.1877  0.0903
  379POPC   PH2 4292  12.047   9.634   7.898 -0.2188 -0.0519 -0.0080
  379POPC   GL3 4293  11.876   9.456   8.151  0.3199 -0.1215 -0.1770
  379POPC   E14 4294  11.559   9.371   8.084 -0.1125  0.3036 -0.0788
  379POPC   E25 4295  12.061   9.628   8.373 -0.0126 -0.1001 -0.0008
  379POPC   S16 4296  11.283   9.358   8.370 -0.1410 -0.0528  0.2497
  379POPC   S17 4297  12.124   9.901   8.701  0.2871  0.2010  0.0704
  379POPC   SD8 4298  11.044   9.622   8.370  0.2832  0.0950 -0.0515
  379POPC   SD9 4299  12.211  10.168   8.895 -0.3277  0.2411 -0.2235
  379POPC  SD10 4300  10.872   9.705   8.636 -0.3958  0.0164  0.1928
  379POPC  SD11 4301  12.236  10.323   9.189 -0.1936  0.4311 -0.1863
  379POPC  SM12 4302  10.888   9.768   8.981 -0.2701 -0.1398  0.4051
  379POPC  SM13 4303  12.456  10.482   9.378  0.2918 -0.2560  0.1675
  379POPC  SM14 4304  10.886   9.705   9.343 -0.1575  0.3920 -0.0246
  379POPC  SM15 4305  12.514  10.570   9.417 -0.4637  0.3361  0.0677
  380POPC   CH1 4306  11.895  14.650   7.877 -0.1165 -0.0822  0.2074
  380POPC   PH2 4307  11.719  15.032   7.733 -0.1240 -0.0593  0.0186
  380POPC   GL3 4308  11.928  15.313   7.770 -0.3496  0.1286  0.4087
  380POPC   E14 4309  11.728  15.560   7.709  0.0463 -0.1823 -0.1158
  380POPC   E25 4310  12.067  15.438   8.091  0.1719  0.0973 -0.0202
  380POPC   S16 4311  11.823  15.948   7.895 -0.0418 -0.0362  0.1279
  380POPC   S17 4312  11.701  15.436   8.299 -0.0750  0.2474 -0.0990
  380POPC   SD8 4313  12.036  16.231   7.935  0.2497 -0.0614  0.0705
  380POPC   SD9 4314  11.433  15.374   8.518  0.0677  0.2903 -0.0446
  380POPC  SD10 4315  12.041  16.489   8.190  0.0767 -0.0637  0.1394
  380POPC  SD11 4316  11.268  15.210   8.805  0.2083 -0.4332 -0.5413
  380POPC  SM12 4317  12.040  16.580   8.549 -0.0126  0.2205 -0.1448
  380POPC  SM13 4318  11.185  15.305   9.101 -0.1522 -0.2789  0.0071
  380POPC  SM14 4319  12.027  16.496   8.901  0.0145 -0.0664  0.3506
  380POPC  SM15 4320  11.128  15.309   9.169  0.0944 -0.0280  0.4824
  381POPC   CH1 4321   3.877  14.615   7.841 -0.1419  0.1734  0.2812
  381POPC   PH2 4322   3.957  14.212   7.786  0.1024 -0.1221  0.1131
  381POPC   GL3 4323   4.190  14.118   7.968 -0.1288  0.0643  0.3635
  381POPC   E14 4324   4.256  13.788   7.973  0.1180  0.1310 -0.0017
  381POPC   E25 4325   4.224  14.242   8.327 -0.1725  0.0353 -0.1209
  381POPC   S16 4326   4.268  13.599   8.350 -0.1557 -0.0088 -0.2365
  381POPC   S17 4327   4.269  14.096   8.724 -0.2394 -0.0250  0.1064
  381POPC   SD8 4328   4.132  13.399   8.623  0.5083 -0.1829 -0.5905
  381POPC   SD9 4329   4.396  14.157   9.027  0.3025 -0.1656  0.0111
  381POPC  SD10 4330   3.965  13.312   8.899  0.0736 -0.1513 -0.0769
  381POPC  SD11 4331   4.633  14.224   9.185 -0.3223  0.2384  0.2089
  381POPC  SM12 4332   3.749  13.427   9.067  0.1712 -0.3538  0.0170
  381POPC  SM13 4333   4.708  14.204   9.525  0.0950 -0.1057 -0.2777
  381POPC  SM14 4334   3.629  13.675   9.279 -0.1476  0.4873  0.3588
  381POPC  SM15 4335   4.705  14.203   9.618  0.0856  0.0988 -0.2987
  382POPC   CH1 4336   5.334   5.387   7.528 -0.1155  0.2434 -0.0404
  382POPC   PH2 4337   5.405   5.591   7.882 -0.1204  0.2135 -0.1289
  382POPC   GL3 4338   5.199   5.559   8.148 -0.2887  0.0147 -0.2493
  382POPC   E14 4339   5.052   5.266   8.174 -0.4266  0.0627  0.3868
  382POPC   E25 4340   5.181   5.873   8.343 -0.0540  0.4237 -0.3679
  382POPC   S16 4341   5.039   5.076   8.503 -0.2674 -0.1511  0.1400
  382POPC   S17 4342   5.161   5.877   8.795  0.0802 -0.1759 -0.1345
  382POPC   SD8 4343   4.998   4.770   8.653  0.1750 -0.1575 -0.5548
  382POPC   SD9 4344   5.048   5.690   9.108 -0.4028 -0.2493  0.0362
  382POPC  SD10 4345   4.815   4.632   8.901  0.0691  0.2531 -0.4194
  382POPC  SD11 4346   5.116   5.520   9.400 -0.3117 -0.3642 -0.1934
  382POPC  SM12 4347   4.564   4.462   9.048  0.2796  0.2694  0.1200
  382POPC  SM13 4348   5.119   5.248   9.589  0.1226  0.3879  0.1139
  382POPC  SM14 4349   4.385   4.190   9.138  0.2967  0.2274  0.0029
  382POPC  SM15 4350   5.182   5.204   9.658  0.0374  0.1225  0.3294
  383POPC   CH1 4351  13.016   3.303   8.082  0.3780 -0.0424 -0.0805
  383POPC   PH2 4352  13.228   3.059   7.862  0.0887 -0.0681  0.2667
  383POPC   GL3 4353  13.534   2.930   7.876  0.2001 -0.0614 -0.0210
  383POPC   E14 4354  13.655   2.624   7.809  0.3788  0.1420 -0.0955
  383POPC   E25 4355  13.654   2.903   8.222  0.0284 -0.1218  0.1432
  383POPC   S16 4356  13.552   2.419   8.192  0.1696 -0.1126 -0.0385
  383POPC   S17 4357  13.639   2.768   8.615 -0.2251  0.6625 -0.0034
  383POPC   SD8 4358  13.703   2.272   8.432 -0.1713 -0.1963  0.0919
  383POPC   SD9 4359  13.366   2.587   8.692 -0.0521 -0.1801 -0.0341
  383POPC  SD10 4360  13.730   2.304   8.756  0.3113  0.5659  0.0977
  383POPC  SD11 4361  13.117   2.544   8.950 -0.0757 -0.1630 -0.1457
  383POPC  SM12 4362  13.675   2.401   9.080 -0.1381 -0.2533  0.0765
  383POPC  SM13 4363  13.022   2.592   9.236  0.1257 -0.4629 -0.2060
  383POPC  SM14 4364  13.543   2.650   9.257  0.0948 -0.3459  0.0486
  383POPC  SM15 4365  13.059   2.608   9.302  0.1490 -0.1706 -0.3145
  384POPE   HH1 4366   7.450  13.957  11.733 -0.2774  0.0694  0.6332
  384POPE   PH2 4367   7.594  14.093  11.440  0.1537  0.1562 -0.1423
  384POPE   GL3 4368   7.666  13.881  11.175 -0.4863 -0.1030  0.1064
  384POPE   E14 4369   7.487  13.598  11.204  0.0013  0.0093  0.0864
  384POPE   E25 4370   7.705  14.058  10.861  0.1531  0.1394  0.1377
  384POPE   S16 4371   7.317  13.652  10.847 -0.1902  0.1959 -0.4303
  384POPE   S17 4372   7.456  14.090  10.554  0.2935  0.2489 -0.2300
  384POPE   SD8 4373   7.287  13.470  10.543  0.2074  0.2520 -0.2689
  384POPE   SD9 4374   7.182  14.042  10.386  0.1400  0.1785 -0.2504
  384POPE  SD10 4375   7.119  13.482  10.275 -0.0079  0.0877  0.2548
  384POPE  SD11 4376   7.012  13.902  10.102  0.2680  0.0849 -0.0065
  384POPE  SM12 4377   7.049  13.318  10.004  0.1272  0.0792  0.0439
  384POPE  SM13 4378   6.851  13.856   9.843  0.0327  0.2708  0.2748
  384POPE  SM14 4379   6.828  13.102   9.873  0.4086 -0.0317  0.2398
  384POPE  SM15 4380   6.855  13.781   9.744  0.1988  0.3073 -0.0971
  385POPE   HH1 4381  14.152  10.739  11.595 -0.0544 -0.0214  0.1608
  385POPE   PH2 4382  13.987  10.487  11.700 -0.0786 -0.1860 -0.1854
  385POPE   GL3 4383  13.710  10.522  11.513  0.0483  0.2239 -0.2144
  385POPE   E14 4384  13.742  10.818  11.335 -0.1139  0.1871 -0.2998
  385POPE   E25 4385  13.549  10.285  11.286 -0.0792  0.1352  0.1598
  385POPE   S16 4386  14.046  10.914  11.102  0.0061  0.0969 -0.3187
  385POPE   S17 4387  13.443  10.244  10.895  0.3414 -0.1768  0.3443
  385POPE   SD8 4388  14.280  11.072  10.874 -0.1228  0.3016 -0.5264
  385POPE   SD9 4389  13.337  10.246  10.556  0.1833 -0.0708 -0.1080
  385POPE  SD10 4390  14.471  11.134  10.605 -0.1560  0.3902 -0.1701
  385POPE  SD11 4391  13.160  10.157  10.343 -0.2834  0.0734 -0.2962
  385POPE  SM12 4392  14.451  11.144  10.263 -0.1589  0.0008  0.0502
  385POPE  SM13 4393  13.077  10.175  10.030  0.1371  0.0381 -0.0561
  385POPE  SM14 4394  14.486  11.053   9.961 -0.2413 -0.2817  0.1099
  385POPE  SM15 4395  13.030  10.231   9.940  0.2954 -0.1812  0.1928
  386POPE   HH1 4396  18.575  10.431  11.604  0.1846  0.0568 -0.2138
  386POPE   PH2 4397  18.638  10.155  11.442 -0.2239  0.2819  0.1783
  386POPE   GL3 4398   0.020  10.187  11.119  0.1892 -0.1472  0.0505
  386POPE   E14 4399   0.322  10.256  11.051 -0.1723  0.1848 -0.0658
  386POPE   E25 4400  18.649  10.151  10.816  0.0950  0.1537 -0.0696
  386POPE   S16 4401   0.530  10.311  10.719  0.0515 -0.2699  0.2977
  386POPE   S17 4402   0.058  10.171  10.444 -0.0684 -0.2745  0.0570
  386POPE   SD8 4403   0.844  10.179  10.677 -0.0375  0.0910 -0.3527
  386POPE   SD9 4404   0.349  10.069  10.291  0.0373 -0.3057  0.0767
  386POPE  SD10 4405   1.094   9.981  10.575  0.2305 -0.0160 -0.2262
  386POPE  SD11 4406   0.600  10.141  10.068 -0.0801  0.0477 -0.1158
  386POPE  SM12 4407   1.013   9.831  10.278 -0.4432 -0.0399 -0.5684
  386POPE  SM13 4408   0.794  10.361   9.872  0.1316  0.2390  0.2117
  386POPE  SM14 4409   0.754   9.805  10.053 -0.3779 -0.1404 -0.3464
  386POPE  SM15 4410   0.911  10.360   9.826 -0.2952 -0.5194  0.0978
  387POPE   HH1 4411  13.061  18.075  11.249  0.2409 -0.1442  0.0864
  387POPE   PH2 4412  13.070  18.349  11.079 -0.0797  0.0484  0.2079
  387POPE   GL3 4413  12.961  18.308  10.745  0.1451 -0.0896 -0.0111
  387POPE   E14 4414  12.710  18.514  10.603  0.1305  0.2071 -0.1484
  387POPE   E25 4415  12.986  17.998  10.532 -0.0050 -0.1709 -0.1793
  387POPE   S16 4416  12.567  18.336  10.256 -0.0078 -0.0286  0.0330
  387POPE   S17 4417  13.123  17.851  10.205  0.1902  0.3155 -0.0132
  387POPE   SD8 4418  12.449  18.096  10.047  0.0450 -0.1148 -0.0917
  387POPE   SD9 4419  12.946  17.797   9.934  0.1434 -0.2720 -0.0971
  387POPE  SD10 4420  12.513  18.030   9.717  0.3519 -0.1884 -0.2476
  387POPE  SD11 4421  12.994  17.888   9.600  0.0463  0.1957 -0.0263
  387POPE  SM12 4422  12.640  18.111   9.408 -0.1341 -0.1751 -0.0801
  387POPE  SM13 4423  13.214  17.824   9.360  0.0662  0.2235  0.3174
  387POPE  SM14 4424  12.583  18.035   9.043  0.4038 -0.0229  0.1993
  387POPE  SM15 4425  13.289  17.772   9.328  0.4866  0.0481  0.4347
  388POPE   HH1 4426   7.699   7.626  11.870 -0.2360  0.0989 -0.1535
  388POPE   PH2 4427   7.449   7.758  11.683  0.0631 -0.0149 -0.0128
  388POPE   GL3 4428   7.322   7.598  11.390  0.0575  0.0072 -0.1341
  388POPE   E14 4429   7.257   7.841  11.183 -0.2826  0.1246 -0.0734
  388POPE   E25 4430   7.415   7.352  11.130 -0.0635  0.1408  0.4404
  388POPE   S16 4431   7.419   7.910  10.826 -0.1468 -0.1698 -0.0685
  388POPE   S17 4432   7.136   7.103  11.002 -0.0482 -0.1637  0.2188
  388POPE   SD8 4433   7.628   7.725  10.650  0.0992  0.2805 -0.2630
  388POPE   SD9 4434   7.003   6.957  10.697 -0.0253 -0.4251  0.0648
  388POPE  SD10 4435   7.742   7.632  10.374 -0.0742  0.1314  0.1532
  388POPE  SD11 4436   6.895   6.920  10.397 -0.1129 -0.0261 -0.0715
  388POPE  SM12 4437   7.775   7.607  10.012 -0.2134 -0.1643 -0.1844
  388POPE  SM13 4438   6.779   6.738  10.147  0.2297  0.4128  0.0172
  388POPE  SM14 4439   7.890   7.452   9.708 -0.3723 -0.1648 -0.3740
  388POPE  SM15 4440   6.798   6.628  10.098  0.0109 -0.2253  0.0898
  389POPE   HH1 4441   9.678  15.777  11.425  0.3412  0.0128 -0.3664
  389POPE   PH2 4442   9.653  15.470  11.500 -0.1026 -0.0273  0.0607
  389POPE   GL3 4443   9.657  15.318  11.181 -0.0854 -0.2182 -0.0191
  389POPE   E14 4444   9.503  15.055  11.079  0.1099 -0.2129 -0.0870
  389POPE   E25 4445   9.945  15.157  11.079 -0.1324 -0.2546  0.1123
  389POPE   S16 4446   9.710  14.877  10.745 -0.1886  0.0479 -0.3248
  389POPE   S17 4447  10.297  15.210  10.904 -0.3855 -0.3429 -0.0153
  389POPE   SD8 4448   9.944  14.848  10.468  0.0788  0.4658  0.1404
  389POPE   SD9 4449  10.397  15.344  10.639 -0.3458  0.0942  0.0914
  389POPE  SD10 4450  10.174  14.987  10.271 -0.1240 -0.0399 -0.0053
  389POPE  SD11 4451  10.570  15.392  10.376 -0.3428 -0.2226 -0.0128
  389POPE  SM12 4452  10.266  15.188  10.019  0.1978  0.0174 -0.1547
  389POPE  SM13 4453  10.657  15.407  10.036 -0.0393 -0.2977 -0.0750
  389POPE  SM14 4454  10.172  15.095   9.680 -0.0275 -0.0780  0.1274
  389POPE  SM15 4455  10.658  15.455   9.935  0.1884 -0.4158 -0.2798
  390POPE   HH1 4456   3.782  13.889  11.680  0.0763  0.0965 -0.3021
  390POPE   PH2 4457   3.462  13.835  11.630  0.1632 -0.0311  0.0893
  390POPE   GL3 4458   3.516  14.007  11.369 -0.0204  0.0072 -0.1558
  390POPE   E14 4459   3.840  14.079  11.321 -0.2354  0.0982 -0.0935
  390POPE   E25 4460   3.278  14.072  11.105  0.1074 -0.1915 -0.0977
  390POPE   S16 4461   4.114  14.220  11.046  0.2290  0.1200 -0.5548
  390POPE   S17 4462   3.282  14.196  10.714  0.4852 -0.3376 -0.1234
  390POPE   SD8 4463   4.213  14.415  10.803 -0.0289 -0.0685 -0.2235
  390POPE   SD9 4464   3.273  14.476  10.490 -0.2932 -0.4107 -0.0010
  390POPE  SD10 4465   3.992  14.626  10.599 -0.4848  0.1211 -0.2363
  390POPE  SD11 4466   3.399  14.648  10.219  0.0915 -0.1043  0.0538
  390POPE  SM12 4467   3.905  14.612  10.297 -0.6557 -0.3763  0.2186
  390POPE  SM13 4468   3.477  14.691   9.895 -0.3485  0.1076  0.0326
  390POPE  SM14 4469   3.900  14.503   9.944 -0.1941 -0.0748  0.3399
  390POPE  SM15 4470   3.468  14.727   9.813  0.0545 -0.2409  0.2554
  391POPE   HH1 4471  18.022   8.584  11.672  0.0065 -0.3513  0.0141
  391POPE   PH2 4472  18.291   8.684  11.498 -0.0786  0.1223 -0.2865
  391POPE   GL3 4473  18.389   8.504  11.244 -0.0778 -0.2741  0.3933
  391POPE   E14 4474  18.717   8.494  11.182  0.0271  0.0616 -0.0593
  391POPE   E25 4475  18.144   8.342  10.979 -0.3311 -0.1696  0.0338
  391POPE   S16 4476   0.272   8.327  11.016  0.3815 -0.0595  0.1295
  391POPE   S17 4477  18.149   8.128  10.660 -0.0538  0.3269  0.0616
  391POPE   SD8 4478   0.575   8.347  10.876 -0.5712 -0.3988 -0.1173
  391POPE   SD9 4479  17.959   7.945  10.471  0.1053  0.2368  0.3334
  391POPE  SD10 4480   0.829   8.340  10.686 -0.2435 -0.2554  0.1001
  391POPE  SD11 4481  17.939   7.681  10.269  0.3342  0.2461  0.1127
  391POPE  SM12 4482   0.903   8.460  10.372 -0.0124 -0.1083 -0.2914
  391POPE  SM13 4483  17.885   7.541   9.971  0.1080  0.3710  0.3340
  391POPE  SM14 4484   0.950   8.458  10.054 -0.1076 -0.0406  0.1532
  391POPE  SM15 4485  17.923   7.532   9.869 -0.2857  0.1557  0.0547
  392POPE   HH1 4486   9.572  14.105  11.540  0.1228  0.1333  0.1442
  392POPE   PH2 4487   9.362  14.323  11.442  0.0414  0.0288  0.3416
  392POPE   GL3 4488   9.483  14.559  11.231  0.1904  0.1831  0.3048
  392POPE   E14 4489   9.795  14.652  11.294  0.1694 -0.0872 -0.0023
  392POPE   E25 4490   9.226  14.466  10.948  0.0206  0.2338  0.0378
  392POPE   S16 4491  10.128  14.763  11.135 -0.0328 -0.0422  0.0906
  392POPE   S17 4492   8.860  14.545  10.871  0.1879 -0.1331 -0.3939
  392POPE   SD8 4493  10.386  14.757  10.914 -0.1789 -0.0196  0.4036
  392POPE   SD9 4494   8.656  14.652  10.624  0.2766 -0.0275  0.0294
  392POPE  SD10 4495  10.455  14.658  10.622  0.1684  0.1101 -0.0423
  392POPE  SD11 4496   8.555  14.711  10.337  0.0069 -0.3319 -0.0174
  392POPE  SM12 4497  10.299  14.572  10.359  0.1200 -0.3923 -0.2893
  392POPE  SM13 4498   8.531  14.766  10.000 -0.2781  0.2392 -0.4219
  392POPE  SM14 4499  10.109  14.360  10.146  0.0927 -0.3252 -0.1871
  392POPE  SM15 4500   8.487  14.796   9.928  0.2138 -0.1654  0.1143
  393POPE   HH1 4501   5.780  16.341  11.227 -0.0626  0.2789  0.1818
  393POPE   PH2 4502   5.788  16.650  11.310 -0.2887  0.0160 -0.0078
  393POPE   GL3 4503   5.610  16.875  11.116  0.1709  0.1522 -0.5028
  393POPE   E14 4504   5.668  17.190  11.136  0.0359  0.2399  0.1921
  393POPE   E25 4505   5.461  16.707  10.872  0.2067 -0.3868 -0.0776
  393POPE   S16 4506   5.708  17.475  10.840 -0.2989  0.0557  0.2535
  393POPE   S17 4507   5.167  16.787  10.563  0.0202  0.3727  0.1463
  393POPE   SD8 4508   5.548  17.734  10.667 -0.3192 -0.2415 -0.3447
  393POPE   SD9 4509   4.967  17.091  10.538 -0.0765  0.3361 -0.2569
  393POPE  SD10 4510   5.449  17.788  10.358  0.3255  0.0072 -0.4419
  393POPE  SD11 4511   4.865  17.240  10.225 -0.1904 -0.2357  0.4234
  393POPE  SM12 4512   5.492  17.680  10.033 -0.0447  0.0240 -0.0273
  393POPE  SM13 4513   4.742  17.257   9.916  0.1243 -0.3971  0.0391
  393POPE  SM14 4514   5.688  17.550   9.775  0.1281  0.1938  0.0460
  393POPE  SM15 4515   4.663  17.286   9.867  0.4308  0.1236 -0.2029
  394POPE   HH1 4516   1.428   3.430  11.338  0.0660  0.0128  0.1339
  394POPE   PH2 4517   1.584   3.731  11.300 -0.0627 -0.0318 -0.0469
  394POPE   GL3 4518   1.426   3.827  11.033 -0.2192  0.4580 -0.3801
  394POPE   E14 4519   1.134   3.961  11.031 -0.0530  0.0068  0.1007
  394POPE   E25 4520   1.587   3.787  10.710 -0.0933  0.0649  0.2007
  394POPE   S16 4521   0.964   4.264  10.853  0.1081  0.2913  0.0347
  394POPE   S17 4522   1.410   3.781  10.377 -0.0316  0.2884  0.0828
  394POPE   SD8 4523   0.999   4.498  10.607 -0.2205 -0.0623 -0.1465
  394POPE   SD9 4524   1.229   3.577  10.200  0.3348 -0.2812  0.3450
  394POPE  SD10 4525   1.075   4.462  10.271 -0.1420 -0.3156  0.1650
  394POPE  SD11 4526   1.286   3.401   9.917  0.0540  0.0617  0.1614
  394POPE  SM12 4527   1.223   4.261  10.035 -0.0901  0.2211 -0.1350
  394POPE  SM13 4528   1.337   3.188   9.648 -0.2966  0.1344  0.0706
  394POPE  SM14 4529   1.304   4.009   9.877 -0.1242 -0.1876  0.3696
  394POPE  SM15 4530   1.264   3.114   9.591 -0.0472  0.0564  0.1135
  395POPE   HH1 4531   3.623   3.219  11.239  0.1104 -0.0961 -0.1602
  395POPE   PH2 4532   3.426   2.988  11.132  0.1417  0.1756  0.0643
  395POPE   GL3 4533   3.152   3.054  10.928 -0.0390 -0.1384  0.1280
  395POPE   E14 4534   3.166   3.378  10.833 -0.4087  0.1122 -0.1505
  395POPE   E25 4535   2.859   2.842  10.934  0.1809 -0.0366  0.1343
  395POPE   S16 4536   3.458   3.651  10.843 -0.2388  0.4261  0.2028
  395POPE   S17 4537   2.785   2.552  10.724 -0.2287  0.1707 -0.1207
  395POPE   SD8 4538   3.527   3.868  10.619 -0.1154  0.2298  0.1366
  395POPE   SD9 4539   3.052   2.447  10.512  0.3179 -0.0743 -0.1225
  395POPE  SD10 4540   3.384   4.022  10.360 -0.0516 -0.1765  0.1949
  395POPE  SD11 4541   3.182   2.501  10.219 -0.0836  0.3387  0.0114
  395POPE  SM12 4542   3.082   4.090  10.239  0.1773 -0.0248  0.1463
  395POPE  SM13 4543   3.255   2.566   9.908 -0.3968  0.3771 -0.1879
  395POPE  SM14 4544   2.916   4.058   9.937  0.1140  0.2099 -0.1228
  395POPE  SM15 4545   3.230   2.551   9.823  0.1221 -0.0554 -0.1802
  396POPE   HH1 4546   5.286  15.153  11.306  0.2509  0.2138  0.1986
  396POPE   PH2 4547   5.600  15.082  11.376 -0.1019 -0.0208  0.2359
  396POPE   GL3 4548   5.618  14.793  11.253  0.0649  0.0118 -0.0355
  396POPE   E14 4549   5.356  14.578  11.253  0.1397 -0.0484  0.0467
  396POPE   E25 4550   5.771  14.759  10.940 -0.0403 -0.1453 -0.1398
  396POPE   S16 4551   5.055  14.364  11.034 -0.0849 -0.2668 -0.3252
  396POPE   S17 4552   5.807  14.944  10.622 -0.3578  0.0702  0.0332
  396POPE   SD8 4553   4.941  14.220  10.754  0.0701  0.5571 -0.0246
  396POPE   SD9 4554   5.635  15.143  10.424  0.0608 -0.4089 -0.3103
  396POPE  SD10 4555   4.986  14.028  10.522  0.1468 -0.0103  0.0727
  396POPE  SD11 4556   5.531  15.307  10.134  0.1399 -0.1690 -0.0229
  396POPE  SM12 4557   5.103  13.839  10.269  0.1340 -0.1667 -0.2258
  396POPE  SM13 4558   5.387  15.311   9.816  0.0402 -0.1856  0.3954
  396POPE  SM14 4559   5.261  13.837   9.975 -0.3747 -0.1461 -0.4002
  396POPE  SM15 4560   5.323  15.308   9.757 -0.1362  0.1354  0.0509
  397POPE   HH1 4561  14.869  15.716  11.482 -0.1160  0.3956 -0.2333
  397POPE   PH2 4562  14.995  15.428  11.552  0.1041  0.2691  0.0677
  397POPE   GL3 4563  14.996  15.371  11.218  0.1570  0.2640  0.2365
  397POPE   E14 4564  15.237  15.413  11.007 -0.2396  0.1497 -0.1627
  397POPE   E25 4565  14.760  15.171  11.056 -0.2626 -0.3056  0.1242
  397POPE   S16 4566  15.459  15.705  10.883 -0.0931  0.0916  0.0942
  397POPE   S17 4567  14.653  15.239  10.679 -0.0643 -0.5283 -0.2806
  397POPE   SD8 4568  15.518  16.039  10.814  0.3347  0.0633  0.0715
  397POPE   SD9 4569  14.530  15.428  10.427 -0.1215  0.1062  0.1871
  397POPE  SD10 4570  15.454  16.289  10.626  0.0443 -0.4860  0.5415
  397POPE  SD11 4571  14.599  15.670  10.214  0.3836 -0.0147  0.2468
  397POPE  SM12 4572  15.452  16.342  10.284  0.2905 -0.2075  0.1465
  397POPE  SM13 4573  14.603  15.680   9.888 -0.2462 -0.2541 -0.2710
  397POPE  SM14 4574  15.533  16.419   9.961  0.2604 -0.4089  0.3263
  397POPE  SM15 4575  14.635  15.685   9.779  0.2699 -0.0740  0.1232
  398POPE   HH1 4576  18.709   9.704  11.411 -0.3811 -0.3571  0.2216
  398POPE   PH2 4577  18.589   9.823  11.126 -0.3765  0.1144 -0.1120
  398POPE   GL3 4578  18.371  10.070  11.127 -0.3494  0.4019 -0.1074
  398POPE   E14 4579  18.379  10.399  11.206  0.0862 -0.1589  0.2747
  398POPE   E25 4580  18.048   9.906  11.036  0.1366  0.2779 -0.1045
  398POPE   S16 4581  18.538  10.685  10.962  0.1621  0.1595 -0.1608
  398POPE   S17 4582  17.810   9.718  10.728  0.4368  0.1722  0.1047
  398POPE   SD8 4583  18.501  10.894  10.719 -0.2205  0.1356  0.2163
  398POPE   SD9 4584  17.723   9.682  10.379  0.0504  0.3010  0.0149
  398POPE  SD10 4585  18.495  10.939  10.393 -0.1671 -0.3895 -0.0851
  398POPE  SD11 4586  17.449   9.607  10.151 -0.1900 -0.2293  0.0744
  398POPE  SM12 4587  18.737  10.910  10.190 -0.1049  0.2474  0.1040
  398POPE  SM13 4588  17.375   9.486   9.849 -0.2617 -0.1232  0.1553
  398POPE  SM14 4589   0.009  10.945   9.883  0.2838  0.1583  0.0647
  398POPE  SM15 4590  17.351   9.410   9.784 -0.0957  0.3075 -0.0254
  399POPE   HH1 4591  10.566  12.653  11.799 -0.2197 -0.0700  0.1072
  399POPE   PH2 4592  10.490  12.730  11.489 -0.1385  0.3746  0.0267
  399POPE   GL3 4593  10.588  12.493  11.288 -0.0130 -0.1104 -0.0166
  399POPE   E14 4594  10.422  12.203  11.252  0.0891  0.0074  0.0536
  399POPE   E25 4595  10.792  12.479  10.963  0.1326 -0.0206  0.1040
  399POPE   S16 4596  10.499  12.099  10.860  0.0290  0.1076  0.0834
  399POPE   S17 4597  10.802  12.766  10.652 -0.0071 -0.1604 -0.1286
  399POPE   SD8 4598  10.764  12.038  10.680 -0.1328  0.1585 -0.1448
  399POPE   SD9 4599  10.894  12.945  10.433  0.0460 -0.1251 -0.3546
  399POPE  SD10 4600  10.985  12.189  10.479  0.1291 -0.1978 -0.1310
  399POPE  SD11 4601  10.707  12.885  10.173 -0.1127 -0.5110  0.1678
  399POPE  SM12 4602  10.819  12.393  10.265  0.1780 -0.2333 -0.0942
  399POPE  SM13 4603  10.725  12.829   9.871  0.0002  0.0422  0.2819
  399POPE  SM14 4604  10.611  12.388   9.994  0.0559 -0.1678 -0.0370
  399POPE  SM15 4605  10.748  12.771   9.816 -0.1856  0.1280 -0.6327
  400POPE   HH1 4606  15.415  15.415  11.547 -0.1802  0.1629 -0.2905
  400POPE   PH2 4607  15.622  15.180  11.410 -0.0723 -0.0021 -0.3069
  400POPE   GL3 4608  15.522  15.057  11.121 -0.1701  0.2794  0.3283
  400POPE   E14 4609  15.441  14.736  11.092 -0.0078 -0.0511  0.1495
  400POPE   E25 4610  15.853  14.996  10.968 -0.0147 -0.1753 -0.3462
  400POPE   S16 4611  15.504  14.491  10.789 -0.0860  0.2024 -0.1457
  400POPE   S17 4612  15.868  14.897  10.585 -0.0538 -0.0952 -0.3328
  400POPE   SD8 4613  15.334  14.418  10.494  0.3372 -0.0818  0.0648
  400POPE   SD9 4614  16.054  14.982  10.316 -0.2945 -0.4389 -0.2470
  400POPE  SD10 4615  15.281  14.447  10.203 -0.0809  0.5882  0.1184
  400POPE  SD11 4616  16.175  15.016  10.021 -0.1160 -0.0338  0.1497
  400POPE  SM12 4617  15.343  14.754   9.992 -0.1852  0.1587  0.0551
  400POPE  SM13 4618  16.307  15.062   9.728  0.0366 -0.1144  0.2439
  400POPE  SM14 4619  15.291  15.042   9.803 -0.0080  0.3504  0.0351
  400POPE  SM15 4620  16.376  15.051   9.665 -0.2159  0.3830  0.1137
  401POPE   HH1 4621  12.615  15.754  11.118 -0.1551 -0.1249  0.1480
  401POPE   PH2 4622  12.310  15.718  11.188  0.0647 -0.1156 -0.1467
  401POPE   GL3 4623  12.115  15.518  10.978 -0.2653 -0.5136 -0.1436
  401POPE   E14 4624  12.039  15.550  10.656  0.1411  0.0425  0.0059
  401POPE   E25 4625  11.935  15.241  11.059  0.3088 -0.0353 -0.3731
  401POPE   S16 4626  12.159  15.384  10.312 -0.1850  0.0586  0.2501
  401POPE   S17 4627  11.767  15.042  10.776 -0.1848  0.1385  0.2926
  401POPE   SD8 4628  12.415  15.235  10.148 -0.1186 -0.0471 -0.2653
  401POPE   SD9 4629  11.568  14.866  10.592 -0.2312 -0.3437  0.0059
  401POPE  SD10 4630  12.322  15.079   9.881  0.0088 -0.0933 -0.3801
  401POPE  SD11 4631  11.401  14.744  10.310 -0.0486 -0.1461  0.3643
  401POPE  SM12 4632  12.163  15.079   9.583  0.1877  0.3538 -0.1574
  401POPE  SM13 4633  11.462  14.607   9.984  0.4902  0.1827 -0.1566
  401POPE  SM14 4634  11.961  14.910   9.375 -0.1183 -0.0238  0.2062
  401POPE  SM15 4635  11.426  14.579   9.913  0.2363 -0.1604  0.2451
  402POPE   HH1 4636   4.870  10.203  11.809 -0.1204 -0.3010 -0.1049
  402POPE   PH2 4637   4.930   9.933  11.660 -0.1397  0.2773 -0.2268
  402POPE   GL3 4638   4.720   9.661  11.533  0.0051 -0.2550 -0.1268
  402POPE   E14 4639   4.402   9.593  11.516 -0.1036  0.1713  0.2069
  402POPE   E25 4640   4.894   9.603  11.205 -0.0063  0.1482  0.1316
  402POPE   S16 4641   4.180   9.633  11.160 -0.3985 -0.0267 -0.1398
  402POPE   S17 4642   5.106   9.679  10.887  0.0765 -0.1144  0.1163
  402POPE   SD8 4643   4.077   9.445  10.907  0.1433  0.0816 -0.1377
  402POPE   SD9 4644   5.123   9.879  10.597 -0.3402 -0.2098  0.0542
  402POPE  SD10 4645   3.930   9.386  10.628 -0.2039 -0.1398 -0.0061
  402POPE  SD11 4646   5.101  10.031  10.312 -0.0375 -0.0158  0.2663
  402POPE  SM12 4647   4.003   9.497  10.299 -0.0409 -0.2058 -0.1310
  402POPE  SM13 4648   5.118   9.880  10.039  0.2485 -0.5056 -0.0179
  402POPE  SM14 4649   4.104   9.488   9.980  0.0151 -0.0849 -0.0668
  402POPE  SM15 4650   5.100   9.890   9.923  0.3972  0.0696 -0.1081
  403POPE   HH1 4651  17.802   9.936  11.424 -0.3452 -0.1047  0.1102
  403POPE   PH2 4652  17.985  10.191  11.510  0.0267  0.1104  0.0832
  403POPE   GL3 4653  17.850  10.513  11.426 -0.1305  0.1755  0.0488
  403POPE   E14 4654  17.678  10.762  11.530 -0.2125 -0.0101  0.0273
  403POPE   E25 4655  17.941  10.581  11.057 -0.0107  0.1095  0.0307
  403POPE   S16 4656  17.612  10.987  11.272  0.2453 -0.2560 -0.1200
  403POPE   S17 4657  18.142  10.464  10.765  0.3357 -0.0835 -0.0244
  403POPE   SD8 4658  17.680  11.219  11.002  0.2533 -0.1078 -0.6784
  403POPE   SD9 4659  18.366  10.537  10.519 -0.0832 -0.0246  0.2954
  403POPE  SD10 4660  17.619  11.337  10.706 -0.2018 -0.2129 -0.1490
  403POPE  SD11 4661  18.421  10.393  10.216  0.1408  0.0126  0.2613
  403POPE  SM12 4662  17.413  11.347  10.452 -0.1820 -0.0587  0.0116
  403POPE  SM13 4663  18.449  10.449   9.902  0.1244 -0.4311  0.1406
  403POPE  SM14 4664  17.226  11.353  10.138 -0.0378  0.0711 -0.0212
  403POPE  SM15 4665  18.437  10.447   9.831  0.1926  0.1682 -0.1717
  404POPE   HH1 4666  17.734  14.447  11.474 -0.5207 -0.0605 -0.2678
  404POPE   PH2 4667  18.040  14.488  11.362 -0.0034 -0.0040 -0.0414
  404POPE   GL3 4668  18.097  14.793  11.214  0.0278 -0.1335 -0.4015
  404POPE   E14 4669  18.083  15.077  11.367  0.2533 -0.1432  0.1331
  404POPE   E25 4670  18.201  14.948  10.874 -0.3384 -0.0200  0.1249
  404POPE   S16 4671  18.160  15.415  11.164 -0.2922 -0.0990 -0.2096
  404POPE   S17 4672  18.280  14.978  10.465 -0.0004  0.0175 -0.0990
  404POPE   SD8 4673  18.215  15.524  10.868  0.1827  0.1013 -0.0254
  404POPE   SD9 4674  18.362  14.947  10.147  0.0816  0.0704 -0.3880
  404POPE  SD10 4675  18.150  15.456  10.523  0.3071 -0.0488 -0.2018
  404POPE  SD11 4676  18.601  14.837   9.985 -0.4547 -0.3244 -0.1736
  404POPE  SM12 4677  17.977  15.281  10.296  0.0404 -0.2522 -0.2417
  404POPE  SM13 4678  18.657  14.763   9.659  0.3181 -0.1987 -0.0858
  404POPE  SM14 4679  17.916  15.070  10.011  0.2262 -0.4505 -0.4316
  404POPE  SM15 4680  18.641  14.744   9.588 -0.0095 -0.2838  0.0240
  405POPE   HH1 4681   5.956   4.802  11.751  0.1770  0.4186  0.0797
  405POPE   PH2 4682   5.933   4.800  11.425 -0.1205 -0.0259  0.2268
  405POPE   GL3 4683   6.079   4.594  11.203 -0.1265 -0.2357  0.0261
  405POPE   E14 4684   6.407   4.544  11.253  0.3428 -0.1917  0.1337
  405POPE   E25 4685   6.056   4.622  10.838  0.1210  0.0331 -0.0820
  405POPE   S16 4686   6.716   4.675  11.078 -0.1506  0.3474 -0.0774
  405POPE   S17 4687   6.214   4.605  10.532 -0.0771 -0.5707 -0.3643
  405POPE   SD8 4688   6.943   4.578  10.857 -0.1030  0.2801  0.0631
  405POPE   SD9 4689   6.389   4.684  10.249  0.1212  0.2401  0.0954
  405POPE  SD10 4690   7.128   4.680  10.608  0.0246  0.3858  0.2743
  405POPE  SD11 4691   6.298   4.858   9.964 -0.3056 -0.0175 -0.1284
  405POPE  SM12 4692   7.180   4.859  10.296  0.2623 -0.0058 -0.2171
  405POPE  SM13 4693   6.264   4.796   9.631  0.0190  0.0173 -0.0246
  405POPE  SM14 4694   7.111   4.942   9.980 -0.2120  0.1457 -0.0294
  405POPE  SM15 4695   6.217   4.853   9.548  0.0807 -0.2926  0.0961
  406POPE   HH1 4696   1.391   0.492  11.417  0.1109 -0.3251 -0.1083
  406POPE   PH2 4697   1.481   0.195  11.408  0.0068 -0.1684  0.0799
  406POPE   GL3 4698   1.726   0.107  11.140 -0.0294 -0.0432  0.2319
  406POPE   E14 4699   1.919  18.629  11.122  0.0686 -0.2636  0.1987
  406POPE   E25 4700   1.729   0.239  10.823  0.0421 -0.0245  0.0414
  406POPE   S16 4701   2.094  18.540  10.786  0.1120 -0.2918  0.0772
  406POPE   S17 4702   1.943   0.181  10.529 -0.0091 -0.0336 -0.1120
  406POPE   SD8 4703   2.256  18.586  10.506  0.0957 -0.2815  0.5663
  406POPE   SD9 4704   1.838   0.034  10.232 -0.2778  0.2166  0.2003
  406POPE  SD10 4705   2.244  18.524  10.179  0.0471 -0.3582  0.0612
  406POPE  SD11 4706   1.736  18.555  10.017  0.2929 -0.0393  0.1631
  406POPE  SM12 4707   2.145  18.332   9.911  0.0233  0.1251 -0.5421
  406POPE  SM13 4708   1.606  18.603   9.733  0.0507  0.1064 -0.0370
  406POPE  SM14 4709   2.043  18.317   9.589 -0.0086 -0.0072 -0.3782
  406POPE  SM15 4710   1.642  18.577   9.644  0.0551 -0.4074 -0.1575
  407POPE   HH1 4711   4.861   3.150  11.462 -0.1160 -0.2835 -0.0080
  407POPE   PH2 4712   4.692   2.875  11.436 -0.1597 -0.0053  0.3416
  407POPE   GL3 4713   4.610   2.776  11.094 -0.2697 -0.0554  0.1661
  407POPE   E14 4714   4.333   2.652  10.992 -0.1165  0.1013 -0.0635
  407POPE   E25 4715   4.816   2.990  10.864 -0.0138 -0.1235  0.1707
  407POPE   S16 4716   4.164   2.504  10.625  0.1614  0.1236 -0.0051
  407POPE   S17 4717   4.699   3.243  10.493 -0.1777 -0.0363 -0.0788
  407POPE   SD8 4718   4.221   2.191  10.463 -0.3738 -0.0875  0.1095
  407POPE   SD9 4719   4.535   3.261  10.198 -0.1420  0.1174 -0.2226
  407POPE  SD10 4720   4.202   1.950  10.232  0.1523 -0.0027  0.1324
  407POPE  SD11 4721   4.268   3.283  10.007  0.2767 -0.0457  0.1135
  407POPE  SM12 4722   4.281   2.025   9.908  0.6837  0.0791  0.1587
  407POPE  SM13 4723   3.968   3.183   9.892 -0.1176  0.0163  0.0378
  407POPE  SM14 4724   4.227   2.331   9.775 -0.0736 -0.0890 -0.0334
  407POPE  SM15 4725   3.849   3.192   9.898 -0.2061 -0.3891 -0.2018
  408POPE   HH1 4726  10.921  15.306  11.684 -0.0847 -0.1801 -0.3496
  408POPE   PH2 4727  10.682  15.106  11.584 -0.0278  0.1150  0.0237
  408POPE   GL3 4728  10.842  14.899  11.343 -0.3633  0.0471  0.2329
  408POPE   E14 4729  11.077  14.692  11.465  0.0420 -0.2546  0.0072
  408POPE   E25 4730  10.853  15.054  11.017  0.0975  0.0673  0.1190
  408POPE   S16 4731  11.180  14.355  11.185 -0.0582  0.4122  0.0090
  408POPE   S17 4732  10.779  14.957  10.646 -0.0330 -0.0763  0.2369
  408POPE   SD8 4733  11.487  14.213  11.103  0.0280 -0.3595  0.0828
  408POPE   SD9 4734  10.674  14.974  10.333  0.2283  0.3544  0.3857
  408POPE  SD10 4735  11.559  14.097  10.826 -0.1539 -0.0149  0.0309
  408POPE  SD11 4736  10.578  14.844  10.046 -0.2689 -0.1713  0.0093
  408POPE  SM12 4737  11.473  14.021  10.516  0.1102  0.1503 -0.2169
  408POPE  SM13 4738  10.572  14.855   9.728  0.1871  0.0090  0.1125
  408POPE  SM14 4739  11.479  14.161  10.201  0.1715 -0.0557  0.1196
  408POPE  SM15 4740  10.581  14.796   9.610  0.2735  0.0778 -0.3471
  409POPE   HH1 4741   1.727   1.920  11.414  0.2694 -0.1157  0.2005
  409POPE   PH2 4742   1.486   2.166  11.426 -0.0880 -0.1141  0.0437
  409POPE   GL3 4743   1.511   2.380  11.135 -0.1997  0.0862 -0.1331
  409POPE   E14 4744   1.382   2.685  11.127  0.0628  0.2413  0.0887
  409POPE   E25 4745   1.278   2.213  10.878 -0.0736  0.4191 -0.1802
  409POPE   S16 4746   1.296   2.824  10.741 -0.0366  0.1096 -0.1654
  409POPE   S17 4747   1.309   1.979  10.532  0.1753 -0.0730  0.0486
  409POPE   SD8 4748   1.115   2.995  10.557 -0.0543 -0.1512  0.1511
  409POPE   SD9 4749   1.415   1.917  10.211  0.1994  0.2285  0.0862
  409POPE  SD10 4750   1.025   3.072  10.241  0.2401 -0.3428  0.0557
  409POPE  SD11 4751   1.270   1.759   9.968  0.0696 -0.1305  0.0938
  409POPE  SM12 4752   1.028   2.868   9.929  0.2503 -0.2694  0.0031
  409POPE  SM13 4753   1.074   1.744   9.699 -0.1415  0.4640 -0.4635
  409POPE  SM14 4754   1.120   2.598   9.727  0.1198 -0.0926  0.0631
  409POPE  SM15 4755   1.003   1.731   9.694 -0.1555 -0.0699  0.1421
  410POPE   HH1 4756   5.646  12.732  11.375 -0.0356  0.0256  0.0416
  410POPE   PH2 4757   5.872  12.917  11.537 -0.0272  0.0530 -0.1312
  410POPE   GL3 4758   6.170  12.931  11.370 -0.4567  0.0666  0.0223
  410POPE   E14 4759   6.175  13.238  11.228  0.1017  0.1497  0.1141
  410POPE   E25 4760   6.339  12.700  11.130 -0.0415  0.1873 -0.0456
  410POPE   S16 4761   5.969  13.592  11.187  0.0785 -0.1425 -0.2680
  410POPE   S17 4762   6.392  12.754  10.744 -0.0119 -0.0450 -0.2026
  410POPE   SD8 4763   5.765  13.829  11.074 -0.2486  0.5478 -0.0252
  410POPE   SD9 4764   6.320  12.607  10.417  0.2687 -0.2640 -0.1945
  410POPE  SD10 4765   5.586  13.933  10.817  0.3046  0.1432 -0.2655
  410POPE  SD11 4766   6.306  12.366  10.211  0.1545 -0.7101  0.2888
  410POPE  SM12 4767   5.560  13.991  10.472  0.0587 -0.1440  0.2651
  410POPE  SM13 4768   6.313  12.341   9.870  0.3243  0.3786 -0.4637
  410POPE  SM14 4769   5.667  13.982  10.152  0.2278 -0.2462 -0.0816
  410POPE  SM15 4770   6.338  12.265   9.825  0.0979  0.0578  0.1631
  411POPE   HH1 4771  13.501   0.373  11.472  0.1650  0.3652  0.0423
  411POPE   PH2 4772  13.355   0.131  11.298  0.0534 -0.1950  0.1387
  411POPE   GL3 4773  13.336   0.159  10.961 -0.0713  0.1940 -0.1581
  411POPE   E14 4774  13.048   0.268  10.867 -0.1242 -0.2501 -0.3670
  411POPE   E25 4775  13.498   0.355  10.726 -0.2769  0.0361 -0.1360
  411POPE   S16 4776  13.038   0.400  10.492  0.2831 -0.0488 -0.3187
  411POPE   S17 4777  13.514   0.317  10.310  0.0387 -0.0102 -0.2810
  411POPE   SD8 4778  12.903   0.533  10.216 -0.2645 -0.0399  0.1987
  411POPE   SD9 4779  13.474   0.320  10.007 -0.0746 -0.1225  0.2052
  411POPE  SD10 4780  12.906   0.521   9.875 -0.1318  0.0482 -0.0158
  411POPE  SD11 4781  13.682   0.391   9.745 -0.0044 -0.1782  0.0526
  411POPE  SM12 4782  13.046   0.513   9.521 -0.1472  0.3875 -0.1369
  411POPE  SM13 4783  13.798   0.374   9.429  0.1118 -0.3272 -0.0614
  411POPE  SM14 4784  13.296   0.549   9.274  0.0710 -0.1237 -0.2146
  411POPE  SM15 4785  13.813   0.436   9.380 -0.0814 -0.2816 -0.0288
  412POPE   HH1 4786   7.024   7.977  11.579 -0.0389 -0.0138 -0.0393
  412POPE   PH2 4787   6.753   7.791  11.585 -0.0257 -0.1492 -0.1106
  412POPE   GL3 4788   6.700   7.722  11.243 -0.2131  0.3224 -0.0652
  412POPE   E14 4789   6.814   7.643  10.947 -0.2560  0.0245  0.1879
  412POPE   E25 4790   6.354   7.782  11.182  0.3247 -0.2417  0.2762
  412POPE   S16 4791   6.968   7.716  10.637 -0.2104  0.5751  0.0351
  412POPE   S17 4792   6.417   7.768  10.794 -0.1552 -0.4421  0.1923
  412POPE   SD8 4793   7.257   7.805  10.441  0.0990 -0.0751  0.1593
  412POPE   SD9 4794   6.354   7.717  10.481 -0.0196  0.1718 -0.2443
  412POPE  SD10 4795   7.283   7.784  10.120  0.0439 -0.2589  0.2272
  412POPE  SD11 4796   6.170   7.856  10.252  0.1803  0.1003 -0.0525
  412POPE  SM12 4797   7.107   7.726   9.891 -0.3933 -0.1234  0.1081
  412POPE  SM13 4798   6.063   7.827   9.963  0.1559  0.1039  0.3626
  412POPE  SM14 4799   6.862   7.617   9.676  0.0357  0.0469  0.4045
  412POPE  SM15 4800   5.999   7.785   9.875  0.3981  0.2140  0.1734
  413POPE   HH1 4801   5.231  16.722  11.641  0.2075 -0.2995 -0.0854
  413POPE   PH2 4802   5.331  16.675  11.323  0.0615 -0.0118  0.2111
  413POPE   GL3 4803   5.129  16.916  11.177 -0.2093  0.0477 -0.2319
  413POPE   E14 4804   4.819  16.952  11.246  0.2831  0.3460 -0.0860
  413POPE   E25 4805   5.188  17.192  10.944  0.0231 -0.0629  0.2203
  413POPE   S16 4806   4.600  17.093  10.944 -0.2957 -0.1034 -0.0462
  413POPE   S17 4807   5.386  17.186  10.588  0.1861 -0.3254 -0.2438
  413POPE   SD8 4808   4.467  17.365  10.818 -0.0689  0.1904 -0.2693
  413POPE   SD9 4809   5.389  17.317  10.290  0.1211  0.2483 -0.0580
  413POPE  SD10 4810   4.365  17.531  10.538 -0.1665 -0.1709  0.2155
  413POPE  SD11 4811   5.308  17.231   9.980 -0.1742  0.2464  0.2029
  413POPE  SM12 4812   4.454  17.631  10.221  0.3488  0.0675  0.4536
  413POPE  SM13 4813   5.417  17.178   9.650  0.4794  0.0687  0.1184
  413POPE  SM14 4814   4.353  17.773   9.940 -0.1696 -0.0652  0.4114
  413POPE  SM15 4815   5.430  17.140   9.561  0.2043  0.2098  0.2407
  414POPE   HH1 4816   3.048   5.809  11.558 -0.2325  0.3277  0.0452
  414POPE   PH2 4817   3.076   5.503  11.682 -0.0988 -0.0554 -0.0736
  414POPE   GL3 4818   3.200   5.281  11.472 -0.1575 -0.0759 -0.4204
  414POPE   E14 4819   3.431   5.056  11.505 -0.0443 -0.0765  0.2800
  414POPE   E25 4820   3.221   5.246  11.111  0.1469 -0.0672 -0.0942
  414POPE   S16 4821   3.719   5.089  11.198  0.0528  0.1892 -0.5205
  414POPE   S17 4822   2.975   5.282  10.767 -0.0225 -0.4549  0.3231
  414POPE   SD8 4823   3.886   5.234  10.931  0.1250  0.1556  0.0225
  414POPE   SD9 4824   2.978   5.578  10.571  0.0589 -0.1684 -0.1505
  414POPE  SD10 4825   3.982   5.394  10.689 -0.1679  0.0501  0.5304
  414POPE  SD11 4826   2.897   5.846  10.371 -0.2598 -0.2605 -0.0582
  414POPE  SM12 4827   3.909   5.542  10.383 -0.2892  0.2475  0.3592
  414POPE  SM13 4828   3.044   6.080  10.182  0.2873  0.0231 -0.2457
  414POPE  SM14 4829   3.980   5.646  10.059 -0.1873 -0.1014  0.4362
  414POPE  SM15 4830   3.115   6.088  10.122  0.0185 -0.1007  0.3202
  415POPE   HH1 4831  16.687  10.676  11.513 -0.2609  0.1785  0.0042
  415POPE   PH2 4832  16.909  10.789  11.303  0.0690  0.1427  0.1486
  415POPE   GL3 4833  17.015  10.469  11.202 -0.2968  0.1390  0.3012
  415POPE   E14 4834  16.746  10.270  11.131 -0.0534  0.2106 -0.1139
  415POPE   E25 4835  17.338  10.557  11.074 -0.3166  0.1795 -0.1873
  415POPE   S16 4836  16.612  10.108  10.835 -0.3609  0.4137  0.0557
  415POPE   S17 4837  17.494  10.517  10.718  0.1259 -0.2436 -0.2171
  415POPE   SD8 4838  16.426   9.849  10.806 -0.2579  0.2548  0.1333
  415POPE   SD9 4839  17.634  10.449  10.439 -0.2609 -0.5131 -0.1619
  415POPE  SD10 4840  16.474   9.645  10.558  0.0420  0.2312 -0.2604
  415POPE  SD11 4841  17.854  10.555  10.164  0.3170 -0.1671  0.2523
  415POPE  SM12 4842  16.575   9.793  10.244  0.1404 -0.4789 -0.3401
  415POPE  SM13 4843  17.928  10.643   9.863  0.1328 -0.1240  0.2155
  415POPE  SM14 4844  16.539   9.730   9.904 -0.1492 -0.2895  0.2342
  415POPE  SM15 4845  17.934  10.687   9.808  0.0847  0.4955  0.4230
  416POPC   CH1 4846  16.460   2.799  11.624  0.0931 -0.1162 -0.2489
  416POPC   PH2 4847  16.243   3.155  11.665 -0.3437  0.1515 -0.1003
  416POPC   GL3 4848  16.132   3.188  11.335 -0.4604  0.0424  0.0957
  416POPC   E14 4849  15.822   3.275  11.222  0.0219  0.1232 -0.1581
  416POPC   E25 4850  16.357   3.058  11.057 -0.0751 -0.1890 -0.0074
  416POPC   S16 4851  15.828   3.503  10.877  0.0528 -0.5119  0.1682
  416POPC   S17 4852  16.375   2.745  10.809 -0.0172  0.0326 -0.2571
  416POPC   SD8 4853  15.698   3.684  10.620  0.2249 -0.5509 -0.1116
  416POPC   SD9 4854  16.236   2.625  10.530  0.1789  0.0088  0.2092
  416POPC  SD10 4855  15.680   3.745  10.287 -0.0086  0.3936  0.1266
  416POPC  SD11 4856  16.147   2.434  10.226  0.1606 -0.4818 -0.0305
  416POPC  SM12 4857  15.810   3.950  10.057 -0.2396  0.3875 -0.3851
  416POPC  SM13 4858  16.163   2.483   9.899  0.2567 -0.1347 -0.1780
  416POPC  SM14 4859  15.806   4.157   9.788 -0.0605  0.1348  0.3366
  416POPC  SM15 4860  16.165   2.461   9.814  0.2197 -0.1197 -0.0654
  417POPC   CH1 4861  13.756  12.137  11.986 -0.2777  0.1753 -0.0652
  417POPC   PH2 4862  13.599  12.396  11.691  0.1680 -0.2680  0.0412
  417POPC   GL3 4863  13.383  12.294  11.432 -0.0946  0.0463 -0.0544
  417POPC   E14 4864  13.422  11.961  11.323 -0.2031 -0.0978 -0.0921
  417POPC   E25 4865  13.289  12.510  11.132 -0.0076  0.0692 -0.1879
  417POPC   S16 4866  13.459  11.677  11.047 -0.0669  0.0713  0.2295
  417POPC   S17 4867  13.176  12.472  10.754  0.2621  0.0450  0.3115
  417POPC   SD8 4868  13.735  11.643  10.792  0.2001  0.0580 -0.0378
  417POPC   SD9 4869  13.011  12.353  10.506 -0.1617  0.1257  0.4166
  417POPC  SD10 4870  13.830  11.646  10.472 -0.5371  0.2047 -0.3246
  417POPC  SD11 4871  12.872  12.300  10.213 -0.2300  0.0389  0.0196
  417POPC  SM12 4872  13.609  11.756  10.208 -0.3971 -0.0999  0.1667
  417POPC  SM13 4873  12.879  12.256   9.894 -0.3094 -0.2230 -0.2699
  417POPC  SM14 4874  13.458  11.746   9.895  0.0345  0.1497  0.4406
  417POPC  SM15 4875  12.862  12.312   9.839  0.2861 -0.0990  0.0257
  418POPC   CH1 4876   8.644   9.863  11.974 -0.0509  0.1938  0.2678
  418POPC   PH2 4877   8.980   9.656  11.788  0.2516 -0.0681  0.0221
  418POPC   GL3 4878   9.051   9.762  11.457  0.0134  0.4532 -0.0074
  418POPC   E14 4879   9.317   9.942  11.348 -0.0345 -0.3389  0.0959
  418POPC   E25 4880   8.853   9.525  11.321 -0.0788  0.3538 -0.0319
  418POPC   S16 4881   9.441  10.154  11.039  0.1827  0.5259 -0.1564
  418POPC   S17 4882   8.695   9.453  10.945 -0.0107  0.0038 -0.2243
  418POPC   SD8 4883   9.424  10.277  10.688 -0.4368 -0.3992  0.1242
  418POPC   SD9 4884   8.827   9.234  10.757 -0.0938 -0.0359  0.2312
  418POPC  SD10 4885   9.323  10.259  10.405 -0.1867  0.0147 -0.1534
  418POPC  SD11 4886   8.814   9.162  10.434 -0.2995  0.0494 -0.1822
  418POPC  SM12 4887   9.119  10.123  10.195 -0.0044  0.3885 -0.2319
  418POPC  SM13 4888   8.873   9.048  10.136 -0.2371  0.4004 -0.0027
  418POPC  SM14 4889   9.002   9.895   9.966  0.2274 -0.0702  0.0195
  418POPC  SM15 4890   8.856   8.953  10.081  0.0324  0.0090  0.0576
  419POPC   CH1 4891  18.015   1.752  11.681 -0.2144 -0.1046  0.1556
  419POPC   PH2 4892  18.393   1.622  11.500  0.1617 -0.0017  0.0700
  419POPC   GL3 4893  18.418   1.299  11.356 -0.2129  0.0762 -0.3132
  419POPC   E14 4894  18.663   1.096  11.390 -0.2628 -0.1442 -0.1841
  419POPC   E25 4895  18.174   1.186  11.139 -0.1747  0.1158  0.3355
  419POPC   S16 4896   0.103   0.962  11.081 -0.4164  0.1143 -0.4190
  419POPC   S17 4897  18.047   1.168  10.730  0.1972  0.1494 -0.0496
  419POPC   SD8 4898   0.296   0.789  10.908  0.0460  0.0873  0.3229
  419POPC   SD9 4899  17.809   1.275  10.524  0.3139 -0.0745  0.2478
  419POPC  SD10 4900   0.511   0.871  10.680  0.1441 -0.1869  0.1148
  419POPC  SD11 4901  17.750   1.464  10.240 -0.3933 -0.0825 -0.2148
  419POPC  SM12 4902   0.468   1.095  10.421  0.1182 -0.2009  0.0772
  419POPC  SM13 4903  17.842   1.473   9.917  0.0645 -0.1226 -0.0439
  419POPC  SM14 4904   0.548   1.197  10.088 -0.2483  0.3615 -0.0740
  419POPC  SM15 4905  17.908   1.431   9.865 -0.0397 -0.1121 -0.2987
  420POPC   CH1 4906  18.409  12.677  12.016  0.2209 -0.1902  0.2411
  420POPC   PH2 4907  18.077  12.439  11.793 -0.0835 -0.1186  0.3162
  420POPC   GL3 4908  17.766  12.501  11.606 -0.0130  0.0849 -0.0685
  420POPC   E14 4909  17.680  12.408  11.297 -0.3025  0.3662 -0.3794
  420POPC   E25 4910  17.692  12.870  11.610  0.2289  0.2571  0.4152
  420POPC   S16 4911  17.896  12.427  10.988 -0.0546  0.1898 -0.4002
  420POPC   S17 4912  17.437  12.981  11.285 -0.1995 -0.0950 -0.0641
  420POPC   SD8 4913  17.844  12.555  10.684  0.1148 -0.1488  0.2306
  420POPC   SD9 4914  17.576  12.925  10.950  0.0145  0.2016 -0.0135
  420POPC  SD10 4915  17.980  12.574  10.402 -0.0088  0.2346 -0.0544
  420POPC  SD11 4916  17.561  12.913  10.593 -0.1205  0.0135  0.1055
  420POPC  SM12 4917  18.093  12.482  10.127 -0.2155  0.2439 -0.1177
  420POPC  SM13 4918  17.516  12.907  10.250 -0.2106 -0.3374  0.3485
  420POPC  SM14 4919  17.937  12.394   9.879  0.0614  0.2291 -0.1829
  420POPC  SM15 4920  17.530  12.870  10.174  0.0301  0.3237 -0.2056
  421POPC   CH1 4921   3.520  11.732  12.167 -0.1993 -0.2048 -0.0845
  421POPC   PH2 4922   3.576  11.999  11.819 -0.2550 -0.1745 -0.0423
  421POPC   GL3 4923   3.522  12.037  11.509  0.2527 -0.2562 -0.0942
  421POPC   E14 4924   3.306  12.129  11.265 -0.0985 -0.1591  0.1188
  421POPC   E25 4925   3.785  11.856  11.352 -0.2099  0.2146  0.0557
  421POPC   S16 4926   3.260  12.050  10.898 -0.1230 -0.3328  0.2264
  421POPC   S17 4927   4.114  11.942  11.197 -0.0758  0.2798 -0.0832
  421POPC   SD8 4928   3.156  11.809  10.703 -0.1864 -0.0145  0.1751
  421POPC   SD9 4929   4.373  11.816  11.021  0.1374  0.6445  0.0324
  421POPC  SD10 4930   3.188  11.756  10.376 -0.1791  0.1961  0.2874
  421POPC  SD11 4931   4.520  11.761  10.732  0.1086  0.1541 -0.3937
  421POPC  SM12 4932   3.069  11.880  10.076 -0.1407 -0.1501  0.4021
  421POPC  SM13 4933   4.620  11.563  10.481 -0.3717 -0.3407 -0.0856
  421POPC  SM14 4934   3.015  12.132   9.840  0.0991  0.1230 -0.3418
  421POPC  SM15 4935   4.621  11.485  10.397  0.1240  0.2737  0.0813
  422POPC   CH1 4936   0.432  17.804  11.594 -0.2205 -0.2201 -0.0214
  422POPC   PH2 4937   0.143  18.105  11.500  0.2378 -0.2804  0.2762
  422POPC   GL3 4938   0.160  18.169  11.173 -0.2597  0.2586  0.1137
  422POPC   E14 4939  18.768  18.433  11.042  0.0294  0.0832 -0.2018
  422POPC   E25 4940   0.230  17.835  11.016  0.2564  0.0626 -0.2451
  422POPC   S16 4941   0.083   0.013  10.924 -0.0350 -0.1500 -0.0015
  422POPC   S17 4942  18.778  17.645  10.742  0.2365 -0.2686  0.2798
  422POPC   SD8 4943   0.216   0.263  10.708 -0.0577 -0.2419 -0.1837
  422POPC   SD9 4944  18.643  17.669  10.416 -0.1858  0.1255 -0.1755
  422POPC  SD10 4945   0.332   0.476  10.504 -0.2178  0.1095 -0.2424
  422POPC  SD11 4946  18.589  17.603  10.104  0.0744  0.0477 -0.1167
  422POPC  SM12 4947   0.371   0.565  10.204 -0.4393 -0.0306  0.0727
  422POPC  SM13 4948  18.643  17.556   9.792 -0.1389  0.1202 -0.3313
  422POPC  SM14 4949   0.372   0.509   9.865 -0.0347  0.2414  0.0437
  422POPC  SM15 4950  18.643  17.540   9.707 -0.0362 -0.0824 -0.0454
  423POPC   CH1 4951  11.014  14.226  11.781 -0.1553  0.1181  0.0248
  423POPC   PH2 4952  11.279  13.883  11.802  0.0891  0.0114 -0.0330
  423POPC   GL3 4953  11.454  13.842  11.475  0.3794  0.2138 -0.1455
  423POPC   E14 4954  11.777  13.748  11.398  0.1059  0.1507  0.1417
  423POPC   E25 4955  11.241  13.751  11.211 -0.1753 -0.1989 -0.1623
  423POPC   S16 4956  12.021  13.873  11.055  0.5165  0.0853  0.0519
  423POPC   S17 4957  11.128  13.967  10.903  0.4126  0.2308  0.0174
  423POPC   SD8 4958  12.252  13.984  10.843 -0.2911 -0.1467 -0.1024
  423POPC   SD9 4959  10.967  14.083  10.631  0.2417  0.2920 -0.2821
  423POPC  SD10 4960  12.388  13.912  10.529 -0.2876  0.0599 -0.2380
  423POPC  SD11 4961  10.874  13.958  10.343  0.1152  0.1448 -0.0505
  423POPC  SM12 4962  12.339  13.797  10.201 -0.2163  0.3559 -0.0195
  423POPC  SM13 4963  10.991  13.934  10.025 -0.1663 -0.2201  0.3784
  423POPC  SM14 4964  12.334  13.802   9.848  0.2131  0.0202 -0.2096
  423POPC  SM15 4965  10.984  13.985   9.909  0.0259  0.2581 -0.4124
  424POPC   CH1 4966  17.565  15.724  11.188 -0.0813  0.0256  0.2739
  424POPC   PH2 4967  17.233  15.966  11.041 -0.1686 -0.1442  0.0092
  424POPC   GL3 4968  17.287  16.325  11.056  0.0706 -0.0706 -0.3557
  424POPC   E14 4969  17.521  16.524  10.957 -0.0149  0.2903  0.1720
  424POPC   E25 4970  16.988  16.475  10.943 -0.3498  0.0298  0.1516
  424POPC   S16 4971  17.524  16.863  10.733 -0.2041 -0.0633 -0.2937
  424POPC   S17 4972  16.777  16.450  10.625  0.1579  0.0870  0.0984
  424POPC   SD8 4973  17.634  16.965  10.448 -0.0565 -0.1675 -0.2037
  424POPC   SD9 4974  16.668  16.239  10.396  0.0328 -0.0523 -0.2132
  424POPC  SD10 4975  17.653  17.138  10.197  0.3113  0.1034  0.3237
  424POPC  SD11 4976  16.624  16.183  10.049 -0.0580 -0.0278  0.3908
  424POPC  SM12 4977  17.592  17.462  10.056 -0.0877  0.1667 -0.2701
  424POPC  SM13 4978  16.519  16.046   9.774  0.1450  0.4330 -0.4227
  424POPC  SM14 4979  17.671  17.588   9.712 -0.4097  0.0404  0.2319
  424POPC  SM15 4980  16.421  16.019   9.683 -0.0065 -0.1286 -0.2655
  425POPC   CH1 4981  11.831  14.335  11.273  0.0647 -0.0095  0.0587
  425POPC   PH2 4982  12.258  14.361  11.393  0.0381  0.0269  0.1553
  425POPC   GL3 4983  12.552  14.357  11.191 -0.1673  0.2148 -0.1396
  425POPC   E14 4984  12.704  14.053  11.264 -0.0013 -0.2167  0.1373
  425POPC   E25 4985  12.590  14.482  10.858  0.2455  0.2703 -0.2188
  425POPC   S16 4986  12.676  13.667  11.073 -0.1522 -0.2787 -0.0395
  425POPC   S17 4987  12.329  14.549  10.563 -0.2357  0.1514 -0.3017
  425POPC   SD8 4988  12.604  13.460  10.831  0.2682  0.3925 -0.3969
  425POPC   SD9 4989  12.319  14.454  10.253  0.0879 -0.1799 -0.0990
  425POPC  SD10 4990  12.537  13.358  10.503 -0.0475 -0.1539 -0.2493
  425POPC  SD11 4991  12.390  14.437   9.931  0.0309  0.0954 -0.1450
  425POPC  SM12 4992  12.718  13.308  10.214  0.3534 -0.2010 -0.1009
  425POPC  SM13 4993  12.366  14.334   9.639 -0.1926 -0.1276 -0.0710
  425POPC  SM14 4994  12.818  13.246   9.907  0.1116 -0.2100 -0.5009
  425POPC  SM15 4995  12.414  14.325   9.530  0.2316 -0.3086 -0.1507
  426POPC   CH1 4996   5.766  14.669  12.109 -0.0625  0.1858 -0.1051
  426POPC   PH2 4997   5.667  14.620  11.690 -0.0090 -0.0898 -0.0162
  426POPC   GL3 4998   5.704  14.320  11.514 -0.1575  0.0288  0.1232
  426POPC   E14 4999   5.462  14.084  11.529 -0.0850  0.1186  0.3000
  426POPC   E25 5000   5.878  14.242  11.196 -0.0658  0.1740 -0.0851
  426POPC   S16 5001   5.277  13.881  11.239  0.1294  0.2928  0.2098
  426POPC   S17 5002   5.623  14.346  10.924 -0.2367  0.4402 -0.0278
  426POPC   SD8 5003   5.203  13.815  10.919  0.2896  0.2193 -0.0860
  426POPC   SD9 5004   5.522  14.553  10.710  0.3721 -0.1511  0.0412
  426POPC  SD10 5005   5.200  13.641  10.652 -0.2338 -0.2836 -0.0496
  426POPC  SD11 5006   5.527  14.617  10.407 -0.0528  0.2594 -0.4295
  426POPC  SM12 5007   5.390  13.508  10.383 -0.2049  0.1863 -0.1114
  426POPC  SM13 5008   5.473  14.790  10.135  0.2142  0.0740  0.1299
  426POPC  SM14 5009   5.600  13.536  10.137 -0.4372 -0.2480  0.0204
  426POPC  SM15 5010   5.456  14.784  10.050 -0.0168 -0.0372 -0.7370
  427POPC   CH1 5011   2.927  13.048  11.692 -0.0104 -0.1909 -0.1656
  427POPC   PH2 5012   3.372  13.105  11.628  0.0762 -0.1619 -0.3279
  427POPC   GL3 5013   3.601  13.284  11.469  0.4178 -0.3035 -0.1375
  427POPC   E14 5014   3.823  13.104  11.295 -0.1753  0.0322  0.1148
  427POPC   E25 5015   3.558  13.464  11.189 -0.0853  0.0784 -0.3325
  427POPC   S16 5016   3.966  13.138  10.960  0.0914 -0.2256 -0.0233
  427POPC   S17 5017   3.162  13.478  11.112 -0.2635 -0.1030 -0.3139
  427POPC   SD8 5018   4.195  13.190  10.699  0.0507  0.2184 -0.1251
  427POPC   SD9 5019   3.086  13.540  10.773 -0.4702  0.0237  0.4248
  427POPC  SD10 5020   4.258  13.364  10.468  0.0977 -0.2613  0.0275
  427POPC  SD11 5021   3.030  13.278  10.553  0.2548 -0.3662  0.0071
  427POPC  SM12 5022   4.107  13.503  10.212 -0.1125  0.2317  0.1312
  427POPC  SM13 5023   3.174  13.163  10.292 -0.1743 -0.2934  0.0172
  427POPC  SM14 5024   3.929  13.587   9.934 -0.0261  0.0759  0.0162
  427POPC  SM15 5025   3.223  13.094  10.233  0.3982  0.5375  0.0582
  428POPC   CH1 5026  15.551   9.667  11.526  0.1497  0.0883  0.0134
  428POPC   PH2 5027  15.132   9.615  11.385 -0.0109 -0.0795 -0.1505
  428POPC   GL3 5028  15.022   9.681  11.055 -0.1663  0.1575 -0.1179
  428POPC   E14 5029  14.888   9.970  11.053  0.0164 -0.1007  0.0931
  428POPC   E25 5030  14.875   9.429  10.846  0.1402  0.0349 -0.1530
  428POPC   S16 5031  14.791  10.143  10.727 -0.1780  0.4005  0.0225
  428POPC   S17 5032  14.480   9.314  10.790 -0.1041 -0.4541 -0.0210
  428POPC   SD8 5033  14.926  10.308  10.414 -0.1184  0.2392  0.2316
  428POPC   SD9 5034  14.206   9.242  10.662 -0.0093  0.0616  0.1976
  428POPC  SD10 5035  15.010  10.193  10.117 -0.6489 -0.0130 -0.1200
  428POPC  SD11 5036  13.986   9.254  10.410 -0.4129 -0.0832 -0.2039
  428POPC  SM12 5037  15.052   9.970   9.878  0.1841 -0.1318 -0.0124
  428POPC  SM13 5038  13.808   9.268  10.103  0.1051 -0.2094  0.1228
  428POPC  SM14 5039  15.152   9.857   9.562  0.0658 -0.0284  0.1764
  428POPC  SM15 5040  13.757   9.282  10.031  0.2401 -0.4440 -0.0273
  429POPC   CH1 5041  11.989  10.492  12.035  0.0841  0.1026 -0.0463
  429POPC   PH2 5042  12.262  10.607  11.688 -0.0031 -0.0111  0.4438
  429POPC   GL3 5043  12.197  10.895  11.507  0.2350 -0.3077 -0.3010
  429POPC   E14 5044  11.961  11.113  11.479  0.0074  0.0441 -0.4337
  429POPC   E25 5045  12.245  10.786  11.170 -0.1013 -0.1308  0.1198
  429POPC   S16 5046  11.663  11.183  11.182 -0.4148  0.3586 -0.0219
  429POPC   S17 5047  12.053  10.902  10.772  0.0103 -0.4604  0.0206
  429POPC   SD8 5048  11.406  11.098  10.957  0.0633  0.2676  0.0175
  429POPC   SD9 5049  11.733  10.814  10.622 -0.2590 -0.0364  0.6777
  429POPC  SD10 5050  11.252  11.133  10.657  0.2207  0.1732 -0.3033
  429POPC  SD11 5051  11.524  10.688  10.375 -0.1934  0.0996  0.5886
  429POPC  SM12 5052  11.336  11.081  10.325 -0.0053 -0.1007 -0.0738
  429POPC  SM13 5053  11.446  10.463  10.114  0.3031 -0.3048  0.0753
  429POPC  SM14 5054  11.350  11.086   9.977  0.3166  0.0463 -0.1028
  429POPC  SM15 5055  11.456  10.473  10.024 -0.2142 -0.0969  0.4633
  430POPC   CH1 5056   5.364  13.474  11.490 -0.2150 -0.4057 -0.0969
  430POPC   PH2 5057   5.435  13.026  11.360  0.1190  0.0605  0.0591
  430POPC   GL3 5058   5.168  12.819  11.340  0.0601 -0.0904 -0.0694
  430POPC   E14 5059   5.209  12.516  11.469 -0.1385  0.0957 -0.2548
  430POPC   E25 5060   5.142  12.789  10.950  0.0615  0.1961 -0.0122
  430POPC   S16 5061   5.055  12.141  11.435  0.4986 -0.3817 -0.1667
  430POPC   S17 5062   5.427  12.907  10.684  0.1569  0.5487  0.0132
  430POPC   SD8 5063   5.013  11.951  11.137 -0.1106 -0.0099 -0.2968
  430POPC   SD9 5064   5.721  12.801  10.528 -0.3228 -0.0017 -0.2129
  430POPC  SD10 5065   4.864  11.936  10.845 -0.0390 -0.2810  0.0679
  430POPC  SD11 5066   5.915  12.661  10.303  0.1520  0.1286 -0.0240
  430POPC  SM12 5067   4.880  12.033  10.539  0.5244  0.1202 -0.1102
  430POPC  SM13 5068   5.934  12.670   9.967 -0.1816 -0.0420  0.3979
  430POPC  SM14 5069   4.796  12.017  10.214  0.0315  0.1242 -0.2556
  430POPC  SM15 5070   5.881  12.599   9.883  0.0299 -0.0347 -0.1522
  431POPC   CH1 5071   3.764   5.943  11.481 -0.0161 -0.2485 -0.2342
  431POPC   PH2 5072   3.392   5.932  11.710  0.1085  0.1459 -0.0214
  431POPC   GL3 5073   3.240   6.212  11.494 -0.4381 -0.0753  0.0330
  431POPC   E14 5074   3.311   6.532  11.501 -0.4671 -0.0464 -0.0978
  431POPC   E25 5075   3.313   6.181  11.154  0.0128  0.3648 -0.0729
  431POPC   S16 5076   3.285   6.857  11.269 -0.0743 -0.1321  0.0938
  431POPC   S17 5077   3.428   5.796  11.042 -0.1582  0.2722  0.4440
  431POPC   SD8 5078   3.428   7.047  11.093 -0.1326 -0.2000 -0.1196
  431POPC   SD9 5079   3.503   5.552  10.773 -0.0665 -0.2416  0.1171
  431POPC  SD10 5080   3.436   7.095  10.776 -0.0333 -0.1094  0.1745
  431POPC  SD11 5081   3.419   5.632  10.430 -0.3472  0.3240 -0.2457
  431POPC  SM12 5082   3.479   7.013  10.432 -0.1206  0.5794 -0.2359
  431POPC  SM13 5083   3.372   5.590  10.093  0.3734  0.0242  0.0992
  431POPC  SM14 5084   3.518   7.162  10.152  0.3791 -0.1219  0.1198
  431POPC  SM15 5085   3.422   5.576  10.009 -0.2884  0.2707  0.1520
  432POPC   CH1 5086  15.422  12.233  11.511 -0.0195 -0.0647  0.3166
  432POPC   PH2 5087  15.123  12.534  11.486  0.2190  0.2497  0.1610
  432POPC   GL3 5088  15.347  12.766  11.363 -0.2197 -0.1524 -0.0637
  432POPC   E14 5089  15.656  12.834  11.232  0.0874 -0.3593 -0.0965
  432POPC   E25 5090  15.346  12.462  11.126 -0.4314  0.1318  0.1560
  432POPC   S16 5091  15.920  13.017  10.935 -0.5457 -0.0839  0.0589
  432POPC   S17 5092  15.327  12.666  10.786  0.0723  0.1204  0.2319
  432POPC   SD8 5093  16.145  13.272  10.779  0.3910 -0.1671  0.1755
  432POPC   SD9 5094  15.305  12.873  10.537 -0.4015  0.3794  0.2134
  432POPC  SD10 5095  16.280  13.344  10.472  0.1930  0.0893  0.1692
  432POPC  SD11 5096  15.112  12.961  10.341 -0.2247 -0.1726 -0.1793
  432POPC  SM12 5097  16.177  13.455  10.163 -0.0946  0.0292  0.2314
  432POPC  SM13 5098  14.853  13.135  10.262  0.1074  0.0599  0.0391
  432POPC  SM14 5099  16.236  13.491   9.852  0.0999 -0.0660 -0.1652
  432POPC  SM15 5100  14.779  13.146  10.152 -0.1589  0.1648  0.3790
  433POPC   CH1 5101   4.822  13.513  11.830  0.3196  0.0305 -0.2068
  433POPC   PH2 5102   4.699  13.491  11.450 -0.0053  0.0723 -0.1570
  433POPC   GL3 5103   4.471  13.378  11.206  0.2698 -0.3752 -0.0399
  433POPC   E14 5104   4.184  13.525  11.145 -0.0119 -0.1762 -0.0559
  433POPC   E25 5105   4.610  13.243  10.887  0.1269  0.1511 -0.2281
  433POPC   S16 5106   4.244  13.805  10.831  0.1878  0.1007 -0.0843
  433POPC   S17 5107   4.950  13.332  10.669 -0.2689  0.0689 -0.1148
  433POPC   SD8 5108   4.410  14.067  10.692 -0.0237  0.5228  0.3187
  433POPC   SD9 5109   5.162  13.188  10.431  0.0433  0.0780 -0.2035
  433POPC  SD10 5110   4.568  14.238  10.471 -0.0937 -0.0906  0.4038
  433POPC  SD11 5111   5.378  13.006  10.237 -0.2597 -0.0946 -0.0553
  433POPC  SM12 5112   4.658  14.137  10.186  0.3067  0.4196  0.0357
  433POPC  SM13 5113   5.502  12.700  10.163  0.0180  0.4564  0.0912
  433POPC  SM14 5114   4.714  13.938   9.910 -0.1569 -0.4864  0.2029
  433POPC  SM15 5115   5.484  12.625  10.187  0.4841  0.1114 -0.0340
  434POPC   CH1 5116  17.729   6.117  11.951  0.5257  0.0382  0.0301
  434POPC   PH2 5117  17.588   5.851  11.645 -0.1041 -0.1320  0.1186
  434POPC   GL3 5118  17.333   5.756  11.448 -0.2434 -0.1161  0.0134
  434POPC   E14 5119  17.034   5.944  11.414 -0.0603 -0.0582  0.0587
  434POPC   E25 5120  17.422   5.758  11.058 -0.2186 -0.2032 -0.0418
  434POPC   S16 5121  16.802   5.956  11.094 -0.1896  0.0192  0.1907
  434POPC   S17 5122  17.149   5.787  10.725 -0.0946  0.3860  0.1534
  434POPC   SD8 5123  16.655   5.830  10.773 -0.2640 -0.1073  0.0908
  434POPC   SD9 5124  17.166   5.771  10.396  0.0141 -0.1422  0.4452
  434POPC  SD10 5125  16.618   5.962  10.487 -0.3258 -0.0218 -0.1638
  434POPC  SD11 5126  17.139   5.763  10.044 -0.1564 -0.3121  0.2306
  434POPC  SM12 5127  16.738   6.085  10.205  0.0107 -0.4831 -0.1930
  434POPC  SM13 5128  17.172   5.748   9.721  0.1083 -0.1736 -0.0771
  434POPC  SM14 5129  16.773   6.174   9.893  0.1621  0.1094 -0.0216
  434POPC  SM15 5130  17.133   5.749   9.645  0.3792  0.4062 -0.0185
  435POPC   CH1 5131  13.810  18.670  11.508 -0.2277 -0.2365  0.2773
  435POPC   PH2 5132  14.077   0.203  11.392 -0.0063 -0.0417  0.0090
  435POPC   GL3 5133  14.057   0.502  11.209  0.0616  0.0389 -0.2062
  435POPC   E14 5134  13.745   0.534  11.108  0.0784 -0.1701  0.0841
  435POPC   E25 5135  14.314   0.696  11.010  0.2445  0.1566  0.3069
  435POPC   S16 5136  13.925   0.633  10.728  0.2810 -0.0313 -0.2661
  435POPC   S17 5137  14.430   0.585  10.613  0.1751 -0.2806  0.3523
  435POPC   SD8 5138  13.964   0.828  10.452 -0.0072 -0.3871 -0.4173
  435POPC   SD9 5139  14.432   0.601  10.270  0.3019  0.1245 -0.3378
  435POPC  SD10 5140  14.137   0.945  10.170  0.2018  0.0229 -0.0074
  435POPC  SD11 5141  14.666   0.562  10.035  0.1394  0.0260 -0.0486
  435POPC  SM12 5142  14.356   0.985   9.921 -0.4213  0.1588 -0.3994
  435POPC  SM13 5143  14.759   0.489   9.757  0.3298  0.0984  0.1488
  435POPC  SM14 5144  14.410   0.998   9.598  0.0952 -0.2931 -0.0509
  435POPC  SM15 5145  14.757   0.504   9.648  0.2485  0.0427 -0.1476
  436POPC   CH1 5146  11.357  12.713  11.884 -0.0685 -0.0378 -0.0832
  436POPC   PH2 5147  11.007  12.671  11.614 -0.0498 -0.1204 -0.0238
  436POPC   GL3 5148  11.133  12.555  11.324 -0.1446  0.1074 -0.3433
  436POPC   E14 5149  11.458  12.597  11.324  0.0866 -0.2764  0.1698
  436POPC   E25 5150  11.043  12.224  11.157 -0.0525 -0.1146  0.0481
  436POPC   S16 5151  11.762  12.403  11.150  0.1177  0.1722 -0.0904
  436POPC   S17 5152  11.375  12.162  10.896  0.3941  0.3244  0.0267
  436POPC   SD8 5153  12.008  12.296  10.942  0.1310 -0.1236 -0.2737
  436POPC   SD9 5154  11.555  12.033  10.683  0.1055 -0.1526 -0.1755
  436POPC  SD10 5155  12.092  12.356  10.632  0.1343  0.2800 -0.2254
  436POPC  SD11 5156  11.653  12.057  10.384 -0.2169  0.4282  0.3912
  436POPC  SM12 5157  11.940  12.462  10.389 -0.0120 -0.1749 -0.0725
  436POPC  SM13 5158  11.717  12.146  10.064  0.0566 -0.0853 -0.3441
  436POPC  SM14 5159  11.709  12.572  10.175  0.1598 -0.1280 -0.1736
  436POPC  SM15 5160  11.658  12.140   9.970 -0.0391 -0.1539  0.5341
  437POPC   CH1 5161   0.922   9.234  11.798  0.0260 -0.1844 -0.1534
  437POPC   PH2 5162   1.314   9.044  11.851  0.0086  0.1207  0.1022
  437POPC   GL3 5163   1.490   8.881  11.588  0.1760 -0.0916  0.0500
  437POPC   E14 5164   1.776   9.051  11.553 -0.1101  0.2409  0.2087
  437POPC   E25 5165   1.319   8.794  11.299 -0.0876  0.0303 -0.2535
  437POPC   S16 5166   1.985   9.241  11.246 -0.0392  0.1091 -0.0389
  437POPC   S17 5167   1.242   8.969  10.941 -0.0250 -0.0858  0.1324
  437POPC   SD8 5168   2.242   9.204  11.033  0.1933  0.0948  0.3996
  437POPC   SD9 5169   1.164   8.903  10.666  0.0141  0.3471 -0.0172
  437POPC  SD10 5170   2.383   9.313  10.756  0.3492  0.1030  0.0751
  437POPC  SD11 5171   1.187   8.817  10.338 -0.0120 -0.1930  0.5394
  437POPC  SM12 5172   2.219   9.422  10.462 -0.1248 -0.0439  0.1217
  437POPC  SM13 5173   1.336   8.694  10.074  0.1701  0.2501  0.1606
  437POPC  SM14 5174   2.193   9.510  10.140 -0.2443  0.2127 -0.1221
  437POPC  SM15 5175   1.341   8.603  10.020 -0.1491  0.2052 -0.3258
  438POPC   CH1 5176  14.739   3.964  11.678 -0.0145  0.0940  0.3067
  438POPC   PH2 5177  15.069   3.821  11.422  0.2329 -0.1666  0.0856
  438POPC   GL3 5178  15.110   3.953  11.122  0.1066  0.3696  0.0801
  438POPC   E14 5179  15.338   3.883  10.885  0.1143 -0.0065 -0.0559
  438POPC   E25 5180  14.795   4.058  10.951 -0.3616  0.2657  0.0416
  438POPC   S16 5181  15.410   4.092  10.617  0.1183 -0.1869 -0.1762
  438POPC   S17 5182  14.763   4.114  10.562 -0.1762  0.0913  0.3326
  438POPC   SD8 5183  15.461   4.201  10.287  0.4894  0.0568 -0.1760
  438POPC   SD9 5184  14.925   4.120  10.281 -0.1534 -0.2503  0.1913
  438POPC  SD10 5185  15.335   4.260   9.980  0.2260 -0.0297 -0.3824
  438POPC  SD11 5186  15.110   3.912  10.080  0.0948  0.0648  0.0090
  438POPC  SM12 5187  15.004   4.289   9.875  0.1755  0.2835 -0.6626
  438POPC  SM13 5188  15.280   3.802   9.837 -0.1003 -0.1157 -0.4086
  438POPC  SM14 5189  14.848   4.470   9.640  0.1188 -0.0837 -0.4190
  438POPC  SM15 5190  15.299   3.834   9.748 -0.3767 -0.4654  0.2935
  439POPC   CH1 5191   1.332  12.790  11.910 -0.2201 -0.1474 -0.0917
  439POPC   PH2 5192   1.403  13.149  11.650 -0.0475  0.0000  0.1198
  439POPC   GL3 5193   1.312  13.087  11.321 -0.0005  0.5959 -0.0378
  439POPC   E14 5194   1.029  13.105  11.166  0.0350  0.3044 -0.1223
  439POPC   E25 5195   1.508  12.802  11.162  0.1069 -0.1087 -0.1411
  439POPC   S16 5196   0.910  13.405  10.972  0.0604  0.2747 -0.0908
  439POPC   S17 5197   1.710  12.592  10.896 -0.0522  0.1297  0.4017
  439POPC   SD8 5198   0.989  13.703  10.788  0.2133 -0.4654  0.2172
  439POPC   SD9 5199   1.827  12.607  10.616  0.1534 -0.1146  0.2707
  439POPC  SD10 5200   1.195  13.775  10.512 -0.2846  0.0986  0.0937
  439POPC  SD11 5201   1.871  12.568  10.283  0.2212 -0.3035  0.0393
  439POPC  SM12 5202   1.184  13.733  10.178  0.2239 -0.1448 -0.0330
  439POPC  SM13 5203   2.004  12.630   9.972  0.1456 -0.1787  0.3248
  439POPC  SM14 5204   1.081  13.647   9.853 -0.1780 -0.1465  0.0250
  439POPC  SM15 5205   2.080  12.609   9.916 -0.0416  0.2808 -0.1554
  440POPC   CH1 5206   8.451  11.568  11.679 -0.2592  0.2354  0.0301
  440POPC   PH2 5207   8.258  11.954  11.660 -0.1007 -0.0935  0.2203
  440POPC   GL3 5208   8.409  12.139  11.412 -0.0479  0.4398 -0.4251
  440POPC   E14 5209   8.722  12.254  11.407  0.1770  0.1158 -0.0807
  440POPC   E25 5210   8.293  11.860  11.220  0.0570  0.0286 -0.1728
  440POPC   S16 5211   9.018  12.034  11.218  0.0156 -0.3012 -0.1955
  440POPC   S17 5212   8.419  11.799  10.872  0.2670 -0.0893  0.1921
  440POPC   SD8 5213   9.093  11.785  11.035 -0.1925  0.0225  0.0010
  440POPC   SD9 5214   8.372  11.768  10.542  0.3435  0.2157 -0.0351
  440POPC  SD10 5215   9.266  11.655  10.758  0.0338  0.3761  0.1978
  440POPC  SD11 5216   8.201  11.674  10.227 -0.0465 -0.1663 -0.6353
  440POPC  SM12 5217   9.252  11.543  10.434  0.2113  0.0772 -0.4414
  440POPC  SM13 5218   8.336  11.540   9.952 -0.1949  0.1085 -0.1158
  440POPC  SM14 5219   9.315  11.301  10.245 -0.2214  0.0006 -0.0845
  440POPC  SM15 5220   8.396  11.429   9.912  0.2043 -0.0841  0.2329
  441POPC   CH1 5221   2.313   2.486  11.366 -0.3524  0.1803 -0.2251
  441POPC   PH2 5222   1.990   2.180  11.360  0.0330  0.0900 -0.0679
  441POPC   GL3 5223   1.943   2.195  11.027 -0.3302  0.3248  0.0902
  441POPC   E14 5224   2.230   2.146  10.851 -0.1927  0.0805  0.1318
  441POPC   E25 5225   1.685   1.908  10.952 -0.2732  0.1083  0.2466
  441POPC   S16 5226   2.312   2.428  10.547  0.3118 -0.1998 -0.1493
  441POPC   S17 5227   1.692   1.705  10.590 -0.3514  0.0363 -0.0422
  441POPC   SD8 5228   2.067   2.642  10.379  0.0875 -0.1911 -0.0900
  441POPC   SD9 5229   1.685   1.464  10.325  0.0200  0.3066  0.2306
  441POPC  SD10 5230   2.014   2.968  10.308 -0.1135 -0.0268 -0.1320
  441POPC  SD11 5231   1.675   1.458  10.003  0.0208  0.0761  0.0443
  441POPC  SM12 5232   2.251   3.197  10.216 -0.0486  0.3507 -0.1848
  441POPC  SM13 5233   1.550   1.549   9.705 -0.1137  0.1529  0.1305
  441POPC  SM14 5234   2.299   3.341   9.927  0.0371 -0.1859  0.3296
  441POPC  SM15 5235   1.522   1.585   9.622  0.2172 -0.0830 -0.0965
  442POPC   CH1 5236   8.229  11.966   7.433  0.0698  0.0414 -0.0722
  442POPC   PH2 5237   8.102  11.686   7.723  0.1213 -0.2481  0.2517
  442POPC   GL3 5238   7.929  11.705   8.020 -0.1467  0.3351  0.0601
  442POPC   E14 5239   7.629  11.552   8.066  0.0777 -0.1522 -0.1411
  442POPC   E25 5240   7.872  11.911   8.333  0.2200 -0.0576  0.1509
  442POPC   S16 5241   7.448  11.607   8.393 -0.1122  0.1024 -0.2209
  442POPC   S17 5242   7.991  12.068   8.709 -0.0131  0.2916 -0.2941
  442POPC   SD8 5243   7.250  11.593   8.670  0.1101  0.1408 -0.2079
  442POPC   SD9 5244   8.003  12.346   8.860 -0.1610 -0.3582  0.0740
  442POPC  SD10 5245   7.304  11.689   8.985 -0.1868 -0.0706 -0.4612
  442POPC  SD11 5246   8.139  12.463   9.133  0.0362  0.0122  0.2203
  442POPC  SM12 5247   7.420  11.638   9.290  0.1666 -0.0278  0.3292
  442POPC  SM13 5248   8.153  12.338   9.451  0.0982 -0.1791  0.2878
  442POPC  SM14 5249   7.615  11.517   9.565 -0.3424 -0.0547 -0.2584
  442POPC  SM15 5250   8.182  12.395   9.517  0.1827 -0.1101  0.1373
  443POPC   CH1 5251  18.103  14.789  11.792  0.1656  0.2192  0.0664
  443POPC   PH2 5252  17.735  14.801  11.558  0.1343 -0.0988  0.1690
  443POPC   GL3 5253  17.740  14.937  11.247  0.1480 -0.2577  0.0416
  443POPC   E14 5254  17.618  15.234  11.173  0.0824  0.0561  0.1276
  443POPC   E25 5255  17.729  14.771  10.950  0.2510  0.0404  0.0484
  443POPC   S16 5256  17.626  15.354  10.766  0.3365 -0.1499 -0.1581
  443POPC   S17 5257  17.687  14.901  10.576  0.2720 -0.0135  0.2113
  443POPC   SD8 5258  17.525  15.628  10.597 -0.4139  0.0332  0.1457
  443POPC   SD9 5259  17.440  14.886  10.352  0.0748 -0.0095  0.5583
  443POPC  SD10 5260  17.571  15.728  10.274  0.0191  0.3132 -0.3143
  443POPC  SD11 5261  17.342  14.894  10.033  0.0954  0.2684 -0.3021
  443POPC  SM12 5262  17.626  15.521   9.985 -0.5493 -0.3216 -0.1915
  443POPC  SM13 5263  17.122  14.941   9.818  0.2426 -0.0620  0.4519
  443POPC  SM14 5264  17.547  15.243   9.817 -0.0275 -0.0891 -0.0023
  443POPC  SM15 5265  17.026  14.924   9.804 -0.0717 -0.0925 -0.1333
  444POPC   CH1 5266   8.778   7.262  11.793 -0.0242 -0.2324  0.0002
  444POPC   PH2 5267   8.407   7.475  11.882 -0.2310 -0.1256  0.0507
  444POPC   GL3 5268   8.260   7.631  11.666 -0.1158 -0.2529  0.0330
  444POPC   E14 5269   8.015   7.395  11.628  0.3315  0.0183 -0.1438
  444POPC   E25 5270   8.393   7.476  11.387  0.0015  0.1418 -0.1469
  444POPC   S16 5271   8.121   7.051  11.350 -0.0189 -0.0795  0.0000
  444POPC   S17 5272   8.281   7.367  11.038  0.2920 -0.0572 -0.1202
  444POPC   SD8 5273   8.398   6.907  11.201  0.0834 -0.1247  0.2825
  444POPC   SD9 5274   8.192   7.195  10.751  0.0191  0.1428 -0.3403
  444POPC  SD10 5275   8.546   6.843  10.922  0.0095  0.0442  0.1993
  444POPC  SD11 5276   7.984   7.047  10.536  0.1305 -0.1467 -0.1884
  444POPC  SM12 5277   8.696   6.815  10.613  0.0492  0.4020  0.0666
  444POPC  SM13 5278   7.907   7.135  10.250 -0.3660 -0.0077  0.1297
  444POPC  SM14 5279   8.865   6.710  10.331 -0.2129 -0.0727 -0.0320
  444POPC  SM15 5280   7.919   7.169  10.157  0.4794  0.0637  0.1047
  445POPC   CH1 5281   1.053   1.096  11.742  0.2837  0.2731  0.1726
  445POPC   PH2 5282   0.828   1.434  11.569 -0.2330  0.1865 -0.0355
  445POPC   GL3 5283   0.686   1.240  11.366  0.1810 -0.1494  0.3454
  445POPC   E14 5284   0.842   0.979  11.225 -0.0204  0.3739  0.1028
  445POPC   E25 5285   0.672   1.375  11.036  0.0462 -0.1588 -0.2308
  445POPC   S16 5286   0.899   0.941  10.839 -0.0758  0.2174  0.0162
  445POPC   S17 5287   0.781   1.491  10.646  0.1884  0.0712 -0.0523
  445POPC   SD8 5288   0.890   0.833  10.491 -0.5611 -0.0836 -0.1764
  445POPC   SD9 5289   0.679   1.609  10.328  0.0481 -0.2170 -0.2470
  445POPC  SD10 5290   0.811   0.760  10.179 -0.3215  0.1411  0.0635
  445POPC  SD11 5291   0.691   1.795  10.057 -0.2053  0.0177 -0.1163
  445POPC  SM12 5292   0.634   0.830   9.908  0.0340 -0.0195  0.4463
  445POPC  SM13 5293   0.626   1.987   9.814 -0.1664  0.3911 -0.0656
  445POPC  SM14 5294   0.434   0.954   9.711  0.0461 -0.3404 -0.2153
  445POPC  SM15 5295   0.544   2.044   9.767  0.3527 -0.2296  0.1326
  446POPC   CH1 5296   7.198  12.280  12.069 -0.1377  0.0868 -0.3645
  446POPC   PH2 5297   7.498  12.280  11.768 -0.0544 -0.0271  0.1568
  446POPC   GL3 5298   7.720  12.056  11.596 -0.0052  0.1612 -0.0900
  446POPC   E14 5299   7.687  11.749  11.629 -0.0890 -0.1583 -0.1877
  446POPC   E25 5300   7.910  12.118  11.224  0.1955 -0.1240 -0.0429
  446POPC   S16 5301   7.886  11.509  11.405 -0.0516  0.0170  0.3382
  446POPC   S17 5302   7.701  12.146  10.861 -0.4124 -0.0475 -0.1760
  446POPC   SD8 5303   8.107  11.439  11.143  0.1076  0.3246  0.0830
  446POPC   SD9 5304   7.418  11.970  10.717  0.1330 -0.1045  0.2436
  446POPC  SD10 5305   8.269  11.401  10.874  0.1377  0.0006 -0.0246
  446POPC  SD11 5306   7.329  11.879  10.422 -0.2162 -0.1213 -0.0416
  446POPC  SM12 5307   8.319  11.324  10.533 -0.4061 -0.0406  0.2504
  446POPC  SM13 5308   7.199  11.660  10.220  0.2157 -0.1326  0.3401
  446POPC  SM14 5309   8.231  11.151  10.277 -0.0872 -0.4629  0.0082
  446POPC  SM15 5310   7.234  11.558  10.165  0.0651  0.1579  0.0755
  447POPE   HH1 5311   6.753  12.597   7.804 -0.2172 -0.1678 -0.1520
  447POPE   PH2 5312   7.008  12.403   7.895  0.1641 -0.0389 -0.1005
  447POPE   GL3 5313   7.045  12.376   8.254  0.1673  0.0355 -0.4133
  447POPE   E14 5314   7.189  12.143   8.455  0.2960  0.1539  0.2392
  447POPE   E25 5315   6.695  12.319   8.305 -0.4749 -0.1431  0.0452
  447POPE   S16 5316   7.458  12.029   8.693 -0.1352  0.0114  0.5651
  447POPE   S17 5317   6.423  12.561   8.403 -0.3671  0.1713 -0.2085
  447POPE   SD8 5318   7.655  11.788   8.851 -0.0372  0.2834  0.1667
  447POPE   SD9 5319   6.155  12.616   8.618  0.1340  0.1823  0.0839
  447POPE  SD10 5320   7.831  11.837   9.115 -0.7301 -0.0109  0.0164
  447POPE  SD11 5321   6.061  12.562   8.948  0.3318  0.4036  0.3706
  447POPE  SM12 5322   7.841  12.020   9.366 -0.0353  0.3473  0.2815
  447POPE  SM13 5323   6.089  12.609   9.279 -0.1577  0.0710  0.3040
  447POPE  SM14 5324   7.719  12.119   9.672  0.0130  0.0338  0.0877
  447POPE  SM15 5325   6.112  12.586   9.374  0.1791  0.3353  0.2869
  448POPE   HH1 5326   3.883   6.599   7.861  0.0633  0.0421 -0.1619
  448POPE   PH2 5327   4.064   6.319   7.824 -0.0854  0.2444 -0.0544
  448POPE   GL3 5328   4.327   6.381   8.061 -0.2894  0.0401 -0.4314
  448POPE   E14 5329   4.557   6.615   8.128  0.0900  0.1427  0.3689
  448POPE   E25 5330   4.302   6.102   8.309 -0.3168 -0.2094  0.1369
  448POPE   S16 5331   4.835   6.711   8.439  0.2172 -0.2131 -0.2609
  448POPE   S17 5332   4.137   6.186   8.661  0.0072 -0.2601  0.1532
  448POPE   SD8 5333   5.011   6.809   8.680 -0.0009 -0.0715  0.2443
  448POPE   SD9 5334   4.040   6.236   8.974 -0.1620 -0.2043  0.0198
  448POPE  SD10 5335   5.005   6.736   9.007  0.0318 -0.1734  0.0410
  448POPE  SD11 5336   4.054   6.108   9.276 -0.3154  0.0413 -0.0660
  448POPE  SM12 5337   4.871   6.573   9.301 -0.3628  0.3840  0.3965
  448POPE  SM13 5338   4.050   5.890   9.487  0.1246  0.2673  0.0938
  448POPE  SM14 5339   4.960   6.448   9.616  0.1839  0.1572 -0.0628
  448POPE  SM15 5340   4.085   5.832   9.553 -0.0985  0.3754  0.0883
  449POPE   HH1 5341  15.160   0.625   7.519  0.5026 -0.2202 -0.4369
  449POPE   PH2 5342  14.898   0.739   7.671  0.0641 -0.0614  0.0438
  449POPE   GL3 5343  15.002   0.612   7.965  0.3702  0.4894  0.4466
  449POPE   E14 5344  15.303   0.708   7.986 -0.0666  0.1352  0.1758
  449POPE   E25 5345  14.763   0.676   8.206  0.2892 -0.4271  0.1495
  449POPE   S16 5346  15.256   0.922   8.321  0.2333  0.0379 -0.1356
  449POPE   S17 5347  14.790   0.538   8.563 -0.0582 -0.0495 -0.3965
  449POPE   SD8 5348  15.167   0.938   8.634 -0.1345 -0.0846 -0.4225
  449POPE   SD9 5349  14.909   0.630   8.885 -0.2623 -0.3664  0.1221
  449POPE  SD10 5350  15.200   0.978   8.951  0.3105 -0.1802 -0.2142
  449POPE  SD11 5351  15.131   0.528   9.105 -0.0420  0.0133  0.1307
  449POPE  SM12 5352  15.314   1.025   9.267  0.0870 -0.1790  0.0242
  449POPE  SM13 5353  15.390   0.595   9.279  0.0425  0.3205  0.2096
  449POPE  SM14 5354  15.240   0.904   9.582  0.3256  0.0180  0.1913
  449POPE  SM15 5355  15.417   0.633   9.330 -0.1028 -0.1146  0.1179
  450POPE   HH1 5356   3.450   6.870   8.194  0.0457  0.5548  0.2365
  450POPE   PH2 5357   3.408   6.553   8.237  0.0319  0.0653 -0.0881
  450POPE   GL3 5358   3.114   6.522   8.421 -0.1248 -0.4114 -0.1274
  450POPE   E14 5359   2.801   6.653   8.428 -0.2425  0.3620  0.0847
  450POPE   E25 5360   3.154   6.406   8.743  0.1506  0.0823  0.0568
  450POPE   S16 5361   2.586   6.334   8.554  0.0173  0.1627 -0.2054
  450POPE   S17 5362   3.428   6.579   8.996 -0.0935 -0.0362 -0.0221
  450POPE   SD8 5363   2.371   6.163   8.758  0.5358  0.2728  0.0004
  450POPE   SD9 5364   3.415   6.492   9.293 -0.0174 -0.0364 -0.0534
  450POPE  SD10 5365   2.209   6.282   9.003  0.1193 -0.0432 -0.0174
  450POPE  SD11 5366   3.617   6.433   9.587  0.0789 -0.2677 -0.3374
  450POPE  SM12 5367   2.227   6.550   9.233 -0.1741 -0.2110  0.3159
  450POPE  SM13 5368   3.566   6.532   9.878 -0.2473 -0.2891 -0.1188
  450POPE  SM14 5369   2.154   6.804   9.444  0.1507 -0.1034  0.0786
  450POPE  SM15 5370   3.528   6.602   9.928 -0.1898  0.1792 -0.0969
  451POPE   HH1 5371   2.797  15.995   7.761  0.1271  0.0938  0.2993
  451POPE   PH2 5372   2.804  15.702   7.618  0.0400 -0.0172 -0.0953
  451POPE   GL3 5373   2.898  15.467   7.865 -0.5132  0.0618 -0.2091
  451POPE   E14 5374   3.101  15.195   7.879  0.1350  0.1785 -0.3939
  451POPE   E25 5375   2.842  15.596   8.227 -0.3766  0.1425 -0.1928
  451POPE   S16 5376   3.403  15.119   8.128  0.2781  0.0477 -0.2882
  451POPE   S17 5377   2.783  15.900   8.504 -0.0704  0.2548 -0.0248
  451POPE   SD8 5378   3.705  15.090   8.304 -0.0916 -0.2409 -0.1293
  451POPE   SD9 5379   2.746  16.146   8.730  0.2168  0.0626 -0.3761
  451POPE  SD10 5380   3.764  15.258   8.593 -0.0799 -0.2211  0.3756
  451POPE  SD11 5381   2.694  16.214   9.067  0.2666  0.6599  0.4725
  451POPE  SM12 5382   3.617  15.489   8.837  0.1650 -0.1213 -0.1297
  451POPE  SM13 5383   2.564  16.168   9.367 -0.0298  0.0820  0.0660
  451POPE  SM14 5384   3.421  15.692   9.053  0.1688  0.1190  0.2325
  451POPE  SM15 5385   2.506  16.149   9.474 -0.1401 -0.1961  0.2687
  452POPE   HH1 5386  10.681   6.469   7.893  0.0322 -0.0641  0.2241
  452POPE   PH2 5387  10.683   6.807   7.951  0.2012  0.1165  0.2654
  452POPE   GL3 5388  10.478   6.843   8.215 -0.5291  0.3048 -0.0078
  452POPE   E14 5389  10.409   7.158   8.303  0.0946 -0.1317 -0.2108
  452POPE   E25 5390  10.630   6.706   8.555  0.2676  0.1581  0.0490
  452POPE   S16 5391  10.154   7.217   8.556  0.6556  0.3695  0.2401
  452POPE   S17 5392  10.553   6.780   8.964 -0.4421  0.1449 -0.1339
  452POPE   SD8 5393  10.199   7.281   8.902 -0.1133 -0.2769  0.0935
  452POPE   SD9 5394  10.626   7.106   9.088 -0.3786 -0.0071  0.1467
  452POPE  SD10 5395  10.208   7.156   9.202 -0.1961 -0.2502 -0.0629
  452POPE  SD11 5396  10.654   7.372   9.270 -0.3948  0.0863 -0.3281
  452POPE  SM12 5397  10.340   6.942   9.440  0.2090 -0.2200  0.2798
  452POPE  SM13 5398  10.686   7.689   9.338  0.1469  0.2024  0.3666
  452POPE  SM14 5399  10.566   7.048   9.642  0.0156  0.3699 -0.2832
  452POPE  SM15 5400  10.670   7.790   9.372  0.1581 -0.1067  0.2031
  453POPE   HH1 5401   6.319   4.278   7.668  0.0334 -0.0261 -0.1534
  453POPE   PH2 5402   6.526   4.556   7.667 -0.0155 -0.0582  0.0463
  453POPE   GL3 5403   6.669   4.572   7.981  0.1328  0.2021  0.2217
  453POPE   E14 5404   6.498   4.578   8.250 -0.0866 -0.0205 -0.1963
  453POPE   E25 5405   6.965   4.344   8.017 -0.1431 -0.2296 -0.2506
  453POPE   S16 5406   6.524   4.783   8.574 -0.2319  0.0096  0.2258
  453POPE   S17 5407   6.958   4.351   8.442 -0.0448 -0.1393  0.1381
  453POPE   SD8 5408   6.438   5.031   8.757  0.1349  0.2732 -0.1703
  453POPE   SD9 5409   7.074   4.281   8.746  0.1681 -0.1076  0.1356
  453POPE  SD10 5410   6.482   5.269   8.982 -0.0782 -0.2203  0.0320
  453POPE  SD11 5411   7.030   4.223   9.076  0.4488  0.1861  0.2028
  453POPE  SM12 5412   6.469   5.357   9.295  0.1021  0.1609  0.1053
  453POPE  SM13 5413   6.877   4.184   9.370 -0.1533  0.1083 -0.4820
  453POPE  SM14 5414   6.286   5.422   9.574 -0.0735  0.0868  0.5198
  453POPE  SM15 5415   6.790   4.184   9.416 -0.0923  0.0200  0.2188
  454POPE   HH1 5416   4.955  18.743   7.651  0.1495 -0.1095 -0.3652
  454POPE   PH2 5417   4.811   0.173   7.481  0.0618  0.1175 -0.0054
  454POPE   GL3 5418   4.848   0.470   7.600  0.0249  0.4427 -0.3017
  454POPE   E14 5419   4.634   0.704   7.684 -0.2873  0.0705 -0.2178
  454POPE   E25 5420   5.053   0.391   7.872 -0.0359 -0.0490 -0.0569
  454POPE   S16 5421   4.601   0.941   7.993  0.0427 -0.1944  0.1496
  454POPE   S17 5422   4.944   0.407   8.235  0.4111  0.0267 -0.1522
  454POPE   SD8 5423   4.717   0.909   8.321  0.0848 -0.1877 -0.0959
  454POPE   SD9 5424   4.967   0.418   8.564 -0.4310  0.1145  0.0360
  454POPE  SD10 5425   4.781   0.943   8.650  0.1639 -0.1263 -0.0513
  454POPE  SD11 5426   5.100   0.646   8.766 -0.1265 -0.0192 -0.1984
  454POPE  SM12 5427   4.653   1.181   8.863  0.1355 -0.3485  0.0698
  454POPE  SM13 5428   5.243   0.864   8.933 -0.2378  0.0754  0.1976
  454POPE  SM14 5429   4.591   1.379   9.143  0.0440 -0.0274 -0.2985
  454POPE  SM15 5430   5.290   0.942   8.930  0.1588  0.0902 -0.0763
  455POPE   HH1 5431   7.639  13.553   7.681  0.3114  0.0082  0.2937
  455POPE   PH2 5432   7.938  13.453   7.757  0.0784 -0.0011 -0.0224
  455POPE   GL3 5433   7.942  13.767   7.888  0.0507  0.1549  0.0827
  455POPE   E14 5434   7.859  13.897   8.160  0.4133 -0.0570 -0.1286
  455POPE   E25 5435   8.278  13.940   7.752 -0.2445  0.1207  0.0357
  455POPE   S16 5436   7.777  13.783   8.511  0.1305  0.4578 -0.2174
  455POPE   S17 5437   8.422  14.250   7.997  0.3155 -0.5104  0.1346
  455POPE   SD8 5438   7.712  13.981   8.787 -0.0356  0.2205  0.2338
  455POPE   SD9 5439   8.604  14.346   8.259 -0.2857  0.0633 -0.1652
  455POPE  SD10 5440   7.770  14.192   9.042 -0.0787 -0.1947  0.0628
  455POPE  SD11 5441   8.798  14.312   8.547 -0.3393  0.0498 -0.0952
  455POPE  SM12 5442   7.864  14.138   9.381 -0.1691  0.0914 -0.0324
  455POPE  SM13 5443   8.896  14.309   8.871 -0.2081 -0.0156 -0.2117
  455POPE  SM14 5444   8.095  14.297   9.566 -0.1444  0.1781 -0.3365
  455POPE  SM15 5445   8.905  14.290   8.966 -0.4112 -0.0172 -0.3408
  456POPE   HH1 5446  11.490  15.349   7.506 -0.1404 -0.1364  0.3771
  456POPE   PH2 5447  11.253  15.224   7.707 -0.1518  0.0643 -0.0262
  456POPE   GL3 5448  11.314  15.156   8.032  0.0553 -0.1829  0.0698
  456POPE   E14 5449  11.599  15.053   8.200  0.1455 -0.0076  0.2018
  456POPE   E25 5450  11.085  14.953   8.267  0.1179 -0.1043 -0.2169
  456POPE   S16 5451  11.863  15.058   8.480 -0.4049  0.3698 -0.0542
  456POPE   S17 5452  10.984  14.966   8.653  0.4951 -0.2382  0.0015
  456POPE   SD8 5453  12.162  15.250   8.627 -0.0223  0.0498  0.0195
  456POPE   SD9 5454  10.824  14.709   8.797 -0.0589 -0.3416 -0.0826
  456POPE  SD10 5455  12.297  15.447   8.840 -0.0616  0.0488 -0.0101
  456POPE  SD11 5456  10.540  14.587   8.902  0.1186 -0.1551 -0.4368
  456POPE  SM12 5457  12.229  15.694   9.044 -0.3403 -0.0481 -0.2516
  456POPE  SM13 5458  10.447  14.708   9.193  0.2335  0.2605  0.3693
  456POPE  SM14 5459  12.317  15.670   9.380 -0.0895  0.4673 -0.0063
  456POPE  SM15 5460  10.370  14.778   9.223 -0.0877 -0.1703 -0.0452
  457POPE   HH1 5461   7.596  10.298   7.940 -0.1016  0.1511  0.3226
  457POPE   PH2 5462   7.717  10.568   7.826  0.1886  0.1690 -0.0550
  457POPE   GL3 5463   7.840  10.620   8.165  0.0017  0.0423 -0.0185
  457POPE   E14 5464   7.681  10.507   8.419  0.5086 -0.2415 -0.2724
  457POPE   E25 5465   7.827  10.912   8.379 -0.0959 -0.2853  0.0244
  457POPE   S16 5466   7.507  10.463   8.753 -0.1300  0.0582  0.1183
  457POPE   S17 5467   7.783  10.959   8.787 -0.4353  0.3452 -0.0170
  457POPE   SD8 5468   7.538  10.325   9.010  0.2918 -0.1215  0.2138
  457POPE   SD9 5469   7.958  11.109   9.055 -0.4446 -0.2375 -0.0235
  457POPE  SD10 5470   7.554  10.275   9.351  0.0390  0.3052  0.0927
  457POPE  SD11 5471   8.054  11.266   9.348  0.1877 -0.1087  0.0769
  457POPE  SM12 5472   7.470  10.414   9.629 -0.2481 -0.1179 -0.0883
  457POPE  SM13 5473   8.094  11.132   9.628  0.0776  0.2699  0.2510
  457POPE  SM14 5474   7.338  10.705   9.777 -0.0322 -0.0381 -0.0292
  457POPE  SM15 5475   8.136  11.071   9.692 -0.1789 -0.1244 -0.0397
  458POPE   HH1 5476  13.101   5.212   7.645  0.3777  0.2323 -0.1092
  458POPE   PH2 5477  13.329   5.113   7.827  0.0187 -0.1230  0.1114
  458POPE   GL3 5478  13.466   5.337   8.046  0.1595 -0.4491 -0.2748
  458POPE   E14 5479  13.444   5.648   8.124  0.0237 -0.1648 -0.0589
  458POPE   E25 5480  13.772   5.227   8.234  0.1101  0.2468 -0.0706
  458POPE   S16 5481  13.470   5.727   8.489  0.0755 -0.1556  0.0378
  458POPE   S17 5482  13.793   5.312   8.604 -0.1251 -0.4051 -0.0673
  458POPE   SD8 5483  13.309   5.899   8.728 -0.3536 -0.1112  0.1036
  458POPE   SD9 5484  13.886   5.420   8.885 -0.1080 -0.1899  0.1463
  458POPE  SD10 5485  13.222   5.970   8.988  0.0761  0.3253 -0.1659
  458POPE  SD11 5486  13.885   5.487   9.231  0.2916  0.0026  0.3080
  458POPE  SM12 5487  13.185   6.104   9.306 -0.6229  0.0594 -0.1438
  458POPE  SM13 5488  13.955   5.420   9.524 -0.0885  0.1843  0.0023
  458POPE  SM14 5489  13.089   5.984   9.625 -0.1768  0.2011 -0.4440
  458POPE  SM15 5490  14.034   5.433   9.605 -0.0542 -0.0604 -0.2237
  459POPE   HH1 5491   8.796  10.765   7.489 -0.1551 -0.0631 -0.1027
  459POPE   PH2 5492   8.641  10.723   7.782  0.0753  0.2512  0.0981
  459POPE   GL3 5493   8.759  10.907   8.067  0.1192  0.3477  0.3271
  459POPE   E14 5494   8.619  11.143   8.247 -0.2077  0.0105 -0.0477
  459POPE   E25 5495   9.103  10.949   8.021  0.2457  0.0851 -0.1398
  459POPE   S16 5496   8.242  11.401   8.235  0.0257 -0.2071 -0.2443
  459POPE   S17 5497   9.368  10.878   8.303 -0.2466 -0.2972  0.1659
  459POPE   SD8 5498   8.007  11.486   8.448  0.2583 -0.1804  0.3878
  459POPE   SD9 5499   9.411  10.985   8.628 -0.0988 -0.2607 -0.2453
  459POPE  SD10 5500   7.974  11.470   8.776  0.1362 -0.2790 -0.0219
  459POPE  SD11 5501   9.447  10.961   8.978 -0.3847  0.0801 -0.0256
  459POPE  SM12 5502   8.142  11.613   9.000 -0.4448 -0.2106 -0.4807
  459POPE  SM13 5503   9.407  10.946   9.310  0.0355  0.1026 -0.0038
  459POPE  SM14 5504   8.221  11.651   9.331  0.2974  0.2964  0.2972
  459POPE  SM15 5505   9.409  10.977   9.400  0.1488 -0.0700  0.0397
  460POPE   HH1 5506  16.819  10.871   7.770  0.0202 -0.2151  0.3892
  460POPE   PH2 5507  16.661  10.571   7.795  0.1575 -0.1041  0.0098
  460POPE   GL3 5508  16.573  10.493   8.121  0.0740  0.2800  0.1938
  460POPE   E14 5509  16.295  10.440   8.299 -0.1629  0.2028  0.0452
  460POPE   E25 5510  16.813  10.426   8.355  0.0256 -0.1270  0.0856
  460POPE   S16 5511  16.431  10.604   8.662  0.1217 -0.0614 -0.1217
  460POPE   S17 5512  17.232  10.466   8.469  0.2785 -0.0628 -0.1436
  460POPE   SD8 5513  16.319  10.797   8.938 -0.1858  0.0525  0.0191
  460POPE   SD9 5514  17.333  10.616   8.774  0.4795  0.3929 -0.0544
  460POPE  SD10 5515  16.153  10.854   9.179 -0.0599  0.4488 -0.1862
  460POPE  SD11 5516  17.526  10.658   9.056  0.1717  0.1049 -0.2979
  460POPE  SM12 5517  16.134  10.821   9.531 -0.0828  0.1291  0.0477
  460POPE  SM13 5518  17.554  10.650   9.429 -0.0381 -0.2577 -0.0118
  460POPE  SM14 5519  16.292  10.998   9.759 -0.3819 -0.1589  0.4444
  460POPE  SM15 5520  17.545  10.700   9.506 -0.1984  0.2510 -0.1207
  461POPE   HH1 5521  16.870   6.799   7.653  0.1034  0.1857 -0.0633
  461POPE   PH2 5522  16.605   6.917   7.526 -0.0637  0.1836 -0.0654
  461POPE   GL3 5523  16.411   7.044   7.787 -0.1102 -0.0686  0.3792
  461POPE   E14 5524  16.449   7.349   7.861  0.2502 -0.0200  0.0028
  461POPE   E25 5525  16.170   6.979   8.070 -0.1091  0.0681  0.0832
  461POPE   S16 5526  16.353   7.468   8.227  0.0481  0.2079 -0.1484
  461POPE   S17 5527  16.015   6.709   8.360 -0.4059  0.1772  0.2077
  461POPE   SD8 5528  16.425   7.544   8.576  0.2762 -0.1232 -0.1083
  461POPE   SD9 5529  16.092   6.572   8.642  0.3262 -0.6059 -0.2419
  461POPE  SD10 5530  16.407   7.637   8.877  0.4265 -0.0738 -0.2459
  461POPE  SD11 5531  16.239   6.443   8.909  0.3292 -0.3254 -0.1596
  461POPE  SM12 5532  16.293   7.871   9.057  0.2869  0.1447  0.1045
  461POPE  SM13 5533  16.291   6.586   9.225  0.0149  0.2469  0.1089
  461POPE  SM14 5534  16.219   7.953   9.336  0.2861 -0.2775 -0.1041
  461POPE  SM15 5535  16.285   6.544   9.320  0.0645  0.4405 -0.1703
  462POPE   HH1 5536  14.964  13.728   7.793 -0.3277 -0.1953 -0.0464
  462POPE   PH2 5537  14.641  13.684   7.820 -0.0599  0.0181  0.1864
  462POPE   GL3 5538  14.534  13.582   8.152 -0.1528 -0.0586  0.1995
  462POPE   E14 5539  14.382  13.690   8.432 -0.0626 -0.0338 -0.0265
  462POPE   E25 5540  14.504  13.305   8.348 -0.2684  0.2800  0.1165
  462POPE   S16 5541  14.348  13.995   8.645  0.1049  0.1263 -0.4288
  462POPE   S17 5542  14.426  12.940   8.454  0.2081  0.5144 -0.1724
  462POPE   SD8 5543  14.371  14.331   8.640  0.0969  0.0759  0.2748
  462POPE   SD9 5544  14.426  12.724   8.746  0.1179  0.1284  0.0862
  462POPE  SD10 5545  14.357  14.664   8.789  0.3355  0.0753  0.1421
  462POPE  SD11 5546  14.564  12.580   8.990 -0.2510  0.2731 -0.3338
  462POPE  SM12 5547  14.269  14.756   9.108  0.1873  0.3988  0.2768
  462POPE  SM13 5548  14.562  12.414   9.236 -0.2825 -0.2478  0.2750
  462POPE  SM14 5549  14.135  14.933   9.353  0.0362 -0.1738 -0.0151
  462POPE  SM15 5550  14.532  12.379   9.323  0.0427 -0.0837  0.2590
  463POPE   HH1 5551  15.781   5.232   7.823  0.1074 -0.1081 -0.0844
  463POPE   PH2 5552  15.626   5.491   7.980 -0.2386  0.1555  0.0734
  463POPE   GL3 5553  15.911   5.529   8.181  0.0116 -0.2543  0.1287
  463POPE   E14 5554  16.223   5.407   8.190  0.1423 -0.1712  0.0393
  463POPE   E25 5555  15.808   5.776   8.408 -0.2457 -0.3189 -0.3248
  463POPE   S16 5556  16.272   5.145   8.481 -0.1026  0.1467 -0.0969
  463POPE   S17 5557  15.496   6.002   8.472 -0.2241 -0.0689 -0.1240
  463POPE   SD8 5558  16.588   5.199   8.654 -0.1331 -0.1945  0.1930
  463POPE   SD9 5559  15.307   6.086   8.741 -0.3431 -0.3143 -0.0816
  463POPE  SD10 5560  16.749   5.226   8.942 -0.2388 -0.0267  0.3054
  463POPE  SD11 5561  15.157   6.249   8.992 -0.1019  0.0194 -0.0084
  463POPE  SM12 5562  16.745   5.088   9.264 -0.0504 -0.0109 -0.0952
  463POPE  SM13 5563  15.146   6.218   9.335  0.4364 -0.4220 -0.2428
  463POPE  SM14 5564  16.742   4.760   9.406  0.4143 -0.1654 -0.0566
  463POPE  SM15 5565  15.100   6.231   9.432 -0.2106 -0.1348  0.0397
  464POPE   HH1 5566   6.461   9.726   7.695 -0.2634 -0.0330  0.1742
  464POPE   PH2 5567   6.320   9.747   8.000 -0.1256  0.0233  0.0799
  464POPE   GL3 5568   6.501   9.913   8.244  0.1949 -0.0229  0.1093
  464POPE   E14 5569   6.792  10.069   8.287 -0.0836 -0.3012  0.0628
  464POPE   E25 5570   6.261  10.022   8.494  0.2218 -0.2832  0.1219
  464POPE   S16 5571   6.972  10.156   8.614 -0.0089  0.5970 -0.0854
  464POPE   S17 5572   6.472  10.252   8.773  0.0579  0.3332  0.0065
  464POPE   SD8 5573   7.182  10.115   8.887 -0.0262 -0.0147 -0.0254
  464POPE   SD9 5574   6.581  10.437   9.005  0.0162  0.0191  0.0809
  464POPE  SD10 5575   7.181  10.127   9.217  0.2515  0.0113 -0.1083
  464POPE  SD11 5576   6.419  10.521   9.292  0.1868  0.0641 -0.0717
  464POPE  SM12 5577   7.005  10.231   9.493  0.3954 -0.2768 -0.1228
  464POPE  SM13 5578   6.415  10.507   9.618  0.2369 -0.1352 -0.1616
  464POPE  SM14 5579   6.951  10.395   9.803 -0.2082 -0.0723 -0.2632
  464POPE  SM15 5580   6.402  10.456   9.687  0.0549  0.0475 -0.0017
  465POPE   HH1 5581  15.540   4.786   8.056 -0.2045 -0.3176  0.0465
  465POPE   PH2 5582  15.430   5.084   7.944 -0.0235 -0.0392  0.1606
  465POPE   GL3 5583  15.405   5.266   8.245 -0.2865  0.2534 -0.1551
  465POPE   E14 5584  15.261   5.156   8.507 -0.1574  0.0686 -0.0282
  465POPE   E25 5585  15.581   5.401   8.512 -0.0544  0.1667 -0.0799
  465POPE   S16 5586  15.103   5.136   8.894 -0.3235 -0.3284  0.3977
  465POPE   S17 5587  15.509   5.579   8.854 -0.1368  0.0609 -0.0179
  465POPE   SD8 5588  15.073   5.145   9.247 -0.2413 -0.1247 -0.0317
  465POPE   SD9 5589  15.571   5.870   9.021 -0.5791  0.2659 -0.3506
  465POPE  SD10 5590  15.160   5.015   9.529  0.3788  0.1207  0.1108
  465POPE  SD11 5591  15.619   5.931   9.342  0.1051  0.1404  0.3349
  465POPE  SM12 5592  15.303   5.124   9.796 -0.0751  0.2339 -0.2888
  465POPE  SM13 5593  15.455   5.958   9.632  0.2520  0.0259 -0.1387
  465POPE  SM14 5594  15.510   5.085  10.080 -0.2541  0.2154  0.0490
  465POPE  SM15 5595  15.387   5.981   9.682  0.6191 -0.0361  0.1463
  466POPE   HH1 5596   8.900   6.185   7.881 -0.5281 -0.2183  0.0393
  466POPE   PH2 5597   8.807   6.502   7.870 -0.1081 -0.0563  0.4709
  466POPE   GL3 5598   8.776   6.605   8.204 -0.1081  0.0937 -0.1068
  466POPE   E14 5599   9.067   6.492   8.279  0.0330  0.1488 -0.1413
  466POPE   E25 5600   8.699   6.945   8.382  0.0984 -0.0530  0.0111
  466POPE   S16 5601   9.195   6.423   8.634  0.2241  0.4391 -0.1406
  466POPE   S17 5602   8.422   7.188   8.551 -0.1545 -0.0875 -0.4208
  466POPE   SD8 5603   8.964   6.182   8.719 -0.1499 -0.0206  0.0206
  466POPE   SD9 5604   8.319   7.342   8.843 -0.2748 -0.1535  0.0608
  466POPE  SD10 5605   8.740   6.076   8.956 -0.1560 -0.1138 -0.0273
  466POPE  SD11 5606   8.439   7.287   9.157 -0.2869 -0.2371  0.0637
  466POPE  SM12 5607   8.817   6.028   9.302  0.4448 -0.3180 -0.0437
  466POPE  SM13 5608   8.349   7.185   9.490 -0.4440  0.1465 -0.1528
  466POPE  SM14 5609   8.924   6.207   9.580 -0.1966  0.1905  0.0347
  466POPE  SM15 5610   8.345   7.190   9.596 -0.2275  0.1291  0.1616
  467POPE   HH1 5611  11.062  12.700   7.722 -0.0158 -0.1032 -0.0898
  467POPE   PH2 5612  10.811  12.520   7.705 -0.2298  0.0158 -0.0929
  467POPE   GL3 5613  10.799  12.349   8.001  0.0462 -0.2373  0.2990
  467POPE   E14 5614  10.587  12.135   8.101  0.0065  0.0940 -0.1381
  467POPE   E25 5615  11.121  12.287   8.164 -0.0498 -0.0259  0.0683
  467POPE   S16 5616  10.206  12.198   8.244 -0.0465  0.3174 -0.1177
  467POPE   S17 5617  11.341  12.251   8.447 -0.0652 -0.1280  0.1854
  467POPE   SD8 5618   9.922  12.046   8.426 -0.2422 -0.2367  0.2455
  467POPE   SD9 5619  11.611  12.385   8.678 -0.0847 -0.0349  0.3292
  467POPE  SD10 5620   9.833  11.990   8.743  0.0849  0.5573  0.2060
  467POPE  SD11 5621  11.719  12.266   9.001  0.1310  0.1955 -0.1770
  467POPE  SM12 5622   9.855  12.048   9.058  0.1358  0.3193 -0.1930
  467POPE  SM13 5623  11.632  12.146   9.272 -0.0296 -0.1282 -0.2920
  467POPE  SM14 5624   9.923  11.984   9.398  0.1532 -0.0540 -0.0372
  467POPE  SM15 5625  11.581  12.128   9.372 -0.0414  0.0132 -0.0675
  468POPE   HH1 5626  15.460   6.970   7.750  0.0675 -0.1711  0.1436
  468POPE   PH2 5627  15.236   6.720   7.784 -0.2419  0.1069  0.1587
  468POPE   GL3 5628  15.019   6.778   8.039 -0.1024 -0.1268  0.2003
  468POPE   E14 5629  14.709   6.743   8.024 -0.0690 -0.1397 -0.2687
  468POPE   E25 5630  15.008   6.922   8.374  0.2995  0.0390  0.1699
  468POPE   S16 5631  14.521   6.885   8.374  0.2508  0.3257  0.0849
  468POPE   S17 5632  15.229   7.187   8.585  0.4421 -0.0473  0.2342
  468POPE   SD8 5633  14.586   6.662   8.587  0.2810  0.1393  0.0214
  468POPE   SD9 5634  15.506   7.291   8.731  0.4728 -0.0907  0.2550
  468POPE  SD10 5635  14.619   6.518   8.884  0.2726  0.2028 -0.2581
  468POPE  SD11 5636  15.485   7.247   9.061  0.6498 -0.0430 -0.1534
  468POPE  SM12 5637  14.605   6.599   9.213  0.0959  0.2680  0.1961
  468POPE  SM13 5638  15.450   7.085   9.307 -0.4511  0.0087 -0.3511
  468POPE  SM14 5639  14.659   6.778   9.495 -0.5829 -0.1563 -0.3876
  468POPE  SM15 5640  15.506   7.070   9.380 -0.3725  0.4098  0.1644
  469POPE   HH1 5641   7.297   0.426   7.711 -0.7156  0.3671  0.3252
  469POPE   PH2 5642   7.502   0.252   7.952  0.0054 -0.2751  0.0110
  469POPE   GL3 5643   7.346   0.106   8.204  0.1034  0.0632 -0.4591
  469POPE   E14 5644   7.016   0.141   8.216 -0.1145 -0.0271  0.2831
  469POPE   E25 5645   7.481  18.588   8.326 -0.1360  0.0347 -0.2161
  469POPE   S16 5646   6.730   0.299   8.495  0.0577  0.1201  0.2432
  469POPE   S17 5647   7.381  18.266   8.590 -0.1348  0.0446  0.0648
  469POPE   SD8 5648   6.929   0.267   8.774 -0.0164  0.0972  0.0208
  469POPE   SD9 5649   7.183  18.223   8.827 -0.2448 -0.2720 -0.2182
  469POPE  SD10 5650   6.976   0.277   9.098 -0.0354  0.0720  0.0481
  469POPE  SD11 5651   6.958  18.083   9.043 -0.0277 -0.0820 -0.0677
  469POPE  SM12 5652   6.860   0.280   9.414 -0.2914  0.0382  0.0666
  469POPE  SM13 5653   6.859  17.812   9.186  0.3582  0.2106 -0.1638
  469POPE  SM14 5654   6.615   0.377   9.637  0.1097  0.3983 -0.0132
  469POPE  SM15 5655   6.833  17.747   9.216  0.2423  0.1007 -0.0572
  470POPE   HH1 5656   0.829  11.611   7.714  0.2392 -0.3656 -0.1949
  470POPE   PH2 5657   0.741  11.923   7.701 -0.0365  0.0204  0.2596
  470POPE   GL3 5658   0.546  12.020   7.965 -0.2077  0.0652  0.0509
  470POPE   E14 5659   0.255  11.901   8.036 -0.3733 -0.0879 -0.0626
  470POPE   E25 5660   0.634  11.928   8.305  0.2672  0.2150 -0.0635
  470POPE   S16 5661  18.727  11.706   8.267  0.0290 -0.0380 -0.2226
  470POPE   S17 5662   0.528  11.992   8.719  0.2820 -0.2981 -0.0265
  470POPE   SD8 5663  18.514  11.668   8.518 -0.1305  0.2249  0.0772
  470POPE   SD9 5664   0.529  12.034   9.039  0.0059  0.0019 -0.1875
  470POPE  SD10 5665  18.451  11.639   8.846 -0.3086  0.2401  0.0242
  470POPE  SD11 5666   0.485  12.191   9.327  0.2559  0.0065 -0.0824
  470POPE  SM12 5667  18.504  11.600   9.164  0.3258 -0.2089 -0.1194
  470POPE  SM13 5668   0.529  12.369   9.630 -0.2330 -0.1118 -0.1793
  470POPE  SM14 5669  18.410  11.589   9.489  0.1888 -0.0313 -0.0639
  470POPE  SM15 5670   0.492  12.424   9.670 -0.2169  0.1402 -0.3565
  471POPE   HH1 5671   3.131   1.248   7.506  0.2443  0.2218 -0.1140
  471POPE   PH2 5672   3.079   1.549   7.419 -0.0056  0.0502 -0.0068
  471POPE   GL3 5673   2.984   1.790   7.631  0.2193  0.4540  0.1550
  471POPE   E14 5674   3.183   2.022   7.606  0.0316  0.0765  0.1862
  471POPE   E25 5675   2.896   1.666   7.948 -0.1008 -0.2547 -0.1098
  471POPE   S16 5676   3.452   2.160   7.851 -0.6234  0.1441 -0.2509
  471POPE   S17 5677   2.685   1.809   8.220 -0.0871  0.2089  0.0626
  471POPE   SD8 5678   3.543   2.357   8.114 -0.1127 -0.1083  0.3704
  471POPE   SD9 5679   2.627   1.989   8.476 -0.2278  0.2461 -0.2945
  471POPE  SD10 5680   3.712   2.328   8.416  0.0279 -0.2337 -0.1040
  471POPE  SD11 5681   2.675   2.129   8.797 -0.0031  0.4168 -0.3071
  471POPE  SM12 5682   3.806   2.127   8.636  0.2248  0.1918 -0.0921
  471POPE  SM13 5683   2.720   2.237   9.119 -0.0910 -0.0913 -0.1787
  471POPE  SM14 5684   3.737   2.115   8.974  0.0192  0.0812  0.0048
  471POPE  SM15 5685   2.773   2.227   9.171 -0.0768  0.2631 -0.0509
  472POPE   HH1 5686  17.983   9.344   7.791 -0.0732 -0.1150  0.0399
  472POPE   PH2 5687  18.054   9.314   8.110 -0.0294 -0.1337 -0.1308
  472POPE   GL3 5688  18.257   9.076   8.233 -0.3166 -0.0961  0.4517
  472POPE   E14 5689  18.193   8.744   8.245  0.0713  0.2941  0.3296
  472POPE   E25 5690  18.500   9.331   8.285  0.0420 -0.0618 -0.1898
  472POPE   S16 5691  17.914   8.553   8.481 -0.0885  0.1537 -0.1467
  472POPE   S17 5692  18.534   9.605   8.617  0.0103  0.0267 -0.2975
  472POPE   SD8 5693  17.719   8.566   8.761 -0.2110 -0.2123  0.2348
  472POPE   SD9 5694   0.010   9.611   8.834 -0.3611  0.0919 -0.0687
  472POPE  SD10 5695  17.702   8.642   9.069 -0.2342 -0.7368  0.2857
  472POPE  SD11 5696   0.122   9.568   9.152 -0.1935  0.2075  0.0252
  472POPE  SM12 5697  17.722   8.808   9.373 -0.1621  0.0772  0.2098
  472POPE  SM13 5698   0.105   9.592   9.491  0.3398 -0.3965  0.1989
  472POPE  SM14 5699  17.598   8.877   9.695 -0.5684 -0.3805  0.0849
  472POPE  SM15 5700   0.120   9.544   9.562 -0.0084 -0.0591 -0.2439
  473POPE   HH1 5701   3.152  17.072   7.451 -0.0037  0.3216 -0.2234
  473POPE   PH2 5702   3.064  16.993   7.778  0.3009 -0.2022 -0.0201
  473POPE   GL3 5703   2.856  17.226   7.960 -0.1629 -0.3208 -0.3189
  473POPE   E14 5704   2.866  17.528   7.830 -0.0526  0.0408  0.0180
  473POPE   E25 5705   2.879  17.313   8.327 -0.1736  0.1671 -0.1692
  473POPE   S16 5706   2.793  17.914   7.963 -0.1862 -0.0031 -0.1789
  473POPE   S17 5707   3.106  17.162   8.648  0.1396 -0.1709  0.2110
  473POPE   SD8 5708   2.611  18.135   8.157  0.1565 -0.2163  0.2506
  473POPE   SD9 5709   3.317  17.015   8.880  0.0921  0.0420  0.1783
  473POPE  SD10 5710   2.635  18.370   8.417  0.3651  0.0225 -0.0933
  473POPE  SD11 5711   3.340  16.920   9.219  0.3274 -0.2796  0.2220
  473POPE  SM12 5712   2.792  18.566   8.655  0.0937 -0.0160  0.1085
  473POPE  SM13 5713   3.218  16.794   9.472  0.1958  0.2026 -0.1629
  473POPE  SM14 5714   2.826   0.048   8.846  0.1383  0.2397 -0.1671
  473POPE  SM15 5715   3.200  16.783   9.572 -0.0557 -0.1606 -0.2239
  474POPE   HH1 5716   8.342  10.434   7.969 -0.4969  0.0713 -0.1305
  474POPE   PH2 5717   8.628  10.291   8.018 -0.0465  0.0032 -0.0635
  474POPE   GL3 5718   8.798  10.318   8.314 -0.1297 -0.2411  0.1774
  474POPE   E14 5719   9.023  10.111   8.437  0.0793 -0.1957  0.1804
  474POPE   E25 5720   8.832  10.655   8.458  0.0090 -0.1009 -0.0092
  474POPE   S16 5721   9.378  10.124   8.692 -0.2882 -0.3620  0.1390
  474POPE   S17 5722   8.860  10.969   8.742  0.0750 -0.2235  0.6407
  474POPE   SD8 5723   9.543  10.200   8.968 -0.1596  0.0185  0.3283
  474POPE   SD9 5724   9.038  11.245   8.942  0.1814 -0.0042 -0.0689
  474POPE  SD10 5725   9.557  10.386   9.225 -0.0795 -0.1423 -0.0864
  474POPE  SD11 5726   9.149  11.390   9.193  0.0095 -0.0681  0.2190
  474POPE  SM12 5727   9.514  10.588   9.476  0.1783 -0.0141  0.0145
  474POPE  SM13 5728   9.165  11.387   9.511  0.2220 -0.0481  0.6060
  474POPE  SM14 5729   9.751  10.659   9.714 -0.4774 -0.2266 -0.1616
  474POPE  SM15 5730   9.230  11.367   9.588 -0.2916 -0.2943  0.0177
  475POPE   HH1 5731   4.058   0.480   7.488 -0.1037 -0.1996  0.1464
  475POPE   PH2 5732   4.064   0.211   7.655 -0.0199 -0.3033 -0.2229
  475POPE   GL3 5733   4.157   0.304   7.975  0.1135 -0.0408 -0.2247
  475POPE   E14 5734   4.465   0.285   8.048  0.0952 -0.1162  0.2348
  475POPE   E25 5735   3.946   0.264   8.268  0.0122 -0.0389 -0.3696
  475POPE   S16 5736   4.679   0.137   8.353  0.0443 -0.4742  0.0269
  475POPE   S17 5737   3.877   0.111   8.634  0.2557 -0.0260  0.2697
  475POPE   SD8 5738   4.866  18.775   8.605  0.2314 -0.0290  0.2918
  475POPE   SD9 5739   3.858   0.003   8.939 -0.0946 -0.1855  0.1144
  475POPE  SD10 5740   4.949   0.023   8.929 -0.0315  0.4670 -0.0069
  475POPE  SD11 5741   3.658   0.030   9.229 -0.1981 -0.1207 -0.3506
  475POPE  SM12 5742   4.803   0.224   9.117  0.1780  0.0760 -0.4559
  475POPE  SM13 5743   3.413   0.076   9.470  0.1196  0.4649  0.1415
  475POPE  SM14 5744   4.819   0.541   9.316  0.0814 -0.2201  0.3260
  475POPE  SM15 5745   3.368   0.060   9.542  0.0254  0.0565 -0.1747
  476POPE   HH1 5746   0.541  14.833   7.828  0.6510 -0.2144  0.1711
  476POPE   PH2 5747   0.461  15.160   7.717 -0.0277 -0.0174 -0.2032
  476POPE   GL3 5748   0.289  15.368   7.940  0.3198 -0.1587  0.3728
  476POPE   E14 5749   0.331  15.698   7.901  0.0401  0.2222 -0.2310
  476POPE   E25 5750   0.592  15.422   8.163 -0.0813 -0.1682  0.0065
  476POPE   S16 5751   0.455  15.923   8.194  0.0138 -0.1600 -0.2260
  476POPE   S17 5752   0.471  15.359   8.534 -0.2162 -0.1816  0.0311
  476POPE   SD8 5753   0.695  15.998   8.409  0.3803 -0.0927 -0.1673
  476POPE   SD9 5754   0.176  15.291   8.684 -0.1567 -0.0111  0.0219
  476POPE  SD10 5755   0.880  16.029   8.686  0.0589  0.2815  0.1722
  476POPE  SD11 5756  18.705  15.396   8.913  0.0214  0.3948 -0.0473
  476POPE  SM12 5757   0.949  16.053   9.018 -0.0627 -0.2155  0.0351
  476POPE  SM13 5758  18.749  15.388   9.236  0.0149  0.0584 -0.0740
  476POPE  SM14 5759   0.840  15.970   9.304  0.0402 -0.4156 -0.0975
  476POPE  SM15 5760  18.723  15.400   9.296 -0.1404  0.1354 -0.2251
  477POPE   HH1 5761   0.428  17.394   7.612  0.2099 -0.0076 -0.2244
  477POPE   PH2 5762   0.221  17.176   7.726  0.0577 -0.0462  0.3902
  477POPE   GL3 5763   0.115  17.269   8.028  0.2643 -0.2720  0.1619
  477POPE   E14 5764   0.077  17.575   8.120 -0.0653 -0.1099 -0.0166
  477POPE   E25 5765   0.356  17.141   8.279  0.1224  0.2022 -0.2970
  477POPE   S16 5766  18.748  17.644   8.501 -0.3578 -0.2342 -0.1167
  477POPE   S17 5767   0.619  17.265   8.538 -0.1634  0.0172  0.1207
  477POPE   SD8 5768   0.225  17.637   8.729  0.0070 -0.2251  0.2354
  477POPE   SD9 5769   0.600  17.256   8.849 -0.3716 -0.4856 -0.1682
  477POPE  SD10 5770   0.393  17.550   8.994  0.2103 -0.0851  0.1547
  477POPE  SD11 5771   0.619  16.978   9.087 -0.3417 -0.1343  0.1200
  477POPE  SM12 5772   0.502  17.623   9.311  0.3939  0.0370 -0.2724
  477POPE  SM13 5773   0.651  16.927   9.430 -0.2572  0.2914  0.2838
  477POPE  SM14 5774   0.486  17.666   9.665  0.1737  0.0919 -0.0010
  477POPE  SM15 5775   0.634  16.995   9.497 -0.0005  0.1770 -0.0908
  478POPE   HH1 5776  12.329  11.129   7.520 -0.3302 -0.1629  0.0584
  478POPE   PH2 5777  12.332  11.249   7.804  0.1041 -0.1802  0.1568
  478POPE   GL3 5778  12.195  11.138   8.094 -0.2085  0.1713  0.0954
  478POPE   E14 5779  11.968  10.885   8.060  0.1554  0.0305 -0.0042
  478POPE   E25 5780  12.152  11.348   8.396  0.2661  0.1530 -0.0349
  478POPE   S16 5781  11.971  10.531   8.239 -0.1406 -0.0002  0.0462
  478POPE   S17 5782  12.251  11.710   8.609  0.1385  0.3042  0.3250
  478POPE   SD8 5783  11.732  10.362   8.401 -0.0219  0.4206  0.3073
  478POPE   SD9 5784  12.247  11.921   8.860 -0.2874  0.3592 -0.1646
  478POPE  SD10 5785  11.621  10.212   8.700  0.1501  0.4290  0.0931
  478POPE  SD11 5786  12.450  12.015   9.134 -0.0509 -0.5224 -0.4318
  478POPE  SM12 5787  11.707  10.187   9.008  0.1574 -0.2539 -0.0044
  478POPE  SM13 5788  12.515  11.987   9.470  0.0374  0.3025 -0.3269
  478POPE  SM14 5789  11.769  10.170   9.352 -0.1579 -0.1043 -0.1106
  478POPE  SM15 5790  12.549  11.966   9.560 -0.2554 -0.0263  0.5987
  479POPC   CH1 5791   1.639   8.773  12.054 -0.0603  0.3731  0.1602
  479POPC   PH2 5792   1.631   8.464  11.741 -0.0519  0.1289 -0.0097
  479POPC   GL3 5793   1.879   8.546  11.508 -0.0082 -0.1617  0.0126
  479POPC   E14 5794   2.177   8.411  11.540 -0.2355  0.2523 -0.0830
  479POPC   E25 5795   1.860   8.709  11.184  0.0580  0.0599 -0.2487
[truncated: 693,137 more chars]
