# Supplementary material for: Refining amino acid hydrophobicity for dynamics simulation of membrane proteins
Source: PeerJ. 2018 Jan 10;6:e4230. doi: 10.7717/peerj.4230 (PMC5767086; doi:10.7717/peerj.4230)
Supplement: Supplemental Information 1 — Version 2.4 of the CgProt force field is included as a tar.gz archive. The package includes parameter text files, Python scripts, and equilibrated bilayer coordinates needed for simulations with the free Gromacs software package. [file peerj-06-4230-s001.tgz › cgprot24/mb/job.pbs]

#!/bin/csh -f
#PBS -S /bin/csh -f
#PBS -V
#PBS -l nodes=1:ppn=48,walltime=2000:00:00
#PBS -j oe

#cd $PBS_O_WORKDIR

cp -a ../nb/table_*.xvg .
cp -a ../.vmdrc .vmdrc

# Molecular dynamics:
gmx grompp -maxwarn 3 -f md.mdp -c popcpope.gro -p popcpope.top -n popcpope.ndx -o 2_md.tpr >&! grmp.out
gmx mdrun -nt 48 -dd 8 6 1 -rdd 1.2 -gcom 10 -s 2_md.tpr -x 2.md.xtc -c 2.md.gro -e 2.md.edr -g 2.md.log -cpo 2.md.cpt >&! 2.md.out
                      #-rdd 1.4 needed for ENM Calpha restraints

#to center a protein in the bilayer:
echo "13 0" | trjconv -f 2.md.gro -o center.gro -center -pbc mol -n popcpope.ndx -s 2_md.tpr

# View in VMD:
#vmd -e popcpope.tcl
