# Supplementary material for: Refining amino acid hydrophobicity for dynamics simulation of membrane proteins
Source: PeerJ. 2018 Jan 10;6:e4230. doi: 10.7717/peerj.4230 (PMC5767086; doi:10.7717/peerj.4230)
Supplement: Supplemental Information 1 — Version 2.4 of the CgProt force field is included as a tar.gz archive. The package includes parameter text files, Python scripts, and equilibrated bilayer coordinates needed for simulations with the free Gromacs software package. [file peerj-06-4230-s001.tgz › cgprot24/mb/mb.vmdrc]

# To use this VMD Init Script in your directory:
# cp mb.vmdrc .vmdrc

# Note: increase sphere scale to 1.1 for full .4nm vdw radii to show head groups
# Color scheme: J. Comput. Chem. 37:1112 (2016).
# invoke with: vmd -size 819 819 2.mdc.gro (center protein)

display projection orthographic
display depthcue off
display height 3.3
display resize 1024 900
axes location off
color Display Background white

# add personalized keyboard shortcuts 
#user add key E echo on
#user add key e echo off
#user add key g display reset
#user add key A stage location bottom
#user add key m mol list

# position the stage and axes
#axes location lowerleft
#stage location off

# position and turn on menus
menu main on
menu main move 5 100
menu graphics on
menu graphics move 15 360
menu files move 125 350
menu render move 100 400
menu display move 500 200

# start the scene a-rockin'
#rock z by 1

#CG lipid bilayer color scheme:
after idle {
    # create dummy molecule with one atom
    set mol [mol new atoms 1]
    set sel [atomselect $mol all]
    # add items to color categories
    $sel set name C
    $sel set type C
    $sel set name H
    $sel set type H
    $sel set name S
    $sel set type S
    $sel set name E
    $sel set type E
    $sel set name G
    $sel set type G
    $sel set name P
    $sel set type P
    $sel set name M
    $sel set type M
    $sel set name X
    $sel set type X
    # now we can define colors
    color Name C 23
    color Name H 9
    color Name S 32
    color Name E 15
    color Name G 12
    color Name P 29
    color Name M 4
    color Name X 7
    color Type C 23
    color Type H 9
    color Type S 32
    color Type E 15
    color Type G 12
    color Type P 29
    color Type M 4
    color Type X 7
    # clean up
    $sel delete
    mol delete $mol
}
mol modstyle 0 0 VDW
set sel [atomselect top "name HH1"]
$sel set radius 1.9
set sel [atomselect top "name CH1"]
$sel set radius 1.9
set sel [atomselect top "name E14"]
$sel set radius 1.9
set sel [atomselect top "name E25"]
$sel set radius 1.9
set sel [atomselect top "name GL3"]
$sel set radius 1.9
set sel [atomselect top "name PH2"]
$sel set radius 1.9
set sel [atomselect top "name GL1"]
$sel set radius 1.9
set sel [atomselect top "name M"]
$sel set radius 3.0
set sel [atomselect top "name X"]
$sel set radius 3.0
