# Supplementary material for: Refining amino acid hydrophobicity for dynamics simulation of membrane proteins
Source: PeerJ. 2018 Jan 10;6:e4230. doi: 10.7717/peerj.4230 (PMC5767086; doi:10.7717/peerj.4230)
Supplement: Supplemental Information 1 — Version 2.4 of the CgProt force field is included as a tar.gz archive. The package includes parameter text files, Python scripts, and equilibrated bilayer coordinates needed for simulations with the free Gromacs software package. [file peerj-06-4230-s001.tgz › cgprot24/mb/pcpechol.gro]

K2L24K2 helix in 472POPC:446POPE:230Chol bilayer (50.6 Ang^2/lipid)
15924
   29CHOL   GL1    1   3.534   2.390  11.071  0.0254  0.1614 -0.3702
   29CHOL   SM2    2   3.563   2.333  10.888  0.0788 -0.1395 -0.0079
   29CHOL   SM3    3   3.410   2.303  10.688 -0.0535  0.1842 -0.0142
   29CHOL   SM4    4   3.550   2.117  10.523 -0.2501  0.1443 -0.1120
   29CHOL   SM5    5   3.421   2.135  10.293  0.1406  0.0537 -0.3329
   29CHOL   SM6    6   3.440   2.022  10.656  0.2056  0.0309  0.1526
   29CHOL   SM7    7   3.592   1.947  10.157  0.1078 -0.0561 -0.4250
   29CHOL   SM8    8   3.691   1.959   9.912  0.2195  0.2954 -0.0386
   29CHOL   SM9    9   3.843   2.100   9.725 -0.3189  0.2169  0.1844
   30CHOL   GL1   10  15.399   1.482  11.132  0.0740 -0.0851 -0.0693
   30CHOL   SM2   11  15.374   1.405  10.972  0.0366  0.0705 -0.2398
   30CHOL   SM3   12  15.227   1.324  10.788 -0.1778  0.2234 -0.2022
   30CHOL   SM4   13  15.382   1.189  10.590  0.0629  0.0856 -0.0837
   30CHOL   SM5   14  15.193   1.129  10.414  0.3712  0.0193  0.3394
   30CHOL   SM6   15  15.352   1.054  10.748 -0.1804 -0.0825  0.1484
   30CHOL   SM7   16  15.385   0.999  10.235  0.3540  0.0217  0.0726
   30CHOL   SM8   17  15.214   0.809  10.125 -0.4715  0.1508  0.1184
   30CHOL   SM9   18  15.198   0.491  10.082 -0.1915 -0.1002 -0.1797
   31CHOL   GL1   19   5.568  10.507  11.199 -0.1177  0.0904 -0.2986
   31CHOL   SM2   20   5.584  10.500  11.024  0.0539 -0.0969 -0.0677
   31CHOL   SM3   21   5.422  10.503  10.806  0.3239 -0.1644  0.1368
   31CHOL   SM4   22   5.602  10.419  10.595  0.0480  0.0835  0.0266
   31CHOL   SM5   23   5.430  10.459  10.387  0.1944 -0.3735 -0.2118
   31CHOL   SM6   24   5.540  10.244  10.695 -0.0247 -0.3998  0.0378
   31CHOL   SM7   25   5.631  10.399  10.193 -0.0294  0.2600  0.0770
   31CHOL   SM8   26   5.693  10.589   9.972  0.2818  0.2863 -0.3629
   31CHOL   SM9   27   5.963  10.570   9.815 -0.1506  0.0875  0.1511
   32CHOL   GL1   28  15.562  10.952  10.866  0.0496  0.0267 -0.0055
   32CHOL   SM2   29  15.577  10.946  10.679  0.0202 -0.1757  0.1686
   32CHOL   SM3   30  15.773  11.056  10.520  0.0690 -0.0507  0.1789
   32CHOL   SM4   31  15.633  11.087  10.270  0.1411  0.0908  0.0453
   32CHOL   SM5   32  15.830  11.143  10.108 -0.3277 -0.6813  0.0781
   32CHOL   SM6   33  15.581  11.229  10.381 -0.1652 -0.0935  0.2368
   32CHOL   SM7   34  15.666  11.171   9.869 -0.1389 -0.0542  0.4128
   32CHOL   SM8   35  15.777  11.431   9.788  0.1488 -0.3414  0.0319
   32CHOL   SM9   36  15.992  11.636   9.775  0.0111  0.1335  0.0205
   33CHOL   GL1   37   8.941   7.763  11.180 -0.1154 -0.1780  0.0508
   33CHOL   SM2   38   8.917   7.755  11.005  0.1289  0.2178  0.2729
   33CHOL   SM3   39   9.029   7.758  10.776 -0.1900  0.0031  0.0863
   33CHOL   SM4   40   8.833   7.674  10.587 -0.1190 -0.0269 -0.0360
   33CHOL   SM5   41   8.975   7.691  10.365  0.3550 -0.2396  0.0478
   33CHOL   SM6   42   8.792   7.859  10.624 -0.2958 -0.0427  0.1189
   33CHOL   SM7   43   8.772   7.595  10.193 -0.0570  0.1650  0.0228
   33CHOL   SM8   44   8.877   7.464   9.982  0.1287  0.1194 -0.2990
   33CHOL   SM9   45   9.028   7.238   9.930  0.2041 -0.2144 -0.1012
   34CHOL   GL1   46   1.233  15.356  11.162  0.0417  0.2013  0.4620
   34CHOL   SM2   47   1.230  15.395  10.991  0.3963  0.4750  0.3818
   34CHOL   SM3   48   1.355  15.540  10.809  0.1383  0.2718  0.0523
   34CHOL   SM4   49   1.190  15.527  10.571 -0.0911  0.0292  0.0744
   34CHOL   SM5   50   1.341  15.665  10.405 -0.0179  0.0932 -0.2408
   34CHOL   SM6   51   1.101  15.639  10.704 -0.2747 -0.2642  0.1718
   34CHOL   SM7   52   1.152  15.639  10.187 -0.3560  0.2906 -0.2049
   34CHOL   SM8   53   1.314  15.520   9.965  0.0613 -0.0422 -0.3897
   34CHOL   SM9   54   1.475  15.462   9.717  0.1483  0.3810  0.1397
   35CHOL   GL1   55   8.068  12.688  11.100 -0.0130 -0.0270 -0.0705
   35CHOL   SM2   56   8.010  12.675  10.939  0.0187  0.2510 -0.2121
   35CHOL   SM3   57   7.938  12.470  10.768  0.1070  0.3314  0.0972
   35CHOL   SM4   58   7.858  12.610  10.528  0.1497  0.0933 -0.1912
   35CHOL   SM5   59   7.787  12.388  10.386 -0.2546  0.1958  0.4527
   35CHOL   SM6   60   8.043  12.600  10.519 -0.1196 -0.0779 -0.1674
   35CHOL   SM7   61   7.675  12.553  10.179 -0.2630  0.1379 -0.0844
   35CHOL   SM8   62   7.433  12.464  10.125  0.2321 -0.2015 -0.1496
   35CHOL   SM9   63   7.109  12.425  10.088  0.3220  0.1041  0.0118
   36CHOL   GL1   64   9.318  10.411  11.138  0.2787  0.0120  0.3499
   36CHOL   SM2   65   9.276  10.462  10.954 -0.1148 -0.2979 -0.0457
   36CHOL   SM3   66   9.056  10.603  10.885 -0.1270  0.0509 -0.1208
   36CHOL   SM4   67   9.041  10.541  10.596 -0.1627 -0.1699  0.1789
   36CHOL   SM5   68   8.854  10.710  10.523 -0.0444  0.2228 -0.3616
   36CHOL   SM6   69   8.952  10.380  10.691  0.2848 -0.1223 -0.2174
   36CHOL   SM7   70   8.856  10.651  10.238  0.2184  0.1411  0.0117
   36CHOL   SM8   71   9.074  10.788  10.122 -0.1650 -0.5997 -0.3871
   36CHOL   SM9   72   9.248  10.983  10.163 -0.2981  0.0744 -0.0781
   37CHOL   GL1   73   3.998   4.398  11.082 -0.0018  0.1783  0.3721
   37CHOL   SM2   74   4.024   4.396  10.912 -0.2838 -0.1101 -0.0295
   37CHOL   SM3   75   3.996   4.248  10.690 -0.3661 -0.1663 -0.2624
   37CHOL   SM4   76   4.232   4.293  10.525 -0.0884 -0.0378  0.0260
   37CHOL   SM5   77   4.149   4.176  10.299 -0.4955 -0.1776 -0.0004
   37CHOL   SM6   78   4.277   4.172  10.653  0.1608  0.1278 -0.2542
   37CHOL   SM7   79   4.373   4.268  10.146  0.0165 -0.1976 -0.0336
   37CHOL   SM8   80   4.286   4.365   9.886  0.1304 -0.4131  0.1721
   37CHOL   SM9   81   4.018   4.399   9.721 -0.2469  0.2991  0.1015
   38CHOL   GL1   82  16.382   7.543  11.032 -0.0380 -0.1644 -0.2024
   38CHOL   SM2   83  16.246   7.602  10.922  0.0832 -0.1486  0.1224
   38CHOL   SM3   84  16.122   7.484  10.713 -0.0328  0.3668  0.1249
   38CHOL   SM4   85  16.035   7.715  10.556  0.0816  0.1183 -0.0906
   38CHOL   SM5   86  15.884   7.594  10.375  0.2132 -0.1751  0.4807
   38CHOL   SM6   87  16.237   7.686  10.510  0.0336 -0.2468  0.1840
   38CHOL   SM7   88  15.825   7.831  10.222 -0.6893  0.0904 -0.1937
   38CHOL   SM8   89  15.579   7.773  10.047  0.2907  0.0778 -0.4984
   38CHOL   SM9   90  15.312   7.553  10.084 -0.0290 -0.0681 -0.3144
   39CHOL   GL1   91  12.306   7.157  11.000 -0.1554 -0.0694 -0.1558
   39CHOL   SM2   92  12.216   7.239  10.865  0.0883  0.1890  0.0936
   39CHOL   SM3   93  12.103   7.176  10.639 -0.0706 -0.1257  0.1211
   39CHOL   SM4   94  12.100   7.415  10.481  0.1284 -0.1152  0.0558
   39CHOL   SM5   95  11.960   7.330  10.270 -0.0332 -0.0208  0.0710
   39CHOL   SM6   96  12.273   7.342  10.480 -0.2462 -0.2623  0.3258
   39CHOL   SM7   97  11.984   7.567  10.113 -0.0462  0.3437 -0.1088
   39CHOL   SM8   98  11.735   7.669  10.074  0.2275 -0.0525 -0.1943
   39CHOL   SM9   99  11.421   7.697   9.977  0.1799 -0.1627 -0.2533
   40CHOL   GL1  100   6.862  10.431  11.279  0.0184  0.0309  0.0614
   40CHOL   SM2  101   6.868  10.390  11.107 -0.1920  0.0748  0.1402
   40CHOL   SM3  102   7.002  10.198  10.963 -0.0279 -0.2279 -0.1615
   40CHOL   SM4  103   7.022  10.304  10.696  0.0884  0.1200  0.0259
   40CHOL   SM5  104   7.113  10.075  10.578 -0.0295  0.0643 -0.1635
   40CHOL   SM6  105   7.174  10.368  10.806  0.2095 -0.2949  0.1485
   40CHOL   SM7  106   7.100  10.224  10.328  0.2937 -0.1081  0.0280
   40CHOL   SM8  107   7.382  10.203  10.260  0.1863 -0.0048  0.3641
   40CHOL   SM9  108   7.645  10.270  10.203  0.2089 -0.1970 -0.0982
   41CHOL   GL1  109   6.283  14.133  10.962  0.1149 -0.0247  0.0615
   41CHOL   SM2  110   6.282  14.197  10.787  0.4312 -0.4890 -0.0490
   41CHOL   SM3  111   6.108  14.330  10.629  0.1303 -0.0328 -0.1772
   41CHOL   SM4  112   6.252  14.301  10.376  0.0046 -0.0065  0.1155
   41CHOL   SM5  113   6.086  14.437  10.221  0.0159 -0.3030  0.0428
   41CHOL   SM6  114   6.152  14.123  10.412 -0.1125  0.0104  0.5325
   41CHOL   SM7  115   6.231  14.384   9.970 -0.1967  0.3554 -0.0034
   41CHOL   SM8  116   6.255  14.621   9.795 -0.1895 -0.0432 -0.0785
   41CHOL   SM9  117   6.196  14.944   9.823  0.1352 -0.1837 -0.1489
   42CHOL   GL1  118   1.620  10.982  11.023 -0.1770  0.0576 -0.0305
   42CHOL   SM2  119   1.716  10.948  10.866 -0.2724  0.1677  0.2975
   42CHOL   SM3  120   1.638  10.954  10.610  0.2781  0.0811 -0.0353
   42CHOL   SM4  121   1.835  10.801  10.477 -0.1445  0.1120  0.0424
   42CHOL   SM5  122   1.760  10.846  10.218  0.2678 -0.0816 -0.0803
   42CHOL   SM6  123   1.707  10.674  10.535  0.5235  0.0471 -0.1123
   42CHOL   SM7  124   1.994  10.700  10.112  0.1544  0.0177  0.2306
   42CHOL   SM8  125   1.967  10.488   9.987  0.2487 -0.5493  0.1260
   42CHOL   SM9  126   1.752  10.356   9.874  0.1321 -0.0933  0.2477
   43CHOL   GL1  127  13.215   0.210  11.031  0.0847  0.0371  0.3274
   43CHOL   SM2  128  13.201   0.207  10.852  0.2380  0.1529  0.1019
   43CHOL   SM3  129  13.384   0.282  10.661  0.3210 -0.1863  0.2387
   43CHOL   SM4  130  13.266   0.179  10.419 -0.2211  0.0014 -0.2123
   43CHOL   SM5  131  13.441   0.283  10.237 -0.0750 -0.3108  0.4456
   43CHOL   SM6  132  13.157   0.344  10.463 -0.2140 -0.0210 -0.2789
   43CHOL   SM7  133  13.320   0.158  10.004 -0.1081  0.3804  0.1071
   43CHOL   SM8  134  13.397   0.356   9.792  0.7219 -0.2036 -0.0013
   43CHOL   SM9  135  13.509   0.391   9.470  0.1682 -0.2121  0.0450
   44CHOL   GL1  136   8.333  16.459  11.032  0.2110  0.1352 -0.1163
   44CHOL   SM2  137   8.286  16.450  10.853  0.1976 -0.1893  0.1917
   44CHOL   SM3  138   8.396  16.410  10.621  0.1604  0.4251 -0.0022
   44CHOL   SM4  139   8.249  16.572  10.425  0.2298  0.0223  0.0445
   44CHOL   SM5  140   8.363  16.483  10.202  0.0093 -0.0322 -0.0793
   44CHOL   SM6  141   8.371  16.682  10.516  0.0109 -0.2762 -0.3286
   44CHOL   SM7  142   8.230  16.665  10.018 -0.0731  0.5653  0.0690
   44CHOL   SM8  143   8.168  16.505   9.803  0.0011 -0.1110  0.0216
   44CHOL   SM9  144   8.026  16.483   9.555 -0.2153  0.1864 -0.1117
   45CHOL   GL1  145   2.802   6.248  11.116  0.2769  0.2337  0.0401
   45CHOL   SM2  146   2.712   6.332  10.965  0.2179 -0.0914 -0.0689
   45CHOL   SM3  147   2.540   6.210  10.796  0.3631 -0.0666 -0.2977
   45CHOL   SM4  148   2.565   6.384  10.565  0.0018  0.0704 -0.1048
   45CHOL   SM5  149   2.353   6.307  10.420 -0.0430 -0.1299 -0.0029
   45CHOL   SM6  150   2.691   6.255  10.559 -0.3879 -0.2911  0.0790
   45CHOL   SM7  151   2.378   6.543  10.239  0.1068 -0.0671 -0.0885
   45CHOL   SM8  152   2.111   6.704  10.210  0.1291 -0.1375  0.0111
   45CHOL   SM9  153   1.951   6.775  10.033  0.0075 -0.1335 -0.3067
   46CHOL   GL1  154  16.552  13.945  11.192 -0.0622  0.0270  0.2929
   46CHOL   SM2  155  16.520  13.976  11.011  0.2350  0.1088  0.0674
   46CHOL   SM3  156  16.347  13.949  10.824 -0.0532  0.3010 -0.2521
   46CHOL   SM4  157  16.507  13.978  10.579  0.0901  0.1083  0.1924
   46CHOL   SM5  158  16.302  14.008  10.415  0.0287 -0.0345 -0.1548
   46CHOL   SM6  159  16.513  13.792  10.629 -0.0491  0.0838 -0.0690
   46CHOL   SM7  160  16.459  14.084  10.177 -0.1742 -0.1194 -0.2730
   46CHOL   SM8  161  16.318  13.911  10.002  0.5346 -0.1143 -0.0644
   46CHOL   SM9  162  16.233  13.651   9.875  0.1553  0.2423  0.1033
   47CHOL   GL1  163   9.910   5.165  10.636 -0.0887  0.1238 -0.2612
   47CHOL   SM2  164   9.816   5.268  10.502  0.0401  0.0954  0.3056
   47CHOL   SM3  165   9.713   5.176  10.274 -0.0202  0.2806  0.1777
   47CHOL   SM4  166   9.667   5.413  10.133 -0.1293 -0.2268  0.1892
   47CHOL   SM5  167   9.526   5.331   9.925 -0.0326 -0.1371 -0.0416
   47CHOL   SM6  168   9.857   5.368  10.110 -0.4156 -0.0221 -0.0660
   47CHOL   SM7  169   9.464   5.601   9.847 -0.0198  0.0360  0.4275
   47CHOL   SM8  170   9.188   5.534   9.682 -0.0134  0.0717  0.0722
   47CHOL   SM9  171   9.042   5.651   9.463  0.0061  0.1013 -0.1551
   48CHOL   GL1  172  16.255   4.151  10.995 -0.3052 -0.0055 -0.3531
   48CHOL   SM2  173  16.176   4.134  10.853  0.0542  0.3679  0.1474
   48CHOL   SM3  174  16.133   3.996  10.632  0.2140  0.2785  0.2852
   48CHOL   SM4  175  16.017   4.158  10.424  0.0092  0.0153 -0.1743
   48CHOL   SM5  176  15.968   3.972  10.240  0.1156  0.5478  0.0852
   48CHOL   SM6  177  16.201   4.190  10.430  0.2396  0.3019  0.0599
   48CHOL   SM7  178  15.835   4.165  10.061  0.3639 -0.1190  0.1270
   48CHOL   SM8  179  16.003   4.322   9.928 -0.1198  0.0530 -0.1430
   48CHOL   SM9  180  16.231   4.459   9.786  0.1186  0.0944  0.1180
   49CHOL   GL1  181  11.531  13.948  10.932  0.0614 -0.1230 -0.1299
   49CHOL   SM2  182  11.540  13.999  10.756 -0.0029  0.1756 -0.3424
   49CHOL   SM3  183  11.577  14.170  10.582 -0.1516 -0.0880  0.2275
   49CHOL   SM4  184  11.759  14.102  10.379  0.0597 -0.0643  0.0670
   49CHOL   SM5  185  11.721  14.320  10.219 -0.3452  0.0193  0.0088
   49CHOL   SM6  186  11.589  13.996  10.353  0.0107 -0.6424  0.2197
   49CHOL   SM7  187  11.934  14.237  10.037  0.2239 -0.0838 -0.2256
   49CHOL   SM8  188  11.856  14.398   9.839  0.1266  0.0461  0.0013
   49CHOL   SM9  189  11.873  14.607   9.580 -0.1759  0.0271 -0.1324
   50CHOL   GL1  190  10.740   8.359  11.172  0.0320 -0.2029  0.0298
   50CHOL   SM2  191  10.745   8.322  10.988 -0.0330  0.4423 -0.0806
   50CHOL   SM3  192  10.675   8.469  10.780 -0.1791  0.0494  0.1685
   50CHOL   SM4  193  10.713   8.294  10.559  0.1040  0.1175  0.0120
   50CHOL   SM5  194  10.648   8.459  10.361  0.1379 -0.0490  0.0674
   50CHOL   SM6  195  10.545   8.246  10.641  0.0061  0.0980 -0.3917
   50CHOL   SM7  196  10.700   8.260  10.153  0.3691 -0.0774 -0.1070
   50CHOL   SM8  197  10.499   8.229   9.960  0.2275  0.1497  0.1107
   50CHOL   SM9  198  10.258   8.151   9.895 -0.2998 -0.1661 -0.0423
   51CHOL   GL1  199  11.888   6.215  11.091 -0.1261 -0.0561  0.1820
   51CHOL   SM2  200  11.961   6.189  10.930 -0.2623  0.1259 -0.0775
   51CHOL   SM3  201  12.053   6.372  10.746  0.3359 -0.1356 -0.1958
   51CHOL   SM4  202  12.003   6.250  10.489 -0.0290 -0.1780  0.0684
   51CHOL   SM5  203  12.140   6.412  10.339  0.2586 -0.2041  0.0116
   51CHOL   SM6  204  11.830   6.325  10.565  0.5394  0.3319 -0.0606
   51CHOL   SM7  205  12.064   6.264  10.094 -0.1272 -0.1150 -0.3623
   51CHOL   SM8  206  11.811   6.383   9.992  0.3284  0.2277  0.0375
   51CHOL   SM9  207  11.603   6.482   9.808 -0.0982  0.1810 -0.0278
   52CHOL   GL1  208   2.019   4.855  11.168 -0.2532 -0.0441  0.1762
   52CHOL   SM2  209   1.975   4.831  10.996 -0.1197  0.3969 -0.0958
   52CHOL   SM3  210   1.901   4.643  10.827 -0.3718 -0.1715  0.0603
   52CHOL   SM4  211   1.766   4.771  10.612  0.0531  0.0570  0.0859
   52CHOL   SM5  212   1.727   4.560  10.450 -0.2326  0.3992 -0.0443
   52CHOL   SM6  213   1.966   4.816  10.591  0.0256 -0.5026  0.3721
   52CHOL   SM7  214   1.562   4.706  10.268 -0.1419  0.0196 -0.2172
   52CHOL   SM8  215   1.369   4.562  10.179  0.2612  0.2941 -0.2800
   52CHOL   SM9  216   1.186   4.386  10.097  0.0446  0.0505  0.0781
   53CHOL   GL1  217   3.681   8.121  11.393 -0.1015  0.2357  0.0278
   53CHOL   SM2  218   3.686   8.100  11.214 -0.0438  0.4786  0.1678
   53CHOL   SM3  219   3.566   8.033  11.009 -0.3098  0.0881  0.2238
   53CHOL   SM4  220   3.757   7.987  10.795  0.1561  0.0603 -0.1166
   53CHOL   SM5  221   3.586   7.957  10.598 -0.0345  0.2205  0.1663
   53CHOL   SM6  222   3.751   7.832  10.905  0.2769 -0.0624  0.0272
   53CHOL   SM7  223   3.792   7.951  10.407  0.3501  0.1394  0.2935
   53CHOL   SM8  224   3.625   7.851  10.194 -0.5245  0.0500 -0.0775
   53CHOL   SM9  225   3.373   7.851  10.102  0.0102  0.1013  0.2922
   54CHOL   GL1  226   8.244   7.095  11.206  0.0441  0.2193  0.2673
   54CHOL   SM2  227   8.138   7.129  11.042 -0.2926  0.1087  0.3110
   54CHOL   SM3  228   8.201   7.255  10.822 -0.3782 -0.0423  0.0280
   54CHOL   SM4  229   7.971   7.408  10.754 -0.1091 -0.0271 -0.1039
   54CHOL   SM5  230   8.029   7.471  10.500  0.1589 -0.0751  0.5309
   54CHOL   SM6  231   8.066   7.505  10.886 -0.3817 -0.0303  0.0032
   54CHOL   SM7  232   7.785   7.630  10.470 -0.3736  0.0748  0.0596
   54CHOL   SM8  233   7.873   7.861  10.347  0.2420 -0.3241  0.0075
   54CHOL   SM9  234   8.073   8.048  10.253  0.0130  0.0727  0.1253
   55CHOL   GL1  235   7.295   2.464  10.907 -0.0578 -0.0480 -0.1879
   55CHOL   SM2  236   7.327   2.510  10.734 -0.3748  0.3939 -0.1008
   55CHOL   SM3  237   7.278   2.708  10.569  0.1865  0.1463 -0.0275
   55CHOL   SM4  238   7.357   2.601  10.316 -0.1879  0.0930  0.0293
   55CHOL   SM5  239   7.340   2.811  10.158 -0.1175 -0.0867  0.1870
   55CHOL   SM6  240   7.162   2.549  10.353 -0.1283  0.1765  0.3211
   55CHOL   SM7  241   7.434   2.653   9.934  0.0704  0.0925  0.0105
   55CHOL   SM8  242   7.701   2.777   9.870  0.0895  0.1423 -0.5712
   55CHOL   SM9  243   7.706   3.060   9.858 -0.2438  0.0081  0.2283
   56CHOL   GL1  244   0.519   8.320  11.138 -0.0263 -0.0988  0.1505
   56CHOL   SM2  245   0.537   8.326  10.949  0.0506 -0.6012 -0.2307
   56CHOL   SM3  246   0.707   8.211  10.791  0.3328 -0.0067  0.0049
   56CHOL   SM4  247   0.764   8.409  10.583  0.0780 -0.0406 -0.0498
   56CHOL   SM5  248   0.875   8.277  10.404 -0.2483 -0.1507 -0.2111
   56CHOL   SM6  249   0.876   8.431  10.744 -0.0327  0.3017 -0.1324
   56CHOL   SM7  250   0.952   8.483  10.224  0.2642 -0.2089 -0.0800
   56CHOL   SM8  251   0.883   8.393   9.924 -0.2041 -0.2075  0.0949
   56CHOL   SM9  252   0.802   8.225   9.699  0.0904 -0.0046 -0.0990
   57CHOL   GL1  253  11.870  12.650  10.970 -0.1064 -0.0122 -0.0645
   57CHOL   SM2  254  11.880  12.584  10.794  0.3271 -0.2326 -0.2028
   57CHOL   SM3  255  11.936  12.419  10.629 -0.0271  0.0052 -0.0635
   57CHOL   SM4  256  11.960  12.554  10.366 -0.1801  0.0271 -0.0414
   57CHOL   SM5  257  11.989  12.337  10.213  0.2073 -0.2283 -0.2161
   57CHOL   SM6  258  12.137  12.577  10.466  0.4101 -0.0275  0.2067
   57CHOL   SM7  259  12.003  12.503   9.971 -0.1890  0.2436 -0.5642
   57CHOL   SM8  260  12.193  12.360   9.841 -0.0792  0.3535  0.4993
   57CHOL   SM9  261  12.496  12.256   9.896  0.0263  0.2190 -0.0590
   58CHOL   GL1  262   4.916  15.091  11.097 -0.2938  0.3048  0.1022
   58CHOL   SM2  263   4.881  15.022  10.913 -0.3215 -0.1165  0.0324
   58CHOL   SM3  264   4.954  14.867  10.752  0.2393 -0.1419 -0.3200
   58CHOL   SM4  265   4.783  14.902  10.524  0.1267  0.0741 -0.0928
   58CHOL   SM5  266   4.868  14.713  10.359 -0.1469 -0.3831 -0.4227
   58CHOL   SM6  267   4.911  15.048  10.524  0.3317 -0.2627  0.2872
   58CHOL   SM7  268   4.657  14.758  10.162  0.0689 -0.2219  0.0051
   58CHOL   SM8  269   4.719  14.682   9.853  0.2392 -0.0816 -0.1055
   58CHOL   SM9  270   4.860  14.635   9.596 -0.2331  0.3183  0.0219
   59CHOL   GL1  271   1.438  12.360  11.148  0.1184  0.2820 -0.1443
   59CHOL   SM2  272   1.427  12.367  10.966 -0.0421  0.0532  0.1559
   59CHOL   SM3  273   1.564  12.329  10.754  0.6062 -0.2924  0.4369
   59CHOL   SM4  274   1.429  12.496  10.558 -0.2010  0.0378 -0.0327
   59CHOL   SM5  275   1.560  12.427  10.342  0.2455  0.0526  0.0396
   59CHOL   SM6  276   1.567  12.606  10.658  0.1083 -0.0904 -0.1377
   59CHOL   SM7  277   1.413  12.580  10.150 -0.2690 -0.1811  0.2002
   59CHOL   SM8  278   1.353  12.436   9.935  0.0596 -0.4645 -0.0913
   59CHOL   SM9  279   1.178  12.204   9.881 -0.1209  0.0530 -0.1236
   60CHOL   GL1  280  10.428  12.227  11.179 -0.2663  0.1614 -0.0748
   60CHOL   SM2  281  10.416  12.324  11.013 -0.0391  0.1650  0.1667
   60CHOL   SM3  282  10.293  12.296  10.795 -0.4723 -0.5129  0.0652
   60CHOL   SM4  283  10.470  12.365  10.584 -0.2153  0.1879 -0.0518
   60CHOL   SM5  284  10.302  12.370  10.378 -0.3580  0.1155 -0.0533
   60CHOL   SM6  285  10.518  12.183  10.638  0.4431  0.1263  0.2290
   60CHOL   SM7  286  10.512  12.438  10.193 -0.2989  0.3463  0.3148
   60CHOL   SM8  287  10.541  12.314   9.930 -0.1093  0.1781 -0.1544
   60CHOL   SM9  288  10.511  12.338   9.643 -0.1398 -0.1049 -0.0501
   61CHOL   GL1  289   8.774  14.701  11.279 -0.2989  0.0328 -0.1080
   61CHOL   SM2  290   8.760  14.656  11.104  0.3231  0.1542  0.1266
   61CHOL   SM3  291   8.619  14.481  10.960 -0.2390 -0.2172 -0.0230
   61CHOL   SM4  292   8.756  14.463  10.711  0.0444  0.1454  0.0628
   61CHOL   SM5  293   8.585  14.316  10.565 -0.1247  0.1276  0.3366
   61CHOL   SM6  294   8.836  14.332  10.852 -0.0103  0.0960  0.0369
   61CHOL   SM7  295   8.754  14.337  10.339  0.0732 -0.1116 -0.2338
   61CHOL   SM8  296   8.585  14.507  10.165  0.0914  0.1601 -0.2807
   61CHOL   SM9  297   8.359  14.636  10.045  0.1579  0.0091  0.2416
   62CHOL   GL1  298   3.926   6.937  11.253  0.1225  0.1581 -0.0109
   62CHOL   SM2  299   3.941   6.923  11.075  0.0977  0.2394  0.3025
   62CHOL   SM3  300   4.081   7.037  10.885 -0.5818 -0.1520 -0.2527
   62CHOL   SM4  301   3.982   6.903  10.646 -0.1597 -0.0132 -0.1150
   62CHOL   SM5  302   4.132   7.022  10.461  0.6249 -0.1373  0.0143
   62CHOL   SM6  303   3.844   7.062  10.691 -0.0632 -0.5007  0.4546
   62CHOL   SM7  304   4.014   6.891  10.231 -0.2123 -0.2024 -0.1603
   62CHOL   SM8  305   4.180   6.926  10.057  0.4356  0.1356 -0.1197
   62CHOL   SM9  306   4.456   7.007  10.053  0.0805  0.0626  0.2096
   63CHOL   GL1  307  13.785   9.570  11.255  0.1530 -0.3929 -0.0285
   63CHOL   SM2  308  13.799   9.657  11.084  0.0969 -0.0544  0.0101
   63CHOL   SM3  309  13.626   9.685  10.894  0.0340  0.3933  0.3771
   63CHOL   SM4  310  13.763   9.651  10.644  0.0919  0.2043 -0.1308
   63CHOL   SM5  311  13.582   9.744  10.476  0.0851 -0.0574 -0.2238
   63CHOL   SM6  312  13.715   9.480  10.716  0.0902 -0.1144 -0.2849
   63CHOL   SM7  313  13.759   9.718  10.252 -0.5503 -0.2108 -0.0935
   63CHOL   SM8  314  13.577   9.804  10.063  0.1301  0.1781 -0.2134
   63CHOL   SM9  315  13.443   9.750   9.834  0.0927 -0.2707 -0.0349
   64CHOL   GL1  316  16.946   6.637  11.152  0.1696 -0.0092 -0.2831
   64CHOL   SM2  317  16.955   6.599  10.979 -0.0533  0.1274 -0.1307
   64CHOL   SM3  318  17.104   6.533  10.776  0.1700 -0.0248 -0.0668
   64CHOL   SM4  319  16.929   6.525  10.552 -0.0425  0.0156  0.2953
   64CHOL   SM5  320  17.091   6.425  10.366 -0.4455 -0.0477  0.0931
   64CHOL   SM6  321  16.979   6.704  10.583 -0.3175 -0.1339  0.0484
   64CHOL   SM7  322  16.878   6.409  10.160  0.0771  0.0807  0.4620
   64CHOL   SM8  323  16.947   6.565   9.916 -0.3040 -0.0013 -0.1721
   64CHOL   SM9  324  16.896   6.769   9.802  0.0357 -0.2773 -0.0346
   65CHOL   GL1  325   2.671   9.605  10.880 -0.0821  0.0120  0.1972
   65CHOL   SM2  326   2.812   9.559  10.780  0.0556 -0.1015  0.3405
   65CHOL   SM3  327   3.003   9.679  10.647  0.0731  0.1120  0.2384
   65CHOL   SM4  328   3.033   9.547  10.392  0.1173  0.0500  0.0381
   65CHOL   SM5  329   3.266   9.640  10.313 -0.2816  0.1934 -0.0599
   65CHOL   SM6  330   2.894   9.680  10.379  0.2256  0.0689  0.2391
   65CHOL   SM7  331   3.272   9.480  10.070  0.1565 -0.4353 -0.0414
   65CHOL   SM8  332   3.526   9.335   9.982 -0.1356 -0.3689  0.0289
   65CHOL   SM9  333   3.652   9.043  10.061 -0.0721 -0.0965 -0.0276
   66CHOL   GL1  334   7.635   8.172  11.231 -0.0309 -0.1904 -0.1367
   66CHOL   SM2  335   7.616   8.238  11.077 -0.2497  0.0643 -0.0771
   66CHOL   SM3  336   7.479   8.300  10.865 -0.2594  0.1669 -0.3283
   66CHOL   SM4  337   7.612   8.201  10.625  0.1513  0.0948  0.1018
   66CHOL   SM5  338   7.467   8.304  10.441  0.0067 -0.2737  0.1937
   66CHOL   SM6  339   7.524   8.056  10.710 -0.2970  0.2623  0.2494
   66CHOL   SM7  340   7.643   8.223  10.222 -0.3963 -0.1528  0.5490
   66CHOL   SM8  341   7.478   8.243   9.983 -0.3176  0.1520  0.1387
   66CHOL   SM9  342   7.409   8.362   9.746  0.0824 -0.1759  0.4416
   67CHOL   GL1  343  15.296  12.312  10.922  0.0126 -0.0977  0.0770
   67CHOL   SM2  344  15.336  12.359  10.742 -0.2850  0.2064 -0.3754
   67CHOL   SM3  345  15.244  12.495  10.549  0.0198  0.4440 -0.0750
   67CHOL   SM4  346  15.395  12.412  10.325  0.0679  0.0164 -0.0482
   67CHOL   SM5  347  15.296  12.568  10.135  0.0355 -0.2148 -0.0328
   67CHOL   SM6  348  15.247  12.279  10.347  0.1339 -0.2404 -0.2614
   67CHOL   SM7  349  15.463  12.470   9.916  0.3086 -0.4663 -0.0134
   67CHOL   SM8  350  15.289  12.290   9.724  0.2777 -0.1387  0.2543
   67CHOL   SM9  351  15.123  12.082   9.595 -0.0488  0.2205 -0.1063
   68CHOL   GL1  352   1.496   9.272  11.247  0.0251  0.1133  0.0155
   68CHOL   SM2  353   1.492   9.313  11.057  0.1518 -0.3546  0.0154
   68CHOL   SM3  354   1.356   9.252  10.860 -0.0914  0.0139 -0.0812
   68CHOL   SM4  355   1.531   9.228  10.632 -0.0458 -0.1225  0.0546
   68CHOL   SM5  356   1.373   9.216  10.427  0.1763  0.1324 -0.5533
   68CHOL   SM6  357   1.527   9.066  10.727  0.1775 -0.2342 -0.0181
   68CHOL   SM7  358   1.589   9.189  10.240 -0.2186  0.0200  0.3128
   68CHOL   SM8  359   1.487   9.115  10.047 -0.2020 -0.1663  0.3668
   68CHOL   SM9  360   1.210   9.135   9.924 -0.2954  0.2296 -0.1122
   69CHOL   GL1  361   9.624  15.997  11.187  0.1198  0.2001  0.0897
   69CHOL   SM2  362   9.611  16.011  10.995  0.0040 -0.2163  0.4848
   69CHOL   SM3  363   9.819  16.052  10.821  0.1482  0.1413 -0.0888
   69CHOL   SM4  364   9.668  16.104  10.578  0.1192 -0.1510 -0.0200
   69CHOL   SM5  365   9.864  16.122  10.408 -0.0481  0.1230  0.0422
   69CHOL   SM6  366   9.660  16.269  10.682 -0.1747 -0.3072  0.1503
   69CHOL   SM7  367   9.696  16.186  10.177  0.0002  0.1552 -0.3457
   69CHOL   SM8  368   9.841  16.383  10.044 -0.1354 -0.0224 -0.1758
   69CHOL   SM9  369   9.988  16.593   9.950 -0.0298 -0.1367 -0.0679
   70CHOL   GL1  370   2.228   8.033  11.276 -0.2446 -0.0645  0.2165
   70CHOL   SM2  371   2.233   8.028  11.090 -0.2443  0.0406 -0.2040
   70CHOL   SM3  372   2.415   8.080  10.913 -0.2846  0.4135  0.2167
   70CHOL   SM4  373   2.276   8.138  10.672  0.0758 -0.1257 -0.2411
   70CHOL   SM5  374   2.477   8.144  10.498 -0.3644  0.4698  0.0834
   70CHOL   SM6  375   2.259   8.298  10.778 -0.3312 -0.2443 -0.3495
   70CHOL   SM7  376   2.285   8.161  10.278 -0.0795 -0.2930  0.1533
   70CHOL   SM8  377   2.434   8.046  10.071  0.1361 -0.0278  0.1857
   70CHOL   SM9  378   2.698   7.920  10.094 -0.3742 -0.2918 -0.0168
   71CHOL   GL1  379  11.044  16.139  10.831  0.1848  0.1503 -0.1570
   71CHOL   SM2  380  11.043  16.079  10.649  0.1528  0.2745 -0.0229
   71CHOL   SM3  381  11.091  16.206  10.419 -0.1656  0.0563  0.3178
   71CHOL   SM4  382  10.975  16.035  10.222  0.1459 -0.0696  0.1544
   71CHOL   SM5  383  11.070  16.152  10.000 -0.0292  0.1317  0.3083
   71CHOL   SM6  384  10.828  16.144  10.284 -0.2914  0.7670 -0.2034
   71CHOL   SM7  385  10.953  15.979   9.799 -0.1911  0.1455 -0.3673
   71CHOL   SM8  386  11.151  15.962   9.631  0.0765 -0.1425 -0.0687
   71CHOL   SM9  387  11.147  16.021   9.323 -0.4053  0.2531 -0.0948
   72CHOL   GL1  388  11.669  15.453  10.760 -0.0158  0.3898 -0.1928
   72CHOL   SM2  389  11.709  15.348  10.616  0.1245  0.0531  0.2723
   72CHOL   SM3  390  11.792  15.461  10.364 -0.0296 -0.2264 -0.1783
   72CHOL   SM4  391  11.797  15.221  10.209 -0.2398 -0.1177 -0.1095
   72CHOL   SM5  392  11.903  15.309   9.983 -0.0410 -0.1230  0.2769
   72CHOL   SM6  393  11.610  15.274  10.212  0.0204 -0.1146  0.2707
   72CHOL   SM7  394  11.894  15.056   9.833 -0.2369 -0.0973  0.1530
   72CHOL   SM8  395  12.124  14.899   9.872 -0.1907 -0.0891 -0.2942
   72CHOL   SM9  396  12.311  14.620   9.928  0.1610 -0.0255 -0.4199
   73CHOL   GL1  397  14.259  13.516  11.159  0.0231 -0.1285  0.3004
   73CHOL   SM2  398  14.313  13.575  11.001 -0.1093 -0.0700  0.2640
   73CHOL   SM3  399  14.260  13.492  10.740 -0.4980  0.2342 -0.3736
   73CHOL   SM4  400  14.476  13.619  10.595 -0.0576  0.0388 -0.0548
   73CHOL   SM5  401  14.389  13.556  10.351 -0.1577 -0.0220  0.3266
   73CHOL   SM6  402  14.557  13.459  10.678 -0.2312 -0.0192 -0.7124
   73CHOL   SM7  403  14.606  13.686  10.207 -0.0969 -0.1148  0.5941
   73CHOL   SM8  404  14.707  13.552   9.997 -0.1789 -0.1035  0.5258
   73CHOL   SM9  405  14.898  13.552   9.761  0.1360 -0.0323  0.2029
   74CHOL   GL1  406   0.025  12.860  11.043  0.3174  0.0476 -0.2225
   74CHOL   SM2  407   0.108  12.908  10.893 -0.4013 -0.3174  0.0328
   74CHOL   SM3  408   0.049  13.107  10.718  0.2213  0.1334  0.3309
   74CHOL   SM4  409   0.178  13.025  10.481  0.0606 -0.2435 -0.1848
   74CHOL   SM5  410   0.166  13.226  10.322  0.2042 -0.1549  0.0583
   74CHOL   SM6  411   0.009  12.923  10.497  0.1675 -0.1091 -0.0842
   74CHOL   SM7  412   0.320  13.077  10.120  0.3563  0.3808  0.3325
   74CHOL   SM8  413   0.517  13.231   9.996 -0.0530 -0.0478 -0.2698
   74CHOL   SM9  414   0.642  13.510   9.959  0.1772  0.1008  0.1276
   75CHOL   GL1  415   0.862   7.404  11.042  0.1592  0.0235  0.0229
   75CHOL   SM2  416   0.920   7.349  10.880 -0.1543 -0.3710 -0.2511
   75CHOL   SM3  417   1.107   7.333  10.720 -0.1283  0.0538  0.2370
   75CHOL   SM4  418   1.026   7.153  10.508 -0.0623 -0.2193  0.2425
   75CHOL   SM5  419   1.244   7.161  10.353 -0.1694  0.3559 -0.0736
   75CHOL   SM6  420   0.948   7.342  10.481 -0.3062  0.4896  0.0666
   75CHOL   SM7  421   1.140   6.973  10.163  0.1034  0.4185  0.3826
   75CHOL   SM8  422   1.200   6.874   9.884  0.2254  0.0301 -0.1359
   75CHOL   SM9  423   1.066   6.849   9.599  0.0111  0.2821  0.2176
   76CHOL   GL1  424  16.834  16.136  11.141  0.0149  0.0534  0.1338
   76CHOL   SM2  425  16.796  16.090  10.971  0.1763 -0.0103 -0.1024
   76CHOL   SM3  426  16.922  15.945  10.779 -0.0101  0.2193 -0.0527
   76CHOL   SM4  427  16.894  16.111  10.536  0.0273  0.0122 -0.0850
   76CHOL   SM5  428  16.942  15.926  10.357  0.1173  0.1660 -0.3770
   76CHOL   SM6  429  17.043  16.169  10.624  0.0385  0.4321  0.1390
   76CHOL   SM7  430  16.886  16.104  10.134  0.0730 -0.0535 -0.3271
   76CHOL   SM8  431  16.703  15.976   9.941 -0.0331 -0.4803 -0.3622
   76CHOL   SM9  432  16.461  15.961   9.784  0.0907  0.1102  0.1863
   77CHOL   GL1  433   7.983   0.711  10.972  0.0179  0.2409  0.2474
   77CHOL   SM2  434   7.947   0.792  10.815 -0.2361 -0.2682 -0.2928
   77CHOL   SM3  435   7.868   0.736  10.579 -0.1257 -0.2462 -0.1752
   77CHOL   SM4  436   7.935   0.974  10.423  0.1009  0.1717 -0.0584
   77CHOL   SM5  437   7.821   0.918  10.191  0.0753  0.1378 -0.6444
   77CHOL   SM6  438   8.099   0.851  10.430 -0.1278  0.0278  0.0733
   77CHOL   SM7  439   7.912   1.172  10.084  0.5651 -0.1285  0.2813
   77CHOL   SM8  440   7.864   1.188   9.796 -0.1028  0.0771  0.0214
   77CHOL   SM9  441   7.990   1.178   9.536  0.1490 -0.3473  0.3229
   78CHOL   GL1  442  10.516   0.713  10.906  0.1184  0.0875 -0.2186
   78CHOL   SM2  443  10.556   0.653  10.748 -0.0881 -0.0924 -0.2851
   78CHOL   SM3  444  10.523   0.753  10.496 -0.3143 -0.5327 -0.2815
   78CHOL   SM4  445  10.586   0.532  10.324 -0.0515  0.0460 -0.1796
   78CHOL   SM5  446  10.550   0.649  10.080  0.0935  0.1166 -0.5937
   78CHOL   SM6  447  10.396   0.504  10.398 -0.2689 -0.2408  0.0969
   78CHOL   SM7  448  10.581   0.397   9.943  0.1125  0.0191 -0.1678
   78CHOL   SM8  449  10.858   0.422   9.835  0.0591 -0.0299  0.1324
   78CHOL   SM9  450  11.165   0.334   9.725  0.0793  0.0998 -0.1330
   79CHOL   GL1  451   1.877  13.684  10.978  0.1957 -0.0363  0.1369
   79CHOL   SM2  452   1.804  13.699  10.798  0.1822 -0.2543  0.0668
   79CHOL   SM3  453   1.792  13.498  10.606  0.3161  0.1911 -0.1988
   79CHOL   SM4  454   1.652  13.633  10.406 -0.0097 -0.0823  0.0948
   79CHOL   SM5  455   1.635  13.447  10.218  0.1558 -0.3838 -0.1277
   79CHOL   SM6  456   1.823  13.692  10.395  0.1648 -0.3238 -0.3849
   79CHOL   SM7  457   1.485  13.600  10.023 -0.2765 -0.0447 -0.0091
   79CHOL   SM8  458   1.282  13.500   9.947  0.2349  0.4003 -0.1198
   79CHOL   SM9  459   1.024  13.399   9.938  0.0232  0.0720  0.0184
   80CHOL   GL1  460   6.065  12.852  11.009  0.1684  0.2926 -0.1267
   80CHOL   SM2  461   5.994  12.832  10.846  0.2563 -0.1182 -0.2972
   80CHOL   SM3  462   6.046  12.710  10.617 -0.0998 -0.2789 -0.2074
   80CHOL   SM4  463   5.853  12.825  10.434  0.0771 -0.0056 -0.2075
   80CHOL   SM5  464   5.908  12.684  10.219  0.2930  0.0185 -0.2013
   80CHOL   SM6  465   5.998  12.938  10.470 -0.2497 -0.4188 -0.0108
   80CHOL   SM7  466   5.690  12.800  10.060  0.2638  0.0397  0.0622
   80CHOL   SM8  467   5.677  12.762   9.783 -0.2732 -0.3176  0.1320
   80CHOL   SM9  468   5.747  12.637   9.540  0.1653  0.1866 -0.0731
   81CHOL   GL1  469  15.849   5.644  10.922  0.3807  0.0917  0.1239
   81CHOL   SM2  470  15.892   5.691  10.755 -0.3117  0.1245 -0.1719
   81CHOL   SM3  471  15.981   5.541  10.540  0.0828  0.1648  0.1152
   81CHOL   SM4  472  16.192   5.703  10.419  0.1213  0.0002  0.0256
   81CHOL   SM5  473  16.204   5.590  10.180  0.1740 -0.1587  0.3823
   81CHOL   SM6  474  16.255   5.583  10.557  0.1385 -0.0338  0.2743
   81CHOL   SM7  475  16.419   5.762  10.083 -0.4743 -0.3185  0.1283
   81CHOL   SM8  476  16.646   5.666   9.940  0.2516 -0.2234 -0.0566
   81CHOL   SM9  477  16.870   5.506   9.883  0.2121 -0.1888  0.0762
   82CHOL   GL1  478  12.846   9.513  11.313 -0.0444 -0.0500 -0.0719
   82CHOL   SM2  479  12.755   9.522  11.153  0.4347 -0.0839  0.0110
   82CHOL   SM3  480  12.889   9.497  10.909 -0.0021  0.1196 -0.4158
   82CHOL   SM4  481  12.680   9.509  10.717  0.2752  0.0441  0.0211
   82CHOL   SM5  482  12.819   9.482  10.497  0.3222  0.0212  0.4237
   82CHOL   SM6  483  12.729   9.694  10.769  0.0973  0.1545 -0.1202
   82CHOL   SM7  484  12.601   9.460  10.309 -0.2892  0.1141  0.0810
   82CHOL   SM8  485  12.701   9.344  10.068 -0.2977 -0.0956  0.0688
   82CHOL   SM9  486  12.634   9.265   9.783  0.1598 -0.1112  0.1287
   83CHOL   GL1  487   8.588   8.555  11.154 -0.2254 -0.0851 -0.3577
   83CHOL   SM2  488   8.532   8.619  11.002 -0.0200 -0.0147  0.0635
   83CHOL   SM3  489   8.463   8.820  10.852  0.2943 -0.0029  0.4134
   83CHOL   SM4  490   8.255   8.726  10.673  0.2649  0.1007  0.0394
   83CHOL   SM5  491   8.236   8.921  10.504  0.3372  0.1537  0.3469
   83CHOL   SM6  492   8.170   8.751  10.849 -0.0866 -0.2401 -0.1805
   83CHOL   SM7  493   8.022   8.802  10.363 -0.2354 -0.3426  0.5864
   83CHOL   SM8  494   8.036   8.696  10.115  0.1938  0.2476 -0.2161
   83CHOL   SM9  495   7.857   8.556  10.020  0.0990  0.0404  0.0027
   84CHOL   GL1  496  14.827   4.899  11.223  0.0467  0.2302  0.0537
   84CHOL   SM2  497  14.744   4.943  11.075  0.0910  0.3147  0.0058
   84CHOL   SM3  498  14.830   4.866  10.814  0.3244  0.1081 -0.4148
   84CHOL   SM4  499  14.676   5.053  10.653  0.0153  0.0826 -0.0488
   84CHOL   SM5  500  14.739   4.947  10.414 -0.0921  0.2159  0.1695
   84CHOL   SM6  501  14.825   5.157  10.726 -0.0681 -0.0504 -0.0590
   84CHOL   SM7  502  14.550   5.106  10.277 -0.0088  0.1833  0.0180
   84CHOL   SM8  503  14.593   5.004  10.011  0.1011 -0.2195 -0.0420
   84CHOL   SM9  504  14.510   5.016   9.687 -0.1163 -0.0921 -0.2679
   85CHOL   GL1  505   5.587   0.121  11.246 -0.2661  0.0601  0.0416
   85CHOL   SM2  506   5.591   0.153  11.055 -0.1440 -0.0093 -0.2373
   85CHOL   SM3  507   5.735   0.011  10.881 -0.2202  0.1823 -0.0692
   85CHOL   SM4  508   5.710   0.153  10.637  0.0075  0.0651  0.0053
   85CHOL   SM5  509   5.828   0.005  10.461  0.0337  0.2286 -0.1465
   85CHOL   SM6  510   5.859   0.226  10.738  0.2676 -0.2471  0.0326
   85CHOL   SM7  511   5.753   0.165  10.234  0.1180 -0.0355 -0.5272
   85CHOL   SM8  512   5.878   0.066  10.039  0.0501  0.1634  0.1771
   85CHOL   SM9  513   5.944  -0.209   9.914 -0.2110  0.0583  0.0788
   86CHOL   GL1  514  13.980   1.400  11.481  0.1337 -0.3547 -0.0485
   86CHOL   SM2  515  13.965   1.475  11.313 -0.0467  0.1128  0.3651
   86CHOL   SM3  516  13.758   1.481  11.134 -0.0961 -0.0801 -0.1850
   86CHOL   SM4  517  13.903   1.524  10.882 -0.1375 -0.0528  0.0332
   86CHOL   SM5  518  13.696   1.565  10.725  0.0660 -0.3322  0.1291
   86CHOL   SM6  519  13.893   1.332  10.927  0.1156 -0.0795  0.0689
   86CHOL   SM7  520  13.874   1.617  10.491 -0.0147 -0.4005 -0.0494
   86CHOL   SM8  521  13.808   1.546  10.265 -0.1610 -0.1952 -0.0506
   86CHOL   SM9  522  13.782   1.263  10.080  0.0586 -0.1119  0.0599
   87CHOL   GL1  523  14.323  10.437  10.976 -0.0063  0.0460  0.0011
   87CHOL   SM2  524  14.228  10.362  10.840 -0.1175  0.2447  0.2382
   87CHOL   SM3  525  14.250  10.152  10.693  0.2577  0.0404 -0.0753
   87CHOL   SM4  526  14.128  10.223  10.441 -0.1028  0.0303  0.0045
   87CHOL   SM5  527  14.133   9.982  10.319  0.0835  0.2111 -0.1250
   87CHOL   SM6  528  14.334  10.286  10.439 -0.3618 -0.0023 -0.3663
   87CHOL   SM7  529  14.058  10.105  10.062  0.1257  0.0362  0.1296
   87CHOL   SM8  530  14.082   9.856   9.911 -0.3431 -0.1781  0.0881
   87CHOL   SM9  531  14.111   9.830   9.619  0.1980  0.0290  0.0995
   88CHOL   GL1  532   9.295  12.919  11.273  0.1507 -0.3168  0.2333
   88CHOL   SM2  533   9.369  12.948  11.126 -0.1396  0.1699  0.1478
   88CHOL   SM3  534   9.343  12.919  10.858  0.2018 -0.4172  0.0757
   88CHOL   SM4  535   9.586  12.986  10.737 -0.0370 -0.0925  0.0534
   88CHOL   SM5  536   9.528  12.962  10.477  0.0357 -0.0606 -0.2584
   88CHOL   SM6  537   9.595  12.799  10.810 -0.3197 -0.0108  0.0770
   88CHOL   SM7  538   9.794  13.055  10.403  0.3038  0.3443  0.0925
   88CHOL   SM8  539   9.835  13.107  10.107 -0.3689 -0.2349 -0.2860
   88CHOL   SM9  540  10.035  13.111   9.915 -0.2331 -0.3254 -0.2799
   89CHOL   GL1  541  13.868  16.122  11.147 -0.2962  0.3192  0.0258
   89CHOL   SM2  542  13.944  16.164  10.977  0.4412 -0.1371  0.3668
   89CHOL   SM3  543  14.018  16.366  10.844 -0.0776 -0.2267  0.1219
   89CHOL   SM4  544  13.969  16.300  10.565 -0.0399 -0.0545 -0.0815
   89CHOL   SM5  545  14.103  16.485  10.438  0.3073 -0.0227 -0.0102
   89CHOL   SM6  546  13.812  16.370  10.625 -0.1371 -0.3482  0.2889
   89CHOL   SM7  547  14.046  16.407  10.165  0.2705  0.2784  0.5149
   89CHOL   SM8  548  14.101  16.631   9.943 -0.2399 -0.2155 -0.0412
   89CHOL   SM9  549  14.236  16.875   9.857  0.0723  0.2748  0.2796
   90CHOL   GL1  550  13.810  11.665  10.743  0.0650  0.0023 -0.0699
   90CHOL   SM2  551  13.843  11.715  10.565 -0.0484  0.3773  0.2393
   90CHOL   SM3  552  13.720  11.744  10.343 -0.3748 -0.4147 -0.0895
   90CHOL   SM4  553  13.918  11.830  10.158 -0.0290  0.0488 -0.0420
   90CHOL   SM5  554  13.769  11.873   9.941 -0.0074  0.4280  0.1419
   90CHOL   SM6  555  13.930  11.631  10.184  0.2264 -0.0225  0.1176
   90CHOL   SM7  556  13.993  11.976   9.791  0.2140 -0.0404  0.1686
   90CHOL   SM8  557  13.992  12.114   9.536 -0.4463 -0.0862 -0.3825
   90CHOL   SM9  558  13.976  12.144   9.255  0.0898 -0.1228  0.0355
   91CHOL   GL1  559   7.128  13.229  11.007 -0.0005 -0.0531  0.0221
   91CHOL   SM2  560   7.164  13.274  10.844  0.4233 -0.1142  0.1380
   91CHOL   SM3  561   7.101  13.254  10.593 -0.0474  0.2262  0.4457
   91CHOL   SM4  562   7.336  13.318  10.436 -0.1219  0.0598  0.0646
   91CHOL   SM5  563   7.224  13.315  10.194 -0.0776  0.0734 -0.5582
   91CHOL   SM6  564   7.351  13.125  10.508 -0.2371 -0.4817  0.0092
   91CHOL   SM7  565   7.472  13.405  10.073  0.1497  0.0696  0.0615
   91CHOL   SM8  566   7.422  13.490   9.808 -0.4910 -0.1739 -0.0165
   91CHOL   SM9  567   7.413  13.662   9.555  0.3353  0.1197  0.0535
   92CHOL   GL1  568  10.865   4.104  10.873  0.0088  0.0605 -0.1737
   92CHOL   SM2  569  10.905   4.023  10.730 -0.1690  0.0589 -0.2806
   92CHOL   SM3  570  10.988   3.887  10.544  0.1852  0.3706 -0.0117
   92CHOL   SM4  571  10.847   3.917  10.296  0.2195 -0.1240  0.0582
   92CHOL   SM5  572  10.975   3.754  10.145 -0.2159 -0.0185  0.3118
   92CHOL   SM6  573  10.944   4.079  10.329  0.0860  0.2758 -0.2111
   92CHOL   SM7  574  10.817   3.801   9.900 -0.3977 -0.0317 -0.1011
   92CHOL   SM8  575  10.887   3.934   9.699  0.1307  0.3407  0.1609
   92CHOL   SM9  576  11.004   3.948   9.427 -0.0921  0.2542 -0.1342
   93CHOL   GL1  577  13.673   5.354   9.225  0.1350 -0.2554  0.1812
   93CHOL   SM2  578  13.780   5.387   9.369 -0.4507 -0.1707  0.1698
   93CHOL   SM3  579  13.848   5.278   9.590  0.3283  0.3271 -0.0070
   93CHOL   SM4  580  13.999   5.483   9.730  0.1419 -0.0311  0.1632
   93CHOL   SM5  581  14.066   5.346   9.947 -0.0101 -0.0095  0.0240
   93CHOL   SM6  582  13.798   5.523   9.760 -0.1642  0.4007 -0.1586
   93CHOL   SM7  583  14.236   5.561  10.048 -0.1499  0.2649  0.1128
   93CHOL   SM8  584  14.185   5.652  10.237 -0.0740 -0.0162  0.2203
   93CHOL   SM9  585  14.186   5.839  10.426  0.1860 -0.3855  0.0111
   94CHOL   GL1  586   3.012   6.902   9.050 -0.0144 -0.3248 -0.0076
   94CHOL   SM2  587   2.917   6.883   9.196  0.0497  0.2773  0.0153
   94CHOL   SM3  588   2.711   6.966   9.330  0.1483  0.3063 -0.4875
   94CHOL   SM4  589   2.757   6.949   9.604 -0.2009 -0.0620  0.0728
   94CHOL   SM5  590   2.521   7.001   9.710 -0.0441 -0.0673  0.2626
   94CHOL   SM6  591   2.853   7.107   9.537  0.0820 -0.0330  0.1953
   94CHOL   SM7  592   2.574   6.971   9.995 -0.0733 -0.0544 -0.0393
   94CHOL   SM8  593   2.531   7.203  10.125 -0.0721 -0.0549  0.0466
   94CHOL   SM9  594   2.645   7.436  10.214 -0.0648 -0.0443  0.2167
   95CHOL   GL1  595  11.717  10.504   8.919  0.0162 -0.4240  0.1261
   95CHOL   SM2  596  11.782  10.468   9.086  0.2415  0.1434 -0.0692
   95CHOL   SM3  597  11.681  10.474   9.330  0.1783 -0.2228  0.2778
   95CHOL   SM4  598  11.903  10.440   9.498 -0.0813 -0.0505  0.0787
   95CHOL   SM5  599  11.793  10.429   9.739 -0.1953 -0.1478 -0.0435
   95CHOL   SM6  600  11.907  10.634   9.432 -0.0492 -0.3496  0.0557
   95CHOL   SM7  601  12.047  10.403   9.875 -0.0978  0.2331 -0.0575
   95CHOL   SM8  602  12.249  10.642   9.902 -0.3391  0.1793 -0.1133
   95CHOL   SM9  603  12.405  10.884   9.846  0.0566  0.0778  0.0738
   96CHOL   GL1  604  15.917   6.469   9.064  0.1232  0.1429  0.1139
   96CHOL   SM2  605  15.874   6.377   9.219 -0.0420 -0.0271 -0.1998
   96CHOL   SM3  606  15.871   6.458   9.480  0.3613  0.1114  0.2000
   96CHOL   SM4  607  15.967   6.230   9.628  0.0687  0.0408 -0.0471
   96CHOL   SM5  608  15.892   6.292   9.876  0.1995 -0.2497 -0.0740
   96CHOL   SM6  609  16.110   6.341   9.566 -0.0626  0.0982  0.0925
   96CHOL   SM7  610  16.008   6.067  10.012  0.1095  0.3515  0.3945
   96CHOL   SM8  611  15.791   5.962  10.120  0.0717 -0.0406  0.0182
   96CHOL   SM9  612  15.586   5.935  10.337 -0.0378 -0.3164 -0.0457
   97CHOL   GL1  613   1.942   7.644   8.906 -0.0727  0.0410  0.4496
   97CHOL   SM2  614   1.913   7.676   9.076  0.0578  0.3435 -0.3039
   97CHOL   SM3  615   1.975   7.564   9.312 -0.1911 -0.1457  0.2871
   97CHOL   SM4  616   1.745   7.591   9.480 -0.1992  0.1919  0.1323
   97CHOL   SM5  617   1.852   7.537   9.715  0.1677  0.1781  0.2342
   97CHOL   SM6  618   1.723   7.440   9.360 -0.1103  0.0242  0.0079
   97CHOL   SM7  619   1.609   7.616   9.851  0.1955 -0.1989  0.0738
   97CHOL   SM8  620   1.596   7.828  10.060 -0.0308 -0.0504 -0.2872
   97CHOL   SM9  621   1.445   8.125  10.117 -0.1701 -0.1535 -0.0531
   98CHOL   GL1  622   8.677   4.036   8.853 -0.0795  0.0511 -0.1806
   98CHOL   SM2  623   8.683   4.050   9.031  0.2064 -0.0458 -0.3268
   98CHOL   SM3  624   8.639   4.217   9.228 -0.1394 -0.1308  0.2112
   98CHOL   SM4  625   8.786   4.103   9.450  0.0027 -0.2003  0.1728
   98CHOL   SM5  626   8.714   4.273   9.646  0.2455  0.3992  0.0098
   98CHOL   SM6  627   8.909   4.212   9.334 -0.1724  0.2066  0.3719
   98CHOL   SM7  628   8.853   4.140   9.856 -0.0326 -0.0336  0.0815
   98CHOL   SM8  629   8.819   4.281  10.052 -0.2645 -0.2150 -0.1721
   98CHOL   SM9  630   8.833   4.225  10.287 -0.1383  0.0433  0.1862
   99CHOL   GL1  631   1.346   5.148   8.872  0.2048 -0.1204  0.2326
   99CHOL   SM2  632   1.298   5.172   9.041  0.5165  0.3267 -0.4282
   99CHOL   SM3  633   1.363   5.321   9.249 -0.3011 -0.3141  0.0106
   99CHOL   SM4  634   1.204   5.223   9.470 -0.0706 -0.1635  0.2613
   99CHOL   SM5  635   1.276   5.398   9.661 -0.1725  0.0401 -0.1866
   99CHOL   SM6  636   1.355   5.099   9.439 -0.0555 -0.1720  0.1136
   99CHOL   SM7  637   1.106   5.270   9.858  0.2848 -0.2131 -0.0739
   99CHOL   SM8  638   1.203   5.394  10.069 -0.2623  0.0681 -0.1632
   99CHOL   SM9  639   1.485   5.596  10.140  0.1861  0.1448 -0.2295
  100CHOL   GL1  640   4.620  14.089   8.939  0.1405 -0.1962 -0.0470
  100CHOL   SM2  641   4.532  14.136   9.113 -0.0180 -0.1036 -0.1539
  100CHOL   SM3  642   4.661  14.255   9.311 -0.1129 -0.3024 -0.5470
  100CHOL   SM4  643   4.490  14.179   9.537  0.1621 -0.0925 -0.0204
  100CHOL   SM5  644   4.585  14.349   9.723  0.1551  0.5009  0.1131
  100CHOL   SM6  645   4.619  14.035   9.507  0.3252  0.1250 -0.1547
  100CHOL   SM7  646   4.392  14.259   9.913 -0.0909  0.0288  0.1146
  100CHOL   SM8  647   4.255  14.450  10.041 -0.2039 -0.2596 -0.0852
  100CHOL   SM9  648   4.239  14.802  10.048  0.0141 -0.0159 -0.3795
  101CHOL   GL1  649  16.670   7.724   9.028  0.0493  0.0950  0.0883
  101CHOL   SM2  650  16.615   7.726   9.208  0.1264 -0.0275 -0.0221
  101CHOL   SM3  651  16.750   7.694   9.442 -0.2775 -0.0729  0.1301
  101CHOL   SM4  652  16.528   7.642   9.621  0.1222  0.0534  0.1731
  101CHOL   SM5  653  16.648   7.650   9.852  0.0089  0.0380 -0.1310
  101CHOL   SM6  654  16.572   7.472   9.526  0.1647  0.2464  0.0045
  101CHOL   SM7  655  16.410   7.611  10.014  0.0388  0.0416 -0.2904
  101CHOL   SM8  656  16.567   7.433  10.257 -0.0142  0.1635  0.2706
  101CHOL   SM9  657  16.748   7.533  10.512  0.2837  0.3323  0.2026
  102CHOL   GL1  658   9.635   8.778   9.035 -0.0643 -0.1247 -0.1902
  102CHOL   SM2  659   9.641   8.692   9.205  0.4494  0.2632 -0.1516
  102CHOL   SM3  660   9.880   8.584   9.319  0.0069  0.4484 -0.1196
  102CHOL   SM4  661   9.756   8.500   9.563 -0.1062  0.0916  0.1256
  102CHOL   SM5  662   9.958   8.388   9.699 -0.0572  0.1284  0.4151
  102CHOL   SM6  663   9.712   8.356   9.430 -0.1158 -0.1661 -0.3246
  102CHOL   SM7  664   9.795   8.317   9.940  0.0334  0.0317  0.2383
  102CHOL   SM8  665   9.970   8.267  10.221  0.3323 -0.0502 -0.1637
  102CHOL   SM9  666  10.241   8.313  10.327 -0.0126  0.0830  0.2397
  103CHOL   GL1  667   8.947   8.300   9.151  0.3984 -0.3323 -0.2520
  103CHOL   SM2  668   9.085   8.230   9.284  0.0366  0.1572 -0.3985
  103CHOL   SM3  669   9.025   8.058   9.486  0.5701  0.2993 -0.0587
  103CHOL   SM4  670   9.200   8.139   9.690 -0.1522  0.1471  0.0901
  103CHOL   SM5  671   9.180   7.934   9.853 -0.1942 -0.0626  0.1879
  103CHOL   SM6  672   9.058   8.264   9.705 -0.2954  0.0237 -0.2083
  103CHOL   SM7  673   9.371   8.043  10.048 -0.4818 -0.2066  0.0210
  103CHOL   SM8  674   9.336   7.836  10.285 -0.1698 -0.3227  0.2011
  103CHOL   SM9  675   9.416   7.708  10.573 -0.1495 -0.2882 -0.1163
  104CHOL   GL1  676  13.597   9.355   8.776 -0.0433 -0.2687  0.2886
  104CHOL   SM2  677  13.601   9.404   8.942 -0.1284  0.1698 -0.1762
  104CHOL   SM3  678  13.512   9.470   9.163 -0.2346  0.0740 -0.1285
  104CHOL   SM4  679  13.711   9.415   9.370 -0.2270 -0.1047  0.0122
  104CHOL   SM5  680  13.573   9.521   9.579 -0.2710  0.2441  0.0254
  104CHOL   SM6  681  13.748   9.596   9.270  0.2419  0.2935  0.0872
  104CHOL   SM7  682  13.790   9.506   9.779 -0.0164  0.1131  0.0247
  104CHOL   SM8  683  13.718   9.346   9.998 -0.3010  0.1059  0.4509
  104CHOL   SM9  684  13.602   9.078  10.083 -0.2823  0.1953  0.0439
  105CHOL   GL1  685   5.862  14.528   9.064  0.0422  0.3184 -0.1934
  105CHOL   SM2  686   5.807  14.558   9.240  0.1451  0.0656 -0.3505
  105CHOL   SM3  687   5.915  14.670   9.446  0.2550  0.0294  0.0574
  105CHOL   SM4  688   5.728  14.606   9.653 -0.0625  0.1316  0.2089
  105CHOL   SM5  689   5.830  14.740   9.859 -0.1559 -0.3717 -0.0600
  105CHOL   SM6  690   5.841  14.449   9.616 -0.1431 -0.2821 -0.1229
  105CHOL   SM7  691   5.607  14.682  10.018 -0.0035 -0.0726 -0.0764
  105CHOL   SM8  692   5.647  14.498  10.303  0.3475  0.5486  0.0100
  105CHOL   SM9  693   5.698  14.177  10.300  0.1112 -0.1368  0.0642
  106CHOL   GL1  694  11.203   6.162   8.816 -0.1083  0.2239 -0.2587
  106CHOL   SM2  695  11.183   6.113   8.987  0.2653 -0.1450  0.0754
  106CHOL   SM3  696  11.168   6.248   9.214 -0.0666 -0.1745  0.0610
  106CHOL   SM4  697  11.187   6.039   9.415  0.1595  0.2579  0.0156
  106CHOL   SM5  698  11.129   6.172   9.632 -0.1741 -0.1411 -0.1579
  106CHOL   SM6  699  11.362   6.081   9.338 -0.1711  0.0271  0.2335
  106CHOL   SM7  700  11.119   5.929   9.783 -0.1333  0.1776 -0.2078
  106CHOL   SM8  701  10.953   5.962  10.044 -0.0854 -0.2758 -0.5794
  106CHOL   SM9  702  11.005   5.930  10.356  0.2800 -0.3731 -0.0237
  107CHOL   GL1  703   9.104  12.638   9.173 -0.0340  0.1203 -0.0163
  107CHOL   SM2  704   9.061  12.659   9.356  0.1350  0.1144 -0.1756
  107CHOL   SM3  705   9.126  12.507   9.564 -0.3008  0.5654 -0.0869
  107CHOL   SM4  706   8.878  12.512   9.726 -0.1472 -0.1129  0.1407
  107CHOL   SM5  707   8.971  12.423   9.954 -0.5346 -0.0386 -0.5239
  107CHOL   SM6  708   8.864  12.382   9.592 -0.1291 -0.1852 -0.2476
  107CHOL   SM7  709   8.738  12.461  10.104  0.2979 -0.0719  0.5034
  107CHOL   SM8  710   8.766  12.246  10.343  0.6115  0.2872 -0.1363
  107CHOL   SM9  711   8.833  11.994  10.410 -0.2432 -0.0492  0.1221
  108CHOL   GL1  712  15.336   8.677   8.903 -0.1091  0.0130 -0.1401
  108CHOL   SM2  713  15.309   8.655   9.098  0.0015 -0.0584 -0.1210
  108CHOL   SM3  714  15.498   8.643   9.288 -0.4307 -0.0484 -0.0113
  108CHOL   SM4  715  15.398   8.442   9.464  0.1213 -0.0462  0.3006
  108CHOL   SM5  716  15.557   8.472   9.677 -0.2686  0.2554  0.1956
  108CHOL   SM6  717  15.483   8.358   9.322  0.0660  0.1692  0.0002
  108CHOL   SM7  718  15.455   8.250   9.838 -0.2174 -0.5306  0.1407
  108CHOL   SM8  719  15.593   8.284  10.092  0.0969 -0.1509  0.1596
  108CHOL   SM9  720  15.864   8.307  10.209  0.1469 -0.0561  0.2782
  109CHOL   GL1  721   1.003   8.683   8.928  0.1885  0.0790  0.0828
  109CHOL   SM2  722   1.007   8.700   9.109 -0.1249  0.0866  0.1983
  109CHOL   SM3  723   1.103   8.518   9.298 -0.0468  0.2159  0.3789
  109CHOL   SM4  724   1.115   8.684   9.525  0.0598  0.2647 -0.2900
  109CHOL   SM5  725   1.209   8.509   9.708 -0.1570  0.1034 -0.1416
  109CHOL   SM6  726   0.910   8.631   9.502  0.1379  0.0771 -0.1605
  109CHOL   SM7  727   1.232   8.724   9.903  0.1556 -0.0145 -0.1169
  109CHOL   SM8  728   1.437   8.651  10.076  0.0536 -0.1516 -0.2942
  109CHOL   SM9  729   1.674   8.542  10.188  0.1092 -0.7881  0.2077
  110CHOL   GL1  730   7.433  14.311   8.938 -0.1966  0.0448 -0.1251
  110CHOL   SM2  731   7.459  14.300   9.105  0.2913  0.1095  0.1781
  110CHOL   SM3  732   7.570  14.131   9.283 -0.0029  0.3354 -0.0831
  110CHOL   SM4  733   7.468  14.196   9.543  0.0677 -0.0403  0.1207
  110CHOL   SM5  734   7.620  14.036   9.691  0.4812  0.6468  0.0796
  110CHOL   SM6  735   7.322  14.089   9.448  0.0715 -0.1530 -0.1196
  110CHOL   SM7  736   7.505  14.117   9.938 -0.2882 -0.1924 -0.0943
  110CHOL   SM8  737   7.670  13.878  10.120 -0.0896 -0.1088 -0.0912
  110CHOL   SM9  738   7.919  13.716  10.028  0.0420 -0.2679 -0.1295
  111CHOL   GL1  739  17.350  13.026   8.943 -0.0559  0.0332  0.0568
  111CHOL   SM2  740  17.249  12.952   9.094 -0.1867 -0.0763 -0.2105
  111CHOL   SM3  741  17.084  13.093   9.255  0.1698 -0.1864 -0.0867
  111CHOL   SM4  742  17.165  13.011   9.519  0.0694 -0.0063  0.0044
  111CHOL   SM5  743  16.950  13.076   9.658 -0.0227 -0.1132  0.0747
  111CHOL   SM6  744  17.283  13.144   9.459  0.0099 -0.2355 -0.0922
  111CHOL   SM7  745  17.066  12.988   9.910  0.2843  0.1396  0.1472
  111CHOL   SM8  746  16.843  12.827  10.011 -0.0835  0.3194 -0.0657
  111CHOL   SM9  747  16.540  12.754   9.901  0.1120 -0.0437 -0.2101
  112CHOL   GL1  748   7.434  10.004   9.250  0.1312 -0.0343 -0.0417
  112CHOL   SM2  749   7.396   9.896   9.398  0.3210  0.0677 -0.4564
  112CHOL   SM3  750   7.252   9.922   9.610 -0.3721  0.3315 -0.0076
  112CHOL   SM4  751   7.408   9.831   9.831 -0.1884 -0.0792 -0.0574
  112CHOL   SM5  752   7.222   9.805  10.016  0.2466 -0.1234  0.1285
  112CHOL   SM6  753   7.460  10.013   9.807 -0.4158 -0.3723  0.1558
  112CHOL   SM7  754   7.396   9.722  10.225  0.2514 -0.2348 -0.6129
  112CHOL   SM8  755   7.258   9.634  10.471 -0.3628  0.0879 -0.1343
  112CHOL   SM9  756   7.119   9.567  10.706  0.1613 -0.2432  0.0183
  113CHOL   GL1  757   0.763   0.337   9.139 -0.0336  0.0324  0.0013
  113CHOL   SM2  758   0.771   0.452   9.305 -0.0944  0.1989 -0.4865
  113CHOL   SM3  759   0.949   0.398   9.493  0.0381 -0.0621 -0.0007
  113CHOL   SM4  760   0.852   0.561   9.702  0.1414 -0.0237  0.0121
  113CHOL   SM5  761   1.058   0.537   9.872 -0.1150 -0.3549 -0.0447
  113CHOL   SM6  762   0.763   0.369   9.713  0.2036  0.2348 -0.0436
  113CHOL   SM7  763   0.937   0.724  10.055  0.0726  0.2379  0.1074
  113CHOL   SM8  764   1.152   0.884  10.188  0.2377  0.3270  0.1028
  113CHOL   SM9  765   1.304   1.111  10.206 -0.2805 -0.0774  0.0439
  114CHOL   GL1  766  10.862   0.829   8.871  0.3023 -0.0546  0.3471
  114CHOL   SM2  767  10.862   0.884   9.050 -0.3605 -0.0661 -0.2565
  114CHOL   SM3  768  10.732   1.001   9.227  0.1490  0.0029  0.0376
  114CHOL   SM4  769  10.917   1.038   9.455 -0.0179 -0.1825  0.0665
  114CHOL   SM5  770  10.741   1.147   9.631 -0.0273  0.2484  0.0205
  114CHOL   SM6  771  10.944   1.175   9.320 -0.1907  0.1024  0.4489
  114CHOL   SM7  772  10.950   1.168   9.842 -0.2542 -0.1707  0.2761
  114CHOL   SM8  773  10.849   1.057  10.046  0.9186  0.0389  0.3455
  114CHOL   SM9  774  10.593   1.011  10.184 -0.0059  0.0051  0.2230
  115CHOL   GL1  775  10.118  15.569   8.841  0.1171  0.3659  0.0572
  115CHOL   SM2  776  10.121  15.663   9.015  0.1255  0.1866  0.3383
  115CHOL   SM3  777  10.249  15.622   9.237 -0.0557 -0.0810  0.4120
  115CHOL   SM4  778  10.120  15.814   9.415  0.2096  0.0091  0.3287
  115CHOL   SM5  779  10.276  15.777   9.631 -0.4751  0.1464 -0.1590
  115CHOL   SM6  780   9.988  15.657   9.423 -0.3883  0.2924 -0.1378
  115CHOL   SM7  781  10.149  15.982   9.798 -0.3668  0.3928  0.0010
  115CHOL   SM8  782  10.349  16.181   9.888 -0.2081  0.0773  0.0221
  115CHOL   SM9  783  10.570  16.323   9.858 -0.0191  0.3929  0.1748
  116CHOL   GL1  784   0.576  16.176   9.090  0.0429  0.0834  0.1906
  116CHOL   SM2  785   0.593  16.140   9.278  0.0020  0.4074 -0.1670
  116CHOL   SM3  786   0.409  16.271   9.451  0.4135  0.2303 -0.1535
  116CHOL   SM4  787   0.518  16.193   9.706  0.0548 -0.0547 -0.1355
  116CHOL   SM5  788   0.333  16.282   9.866 -0.1171 -0.1451 -0.3644
  116CHOL   SM6  789   0.634  16.325   9.647  0.0545 -0.4060  0.3087
  116CHOL   SM7  790   0.477  16.196  10.098 -0.2555 -0.5003  0.1760
  116CHOL   SM8  791   0.239  16.283  10.291 -0.1281 -0.1678 -0.0382
  116CHOL   SM9  792   0.011  16.430  10.258 -0.1610 -0.2161 -0.0155
  117CHOL   GL1  793   6.755   8.635   8.936 -0.1120 -0.0263 -0.1349
  117CHOL   SM2  794   6.836   8.671   9.110  0.5032  0.1671 -0.1007
  117CHOL   SM3  795   6.923   8.487   9.282  0.0202 -0.0244 -0.0000
  117CHOL   SM4  796   6.869   8.596   9.544 -0.1628  0.1110 -0.0155
  117CHOL   SM5  797   7.014   8.429   9.692 -0.0558 -0.0683 -0.2820
  117CHOL   SM6  798   6.700   8.528   9.479 -0.2873  0.2033  0.0232
  117CHOL   SM7  799   6.953   8.556   9.947  0.1006 -0.2096  0.2282
  117CHOL   SM8  800   6.957   8.378  10.202 -0.0527 -0.2535  0.0388
  117CHOL   SM9  801   6.830   8.078  10.270 -0.2248 -0.1713 -0.1572
  118CHOL   GL1  802   1.708   0.166   9.094  0.0948  0.1081  0.0559
  118CHOL   SM2  803   1.658   0.225   9.261 -0.2842  0.1026 -0.3573
  118CHOL   SM3  804   1.768   0.390   9.444  0.2859  0.3466 -0.2547
  118CHOL   SM4  805   1.813   0.246   9.691 -0.0664  0.0431  0.0975
  118CHOL   SM5  806   1.843   0.452   9.859  0.2162 -0.0817  0.2912
  118CHOL   SM6  807   1.958   0.221   9.560  0.1311 -0.2212  0.1822
  118CHOL   SM7  808   1.861   0.262  10.081 -0.2084  0.1649 -0.0211
  118CHOL   SM8  809   1.921   0.328  10.300  0.1633  0.1859  0.0699
  118CHOL   SM9  810   1.863   0.246  10.580  0.0920 -0.2819  0.2151
  119CHOL   GL1  811  11.581   3.371   8.926 -0.1055 -0.0374 -0.0198
  119CHOL   SM2  812  11.502   3.346   9.091 -0.1865 -0.0233 -0.1793
  119CHOL   SM3  813  11.240   3.381   9.153  0.2571  0.4120  0.0312
  119CHOL   SM4  814  11.250   3.321   9.437  0.0854 -0.0795 -0.0297
  119CHOL   SM5  815  11.003   3.335   9.510  0.2527  0.4704  0.2234
  119CHOL   SM6  816  11.316   3.506   9.416  0.3157  0.2831 -0.2896
  119CHOL   SM7  817  11.040   3.248   9.777  0.3210 -0.0454 -0.0906
  119CHOL   SM8  818  10.794   3.261   9.923  0.2850  0.1190  0.6349
  119CHOL   SM9  819  10.574   3.448  10.040  0.0635 -0.5077  0.0769
  120CHOL   GL1  820   3.276  14.443   8.997  0.3059 -0.2977 -0.0566
  120CHOL   SM2  821   3.359  14.421   9.134 -0.1368 -0.0245 -0.0111
  120CHOL   SM3  822   3.295  14.359   9.392 -0.1892 -0.0042 -0.4650
  120CHOL   SM4  823   3.477  14.492   9.567 -0.1300  0.0773 -0.1884
  120CHOL   SM5  824   3.417  14.358   9.796 -0.0553  0.1011  0.0647
  120CHOL   SM6  825   3.335  14.612   9.527 -0.2787 -0.1225  0.2430
  120CHOL   SM7  826   3.651  14.488   9.930 -0.1458  0.0425 -0.1892
  120CHOL   SM8  827   3.750  14.322  10.122  0.0420 -0.1086  0.1088
  120CHOL   SM9  828   3.997  14.142  10.179 -0.0450 -0.1091  0.2843
  121CHOL   GL1  829  15.802   1.292   9.033  0.0004 -0.0524  0.2086
  121CHOL   SM2  830  15.772   1.275   9.201  0.0618 -0.1447  0.0580
  121CHOL   SM3  831  15.695   1.381   9.425 -0.1823 -0.0903 -0.1827
  121CHOL   SM4  832  15.792   1.222   9.640  0.1160 -0.0690 -0.2587
  121CHOL   SM5  833  15.684   1.343   9.854  0.1083 -0.2563 -0.2506
  121CHOL   SM6  834  15.928   1.350   9.564  0.0565 -0.0887  0.0976
  121CHOL   SM7  835  15.799   1.144  10.039 -0.3899 -0.4645 -0.1840
  121CHOL   SM8  836  15.970   1.288  10.213 -0.0542 -0.0210  0.1582
  121CHOL   SM9  837  16.083   1.549  10.369  0.2319  0.3300  0.0072
  122CHOL   GL1  838   8.326   8.353   9.012  0.0488  0.1530  0.0808
  122CHOL   SM2  839   8.329   8.253   9.171 -0.1141  0.3353 -0.2337
  122CHOL   SM3  840   8.209   8.054   9.262  0.2071 -0.3380 -0.6744
  122CHOL   SM4  841   8.256   8.059   9.551 -0.1705 -0.0286 -0.1461
  122CHOL   SM5  842   8.154   7.821   9.617 -0.1776 -0.2298 -0.0987
  122CHOL   SM6  843   8.116   8.186   9.527 -0.0385  0.3223  0.2640
  122CHOL   SM7  844   8.197   7.832   9.908  0.2188  0.1522 -0.3377
  122CHOL   SM8  845   8.187   7.573  10.045  0.0799 -0.0843 -0.0501
  122CHOL   SM9  846   8.394   7.411  10.177 -0.1963 -0.1108 -0.1411
  123CHOL   GL1  847   6.286  15.674   9.100  0.0328  0.0098  0.3011
  123CHOL   SM2  848   6.273  15.744   9.256 -0.1834 -0.4467 -0.4053
  123CHOL   SM3  849   6.342  15.943   9.411  0.2044 -0.0011 -0.0271
  123CHOL   SM4  850   6.379  15.848   9.677  0.1046 -0.0758  0.0422
  123CHOL   SM5  851   6.388  16.087   9.806 -0.3829  0.1842 -0.6048
  123CHOL   SM6  852   6.542  15.814   9.565 -0.3133  0.5536  0.2797
  123CHOL   SM7  853   6.453  15.965  10.055 -0.1351  0.1299 -0.0630
  123CHOL   SM8  854   6.679  16.102  10.207 -0.0582 -0.0897  0.1894
  123CHOL   SM9  855   6.899  16.243  10.392  0.0270  0.1528  0.1002
  124CHOL   GL1  856   6.083   3.295   9.002 -0.0944  0.3588  0.2718
  124CHOL   SM2  857   6.119   3.242   9.188 -0.2248 -0.0984  0.2089
  124CHOL   SM3  858   5.912   3.178   9.364  0.0525 -0.1692  0.0542
  124CHOL   SM4  859   6.070   3.190   9.609  0.0759 -0.0589 -0.1734
  124CHOL   SM5  860   5.882   3.100   9.766  0.2377  0.4745  0.2528
  124CHOL   SM6  861   6.026   3.381   9.576 -0.4780 -0.0055  0.0148
  124CHOL   SM7  862   6.047   3.085  10.007 -0.1009  0.2474 -0.2374
  124CHOL   SM8  863   5.954   2.848  10.120 -0.5232 -0.3069  0.1200
  124CHOL   SM9  864   5.752   2.692  10.100  0.0767  0.0106  0.1373
  125CHOL   GL1  865  12.106  15.715   8.941 -0.0708 -0.3502  0.1020
  125CHOL   SM2  866  12.169  15.690   9.098  0.2321  0.0301  0.2588
  125CHOL   SM3  867  12.201  15.537   9.299 -0.0511  0.1659 -0.5426
  125CHOL   SM4  868  12.184  15.687   9.542 -0.1242  0.1834 -0.1505
  125CHOL   SM5  869  12.265  15.505   9.722 -0.0788 -0.3551  0.1317
  125CHOL   SM6  870  12.020  15.652   9.489  0.0793  0.1954 -0.2683
  125CHOL   SM7  871  12.253  15.681   9.951  0.0519 -0.3479 -0.1072
  125CHOL   SM8  872  12.510  15.598  10.097  0.0006 -0.3554 -0.0473
  125CHOL   SM9  873  12.780  15.463  10.120 -0.0963  0.1690  0.0390
  126CHOL   GL1  874  15.565   2.498   9.223 -0.1308  0.1390  0.0043
  126CHOL   SM2  875  15.571   2.464   9.403  0.2186  0.3675  0.3534
  126CHOL   SM3  876  15.755   2.338   9.557 -0.1068 -0.4663  0.0297
  126CHOL   SM4  877  15.606   2.265   9.795 -0.0767 -0.2618  0.0306
  126CHOL   SM5  878  15.797   2.183   9.951 -0.0252 -0.1006  0.0176
  126CHOL   SM6  879  15.574   2.123   9.660 -0.3178  0.1478 -0.0396
  126CHOL   SM7  880  15.629   2.146  10.185 -0.2872 -0.0957  0.2656
  126CHOL   SM8  881  15.753   2.075  10.403 -0.0759  0.0598 -0.0154
  126CHOL   SM9  882  16.017   1.959  10.516 -0.2953  0.1202  0.0488
  127CHOL   GL1  883  12.770   9.894   8.879  0.1698 -0.0425  0.1893
  127CHOL   SM2  884  12.772   9.929   9.046 -0.3935  0.4911 -0.2294
  127CHOL   SM3  885  12.921   9.966   9.260 -0.0105  0.0641 -0.3096
  127CHOL   SM4  886  12.766  10.091   9.464 -0.2066 -0.1413 -0.0793
  127CHOL   SM5  887  12.938  10.113   9.657  0.2176  0.1762  0.0250
  127CHOL   SM6  888  12.713   9.894   9.463  0.7103 -0.0212  0.2326
  127CHOL   SM7  889  12.764  10.242   9.854 -0.3422 -0.1631 -0.0071
  127CHOL   SM8  890  12.874  10.449   9.915 -0.2741 -0.1717 -0.4582
  127CHOL   SM9  891  13.011  10.713   9.859 -0.2390 -0.1581  0.0514
  128CHOL   GL1  892   0.612   7.356   8.880 -0.0582 -0.0463 -0.3302
  128CHOL   SM2  893   0.599   7.304   9.046  0.0967  0.2371  0.0812
  128CHOL   SM3  894   0.548   7.401   9.294 -0.0467  0.0292 -0.1669
  128CHOL   SM4  895   0.745   7.286   9.478 -0.0560  0.0540 -0.1198
  128CHOL   SM5  896   0.645   7.366   9.704  0.0965  0.0751 -0.0489
  128CHOL   SM6  897   0.824   7.433   9.370  0.2133  0.0282  0.6813
  128CHOL   SM7  898   0.862   7.263   9.860  0.2365 -0.1890  0.0964
  128CHOL   SM8  899   1.037   7.493  10.003 -0.1265  0.1919 -0.1284
  128CHOL   SM9  900   1.130   7.721   9.923  0.3058  0.0719 -0.2371
  129CHOL   GL1  901   7.556  11.536   9.140 -0.1196 -0.4917  0.1229
  129CHOL   SM2  902   7.560  11.564   9.333  0.0252  0.4299  0.2214
  129CHOL   SM3  903   7.709  11.540   9.530  0.0238 -0.1202 -0.0783
  129CHOL   SM4  904   7.540  11.511   9.750  0.0057 -0.0595 -0.0389
  129CHOL   SM5  905   7.720  11.541   9.948 -0.0210  0.3609 -0.2604
  129CHOL   SM6  906   7.570  11.324   9.678  0.0406 -0.2201  0.1775
  129CHOL   SM7  907   7.490  11.549  10.135  0.2312 -0.2075  0.6281
  129CHOL   SM8  908   7.540  11.587  10.396  0.4293 -0.2594  0.2840
  129CHOL   SM9  909   7.594  11.594  10.679 -0.1842  0.1499 -0.2219
  130CHOL   GL1  910  14.524   6.448   9.012  0.0732 -0.0050 -0.0954
  130CHOL   SM2  911  14.538   6.517   9.179 -0.0168  0.2148 -0.3007
  130CHOL   SM3  912  14.490   6.410   9.430  0.6876 -0.2085 -0.3098
  130CHOL   SM4  913  14.443   6.643   9.589  0.0513 -0.1808  0.1908
  130CHOL   SM5  914  14.422   6.541   9.828  0.1547  0.2506 -0.2603
  130CHOL   SM6  915  14.273   6.613   9.498  0.0778 -0.1503 -0.1131
  130CHOL   SM7  916  14.384   6.805   9.961 -0.0223  0.0546 -0.0481
  130CHOL   SM8  917  14.607   6.992  10.031  0.3845  0.0107 -0.2868
  130CHOL   SM9  918  14.732   7.073  10.239 -0.0975  0.0378 -0.1785
  131CHOL   GL1  919   2.011  13.919   9.025 -0.1467  0.0812  0.0883
  131CHOL   SM2  920   2.062  13.871   9.198 -0.4606 -0.2892  0.5095
  131CHOL   SM3  921   2.076  13.641   9.321 -0.4918 -0.1810  0.0634
  131CHOL   SM4  922   2.099  13.723   9.597  0.0530 -0.0098  0.1043
  131CHOL   SM5  923   2.138  13.483   9.709 -0.0471 -0.2047 -0.1318
  131CHOL   SM6  924   1.902  13.715   9.551  0.0126  0.1251 -0.4414
  131CHOL   SM7  925   2.188  13.578   9.977 -0.4311 -0.1412  0.1185
  131CHOL   SM8  926   2.382  13.395  10.105 -0.0278 -0.2576  0.2305
  131CHOL   SM9  927   2.619  13.254  10.053 -0.0759 -0.0697  0.0381
  132CHOL   GL1  928   8.210   5.459   8.759  0.1396 -0.1106 -0.3851
  132CHOL   SM2  929   8.218   5.475   8.949 -0.0626 -0.3613 -0.2549
  132CHOL   SM3  930   8.324   5.676   9.090 -0.1247 -0.3237 -0.2694
  132CHOL   SM4  931   8.452   5.565   9.318  0.0477 -0.3206  0.0680
  132CHOL   SM5  932   8.475   5.761   9.487 -0.0753 -0.3885  0.1882
  132CHOL   SM6  933   8.563   5.558   9.176  0.1446 -0.0393  0.2638
  132CHOL   SM7  934   8.561   5.582   9.701  0.1577  0.1751 -0.3516
  132CHOL   SM8  935   8.761   5.706   9.870  0.0690 -0.6117 -0.1200
  132CHOL   SM9  936   8.940   5.822  10.082  0.0090  0.0505 -0.2294
  133CHOL   GL1  937  16.680   2.291   8.966 -0.0767 -0.4036 -0.0769
  133CHOL   SM2  938  16.616   2.216   9.136  0.3100 -0.3613  0.2245
  133CHOL   SM3  939  16.657   2.318   9.380  0.0505 -0.1943  0.2612
  133CHOL   SM4  940  16.764   2.109   9.548  0.0918  0.0186 -0.0247
  133CHOL   SM5  941  16.718   2.192   9.786  0.0329  0.0711 -0.1595
  133CHOL   SM6  942  16.893   2.188   9.442  0.4033 -0.3004  0.1882
  133CHOL   SM7  943  16.824   1.939   9.897  0.2592 -0.2405 -0.3357
  133CHOL   SM8  944  17.050   1.989  10.023 -0.1691  0.1785  0.0733
  133CHOL   SM9  945  17.217   2.098  10.185  0.2285 -0.0402 -0.1070
  134CHOL   GL1  946   9.589   6.467   8.927 -0.0065  0.1207  0.2429
  134CHOL   SM2  947   9.603   6.427   9.099 -0.1034 -0.2092 -0.0838
  134CHOL   SM3  948   9.730   6.528   9.306 -0.0574  0.4456  0.1728
  134CHOL   SM4  949   9.775   6.302   9.477 -0.0633 -0.0084  0.0500
  134CHOL   SM5  950   9.859   6.415   9.698  0.1036  0.0294 -0.3733
  134CHOL   SM6  951   9.920   6.322   9.339  0.4185  0.2777  0.3405
  134CHOL   SM7  952   9.898   6.168   9.837 -0.0477  0.1282 -0.4297
  134CHOL   SM8  953   9.971   6.213  10.109 -0.6708 -0.1385 -0.2220
  134CHOL   SM9  954   9.988   6.196  10.415 -0.0397 -0.1389  0.1384
  135CHOL   GL1  955   5.779   6.787   8.994 -0.1461 -0.2186  0.2305
  135CHOL   SM2  956   5.785   6.772   9.173 -0.1072 -0.2663 -0.1277
  135CHOL   SM3  957   5.932   6.748   9.379  0.0307  0.0866 -0.0429
  135CHOL   SM4  958   5.765   6.643   9.591  0.0775  0.0069  0.0756
  135CHOL   SM5  959   5.938   6.677   9.794  0.1233 -0.1734  0.3358
  135CHOL   SM6  960   5.830   6.502   9.484  0.0422  0.0395  0.1241
  135CHOL   SM7  961   5.734   6.602   9.991  0.0252 -0.4890  0.5480
  135CHOL   SM8  962   5.895   6.722  10.232 -0.0777 -0.2157  0.1395
  135CHOL   SM9  963   5.998   6.751  10.457  0.2992 -0.0456 -0.1342
  136CHOL   GL1  964   1.807   2.287   8.972  0.1473 -0.1272  0.3601
  136CHOL   SM2  965   1.883   2.286   9.134 -0.1407 -0.1336 -0.1414
  136CHOL   SM3  966   1.820   2.197   9.377  0.1061  0.4067  0.0151
  136CHOL   SM4  967   1.937   2.393   9.556  0.0413  0.0131  0.2258
  136CHOL   SM5  968   1.896   2.271   9.786 -0.1209 -0.1707  0.1243
  136CHOL   SM6  969   1.765   2.471   9.489 -0.0503 -0.0615 -0.1377
  136CHOL   SM7  970   2.037   2.487   9.940  0.2275  0.0845  0.2264
  136CHOL   SM8  971   1.923   2.668  10.020  0.4531 -0.0619  0.3338
  136CHOL   SM9  972   1.942   2.834  10.295 -0.0994 -0.1051  0.0687
  137CHOL   GL1  973  14.960  15.676   8.784 -0.2270 -0.0338 -0.4240
  137CHOL   SM2  974  14.959  15.696   8.962  0.0004 -0.0385 -0.0319
  137CHOL   SM3  975  15.083  15.818   9.145  0.2390  0.2057 -0.4824
  137CHOL   SM4  976  15.032  15.672   9.388  0.0011  0.0178  0.0826
  137CHOL   SM5  977  15.133  15.852   9.565 -0.1047 -0.5884  0.1630
  137CHOL   SM6  978  15.172  15.586   9.300 -0.0301 -0.1491 -0.3986
  137CHOL   SM7  979  15.087  15.700   9.801  0.0948  0.0556 -0.1467
  137CHOL   SM8  980  15.370  15.656   9.975 -0.0553  0.1557 -0.2604
  137CHOL   SM9  981  15.630  15.491  10.117 -0.1373  0.1578  0.0243
  138CHOL   GL1  982   1.377  12.908   9.043 -0.2032  0.0401 -0.0741
  138CHOL   SM2  983   1.419  12.913   9.227  0.2092 -0.1386  0.0679
  138CHOL   SM3  984   1.317  12.838   9.449 -0.2775 -0.0667 -0.4244
  138CHOL   SM4  985   1.425  13.006   9.645  0.0292 -0.0085  0.0053
  138CHOL   SM5  986   1.344  12.908   9.871 -0.1015  0.1248 -0.1490
  138CHOL   SM6  987   1.268  13.084   9.563 -0.3062 -0.2231  0.1632
  138CHOL   SM7  988   1.488  13.101  10.031 -0.3131  0.2511 -0.8137
  138CHOL   SM8  989   1.500  12.992  10.295 -0.0601 -0.1371  0.3189
  138CHOL   SM9  990   1.504  13.050  10.586 -0.2070  0.1147 -0.0279
  139CHOL   GL1  991  15.858   4.807   8.982 -0.0477  0.1888  0.0299
  139CHOL   SM2  992  15.858   4.905   9.146  0.0141 -0.1348  0.2428
  139CHOL   SM3  993  16.033   4.925   9.339 -0.2075 -0.0113 -0.2118
  139CHOL   SM4  994  15.888   5.044   9.557  0.0416  0.0340  0.2604
  139CHOL   SM5  995  16.085   5.088   9.728  0.3746 -0.0156 -0.0955
  139CHOL   SM6  996  15.854   4.848   9.568 -0.1240 -0.0099 -0.1705
  139CHOL   SM7  997  15.912   5.226   9.925  0.0038  0.2752 -0.2196
  139CHOL   SM8  998  16.144   5.232  10.110  0.3468  0.6065  0.0181
  139CHOL   SM9  999  16.278   5.179  10.360  0.3420 -0.0965 -0.3759
  140CHOL   GL1 1000  13.861   0.574   9.060  0.0416 -0.2931  0.0772
  140CHOL   SM2 1001  13.907   0.579   9.241  0.4276  0.0007 -0.1724
  140CHOL   SM3 1002  14.135   0.559   9.371 -0.1122 -0.0702 -0.0113
  140CHOL   SM4 1003  14.060   0.417   9.613  0.1905  0.0341  0.1184
  140CHOL   SM5 1004  14.273   0.456   9.755  0.4089  0.1009  0.1618
  140CHOL   SM6 1005  14.095   0.289   9.460  0.0923  0.0614 -0.0424
  140CHOL   SM7 1006  14.164   0.325   9.983  0.1532  0.1224 -0.1683
  140CHOL   SM8 1007  14.421   0.186  10.104 -0.1581  0.5226  0.1482
  140CHOL   SM9 1008  14.636  -0.002  10.054  0.1593 -0.0996  0.0247
  141CHOL   GL1 1009  13.005   7.204   9.083  0.1516  0.0914 -0.1819
  141CHOL   SM2 1010  13.075   7.210   9.263  0.1804  0.2892  0.1662
  141CHOL   SM3 1011  12.922   7.166   9.487  0.2844 -0.0090 -0.0304
  141CHOL   SM4 1012  13.100   7.298   9.681  0.0006 -0.0507 -0.0227
  141CHOL   SM5 1013  12.970   7.242   9.897 -0.0822  0.3868  0.0881
  141CHOL   SM6 1014  12.979   7.448   9.603 -0.5037  0.0387 -0.0870
  141CHOL   SM7 1015  13.147   7.361  10.090  0.0797  0.0883  0.1415
  141CHOL   SM8 1016  12.966   7.371  10.347 -0.3790  0.5577 -0.2340
  141CHOL   SM9 1017  12.812   7.521  10.553  0.0677 -0.0418 -0.1852
  142CHOL   GL1 1018   3.638   0.429   9.099 -0.1939  0.1703 -0.3800
  142CHOL   SM2 1019   3.675   0.468   9.273 -0.1236  0.0916 -0.0554
  142CHOL   SM3 1020   3.799   0.315   9.465  0.4175  0.2210  0.3197
  142CHOL   SM4 1021   3.851   0.500   9.676 -0.0515 -0.0302 -0.1757
  142CHOL   SM5 1022   3.967   0.335   9.851  0.1136  0.3132  0.1106
  142CHOL   SM6 1023   3.648   0.445   9.683  0.4596 -0.0886  0.2140
  142CHOL   SM7 1024   4.037   0.523  10.051 -0.3494 -0.0403 -0.3047
  142CHOL   SM8 1025   4.343   0.483  10.082  0.0219  0.0360 -0.1550
  142CHOL   SM9 1026   4.607   0.572  10.128  0.1157  0.0744  0.0032
  143CHOL   GL1 1027  12.079  13.111   8.854  0.1766  0.1665  0.1295
  143CHOL   SM2 1028  12.166  13.041   9.006 -0.2754  0.1309  0.5779
  143CHOL   SM3 1029  12.057  12.976   9.256  0.1329 -0.2961  0.1576
  143CHOL   SM4 1030  12.281  12.998   9.429  0.1455 -0.0871 -0.0914
  143CHOL   SM5 1031  12.185  12.895   9.652  0.1219 -0.0937  0.4255
  143CHOL   SM6 1032  12.218  13.171   9.406  0.2346  0.3493  0.0092
  143CHOL   SM7 1033  12.441  12.911   9.795 -0.1385  0.0279 -0.2324
  143CHOL   SM8 1034  12.520  12.652   9.949  0.2647 -0.0040 -0.1588
  143CHOL   SM9 1035  12.547  12.588  10.214 -0.1255 -0.2678 -0.0873
  144CHOL   GL1 1036   5.580   5.499   9.057 -0.0372 -0.0555 -0.0435
  144CHOL   SM2 1037   5.575   5.477   9.243 -0.0616  0.0870 -0.1050
  144CHOL   SM3 1038   5.616   5.647   9.451 -0.6028  0.2661  0.0087
  144CHOL   SM4 1039   5.647   5.457   9.666 -0.1541 -0.2108  0.0216
  144CHOL   SM5 1040   5.652   5.623   9.875  0.1093  0.2211 -0.1917
  144CHOL   SM6 1041   5.824   5.480   9.581  0.3370 -0.0151  0.1367
  144CHOL   SM7 1042   5.666   5.407  10.068 -0.3562 -0.0597  0.3765
  144CHOL   SM8 1043   5.453   5.216  10.126  0.1237 -0.3849 -0.3130
  144CHOL   SM9 1044   5.336   4.968   9.999  0.3090 -0.2119 -0.0064
  145CHOL   GL1 1045   7.796  15.410   8.996  0.0084 -0.2482 -0.0607
  145CHOL   SM2 1046   7.774  15.410   9.169  0.5758  0.2110 -0.0881
  145CHOL   SM3 1047   7.894  15.398   9.396 -0.4660 -0.0365 -0.0570
  145CHOL   SM4 1048   7.710  15.481   9.594  0.1225 -0.0347  0.1060
  145CHOL   SM5 1049   7.862  15.453   9.815  0.3088  0.0296 -0.2082
  145CHOL   SM6 1050   7.667  15.310   9.537 -0.2066  0.6040 -0.1624
  145CHOL   SM7 1051   7.648  15.581   9.976  0.2310 -0.2641 -0.1355
  145CHOL   SM8 1052   7.611  15.547  10.280 -0.0294 -0.6365 -0.2249
  145CHOL   SM9 1053   7.491  15.616  10.563 -0.3399 -0.0482  0.0218
  146CHOL   GL1 1054  15.526  12.934   8.805  0.1369 -0.0376 -0.0183
  146CHOL   SM2 1055  15.446  12.946   8.976  0.1289  0.3192  0.0929
  146CHOL   SM3 1056  15.487  12.904   9.222 -0.1545  0.1766 -0.0086
  146CHOL   SM4 1057  15.242  12.798   9.326 -0.0931  0.1154 -0.0341
  146CHOL   SM5 1058  15.299  12.814   9.591 -0.2167  0.0863 -0.2174
  146CHOL   SM6 1059  15.353  12.658   9.238 -0.3349 -0.0354  0.0064
  146CHOL   SM7 1060  15.035  12.702   9.648 -0.0219  0.0620 -0.1050
  146CHOL   SM8 1061  14.952  12.690   9.960 -0.5466  0.0948  0.3710
  146CHOL   SM9 1062  14.913  12.654  10.222 -0.2708 -0.0727 -0.2913
  147CHOL   GL1 1063  11.715   5.062   8.846 -0.2113 -0.1825  0.1416
  147CHOL   SM2 1064  11.631   5.062   9.001  0.0376 -0.4360  0.1450
  147CHOL   SM3 1065  11.618   5.138   9.238  0.0050  0.2508 -0.2153
  147CHOL   SM4 1066  11.394   5.030   9.367  0.0439  0.0845 -0.0418
  147CHOL   SM5 1067  11.415   5.138   9.613  0.0364 -0.0885  0.2976
  147CHOL   SM6 1068  11.528   4.882   9.359 -0.2241 -0.1682 -0.1525
  147CHOL   SM7 1069  11.194   5.003   9.737 -0.0130  0.2512  0.4117
  147CHOL   SM8 1070  11.209   5.005  10.016 -0.1036  0.3736  0.1510
  147CHOL   SM9 1071  11.281   5.003  10.275  0.2724  0.0378  0.1040
  148CHOL   GL1 1072   2.528   8.886   8.991  0.0424  0.1434  0.1619
  148CHOL   SM2 1073   2.602   8.865   9.178 -0.1857 -0.1799  0.3791
  148CHOL   SM3 1074   2.437   8.882   9.390 -0.4951 -0.0469  0.7018
  148CHOL   SM4 1075   2.628   8.932   9.594  0.0205 -0.1774 -0.0092
  148CHOL   SM5 1076   2.459   8.902   9.812 -0.4275 -0.2180  0.4406
  148CHOL   SM6 1077   2.581   9.098   9.506  0.1980  0.2495  0.1413
  148CHOL   SM7 1078   2.681   8.936   9.999 -0.0569 -0.1236 -0.3508
  148CHOL   SM8 1079   2.700   9.200  10.159 -0.2882  0.4919  0.3272
  148CHOL   SM9 1080   2.595   9.263  10.434 -0.0826  0.2474  0.0544
  149CHOL   GL1 1081  15.599   0.034   8.954 -0.0702 -0.2128  0.2019
  149CHOL   SM2 1082  15.656   0.031   9.130  0.2487  0.0026 -0.0780
  149CHOL   SM3 1083  15.516  -0.017   9.354  0.0164 -0.3750  0.2073
  149CHOL   SM4 1084  15.697   0.046   9.567  0.0553 -0.0496  0.0038
  149CHOL   SM5 1085  15.551  -0.035   9.775  0.0591 -0.1058  0.0516
  149CHOL   SM6 1086  15.612   0.234   9.497 -0.1762 -0.2129  0.5696
  149CHOL   SM7 1087  15.764   0.041   9.959  0.0458 -0.2640 -0.0273
  149CHOL   SM8 1088  15.700  -0.074  10.226 -0.0694  0.1227 -0.1792
  149CHOL   SM9 1089  15.681  -0.139  10.518 -0.2533 -0.0972 -0.2916
  150CHOL   GL1 1090   6.909  16.452   8.942  0.2850 -0.0697 -0.0070
  150CHOL   SM2 1091   6.901  16.459   9.113  0.1936 -0.3281  0.1070
  150CHOL   SM3 1092   6.952  16.327   9.333 -0.1977 -0.1225  0.2229
  150CHOL   SM4 1093   6.812  16.471   9.545 -0.1808 -0.0086  0.0936
  150CHOL   SM5 1094   6.902  16.324   9.747 -0.3770 -0.0734  0.1112
  150CHOL   SM6 1095   6.680  16.369   9.452 -0.0672  0.0956  0.0458
  150CHOL   SM7 1096   6.787  16.496   9.945 -0.1736  0.0675 -0.0261
  150CHOL   SM8 1097   6.940  16.591  10.150 -0.4674  0.1076  0.0914
  150CHOL   SM9 1098   6.960  16.734  10.428 -0.2206  0.4028  0.0177
  151CHOL   GL1 1099   1.929   4.498   9.029 -0.2891  0.3576  0.1061
  151CHOL   SM2 1100   1.973   4.531   9.200  0.0798  0.0477 -0.0224
  151CHOL   SM3 1101   1.925   4.463   9.444 -0.0806 -0.1524 -0.1157
  151CHOL   SM4 1102   2.001   4.677   9.612 -0.0598  0.0336 -0.1489
  151CHOL   SM5 1103   1.963   4.577   9.855 -0.0638 -0.2985 -0.1081
  151CHOL   SM6 1104   1.816   4.718   9.545  0.2254  0.1686  0.0118
  151CHOL   SM7 1105   2.040   4.831   9.976 -0.1719  0.0656 -0.2120
  151CHOL   SM8 1106   1.767   4.981  10.045 -0.2867 -0.3164 -0.0026
  151CHOL   SM9 1107   1.566   5.182   9.976 -0.0013  0.1278 -0.0803
  152CHOL   GL1 1108   5.143   0.519   9.075  0.0399 -0.1721  0.0369
  152CHOL   SM2 1109   5.165   0.639   9.231 -0.3676  0.5977 -0.2294
  152CHOL   SM3 1110   5.228   0.533   9.490  0.1246  0.1893 -0.2038
  152CHOL   SM4 1111   5.048   0.696   9.652  0.0921  0.0729  0.0426
  152CHOL   SM5 1112   5.152   0.642   9.891  0.1987  0.3742  0.4111
  152CHOL   SM6 1113   4.948   0.562   9.585  0.0140  0.4221  0.0514
  152CHOL   SM7 1114   4.953   0.821  10.015 -0.1983  0.2072  0.3654
  152CHOL   SM8 1115   4.969   0.812  10.292 -0.0907  0.2628  0.2913
  152CHOL   SM9 1116   4.733   0.711  10.528 -0.0079 -0.0347  0.0920
  153CHOL   GL1 1117   3.921   9.712   9.118  0.0936 -0.0599  0.0990
  153CHOL   SM2 1118   3.970   9.659   9.287 -0.5141 -0.1390 -0.0717
  153CHOL   SM3 1119   4.086   9.479   9.410 -0.3744 -0.2178 -0.1517
  153CHOL   SM4 1120   4.009   9.499   9.693  0.0520  0.1242 -0.0063
  153CHOL   SM5 1121   4.180   9.327   9.791  0.0468 -0.4919  0.1876
  153CHOL   SM6 1122   3.857   9.412   9.595  0.1752 -0.1736 -0.1241
  153CHOL   SM7 1123   4.084   9.362  10.066  0.3283 -0.0355  0.3095
  153CHOL   SM8 1124   4.287   9.274  10.249  0.0149 -0.0586  0.6076
  153CHOL   SM9 1125   4.548   9.192  10.278 -0.0946 -0.1417 -0.0566
  154CHOL   GL1 1126   8.033   2.537   8.849 -0.1095 -0.0060 -0.4725
  154CHOL   SM2 1127   8.035   2.582   9.031 -0.1099  0.1123 -0.5912
  154CHOL   SM3 1128   8.054   2.479   9.266 -0.1301 -0.0947 -0.2076
  154CHOL   SM4 1129   8.147   2.686   9.436 -0.0181  0.0099  0.0195
  154CHOL   SM5 1130   8.142   2.571   9.675 -0.2686 -0.1001  0.0641
  154CHOL   SM6 1131   7.953   2.736   9.402 -0.3178  0.0130 -0.0360
  154CHOL   SM7 1132   8.262   2.795   9.821 -0.1648 -0.0950  0.0577
  154CHOL   SM8 1133   8.196   2.807  10.079  0.0071  0.2408 -0.1348
  154CHOL   SM9 1134   8.212   2.975  10.276  0.0687 -0.1055 -0.2513
  155CHOL   GL1 1135   9.883   3.174   8.681 -0.1255  0.0778 -0.2375
  155CHOL   SM2 1136   9.896   3.054   8.822  0.4148  0.0039  0.1068
  155CHOL   SM3 1137   9.774   3.067   9.072 -0.0137 -0.1038  0.2632
  155CHOL   SM4 1138   9.943   2.911   9.231  0.0504 -0.1891  0.0144
  155CHOL   SM5 1139   9.798   2.880   9.445 -0.2335 -0.1593 -0.0779
  155CHOL   SM6 1140  10.035   3.076   9.225 -0.1236  0.0311 -0.0993
  155CHOL   SM7 1141  10.007   2.715   9.572 -0.1118 -0.0890  0.6124
  155CHOL   SM8 1142  10.161   2.876   9.746 -0.0469  0.2146 -0.1994
  155CHOL   SM9 1143  10.233   2.801  10.054 -0.0753  0.0057  0.3644
  156CHOL   GL1 1144  12.253   0.938   8.952  0.0044 -0.0668  0.1632
  156CHOL   SM2 1145  12.190   1.027   9.103 -0.1835  0.0563 -0.1067
  156CHOL   SM3 1146  12.315   1.132   9.313 -0.3567  0.3304  0.6030
  156CHOL   SM4 1147  12.107   1.133   9.514 -0.0561 -0.1267  0.0488
  156CHOL   SM5 1148  12.221   1.275   9.699 -0.2909  0.0769  0.0722
  156CHOL   SM6 1149  12.164   0.954   9.499 -0.4038  0.4282 -0.0144
  156CHOL   SM7 1150  11.994   1.264   9.882  0.1326  0.0145  0.1173
  156CHOL   SM8 1151  12.044   1.370  10.082 -0.2184 -0.2146 -0.4259
  156CHOL   SM9 1152  12.005   1.439  10.382  0.0647 -0.1350  0.0129
  157CHOL   GL1 1153   0.757   2.016  11.281 -0.1179  0.0201  0.2195
  157CHOL   SM2 1154   0.850   1.994  11.133 -0.2638  0.0455  0.1112
  157CHOL   SM3 1155   0.756   2.015  10.870  0.1491 -0.0380 -0.1261
  157CHOL   SM4 1156   0.995   1.946  10.713 -0.1406  0.0607  0.1957
  157CHOL   SM5 1157   0.916   1.981  10.470 -0.0100 -0.1372 -0.3009
  157CHOL   SM6 1158   0.901   1.790  10.764 -0.1034 -0.0856 -0.0966
  157CHOL   SM7 1159   1.185   1.958  10.348  0.2285 -0.1067 -0.0643
  157CHOL   SM8 1160   1.109   1.841  10.112 -0.2686 -0.1001  0.0239
  157CHOL   SM9 1161   0.899   1.694   9.884 -0.0338 -0.1614 -0.3076
  158CHOL   GL1 1162   9.261   2.954  10.804 -0.0832  0.1587  0.0628
  158CHOL   SM2 1163   9.183   2.959  10.652  0.3220  0.1257  0.0462
  158CHOL   SM3 1164   9.030   2.822  10.488 -0.3168  0.2840 -0.2359
  158CHOL   SM4 1165   9.094   2.898  10.224 -0.0874  0.1480 -0.0356
  158CHOL   SM5 1166   8.890   2.783  10.093 -0.1270  0.0845 -0.1066
  158CHOL   SM6 1167   9.225   2.774  10.288 -0.2155  0.4469  0.0666
  158CHOL   SM7 1168   8.949   2.915   9.845 -0.0130 -0.0437 -0.0077
  158CHOL   SM8 1169   8.753   2.957   9.680  0.0854 -0.0003  0.1304
  158CHOL   SM9 1170   8.618   3.099   9.446  0.1301 -0.1275  0.1120
  159CHOL   GL1 1171   5.727  16.036  11.196 -0.1272  0.2684  0.0899
  159CHOL   SM2 1172   5.800  16.037  11.009  0.3717  0.0211  0.2455
  159CHOL   SM3 1173   6.028  16.155  10.954  0.0407  0.2322 -0.3550
  159CHOL   SM4 1174   6.006  16.159  10.664 -0.0048  0.0479 -0.1281
  159CHOL   SM5 1175   6.248  16.249  10.604 -0.0557  0.3161 -0.0175
  159CHOL   SM6 1176   5.911  16.315  10.740  0.2323  0.0394 -0.0491
  159CHOL   SM7 1177   6.210  16.218  10.318 -0.2005  0.1408  0.0634
  159CHOL   SM8 1178   6.392  16.436  10.178  0.3911 -0.1009 -0.1245
  159CHOL   SM9 1179   6.361  16.713  10.047  0.2312 -0.2886 -0.0376
  160CHOL   GL1 1180  10.301  11.318  10.961 -0.2136 -0.1396 -0.0172
  160CHOL   SM2 1181  10.275  11.223  10.789 -0.0032  0.0641 -0.3896
  160CHOL   SM3 1182  10.352  11.213  10.556  0.0465  0.2823  0.0442
  160CHOL   SM4 1183  10.108  11.184  10.395  0.0448  0.1099 -0.2131
  160CHOL   SM5 1184  10.229  11.131  10.161 -0.0946  0.4139 -0.3116
  160CHOL   SM6 1185  10.131  11.358  10.437  0.0238  0.1835  0.2702
  160CHOL   SM7 1186   9.977  11.102  10.019  0.2363  0.0446 -0.1912
  160CHOL   SM8 1187  10.009  11.394   9.862  0.1373  0.0668  0.1138
  160CHOL   SM9 1188  10.173  11.630   9.887  0.4154 -0.0294  0.1024
  161CHOL   GL1 1189   0.513  14.048  11.060 -0.0742  0.0727 -0.2751
  161CHOL   SM2 1190   0.448  13.997  10.894 -0.0660  0.2736 -0.5757
  161CHOL   SM3 1191   0.468  13.786  10.739  0.0158 -0.1455  0.3546
  161CHOL   SM4 1192   0.322  13.857  10.507  0.1332 -0.0988  0.0034
  161CHOL   SM5 1193   0.336  13.638  10.358 -0.3550  0.0664 -0.0582
  161CHOL   SM6 1194   0.501  13.937  10.482 -0.0070  0.1465 -0.3888
  161CHOL   SM7 1195   0.174  13.758  10.143  0.1504 -0.0012 -0.1245
  161CHOL   SM8 1196   0.174  13.585   9.896 -0.1212 -0.0319 -0.0464
  161CHOL   SM9 1197  -0.061  13.474   9.758 -0.1137 -0.1013 -0.1350
  162CHOL   GL1 1198  17.258   2.499  11.208  0.0066 -0.1143 -0.0299
  162CHOL   SM2 1199  17.238   2.471  11.033  0.1985  0.1253 -0.0100
  162CHOL   SM3 1200  17.157   2.599  10.814  0.4494 -0.4467 -0.2054
  162CHOL   SM4 1201  17.028   2.419  10.648 -0.1023  0.2380  0.1372
  162CHOL   SM5 1202  16.987   2.562  10.426  0.1036 -0.5144  0.1171
  162CHOL   SM6 1203  16.904   2.470  10.799  0.0843 -0.0463 -0.2400
  162CHOL   SM7 1204  16.835   2.365  10.292  0.1489  0.1360 -0.2527
  162CHOL   SM8 1205  16.649   2.506  10.161 -0.0799  0.1066  0.1814
  162CHOL   SM9 1206  16.487   2.695  10.060 -0.0616 -0.1296  0.2841
  163CHOL   GL1 1207   4.027  11.889  10.938  0.1711 -0.0980  0.2095
  163CHOL   SM2 1208   4.092  11.918  10.768  0.1707  0.3235  0.2739
  163CHOL   SM3 1209   4.165  12.031  10.565  0.1497 -0.1934  0.3193
  163CHOL   SM4 1210   4.318  11.856  10.399 -0.0319  0.0034 -0.0187
  163CHOL   SM5 1211   4.374  12.010  10.195 -0.0103  0.0690 -0.0751
  163CHOL   SM6 1212   4.128  11.803  10.376  0.1477 -0.3345 -0.3435
  163CHOL   SM7 1213   4.536  11.813  10.054  0.1077 -0.3677  0.2838
  163CHOL   SM8 1214   4.618  11.914   9.831 -0.1635  0.6809  0.0653
  163CHOL   SM9 1215   4.645  12.090   9.576  0.0796 -0.3105  0.0502
  164CHOL   GL1 1216  12.780  13.241  10.999  0.0954 -0.0217  0.0284
  164CHOL   SM2 1217  12.835  13.199  10.833 -0.2262 -0.0305 -0.0036
  164CHOL   SM3 1218  12.793  13.273  10.585 -0.1528  0.1108  0.0879
  164CHOL   SM4 1219  12.903  13.059  10.427 -0.0370  0.2603 -0.0090
  164CHOL   SM5 1220  12.857  13.169  10.186 -0.0275 -0.2251  0.1295
  164CHOL   SM6 1221  12.734  12.993  10.504 -0.5110 -0.2614 -0.0268
  164CHOL   SM7 1222  12.947  12.936  10.047 -0.4221 -0.0792  0.3190
  164CHOL   SM8 1223  12.874  12.875   9.799 -0.1293  0.1793 -0.1123
  164CHOL   SM9 1224  12.803  12.631   9.613  0.0626  0.2689  0.1398
  165CHOL   GL1 1225  16.972  11.098  10.829 -0.0053  0.1982  0.1822
  165CHOL   SM2 1226  16.909  11.232  10.704 -0.3070 -0.2914 -0.1632
  165CHOL   SM3 1227  16.837  11.267  10.477  0.1491  0.0118  0.3707
  165CHOL   SM4 1228  16.986  11.466  10.336  0.1492 -0.2228 -0.0685
  165CHOL   SM5 1229  16.839  11.511  10.116 -0.1516  0.0351 -0.0385
  165CHOL   SM6 1230  17.087  11.315  10.323  0.3046  0.1759  0.0897
  165CHOL   SM7 1231  17.026  11.704  10.000  0.0950  0.2838 -0.0619
  165CHOL   SM8 1232  16.816  11.918   9.808  0.3356  0.0786 -0.1059
  165CHOL   SM9 1233  16.736  12.026   9.568 -0.1430 -0.0717  0.0454
  166CHOL   GL1 1234  12.585   8.352  11.099  0.0040 -0.2090 -0.3165
  166CHOL   SM2 1235  12.561   8.475  10.950 -0.0597 -0.0463 -0.0207
  166CHOL   SM3 1236  12.514   8.401  10.692  0.0429  0.1160 -0.1376
  166CHOL   SM4 1237  12.601   8.642  10.559  0.1223 -0.1902  0.1040
  166CHOL   SM5 1238  12.504   8.611  10.322  0.2657 -0.0992 -0.1107
  166CHOL   SM6 1239  12.763   8.524  10.583  0.3870 -0.0532 -0.5024
  166CHOL   SM7 1240  12.611   8.866  10.233  0.1347 -0.1635  0.0022
  166CHOL   SM8 1241  12.426   8.988  10.037 -0.1286  0.1762 -0.3569
  166CHOL   SM9 1242  12.156   9.144  10.031 -0.1366 -0.0736 -0.0495
  167CHOL   GL1 1243   7.227   5.186  10.930  0.0307  0.1631  0.1509
  167CHOL   SM2 1244   7.218   5.024  10.821 -0.1820 -0.0906 -0.2099
  167CHOL   SM3 1245   7.384   4.915  10.662  0.0483  0.1207  0.1020
  167CHOL   SM4 1246   7.196   4.767  10.485  0.0034 -0.0942  0.0295
  167CHOL   SM5 1247   7.371   4.626  10.355 -0.0929 -0.1184 -0.4671
  167CHOL   SM6 1248   7.212   4.957  10.428 -0.2380  0.1057  0.3168
  167CHOL   SM7 1249   7.182   4.506  10.175  0.1221  0.0597  0.3234
  167CHOL   SM8 1250   7.334   4.313   9.974 -0.1934 -0.3553  0.4528
  167CHOL   SM9 1251   7.402   4.060  10.028  0.0053 -0.1637 -0.1021
  168CHOL   GL1 1252   2.556  15.285  10.951  0.0914 -0.0792  0.0211
  168CHOL   SM2 1253   2.588  15.278  10.762 -0.3234  0.1956  0.1856
  168CHOL   SM3 1254   2.694  15.084  10.606 -0.0863 -0.3475 -0.0725
  168CHOL   SM4 1255   2.882  15.213  10.439 -0.1464 -0.0907 -0.0815
  168CHOL   SM5 1256   2.924  15.020  10.267 -0.0590 -0.2934  0.0541
  168CHOL   SM6 1257   2.963  15.188  10.608 -0.3489  0.0223 -0.2275
  168CHOL   SM7 1258   3.122  15.168  10.122  0.2595  0.1454 -0.0220
  168CHOL   SM8 1259   3.169  14.953   9.934 -0.2430  0.0924  0.0301
  168CHOL   SM9 1260   3.119  14.657   9.953  0.0374  0.2306 -0.0974
  169CHOL   GL1 1261   3.973  16.801  11.001  0.1416  0.1519  0.0251
  169CHOL   SM2 1262   3.834  16.746  10.895  0.5724 -0.0816 -0.0224
  169CHOL   SM3 1263   3.820  16.585  10.679  0.1981  0.0366 -0.0022
  169CHOL   SM4 1264   3.610  16.706  10.522 -0.0561  0.0287  0.0018
  169CHOL   SM5 1265   3.565  16.538  10.337  0.2239  0.0602 -0.2931
  169CHOL   SM6 1266   3.770  16.807  10.500 -0.0836 -0.1163  0.0529
  169CHOL   SM7 1267   3.336  16.684  10.229 -0.0342 -0.0097 -0.0768
  169CHOL   SM8 1268   3.119  16.534  10.210 -0.3808 -0.1928  0.0391
  169CHOL   SM9 1269   2.882  16.410  10.021 -0.2524 -0.2840  0.5526
  170CHOL   GL1 1270  11.246   5.655  10.856  0.2497  0.1392  0.0218
  170CHOL   SM2 1271  11.263   5.663  10.663 -0.1274 -0.1858 -0.5096
  170CHOL   SM3 1272  11.248   5.474  10.487 -0.0021  0.3128  0.0525
  170CHOL   SM4 1273  11.340   5.611  10.254  0.0353  0.0866  0.0390
  170CHOL   SM5 1274  11.325   5.433  10.073  0.3456  0.2953  0.3734
  170CHOL   SM6 1275  11.506   5.564  10.344  0.1396  0.2249 -0.6450
  170CHOL   SM7 1276  11.389   5.595   9.851 -0.1646  0.3233 -0.1502
  170CHOL   SM8 1277  11.646   5.722   9.797 -0.2117 -0.1940 -0.0589
  170CHOL   SM9 1278  11.713   5.999   9.707  0.1358  0.0139  0.1138
  171CHOL   GL1 1279   9.579   4.364  10.828  0.2388  0.1909 -0.0065
  171CHOL   SM2 1280   9.576   4.287  10.655 -0.1017  0.2256 -0.0406
  171CHOL   SM3 1281   9.516   4.395  10.422 -0.3710 -0.0208  0.0202
  171CHOL   SM4 1282   9.470   4.175  10.255  0.1654  0.1320  0.0601
  171CHOL   SM5 1283   9.451   4.292  10.015 -0.0692 -0.3866  0.1117
  171CHOL   SM6 1284   9.307   4.200  10.341  0.0875 -0.3693  0.1733
  171CHOL   SM7 1285   9.418   4.053   9.859 -0.1501  0.0338 -0.5779
  171CHOL   SM8 1286   9.368   4.178   9.578  0.3181  0.2064 -0.2678
  171CHOL   SM9 1287   9.321   4.463   9.580 -0.0229  0.0179 -0.1306
  172CHOL   GL1 1288  11.274   9.629  11.187 -0.0397 -0.2363 -0.0631
  172CHOL   SM2 1289  11.198   9.615  11.011 -0.0933  0.2506  0.4145
  172CHOL   SM3 1290  11.340   9.537  10.784  0.0904 -0.0996 -0.0174
  172CHOL   SM4 1291  11.176   9.657  10.578  0.0134 -0.0675  0.0281
  172CHOL   SM5 1292  11.276   9.548  10.356 -0.0938 -0.2329  0.1495
  172CHOL   SM6 1293  11.294   9.778  10.648  0.2827 -0.1211  0.3524
  172CHOL   SM7 1294  11.097   9.683  10.176 -0.1007  0.2663 -0.0175
  172CHOL   SM8 1295  10.928   9.489   9.972  0.0696 -0.0664  0.0475
  172CHOL   SM9 1296  10.695   9.489   9.878 -0.1404  0.1701 -0.3094
  173CHOL   GL1 1297  12.507   4.874  10.933 -0.1173  0.1492  0.1895
  173CHOL   SM2 1298  12.562   4.842  10.766  0.3332  0.3395  0.1014
  173CHOL   SM3 1299  12.452   4.681  10.567  0.1621 -0.1558 -0.1932
  173CHOL   SM4 1300  12.637   4.730  10.352 -0.0307 -0.0690 -0.0463
  173CHOL   SM5 1301  12.527   4.594  10.159 -0.1598 -0.1612 -0.4052
  173CHOL   SM6 1302  12.716   4.596  10.470  0.0294 -0.1671  0.2369
  173CHOL   SM7 1303  12.724   4.700   9.970  0.3248  0.0816 -0.0570
  173CHOL   SM8 1304  12.888   4.506   9.785  0.0050 -0.2962 -0.0308
  173CHOL   SM9 1305  13.027   4.629   9.582 -0.1562  0.0238 -0.0597
  174CHOL   GL1 1306  12.827   1.584  11.100  0.2161  0.0973 -0.0297
  174CHOL   SM2 1307  12.871   1.683  10.959 -0.0309 -0.1355  0.2659
  174CHOL   SM3 1308  12.738   1.807  10.765 -0.2129  0.3660  0.2811
  174CHOL   SM4 1309  12.913   1.805  10.533  0.0891  0.1127  0.0437
  174CHOL   SM5 1310  12.779   1.966  10.372  0.2632 -0.0443 -0.0463
  174CHOL   SM6 1311  12.828   1.628  10.559 -0.3204 -0.1764 -0.1226
  174CHOL   SM7 1312  12.980   1.950  10.169  0.1930 -0.6087 -0.1574
  174CHOL   SM8 1313  12.911   1.959   9.898  0.1329 -0.1485  0.1514
  174CHOL   SM9 1314  12.800   1.946   9.660  0.1287 -0.2237 -0.1301
  175CHOL   GL1 1315  14.549   6.097  11.327 -0.0717  0.0704 -0.0175
  175CHOL   SM2 1316  14.513   6.082  11.149  0.1760 -0.0534 -0.1369
  175CHOL   SM3 1317  14.611   5.976  10.938  0.2481 -0.3193  0.3405
  175CHOL   SM4 1318  14.563   6.146  10.711 -0.1308 -0.0803 -0.1477
  175CHOL   SM5 1319  14.630   5.990  10.519  0.0576  0.1181  0.0927
  175CHOL   SM6 1320  14.724   6.209  10.803  0.1974 -0.1795  0.5052
  175CHOL   SM7 1321  14.564   6.187  10.313  0.2386  0.0404  0.1942
  175CHOL   SM8 1322  14.737   6.269  10.169  0.0471  0.1598  0.0939
  175CHOL   SM9 1323  14.939   6.200  10.002  0.0748  0.2794 -0.0488
  176CHOL   GL1 1324  17.242  15.379  11.210 -0.1302 -0.2484 -0.1509
  176CHOL   SM2 1325  17.272  15.329  11.029  0.2327 -0.3346  0.2537
  176CHOL   SM3 1326  17.250  15.438  10.806 -0.4663 -0.0117  0.1122
  176CHOL   SM4 1327  17.138  15.244  10.622  0.1152  0.0226 -0.0445
  176CHOL   SM5 1328  17.181  15.369  10.393 -0.1222 -0.4758 -0.2656
  176CHOL   SM6 1329  17.005  15.320  10.728  0.2216  0.4832 -0.3000
  176CHOL   SM7 1330  17.079  15.163  10.223 -0.4175 -0.4365 -0.2744
  176CHOL   SM8 1331  16.868  15.300  10.100  0.0166 -0.0162 -0.2707
  176CHOL   SM9 1332  16.618  15.448  10.063  0.2677 -0.0462 -0.0615
  177CHOL   GL1 1333  13.688   3.609  11.065  0.0925  0.0353 -0.1884
  177CHOL   SM2 1334  13.696   3.639  10.872  0.0477 -0.0353 -0.0019
  177CHOL   SM3 1335  13.824   3.523  10.683  0.4351  0.0284  0.1382
  177CHOL   SM4 1336  13.856   3.731  10.484  0.0481  0.0750  0.0852
  177CHOL   SM5 1337  13.943   3.577  10.280 -0.1896  0.0956 -0.5733
  177CHOL   SM6 1338  13.999   3.751  10.619  0.0418 -0.2394  0.0173
  177CHOL   SM7 1339  13.917   3.799  10.097 -0.1873 -0.0801  0.0970
  177CHOL   SM8 1340  13.984   3.762   9.825  0.3389 -0.2953 -0.2626
  177CHOL   SM9 1341  14.055   3.816   9.595 -0.1354 -0.1253 -0.0957
  178CHOL   GL1 1342  11.073   2.717  10.734  0.0622  0.0951 -0.3263
  178CHOL   SM2 1343  11.106   2.837  10.617 -0.5548  0.0297  0.2121
  178CHOL   SM3 1344  11.058   3.080  10.525  0.5236  0.1865 -0.0286
  178CHOL   SM4 1345  11.289   3.132  10.343 -0.0093  0.1571 -0.1550
  178CHOL   SM5 1346  11.204   3.370  10.261  0.0425 -0.1076  0.0689
  178CHOL   SM6 1347  11.158   2.989  10.235  0.3286  0.0547 -0.2514
  178CHOL   SM7 1348  11.450   3.419  10.123  0.1123 -0.0505  0.3567
  178CHOL   SM8 1349  11.368   3.649   9.891  0.2111 -0.1173 -0.1616
  178CHOL   SM9 1350  11.272   3.934   9.907 -0.0149  0.0576  0.1459
  179CHOL   GL1 1351   7.275   5.978  11.092 -0.1360 -0.0525 -0.1734
  179CHOL   SM2 1352   7.234   5.981  10.913  0.2201  0.0473 -0.0959
  179CHOL   SM3 1353   7.331   6.021  10.686  0.1217  0.0191 -0.1215
  179CHOL   SM4 1354   7.111   5.984  10.498  0.1178  0.1465 -0.0838
  179CHOL   SM5 1355   7.237   6.030  10.266  0.0206 -0.0473 -0.1385
  179CHOL   SM6 1356   7.099   6.158  10.574 -0.0026 -0.2995  0.2982
  179CHOL   SM7 1357   7.009   5.998  10.093  0.1317  0.3851  0.2163
  179CHOL   SM8 1358   7.048   5.799   9.894 -0.0329 -0.0130  0.0540
  179CHOL   SM9 1359   6.876   5.596   9.747 -0.2648 -0.0040 -0.0567
  180CHOL   GL1 1360   7.124   0.385  11.170 -0.0987 -0.0760  0.0308
  180CHOL   SM2 1361   7.088   0.347  10.995 -0.1008  0.3431 -0.0716
  180CHOL   SM3 1362   6.940   0.130  10.889  0.1877  0.3239 -0.1144
  180CHOL   SM4 1363   6.959   0.212  10.609 -0.0989  0.1800  0.0918
  180CHOL   SM5 1364   6.806   0.039  10.491 -0.3532  0.2937 -0.0532
  180CHOL   SM6 1365   7.122   0.137  10.648 -0.2036  0.0646  0.4174
  180CHOL   SM7 1366   6.827   0.174  10.236  0.2546 -0.0234 -0.1145
  180CHOL   SM8 1367   6.811   0.011  10.017  0.0813 -0.2865  0.1017
  180CHOL   SM9 1368   6.772  -0.158   9.809  0.3610  0.0628  0.0817
  181CHOL   GL1 1369  -0.106   5.699  11.107  0.0230  0.0294 -0.1920
  181CHOL   SM2 1370  -0.055   5.727  10.946 -0.3449 -0.0515  0.0706
  181CHOL   SM3 1371   0.154   5.842  10.817  0.3627  0.0463  0.0251
  181CHOL   SM4 1372   0.061   5.875  10.550  0.1883 -0.2369  0.2125
  181CHOL   SM5 1373   0.276   5.964  10.428  0.2199  0.1781 -0.0711
  181CHOL   SM6 1374  -0.001   6.028  10.644 -0.2368 -0.2481 -0.3524
  181CHOL   SM7 1375   0.180   5.936  10.163 -0.6160  0.0208 -0.2839
  181CHOL   SM8 1376   0.402   5.925  10.030 -0.0988  0.0326 -0.0080
  181CHOL   SM9 1377   0.639   5.951   9.894 -0.4055  0.1196  0.1833
  182CHOL   GL1 1378  12.887  12.321  10.955  0.0099 -0.0604 -0.0722
  182CHOL   SM2 1379  12.971  12.339  10.791 -0.0656 -0.2069 -0.1119
  182CHOL   SM3 1380  12.964  12.502  10.592  0.3395 -0.1110 -0.1861
  182CHOL   SM4 1381  12.978  12.345  10.357 -0.1812  0.1823 -0.1613
  182CHOL   SM5 1382  13.055  12.516  10.174 -0.0736 -0.0203 -0.1289
  182CHOL   SM6 1383  12.792  12.342  10.407 -0.0973 -0.0045 -0.5448
  182CHOL   SM7 1384  13.080  12.321   9.978 -0.0134  0.1817 -0.2295
  182CHOL   SM8 1385  13.316  12.390   9.867 -0.1614 -0.1806  0.1604
  182CHOL   SM9 1386  13.554  12.222   9.787 -0.1240 -0.0019 -0.0712
  183CHOL   GL1 1387  16.237   9.900  10.846  0.0988 -0.0010 -0.2669
  183CHOL   SM2 1388  16.302   9.809  10.702 -0.0803  0.2617  0.1327
  183CHOL   SM3 1389  16.454   9.905  10.497 -0.1719  0.0792 -0.3986
  183CHOL   SM4 1390  16.378   9.750  10.269 -0.1185 -0.1261  0.1576
  183CHOL   SM5 1391  16.557   9.832  10.094  0.0607  0.0004  0.1344
  183CHOL   SM6 1392  16.249   9.895  10.297 -0.0751  0.0511  0.1373
  183CHOL   SM7 1393  16.428   9.659   9.880 -0.2572  0.0854  0.1013
  183CHOL   SM8 1394  16.274   9.829   9.706 -0.0537  0.1387 -0.0321
  183CHOL   SM9 1395  16.104  10.014   9.637  0.0744 -0.0984 -0.1233
  184CHOL   GL1 1396   4.504   9.667  11.063  0.0035  0.1268 -0.0691
  184CHOL   SM2 1397   4.582   9.640  10.896 -0.2485 -0.2434  0.1619
  184CHOL   SM3 1398   4.524   9.677  10.644 -0.0248 -0.2317  0.2324
  184CHOL   SM4 1399   4.777   9.637  10.522  0.1216 -0.1331 -0.1051
  184CHOL   SM5 1400   4.721   9.675  10.267 -0.1190  0.1282  0.4333
  184CHOL   SM6 1401   4.683   9.454  10.526  0.3839  0.2289 -0.5629
  184CHOL   SM7 1402   5.003   9.653  10.181 -0.0538 -0.4786 -0.2150
  184CHOL   SM8 1403   5.006   9.811   9.949 -0.0581  0.8169  0.1066
  184CHOL   SM9 1404   4.979  10.052   9.781 -0.0548  0.0086 -0.0607
  185CHOL   GL1 1405   8.072  11.165  11.271 -0.0767 -0.3475  0.1085
  185CHOL   SM2 1406   8.076  11.282  11.101 -0.0074 -0.0305 -0.0494
  185CHOL   SM3 1407   8.040  11.215  10.855 -0.1543  0.0324  0.1489
  185CHOL   SM4 1408   8.209  11.390  10.715  0.1373 -0.1064  0.2479
  185CHOL   SM5 1409   8.106  11.372  10.469 -0.0637 -0.1961 -0.1975
  185CHOL   SM6 1410   8.320  11.254  10.760  0.4185 -0.2243 -0.4166
  185CHOL   SM7 1411   8.251  11.627  10.404  0.0517  0.3639 -0.0371
  185CHOL   SM8 1412   8.162  11.727  10.161 -0.1930  0.0500 -0.7064
  185CHOL   SM9 1413   8.121  11.952   9.931 -0.1215  0.1991  0.0864
  186CHOL   GL1 1414   6.003   1.328  11.024  0.0932  0.1799  0.0856
  186CHOL   SM2 1415   5.971   1.328  10.839 -0.1389 -0.0359 -0.0478
  186CHOL   SM3 1416   6.076   1.296  10.614 -0.0906  0.3076 -0.0678
  186CHOL   SM4 1417   5.874   1.373  10.420  0.0774  0.0885  0.2840
  186CHOL   SM5 1418   6.004   1.306  10.196  0.0563  0.0491 -0.2942
  186CHOL   SM6 1419   5.935   1.549  10.489 -0.2962 -0.0718 -0.2177
  186CHOL   SM7 1420   5.790   1.377  10.014  0.2414  0.1444  0.1448
  186CHOL   SM8 1421   5.634   1.147  10.023  0.1720 -0.1816 -0.2112
  186CHOL   SM9 1422   5.678   0.859  10.051 -0.2176  0.0449  0.0061
  187CHOL   GL1 1423   0.891   0.850  11.129 -0.2299 -0.0678  0.1075
  187CHOL   SM2 1424   0.874   0.935  10.953 -0.1023 -0.2955 -0.0998
  187CHOL   SM3 1425   0.693   0.833  10.773 -0.3447 -0.0875  0.2646
  187CHOL   SM4 1426   0.795   0.970  10.539  0.1016  0.2565  0.1028
  187CHOL   SM5 1427   0.607   0.905  10.365  0.0493  0.4100  0.5495
  187CHOL   SM6 1428   0.909   0.809  10.560 -0.0236 -0.0707 -0.0088
  187CHOL   SM7 1429   0.710   1.083  10.163 -0.0825 -0.0630  0.1742
  187CHOL   SM8 1430   0.607   1.019   9.889 -0.0289  0.0223  0.0266
  187CHOL   SM9 1431   0.654   1.019   9.610  0.1069  0.1570 -0.2675
  188CHOL   GL1 1432   5.945   4.635  11.246  0.1240 -0.1854 -0.0344
  188CHOL   SM2 1433   5.916   4.681  11.067 -0.2934  0.0494 -0.0484
  188CHOL   SM3 1434   6.126   4.697  10.873 -0.0301 -0.5281 -0.2649
  188CHOL   SM4 1435   5.961   4.782  10.650  0.1279 -0.1217 -0.0949
  188CHOL   SM5 1436   6.131   4.780  10.453 -0.1410  0.1179  0.0427
  188CHOL   SM6 1437   5.999   4.937  10.767  0.2013  0.1278 -0.4323
  188CHOL   SM7 1438   5.932   4.872  10.248 -0.1286 -0.2113 -0.3531
  188CHOL   SM8 1439   6.018   5.016  10.047 -0.0182 -0.0193 -0.0955
  188CHOL   SM9 1440   6.201   5.212   9.916  0.0386 -0.0868 -0.1756
  189CHOL   GL1 1441   7.327   3.761  11.004  0.1816  0.0053 -0.2374
  189CHOL   SM2 1442   7.325   3.710  10.833 -0.1343 -0.1226  0.0337
  189CHOL   SM3 1443   7.209   3.695  10.601 -0.0204  0.1389 -0.2316
  189CHOL   SM4 1444   7.360   3.500  10.450 -0.1581 -0.1345 -0.0659
  189CHOL   SM5 1445   7.223   3.510  10.226  0.0082  0.0170  0.0287
  189CHOL   SM6 1446   7.254   3.406  10.575 -0.1570 -0.1854  0.0059
  189CHOL   SM7 1447   7.376   3.340  10.058  0.4507 -0.1480  0.1717
  189CHOL   SM8 1448   7.198   3.140   9.907  0.5322 -0.4190  0.1118
  189CHOL   SM9 1449   7.005   3.038   9.769 -0.1285  0.0598 -0.2975
  190CHOL   GL1 1450   3.102  11.074  10.873 -0.0785 -0.1522 -0.0310
  190CHOL   SM2 1451   3.044  11.145  10.704  0.3344  0.0200  0.2610
  190CHOL   SM3 1452   2.973  11.016  10.480 -0.1374  0.5310  0.5151
  190CHOL   SM4 1453   2.967  11.210  10.286 -0.0711 -0.2029  0.0864
  190CHOL   SM5 1454   2.871  11.094  10.079 -0.2471  0.1856 -0.0667
  190CHOL   SM6 1455   3.145  11.159  10.313 -0.5436  0.3052 -0.0287
  190CHOL   SM7 1456   2.847  11.340   9.915 -0.0652 -0.0755 -0.1294
  190CHOL   SM8 1457   2.633  11.356   9.755  0.5235 -0.3029 -0.2065
  190CHOL   SM9 1458   2.357  11.233   9.801 -0.0369 -0.3292  0.1564
  191CHOL   GL1 1459   6.817   7.430  11.290  0.1287  0.0881 -0.1802
  191CHOL   SM2 1460   6.853   7.548  11.134  0.0656  0.2972  0.0438
  191CHOL   SM3 1461   6.865   7.453  10.888 -0.0687  0.0799 -0.1365
  191CHOL   SM4 1462   6.986   7.671  10.745  0.0180  0.1314 -0.1959
  191CHOL   SM5 1463   6.979   7.592  10.496 -0.3199 -0.0984 -0.4368
  191CHOL   SM6 1464   7.135   7.589  10.846 -0.2991  0.3061  0.0875
  191CHOL   SM7 1465   7.105   7.837  10.389 -0.5455  0.1993 -0.3697
  191CHOL   SM8 1466   7.388   7.794  10.310 -0.2165  0.2548 -0.1229
  191CHOL   SM9 1467   7.498   7.539  10.103  0.1547  0.0641 -0.0888
  192CHOL   GL1 1468  16.055   2.802  11.240 -0.2037  0.0281  0.0050
  192CHOL   SM2 1469  16.052   2.813  11.060 -0.1080  0.0509 -0.1606
  192CHOL   SM3 1470  16.215   2.926  10.873  0.3975  0.1281  0.1917
  192CHOL   SM4 1471  16.054   2.911  10.631 -0.0210  0.0218 -0.3160
  192CHOL   SM5 1472  16.243   3.000  10.464  0.2140 -0.0701  0.1528
  192CHOL   SM6 1473  15.994   3.058  10.742 -0.2090 -0.3631  0.0193
  192CHOL   SM7 1474  16.062   2.937  10.234  0.0298 -0.1366 -0.3188
  192CHOL   SM8 1475  16.195   3.074  10.052  0.0992 -0.1125  0.4139
  192CHOL   SM9 1476  16.428   3.273  10.011  0.2377  0.0500 -0.1230
  193CHOL   GL1 1477   5.456  13.694  11.124  0.1719 -0.3088 -0.0124
  193CHOL   SM2 1478   5.461  13.683  10.935  0.1524  0.2659  0.6060
  193CHOL   SM3 1479   5.278  13.824  10.780  0.0426  0.0289  0.3829
  193CHOL   SM4 1480   5.385  13.740  10.520  0.1868  0.0064  0.1128
  193CHOL   SM5 1481   5.208  13.858  10.351 -0.4925 -0.0837 -0.3476
  193CHOL   SM6 1482   5.263  13.592  10.589 -0.0408  0.2644  0.1805
  193CHOL   SM7 1483   5.337  13.756  10.105 -0.0921 -0.0009 -0.0577
  193CHOL   SM8 1484   5.189  13.611   9.947 -0.0463 -0.2424  0.5951
  193CHOL   SM9 1485   4.949  13.560   9.944  0.0701 -0.2634  0.0937
  194CHOL   GL1 1486   6.901  11.669  11.226  0.0422 -0.0076 -0.1591
  194CHOL   SM2 1487   6.919  11.704  11.053  0.4062 -0.2110 -0.2646
  194CHOL   SM3 1488   6.981  11.808  10.838  0.1062 -0.1080 -0.0101
  194CHOL   SM4 1489   6.774  11.788  10.645 -0.1374 -0.0847  0.0760
  194CHOL   SM5 1490   6.904  11.893  10.433  0.0093  0.1450 -0.1129
  194CHOL   SM6 1491   6.722  11.946  10.755 -0.2522 -0.0626 -0.3274
  194CHOL   SM7 1492   6.687  11.852  10.250 -0.0089  0.3471  0.1680
  194CHOL   SM8 1493   6.652  12.080  10.113 -0.5212 -0.0431  0.0472
  194CHOL   SM9 1494   6.541  12.382  10.079 -0.2579  0.1580  0.1360
  195CHOL   GL1 1495  10.960   7.252  10.908 -0.2306 -0.0387  0.0208
  195CHOL   SM2 1496  10.962   7.367  10.762  0.2876 -0.0961 -0.2137
  195CHOL   SM3 1497  10.819   7.352  10.537  0.3893  0.1144 -0.0660
  195CHOL   SM4 1498  10.976   7.495  10.345  0.0956  0.0601  0.3258
  195CHOL   SM5 1499  10.818   7.487  10.138 -0.0601  0.2895 -0.1426
  195CHOL   SM6 1500  11.052   7.291  10.365  0.0381  0.3025 -0.6779
  195CHOL   SM7 1501  10.995   7.627   9.960  0.1690  0.0561  0.1472
  195CHOL   SM8 1502  10.845   7.756   9.725 -0.0315  0.1308 -0.0212
  195CHOL   SM9 1503  10.696   7.970   9.549  0.1965 -0.1005 -0.1515
  196CHOL   GL1 1504   8.837   0.887  10.846  0.3370  0.0482  0.2791
  196CHOL   SM2 1505   8.721   0.999  10.722  0.0486 -0.0030  0.0281
  196CHOL   SM3 1506   8.588   0.938  10.510 -0.1925  0.2906  0.0185
  196CHOL   SM4 1507   8.634   1.164  10.333  0.0072 -0.0816 -0.0960
  196CHOL   SM5 1508   8.459   1.131  10.150  0.3738  0.0070 -0.3995
  196CHOL   SM6 1509   8.786   1.046  10.308  0.0374 -0.3554  0.1884
  196CHOL   SM7 1510   8.518   1.361   9.998  0.2907 -0.1118  0.2080
  196CHOL   SM8 1511   8.304   1.466   9.877  0.3626 -0.3102  0.2653
  196CHOL   SM9 1512   8.169   1.699   9.834 -0.1074 -0.2310 -0.2463
  197CHOL   GL1 1513   1.103  16.462  11.262  0.1936  0.1248 -0.1869
  197CHOL   SM2 1514   1.120  16.471  11.088  0.1511 -0.0813  0.0838
  197CHOL   SM3 1515   1.252  16.529  10.876  0.3504  0.2692  0.1721
  197CHOL   SM4 1516   1.056  16.576  10.669 -0.1363  0.0609  0.0647
  197CHOL   SM5 1517   1.211  16.594  10.460  0.3055  0.1296  0.2728
  197CHOL   SM6 1518   1.058  16.743  10.783  0.1226  0.1949 -0.4061
  197CHOL   SM7 1519   0.976  16.610  10.275 -0.3862 -0.0706  0.2405
  197CHOL   SM8 1520   0.889  16.402  10.086  0.0800  0.0361 -0.2369
  197CHOL   SM9 1521   0.935  16.180   9.893  0.3690 -0.1225  0.0416
  198CHOL   GL1 1522   5.652   6.374  11.284 -0.1879  0.0639 -0.2160
  198CHOL   SM2 1523   5.675   6.338  11.103  0.0055  0.1915 -0.2079
  198CHOL   SM3 1524   5.686   6.506  10.888  0.0082 -0.0824 -0.0095
  198CHOL   SM4 1525   5.524   6.363  10.691  0.0783  0.0238  0.0962
  198CHOL   SM5 1526   5.607   6.496  10.478 -0.1525  0.0784 -0.0675
  198CHOL   SM6 1527   5.398   6.475  10.804 -0.0314  0.0975 -0.1286
  198CHOL   SM7 1528   5.436   6.357  10.296  0.0147 -0.1616  0.2954
  198CHOL   SM8 1529   5.204   6.485  10.185  0.4088  0.3023 -0.0780
  198CHOL   SM9 1530   5.049   6.379   9.972  0.0120  0.0263  0.2867
  199CHOL   GL1 1531   4.678   7.873  11.331 -0.0232 -0.0059  0.0763
  199CHOL   SM2 1532   4.692   7.820  11.162 -0.1851 -0.0011 -0.2195
  199CHOL   SM3 1533   4.805   7.705  10.972 -0.1172 -0.0708 -0.5090
  199CHOL   SM4 1534   4.722   7.819  10.719 -0.0017 -0.1040 -0.0883
  199CHOL   SM5 1535   4.849   7.649  10.559 -0.0894 -0.1089 -0.1798
  199CHOL   SM6 1536   4.871   7.931  10.807 -0.2237  0.1263 -0.0756
  199CHOL   SM7 1537   4.713   7.769  10.337  0.2539 -0.0906 -0.1176
  199CHOL   SM8 1538   4.928   7.914  10.224 -0.0301 -0.0216 -0.2063
  199CHOL   SM9 1539   5.185   7.971  10.121 -0.1520 -0.1743 -0.0000
  200CHOL   GL1 1540   1.954   2.175  11.253 -0.4398 -0.1342  0.0545
  200CHOL   SM2 1541   1.887   2.128  11.091  0.3221  0.0852 -0.1240
  200CHOL   SM3 1542   1.709   1.982  10.979 -0.0298  0.1911  0.0631
  200CHOL   SM4 1543   1.799   1.942  10.706 -0.0457  0.0291  0.0230
  200CHOL   SM5 1544   1.592   1.822  10.598  0.1663 -0.0726 -0.0607
  200CHOL   SM6 1545   1.897   1.806  10.811 -0.0529 -0.0804 -0.1640
  200CHOL   SM7 1546   1.707   1.809  10.337  0.0051  0.1287 -0.1610
  200CHOL   SM8 1547   1.539   1.684  10.200 -0.1815  0.0064  0.1138
  200CHOL   SM9 1548   1.380   1.477  10.037 -0.0631 -0.1301  0.0845
  201CHOL   GL1 1549   5.438  11.976  11.025  0.1381  0.1747 -0.1803
  201CHOL   SM2 1550   5.459  12.052  10.857 -0.0289 -0.3639  0.4386
  201CHOL   SM3 1551   5.445  11.969  10.602  0.1383  0.2064  0.4674
  201CHOL   SM4 1552   5.600  12.142  10.446 -0.1143 -0.0816 -0.0980
  201CHOL   SM5 1553   5.558  12.062  10.197  0.0357  0.1331  0.0813
  201CHOL   SM6 1554   5.713  12.015  10.525 -0.2282 -0.1705  0.1692
  201CHOL   SM7 1555   5.733  12.226  10.057 -0.5448 -0.3738 -0.2330
  201CHOL   SM8 1556   5.626  12.171   9.773 -0.4654  0.1621  0.4682
  201CHOL   SM9 1557   5.587  12.291   9.601  0.0651 -0.1701  0.3728
  202CHOL   GL1 1558  13.155  10.503  11.034  0.0076 -0.0406 -0.3735
  202CHOL   SM2 1559  13.222  10.434  10.879  0.1572  0.0870  0.0081
  202CHOL   SM3 1560  13.198  10.536  10.630  0.1385  0.2289 -0.2234
  202CHOL   SM4 1561  13.252  10.302  10.454 -0.0492  0.0080 -0.2183
  202CHOL   SM5 1562  13.263  10.443  10.227  0.0877 -0.0296  0.3604
  202CHOL   SM6 1563  13.054  10.309  10.507  0.0256 -0.1055  0.0754
  202CHOL   SM7 1564  13.318  10.215  10.052  0.0032 -0.0599 -0.1622
  202CHOL   SM8 1565  13.534  10.259   9.918  0.3006 -0.1118  0.1868
  202CHOL   SM9 1566  13.758  10.166   9.727  0.0574 -0.0340  0.0981
  203CHOL   GL1 1567   6.298   8.773  11.201 -0.0129 -0.1284 -0.0321
  203CHOL   SM2 1568   6.375   8.776  11.031  0.0138 -0.0881  0.1860
  203CHOL   SM3 1569   6.341   8.788  10.783 -0.1102  0.0210 -0.0686
  203CHOL   SM4 1570   6.595   8.723  10.665  0.0067 -0.2106 -0.1865
  203CHOL   SM5 1571   6.535   8.761  10.406  0.1385 -0.0301 -0.1366
  203CHOL   SM6 1572   6.511   8.550  10.728 -0.0365  0.2012  0.1480
  203CHOL   SM7 1573   6.807   8.719  10.322  0.1505 -0.2735  0.0507
  203CHOL   SM8 1574   6.892   8.914  10.120 -0.0504  0.1654 -0.4420
  203CHOL   SM9 1575   6.973   9.160  10.044 -0.2267 -0.0517  0.0884
  204CHOL   GL1 1576   3.094  12.393  11.082 -0.2426  0.0400 -0.0518
  204CHOL   SM2 1577   3.046  12.417  10.910 -0.1805 -0.1792 -0.1934
  204CHOL   SM3 1578   2.887  12.327  10.729  0.1465  0.1071 -0.2188
  204CHOL   SM4 1579   3.015  12.307  10.478 -0.0554  0.2365  0.1535
  204CHOL   SM5 1580   2.812  12.272  10.315 -0.2131  0.0470  0.0417
  204CHOL   SM6 1581   3.069  12.159  10.590  0.2328  0.4162 -0.5218
  204CHOL   SM7 1582   2.979  12.243  10.078  0.1876  0.0874  0.0802
  204CHOL   SM8 1583   2.926  12.036   9.892 -0.1662  0.0889 -0.1480
  204CHOL   SM9 1584   2.664  11.935   9.787  0.1740 -0.2384  0.0772
  205CHOL   GL1 1585  15.177   9.138  11.081  0.4318 -0.0093  0.0690
  205CHOL   SM2 1586  15.158   9.190  10.907 -0.0586 -0.0315 -0.0632
  205CHOL   SM3 1587  15.111   9.024  10.695 -0.0261  0.4097  0.1040
  205CHOL   SM4 1588  15.183   9.175  10.467 -0.0168  0.1228  0.0577
  205CHOL   SM5 1589  15.090   9.029  10.272  0.1503 -0.0349 -0.2019
  205CHOL   SM6 1590  15.344   9.103  10.536 -0.1236  0.3128  0.1189
  205CHOL   SM7 1591  15.167   9.237  10.081  0.0874 -0.0456  0.2911
  205CHOL   SM8 1592  15.272   9.174   9.853  0.0038 -0.1738  0.0821
  205CHOL   SM9 1593  15.276   9.004   9.612 -0.2621  0.1148  0.0593
  206CHOL   GL1 1594  16.588   1.489  11.219 -0.1854  0.0686 -0.2730
  206CHOL   SM2 1595  16.574   1.475  11.036 -0.1824  0.1496  0.5475
  206CHOL   SM3 1596  16.675   1.638  10.837 -0.0574 -0.3177 -0.1195
  206CHOL   SM4 1597  16.538   1.538  10.602  0.2657 -0.1275  0.0260
  206CHOL   SM5 1598  16.661   1.662  10.415 -0.1953 -0.4223 -0.2030
  206CHOL   SM6 1599  16.425   1.661  10.707 -0.0330 -0.1134 -0.2746
  206CHOL   SM7 1600  16.518   1.505  10.212 -0.1634  0.1181 -0.1484
  206CHOL   SM8 1601  16.422   1.603   9.993 -0.3175 -0.5973 -0.0561
  206CHOL   SM9 1602  16.288   1.771   9.803  0.1819  0.0446 -0.0867
  207CHOL   GL1 1603  12.353  11.349  11.066  0.0956 -0.1205 -0.1681
  207CHOL   SM2 1604  12.332  11.414  10.877 -0.1833 -0.1812 -0.5984
  207CHOL   SM3 1605  12.324  11.259  10.663 -0.0303 -0.0576  0.0561
  207CHOL   SM4 1606  12.472  11.416  10.472  0.0492  0.1247  0.0138
  207CHOL   SM5 1607  12.400  11.312  10.244  0.3374  0.1785  0.4651
  207CHOL   SM6 1608  12.606  11.301  10.588  0.2445 -0.5066 -0.4052
  207CHOL   SM7 1609  12.546  11.508  10.102  0.1566 -0.0275  0.2582
  207CHOL   SM8 1610  12.776  11.472   9.960  0.1026 -0.3410  0.0731
  207CHOL   SM9 1611  12.999  11.502   9.769 -0.2560  0.0355 -0.2844
  208CHOL   GL1 1612   5.146   7.241  11.266  0.1500  0.0116  0.2148
  208CHOL   SM2 1613   5.132   7.204  11.068 -0.3005 -0.1463  0.4199
  208CHOL   SM3 1614   5.196   7.371  10.871  0.0317  0.1436 -0.2419
  208CHOL   SM4 1615   5.141   7.212  10.642 -0.1603 -0.0196 -0.0590
  208CHOL   SM5 1616   5.205   7.390  10.449  0.1011 -0.1049 -0.3251
  208CHOL   SM6 1617   4.967   7.269  10.713 -0.2443  0.3958  0.1165
  208CHOL   SM7 1618   5.153   7.204  10.230  0.7217 -0.0969 -0.0997
  208CHOL   SM8 1619   5.268   7.281  10.006  0.0878  0.0875  0.0925
  208CHOL   SM9 1620   5.246   7.359   9.698  0.2538 -0.0795 -0.1021
  209CHOL   GL1 1621  12.229   3.686  10.928  0.3187  0.0456  0.0026
  209CHOL   SM2 1622  12.156   3.659  10.759 -0.1144  0.0502 -0.2393
  209CHOL   SM3 1623  12.232   3.533  10.543 -0.3101 -0.0280 -0.1369
  209CHOL   SM4 1624  12.085   3.660  10.338  0.1747 -0.2153  0.0539
  209CHOL   SM5 1625  12.113   3.495  10.135 -0.0130 -0.0648 -0.3739
  209CHOL   SM6 1626  12.240   3.768  10.364 -0.4829  0.2018 -0.4103
  209CHOL   SM7 1627  11.930   3.657   9.978 -0.5753  0.1614 -0.2995
  209CHOL   SM8 1628  11.791   3.501   9.766 -0.1917 -0.1175  0.2307
  209CHOL   SM9 1629  11.693   3.249   9.716  0.2975  0.0261  0.0010
  210CHOL   GL1 1630  14.233   7.968  11.191 -0.0549  0.2707  0.0405
  210CHOL   SM2 1631  14.220   8.034  11.027 -0.2205  0.2115  0.1161
  210CHOL   SM3 1632  14.080   8.087  10.811  0.0557  0.1434  0.1220
  210CHOL   SM4 1633  14.265   8.083  10.581  0.1074  0.0036 -0.1323
  210CHOL   SM5 1634  14.094   8.178  10.401  0.1036 -0.1818  0.3473
  210CHOL   SM6 1635  14.214   7.903  10.631  0.1083 -0.0612  0.3694
  210CHOL   SM7 1636  14.283   8.182  10.184 -0.0753  0.0015  0.0504
  210CHOL   SM8 1637  14.308   8.423  10.083  0.2668  0.1987  0.1798
  210CHOL   SM9 1638  14.514   8.526   9.920 -0.3016 -0.1833 -0.0439
  211CHOL   GL1 1639   9.360   6.382  10.841  0.1696  0.1417  0.2312
  211CHOL   SM2 1640   9.273   6.419  10.678  0.0853 -0.0204  0.0113
  211CHOL   SM3 1641   9.181   6.250  10.492 -0.1369  0.1221  0.3229
  211CHOL   SM4 1642   9.130   6.436  10.276 -0.0710  0.0765  0.0079
  211CHOL   SM5 1643   9.023   6.270  10.097 -0.2089 -0.0244  0.0134
  211CHOL   SM6 1644   9.303   6.399  10.273 -0.5480  0.0526 -0.2130
  211CHOL   SM7 1645   8.994   6.467   9.884 -0.1869  0.3365  0.0477
  211CHOL   SM8 1646   8.717   6.596   9.886 -0.2182  0.0563  0.2485
  211CHOL   SM9 1647   8.471   6.503   9.732 -0.0628  0.2054 -0.1120
  212CHOL   GL1 1648   5.515   9.384  11.168  0.0117 -0.1184  0.1385
  212CHOL   SM2 1649   5.392   9.314  11.030  0.1909  0.1143  0.4601
  212CHOL   SM3 1650   5.428   9.209  10.802  0.1263  0.3075 -0.3239
  212CHOL   SM4 1651   5.216   9.312  10.637  0.0041 -0.0177 -0.1547
  212CHOL   SM5 1652   5.233   9.151  10.427 -0.2518 -0.0557 -0.1038
  212CHOL   SM6 1653   5.386   9.425  10.635  0.4407  0.2697  0.0698
  212CHOL   SM7 1654   5.017   9.277  10.287  0.1119  0.1377  0.4263
  212CHOL   SM8 1655   5.031   9.218  10.026  0.1320 -0.1438 -0.2795
  212CHOL   SM9 1656   5.005   9.230   9.774  0.0655  0.0528  0.1588
  213CHOL   GL1 1657  10.314  14.942  11.035  0.1154  0.0984 -0.2227
  213CHOL   SM2 1658  10.238  14.944  10.866  0.0919  0.0376 -0.4469
  213CHOL   SM3 1659  10.111  14.847  10.674 -0.1968 -0.1868 -0.1746
  213CHOL   SM4 1660  10.257  14.889  10.430 -0.0418 -0.2488 -0.0505
  213CHOL   SM5 1661  10.072  14.831  10.253  0.3281  0.5124 -0.0381
  213CHOL   SM6 1662  10.337  14.736  10.504  0.1003  0.1634  0.2472
  213CHOL   SM7 1663  10.215  14.891  10.012 -0.0023 -0.2626  0.2961
  213CHOL   SM8 1664  10.045  14.807   9.820 -0.0427  0.0701  0.2423
  213CHOL   SM9 1665   9.887  14.877   9.646 -0.2359  0.1517 -0.1265
  214CHOL   GL1 1666   8.932   9.517  11.200 -0.1255 -0.0927  0.1459
  214CHOL   SM2 1667   8.919   9.587  11.027  0.0259 -0.2079  0.0672
  214CHOL   SM3 1668   8.962   9.786  10.884  0.0269 -0.0380  0.3696
  214CHOL   SM4 1669   8.814   9.726  10.642 -0.1337 -0.2314  0.2089
  214CHOL   SM5 1670   8.892   9.945  10.498  0.0317  0.2420 -0.3725
  214CHOL   SM6 1671   8.687   9.800  10.795  0.2407 -0.3113  0.2975
  214CHOL   SM7 1672   8.736   9.878  10.271  0.0015 -0.1673 -0.3326
  214CHOL   SM8 1673   8.575  10.129  10.224 -0.1114 -0.0181 -0.0886
  214CHOL   SM9 1674   8.362  10.315  10.095  0.0542 -0.1675 -0.0749
  215CHOL   GL1 1675   0.369   4.049  11.285  0.0157  0.2371 -0.0509
  215CHOL   SM2 1676   0.404   3.998  11.106  0.2656 -0.0082  0.0349
  215CHOL   SM3 1677   0.355   4.107  10.868 -0.1005  0.0212 -0.0587
  215CHOL   SM4 1678   0.432   3.885  10.692 -0.0339  0.0278 -0.2563
  215CHOL   SM5 1679   0.415   4.012  10.465  0.4885 -0.0933  0.3026
  215CHOL   SM6 1680   0.241   3.874  10.756  0.0118  0.0431 -0.0970
  215CHOL   SM7 1681   0.489   3.770  10.311 -0.2482 -0.2468  0.1923
  215CHOL   SM8 1682   0.585   3.877  10.064  0.0076  0.0883 -0.3961
  215CHOL   SM9 1683   0.638   4.075   9.847 -0.0231 -0.0412  0.1593
  216CHOL   GL1 1684  16.637  -0.016  11.277  0.0534  0.1563  0.0232
  216CHOL   SM2 1685  16.623   0.056  11.109 -0.3001  0.0646  0.1681
  216CHOL   SM3 1686  16.567  -0.049  10.877 -0.0514  0.0153  0.1335
  216CHOL   SM4 1687  16.636   0.136  10.674  0.1090  0.1279 -0.0655
  216CHOL   SM5 1688  16.549   0.022  10.451 -0.2956  0.1359 -0.1703
  216CHOL   SM6 1689  16.788   0.050  10.722 -0.6651  0.0835  0.0126
  216CHOL   SM7 1690  16.659   0.217  10.258  0.1480 -0.6142  0.3386
  216CHOL   SM8 1691  16.499   0.159  10.023  0.2256  0.2434  0.2002
  216CHOL   SM9 1692  16.516   0.008   9.795  0.1660  0.1393  0.3634
  217CHOL   GL1 1693  12.359   0.801  10.917 -0.0164  0.2387 -0.1177
  217CHOL   SM2 1694  12.368   0.780  10.737 -0.0441 -0.3928 -0.3752
  217CHOL   SM3 1695  12.281   0.920  10.531 -0.1320 -0.2340 -0.1359
  217CHOL   SM4 1696  12.414   0.802  10.310  0.2201  0.0030  0.0457
  217CHOL   SM5 1697  12.325   0.935  10.099 -0.2274  0.2972 -0.3302
  217CHOL   SM6 1698  12.251   0.685  10.358  0.0317 -0.1881  0.0909
  217CHOL   SM7 1699  12.512   0.806   9.911 -0.2380  0.0587  0.1833
  217CHOL   SM8 1700  12.669   0.952   9.700 -0.0223  0.0470 -0.0158
  217CHOL   SM9 1701  12.832   1.176   9.720  0.0284 -0.2333 -0.1078
  218CHOL   GL1 1702   5.537   2.805  11.070 -0.0443  0.1265  0.0070
  218CHOL   SM2 1703   5.492   2.864  10.898  0.3209 -0.0424 -0.0498
  218CHOL   SM3 1704   5.355   2.725  10.699  0.1237  0.5012 -0.0505
  218CHOL   SM4 1705   5.446   2.874  10.472 -0.1026 -0.0689 -0.0438
  218CHOL   SM5 1706   5.289   2.766  10.288 -0.0097  0.1516  0.1389
  218CHOL   SM6 1707   5.573   2.735  10.522 -0.3879 -0.4148 -0.1891
  218CHOL   SM7 1708   5.387   2.954  10.085  0.1978  0.3157  0.0119
  218CHOL   SM8 1709   5.249   3.202  10.046 -0.1331 -0.4068  0.0931
  218CHOL   SM9 1710   5.154   3.470   9.940 -0.2414  0.2050 -0.1882
  219CHOL   GL1 1711   2.042   0.660  11.132 -0.3869 -0.0072 -0.0788
  219CHOL   SM2 1712   2.073   0.680  10.943 -0.0718  0.1201  0.1752
  219CHOL   SM3 1713   2.116   0.849  10.774 -0.0824  0.4227  0.1797
  219CHOL   SM4 1714   1.968   0.794  10.534 -0.1518 -0.1457  0.0302
  219CHOL   SM5 1715   2.071   0.966  10.364 -0.0153  0.2080 -0.4221
  219CHOL   SM6 1716   1.848   0.876  10.653 -0.1972  0.0528 -0.0209
  219CHOL   SM7 1717   1.900   0.916  10.134  0.0210  0.3448  0.0413
  219CHOL   SM8 1718   1.767   1.184  10.032 -0.3336 -0.1944 -0.0810
  219CHOL   SM9 1719   1.817   1.405   9.898 -0.1136  0.0076 -0.0042
  220CHOL   GL1 1720  15.460   6.752  11.050 -0.2380 -0.0689  0.0023
  220CHOL   SM2 1721  15.396   6.849  10.904 -0.3471  0.1883 -0.5383
  220CHOL   SM3 1722  15.224   6.842  10.720  0.1205 -0.2407 -0.4289
  220CHOL   SM4 1723  15.321   6.906  10.473 -0.2563 -0.0483 -0.0044
  220CHOL   SM5 1724  15.104   6.940  10.329  0.3777  0.1690 -0.1886
  220CHOL   SM6 1725  15.360   6.717  10.508 -0.3014  0.0879 -0.1116
  220CHOL   SM7 1726  15.245   6.984  10.086 -0.2140  0.1213 -0.2050
  220CHOL   SM8 1727  15.110   7.198   9.933  0.4007  0.4869  0.0852
  220CHOL   SM9 1728  14.966   7.473   9.882  0.0010 -0.2193 -0.1385
  221CHOL   GL1 1729  16.883   3.567   8.938 -0.0626  0.3124  0.2009
  221CHOL   SM2 1730  16.855   3.546   9.106  0.2756  0.4335  0.1403
  221CHOL   SM3 1731  16.675   3.511   9.304  0.1858 -0.1608 -0.2737
  221CHOL   SM4 1732  16.802   3.639   9.537  0.1334  0.1574 -0.1686
  221CHOL   SM5 1733  16.616   3.584   9.723 -0.2309  0.2769  0.2836
  221CHOL   SM6 1734  16.726   3.774   9.424  0.1046  0.6018  0.0401
  221CHOL   SM7 1735  16.769   3.721   9.934 -0.0048  0.0242  0.2962
  221CHOL   SM8 1736  16.668   3.664  10.168 -0.3663 -0.1987 -0.1424
  221CHOL   SM9 1737  16.496   3.793  10.358 -0.2340 -0.0877  0.0841
  222CHOL   GL1 1738  13.733  10.774   8.654  0.0349 -0.2310 -0.0888
  222CHOL   SM2 1739  13.727  10.804   8.829  0.1001 -0.5417  0.0335
  222CHOL   SM3 1740  13.911  10.783   9.034 -0.2289 -0.2726 -0.1237
  222CHOL   SM4 1741  13.754  10.714   9.263  0.0975 -0.0277 -0.1396
  222CHOL   SM5 1742  13.930  10.740   9.458 -0.3759 -0.1163  0.4348
  222CHOL   SM6 1743  13.776  10.556   9.158 -0.3912 -0.0910  0.1219
  222CHOL   SM7 1744  13.744  10.672   9.672  0.5598 -0.1818 -0.0248
  222CHOL   SM8 1745  13.883  10.721   9.919 -0.2533 -0.1160  0.7054
  222CHOL   SM9 1746  13.906  10.664  10.212 -0.2954  0.0994  0.1844
  223CHOL   GL1 1747  15.103   9.903   8.682 -0.2121 -0.0641 -0.1276
  223CHOL   SM2 1748  15.077   9.886   8.869 -0.2602 -0.0658  0.1479
  223CHOL   SM3 1749  15.131  10.079   9.059 -0.0980  0.3254 -0.5693
  223CHOL   SM4 1750  15.205   9.919   9.290  0.0607  0.0616  0.1723
  223CHOL   SM5 1751  15.202  10.102   9.483  0.1026  0.2213 -0.0801
  223CHOL   SM6 1752  15.367   9.948   9.177 -0.6409  0.0042 -0.0552
  223CHOL   SM7 1753  15.299   9.908   9.685  0.1045 -0.4229 -0.1374
  223CHOL   SM8 1754  15.059   9.820   9.852  0.2008 -0.4265 -0.1140
  223CHOL   SM9 1755  14.896   9.672  10.037 -0.0666 -0.0872  0.1897
  224CHOL   GL1 1756   3.504  15.743   8.904 -0.0578  0.0104 -0.1420
  224CHOL   SM2 1757   3.547  15.720   9.089  0.3094  0.0731 -0.2316
  224CHOL   SM3 1758   3.382  15.677   9.299  0.0420 -0.1095 -0.3062
  224CHOL   SM4 1759   3.546  15.745   9.522  0.1706  0.0700  0.1450
  224CHOL   SM5 1760   3.396  15.664   9.725  0.6761  0.0193 -0.0862
  224CHOL   SM6 1761   3.472  15.902   9.448 -0.1200 -0.1470  0.2838
  224CHOL   SM7 1762   3.574  15.766   9.935 -0.0629 -0.1856 -0.1105
  224CHOL   SM8 1763   3.488  15.744  10.223  0.1886  0.2147 -0.0717
  224CHOL   SM9 1764   3.501  15.690  10.482 -0.0692 -0.1089  0.1649
  225CHOL   GL1 1765   5.206   2.257   8.971 -0.0832 -0.1074  0.2019
  225CHOL   SM2 1766   5.235   2.303   9.135 -0.0581 -0.2281 -0.0502
  225CHOL   SM3 1767   5.319   2.136   9.348 -0.1035  0.5172  0.3640
  225CHOL   SM4 1768   5.233   2.292   9.575 -0.1680  0.0456  0.1029
  225CHOL   SM5 1769   5.361   2.156   9.775  0.0588  0.0291 -0.0047
  225CHOL   SM6 1770   5.080   2.191   9.519  0.0259 -0.0689  0.1531
  225CHOL   SM7 1771   5.293   2.318   9.992 -0.4083  0.0355  0.1131
  225CHOL   SM8 1772   5.456   2.252  10.221 -0.0984  0.3122 -0.0712
  225CHOL   SM9 1773   5.784   2.246  10.306 -0.3283  0.1651  0.4023
  226CHOL   GL1 1774  14.764   7.621   8.821  0.2136 -0.0191  0.0006
  226CHOL   SM2 1775  14.701   7.599   8.979  0.2325  0.0233  0.0048
  226CHOL   SM3 1776  14.690   7.727   9.212 -0.1984  0.0622 -0.1016
  226CHOL   SM4 1777  14.577   7.545   9.408 -0.1453  0.1036 -0.0768
  226CHOL   SM5 1778  14.571   7.698   9.619 -0.2455 -0.0149 -0.1545
  226CHOL   SM6 1779  14.767   7.487   9.388 -0.1560  0.0126 -0.1782
  226CHOL   SM7 1780  14.451   7.503   9.793 -0.2115  0.0229 -0.2944
  226CHOL   SM8 1781  14.164   7.637   9.871 -0.1984 -0.4728  0.4735
  226CHOL   SM9 1782  13.952   7.814   9.962 -0.0738  0.2293  0.0048
  227CHOL   GL1 1783   3.706   6.196   9.121 -0.0918 -0.0278  0.1042
  227CHOL   SM2 1784   3.771   6.203   9.290  0.3352 -0.1083 -0.2737
  227CHOL   SM3 1785   3.802   6.041   9.500 -0.0050  0.2361 -0.0707
  227CHOL   SM4 1786   3.839   6.228   9.719  0.1403 -0.0525  0.1950
  227CHOL   SM5 1787   3.932   6.066   9.907  0.0751  0.2565 -0.4225
  227CHOL   SM6 1788   3.633   6.200   9.688 -0.4877 -0.1749  0.2619
  227CHOL   SM7 1789   3.992   6.305  10.072 -0.2527 -0.2501  0.0637
  227CHOL   SM8 1790   4.295   6.380  10.118 -0.1820  0.4385  0.1541
  227CHOL   SM9 1791   4.488   6.513   9.941 -0.0967 -0.1955 -0.1857
  228CHOL   GL1 1792   5.039   7.349   9.173  0.1963 -0.3031  0.0754
  228CHOL   SM2 1793   5.048   7.240   9.339 -0.1926  0.1598  0.2647
  228CHOL   SM3 1794   4.926   7.036   9.424  0.0017 -0.0652  0.2324
  228CHOL   SM4 1795   4.910   7.062   9.704 -0.0605 -0.0412 -0.0260
  228CHOL   SM5 1796   4.839   6.823   9.789 -0.5404  0.0875  0.1192
  228CHOL   SM6 1797   4.755   7.164   9.633 -0.1093 -0.4604  0.3297
  228CHOL   SM7 1798   4.856   6.900  10.061  0.1499  0.0900 -0.0214
  228CHOL   SM8 1799   4.752   6.740  10.230 -0.0988 -0.0080  0.4015
  228CHOL   SM9 1800   4.562   6.662  10.400 -0.1035 -0.2934 -0.2092
  229CHOL   GL1 1801   9.407  10.525   8.976 -0.1108  0.0219 -0.0635
  229CHOL   SM2 1802   9.485  10.495   9.149  0.2064  0.1604  0.2084
  229CHOL   SM3 1803   9.415  10.352   9.348 -0.0299 -0.2314 -0.5038
  229CHOL   SM4 1804   9.522  10.489   9.580 -0.0437  0.0774 -0.0288
  229CHOL   SM5 1805   9.490  10.302   9.759 -0.0937 -0.1699  0.0779
  229CHOL   SM6 1806   9.367  10.580   9.529 -0.0673  0.0790 -0.3703
  229CHOL   SM7 1807   9.636  10.469   9.955  0.2640  0.0879  0.2090
  229CHOL   SM8 1808   9.462  10.503  10.156 -0.0168 -0.1898  0.0434
  229CHOL   SM9 1809   9.383  10.494  10.424  0.2312  0.1518  0.1588
  230CHOL   GL1 1810   2.170  11.602   8.831 -0.0517 -0.0969 -0.0491
  230CHOL   SM2 1811   2.209  11.573   9.022  0.2149  0.0488  0.2221
  230CHOL   SM3 1812   2.104  11.739   9.209  0.5707 -0.1133 -0.1380
  230CHOL   SM4 1813   2.258  11.684   9.440 -0.1094 -0.0389 -0.1105
  230CHOL   SM5 1814   2.113  11.821   9.625 -0.3743  0.0732  0.2223
  230CHOL   SM6 1815   2.347  11.810   9.336  0.2481 -0.2579  0.1359
  230CHOL   SM7 1816   2.275  11.720   9.845  0.1075  0.1617  0.1018
  230CHOL   SM8 1817   2.094  11.651  10.008  0.0393 -0.0160  0.2570
  230CHOL   SM9 1818   1.870  11.794  10.081  0.1541  0.0782 -0.0811
  231CHOL   GL1 1819  11.902   7.646   8.817  0.1579  0.0557 -0.1024
  231CHOL   SM2 1820  11.896   7.598   8.986  0.0259 -0.1425 -0.0393
  231CHOL   SM3 1821  12.091   7.573   9.186 -0.1360 -0.1503  0.5250
  231CHOL   SM4 1822  11.948   7.427   9.388 -0.1112  0.1282 -0.0762
  231CHOL   SM5 1823  12.127   7.439   9.593 -0.4559 -0.1572 -0.0301
  231CHOL   SM6 1824  11.996   7.300   9.251  0.2121  0.0380 -0.3162
  231CHOL   SM7 1825  11.962   7.313   9.785 -0.0231  0.0296 -0.5703
  231CHOL   SM8 1826  12.052   7.066   9.795 -0.0092 -0.1455 -0.0300
  231CHOL   SM9 1827  12.125   6.826   9.983 -0.0305 -0.0185 -0.1128
  232CHOL   GL1 1828   8.339   9.026   9.093  0.1255 -0.1411  0.1726
  232CHOL   SM2 1829   8.305   9.026   9.269  0.1123  0.4133 -0.0044
  232CHOL   SM3 1830   8.263   9.228   9.443  0.2338  0.0034 -0.1514
  232CHOL   SM4 1831   8.271   9.102   9.698 -0.2468  0.0601  0.0815
  232CHOL   SM5 1832   8.198   9.302   9.858  0.2302  0.0296  0.3226
  232CHOL   SM6 1833   8.460   9.137   9.644  0.1488 -0.0477  0.2453
  232CHOL   SM7 1834   8.199   9.146  10.095 -0.2125 -0.0040 -0.1119
  232CHOL   SM8 1835   8.072   9.309  10.337  0.2184  0.0853 -0.2437
  232CHOL   SM9 1836   7.841   9.420  10.458 -0.2037  0.0654  0.1787
  233CHOL   GL1 1837   0.270   6.558   8.975 -0.2076  0.1440  0.2761
  233CHOL   SM2 1838   0.267   6.565   9.156  0.2225 -0.0071 -0.0336
  233CHOL   SM3 1839   0.263   6.380   9.344  0.1875  0.4187 -0.1653
  233CHOL   SM4 1840   0.295   6.529   9.587  0.1008 -0.0868  0.1917
  233CHOL   SM5 1841   0.269   6.334   9.768 -0.1993 -0.1156  0.2657
  233CHOL   SM6 1842   0.093   6.535   9.527 -0.2107  0.1949 -0.1592
  233CHOL   SM7 1843   0.305   6.505   9.993 -0.1104 -0.3059  0.4382
  233CHOL   SM8 1844   0.534   6.506  10.114  0.0228  0.0822 -0.2188
  233CHOL   SM9 1845   0.810   6.569  10.158  0.0521 -0.0483  0.1175
  234CHOL   GL1 1846   3.331   3.756   9.130 -0.0281  0.1688 -0.2267
  234CHOL   SM2 1847   3.293   3.774   9.303 -0.4802 -0.0805 -0.0453
  234CHOL   SM3 1848   3.456   3.824   9.525  0.0958 -0.0158 -0.3419
  234CHOL   SM4 1849   3.247   3.848   9.729  0.1374  0.1291 -0.1836
  234CHOL   SM5 1850   3.393   3.898   9.943 -0.1476  0.2792 -0.2416
  234CHOL   SM6 1851   3.271   3.654   9.688 -0.6157  0.0126  0.0687
  234CHOL   SM7 1852   3.156   3.931  10.109  0.2698 -0.0807  0.2799
  234CHOL   SM8 1853   3.216   4.208  10.264 -0.0024  0.0019  0.0553
  234CHOL   SM9 1854   3.261   4.504  10.122 -0.1291 -0.1986 -0.2064
  235CHOL   GL1 1855   4.266   2.737   9.267 -0.0165  0.0534 -0.2011
  235CHOL   SM2 1856   4.324   2.760   9.451 -0.1791 -0.4523  0.0719
  235CHOL   SM3 1857   4.506   2.931   9.552  0.2382 -0.0166  0.0542
  235CHOL   SM4 1858   4.562   2.812   9.803 -0.0060 -0.0320 -0.1108
  235CHOL   SM5 1859   4.712   2.997   9.918  0.1322 -0.1841 -0.0874
  235CHOL   SM6 1860   4.660   2.712   9.674 -0.2173 -0.3431  0.1122
  235CHOL   SM7 1861   4.745   2.842  10.164  0.4020 -0.5125  0.1412
  235CHOL   SM8 1862   4.514   2.757  10.329  0.5660 -0.0181  0.2594
  235CHOL   SM9 1863   4.251   2.755  10.291 -0.1517  0.2061 -0.0371
  236CHOL   GL1 1864  17.204  14.989   9.143 -0.0812 -0.1650  0.0515
  236CHOL   SM2 1865  17.043  14.991   9.260  0.0270  0.0876  0.2254
  236CHOL   SM3 1866  17.056  15.009   9.533 -0.1240 -0.0833 -0.0405
  236CHOL   SM4 1867  16.797  14.898   9.603 -0.0303  0.0206 -0.1122
  236CHOL   SM5 1868  16.786  14.956   9.863 -0.0969 -0.1814  0.0573
  236CHOL   SM6 1869  16.920  14.757   9.573 -0.0799  0.0107  0.2212
  236CHOL   SM7 1870  16.527  14.837   9.906 -0.5004  0.4786  0.1688
  236CHOL   SM8 1871  16.298  14.999   9.985  0.0906  0.0670  0.3817
  236CHOL   SM9 1872  15.983  14.994   9.993  0.0931 -0.1020 -0.1929
  237CHOL   GL1 1873  14.097  12.638   8.587  0.2962 -0.0506  0.1937
  237CHOL   SM2 1874  14.081  12.620   8.771  0.0851 -0.2688  0.0381
  237CHOL   SM3 1875  13.931  12.668   8.971 -0.0122 -0.1775 -0.1564
  237CHOL   SM4 1876  14.088  12.605   9.205 -0.0797 -0.0828 -0.0305
  237CHOL   SM5 1877  13.913  12.658   9.397  0.2653 -0.2545 -0.1065
  237CHOL   SM6 1878  14.151  12.777   9.135 -0.1226  0.2047  0.1229
  237CHOL   SM7 1879  14.095  12.589   9.610 -0.1488  0.4069 -0.1695
  237CHOL   SM8 1880  14.020  12.675   9.839 -0.0757  0.0570 -0.2150
  237CHOL   SM9 1881  13.832  12.716   9.994 -0.0580 -0.0820  0.2120
  238CHOL   GL1 1882  14.949  14.049   9.127 -0.2089 -0.0251 -0.0391
  238CHOL   SM2 1883  14.982  14.107   9.289  0.4852  0.0180 -0.3337
  238CHOL   SM3 1884  15.054  13.971   9.519 -0.0683  0.2201  0.1393
  238CHOL   SM4 1885  14.955  14.125   9.736 -0.0357  0.0045  0.1577
  238CHOL   SM5 1886  15.067  14.001   9.936  0.1152  0.1604  0.3139
  238CHOL   SM6 1887  14.807  14.038   9.659 -0.0347 -0.0074 -0.1008
  238CHOL   SM7 1888  14.927  14.167  10.131  0.0019 -0.0520  0.1191
  238CHOL   SM8 1889  14.992  14.051  10.420  0.3071  0.3155  0.3499
  238CHOL   SM9 1890  14.985  13.930  10.688 -0.2338 -0.2739  0.2688
  239CHOL   GL1 1891   7.755   6.725   8.889 -0.0763  0.3145 -0.2952
  239CHOL   SM2 1892   7.788   6.758   9.069 -0.0166  0.0858 -0.2030
  239CHOL   SM3 1893   7.914   6.692   9.280  0.4576 -0.0999  0.2243
  239CHOL   SM4 1894   7.739   6.760   9.501  0.2123 -0.2846 -0.1771
  239CHOL   SM5 1895   7.911   6.718   9.703 -0.1524  0.2798 -0.0248
  239CHOL   SM6 1896   7.694   6.581   9.420 -0.0219 -0.2224  0.1240
  239CHOL   SM7 1897   7.720   6.775   9.910  0.0095  0.2228 -0.0900
  239CHOL   SM8 1898   7.842   6.926  10.117  0.0223 -0.1757  0.2036
  239CHOL   SM9 1899   7.967   7.053  10.363 -0.2066  0.2140 -0.3491
  240CHOL   GL1 1900   0.291   1.668   8.985  0.2228  0.0604 -0.2626
  240CHOL   SM2 1901   0.280   1.689   9.181 -0.3204  0.1599  0.2701
  240CHOL   SM3 1902   0.220   1.849   9.349  0.2113  0.1075  0.5499
  240CHOL   SM4 1903   0.429   1.861   9.550 -0.0157  0.1974  0.0715
  240CHOL   SM5 1904   0.304   1.994   9.734 -0.1397 -0.0224 -0.0150
  240CHOL   SM6 1905   0.475   1.979   9.399 -0.1312 -0.5973 -0.0165
  240CHOL   SM7 1906   0.540   1.979   9.906  0.5000  0.0251  0.0255
  240CHOL   SM8 1907   0.550   2.157  10.084  0.1029  0.0189 -0.1551
  240CHOL   SM9 1908   0.639   2.325  10.270  0.2851  0.1383 -0.0795
  241CHOL   GL1 1909   8.938  14.736   8.990  0.0952 -0.2934  0.0220
  241CHOL   SM2 1910   8.961  14.701   9.167  0.1051  0.0984  0.2768
  241CHOL   SM3 1911   8.853  14.601   9.376 -0.2781 -0.1575  0.2526
  241CHOL   SM4 1912   9.014  14.663   9.601 -0.0673  0.1749  0.1112
  241CHOL   SM5 1913   8.897  14.533   9.790 -0.2693 -0.0259  0.0357
  241CHOL   SM6 1914   8.911  14.826   9.562 -0.0156  0.4490 -0.4399
  241CHOL   SM7 1915   9.093  14.596   9.984  0.1347 -0.0988 -0.5444
  241CHOL   SM8 1916   9.128  14.407  10.230 -0.1984 -0.2055 -0.1355
  241CHOL   SM9 1917   9.345  14.325  10.349  0.1909 -0.4560 -0.1219
  242CHOL   GL1 1918   1.009   3.504   8.956 -0.1561  0.0666 -0.1918
  242CHOL   SM2 1919   0.997   3.527   9.130 -0.2758  0.0051 -0.6245
  242CHOL   SM3 1920   0.963   3.701   9.319  0.1136  0.4017  0.4652
  242CHOL   SM4 1921   0.964   3.551   9.568 -0.0558  0.0107 -0.0429
  242CHOL   SM5 1922   0.917   3.732   9.739 -0.0742 -0.0303 -0.3816
  242CHOL   SM6 1923   1.146   3.567   9.496  0.1754 -0.0854  0.0568
  242CHOL   SM7 1924   0.900   3.556   9.956  0.6414  0.3216 -0.1065
  242CHOL   SM8 1925   0.989   3.684  10.182  0.0345 -0.2602  0.0172
  242CHOL   SM9 1926   1.159   3.683  10.425 -0.4211  0.0801  0.0155
  243CHOL   GL1 1927   4.095   4.956   9.220  0.0645  0.1900 -0.0970
  243CHOL   SM2 1928   4.109   5.073   9.364 -0.0825 -0.2581 -0.2921
  243CHOL   SM3 1929   4.283   5.180   9.515  0.2183  0.0235 -0.0408
  243CHOL   SM4 1930   4.141   5.319   9.717  0.0800 -0.0454 -0.1594
  243CHOL   SM5 1931   4.331   5.430   9.865  0.3669  0.1396 -0.0348
  243CHOL   SM6 1932   4.154   5.132   9.768  0.1384  0.2119 -0.1566
  243CHOL   SM7 1933   4.154   5.599  10.006 -0.2782 -0.6409  0.0997
  243CHOL   SM8 1934   4.326   5.814  10.179  0.5366  0.1123 -0.0171
  243CHOL   SM9 1935   4.446   5.904  10.438  0.1110 -0.0872 -0.2731
  244CHOL   GL1 1936  16.731   8.851   9.075  0.1820 -0.1564  0.3715
  244CHOL   SM2 1937  16.732   8.852   9.262  0.0621  0.3149 -0.1625
  244CHOL   SM3 1938  16.924   8.797   9.445  0.0529 -0.0925  0.0003
  244CHOL   SM4 1939  16.766   8.737   9.678  0.1393  0.0692 -0.1248
  244CHOL   SM5 1940  16.959   8.735   9.858 -0.2030 -0.3420  0.0100
  244CHOL   SM6 1941  16.782   8.578   9.575 -0.0788  0.0847  0.1287
  244CHOL   SM7 1942  16.792   8.690  10.087 -0.2437 -0.0895  0.1490
  244CHOL   SM8 1943  16.881   8.517  10.279  0.2709  0.2151 -0.4179
  244CHOL   SM9 1944  16.754   8.488  10.555 -0.1298 -0.2407 -0.0765
  245CHOL   GL1 1945  14.982  11.166   8.813 -0.0891  0.0031 -0.1987
  245CHOL   SM2 1946  15.001  11.181   8.992 -0.1017 -0.2945  0.4900
  245CHOL   SM3 1947  15.169  11.087   9.173  0.4053 -0.2401  0.1020
  245CHOL   SM4 1948  15.049  11.198   9.417  0.0160 -0.0393  0.0512
  245CHOL   SM5 1949  15.236  11.122   9.588 -0.3296  0.0692  0.1296
  245CHOL   SM6 1950  14.937  11.031   9.370  0.0288  0.0601 -0.1328
  245CHOL   SM7 1951  15.103  11.263   9.805  0.0784  0.1205  0.3043
  245CHOL   SM8 1952  15.235  11.363  10.003 -0.0229 -0.5249 -0.2554
  245CHOL   SM9 1953  15.393  11.562  10.089  0.1965 -0.2472 -0.2400
  246CHOL   GL1 1954  10.636   8.132   8.835  0.1610 -0.1036  0.2199
  246CHOL   SM2 1955  10.645   8.194   9.000 -0.2136 -0.3481 -0.1029
  246CHOL   SM3 1956  10.456   8.197   9.199 -0.1877  0.1657 -0.0508
  246CHOL   SM4 1957  10.494   8.452   9.335  0.0944 -0.0637 -0.0612
  246CHOL   SM5 1958  10.357   8.406   9.554  0.0971  0.1087 -0.0952
  246CHOL   SM6 1959  10.392   8.483   9.177  0.1190 -0.0221  0.1029
  246CHOL   SM7 1960  10.404   8.664   9.658 -0.3597 -0.1923 -0.2417
  246CHOL   SM8 1961  10.260   8.730   9.856  0.0692 -0.1751  0.4470
  246CHOL   SM9 1962  10.151   8.657  10.094 -0.0309  0.1474  0.0769
  247CHOL   GL1 1963  12.440  12.090   8.791  0.1057 -0.1152  0.4041
  247CHOL   SM2 1964  12.398  12.131   8.964 -0.0549  0.0652  0.1719
  247CHOL   SM3 1965  12.460  12.017   9.194  0.1534  0.2224  0.0471
  247CHOL   SM4 1966  12.218  12.017   9.351  0.1303  0.1385  0.1169
  247CHOL   SM5 1967  12.321  11.953   9.589  0.0240 -0.0111 -0.2392
  247CHOL   SM6 1968  12.204  11.862   9.220 -0.5194  0.0015  0.0364
  247CHOL   SM7 1969  12.069  11.946   9.718 -0.0103 -0.3910  0.1493
  247CHOL   SM8 1970  12.098  11.718   9.893 -0.0513 -0.1617 -0.0024
  247CHOL   SM9 1971  12.045  11.475  10.041  0.3628 -0.1209 -0.2108
  248CHOL   GL1 1972   8.518  13.954   9.021  0.2104  0.2517 -0.0063
  248CHOL   SM2 1973   8.464  13.948   9.191  0.0034  0.1788 -0.3587
  248CHOL   SM3 1974   8.455  14.091   9.407 -0.1308  0.0252  0.1393
  248CHOL   SM4 1975   8.383  13.917   9.619  0.0723 -0.0472 -0.0159
  248CHOL   SM5 1976   8.369  14.083   9.830 -0.1184 -0.0006  0.1526
  248CHOL   SM6 1977   8.583  13.893   9.588 -0.1230 -0.4524  0.2831
  248CHOL   SM7 1978   8.292  13.863  10.008  0.3401 -0.1350  0.0114
  248CHOL   SM8 1979   8.422  13.770  10.246 -0.0875 -0.0920 -0.2254
  248CHOL   SM9 1980   8.444  13.589  10.496  0.0523  0.0991  0.2112
  249CHOL   GL1 1981  11.581   9.060   8.891 -0.0940  0.2441  0.2692
  249CHOL   SM2 1982  11.556   9.086   9.070  0.4314 -0.2024 -0.1194
  249CHOL   SM3 1983  11.678   9.016   9.298 -0.0832  0.0505 -0.3957
  249CHOL   SM4 1984  11.485   9.078   9.491 -0.0614  0.1440 -0.0843
  249CHOL   SM5 1985  11.630   9.034   9.718  0.1453 -0.4694  0.2482
  249CHOL   SM6 1986  11.440   8.904   9.423  0.0879 -0.0463  0.2694
  249CHOL   SM7 1987  11.404   9.133   9.871 -0.0982  0.1614 -0.1183
  249CHOL   SM8 1988  11.523   9.312  10.077 -0.0496 -0.3014  0.0146
  249CHOL   SM9 1989  11.675   9.455  10.307  0.0191 -0.2235  0.0170
  250CHOL   GL1 1990  12.438   2.961   8.901 -0.1513 -0.1146  0.2326
  250CHOL   SM2 1991  12.381   2.827   9.018  0.0912 -0.1947 -0.1946
  250CHOL   SM3 1992  12.227   2.815   9.226 -0.1780  0.0623 -0.0881
  250CHOL   SM4 1993  12.322   2.566   9.350  0.0807  0.1163  0.1122
  250CHOL   SM5 1994  12.129   2.517   9.516  0.1360  0.4123 -0.7489
  250CHOL   SM6 1995  12.441   2.708   9.417  0.2008 -0.1492 -0.0943
  250CHOL   SM7 1996  12.249   2.258   9.601  0.0956 -0.1096  0.3980
  250CHOL   SM8 1997  11.981   2.180   9.739  0.0921  0.1656 -0.0987
  250CHOL   SM9 1998  11.710   2.148   9.837  0.0568 -0.3876  0.2351
  251CHOL   GL1 1999   0.042   5.384   8.992 -0.1307  0.2064 -0.3186
  251CHOL   SM2 2000   0.074   5.357   9.160  0.0130  0.0000 -0.1063
  251CHOL   SM3 2001   0.084   5.172   9.349 -0.1758  0.0822 -0.3871
  251CHOL   SM4 2002   0.052   5.285   9.606 -0.0918  0.0521 -0.1460
  251CHOL   SM5 2003   0.120   5.082   9.762  0.2630 -0.4265  0.0573
  251CHOL   SM6 2004  -0.111   5.252   9.530 -0.0537 -0.0664  0.2601
  251CHOL   SM7 2005   0.094   5.245   9.999  0.2330 -0.6701  0.1244
  251CHOL   SM8 2006   0.304   5.465  10.038  0.2867  0.2716 -0.1993
  251CHOL   SM9 2007   0.480   5.543   9.885 -0.1367 -0.4171  0.0197
  252CHOL   GL1 2008   2.441   1.139   9.064  0.0763  0.1407 -0.1695
  252CHOL   SM2 2009   2.489   1.117   9.254  0.2684  0.3554  0.2071
  252CHOL   SM3 2010   2.304   1.066   9.445  0.0537 -0.0837  0.0840
  252CHOL   SM4 2011   2.403   1.195   9.678  0.1456 -0.2261 -0.0582
  252CHOL   SM5 2012   2.259   1.080   9.863  0.1446  0.0082 -0.2960
  252CHOL   SM6 2013   2.293   1.318   9.575  0.2536  0.1649 -0.2792
  252CHOL   SM7 2014   2.380   1.217  10.087  0.2642 -0.1019 -0.4803
  252CHOL   SM8 2015   2.238   1.406  10.258  0.0264  0.4774 -0.0148
  252CHOL   SM9 2016   2.139   1.628  10.325 -0.1951  0.0644  0.1822
  253CHOL   GL1 2017   9.050   9.439   9.271 -0.1873 -0.0410 -0.0883
  253CHOL   SM2 2018   8.987   9.434   9.437  0.0814 -0.0595  0.0442
  253CHOL   SM3 2019   8.803   9.492   9.599 -0.0114  0.2279  0.0033
  253CHOL   SM4 2020   8.874   9.409   9.868  0.0923  0.1469  0.0531
  253CHOL   SM5 2021   8.649   9.484   9.994  0.1364  0.1135  0.0239
  253CHOL   SM6 2022   8.978   9.573   9.848  0.2777 -0.3010 -0.0998
  253CHOL   SM7 2023   8.699   9.359  10.251 -0.4065 -0.6180 -0.1584
  253CHOL   SM8 2024   8.537   9.470  10.400  0.2481  0.5304 -0.2071
  253CHOL   SM9 2025   8.348   9.633  10.466 -0.3672 -0.1596  0.0109
  254CHOL   GL1 2026  13.508   1.804   9.301  0.2134  0.1071 -0.0194
  254CHOL   SM2 2027  13.456   1.791   9.455 -0.2306  0.2897  0.1864
  254CHOL   SM3 2028  13.247   1.736   9.622  0.2550 -0.3159 -0.1621
  254CHOL   SM4 2029  13.315   1.563   9.833  0.0744 -0.1395 -0.0676
  254CHOL   SM5 2030  13.100   1.566   9.984 -0.0349 -0.2303  0.4632
  254CHOL   SM6 2031  13.398   1.768   9.869 -0.1099  0.1802  0.1187
  254CHOL   SM7 2032  13.228   1.380  10.175  0.1543 -0.0863 -0.0857
  254CHOL   SM8 2033  13.041   1.203  10.282  0.1478 -0.2487 -0.3642
  254CHOL   SM9 2034  12.872   0.932  10.237  0.1724  0.0468 -0.1431
  255CHOL   GL1 2035  10.979  12.564   8.901 -0.0202  0.2136 -0.1513
  255CHOL   SM2 2036  11.020  12.520   9.064  0.3607  0.0525 -0.0789
  255CHOL   SM3 2037  10.919  12.549   9.321  0.2493 -0.1948  0.2080
  255CHOL   SM4 2038  11.151  12.578   9.488  0.1322 -0.2306  0.1609
  255CHOL   SM5 2039  11.043  12.560   9.729  0.1358 -0.1964  0.2134
  255CHOL   SM6 2040  11.124  12.753   9.405  0.4919  0.1691 -0.3231
  255CHOL   SM7 2041  11.287  12.596   9.871  0.0433 -0.1383 -0.3142
  255CHOL   SM8 2042  11.311  12.496  10.120  0.2567  0.1772 -0.0141
  255CHOL   SM9 2043  11.404  12.260  10.232 -0.0753  0.2308  0.2640
  256CHOL   GL1 2044  16.343  11.492   8.706 -0.0288 -0.0832 -0.1923
  256CHOL   SM2 2045  16.410  11.462   8.896  0.0715 -0.0385 -0.0533
  256CHOL   SM3 2046  16.259  11.496   9.110 -0.1472  0.2682  0.5022
  256CHOL   SM4 2047  16.453  11.569   9.309 -0.1447 -0.1232 -0.0137
  256CHOL   SM5 2048  16.308  11.535   9.523 -0.2326 -0.1331 -0.0890
  256CHOL   SM6 2049  16.407  11.724   9.206 -0.1001 -0.2167 -0.0539
  256CHOL   SM7 2050  16.512  11.584   9.722 -0.1240  0.1835  0.2050
  256CHOL   SM8 2051  16.370  11.793   9.914 -0.0874  0.1125  0.0341
  256CHOL   SM9 2052  16.203  11.935  10.140  0.0355 -0.1106  0.1389
  257CHOL   GL1 2053  13.884  14.464   9.037 -0.0071 -0.1024 -0.1125
  257CHOL   SM2 2054  13.884  14.405   9.193 -0.0696 -0.1456  0.1657
  257CHOL   SM3 2055  13.854  14.461   9.447  0.1575  0.0381  0.0672
  257CHOL   SM4 2056  13.801  14.211   9.582  0.0326 -0.2499  0.0998
  257CHOL   SM5 2057  13.808  14.308   9.832  0.0875  0.0471 -0.3545
  257CHOL   SM6 2058  13.999  14.205   9.527  0.1066  0.1882 -0.2282
  257CHOL   SM7 2059  13.771  14.067   9.971  0.4860  0.0980  0.3828
  257CHOL   SM8 2060  13.691  14.158  10.219  0.1844  0.0749  0.3798
  257CHOL   SM9 2061  13.668  14.372  10.386  0.0950 -0.1610 -0.2551
  258CHOL   GL1 2062   9.410  16.291   9.033 -0.0166  0.1204 -0.3795
  258CHOL   SM2 2063   9.424  16.173   9.179  0.2192  0.0743  0.4956
  258CHOL   SM3 2064   9.471  16.246   9.437 -0.5001  0.1389  0.1620
  258CHOL   SM4 2065   9.596  16.018   9.555  0.0889 -0.0149  0.0340
  258CHOL   SM5 2066   9.572  16.073   9.812  0.1137 -0.1032 -0.4795
  258CHOL   SM6 2067   9.733  16.115   9.471 -0.3000 -0.0681  0.1673
  258CHOL   SM7 2068   9.695  15.819   9.887  0.0282 -0.3866  0.3724
  258CHOL   SM8 2069   9.575  15.651  10.077  0.2539  0.3531 -0.2367
  258CHOL   SM9 2070   9.359  15.560  10.270  0.1060 -0.1525 -0.2542
  259POPC   CH1 2071  12.066   7.375   7.725  0.0381 -0.0851  0.2136
  259POPC   PH2 2072  12.351   7.063   7.883  0.0580 -0.0854  0.1466
  259POPC   GL3 2073  12.552   6.946   8.160 -0.2319  0.1356 -0.2397
  259POPC   E14 2074  12.371   6.720   8.317 -0.1459 -0.1465  0.3376
  259POPC   E25 2075  12.654   7.236   8.382 -0.0721  0.1797 -0.2171
  259POPC   S16 2076  12.458   6.372   8.506 -0.1007 -0.1568  0.2379
  259POPC   S17 2077  12.554   7.108   8.779 -0.3405  0.3656 -0.0520
  259POPC   SD8 2078  12.598   6.411   8.799 -0.0399 -0.1316 -0.0403
  259POPC   SD9 2079  12.537   7.235   9.074  0.1282  0.4505 -0.0551
  259POPC  SD10 2080  12.616   6.331   9.116 -0.3189 -0.1921 -0.0631
  259POPC  SD11 2081  12.488   7.274   9.386 -0.2960  0.2108  0.3224
  259POPC  SM12 2082  12.494   6.365   9.424  0.2090 -0.0717  0.0437
  259POPC  SM13 2083  12.541   7.159   9.664  0.0074  0.2745  0.0117
  259POPC  SM14 2084  12.484   6.308   9.758 -0.0591 -0.0130 -0.0491
  259POPC  SM15 2085  12.529   7.040   9.715 -0.1991  0.0509 -0.0072
  260POPC   CH1 2086  -0.141  15.957   8.096 -0.4789 -0.1005  0.0456
  260POPC   PH2 2087  -0.083  15.511   8.035  0.0067 -0.0031  0.1370
  260POPC   GL3 2088   0.111  15.423   8.269  0.0881 -0.1983 -0.4576
  260POPC   E14 2089  -0.017  15.138   8.417  0.0658 -0.0551  0.1367
  260POPC   E25 2090   0.314  15.587   8.504  0.1663  0.0914 -0.0357
  260POPC   S16 2091   0.144  15.199   8.757  0.1075  0.1812  0.1235
  260POPC   S17 2092   0.187  15.840   8.795  0.2146  0.1679  0.4949
  260POPC   SD8 2093   0.259  15.375   9.000  0.4210  0.2091  0.1323
  260POPC   SD9 2094  -0.068  15.978   8.941 -0.0239  0.0804 -0.3545
  260POPC  SD10 2095   0.298  15.384   9.324  0.0589 -0.1619  0.1486
  260POPC  SD11 2096   0.029  16.070   9.222  0.1158 -0.2419  0.3297
  260POPC  SM12 2097   0.249  15.318   9.636  0.0446 -0.3549  0.2162
  260POPC  SM13 2098  -0.155  16.091   9.476  0.1085  0.3054 -0.1990
  260POPC  SM14 2099   0.278  15.356   9.990 -0.1244  0.0541 -0.2778
  260POPC  SM15 2100  -0.194  16.039   9.570  0.0770 -0.1670 -0.1716
  261POPC   CH1 2101   7.249   8.439   7.799 -0.0954 -0.0093  0.0203
  261POPC   PH2 2102   7.146   8.065   8.050 -0.0509 -0.1560 -0.1624
  261POPC   GL3 2103   7.173   8.218   8.367  0.2172  0.0675  0.0415
  261POPC   E14 2104   6.879   8.207   8.541 -0.1362  0.0607  0.2336
  261POPC   E25 2105   7.409   8.367   8.619 -0.3584  0.0465 -0.1674
  261POPC   S16 2106   6.626   8.089   8.868  0.4623 -0.2865 -0.0234
  261POPC   S17 2107   7.234   8.244   8.930  0.0860 -0.0298  0.0900
  261POPC   SD8 2108   6.653   8.005   9.149  0.5800  0.0095 -0.0218
  261POPC   SD9 2109   7.206   8.124   9.213 -0.3538 -0.3895 -0.3545
  261POPC  SD10 2110   6.573   7.975   9.450 -0.1176  0.6428 -0.1094
  261POPC  SD11 2111   7.216   7.963   9.529 -0.0402  0.1760  0.2528
  261POPC  SM12 2112   6.651   8.070   9.772 -0.0340  0.2811 -0.1876
  261POPC  SM13 2113   7.172   7.870   9.820 -0.1127 -0.0473  0.0245
  261POPC  SM14 2114   6.556   8.270   9.998  0.2028  0.2024 -0.0094
  261POPC  SM15 2115   7.139   7.918   9.890 -0.1323 -0.3281  0.1084
  262POPC   CH1 2116  10.888  15.605   8.293 -0.0948  0.2271  0.0189
  262POPC   PH2 2117  10.686  15.290   8.528 -0.0801 -0.0046  0.2156
  262POPC   GL3 2118  10.600  14.975   8.482 -0.1364 -0.0588  0.3209
  262POPC   E14 2119  10.810  14.760   8.349  0.0923  0.0497 -0.0087
  262POPC   E25 2120  10.504  14.776   8.786 -0.0803 -0.1885  0.0331
  262POPC   S16 2121  10.951  14.517   8.657 -0.2230  0.1697 -0.1177
  262POPC   S17 2122  10.678  14.692   9.147 -0.2550 -0.1187  0.0299
  262POPC   SD8 2123  10.987  14.391   8.938 -0.1713 -0.1690  0.0994
  262POPC   SD9 2124  10.742  14.763   9.460  0.1539  0.3964 -0.0296
  262POPC  SD10 2125  10.944  14.264   9.236 -0.0401 -0.0854 -0.1949
  262POPC  SD11 2126  10.587  14.972   9.614  0.0919  0.3401  0.2168
  262POPC  SM12 2127  10.841  14.249   9.539 -0.0410 -0.2118 -0.1467
  262POPC  SM13 2128  10.556  15.257   9.777 -0.1617  0.2701  0.0978
  262POPC  SM14 2129  10.862  14.267   9.896  0.3172 -0.0967  0.1658
  262POPC  SM15 2130  10.542  15.322   9.721  0.1646 -0.1301 -0.0754
  263POPC   CH1 2131  13.373  15.171   7.769  0.0860 -0.0028 -0.1378
  263POPC   PH2 2132  13.090  14.845   7.880 -0.0759 -0.0455  0.1911
  263POPC   GL3 2133  13.009  15.001   8.165  0.3702 -0.0228  0.0252
  263POPC   E14 2134  13.061  15.311   8.267 -0.0414 -0.3564  0.1606
  263POPC   E25 2135  12.772  14.810   8.396 -0.0010 -0.2390 -0.5769
  263POPC   S16 2136  13.021  15.336   8.658 -0.0362 -0.2100  0.2763
  263POPC   S17 2137  12.782  14.550   8.718  0.0223  0.4128 -0.3296
  263POPC   SD8 2138  12.898  15.243   8.957 -0.2939 -0.0484 -0.2045
  263POPC   SD9 2139  12.899  14.536   9.031 -0.0877  0.2231  0.1108
  263POPC  SD10 2140  12.992  15.183   9.274  0.2028 -0.0974  0.0502
  263POPC  SD11 2141  12.881  14.598   9.342 -0.0364 -0.0800  0.1397
  263POPC  SM12 2142  13.134  15.124   9.576  0.0101  0.0332  0.1551
  263POPC  SM13 2143  12.873  14.588   9.679 -0.0620  0.3802  0.1043
  263POPC  SM14 2144  13.040  15.021   9.879 -0.0725  0.0230  0.1244
  263POPC  SM15 2145  12.845  14.518   9.741 -0.2501  0.5341  0.0431
  264POPC   CH1 2146  16.367  13.622   7.832 -0.4218  0.0169  0.0081
  264POPC   PH2 2147  16.752  13.600   8.055 -0.1988  0.2271 -0.0216
  264POPC   GL3 2148  16.829  13.637   8.402 -0.0639 -0.0790  0.3133
  264POPC   E14 2149  17.099  13.805   8.506  0.0345  0.0209  0.1603
  264POPC   E25 2150  16.851  13.377   8.676  0.0321 -0.2414  0.1928
  264POPC   S16 2151  17.107  13.984   8.861  0.1883 -0.2622  0.2487
  264POPC   S17 2152  16.716  13.288   9.038  0.0404  0.1260  0.1912
  264POPC   SD8 2153  17.048  14.328   8.919 -0.1856  0.0457 -0.1950
  264POPC   SD9 2154  16.615  13.122   9.335  0.0671 -0.3628 -0.3848
  264POPC  SD10 2155  17.185  14.515   9.183 -0.0592 -0.2697  0.0451
  264POPC  SD11 2156  16.479  13.002   9.620 -0.0200 -0.3286  0.0689
  264POPC  SM12 2157  17.381  14.526   9.436 -0.0851  0.0057  0.2221
  264POPC  SM13 2158  16.211  13.050   9.796 -0.3902 -0.2055 -0.1432
  264POPC  SM14 2159  17.483  14.428   9.735  0.0191  0.1173 -0.2209
  264POPC  SM15 2160  16.184  13.137   9.846 -0.1854  0.1927  0.2877
  265POPC   CH1 2161   1.694  10.986   7.775 -0.1009  0.2651  0.1843
  265POPC   PH2 2162   1.638  11.419   7.835  0.0084 -0.0904  0.1517
  265POPC   GL3 2163   1.413  11.602   8.031  0.0649  0.0595 -0.0256
  265POPC   E14 2164   1.263  11.909   8.030 -0.1130 -0.0462 -0.0559
  265POPC   E25 2165   1.200  11.483   8.310 -0.0107 -0.0374  0.1340
  265POPC   S16 2166   1.213  12.023   8.428  0.0251  0.0404  0.1652
  265POPC   S17 2167   1.183  11.591   8.663  0.0521  0.1152 -0.5107
  265POPC   SD8 2168   1.152  12.043   8.760  0.1488 -0.2228 -0.0089
  265POPC   SD9 2169   1.170  11.447   8.942  0.2380 -0.1198 -0.5987
  265POPC  SD10 2170   1.098  11.978   9.076  0.1241  0.1423 -0.0133
  265POPC  SD11 2171   1.069  11.339   9.246 -0.1992  0.4620  0.0838
  265POPC  SM12 2172   1.036  11.865   9.396 -0.3600 -0.0916  0.1439
  265POPC  SM13 2173   0.945  11.351   9.549 -0.2699 -0.1583 -0.0152
  265POPC  SM14 2174   0.941  11.843   9.738  0.1203 -0.2010 -0.1499
  265POPC  SM15 2175   0.888  11.404   9.626  0.4359  0.0980 -0.2021
  266POPC   CH1 2176   1.226   5.804   7.658  0.1658  0.2270  0.2394
  266POPC   PH2 2177   1.475   5.975   8.000 -0.2937  0.2014  0.2300
  266POPC   GL3 2178   1.396   6.110   8.308  0.4111  0.3780 -0.2522
  266POPC   E14 2179   1.075   6.084   8.357  0.3267 -0.1547 -0.0648
  266POPC   E25 2180   1.551   5.996   8.623 -0.1827 -0.4095 -0.2149
  266POPC   S16 2181   0.753   6.001   8.568  0.3976 -0.0380  0.4060
  266POPC   S17 2182   1.569   5.983   9.032 -0.0546 -0.1968  0.1036
  266POPC   SD8 2183   0.499   5.931   8.796  0.1861  0.0078 -0.1040
  266POPC   SD9 2184   1.395   5.977   9.317  0.0325  0.3328  0.2896
  266POPC  SD10 2185   0.412   6.075   9.052  0.0895  0.2066 -0.1189
  266POPC  SD11 2186   1.262   5.941   9.626  0.2887  0.1207 -0.2208
  266POPC  SM12 2187   0.249   5.845   9.267 -0.4305  0.1444 -0.0981
  266POPC  SM13 2188   1.160   5.849   9.923  0.3496 -0.5136  0.1268
  266POPC  SM14 2189   0.424   5.633   9.462  0.0035  0.3107 -0.1728
  266POPC  SM15 2190   1.161   5.841  10.005 -0.1944 -0.3429  0.1443
  267POPC   CH1 2191   1.333  15.607   7.835  0.0648  0.1666 -0.2680
  267POPC   PH2 2192   1.458  15.752   8.231  0.2466  0.1959 -0.0646
  267POPC   GL3 2193   1.347  15.941   8.516  0.3967  0.0449 -0.0765
  267POPC   E14 2194   1.307  16.263   8.514  0.3052  0.1268 -0.0129
  267POPC   E25 2195   1.101  15.774   8.768 -0.1197 -0.2023 -0.1680
  267POPC   S16 2196   1.418  16.546   8.825  0.4176  0.2065  0.0763
  267POPC   S17 2197   1.288  15.621   9.081  0.0309 -0.0805  0.3806
  267POPC   SD8 2198   1.408  16.804   9.028  0.0782  0.0745 -0.2697
  267POPC   SD9 2199   1.541  15.585   9.305 -0.3155 -0.4390  0.1370
  267POPC  SD10 2200   1.359  16.837   9.346 -0.1396  0.3313  0.0015
  267POPC  SD11 2201   1.681  15.782   9.545 -0.4072 -0.0425  0.0525
  267POPC  SM12 2202   1.367  16.760   9.692  0.0659 -0.3800  0.0773
  267POPC  SM13 2203   1.789  15.823   9.828 -0.2598  0.1605  0.2587
  267POPC  SM14 2204   1.356  16.669  10.030  0.1042 -0.1621  0.0113
  267POPC  SM15 2205   1.886  15.819   9.887  0.0548  0.1050  0.2645
  268POPC   CH1 2206   0.753  11.314   8.011 -0.0061  0.2266 -0.3831
  268POPC   PH2 2207   0.642  11.714   7.831 -0.3192 -0.0145  0.2489
  268POPC   GL3 2208   0.700  11.844   8.147 -0.2415  0.1247 -0.1369
  268POPC   E14 2209   0.732  12.133   8.310 -0.0816 -0.2598  0.0944
  268POPC   E25 2210   0.746  11.611   8.429 -0.0264 -0.0141 -0.0139
  268POPC   S16 2211   0.792  12.260   8.721 -0.0140  0.1014 -0.0965
  268POPC   S17 2212   0.788  11.734   8.817 -0.0907  0.3056  0.1347
  268POPC   SD8 2213   0.767  12.193   9.046 -0.4451 -0.2125  0.2556
  268POPC   SD9 2214   0.590  11.743   9.089 -0.0376  0.0263 -0.2822
  268POPC  SD10 2215   0.645  12.238   9.362 -0.0826 -0.3456  0.1113
  268POPC  SD11 2216   0.566  11.751   9.433 -0.0371  0.1644 -0.4224
  268POPC  SM12 2217   0.511  12.347   9.666  0.1669  0.2322  0.2960
  268POPC  SM13 2218   0.426  11.699   9.748 -0.0169  0.2865 -0.0431
  268POPC  SM14 2219   0.652  12.196   9.974  0.0192  0.2987  0.0995
  268POPC  SM15 2220   0.345  11.638   9.851  0.3541  0.0805  0.2139
  269POPC   CH1 2221  10.272  10.111   7.808 -0.2935  0.1324  0.0695
  269POPC   PH2 2222  10.308  10.522   7.927  0.0315 -0.0385 -0.0524
  269POPC   GL3 2223  10.195  10.566   8.256  0.0843  0.0097 -0.1188
  269POPC   E14 2224  10.278  10.390   8.500 -0.0078  0.1726 -0.2728
  269POPC   E25 2225  10.312  10.862   8.363 -0.7212 -0.0755  0.2407
  269POPC   S16 2226  10.441  10.252   8.799  0.5117  0.8465 -0.0820
  269POPC   S17 2227  10.455  10.818   8.739 -0.3536 -0.2108  0.0052
  269POPC   SD8 2228  10.737  10.285   8.985  0.2302 -0.0746 -0.1904
  269POPC   SD9 2229  10.538  10.852   9.069 -0.0587  0.2090  0.1752
  269POPC  SD10 2230  10.890  10.257   9.277  0.2153 -0.2451 -0.1472
  269POPC  SD11 2231  10.626  10.703   9.352  0.2314  0.2279  0.0004
  269POPC  SM12 2232  10.855  10.123   9.613 -0.2766  0.3660 -0.3256
  269POPC  SM13 2233  10.820  10.735   9.630 -0.4244  0.4061 -0.3195
  269POPC  SM14 2234  10.949  10.026   9.937 -0.2399 -0.0568  0.0690
  269POPC  SM15 2235  10.931  10.718   9.677 -0.1852  0.0967  0.1718
  270POPC   CH1 2236  10.382   0.313   7.255 -0.0765 -0.0987  0.0609
  270POPC   PH2 2237  10.370   0.076   7.644  0.2428 -0.1910  0.0016
  270POPC   GL3 2238  10.196   0.097   7.946  0.2459 -0.0144 -0.1204
  270POPC   E14 2239   9.890  -0.027   7.979 -0.1825  0.0555 -0.2111
  270POPC   E25 2240  10.210   0.373   8.164  0.0662 -0.0516 -0.1796
  270POPC   S16 2241   9.780  -0.103   8.373 -0.2089  0.0459 -0.1948
  270POPC   S17 2242  10.054   0.364   8.548 -0.2071  0.0895 -0.1184
  270POPC   SD8 2243   9.628   0.084   8.652 -0.0399 -0.0243  0.2824
  270POPC   SD9 2244  10.094   0.231   8.825  0.0771 -0.1504 -0.3355
  270POPC  SD10 2245   9.631   0.295   8.918 -0.2151 -0.1067 -0.1146
  270POPC  SD11 2246  10.067   0.364   9.150 -0.1749 -0.3520 -0.2886
  270POPC  SM12 2247   9.690   0.303   9.264  0.1051 -0.1957  0.2815
  270POPC  SM13 2248  10.169   0.412   9.447 -0.3679  0.0519  0.1325
  270POPC  SM14 2249   9.772   0.322   9.611  0.1543  0.1953  0.0513
  270POPC  SM15 2250  10.233   0.435   9.489 -0.3033 -0.3181 -0.1400
  271POPC   CH1 2251  13.821   5.661  12.211 -0.2907 -0.0143  0.1836
  271POPC   PH2 2252  13.850   5.810  11.765 -0.1947 -0.0233  0.0683
  271POPC   GL3 2253  13.804   6.158  11.770 -0.2293 -0.2234 -0.0745
  271POPC   E14 2254  13.992   6.371  11.949  0.0051  0.0715 -0.1307
  271POPC   E25 2255  13.806   6.395  11.445 -0.0841  0.0494 -0.0867
  271POPC   S16 2256  13.919   6.757  11.823 -0.6720 -0.0076  0.0080
  271POPC   S17 2257  13.960   6.731  11.336 -0.0076 -0.1171  0.2839
  271POPC   SD8 2258  13.777   7.000  11.651 -0.2724  0.2256 -0.1680
  271POPC   SD9 2259  13.999   6.838  11.030 -0.2119  0.1436  0.1470
  271POPC  SD10 2260  13.701   7.114  11.360  0.1379 -0.2144  0.0579
  271POPC  SD11 2261  14.217   6.898  10.803  0.0126 -0.0450  0.4726
  271POPC  SM12 2262  13.720   7.121  11.001 -0.3431  0.6660  0.0101
  271POPC  SM13 2263  14.475   7.090  10.611  0.0629 -0.4007  0.1380
  271POPC  SM14 2264  13.781   7.193  10.649  0.0593 -0.3199  0.1236
  271POPC  SM15 2265  14.573   7.143  10.594 -0.3902  0.2066  0.0140
  272POPC   CH1 2266   6.544   0.293   7.621 -0.1113 -0.0814  0.1465
  272POPC   PH2 2267   6.424   0.521   7.989  0.1597 -0.1492 -0.1099
  272POPC   GL3 2268   6.254   0.470   8.289  0.1775 -0.1392 -0.0568
  272POPC   E14 2269   5.932   0.406   8.291  0.0474 -0.5780 -0.0385
  272POPC   E25 2270   6.350   0.728   8.515 -0.0530  0.0771  0.0906
  272POPC   S16 2271   5.852   0.397   8.665 -0.2676  0.0358  0.0686
  272POPC   S17 2272   6.268   0.593   8.915  0.0006  0.1268  0.3018
  272POPC   SD8 2273   5.664   0.361   8.947  0.1597 -0.1427 -0.2457
  272POPC   SD9 2274   6.060   0.531   9.161 -0.2132  0.1175  0.3118
  272POPC  SD10 2275   5.571   0.363   9.275 -0.1515 -0.1204 -0.5798
  272POPC  SD11 2276   5.957   0.470   9.465  0.2553 -0.0063  0.0112
  272POPC  SM12 2277   5.613   0.259   9.595 -0.1086  0.0139 -0.0109
  272POPC  SM13 2278   5.930   0.507   9.796 -0.2994 -0.5003 -0.1590
  272POPC  SM14 2279   5.475   0.347   9.870 -0.0229 -0.2026  0.1145
  272POPC  SM15 2280   5.954   0.548   9.888 -0.4576 -0.2885  0.3296
  273POPC   CH1 2281  12.664  12.737   8.101 -0.1352  0.0509 -0.1202
  273POPC   PH2 2282  12.246  12.562   8.100  0.0017  0.2456  0.0664
  273POPC   GL3 2283  12.014  12.572   8.315  0.2518 -0.4001  0.1696
  273POPC   E14 2284  11.975  12.856   8.479 -0.1101  0.1464 -0.1479
  273POPC   E25 2285  12.017  12.275   8.536 -0.0343  0.0604  0.1870
  273POPC   S16 2286  11.678  12.966   8.802 -0.3504  0.2911  0.0541
  273POPC   S17 2287  11.907  12.145   8.900  0.2890  0.3487  0.0237
  273POPC   SD8 2288  11.621  13.214   9.046 -0.6062 -0.0350 -0.1887
  273POPC   SD9 2289  11.691  11.999   9.166  0.3279 -0.1637 -0.0272
  273POPC  SD10 2290  11.567  13.337   9.325 -0.0248 -0.1784 -0.3101
  273POPC  SD11 2291  11.662  12.068   9.502 -0.2636  0.2090  0.2878
  273POPC  SM12 2292  11.475  13.266   9.616  0.1392  0.2489  0.0073
  273POPC  SM13 2293  11.709  12.171   9.828 -0.4904  0.3803 -0.1164
  273POPC  SM14 2294  11.210  13.409   9.853 -0.1129 -0.0140 -0.2114
  273POPC  SM15 2295  11.673  12.212   9.910  0.2499 -0.1522  0.2299
  274POPC   CH1 2296  14.106   8.308   7.990 -0.0240 -0.1022  0.3180
  274POPC   PH2 2297  13.894   8.664   7.880  0.0538  0.0031  0.1295
  274POPC   GL3 2298  13.756   8.717   8.203 -0.2563 -0.0370  0.3886
  274POPC   E14 2299  13.644   9.008   8.334 -0.2523 -0.0393 -0.0594
  274POPC   E25 2300  13.890   8.475   8.435  0.1728  0.1205  0.0550
  274POPC   S16 2301  13.725   9.379   8.317  0.0546  0.2226 -0.1067
  274POPC   S17 2302  13.672   8.197   8.658  0.1879  0.0578  0.0113
  274POPC   SD8 2303  13.665   9.662   8.514 -0.0118  0.1789  0.1486
  274POPC   SD9 2304  13.653   8.136   8.974  0.2157 -0.1539 -0.0558
  274POPC  SD10 2305  13.645   9.860   8.798 -0.0628 -0.1844  0.1447
  274POPC  SD11 2306  13.604   8.070   9.296 -0.0469 -0.0504  0.1088
  274POPC  SM12 2307  13.807   9.962   9.054 -0.1680  0.1572  0.0822
  274POPC  SM13 2308  13.590   8.126   9.654 -0.1369  0.0429  0.0219
  274POPC  SM14 2309  13.841  10.022   9.369  0.3050 -0.1465  0.2341
  274POPC  SM15 2310  13.600   8.176   9.743  0.1877  0.0086 -0.0251
  275POPC   CH1 2311   9.893   3.037   8.103 -0.0248  0.1601  0.0862
  275POPC   PH2 2312  10.110   3.299   8.327 -0.2165 -0.0765 -0.0054
  275POPC   GL3 2313  10.211   3.596   8.185 -0.6317 -0.0374  0.1438
  275POPC   E14 2314   9.985   3.708   7.967  0.0105  0.1484 -0.2361
  275POPC   E25 2315  10.117   3.675   8.515  0.1732  0.2953 -0.0353
  275POPC   S16 2316   9.703   3.960   8.083 -0.1572  0.2628 -0.2065
  275POPC   S17 2317  10.265   3.545   8.824 -0.2413  0.0959 -0.0463
  275POPC   SD8 2318   9.556   4.181   8.329  0.2375  0.0412  0.1589
  275POPC   SD9 2319  10.398   3.248   8.878 -0.1154 -0.0023 -0.1991
  275POPC  SD10 2320   9.623   4.306   8.657  0.0593 -0.1709 -0.0592
  275POPC  SD11 2321  10.463   3.141   9.196 -0.1001  0.5680  0.2760
  275POPC  SM12 2322   9.787   4.486   8.899 -0.3502  0.2708  0.2395
  275POPC  SM13 2323  10.675   2.969   9.360  0.3609  0.3106  0.2141
  275POPC  SM14 2324   9.950   4.725   9.117  0.1575  0.1772  0.0630
  275POPC  SM15 2325  10.712   2.990   9.462  0.1068  0.5201 -0.2539
  276POPC   CH1 2326  16.179   1.429   7.736  0.1434 -0.2356 -0.0495
  276POPC   PH2 2327  16.431   1.451   8.085  0.1624 -0.0546  0.0958
  276POPC   GL3 2328  16.541   1.314   8.374  0.0926 -0.5242  0.1114
  276POPC   E14 2329  16.865   1.330   8.344  0.2917  0.3885  0.0376
  276POPC   E25 2330  16.592   1.433   8.706 -0.0467  0.0529 -0.0549
  276POPC   S16 2331  17.072   1.458   8.657  0.2772  0.2484 -0.0776
  276POPC   S17 2332  16.663   1.337   9.070 -0.1249 -0.3175  0.0470
  276POPC   SD8 2333  17.296   1.266   8.811 -0.2251 -0.0001 -0.2075
  276POPC   SD9 2334  16.757   1.163   9.339 -0.1526  0.2907 -0.0763
  276POPC  SD10 2335  17.410   1.173   9.093 -0.1434  0.3416 -0.1141
  276POPC  SD11 2336  16.761   1.053   9.641  0.0030 -0.3191  0.0624
  276POPC  SM12 2337  17.284   1.205   9.371 -0.1992  0.6342  0.0257
  276POPC  SM13 2338  16.800   1.105   9.999 -0.5923 -0.2942  0.0509
  276POPC  SM14 2339  17.302   1.158   9.727  0.0763  0.1406 -0.2041
  276POPC  SM15 2340  16.814   1.111  10.121 -0.0863 -0.0453  0.0914
  277POPC   CH1 2341   2.035  14.494   7.540  0.0433  0.0669  0.1735
  277POPC   PH2 2342   2.024  14.865   7.806  0.0568  0.0775 -0.1873
  277POPC   GL3 2343   2.189  14.841   8.109 -0.1897  0.4102  0.0995
  277POPC   E14 2344   2.234  14.524   8.181  0.1482  0.2208  0.2061
  277POPC   E25 2345   2.079  15.063   8.426  0.1936 -0.1751 -0.0402
  277POPC   S16 2346   2.394  14.256   8.443 -0.0981 -0.0811 -0.4079
  277POPC   S17 2347   2.108  15.020   8.798  0.3963 -0.0538 -0.2174
  277POPC   SD8 2348   2.523  14.148   8.759 -0.0097 -0.1754  0.3883
  277POPC   SD9 2349   2.222  14.867   9.092 -0.1914 -0.0483  0.1291
  277POPC  SD10 2350   2.424  14.187   9.069  0.1101 -0.3600 -0.0472
  277POPC  SD11 2351   2.200  14.786   9.424  0.1340 -0.1991 -0.1717
  277POPC  SM12 2352   2.308  14.290   9.350  0.0031 -0.0865  0.2868
  277POPC  SM13 2353   2.376  14.734   9.722 -0.5582  0.0653 -0.4673
  277POPC  SM14 2354   2.219  14.118   9.660  0.0541 -0.0940 -0.4796
  277POPC  SM15 2355   2.401  14.668   9.818  0.3389  0.0171  0.2227
  278POPC   CH1 2356   5.585   3.168   8.373  0.0859  0.3052 -0.0667
  278POPC   PH2 2357   5.233   2.934   8.536  0.0221 -0.2235  0.0858
  278POPC   GL3 2358   5.015   3.194   8.591 -0.2503 -0.2512  0.0556
  278POPC   E14 2359   4.963   3.495   8.434  0.1631 -0.0921 -0.1911
  278POPC   E25 2360   5.113   3.328   8.915 -0.1508  0.1757  0.0947
  278POPC   S16 2361   4.848   3.862   8.580  0.0937  0.2260 -0.0939
  278POPC   S17 2362   5.185   3.629   9.136  0.3538  0.4187  0.1787
  278POPC   SD8 2363   4.688   3.861   8.879  0.4698  0.0977 -0.2975
  278POPC   SD9 2364   5.178   3.926   9.253  0.0897 -0.1682  0.1378
  278POPC  SD10 2365   4.648   3.778   9.187  0.0710 -0.2758  0.0271
  278POPC  SD11 2366   5.209   4.083   9.537  0.1400 -0.0540  0.2011
  278POPC  SM12 2367   4.721   3.749   9.521 -0.3079  0.0080  0.5346
  278POPC  SM13 2368   5.368   4.201   9.811  0.0095  0.1211  0.1574
  278POPC  SM14 2369   4.774   3.850   9.845  0.0153  0.0574 -0.2102
  278POPC  SM15 2370   5.346   4.220   9.883 -0.0540 -0.4646  0.1616
  279POPC   CH1 2371   8.794   6.245   7.876 -0.2335  0.4553  0.2453
  279POPC   PH2 2372   9.216   6.316   7.835  0.1301  0.0454  0.0426
  279POPC   GL3 2373   9.433   6.417   8.113  0.2192 -0.1909  0.3186
  279POPC   E14 2374   9.490   6.740   8.180  0.2409 -0.2014 -0.0462
  279POPC   E25 2375   9.391   6.221   8.429 -0.1104  0.3716  0.2666
  279POPC   S16 2376   9.562   6.922   8.554  0.1944 -0.1900  0.1253
  279POPC   S17 2377   9.160   5.936   8.705 -0.1202  0.1057  0.1031
  279POPC   SD8 2378   9.753   7.004   8.773  0.4995  0.3368 -0.0144
  279POPC   SD9 2379   8.891   5.994   8.886 -0.0973  0.2481 -0.2700
  279POPC  SD10 2380   9.770   7.099   9.094  0.0898 -0.0427  0.0317
  279POPC  SD11 2381   8.740   6.006   9.189 -0.2337  0.2024  0.0247
  279POPC  SM12 2382   9.681   7.005   9.388 -0.2037 -0.3267 -0.1458
  279POPC  SM13 2383   8.813   6.147   9.488 -0.0605 -0.3162  0.0143
  279POPC  SM14 2384   9.541   7.015   9.686 -0.0635 -0.1898 -0.1013
  279POPC  SM15 2385   8.838   6.123   9.566 -0.3618  0.3624  0.1540
  280POPC   CH1 2386   6.041  14.315   7.896  0.1820 -0.0352  0.0153
  280POPC   PH2 2387   6.413  14.348   8.153  0.0151  0.1367  0.1096
  280POPC   GL3 2388   6.294  14.059   8.304  0.1074  0.0618 -0.4984
  280POPC   E14 2389   6.031  13.860   8.219  0.1487 -0.1542 -0.2916
  280POPC   E25 2390   6.430  14.169   8.619 -0.2942 -0.3670 -0.0028
  280POPC   S16 2391   5.929  13.696   8.535  0.0275 -0.1087 -0.1068
  280POPC   S17 2392   6.595  14.108   8.975  0.4925 -0.2749 -0.0502
  280POPC   SD8 2393   5.827  13.835   8.822 -0.0278 -0.1030 -0.0526
  280POPC   SD9 2394   6.739  14.031   9.230  0.1350  0.0444  0.5501
  280POPC  SD10 2395   5.854  13.917   9.156  0.1411  0.2700  0.1648
  280POPC  SD11 2396   6.855  14.082   9.519  0.2172  0.0321 -0.0679
  280POPC  SM12 2397   5.924  13.877   9.512  0.0538  0.1826  0.1633
  280POPC  SM13 2398   7.030  13.997   9.774  0.2116  0.0644  0.0230
  280POPC  SM14 2399   5.918  13.988   9.831  0.0937  0.2786  0.3809
  280POPC  SM15 2400   7.100  13.939   9.784  0.1698  0.2120 -0.0370
  281POPC   CH1 2401   8.645   1.807   7.988 -0.0526  0.1449 -0.4067
  281POPC   PH2 2402   8.242   1.928   7.822  0.2075 -0.1998  0.4303
  281POPC   GL3 2403   8.156   1.983   8.150 -0.1347 -0.1554  0.1221
  281POPC   E14 2404   8.313   1.783   8.370 -0.1371 -0.2874 -0.1763
  281POPC   E25 2405   7.764   1.879   8.199  0.1633 -0.2426 -0.0655
  281POPC   S16 2406   8.233   1.544   8.740  0.1215 -0.0383 -0.2546
  281POPC   S17 2407   7.579   1.850   8.607  0.1852  0.0418  0.3489
  281POPC   SD8 2408   8.301   1.552   9.067  0.0263  0.6319  0.0263
  281POPC   SD9 2409   7.656   2.031   8.894 -0.5398 -0.2825  0.2696
  281POPC  SD10 2410   8.526   1.591   9.316  0.1507  0.0078 -0.5840
  281POPC  SD11 2411   7.651   2.243   9.163 -0.1457 -0.0388  0.1671
  281POPC  SM12 2412   8.790   1.445   9.484 -0.0168  0.1430 -0.0131
  281POPC  SM13 2413   7.570   2.444   9.408  0.2766  0.1294 -0.0755
  281POPC  SM14 2414   9.069   1.581   9.708  0.1255  0.0529  0.0516
  281POPC  SM15 2415   7.560   2.442   9.488 -0.1566 -0.0598  0.0176
  282POPC   CH1 2416   9.497   8.359   8.013  0.2813 -0.2792  0.0151
  282POPC   PH2 2417   9.308   8.749   8.178 -0.1371  0.2054  0.1473
  282POPC   GL3 2418   9.250   8.590   8.476 -0.0658  0.0443 -0.1727
  282POPC   E14 2419   9.191   8.274   8.519  0.0374  0.1793 -0.1866
  282POPC   E25 2420   9.563   8.683   8.639  0.0383 -0.0790  0.1182
  282POPC   S16 2421   9.136   7.953   8.749  0.2207 -0.1024 -0.3620
  282POPC   S17 2422   9.692   8.385   8.823  0.0154  0.0038  0.0895
  282POPC   SD8 2423   9.039   7.809   9.027 -0.2283 -0.6565  0.2162
  282POPC   SD9 2424   9.543   8.150   9.064 -0.0008  0.4681  0.2679
  282POPC  SD10 2425   9.113   7.680   9.303 -0.1232 -0.1766 -0.0224
  282POPC  SD11 2426   9.517   7.976   9.362  0.2649 -0.0425  0.0327
  282POPC  SM12 2427   9.312   7.502   9.508 -0.0149 -0.1484 -0.1071
  282POPC  SM13 2428   9.690   7.885   9.634  0.1747 -0.2056 -0.3265
  282POPC  SM14 2429   9.401   7.547   9.815 -0.1017 -0.2275 -0.0100
  282POPC  SM15 2430   9.747   7.868   9.730 -0.1883 -0.1051  0.0134
  283POPC   CH1 2431   6.856  12.107   8.013  0.1800  0.1839 -0.0472
  283POPC   PH2 2432   7.107  11.788   8.153  0.2592 -0.0526  0.0693
  283POPC   GL3 2433   7.115  11.564   8.442 -0.1401  0.2556  0.3405
  283POPC   E14 2434   6.871  11.393   8.538 -0.1188 -0.0336 -0.1186
  283POPC   E25 2435   7.277  11.602   8.763  0.2335  0.2205  0.0783
  283POPC   S16 2436   6.641  11.349   8.831 -0.0617 -0.1755 -0.0147
  283POPC   S17 2437   7.297  11.855   9.023 -0.5646  0.1850 -0.1369
  283POPC   SD8 2438   6.697  11.262   9.159  0.0230 -0.3712  0.3686
  283POPC   SD9 2439   7.326  11.921   9.329 -0.2367 -0.1152  0.0838
  283POPC  SD10 2440   6.773  11.290   9.473  0.4563  0.4246 -0.1431
  283POPC  SD11 2441   7.548  11.923   9.571  0.3618 -0.0603 -0.2955
  283POPC  SM12 2442   6.792  11.446   9.732  0.1342  0.1362 -0.1040
  283POPC  SM13 2443   7.712  12.060   9.829  0.5445  0.1381 -0.0902
  283POPC  SM14 2444   6.934  11.569  10.050  0.2166  0.0923  0.0231
  283POPC  SM15 2445   7.712  12.129   9.919  0.0172 -0.0969 -0.0928
  284POPC   CH1 2446   9.727  11.044   8.203  0.2367 -0.3096 -0.0083
  284POPC   PH2 2447   9.319  11.018   8.226 -0.0195 -0.1312  0.3328
  284POPC   GL3 2448   9.064  11.084   8.448 -0.0553 -0.2468  0.2312
  284POPC   E14 2449   9.091  11.223   8.749 -0.0584 -0.2251  0.0213
  284POPC   E25 2450   8.831  10.804   8.471  0.1287 -0.1242 -0.0406
  284POPC   S16 2451   9.066  11.545   8.943  0.1127  0.0889  0.1302
  284POPC   S17 2452   8.809  10.768   8.909 -0.1064  0.1059  0.0347
  284POPC   SD8 2453   8.985  11.781   9.168 -0.3677  0.2743 -0.3660
  284POPC   SD9 2454   8.953  10.669   9.187 -0.0103  0.1448 -0.1523
  284POPC  SD10 2455   8.958  11.899   9.472  0.0629 -0.3174  0.2729
  284POPC  SD11 2456   9.000  10.784   9.507  0.0265  0.0931  0.2393
  284POPC  SM12 2457   9.068  11.900   9.743 -0.0084 -0.2617 -0.4457
  284POPC  SM13 2458   8.973  11.013   9.703  0.0853 -0.1286  0.2411
  284POPC  SM14 2459   9.106  11.993  10.061  0.1015 -0.2533  0.1507
  284POPC  SM15 2460   8.953  11.048   9.798  0.2510 -0.1173  0.1585
  285POPE   HH1 2461   0.799  10.253  12.272  0.3003  0.2026  0.0415
  285POPE   PH2 2462   0.474  10.279  12.214  0.0522  0.1244  0.0712
  285POPE   GL3 2463   0.318  10.451  11.966  0.1700  0.2035  0.0248
  285POPE   E14 2464   0.537  10.626  11.755  0.1457 -0.1158  0.0114
  285POPE   E25 2465   0.092  10.237  11.755 -0.0123  0.2026 -0.1606
  285POPE   S16 2466   0.525  10.555  11.356  0.5390  0.0765 -0.0827
  285POPE   S17 2467   0.013  10.151  11.377  0.0301 -0.2319 -0.1830
  285POPE   SD8 2468   0.409  10.332  11.105  0.2337 -0.3323  0.0029
  285POPE   SD9 2469  -0.104  10.038  11.051  0.1317  0.2756  0.0216
  285POPE  SD10 2470   0.363  10.291  10.764 -0.0540 -0.2142 -0.1104
  285POPE  SD11 2471  -0.111   9.918  10.733  0.1547  0.4063 -0.0165
  285POPE  SM12 2472   0.369  10.451  10.474 -0.1518 -0.4145  0.2353
  285POPE  SM13 2473  -0.019   9.943  10.422 -0.4473 -0.0044  0.2735
  285POPE  SM14 2474   0.282  10.521  10.146 -0.0343 -0.0595 -0.3036
  285POPE  SM15 2475  -0.046   9.982  10.361  0.3374  0.2098  0.1207
  286POPE   HH1 2476  11.713   5.158  11.901 -0.1396  0.0120 -0.1239
  286POPE   PH2 2477  11.393   5.154  11.855 -0.2005  0.0031  0.0139
  286POPE   GL3 2478  11.426   5.312  11.543  0.1986  0.4860 -0.3102
  286POPE   E14 2479  11.713   5.460  11.551 -0.2272 -0.3071  0.0347
  286POPE   E25 2480  11.334   5.039  11.309 -0.0441 -0.0320  0.2658
  286POPE   S16 2481  12.027   5.492  11.271  0.1015 -0.0042 -0.0166
  286POPE   S17 2482  11.464   4.780  10.984  0.1698  0.1514  0.3448
  286POPE   SD8 2483  12.240   5.691  11.082  0.0196 -0.2623 -0.3854
  286POPE   SD9 2484  11.740   4.753  10.784 -0.0002  0.3508  0.5730
  286POPE  SD10 2485  12.351   5.889  10.825 -0.2277  0.0570 -0.1926
  286POPE  SD11 2486  11.962   4.909  10.606  0.1604  0.1392  0.4791
  286POPE  SM12 2487  12.338   5.995  10.498 -0.4169 -0.2214 -0.3654
  286POPE  SM13 2488  12.108   4.959  10.311 -0.3788 -0.0706  0.2090
  286POPE  SM14 2489  12.386   5.873  10.167  0.1352 -0.3284  0.0853
  286POPE  SM15 2490  12.156   5.009  10.256 -0.0952 -0.1476 -0.1876
  287POPE   HH1 2491   5.371  10.083  12.122 -0.0484  0.2234 -0.1383
  287POPE   PH2 2492   5.299   9.811  11.931  0.3435 -0.0353 -0.0162
  287POPE   GL3 2493   5.100  10.005  11.783 -0.4347  0.0019 -0.2590
  287POPE   E14 2494   5.273  10.177  11.539  0.2131 -0.2947  0.1372
  287POPE   E25 2495   4.744   9.926  11.689  0.0115  0.0235  0.1348
  287POPE   S16 2496   5.271  10.087  11.169  0.0060  0.1442  0.2810
  287POPE   S17 2497   4.704  10.149  11.308  0.0578 -0.0450 -0.0957
  287POPE   SD8 2498   5.090  10.294  10.972  0.5623  0.0681 -0.1707
  287POPE   SD9 2499   4.600  10.122  11.039 -0.1599 -0.1635 -0.2766
  287POPE  SD10 2500   4.928  10.351  10.688 -0.1347  0.2127  0.0314
  287POPE  SD11 2501   4.542  10.152  10.731 -0.1021  0.3391 -0.0812
  287POPE  SM12 2502   4.855  10.182  10.407 -0.0364 -0.3904  0.0059
  287POPE  SM13 2503   4.357  10.175  10.449  0.1932 -0.1337 -0.3169
  287POPE  SM14 2504   5.026  10.267  10.117 -0.2810 -0.0376  0.1752
  287POPE  SM15 2505   4.283  10.163  10.367 -0.0816  0.2352  0.1299
  288POPE   HH1 2506   8.607  11.581  12.077 -0.0107  0.5474 -0.2241
  288POPE   PH2 2507   8.842  11.772  12.136  0.1684  0.1598 -0.1266
  288POPE   GL3 2508   8.847  11.869  11.779 -0.1745 -0.2777 -0.1602
  288POPE   E14 2509   8.942  11.673  11.531  0.0082 -0.3429 -0.0540
  288POPE   E25 2510   9.083  12.112  11.713 -0.5091 -0.0954  0.0830
  288POPE   S16 2511   8.990  11.795  11.215 -0.1478  0.3948  0.0734
  288POPE   S17 2512   9.167  12.359  11.356 -0.0565  0.0326 -0.3519
  288POPE   SD8 2513   8.884  11.929  10.971  0.0895  0.2495  0.2262
  288POPE   SD9 2514   9.066  12.577  11.110 -0.1844 -0.0507  0.0023
  288POPE  SD10 2515   8.967  12.224  10.832 -0.0996  0.0908 -0.1725
  288POPE  SD11 2516   8.955  12.698  10.830  0.0961  0.1627  0.0546
  288POPE  SM12 2517   9.084  12.340  10.533 -0.1682 -0.1709  0.1553
  288POPE  SM13 2518   9.042  12.838  10.544 -0.2960 -0.1043 -0.0739
  288POPE  SM14 2519   9.335  12.550  10.363  0.1181 -0.1189  0.1977
  288POPE  SM15 2520   8.995  12.869  10.467 -0.1434 -0.0584  0.3612
  289POPE   HH1 2521  10.732  12.046  12.195  0.3408 -0.2113 -0.2200
  289POPE   PH2 2522  10.566  11.812  12.039  0.1331  0.1472  0.0555
  289POPE   GL3 2523  10.678  11.613  11.790  0.1631  0.1720  0.1993
  289POPE   E14 2524  10.402  11.631  11.600  0.0223 -0.1915  0.0951
  289POPE   E25 2525  11.028  11.715  11.624 -0.0418 -0.1862  0.1802
  289POPE   S16 2526  10.091  11.527  11.328 -0.3798 -0.1675  0.3212
  289POPE   S17 2527  11.070  11.830  11.259 -0.1671  0.5058  0.2356
  289POPE   SD8 2528   9.855  11.424  11.081  0.2819  0.0984 -0.1710
  289POPE   SD9 2529  11.076  11.896  10.944  0.3069  0.0088  0.4042
  289POPE  SD10 2530   9.746  11.312  10.837 -0.4326  0.0610  0.0147
  289POPE  SD11 2531  10.960  11.797  10.656 -0.1484 -0.0240  0.0777
  289POPE  SM12 2532   9.688  11.405  10.496  0.3353  0.0000 -0.0679
  289POPE  SM13 2533  10.976  11.706  10.389 -0.6861  0.0996  0.2231
  289POPE  SM14 2534   9.683  11.528  10.210  0.3235  0.0576  0.0825
  289POPE  SM15 2535  10.919  11.698  10.284 -0.0345  0.0965  0.2064
  290POPE   HH1 2536  10.950   1.480  11.420 -0.1154  0.1191  0.0553
  290POPE   PH2 2537  10.795   1.774  11.481 -0.0006  0.1798  0.1599
  290POPE   GL3 2538  10.917   1.994  11.227  0.2546  0.3434  0.2735
  290POPE   E14 2539  10.638   2.151  11.131 -0.3141 -0.1989  0.2090
  290POPE   E25 2540  11.029   1.705  11.020 -0.3229  0.1694 -0.0636
  290POPE   S16 2541  10.470   2.060  10.899  0.0771  0.0211 -0.1611
  290POPE   S17 2542  11.181   1.641  10.662  0.0872 -0.1166  0.0942
  290POPE   SD8 2543  10.153   2.051  10.781 -0.0473  0.1058  0.0814
  290POPE   SD9 2544  11.041   1.807  10.424 -0.2342 -0.0634  0.3695
  290POPE  SD10 2545   9.932   1.888  10.556  0.1286  0.0915  0.1245
  290POPE  SD11 2546  11.023   1.944  10.135  0.1232  0.4541 -0.0815
  290POPE  SM12 2547  10.102   1.726  10.320 -0.1442 -0.1488 -0.0160
  290POPE  SM13 2548  11.034   2.162   9.893  0.0914 -0.1795 -0.5250
  290POPE  SM14 2549  10.035   1.725   9.979  0.1793 -0.5461  0.2123
  290POPE  SM15 2550  10.999   2.240   9.866  0.3347 -0.0369  0.0263
  291POPE   HH1 2551   7.376   2.706  11.969  0.0721  0.1616 -0.1647
  291POPE   PH2 2552   7.679   2.636  11.892 -0.0458 -0.0903  0.3265
  291POPE   GL3 2553   7.583   2.343  11.764  0.3662  0.1586  0.1583
  291POPE   E14 2554   7.326   2.422  11.573  0.0597  0.0352 -0.1177
  291POPE   E25 2555   7.830   2.271  11.534 -0.1698  0.1946 -0.0791
  291POPE   S16 2556   7.067   2.353  11.278  0.1316 -0.0353 -0.2041
  291POPE   S17 2557   8.080   2.392  11.217 -0.2127 -0.1320  0.1782
  291POPE   SD8 2558   6.777   2.378  11.067  0.3362 -0.1541  0.2083
  291POPE   SD9 2559   8.215   2.302  10.909  0.2756  0.2207  0.1318
  291POPE  SD10 2560   6.639   2.341  10.780  0.3054  0.3388 -0.3395
  291POPE  SD11 2561   8.220   2.295  10.585  0.1436 -0.2081  0.2415
  291POPE  SM12 2562   6.624   2.217  10.438 -0.4833 -0.0360  0.0504
  291POPE  SM13 2563   8.335   2.197  10.300  0.2855  0.0624 -0.1937
  291POPE  SM14 2564   6.556   2.316  10.119  0.3655 -0.0331 -0.0189
  291POPE  SM15 2565   8.369   2.150  10.218 -0.0607 -0.1586  0.1189
  292POPE   HH1 2566   7.523   0.700  12.028 -0.0694 -0.5884  0.4811
  292POPE   PH2 2567   7.744   0.939  11.968 -0.0389  0.1725  0.3247
  292POPE   GL3 2568   7.570   1.153  11.811  0.0631  0.2441 -0.1957
  292POPE   E14 2569   7.695   1.404  11.630  0.0679 -0.0293 -0.1318
  292POPE   E25 2570   7.424   1.051  11.502  0.2136 -0.1883  0.0366
  292POPE   S16 2571   7.594   1.534  11.254  0.1738  0.0584  0.0996
  292POPE   S17 2572   7.546   0.708  11.299 -0.0521  0.0154 -0.0146
  292POPE   SD8 2573   7.317   1.511  11.064 -0.2737  0.2862 -0.0201
  292POPE   SD9 2574   7.614   0.477  11.079  0.0387  0.3420  0.1148
  292POPE  SD10 2575   7.193   1.500  10.742 -0.2153 -0.0951  0.3191
  292POPE  SD11 2576   7.509   0.364  10.771 -0.1577  0.2773 -0.1315
  292POPE  SM12 2577   6.965   1.651  10.519 -0.1719  0.1878 -0.1388
  292POPE  SM13 2578   7.598   0.363  10.434 -0.0965 -0.0520  0.2393
  292POPE  SM14 2579   6.917   1.901  10.246  0.0956  0.1989 -0.1022
  292POPE  SM15 2580   7.577   0.372  10.335  0.0902 -0.0918  0.1902
  293POPE   HH1 2581  12.541  17.197  11.759 -0.0025 -0.0132  0.1585
  293POPE   PH2 2582  12.291  17.320  11.925  0.1722 -0.3639  0.2134
  293POPE   GL3 2583  12.006  17.225  11.789 -0.1402 -0.7165 -0.0467
  293POPE   E14 2584  11.881  16.917  11.734  0.0912  0.2760  0.0795
  293POPE   E25 2585  12.019  17.292  11.437  0.2634 -0.1062 -0.1462
  293POPE   S16 2586  11.946  16.659  11.454 -0.3069  0.0027  0.0842
  293POPE   S17 2587  11.815  17.177  11.094 -0.3439  0.0645  0.2992
  293POPE   SD8 2588  11.918  16.456  11.146  0.3326  0.2698 -0.1831
  293POPE   SD9 2589  11.838  16.892  10.884  0.1236  0.0786  0.0652
  293POPE  SD10 2590  12.025  16.438  10.826  0.2327 -0.1380  0.1250
  293POPE  SD11 2591  11.611  16.813  10.637 -0.1867  0.2985 -0.1220
  293POPE  SM12 2592  12.112  16.704  10.615  0.2651  0.0758  0.2735
  293POPE  SM13 2593  11.565  16.797  10.295 -0.0996 -0.4109  0.1201
  293POPE  SM14 2594  12.171  16.893  10.332 -0.1780  0.4000 -0.4657
  293POPE  SM15 2595  11.653  16.847  10.250  0.1112 -0.2032 -0.1945
  294POPE   HH1 2596   4.206   5.718  12.002  0.0322 -0.0343 -0.0056
  294POPE   PH2 2597   3.969   5.938  11.974  0.1264 -0.1266  0.0835
  294POPE   GL3 2598   3.753   5.905  11.743 -0.2187 -0.1043  0.5227
  294POPE   E14 2599   3.727   6.179  11.579  0.1460  0.0214 -0.1388
  294POPE   E25 2600   3.946   5.645  11.626 -0.0093 -0.0942  0.2079
  294POPE   S16 2601   3.487   6.157  11.275  0.2318 -0.1211 -0.1431
  294POPE   S17 2602   4.045   5.601  11.212 -0.0130 -0.0467  0.0584
  294POPE   SD8 2603   3.338   6.243  10.986  0.3936  0.4673 -0.0529
  294POPE   SD9 2604   3.909   5.482  10.931 -0.1748  0.2478 -0.2842
  294POPE  SD10 2605   3.162   6.228  10.727 -0.4352  0.2390  0.1879
  294POPE  SD11 2606   3.827   5.310  10.680 -0.3216  0.0742  0.0556
  294POPE  SM12 2607   3.208   6.358  10.402 -0.3100 -0.0166  0.0241
  294POPE  SM13 2608   3.821   5.236  10.344 -0.2330 -0.0500  0.1555
  294POPE  SM14 2609   3.197   6.349  10.072 -0.2991  0.0273 -0.2207
  294POPE  SM15 2610   3.786   5.233  10.249  0.0129  0.4375  0.0101
  295POPE   HH1 2611   4.702   6.019  11.915  0.0165 -0.0782  0.1673
  295POPE   PH2 2612   4.512   6.167  12.142  0.0540  0.0000  0.1183
  295POPE   GL3 2613   4.278   6.326  11.987 -0.3187  0.0469 -0.2132
  295POPE   E14 2614   4.127   6.632  11.976  0.2073  0.0460 -0.1228
  295POPE   E25 2615   4.335   6.238  11.648  0.4696  0.1516 -0.2503
  295POPE   S16 2616   4.069   6.666  11.583 -0.2428  0.5215  0.0559
  295POPE   S17 2617   4.574   6.397  11.386 -0.0016 -0.0090 -0.1752
  295POPE   SD8 2618   3.995   6.497  11.324  0.0421 -0.1587 -0.0728
  295POPE   SD9 2619   4.717   6.432  11.055 -0.0025  0.0441  0.0679
  295POPE  SD10 2620   3.848   6.429  11.039  0.3441  0.0866  0.2279
  295POPE  SD11 2621   4.925   6.521  10.823  0.1179  0.0574 -0.3587
  295POPE  SM12 2622   3.711   6.439  10.739  0.5407 -0.0729  0.1515
  295POPE  SM13 2623   5.054   6.732  10.591 -0.0462  0.0057  0.1323
  295POPE  SM14 2624   3.667   6.496  10.420  0.1921  0.0269 -0.4049
  295POPE  SM15 2625   5.158   6.798  10.549  0.4157 -0.2029  0.1317
  296POPE   HH1 2626   7.659  14.181  12.322  0.2119  0.0937  0.0790
  296POPE   PH2 2627   7.553  14.159  12.024 -0.1362  0.0455 -0.2679
  296POPE   GL3 2628   7.587  14.439  11.794 -0.2232 -0.0129  0.2335
  296POPE   E14 2629   7.859  14.604  11.840  0.0784 -0.0091 -0.0975
  296POPE   E25 2630   7.442  14.406  11.479 -0.0311 -0.0289  0.1474
  296POPE   S16 2631   8.055  14.709  11.502  0.0063  0.1061 -0.1911
  296POPE   S17 2632   7.182  14.448  11.207  0.0652 -0.0629  0.0235
  296POPE   SD8 2633   7.825  14.761  11.236 -0.2071 -0.0751  0.0669
  296POPE   SD9 2634   7.068  14.522  10.934  0.0511 -0.0685 -0.2479
  296POPE  SD10 2635   7.712  14.945  11.006 -0.1713  0.3718 -0.0478
  296POPE  SD11 2636   7.141  14.562  10.624 -0.1544  0.1381  0.3464
  296POPE  SM12 2637   7.752  15.187  10.792  0.0322 -0.0389 -0.2260
  296POPE  SM13 2638   7.233  14.628  10.304  0.0505 -0.0609  0.1137
  296POPE  SM14 2639   7.904  15.314  10.510 -0.1289 -0.0128 -0.0860
  296POPE  SM15 2640   7.276  14.634  10.199  0.2108 -0.1130 -0.1640
  297POPE   HH1 2641   1.025  14.711  12.042  0.2100 -0.1064  0.2783
  297POPE   PH2 2642   1.138  14.413  11.998  0.0148 -0.0841 -0.2293
  297POPE   GL3 2643   1.009  14.209  11.768  0.1789 -0.1835  0.0934
  297POPE   E14 2644   0.713  14.124  11.680 -0.0315  0.2180 -0.1650
  297POPE   E25 2645   1.290  14.069  11.598 -0.0455 -0.0115  0.1279
  297POPE   S16 2646   0.440  14.121  11.400  0.2236 -0.1845  0.1692
  297POPE   S17 2647   1.156  14.166  11.173  0.3350  0.2517 -0.0551
  297POPE   SD8 2648   0.167  14.283  11.264 -0.1680  0.0481 -0.2106
  297POPE   SD9 2649   0.966  14.264  10.897 -0.2353  0.0482  0.2089
  297POPE  SD10 2650   0.015  14.355  10.999 -0.1690  0.2057  0.0119
  297POPE  SD11 2651   0.764  14.335  10.622 -0.1889  0.0613  0.3093
  297POPE  SM12 2652  -0.061  14.529  10.723 -0.4511 -0.2434 -0.1327
  297POPE  SM13 2653   0.725  14.563  10.333 -0.4695  0.0467  0.0853
  297POPE  SM14 2654   0.029  14.726  10.435  0.2597 -0.0102 -0.0783
  297POPE  SM15 2655   0.714  14.561  10.258 -0.6147 -0.1323  0.1337
  298POPE   HH1 2656   5.162   6.413  12.021  0.0136  0.3355  0.1298
  298POPE   PH2 2657   4.935   6.357  11.786  0.3184  0.1856 -0.0611
  298POPE   GL3 2658   4.902   6.685  11.735  0.0622  0.0490  0.2080
  298POPE   E14 2659   4.721   6.895  11.915  0.2279  0.0505  0.0335
  298POPE   E25 2660   4.994   6.843  11.406  0.0287  0.1312  0.2310
  298POPE   S16 2661   4.749   7.262  11.753 -0.1501 -0.4652 -0.0318
  298POPE   S17 2662   5.381   6.755  11.280  0.1185  0.1705  0.0380
  298POPE   SD8 2663   4.787   7.353  11.470 -0.1541  0.1907 -0.0091
  298POPE   SD9 2664   5.485   6.938  11.047 -0.0800 -0.2668  0.0283
  298POPE  SD10 2665   4.712   7.264  11.169  0.3730 -0.1556  0.1380
  298POPE  SD11 2666   5.660   6.993  10.794 -0.0799 -0.1385  0.3143
  298POPE  SM12 2667   4.709   6.964  11.012 -0.2633 -0.6905  0.0205
  298POPE  SM13 2668   5.565   6.954  10.463 -0.2262  0.1699  0.0269
  298POPE  SM14 2669   4.530   6.893  10.749  0.0756  0.0071  0.2754
  298POPE  SM15 2670   5.547   6.974  10.370 -0.0716  0.1423 -0.8847
  299POPE   HH1 2671   5.626   6.760  12.521 -0.0829 -0.1532  0.0716
  299POPE   PH2 2672   5.359   6.629  12.386 -0.2008 -0.1053 -0.0130
  299POPE   GL3 2673   5.324   6.834  12.090  0.2095 -0.0235 -0.0646
  299POPE   E14 2674   5.386   7.169  12.056  0.1951  0.1705  0.0781
  299POPE   E25 2675   5.335   6.780  11.717 -0.0575 -0.2430 -0.0091
  299POPE   S16 2676   5.414   7.488  11.786  0.1858 -0.0498 -0.0222
  299POPE   S17 2677   5.255   6.421  11.512  0.0521 -0.3067 -0.4848
  299POPE   SD8 2678   5.253   7.722  11.577  0.3824  0.1341  0.0497
  299POPE   SD9 2679   5.193   6.233  11.229  0.2198  0.6378 -0.2380
  299POPE  SD10 2680   5.213   7.742  11.233  0.0349  0.1947 -0.1738
  299POPE  SD11 2681   5.100   6.065  10.939 -0.0886  0.0505  0.3037
  299POPE  SM12 2682   5.312   7.798  10.920 -0.2168  0.0124  0.1262
  299POPE  SM13 2683   5.081   6.044  10.571 -0.4390 -0.1925  0.0108
  299POPE  SM14 2684   5.309   7.810  10.580  0.3031 -0.0025  0.2629
  299POPE  SM15 2685   5.045   5.988  10.491  0.0048 -0.1083 -0.0230
  300POPE   HH1 2686  15.170   5.976  12.210 -0.1606 -0.0565 -0.0661
  300POPE   PH2 2687  15.412   5.853  12.040 -0.2144  0.0664 -0.0505
  300POPE   GL3 2688  15.436   5.598  11.835  0.1270  0.0547  0.0626
  300POPE   E14 2689  15.257   5.319  11.748 -0.0206  0.0212  0.0669
  300POPE   E25 2690  15.523   5.740  11.541  0.1232  0.0954  0.0674
  300POPE   S16 2691  15.310   5.180  11.383  0.2506 -0.2514 -0.2391
  300POPE   S17 2692  15.507   5.959  11.213  0.1362  0.1368  0.0978
  300POPE   SD8 2693  15.470   5.314  11.128 -0.1831  0.1175 -0.0106
  300POPE   SD9 2694  15.508   5.998  10.874 -0.1438  0.1553 -0.1829
  300POPE  SD10 2695  15.390   5.547  10.909 -0.0191 -0.3952  0.0579
  300POPE  SD11 2696  15.586   6.209  10.661 -0.0603  0.7584 -0.0044
  300POPE  SM12 2697  15.275   5.645  10.592 -0.0195 -0.4528  0.3555
  300POPE  SM13 2698  15.697   6.418  10.396 -0.5222 -0.2054  0.0793
  300POPE  SM14 2699  15.078   5.799  10.378  0.0570  0.0799 -0.1708
  300POPE  SM15 2700  15.724   6.471  10.290 -0.1842  0.3984 -0.2144
  301POPE   HH1 2701  16.721  13.713  11.951  0.0468 -0.1057  0.2523
  301POPE   PH2 2702  16.516  13.859  11.764  0.1223 -0.0456 -0.0590
  301POPE   GL3 2703  16.226  13.798  11.948 -0.1122 -0.0625  0.0619
  301POPE   E14 2704  15.997  14.008  12.043  0.0328 -0.0556 -0.1282
  301POPE   E25 2705  15.985  13.697  11.714  0.0645  0.0913 -0.0955
  301POPE   S16 2706  15.719  14.129  11.810  0.2888  0.2913 -0.0968
  301POPE   S17 2707  16.117  13.620  11.335 -0.1972  0.2125  0.1811
  301POPE   SD8 2708  15.694  14.040  11.487 -0.1148 -0.1560 -0.1147
  301POPE   SD9 2709  16.174  13.566  10.997  0.0214 -0.1483 -0.0097
  301POPE  SD10 2710  15.543  14.118  11.208 -0.2491  0.2772  0.0750
  301POPE  SD11 2711  16.140  13.553  10.656  0.2129  0.0486  0.0961
  301POPE  SM12 2712  15.504  14.102  10.854 -0.0885  0.1634  0.0134
  301POPE  SM13 2713  16.235  13.485  10.357  0.3521  0.0253  0.3119
  301POPE  SM14 2714  15.393  14.122  10.540 -0.3548 -0.2233 -0.0127
  301POPE  SM15 2715  16.171  13.390  10.300  0.0378 -0.0418 -0.2948
  302POPE   HH1 2716   9.366  10.700  11.955  0.0891 -0.1192  0.1058
  302POPE   PH2 2717   9.207  10.873  12.211  0.2527 -0.0721  0.1311
  302POPE   GL3 2718   8.915  10.972  12.072 -0.3448  0.2792 -0.2254
  302POPE   E14 2719   8.838  11.268  11.924 -0.0429  0.1862 -0.0141
  302POPE   E25 2720   8.941  10.817  11.729 -0.1713  0.0874  0.1041
  302POPE   S16 2721   8.794  11.242  11.562  0.2693 -0.1141 -0.0128
  302POPE   S17 2722   8.944  10.834  11.325  0.1215  0.3941 -0.1048
  302POPE   SD8 2723   8.560  11.333  11.292  0.3756  0.0248  0.1958
  302POPE   SD9 2724   8.856  11.008  11.055  0.2710 -0.1104 -0.2585
  302POPE  SD10 2725   8.599  11.447  11.014  0.1671 -0.0816  0.2499
  302POPE  SD11 2726   8.793  11.049  10.726 -0.0198  0.0820 -0.1569
  302POPE  SM12 2727   8.768  11.535  10.726  0.5663 -0.1469 -0.0171
  302POPE  SM13 2728   8.584  11.074  10.454 -0.4492  0.0303  0.2268
  302POPE  SM14 2729   8.744  11.572  10.409  0.0635  0.0782  0.0181
  302POPE  SM15 2730   8.594  11.075  10.378 -0.0793 -0.0505 -0.0481
  303POPE   HH1 2731   8.655   5.312  11.765 -0.1339  0.0956  0.1661
  303POPE   PH2 2732   8.604   5.340  11.440 -0.0547  0.1074  0.0903
  303POPE   GL3 2733   8.802   5.601  11.319 -0.3801  0.0793  0.0677
  303POPE   E14 2734   8.624   5.911  11.339 -0.0196  0.0399  0.0041
  303POPE   E25 2735   8.991   5.599  10.998  0.2800 -0.3014 -0.3526
  303POPE   S16 2736   8.540   5.801  10.991 -0.1221 -0.2544 -0.3189
  303POPE   S17 2737   8.906   5.594  10.612 -0.0637  0.0687 -0.0051
  303POPE   SD8 2738   8.232   5.797  10.849 -0.2855  0.3086  0.1788
  303POPE   SD9 2739   8.639   5.722  10.448 -0.2283  0.1289 -0.2144
  303POPE  SD10 2740   8.083   5.604  10.636 -0.0145  0.1104  0.1650
  303POPE  SD11 2741   8.398   5.710  10.204 -0.3941 -0.1286 -0.1910
  303POPE  SM12 2742   7.897   5.533  10.373 -0.0700 -0.3199 -0.1298
  303POPE  SM13 2743   8.166   5.750   9.979 -0.0263 -0.1469 -0.1282
  303POPE  SM14 2744   7.854   5.343  10.089  0.0946 -0.1451  0.2752
  303POPE  SM15 2745   8.081   5.742   9.916 -0.0940  0.0933 -0.1563
  304POPE   HH1 2746   2.829  12.474  12.119  0.3874 -0.4061  0.0574
  304POPE   PH2 2747   3.141  12.504  12.114 -0.2563 -0.0471 -0.1808
  304POPE   GL3 2748   3.277  12.656  11.831  0.1580 -0.0264  0.3286
  304POPE   E14 2749   3.530  12.459  11.730  0.0502  0.3098 -0.2994
  304POPE   E25 2750   3.133  12.539  11.497  0.0080 -0.1274 -0.1014
  304POPE   S16 2751   3.673  12.414  11.352 -0.0807 -0.1205  0.1602
  304POPE   S17 2752   2.846  12.697  11.294  0.3125 -0.1435  0.0820
  304POPE   SD8 2753   3.518  12.308  11.045 -0.1613 -0.2251 -0.0276
  304POPE   SD9 2754   2.794  12.846  11.001  0.0216 -0.1236  0.0030
  304POPE  SD10 2755   3.605  12.149  10.791 -0.2789  0.0317 -0.1194
  304POPE  SD11 2756   2.860  12.868  10.671  0.0864  0.1448  0.0081
  304POPE  SM12 2757   3.539  11.998  10.508 -0.0282  0.3960  0.4632
  304POPE  SM13 2758   2.951  13.034  10.399 -0.0074 -0.2656 -0.1255
  304POPE  SM14 2759   3.355  11.945  10.238 -0.0525  0.2632  0.3796
  304POPE  SM15 2760   2.903  13.048  10.309  0.0885 -0.0206 -0.1060
  305POPE   HH1 2761  15.094  15.742  11.906  0.2928 -0.0518  0.2661
  305POPE   PH2 2762  14.885  15.503  11.861  0.0349  0.1337  0.0484
  305POPE   GL3 2763  14.679  15.540  11.593 -0.2014 -0.1519  0.0990
  305POPE   E14 2764  14.360  15.437  11.565  0.0492 -0.1972  0.2562
  305POPE   E25 2765  14.816  15.705  11.326 -0.2943  0.3789 -0.2679
  305POPE   S16 2766  14.332  15.364  11.194 -0.0555  0.1017  0.0706
  305POPE   S17 2767  14.891  15.978  11.035  0.1841  0.0207  0.2138
  305POPE   SD8 2768  14.084  15.320  10.969 -0.1669  0.0123  0.0795
  305POPE   SD9 2769  14.865  16.158  10.765 -0.1837  0.3961  0.2475
  305POPE  SD10 2770  14.025  15.231  10.672 -0.0351 -0.0434  0.2954
  305POPE  SD11 2771  14.966  16.071  10.441  0.1087  0.1410  0.0345
  305POPE  SM12 2772  14.122  15.318  10.343 -0.1312 -0.3184 -0.0610
  305POPE  SM13 2773  14.998  16.032  10.102 -0.3603 -0.3847  0.1134
  305POPE  SM14 2774  14.250  15.456  10.045 -0.1766 -0.1978 -0.1763
  305POPE  SM15 2775  14.943  16.034  10.017 -0.3864 -0.0803 -0.2114
  306POPE   HH1 2776  12.436   3.506  12.053 -0.2766 -0.1472 -0.7473
  306POPE   PH2 2777  12.284   3.716  11.859  0.0408  0.0399  0.0937
  306POPE   GL3 2778  12.049   3.577  11.664 -0.0305  0.2615 -0.0229
  306POPE   E14 2779  11.994   3.264  11.574  0.2325 -0.2186 -0.3161
  306POPE   E25 2780  12.022   3.849  11.460  0.0181 -0.1423  0.1028
  306POPE   S16 2781  11.684   3.110  11.344 -0.0231  0.2036  0.1421
  306POPE   S17 2782  11.906   4.157  11.227 -0.1534  0.0553 -0.0057
  306POPE   SD8 2783  11.508   3.059  10.999  0.1188 -0.0049  0.1751
  306POPE   SD9 2784  12.036   4.074  10.944  0.4406  0.0406 -0.1799
  306POPE  SD10 2785  11.588   3.038  10.667  0.3380  0.1698 -0.0961
  306POPE  SD11 2786  11.996   4.138  10.637 -0.1085 -0.0267  0.2807
  306POPE  SM12 2787  11.828   3.110  10.401  0.6233  0.2548 -0.0670
  306POPE  SM13 2788  11.958   4.384  10.397  0.1009  0.2871  0.3061
  306POPE  SM14 2789  11.932   3.075  10.063  0.3252  0.0264  0.0093
  306POPE  SM15 2790  11.958   4.397  10.288 -0.1394 -0.3519  0.0758
  307POPE   HH1 2791   0.712  11.905  11.977 -0.4305  0.1274  0.0619
  307POPE   PH2 2792   1.019  11.762  11.994  0.3115 -0.0668  0.0554
  307POPE   GL3 2793   1.226  11.919  11.760  0.1363  0.3540  0.0072
  307POPE   E14 2794   1.473  12.136  11.818 -0.0250 -0.1884 -0.0034
  307POPE   E25 2795   1.181  12.073  11.418 -0.0983  0.2274 -0.3644
  307POPE   S16 2796   1.672  12.126  11.472 -0.1152 -0.1724  0.2189
  307POPE   S17 2797   1.378  11.852  11.110 -0.0690  0.0298  0.0781
  307POPE   SD8 2798   1.819  12.219  11.167  0.3932  0.0652 -0.0486
  307POPE   SD9 2799   1.628  11.892  10.926 -0.3517  0.1263 -0.1844
  307POPE  SD10 2800   1.934  12.400  10.927 -0.1810 -0.3558 -0.1667
  307POPE  SD11 2801   1.816  12.000  10.667  0.2768 -0.1904 -0.5187
  307POPE  SM12 2802   2.028  12.617  10.650  0.4220  0.3523  0.1616
  307POPE  SM13 2803   1.927  12.199  10.428  0.4706 -0.4097 -0.1050
  307POPE  SM14 2804   1.993  12.654  10.308 -0.0775 -0.0376 -0.1559
  307POPE  SM15 2805   1.944  12.183  10.349 -0.2581 -0.2762  0.0746
  308POPE   HH1 2806   8.946   2.772  11.775 -0.6121  0.0063 -0.3039
  308POPE   PH2 2807   8.975   2.463  11.794  0.0694  0.1633 -0.0465
  308POPE   GL3 2808   8.971   2.237  11.504  0.0059 -0.1199  0.0593
  308POPE   E14 2809   8.796   1.960  11.529 -0.0967 -0.0093 -0.0651
  308POPE   E25 2810   9.187   2.139  11.273 -0.1068 -0.0715  0.4619
  308POPE   S16 2811   8.543   1.689  11.374  0.0635  0.2024 -0.0964
  308POPE   S17 2812   9.077   2.011  10.913 -0.2054 -0.1124  0.5870
  308POPE   SD8 2813   8.582   1.492  11.121 -0.0582  0.2297 -0.2794
  308POPE   SD9 2814   8.928   1.840  10.673  0.4871  0.0411  0.1847
  308POPE  SD10 2815   8.721   1.494  10.815  0.1415  0.2716  0.0519
  308POPE  SD11 2816   8.871   1.701  10.362  0.0151  0.1168  0.3371
  308POPE  SM12 2817   8.947   1.372  10.617 -0.1255  0.2616 -0.2310
  308POPE  SM13 2818   8.820   1.763  10.038  0.0183  0.2162 -0.2424
  308POPE  SM14 2819   9.127   1.388  10.330 -0.2218  0.2389  0.0544
  308POPE  SM15 2820   8.773   1.810   9.965 -0.1587  0.0387 -0.1455
  309POPE   HH1 2821   2.826   8.586  12.089  0.3355 -0.2075  0.0221
  309POPE   PH2 2822   2.860   8.915  12.072 -0.1427 -0.0231 -0.0212
  309POPE   GL3 2823   3.177   9.046  11.961  0.0071  0.1711  0.5492
  309POPE   E14 2824   3.423   8.840  11.970 -0.0551  0.1268  0.2505
  309POPE   E25 2825   3.228   9.189  11.641  0.1293 -0.2436 -0.0279
  309POPE   S16 2826   3.716   8.763  11.669 -0.1029  0.0750  0.3239
  309POPE   S17 2827   2.972   9.192  11.294  0.2897 -0.4135 -0.1387
  309POPE   SD8 2828   3.892   8.934  11.413 -0.1890 -0.2422 -0.1108
  309POPE   SD9 2829   2.921   9.132  10.983 -0.0520  0.0141  0.0306
  309POPE  SD10 2830   3.945   8.991  11.091  0.2696 -0.1553  0.1478
  309POPE  SD11 2831   2.993   9.004  10.706 -0.1498 -0.3632 -0.4735
  309POPE  SM12 2832   3.858   9.074  10.781  0.2488 -0.0584  0.1076
  309POPE  SM13 2833   3.027   9.051  10.371 -0.0451  0.2403 -0.2976
  309POPE  SM14 2834   3.858   9.098  10.429 -0.1163  0.0387 -0.4367
  309POPE  SM15 2835   3.045   9.041  10.278  0.1032 -0.3021 -0.4614
  310POPE   HH1 2836   8.903   4.848  11.584 -0.1799 -0.1322 -0.0401
  310POPE   PH2 2837   8.596   4.891  11.695  0.0648  0.2560  0.2694
  310POPE   GL3 2838   8.468   4.589  11.787  0.2146 -0.1656 -0.0324
  310POPE   E14 2839   8.711   4.414  11.637  0.3084 -0.2258  0.2593
  310POPE   E25 2840   8.107   4.618  11.840  0.2937 -0.1734 -0.0987
  310POPE   S16 2841   8.850   4.508  11.252 -0.1825  0.0996  0.0218
  310POPE   S17 2842   7.829   4.796  11.544  0.1255  0.1278 -0.0447
  310POPE   SD8 2843   9.116   4.546  11.023  0.1726  0.1167 -0.0648
  310POPE   SD9 2844   7.899   4.760  11.213  0.1375  0.1850  0.2532
  310POPE  SD10 2845   9.237   4.620  10.726 -0.4276  0.2892  0.1624
  310POPE  SD11 2846   7.955   4.571  10.929  0.0301 -0.0589 -0.2823
  310POPE  SM12 2847   9.187   4.744  10.369  0.2159 -0.2254  0.1859
  310POPE  SM13 2848   7.763   4.562  10.606 -0.1022  0.3582 -0.1654
  310POPE  SM14 2849   9.087   4.605  10.078 -0.4787 -0.0223 -0.1587
  310POPE  SM15 2850   7.789   4.513  10.517  0.0086 -0.3731 -0.0192
  311POPE   HH1 2851  13.288  11.161  11.863  0.2197  0.0237 -0.0792
  311POPE   PH2 2852  13.397  11.453  11.753 -0.1215  0.3525  0.1527
  311POPE   GL3 2853  13.103  11.621  11.668 -0.4171 -0.0633  0.0620
  311POPE   E14 2854  12.959  11.351  11.544 -0.1570  0.0542  0.1595
  311POPE   E25 2855  13.204  11.777  11.350  0.0488  0.0080 -0.3553
  311POPE   S16 2856  13.026  11.103  11.253 -0.0868  0.0729 -0.6048
  311POPE   S17 2857  13.399  11.806  10.959  0.1829  0.0153 -0.2131
  311POPE   SD8 2858  12.848  10.828  11.146 -0.0956 -0.1322  0.3129
  311POPE   SD9 2859  13.453  12.014  10.676 -0.2388  0.0652  0.0494
  311POPE  SD10 2860  12.744  10.728  10.844  0.1566  0.0660  0.2112
  311POPE  SD11 2861  13.351  12.064  10.343 -0.0074 -0.0202 -0.3058
  311POPE  SM12 2862  12.634  10.778  10.575 -0.0608  0.1650  0.1460
  311POPE  SM13 2863  13.271  11.845  10.066 -0.1699  0.0587 -0.1163
  311POPE  SM14 2864  12.518  10.823  10.249  0.1644  0.1196  0.3198
  311POPE  SM15 2865  13.320  11.809  10.003  0.0450 -0.3826  0.0987
  312POPE   HH1 2866  11.390  12.430  11.907 -0.3958 -0.2176 -0.0172
  312POPE   PH2 2867  11.394  12.714  12.049 -0.0851 -0.3743  0.2424
  312POPE   GL3 2868  11.403  12.954  11.806 -0.0311  0.1595 -0.0230
  312POPE   E14 2869  11.295  12.838  11.512 -0.1148 -0.1413  0.0072
  312POPE   E25 2870  11.086  13.149  11.732  0.1461 -0.3801  0.2583
  312POPE   S16 2871  11.252  12.922  11.116  0.0734 -0.3202  0.0211
  312POPE   S17 2872  11.031  13.211  11.336 -0.0637  0.2919  0.0260
  312POPE   SD8 2873  11.345  12.824  10.815 -0.0612  0.3895 -0.4550
  312POPE   SD9 2874  11.059  13.265  11.001  0.3508  0.1250 -0.3309
  312POPE  SD10 2875  11.372  12.722  10.538  0.0172  0.2440  0.3876
  312POPE  SD11 2876  11.038  13.192  10.669  0.4528  0.0772 -0.1108
  312POPE  SM12 2877  11.161  12.843  10.316 -0.1394  0.0957  0.0986
  312POPE  SM13 2878  10.955  13.282  10.354  0.0174  0.0132 -0.3181
  312POPE  SM14 2879  11.071  12.947  10.008  0.2014  0.2571 -0.3597
  312POPE  SM15 2880  10.934  13.338  10.277  0.1127 -0.2153 -0.2542
  313POPE   HH1 2881  11.854   1.955  11.684 -0.1095  0.1240 -0.0727
  313POPE   PH2 2882  11.605   2.107  11.534 -0.1997  0.0574 -0.1223
  313POPE   GL3 2883  11.733   2.386  11.370 -0.0200 -0.1652 -0.3498
  313POPE   E14 2884  11.636   2.578  11.120 -0.0814  0.1258 -0.1720
  313POPE   E25 2885  12.052   2.247  11.317 -0.1369 -0.0897 -0.0289
  313POPE   S16 2886  11.594   2.557  10.764  0.1226 -0.0517  0.0971
  313POPE   S17 2887  12.268   2.284  10.975 -0.2054 -0.0014  0.2908
  313POPE   SD8 2888  11.563   2.632  10.419 -0.1387  0.0667 -0.1797
  313POPE   SD9 2889  12.453   2.118  10.769  0.2415 -0.0190 -0.0121
  313POPE  SD10 2890  11.737   2.556  10.143  0.6186  0.4246  0.2482
  313POPE  SD11 2891  12.370   2.134  10.468  0.2899 -0.3231  0.0669
  313POPE  SM12 2892  12.056   2.538  10.025  0.1888  0.2615  0.1046
  313POPE  SM13 2893  12.427   2.216  10.127  0.1528 -0.2254 -0.0461
  313POPE  SM14 2894  12.319   2.692   9.916  0.0830 -0.0866 -0.1847
  313POPE  SM15 2895  12.440   2.219  10.026  0.1951 -0.0381  0.2563
  314POPE   HH1 2896  12.453  11.916  11.970 -0.0805 -0.1221 -0.1819
  314POPE   PH2 2897  12.536  12.218  11.914 -0.1253  0.0183 -0.1067
  314POPE   GL3 2898  12.487  12.274  11.569 -0.1043  0.2640 -0.3203
  314POPE   E14 2899  12.400  12.577  11.535 -0.1945 -0.3395 -0.3306
  314POPE   E25 2900  12.608  12.196  11.270 -0.1480 -0.0622  0.1443
  314POPE   S16 2901  12.294  12.895  11.384 -0.0853 -0.0722 -0.0405
  314POPE   S17 2902  12.629  11.961  10.918 -0.0793  0.0603 -0.2162
  314POPE   SD8 2903  12.251  12.982  11.094 -0.1570  0.0028  0.1209
  314POPE   SD9 2904  12.795  11.856  10.674 -0.1415 -0.0614 -0.2282
  314POPE  SD10 2905  12.296  13.175  10.823 -0.0231 -0.1589 -0.0862
  314POPE  SD11 2906  12.829  11.756  10.369  0.1316  0.0103 -0.1138
  314POPE  SM12 2907  12.187  13.354  10.561  0.1999 -0.0325 -0.2068
  314POPE  SM13 2908  12.787  11.942  10.068 -0.0626  0.3551 -0.1018
  314POPE  SM14 2909  12.294  13.427  10.250  0.0002  0.1511  0.1242
  314POPE  SM15 2910  12.800  12.003   9.995  0.1621  0.2243 -0.1692
  315POPE   HH1 2911  15.763   6.473  12.167 -0.0603  0.3977  0.1465
  315POPE   PH2 2912  15.470   6.314  12.225 -0.1987  0.1360 -0.2377
  315POPE   GL3 2913  15.249   6.434  11.992  0.1617 -0.3006  0.1538
  315POPE   E14 2914  15.037   6.671  11.994  0.1904 -0.1448  0.2192
  315POPE   E25 2915  15.242   6.350  11.621 -0.0114 -0.1904 -0.2778
  315POPE   S16 2916  14.698   6.825  11.785  0.0772 -0.1236 -0.3360
  315POPE   S17 2917  15.094   6.559  11.296 -0.2211  0.5676 -0.5507
  315POPE   SD8 2918  14.767   6.970  11.488 -0.0416  0.2462  0.4076
  315POPE   SD9 2919  15.074   6.417  11.012 -0.1175  0.0675  0.0448
  315POPE  SD10 2920  14.749   6.924  11.140 -0.1297 -0.4463  0.1912
  315POPE  SD11 2921  15.160   6.310  10.720 -0.0494  0.1163 -0.0372
  315POPE  SM12 2922  14.777   6.827  10.799  0.0711 -0.0595  0.1383
  315POPE  SM13 2923  15.218   6.221  10.428  0.1266 -0.2487 -0.1827
  315POPE  SM14 2924  14.655   6.596  10.555 -0.0025 -0.2224 -0.0622
  315POPE  SM15 2925  15.276   6.218  10.318 -0.3628 -0.3199  0.1320
  316POPE   HH1 2926   7.850  13.651  12.053 -0.1902 -0.0654  0.2639
  316POPE   PH2 2927   8.177  13.586  12.060  0.0519 -0.0334 -0.2228
  316POPE   GL3 2928   8.305  13.417  11.779 -0.3351  0.1162  0.3332
  316POPE   E14 2929   8.325  13.463  11.466  0.0454  0.1921  0.1944
  316POPE   E25 2930   8.220  13.052  11.747  0.0996 -0.0497  0.1599
  316POPE   S16 2931   8.568  13.486  11.145 -0.2472  0.1634 -0.2972
  316POPE   S17 2932   8.402  12.761  11.525  0.1894  0.0412  0.0767
  316POPE   SD8 2933   8.678  13.271  10.905 -0.3595 -0.0071  0.3475
  316POPE   SD9 2934   8.436  12.580  11.263  0.1583  0.2540 -0.0392
  316POPE  SD10 2935   8.687  13.211  10.562 -0.1030  0.0164 -0.1165
  316POPE  SD11 2936   8.469  12.532  10.930  0.1995  0.2268 -0.0523
  316POPE  SM12 2937   8.809  13.348  10.247 -0.0959 -0.3332 -0.1402
  316POPE  SM13 2938   8.505  12.675  10.616  0.1181  0.1793  0.2183
  316POPE  SM14 2939   8.937  13.638  10.184 -0.0837 -0.0335 -0.4389
  316POPE  SM15 2940   8.468  12.760  10.538  0.3036 -0.1193 -0.1709
  317POPC   CH1 2941  12.218  15.542  12.186 -0.0118 -0.0762 -0.2313
  317POPC   PH2 2942  12.017  15.871  11.933 -0.1738  0.0926 -0.1897
  317POPC   GL3 2943  11.991  16.098  11.677  0.0139  0.1478 -0.1533
  317POPC   E14 2944  11.862  16.073  11.360  0.0086  0.2845  0.0287
  317POPC   E25 2945  12.311  16.297  11.672  0.3284  0.0302  0.4130
  317POPC   S16 2946  11.581  15.967  11.060 -0.3220  0.0571  0.1885
  317POPC   S17 2947  12.574  16.314  11.347  0.1543  0.1862  0.1325
  317POPC   SD8 2948  11.463  15.766  10.813  0.2028 -0.1982  0.0177
  317POPC   SD9 2949  12.523  16.374  11.035  0.2274 -0.0875  0.0486
  317POPC  SD10 2950  11.407  15.759  10.474  0.2598  0.0382  0.0830
  317POPC  SD11 2951  12.567  16.501  10.718 -0.1410  0.1775  0.0574
  317POPC  SM12 2952  11.493  15.982  10.225 -0.0555  0.1889 -0.1928
  317POPC  SM13 2953  12.500  16.573  10.396 -0.3613 -0.2200 -0.0670
  317POPC  SM14 2954  11.463  16.238   9.997  0.4349  0.2313  0.3100
  317POPC  SM15 2955  12.502  16.612  10.310  0.6250  0.1689  0.1842
  318POPC   CH1 2956   2.178  16.959  12.202  0.2550 -0.1329  0.0995
  318POPC   PH2 2957   2.204  16.729  11.857 -0.0374 -0.1515 -0.0225
  318POPC   GL3 2958   2.281  16.885  11.567  0.4570  0.1769  0.5379
  318POPC   E14 2959   2.347  17.211  11.545 -0.3910  0.1703  0.0371
  318POPC   E25 2960   2.430  16.667  11.282 -0.0364  0.0815 -0.1878
  318POPC   S16 2961   2.398  17.538  11.338 -0.2964 -0.1156 -0.0304
  318POPC   S17 2962   2.244  16.370  11.121 -0.5523  0.0749  0.5428
  318POPC   SD8 2963   2.507  17.804  11.138 -0.1743 -0.1268  0.0395
  318POPC   SD9 2964   2.258  16.103  10.959  0.1899 -0.0922  0.0096
  318POPC  SD10 2965   2.584  17.803  10.804  0.0833  0.3692 -0.0215
  318POPC  SD11 2966   2.229  16.000  10.655  0.0803 -0.1333  0.1231
  318POPC  SM12 2967   2.401  17.709  10.523 -0.1180 -0.0353 -0.3614
  318POPC  SM13 2968   2.279  15.990  10.275  0.0041 -0.2453  0.0029
  318POPC  SM14 2969   2.260  17.679  10.211  0.1115  0.1485  0.2255
  318POPC  SM15 2970   2.290  15.999  10.169 -0.1022 -0.2256  0.5035
  319POPC   CH1 2971   5.630   4.661  12.330  0.0754 -0.1635  0.0408
  319POPC   PH2 2972   5.946   4.859  12.119 -0.0041 -0.1989 -0.1432
  319POPC   GL3 2973   5.884   5.078  11.859 -0.1617 -0.6634  0.1778
  319POPC   E14 2974   5.814   5.384  11.922  0.1941  0.0933 -0.0983
  319POPC   E25 2975   5.873   4.904  11.564  0.0084  0.0282  0.0510
  319POPC   S16 2976   5.562   5.568  11.664  0.1823 -0.2838  0.4098
  319POPC   S17 2977   6.067   5.237  11.333  0.2243 -0.2386 -0.4011
  319POPC   SD8 2978   5.351   5.617  11.418 -0.1450  0.0629 -0.1429
  319POPC   SD9 2979   6.255   5.320  11.085  0.3563  0.0481 -0.2419
  319POPC  SD10 2980   5.255   5.595  11.098  0.0352 -0.1133  0.1154
  319POPC  SD11 2981   6.218   5.392  10.774  0.0996  0.0349 -0.2855
  319POPC  SM12 2982   5.292   5.467  10.802  0.0043 -0.1333 -0.2247
  319POPC  SM13 2983   6.240   5.368  10.443  0.2151 -0.4993 -0.1643
  319POPC  SM14 2984   5.252   5.201  10.614 -0.1743 -0.4789 -0.0126
  319POPC  SM15 2985   6.208   5.373  10.369 -0.3665 -0.0769  0.3828
  320POPC   CH1 2986  12.335  10.413  12.129 -0.2493  0.1528  0.0366
  320POPC   PH2 2987  12.288  10.723  11.848 -0.1549 -0.0658 -0.2135
  320POPC   GL3 2988  12.098  10.903  11.649 -0.1379 -0.0435  0.1529
  320POPC   E14 2989  11.858  11.079  11.806 -0.0786 -0.3637 -0.0519
  320POPC   E25 2990  11.995  10.985  11.296 -0.1942  0.3231  0.0679
  320POPC   S16 2991  11.510  11.134  11.634 -0.0349 -0.0837 -0.0453
  320POPC   S17 2992  11.706  10.774  11.093  0.4042  0.0778  0.1805
  320POPC   SD8 2993  11.353  11.098  11.312  0.0378 -0.4038  0.1502
  320POPC   SD9 2994  11.649  10.509  10.901 -0.2714  0.0437 -0.1507
  320POPC  SD10 2995  11.322  11.077  10.990 -0.0639 -0.1610 -0.0390
  320POPC  SD11 2996  11.772  10.304  10.654  0.1646  0.3071 -0.0292
  320POPC  SM12 2997  11.444  11.054  10.674  0.1751 -0.2607  0.2050
  320POPC  SM13 2998  11.860  10.428  10.334 -0.2531 -0.0687  0.1888
  320POPC  SM14 2999  11.580  10.906  10.398  0.0130  0.2476  0.0464
  320POPC  SM15 3000  11.858  10.424  10.225 -0.2161 -0.0586  0.0093
  321POPC   CH1 3001  11.214  13.300  12.162  0.0530 -0.2074 -0.1274
  321POPC   PH2 3002  11.560  13.423  11.889 -0.0862 -0.1243 -0.0298
  321POPC   GL3 3003  11.605  13.718  11.725 -0.0048  0.2553 -0.1298
  321POPC   E14 3004  11.904  13.824  11.711 -0.3578 -0.5126 -0.0538
  321POPC   E25 3005  11.532  13.652  11.387 -0.0156  0.0551 -0.0482
  321POPC   S16 3006  11.907  14.097  11.439 -0.2277 -0.0739 -0.1649
  321POPC   S17 3007  11.390  13.534  10.998  0.3483 -0.0996  0.4412
  321POPC   SD8 3008  11.857  14.263  11.131 -0.2991  0.1208  0.0329
  321POPC   SD9 3009  11.440  13.566  10.668 -0.3702 -0.1693 -0.0761
  321POPC  SD10 3010  11.962  14.331  10.797 -0.1108  0.0689 -0.0576
  321POPC  SD11 3011  11.386  13.499  10.369 -0.5308 -0.0149  0.1310
  321POPC  SM12 3012  12.138  14.286  10.533 -0.0513 -0.0305 -0.3474
  321POPC  SM13 3013  11.577  13.568  10.097  0.1131 -0.0264 -0.0912
  321POPC  SM14 3014  12.341  14.324  10.237  0.2609  0.0553  0.0584
  321POPC  SM15 3015  11.562  13.607  10.013 -0.0776  0.1112  0.0469
  322POPC   CH1 3016   7.956  11.593  12.435 -0.3338  0.0221 -0.1801
  322POPC   PH2 3017   8.249  11.392  12.225 -0.1774 -0.0546 -0.0458
  322POPC   GL3 3018   8.166  11.168  11.957 -0.5150 -0.2232  0.1231
  322POPC   E14 3019   8.138  10.836  11.976  0.3178  0.0559 -0.2609
  322POPC   E25 3020   8.110  11.329  11.628 -0.0027  0.0687 -0.2456
  322POPC   S16 3021   7.979  10.666  11.643 -0.1516  0.0900 -0.0468
  322POPC   S17 3022   7.695  11.265  11.676 -0.2337 -0.3445  0.2195
  322POPC   SD8 3023   7.957  10.722  11.304  0.3059  0.2916 -0.0463
  322POPC   SD9 3024   7.617  11.110  11.365  0.0526 -0.0111 -0.4517
  322POPC  SD10 3025   7.911  10.741  10.991 -0.2081  0.3428 -0.1827
  322POPC  SD11 3026   7.524  11.126  11.047 -0.4816 -0.2192  0.2357
  322POPC  SM12 3027   7.672  10.709  10.741 -0.4089  0.0345  0.0009
  322POPC  SM13 3028   7.529  11.156  10.696 -0.3670  0.1019  0.2919
  322POPC  SM14 3029   7.579  10.642  10.426  0.1730 -0.3687  0.0053
  322POPC  SM15 3030   7.506  11.177  10.622  0.2417  0.2060 -0.1143
  323POPC   CH1 3031   4.321  14.772  12.522 -0.3070 -0.4357 -0.1710
  323POPC   PH2 3032   4.171  14.748  12.109  0.2287 -0.0441  0.1026
  323POPC   GL3 3033   4.304  14.938  11.864 -0.1874  0.3294  0.0456
  323POPC   E14 3034   4.084  15.194  11.776  0.2135 -0.0185  0.3570
  323POPC   E25 3035   4.613  14.887  11.700  0.0647  0.0424 -0.2124
  323POPC   S16 3036   4.140  15.382  11.454  0.0385 -0.2097 -0.0466
  323POPC   S17 3037   4.831  14.744  11.365 -0.2817 -0.2289 -0.1125
  323POPC   SD8 3038   4.311  15.111  11.352  0.2942 -0.0637  0.2230
  323POPC   SD9 3039   4.768  14.566  11.111  0.1755  0.1580  0.2033
  323POPC  SD10 3040   4.442  14.932  11.096 -0.0950 -0.0905  0.0966
  323POPC  SD11 3041   4.593  14.464  10.850 -0.1881 -0.2761 -0.1934
  323POPC  SM12 3042   4.332  14.819  10.794  0.0340 -0.1379 -0.2442
  323POPC  SM13 3043   4.503  14.335  10.528 -0.2245  0.1879 -0.3604
  323POPC  SM14 3044   4.185  15.005  10.531  0.4666 -0.0718  0.0098
  323POPC  SM15 3045   4.443  14.301  10.444  0.0299 -0.3265 -0.1627
  324POPC   CH1 3046   2.818  13.724  11.947 -0.0397  0.0273  0.3250
  324POPC   PH2 3047   2.421  13.824  12.014 -0.0752 -0.0416 -0.1613
  324POPC   GL3 3048   2.236  13.644  11.778 -0.2585 -0.3495  0.0718
  324POPC   E14 3049   2.375  13.420  11.585 -0.1884 -0.0401 -0.0899
  324POPC   E25 3050   2.289  13.799  11.463  0.3811 -0.2685 -0.2866
  324POPC   S16 3051   2.451  13.163  11.309 -0.4033 -0.1175  0.2026
  324POPC   S17 3052   2.161  14.111  11.171 -0.1573  0.0211 -0.3078
  324POPC   SD8 3053   2.321  12.981  11.103 -0.1848 -0.0232 -0.1289
  324POPC   SD9 3054   2.231  14.207  10.834  0.1329 -0.1098 -0.0709
  324POPC  SD10 3055   2.341  12.750  10.897  0.0076  0.3084 -0.0753
  324POPC  SD11 3056   2.239  14.333  10.522  0.4073  0.0985  0.0101
  324POPC  SM12 3057   2.471  12.629  10.613  0.1425  0.0637  0.0937
  324POPC  SM13 3058   2.290  14.305  10.175 -0.2474 -0.1379  0.0281
  324POPC  SM14 3059   2.524  12.782  10.302 -0.1353 -0.0793  0.3910
  324POPC  SM15 3060   2.337  14.311  10.122  0.3125  0.0547  0.0533
  325POPC   CH1 3061   4.319  16.282  12.387  0.1964  0.1546  0.1769
  325POPC   PH2 3062   4.177  16.551  12.038  0.1215 -0.0123  0.1576
  325POPC   GL3 3063   4.334  16.758  11.823 -0.0798  0.1350  0.0034
  325POPC   E14 3064   4.673  16.775  11.807  0.1342  0.1947 -0.0790
  325POPC   E25 3065   4.202  16.760  11.495 -0.2810 -0.0337  0.1256
  325POPC   S16 3066   5.015  16.870  11.665 -0.0105  0.0729  0.0252
  325POPC   S17 3067   4.437  16.939  11.222  0.1925 -0.1440 -0.1075
  325POPC   SD8 3068   5.199  16.831  11.382  0.1634 -0.4547  0.0755
  325POPC   SD9 3069   4.354  16.990  10.901  0.3673 -0.1584 -0.4415
  325POPC  SD10 3070   5.198  16.760  11.060 -0.1351 -0.4314 -0.1309
  325POPC  SD11 3071   4.268  16.838  10.643  0.0298  0.1341 -0.1381
  325POPC  SM12 3072   5.179  16.943  10.789 -0.2213 -0.0349  0.0607
  325POPC  SM13 3073   4.294  16.882  10.296 -0.3091 -0.0029 -0.2954
  325POPC  SM14 3074   5.214  16.949  10.460 -0.0435 -0.5013 -0.4455
  325POPC  SM15 3075   4.272  16.936  10.223  0.3705 -0.2436 -0.0559
  326POPC   CH1 3076  13.902  12.808  11.837  0.0044  0.1310 -0.0110
  326POPC   PH2 3077  14.300  12.698  11.684 -0.0292 -0.1309 -0.3854
  326POPC   GL3 3078  14.371  12.355  11.650 -0.0967  0.1655 -0.0524
  326POPC   E14 3079  14.133  12.121  11.653 -0.1968 -0.0729 -0.3378
  326POPC   E25 3080  14.421  12.340  11.281 -0.1787  0.0939  0.1399
  326POPC   S16 3081  13.979  11.981  11.321 -0.0776  0.1797 -0.0737
  326POPC   S17 3082  14.359  12.244  10.893 -0.0328 -0.2026  0.3076
  326POPC   SD8 3083  13.883  12.115  11.015 -0.0019 -0.1610  0.3451
  326POPC   SD9 3084  14.468  12.003  10.721  0.1163  0.0050 -0.1313
  326POPC  SD10 3085  13.846  12.231  10.698 -0.0654  0.1274  0.0574
  326POPC  SD11 3086  14.536  12.094  10.422  0.1974 -0.0717  0.4219
  326POPC  SM12 3087  14.040  12.206  10.402  0.1741 -0.1457  0.0173
  326POPC  SM13 3088  14.418  12.093  10.113  0.0658  0.1625 -0.1714
  326POPC  SM14 3089  13.960  12.308  10.105 -0.0933  0.2597  0.1665
  326POPC  SM15 3090  14.423  12.160  10.046 -0.1282  0.1469 -0.5343
  327POPC   CH1 3091  14.643  12.576  12.121 -0.1455 -0.0924 -0.0636
  327POPC   PH2 3092  14.659  13.006  12.075 -0.1257  0.0173  0.3098
  327POPC   GL3 3093  14.709  12.996  11.709 -0.3212  0.4239  0.0672
  327POPC   E14 3094  14.905  13.168  11.477 -0.1837  0.3507 -0.0779
  327POPC   E25 3095  14.465  13.206  11.567 -0.1375  0.2027 -0.3050
  327POPC   S16 3096  14.756  13.447  11.170  0.0853  0.0795  0.1486
  327POPC   S17 3097  14.174  13.123  11.259 -0.1238  0.1885  0.0491
  327POPC   SD8 3098  14.653  13.730  11.087 -0.1728 -0.1586 -0.1877
  327POPC   SD9 3099  14.137  13.077  10.919  0.2064 -0.2238  0.1607
  327POPC  SD10 3100  14.675  14.046  10.968  0.0191  0.0500  0.2242
  327POPC  SD11 3101  14.118  13.002  10.591  0.0870  0.1442  0.1858
  327POPC  SM12 3102  14.529  14.122  10.665  0.0694 -0.0868  0.3406
  327POPC  SM13 3103  14.193  13.103  10.252 -0.4309 -0.0204  0.3146
  327POPC  SM14 3104  14.503  14.081  10.301  0.1497  0.1876 -0.1580
  327POPC  SM15 3105  14.266  13.111  10.146  0.4383 -0.1463 -0.1122
  328POPC   CH1 3106  10.649   9.175  12.048 -0.2962 -0.2762  0.0900
  328POPC   PH2 3107  10.259   9.290  12.140  0.1345  0.4423  0.0482
  328POPC   GL3 3108  10.213   9.517  11.897 -0.1127 -0.0437 -0.2807
  328POPC   E14 3109   9.963   9.746  11.814 -0.1724 -0.0391 -0.1181
  328POPC   E25 3110  10.414   9.386  11.631 -0.0055 -0.0525 -0.1244
  328POPC   S16 3111   9.862   9.900  11.490  0.2583 -0.0864  0.4736
  328POPC   S17 3112  10.420   9.116  11.306  0.0053  0.1932 -0.0874
  328POPC   SD8 3113   9.713  10.203  11.315  0.4032 -0.1740  0.3433
  328POPC   SD9 3114  10.542   8.935  11.044 -0.4007  0.0813 -0.1192
  328POPC  SD10 3115   9.772  10.361  11.050  0.1446 -0.3498 -0.3085
  328POPC  SD11 3116  10.459   8.972  10.722 -0.0103 -0.0906 -0.3181
  328POPC  SM12 3117   9.764  10.342  10.723 -0.0004 -0.3283  0.1442
  328POPC  SM13 3118  10.453   8.991  10.413  0.4375 -0.1774  0.3811
  328POPC  SM14 3119   9.939  10.320  10.400  0.1183 -0.0385 -0.1515
  328POPC  SM15 3120  10.440   8.972  10.306 -0.1923  0.0696  0.0067
  329POPC   CH1 3121  13.685  14.155  11.694 -0.1280 -0.1422  0.1924
  329POPC   PH2 3122  13.456  13.820  11.862  0.0835 -0.2342 -0.0640
  329POPC   GL3 3123  13.222  13.676  11.649  0.0750  0.0292  0.0220
  329POPC   E14 3124  12.961  13.887  11.637 -0.0860  0.0161  0.0581
  329POPC   E25 3125  13.366  13.467  11.392 -0.1995  0.1875  0.2062
  329POPC   S16 3126  12.838  14.091  11.266 -0.2628 -0.1236 -0.1306
  329POPC   S17 3127  13.310  13.469  10.937 -0.2148 -0.4558  0.0944
  329POPC   SD8 3128  12.816  14.336  11.064  0.0765  0.1781 -0.1616
  329POPC   SD9 3129  13.261  13.422  10.585 -0.0759 -0.1290  0.0383
  329POPC  SD10 3130  12.781  14.424  10.747  0.0971  0.3342 -0.3391
  329POPC  SD11 3131  13.119  13.554  10.315 -0.0183 -0.0962  0.0728
  329POPC  SM12 3132  12.759  14.374  10.441  0.0416 -0.0010 -0.0856
  329POPC  SM13 3133  12.995  13.556  10.018 -0.1928 -0.1090  0.3552
  329POPC  SM14 3134  12.846  14.353  10.077 -0.0462 -0.6359  0.7105
  329POPC  SM15 3135  12.948  13.484   9.954 -0.2571 -0.1456 -0.3870
  330POPC   CH1 3136   3.118  12.125  11.793  0.1697  0.0278  0.2530
  330POPC   PH2 3137   2.687  12.219  11.664 -0.0370 -0.0160 -0.3539
  330POPC   GL3 3138   2.534  12.535  11.732  0.2017 -0.1447  0.1315
  330POPC   E14 3139   2.650  12.795  11.925  0.0521  0.1047  0.2187
  330POPC   E25 3140   2.317  12.634  11.468  0.3323 -0.2085  0.1011
  330POPC   S16 3141   2.703  13.105  11.653 -0.0732 -0.0897 -0.3967
  330POPC   S17 3142   2.464  12.437  11.155 -0.0269 -0.1495  0.1528
  330POPC   SD8 3143   2.866  13.223  11.403  0.1449 -0.3265 -0.0471
  330POPC   SD9 3144   2.420  12.270  10.873 -0.0170  0.1593 -0.4773
  330POPC  SD10 3145   2.893  13.285  11.075 -0.5413 -0.0069 -0.0352
  330POPC  SD11 3146   2.467  12.159  10.570  0.2604  0.2258  0.0635
  330POPC  SM12 3147   2.738  13.324  10.799  0.0684  0.2052  0.1359
  330POPC  SM13 3148   2.470  11.978  10.276 -0.3531  0.2197  0.0152
  330POPC  SM14 3149   2.507  13.326  10.522 -0.0216 -0.2723  0.0523
  330POPC  SM15 3150   2.490  11.892  10.237 -0.4380 -0.0042 -0.0624
  331POPC   CH1 3151   8.420   9.033  12.716  0.0463  0.0422  0.1008
  331POPC   PH2 3152   8.201   9.013  12.295 -0.0063  0.1043  0.1225
  331POPC   GL3 3153   8.085   9.215  12.057  0.0265 -0.1003  0.1157
  331POPC   E14 3154   7.845   9.099  11.880  0.2043  0.1390  0.0505
  331POPC   E25 3155   8.390   9.204  11.862 -0.2005  0.0153  0.1829
  331POPC   S16 3156   7.682   9.209  11.492 -0.3590  0.0340  0.0579
  331POPC   S17 3157   8.674   9.071  11.556 -0.3298 -0.0381 -0.1190
  331POPC   SD8 3158   7.424   9.308  11.337  0.1534 -0.0902  0.3081
  331POPC   SD9 3159   8.697   9.179  11.222 -0.0444 -0.0856  0.3257
  331POPC  SD10 3160   7.377   9.272  11.017  0.3166  0.0601 -0.0844
  331POPC  SD11 3161   8.659   9.198  10.890  0.0551 -0.1009  0.3123
  331POPC  SM12 3162   7.448   9.166  10.703 -0.0126  0.2214 -0.1178
  331POPC  SM13 3163   8.752   9.051  10.628  0.3345  0.5558  0.0767
  331POPC  SM14 3164   7.480   9.203  10.390  0.1888 -0.2069  0.2530
  331POPC  SM15 3165   8.795   9.018  10.573 -0.2678  0.2150 -0.3397
  332POPC   CH1 3166   2.461  10.271  12.366 -0.0111  0.3738 -0.1449
  332POPC   PH2 3167   2.469   9.897  12.161  0.0677 -0.0973 -0.0248
  332POPC   GL3 3168   2.402   9.959  11.830 -0.1884 -0.2186 -0.2345
  332POPC   E14 3169   2.331  10.287  11.790  0.0434  0.1730  0.2734
  332POPC   E25 3170   2.085   9.797  11.719  0.1288 -0.0374 -0.2509
  332POPC   S16 3171   2.113  10.555  11.521  0.1225  0.1675 -0.1386
  332POPC   S17 3172   2.020   9.465  11.459  0.0109  0.2184  0.3524
  332POPC   SD8 3173   1.878  10.608  11.275  0.1802  0.3426  0.0195
  332POPC   SD9 3174   2.030   9.303  11.128 -0.2044 -0.1011  0.0522
  332POPC  SD10 3175   1.865  10.586  10.936  0.1512  0.3254  0.0679
  332POPC  SD11 3176   2.002   9.351  10.778 -0.0745 -0.0095 -0.1103
  332POPC  SM12 3177   2.075  10.437  10.733  0.2743 -0.2293 -0.1120
  332POPC  SM13 3178   2.019   9.222  10.461 -0.1247 -0.0607 -0.2987
  332POPC  SM14 3179   2.175  10.354  10.392  0.4611 -0.2937 -0.1638
  332POPC  SM15 3180   2.009   9.219  10.319  0.3972 -0.0305  0.1021
  333POPC   CH1 3181   0.718   4.687  12.398  0.3336 -0.2052 -0.0083
  333POPC   PH2 3182   0.600   4.749  11.994  0.1098 -0.1492 -0.0068
  333POPC   GL3 3183   0.745   4.548  11.750  0.2971  0.0414 -0.1312
  333POPC   E14 3184   0.905   4.317  11.966 -0.1874  0.0740 -0.0392
  333POPC   E25 3185   0.687   4.640  11.383  0.0072  0.3376  0.0021
  333POPC   S16 3186   1.070   4.042  11.819  0.1623  0.2598  0.0151
  333POPC   S17 3187   1.027   4.631  11.197 -0.0692  0.2560 -0.2755
  333POPC   SD8 3188   1.088   3.783  11.601 -0.2301 -0.0139 -0.0549
  333POPC   SD9 3189   1.185   4.603  10.944 -0.5135 -0.0940  0.1845
  333POPC  SD10 3190   1.018   3.653  11.306  0.3097 -0.1522  0.0986
  333POPC  SD11 3191   1.218   4.752  10.651 -0.2096  0.2302  0.2998
  333POPC  SM12 3192   0.932   3.686  10.992 -0.0969  0.1905 -0.1941
  333POPC  SM13 3193   1.115   4.949  10.367  0.1640 -0.0177 -0.2278
  333POPC  SM14 3194   0.810   3.667  10.689 -0.1896  0.0357  0.4286
  333POPC  SM15 3195   1.118   4.999  10.275 -0.2030  0.0025  0.0288
  334POPC   CH1 3196  12.820   2.317  12.287  0.0360 -0.0369  0.1693
  334POPC   PH2 3197  12.779   2.604  11.994 -0.0004 -0.2116 -0.1929
  334POPC   GL3 3198  12.820   2.419  11.724 -0.1234  0.0033  0.1326
  334POPC   E14 3199  12.928   2.131  11.838  0.2676 -0.2839  0.1693
  334POPC   E25 3200  12.987   2.563  11.413 -0.1583  0.1173 -0.1232
  334POPC   S16 3201  12.943   1.816  11.607 -0.1520 -0.1595 -0.2028
  334POPC   S17 3202  13.276   2.631  11.188  0.0080 -0.3910  0.0990
  334POPC   SD8 3203  13.181   1.652  11.437 -0.1894 -0.1688 -0.1343
  334POPC   SD9 3204  13.501   2.605  10.952  0.0467 -0.1649  0.1447
  334POPC  SD10 3205  13.296   1.642  11.120  0.0938  0.1406  0.4174
  334POPC  SD11 3206  13.412   2.749  10.644  0.3939  0.0990 -0.1491
  334POPC  SM12 3207  13.289   1.499  10.857  0.2310  0.1656  0.1881
  334POPC  SM13 3208  13.540   2.799  10.290  0.2617 -0.0370 -0.1678
  334POPC  SM14 3209  13.146   1.264  10.632  0.3279 -0.2638  0.1538
  334POPC  SM15 3210  13.538   2.803  10.222  0.4343  0.3254  0.1927
  335POPC   CH1 3211  13.774  16.318  12.141  0.1518 -0.2563  0.2257
  335POPC   PH2 3212  13.885  16.717  12.057  0.0017 -0.1245 -0.0520
  335POPC   GL3 3213  13.644  16.914  11.905  0.1749 -0.3251 -0.0570
  335POPC   E14 3214  13.334  16.836  11.848 -0.0837 -0.0031 -0.0654
  335POPC   E25 3215  13.810  16.922  11.555  0.1661  0.2750  0.1302
  335POPC   S16 3216  13.255  16.796  11.475 -0.0669  0.3683  0.0752
  335POPC   S17 3217  13.992  17.070  11.281 -0.1797  0.0353 -0.1590
  335POPC   SD8 3218  13.100  16.856  11.139  0.1741  0.0506 -0.0474
  335POPC   SD9 3219  14.075  17.306  11.046  0.2831 -0.0103 -0.2539
  335POPC  SD10 3220  12.980  16.817  10.841  0.1226  0.2371 -0.0854
  335POPC  SD11 3221  14.128  17.518  10.789  0.3166 -0.0929 -0.0880
  335POPC  SM12 3222  13.081  16.668  10.567 -0.0063 -0.0045 -0.1858
  335POPC  SM13 3223  14.234  17.595  10.491 -0.1892 -0.0898 -0.0190
  335POPC  SM14 3224  12.980  16.487  10.326  0.3531 -0.2624  0.4026
  335POPC  SM15 3225  14.285  17.599  10.414  0.1596 -0.0014  0.1542
  336POPC   CH1 3226   9.731   2.591  11.850  0.0467 -0.0074 -0.1128
  336POPC   PH2 3227   9.361   2.743  11.647 -0.0317 -0.0129 -0.0297
  336POPC   GL3 3228   9.364   2.818  11.300  0.2850  0.3642 -0.3070
  336POPC   E14 3229   9.367   3.128  11.185  0.1299 -0.1498 -0.0686
  336POPC   E25 3230   9.498   2.544  11.086 -0.2890  0.0080 -0.1420
  336POPC   S16 3231   9.210   3.505  11.131 -0.3756  0.0471  0.1656
  336POPC   S17 3232   9.482   2.503  10.702  0.2546  0.3645  0.5046
  336POPC   SD8 3233   8.878   3.532  11.068 -0.1295 -0.0305  0.0795
  336POPC   SD9 3234   9.683   2.485  10.444  0.1087 -0.0020 -0.1114
  336POPC  SD10 3235   8.688   3.644  10.813 -0.1440  0.2375  0.0363
  336POPC  SD11 3236   9.576   2.497  10.121  0.2584 -0.3971 -0.2283
  336POPC  SM12 3237   8.687   3.809  10.537  0.0521  0.4278  0.1007
  336POPC  SM13 3238   9.641   2.459   9.799 -0.2207  0.1874  0.0017
  336POPC  SM14 3239   8.641   3.791  10.206 -0.0866  0.1637  0.2065
  336POPC  SM15 3240   9.628   2.504   9.695 -0.0784 -0.1596  0.1966
  337POPC   CH1 3241  11.577  14.605  12.309  0.0940  0.1239 -0.2539
  337POPC   PH2 3242  11.624  14.289  12.008  0.0040  0.0283 -0.0332
  337POPC   GL3 3243  11.349  14.304  11.798  0.2098 -0.2609  0.3357
  337POPC   E14 3244  11.249  14.015  11.687 -0.2363 -0.0287  0.1831
  337POPC   E25 3245  11.289  14.426  11.471 -0.0511 -0.0591  0.0029
  337POPC   S16 3246  11.110  13.779  11.370 -0.1945  0.1170 -0.4315
  337POPC   S17 3247  11.356  14.459  11.045 -0.4734  0.3759 -0.5038
  337POPC   SD8 3248  11.078  13.774  11.048  0.4742  0.0446 -0.0043
  337POPC   SD9 3249  11.306  14.550  10.712 -0.1703  0.2806 -0.3383
  337POPC  SD10 3250  10.931  13.713  10.745  0.1717  0.0165  0.3061
  337POPC  SD11 3251  11.208  14.538  10.387  0.1558  0.1630  0.1311
  337POPC  SM12 3252  10.645  13.757  10.536  0.3239 -0.2208 -0.2761
  337POPC  SM13 3253  11.268  14.431  10.094 -0.2134 -0.2993 -0.3428
  337POPC  SM14 3254  10.529  13.760  10.196 -0.2560 -0.2798  0.1098
  337POPC  SM15 3255  11.297  14.344   9.991 -0.1669 -0.2892  0.2621
  338POPC   CH1 3256  12.108  16.552  12.068  0.2754  0.1908 -0.0025
  338POPC   PH2 3257  12.347  16.803  11.834 -0.1881  0.1301 -0.1030
  338POPC   GL3 3258  12.485  16.697  11.553 -0.2104 -0.0802  0.3213
  338POPC   E14 3259  12.723  16.913  11.480 -0.1362  0.1233  0.1262
  338POPC   E25 3260  12.414  16.714  11.200 -0.4116 -0.0276  0.0193
  338POPC   S16 3261  12.783  17.147  11.178  0.1022 -0.2893  0.1066
  338POPC   S17 3262  12.544  16.882  10.820  0.3860 -0.1979 -0.0183
  338POPC   SD8 3263  12.817  17.472  11.052 -0.1677  0.3213 -0.3933
  338POPC   SD9 3264  12.703  17.150  10.669 -0.4530  0.1058  0.1399
  338POPC  SD10 3265  12.805  17.664  10.792 -0.1411 -0.1198  0.0516
  338POPC  SD11 3266  12.836  17.073  10.386 -0.1581 -0.3792 -0.0280
  338POPC  SM12 3267  12.742  17.607  10.477  0.2728  0.0234 -0.1709
  338POPC  SM13 3268  12.829  16.980  10.078  0.0843 -0.2107  0.0564
  338POPC  SM14 3269  12.712  17.588  10.129 -0.2140  0.2218  0.0361
  338POPC  SM15 3270  12.790  17.005  10.001 -0.0498  0.0963 -0.2782
  339POPC   CH1 3271   8.007   8.686  12.046  0.0086 -0.1568 -0.1933
  339POPC   PH2 3272   7.788   8.313  12.031  0.2396 -0.0143  0.1306
  339POPC   GL3 3273   7.628   8.293  11.734  0.0843 -0.0242  0.3321
  339POPC   E14 3274   7.367   8.425  11.615  0.1036  0.0418  0.2839
  339POPC   E25 3275   7.598   7.978  11.613 -0.0820 -0.1831 -0.0984
  339POPC   S16 3276   7.261   8.745  11.372  0.0946  0.0057  0.0096
  339POPC   S17 3277   7.590   7.766  11.294 -0.0484  0.3332  0.0281
  339POPC   SD8 3278   7.072   8.994  11.251 -0.0453 -0.2642 -0.2542
  339POPC   SD9 3279   7.576   7.680  10.980  0.0866  0.5028  0.0304
  339POPC  SD10 3280   6.891   9.167  11.013  0.1164 -0.3670  0.0028
  339POPC  SD11 3281   7.497   7.496  10.714  0.2081  0.1461 -0.0879
  339POPC  SM12 3282   6.856   9.132  10.700 -0.2485 -0.1827 -0.0764
  339POPC  SM13 3283   7.351   7.321  10.489  0.0280  0.1053 -0.1665
  339POPC  SM14 3284   7.087   9.222  10.474 -0.2440  0.5449  0.3370
  339POPC  SM15 3285   7.326   7.230  10.450  0.4177  0.3328 -0.1543
  340POPC   CH1 3286  15.316  16.571  12.405  0.5161 -0.0287  0.1023
  340POPC   PH2 3287  15.303  16.446  11.997  0.1194  0.0306 -0.0408
  340POPC   GL3 3288  15.153  16.554  11.720 -0.2666  0.2594  0.0729
  340POPC   E14 3289  14.873  16.459  11.593 -0.0637 -0.1279  0.2194
  340POPC   E25 3290  15.413  16.683  11.538 -0.2110  0.1765  0.1205
  340POPC   S16 3291  14.766  16.324  11.238  0.3345  0.3737 -0.1835
  340POPC   S17 3292  15.390  16.853  11.179 -0.1259 -0.2610  0.0515
  340POPC   SD8 3293  14.538  16.460  11.034  0.3088  0.1355 -0.0588
  340POPC   SD9 3294  15.364  17.130  11.032 -0.3849 -0.1947  0.3318
  340POPC  SD10 3295  14.545  16.617  10.758  0.2094  0.3325  0.3536
  340POPC  SD11 3296  15.465  17.223  10.725 -0.0515  0.0301 -0.1153
  340POPC  SM12 3297  14.641  16.544  10.442 -0.0853  0.1011  0.0123
  340POPC  SM13 3298  15.241  17.193  10.468  0.2945  0.1157 -0.5329
  340POPC  SM14 3299  14.804  16.475  10.162 -0.5276 -0.1003 -0.0597
  340POPC  SM15 3300  15.189  17.236  10.385  0.1640  0.0055  0.1174
  341POPC   CH1 3301  13.489   1.738  12.027  0.0669  0.1809  0.0360
  341POPC   PH2 3302  13.815   1.418  11.928  0.1404  0.0824 -0.0563
  341POPC   GL3 3303  14.152   1.380  11.939 -0.1152  0.3309  0.1328
  341POPC   E14 3304  14.211   1.058  11.867 -0.1133  0.0617  0.2525
  341POPC   E25 3305  14.367   1.543  11.695  0.0504 -0.2028  0.1822
  341POPC   S16 3306  14.438   0.926  11.559  0.0237 -0.2268 -0.1190
  341POPC   S17 3307  14.439   1.683  11.314 -0.1040  0.4819 -0.5452
  341POPC   SD8 3308  14.450   0.726  11.273  0.4908  0.2601 -0.0608
  341POPC   SD9 3309  14.299   1.724  11.020  0.1980  0.2131  0.0848
  341POPC  SD10 3310  14.509   0.633  10.977 -0.0237  0.0827 -0.2196
  341POPC  SD11 3311  14.263   1.748  10.721 -0.1238 -0.0168 -0.2946
  341POPC  SM12 3312  14.653   0.768  10.695  0.2605 -0.0113  0.1323
  341POPC  SM13 3313  14.379   1.673  10.414  0.2270 -0.0366  0.1717
  341POPC  SM14 3314  14.513   0.957  10.448 -0.0841 -0.1611 -0.0287
  341POPC  SM15 3315  14.473   1.651  10.364  0.2392  0.1286  0.2493
  342POPC   CH1 3316   9.612   7.352  12.044 -0.0601  0.2632 -0.0132
  342POPC   PH2 3317   9.249   7.502  12.092  0.1671  0.0856  0.0115
  342POPC   GL3 3318   9.121   7.678  11.800  0.0525  0.0753  0.2732
  342POPC   E14 3319   9.193   7.405  11.619  0.1450 -0.0135  0.2137
  342POPC   E25 3320   9.199   8.003  11.659  0.1709  0.1181  0.0349
  342POPC   S16 3321   9.175   7.315  11.199 -0.1108 -0.0059 -0.2300
  342POPC   S17 3322   9.083   8.229  11.418 -0.0891  0.2104 -0.0471
  342POPC   SD8 3323   9.002   7.275  10.891  0.1184 -0.2131  0.0792
  342POPC   SD9 3324   9.225   8.095  11.161 -0.2285 -0.1947 -0.3117
  342POPC  SD10 3325   9.034   7.245  10.564  0.2651 -0.2419  0.4184
  342POPC  SD11 3326   9.365   8.136  10.861 -0.0584 -0.5707 -0.0267
  342POPC  SM12 3327   9.272   7.337  10.372  0.1345  0.2584 -0.1522
  342POPC  SM13 3328   9.190   8.270  10.590 -0.0853  0.6714  0.4210
  342POPC  SM14 3329   9.493   7.432  10.150  0.1780 -0.1860  0.1693
  342POPC  SM15 3330   9.102   8.286  10.566 -0.0778 -0.2190 -0.2126
  343POPC   CH1 3331   0.428   9.512  12.189  0.0957 -0.1328 -0.1279
  343POPC   PH2 3332   0.726   9.838  12.153  0.0322 -0.2100 -0.0789
  343POPC   GL3 3333   0.750   9.706  11.831 -0.1636  0.0162  0.1637
  343POPC   E14 3334   1.036   9.671  11.663 -0.0298  0.2167 -0.2621
  343POPC   E25 3335   0.582   9.424  11.647  0.1055 -0.0982  0.0913
  343POPC   S16 3336   0.851   9.666  11.303 -0.0677  0.0681 -0.4887
  343POPC   S17 3337   0.426   9.269  11.334 -0.1662  0.0263  0.1669
  343POPC   SD8 3338   0.717   9.810  11.037 -0.0023  0.1772  0.0096
  343POPC   SD9 3339   0.242   9.239  11.068  0.0688  0.1085 -0.2219
  343POPC  SD10 3340   0.706  10.025  10.799  0.2538 -0.0065 -0.1733
  343POPC  SD11 3341   0.293   9.277  10.755 -0.2234  0.3242  0.4019
  343POPC  SM12 3342   0.827  10.196  10.522 -0.0767  0.1129 -0.2426
  343POPC  SM13 3343   0.317   9.187  10.424  0.4116 -0.0050  0.1547
  343POPC  SM14 3344   0.965  10.308  10.214 -0.2471  0.4412 -0.3994
  343POPC  SM15 3345   0.322   9.124  10.324 -0.2335 -0.2588 -0.0846
  344POPC   CH1 3346   1.757   2.132   7.875  0.1081  0.0486 -0.0602
  344POPC   PH2 3347   1.735   2.543   8.020 -0.0074 -0.0566 -0.2177
  344POPC   GL3 3348   1.960   2.722   8.222  0.3847  0.0767 -0.3427
  344POPC   E14 3349   2.019   2.533   8.497  0.2664 -0.4051  0.2788
  344POPC   E25 3350   1.948   3.065   8.316 -0.1731  0.0189  0.3056
  344POPC   S16 3351   2.137   2.217   8.743 -0.2851  0.1326 -0.2308
  344POPC   S17 3352   2.007   3.087   8.717  0.1211 -0.2058  0.1904
  344POPC   SD8 3353   2.283   2.023   8.992 -0.0361 -0.0397  0.2792
  344POPC   SD9 3354   1.939   2.932   9.001  0.2803 -0.1052 -0.0379
  344POPC  SD10 3355   2.286   1.910   9.299  0.2745 -0.1921  0.2625
  344POPC  SD11 3356   1.998   2.921   9.342 -0.0951  0.4426 -0.0514
  344POPC  SM12 3357   2.166   1.912   9.623  0.3146 -0.4465 -0.1402
  344POPC  SM13 3358   1.819   3.013   9.630 -0.3966 -0.1748  0.4189
  344POPC  SM14 3359   2.029   1.751   9.869  0.1486 -0.0994  0.0542
  344POPC  SM15 3360   1.753   2.972   9.710 -0.0085  0.3927  0.0186
  345POPC   CH1 3361  14.521   9.536  12.508  0.1696 -0.1778  0.1692
  345POPC   PH2 3362  14.242   9.665  12.189  0.0816  0.0895  0.1145
  345POPC   GL3 3363  14.262   9.653  11.851 -0.1770 -0.1282  0.1692
  345POPC   E14 3364  14.053   9.715  11.584  0.3283  0.1041 -0.1537
  345POPC   E25 3365  14.534   9.507  11.711  0.0072 -0.1495 -0.1134
  345POPC   S16 3366  14.283   9.832  11.258  0.1616  0.1404 -0.1711
  345POPC   S17 3367  14.645   9.471  11.296 -0.0547  0.1911 -0.0120
  345POPC   SD8 3368  14.532   9.939  11.076 -0.1698  0.1804  0.0324
  345POPC   SD9 3369  14.624   9.254  11.104 -0.4168 -0.1316 -0.4932
  345POPC  SD10 3370  14.699   9.815  10.814 -0.1923 -0.0042  0.2208
  345POPC  SD11 3371  14.660   9.244  10.752  0.0673  0.1186 -0.3434
  345POPC  SM12 3372  14.695   9.668  10.526 -0.2029 -0.2930  0.1877
  345POPC  SM13 3373  14.690   9.206  10.408 -0.2048 -0.1928 -0.0459
  345POPC  SM14 3374  14.420   9.647  10.270  0.0835  0.1572 -0.7400
  345POPC  SM15 3375  14.701   9.242  10.339  0.1858  0.0401 -0.3317
  346POPC   CH1 3376  10.552  14.356  12.218  0.1513  0.3439  0.0176
  346POPC   PH2 3377  10.437  14.533  11.855  0.1043 -0.0154 -0.0303
  346POPC   GL3 3378  10.132  14.435  11.705  0.3271 -0.0745  0.1779
  346POPC   E14 3379  10.058  14.112  11.639  0.0462 -0.1736 -0.2048
  346POPC   E25 3380  10.213  14.594  11.391  0.1451  0.0154 -0.0180
  346POPC   S16 3381   9.960  13.831  11.343 -0.1137 -0.3296 -0.2842
  346POPC   S17 3382  10.384  14.386  11.080 -0.2996 -0.2438 -0.0214
  346POPC   SD8 3383   9.901  13.613  11.106  0.3408 -0.3003 -0.1551
  346POPC   SD9 3384  10.208  14.405  10.811 -0.1034  0.1652 -0.1505
  346POPC  SD10 3385   9.727  13.531  10.835  0.1333 -0.0744  0.0628
  346POPC  SD11 3386  10.079  14.381  10.478  0.0429  0.2459 -0.0038
  346POPC  SM12 3387   9.782  13.478  10.507  0.2584 -0.1362 -0.1051
  346POPC  SM13 3388  10.161  14.390  10.157 -0.3073 -0.2374  0.1366
  346POPC  SM14 3389   9.701  13.511  10.185 -0.5222  0.1166 -0.3179
  346POPC  SM15 3390  10.164  14.347  10.097  0.1188  0.1187  0.3846
  347POPC   CH1 3391   9.065  12.287  12.194 -0.0778 -0.0002 -0.1013
  347POPC   PH2 3392   9.159  12.566  11.861  0.1614  0.3324 -0.1070
  347POPC   GL3 3393   8.850  12.569  11.681  0.1444  0.0048 -0.1902
  347POPC   E14 3394   8.571  12.464  11.838  0.1183  0.1048 -0.2449
  347POPC   E25 3395   8.849  12.810  11.382 -0.3704 -0.1562  0.3173
  347POPC   S16 3396   8.550  12.197  11.501  0.1747  0.1904 -0.1161
  347POPC   S17 3397   8.608  12.886  11.075  0.2163  0.1171  0.3458
  347POPC   SD8 3398   8.335  12.140  11.240 -0.1612  0.2422  0.1914
  347POPC   SD9 3399   8.304  13.010  10.993  0.0624 -0.1236  0.3876
  347POPC  SD10 3400   8.335  12.078  10.912  0.2686 -0.3708 -0.2537
  347POPC  SD11 3401   8.175  13.133  10.700 -0.2495  0.0545  0.0883
  347POPC  SM12 3402   8.341  12.138  10.584 -0.0921  0.3399 -0.0947
  347POPC  SM13 3403   8.159  13.178  10.372  0.5152  0.1276 -0.3718
  347POPC  SM14 3404   8.280  12.286  10.246 -0.0195  0.4594  0.1791
  347POPC  SM15 3405   8.211  13.233  10.308 -0.0999 -0.5158 -0.0539
  348POPC   CH1 3406   4.929   9.167  12.296 -0.1203 -0.1730  0.1680
  348POPC   PH2 3407   5.364   9.197  12.184  0.2516 -0.2857  0.0744
  348POPC   GL3 3408   5.411   9.069  11.869 -0.3744 -0.1665 -0.0369
  348POPC   E14 3409   5.644   8.862  11.825 -0.2020  0.0092 -0.0218
  348POPC   E25 3410   5.409   9.371  11.653  0.0620  0.0603 -0.0761
  348POPC   S16 3411   5.769   8.655  11.530 -0.5122 -0.0219  0.1983
  348POPC   S17 3412   5.231   9.659  11.405 -0.0167  0.3292  0.3968
  348POPC   SD8 3413   5.919   8.674  11.235  0.5498 -0.3016  0.0205
  348POPC   SD9 3414   5.069   9.717  11.121  0.0679 -0.3906 -0.2092
  348POPC  SD10 3415   5.885   8.735  10.916 -0.0401  0.2497 -0.3577
  348POPC  SD11 3416   5.139   9.768  10.812  0.2042  0.2560  0.2026
  348POPC  SM12 3417   5.813   8.700  10.595  0.0996 -0.2844  0.1319
  348POPC  SM13 3418   5.258   9.912  10.547 -0.1151  0.0214  0.0918
  348POPC  SM14 3419   5.945   8.823  10.293 -0.2180 -0.0797  0.1949
  348POPC  SM15 3420   5.246   9.950  10.454  0.4810  0.2424 -0.3208
  349POPE   HH1 3421   0.458  14.625   8.007  0.2191  0.0546 -0.0554
  349POPE   PH2 3422   0.297  14.911   8.059  0.3824  0.1807 -0.1714
  349POPE   GL3 3423   0.109  14.794   8.309  0.2535 -0.0493 -0.1626
  349POPE   E14 3424  -0.181  14.676   8.188  0.1286  0.1403  0.2005
  349POPE   E25 3425   0.248  14.711   8.632 -0.0909 -0.1224  0.0904
  349POPE   S16 3426  -0.474  14.840   8.458  0.0790  0.0376 -0.0123
  349POPE   S17 3427   0.478  14.872   8.919  0.0199 -0.1634 -0.0305
  349POPE   SD8 3428  -0.461  15.067   8.718  0.0034 -0.0496 -0.1977
  349POPE   SD9 3429   0.562  14.825   9.274 -0.2327 -0.1473  0.1808
  349POPE  SD10 3430  -0.425  15.147   9.023  0.1335 -0.2818  0.1642
  349POPE  SD11 3431   0.421  14.877   9.560 -0.2415 -0.1001  0.0130
  349POPE  SM12 3432  -0.580  15.129   9.327 -0.2212 -0.1835 -0.0414
  349POPE  SM13 3433   0.265  14.783   9.886 -0.2603 -0.2609  0.1167
  349POPE  SM14 3434  -0.729  14.910   9.510 -0.0530  0.1506 -0.1802
  349POPE  SM15 3435   0.237  14.871   9.959 -0.3781  0.1091  0.1082
  350POPE   HH1 3436  16.846  15.119   8.089  0.2701  0.1267  0.2552
  350POPE   PH2 3437  16.538  15.188   8.005  0.0026 -0.1153  0.1860
  350POPE   GL3 3438  16.326  15.150   8.280 -0.2447  0.1329  0.1649
  350POPE   E14 3439  16.015  15.089   8.300  0.0500  0.1722 -0.1186
  350POPE   E25 3440  16.406  15.377   8.560  0.1235  0.0918 -0.0247
  350POPE   S16 3441  15.983  15.409   8.552  0.2052  0.0366 -0.1503
  350POPE   S17 3442  16.389  15.656   8.894 -0.2424 -0.2604 -0.5634
  350POPE   SD8 3443  15.833  15.528   8.803 -0.2270  0.0758  0.1375
  350POPE   SD9 3444  16.387  15.688   9.257  0.0319  0.1464 -0.2889
  350POPE  SD10 3445  15.856  15.605   9.134  0.4368 -0.2122  0.0410
  350POPE  SD11 3446  16.244  15.538   9.529  0.0065 -0.1534  0.1504
  350POPE  SM12 3447  15.869  15.785   9.410  0.1225 -0.0199 -0.3335
  350POPE  SM13 3448  16.188  15.459   9.815  0.1389 -0.1095 -0.1344
  350POPE  SM14 3449  15.905  15.801   9.752 -0.1953  0.1557  0.1887
  350POPE  SM15 3450  16.196  15.473   9.912 -0.1526  0.3244  0.0904
  351POPE   HH1 3451  11.361   5.123   7.745  0.0269  0.0023 -0.0155
  351POPE   PH2 3452  11.660   5.067   7.857 -0.0483  0.0696 -0.0743
  351POPE   GL3 3453  11.698   5.141   8.186 -0.1669  0.1280  0.0268
  351POPE   E14 3454  11.819   4.883   8.339  0.0687  0.2439  0.0529
  351POPE   E25 3455  11.820   5.452   8.358  0.2171  0.1272 -0.4268
  351POPE   S16 3456  11.700   4.680   8.677  0.3197  0.1383  0.1294
  351POPE   S17 3457  11.877   5.828   8.414  0.1560  0.0767  0.2939
  351POPE   SD8 3458  11.436   4.547   8.845 -0.5018 -0.1774  0.0253
  351POPE   SD9 3459  12.100   6.082   8.508  0.0853  0.1980 -0.3786
  351POPE  SD10 3460  11.207   4.526   9.112  0.0435  0.0746  0.0454
  351POPE  SD11 3461  12.195   6.147   8.844 -0.1152  0.1917 -0.2649
  351POPE  SM12 3462  11.293   4.445   9.453  0.1842  0.0639  0.1205
  351POPE  SM13 3463  12.141   6.325   9.141 -0.0217 -0.0557 -0.3258
  351POPE  SM14 3464  11.485   4.579   9.691 -0.7051  0.2743 -0.1638
  351POPE  SM15 3465  12.164   6.399   9.236  0.0561 -0.3548 -0.1964
  352POPE   HH1 3466   5.663  12.526   7.991  0.2147 -0.2263  0.0375
  352POPE   PH2 3467   5.670  12.820   8.138 -0.1247  0.2149  0.2881
  352POPE   GL3 3468   5.830  12.772   8.433  0.1011  0.1702  0.0957
  352POPE   E14 3469   6.173  12.748   8.426  0.0401  0.2159  0.0220
  352POPE   E25 3470   5.633  12.726   8.735 -0.1896 -0.0576  0.1372
  352POPE   S16 3471   6.517  12.898   8.620 -0.0600  0.2702  0.2780
  352POPE   S17 3472   5.581  12.985   9.079 -0.4305 -0.0713 -0.0969
  352POPE   SD8 3473   6.606  12.670   8.879 -0.1501 -0.0359  0.0355
  352POPE   SD9 3474   5.671  13.152   9.353 -0.0160  0.1287  0.1909
  352POPE  SD10 3475   6.632  12.658   9.222  0.3233 -0.0211  0.2619
  352POPE  SD11 3476   5.814  13.096   9.669 -0.1427  0.0839  0.0173
  352POPE  SM12 3477   6.670  12.822   9.522  0.0189 -0.4908 -0.0586
  352POPE  SM13 3478   5.985  13.132   9.979  0.2406  0.0581  0.2402
  352POPE  SM14 3479   6.613  12.827   9.843 -0.0425  0.0637 -0.0158
  352POPE  SM15 3480   6.013  13.133  10.063 -0.0556  0.2851  0.2033
  353POPE   HH1 3481   5.197   7.086   8.093 -0.4453  0.0120  0.1111
  353POPE   PH2 3482   5.421   7.325   8.203  0.3322 -0.0837  0.0342
  353POPE   GL3 3483   5.515   7.274   8.550 -0.0027  0.0019 -0.0817
  353POPE   E14 3484   5.804   7.138   8.667 -0.0576  0.0971  0.3138
  353POPE   E25 3485   5.401   7.570   8.734 -0.2904 -0.0797  0.1900
  353POPE   S16 3486   6.147   7.191   8.880 -0.2306  0.1276 -0.1091
  353POPE   S17 3487   5.269   7.736   9.033 -0.1000 -0.1959  0.0763
  353POPE   SD8 3488   6.287   7.307   9.182 -0.1524 -0.3946 -0.1194
  353POPE   SD9 3489   5.073   7.771   9.323  0.0341  0.3288  0.2286
  353POPE  SD10 3490   6.355   7.324   9.500  0.4725 -0.4477 -0.1455
  353POPE  SD11 3491   4.903   7.634   9.589  0.0778 -0.0036  0.1311
  353POPE  SM12 3492   6.267   7.158   9.776 -0.0581  0.0750  0.5059
  353POPE  SM13 3493   4.806   7.567   9.891  0.1225  0.1829  0.2326
  353POPE  SM14 3494   6.153   7.024  10.043 -0.2634  0.1925  0.1338
  353POPE  SM15 3495   4.796   7.583   9.943 -0.0353 -0.0998  0.3547
  354POPE   HH1 3496   5.529  14.829   8.055 -0.1991 -0.0459 -0.3062
  354POPE   PH2 3497   5.825  14.970   8.029  0.0020  0.1830  0.0763
  354POPE   GL3 3498   5.991  15.059   8.332 -0.4682 -0.0193 -0.0650
  354POPE   E14 3499   6.186  15.289   8.413 -0.0601 -0.0246  0.0662
  354POPE   E25 3500   5.960  14.914   8.702  0.1229  0.4623 -0.0627
  354POPE   S16 3501   6.267  15.280   8.793  0.0897 -0.3567 -0.0219
  354POPE   S17 3502   6.057  14.996   9.105  0.3046 -0.1730  0.0877
  354POPE   SD8 3503   6.488  15.328   9.029 -0.0434 -0.1219 -0.2182
  354POPE   SD9 3504   6.109  15.246   9.274  0.0156  0.0976 -0.0929
  354POPE  SD10 3505   6.676  15.325   9.338 -0.2196  0.0790  0.1332
  354POPE  SD11 3506   6.242  15.400   9.545 -0.1644  0.2147 -0.1255
  354POPE  SM12 3507   6.751  15.293   9.671  0.0959  0.1373  0.4576
  354POPE  SM13 3508   6.365  15.472   9.859  0.0496  0.1667 -0.1932
  354POPE  SM14 3509   6.857  15.386  10.022 -0.0226  0.0093 -0.1394
  354POPE  SM15 3510   6.390  15.433   9.941  0.2751  0.1822 -0.3372
  355POPE   HH1 3511  11.914  15.321   7.801  0.0484  0.0714  0.1172
  355POPE   PH2 3512  11.778  15.559   7.974  0.2304  0.0090 -0.0995
  355POPE   GL3 3513  11.915  15.689   8.249  0.2983  0.0375  0.0401
  355POPE   E14 3514  12.197  15.556   8.381 -0.1827  0.1375 -0.3852
  355POPE   E25 3515  11.839  15.876   8.531  0.1177 -0.2283 -0.1779
  355POPE   S16 3516  12.265  15.229   8.630  0.1587  0.0247 -0.0990
  355POPE   S17 3517  11.604  15.740   8.794 -0.1247 -0.1202 -0.0738
  355POPE   SD8 3518  12.462  15.016   8.816 -0.4427 -0.0869 -0.2698
  355POPE   SD9 3519  11.605  15.746   9.144  0.2829 -0.0782 -0.2232
  355POPE  SD10 3520  12.578  14.959   9.120 -0.0940  0.2365 -0.0371
  355POPE  SD11 3521  11.625  15.827   9.459 -0.2003  0.4445  0.2994
  355POPE  SM12 3522  12.601  15.056   9.425  0.1665  0.0698 -0.3343
  355POPE  SM13 3523  11.624  15.779   9.799 -0.6907  0.0518  0.0134
  355POPE  SM14 3524  12.621  15.117   9.758 -0.0729 -0.0728  0.1778
  355POPE  SM15 3525  11.553  15.757   9.875 -0.1322 -0.0241  0.0206
  356POPE   HH1 3526  14.931   8.583   7.603 -0.2075 -0.1846  0.0625
  356POPE   PH2 3527  15.146   8.355   7.723  0.2115 -0.1549  0.0173
  356POPE   GL3 3528  15.046   8.395   8.057 -0.4486  0.1871  0.1081
  356POPE   E14 3529  15.102   8.407   8.376  0.1825 -0.1581  0.1988
  356POPE   E25 3530  14.789   8.192   8.189 -0.0254  0.0830  0.0758
  356POPE   S16 3531  14.954   8.457   8.772 -0.0326 -0.0296 -0.2297
  356POPE   S17 3532  14.645   8.015   8.518 -0.3426 -0.0729  0.2687
  356POPE   SD8 3533  14.897   8.662   9.018  0.1499 -0.0765 -0.4164
  356POPE   SD9 3534  14.521   8.174   8.772 -0.2340 -0.2703 -0.3164
  356POPE  SD10 3535  14.813   8.708   9.301  0.0191 -0.0793 -0.2281
  356POPE  SD11 3536  14.542   8.172   9.133  0.1720 -0.1348  0.0804
  356POPE  SM12 3537  14.785   8.660   9.621 -0.3633  0.0120 -0.1896
  356POPE  SM13 3538  14.376   8.288   9.415  0.0971  0.7458  0.0600
  356POPE  SM14 3539  15.056   8.695   9.845  0.0467 -0.1644  0.0954
  356POPE  SM15 3540  14.304   8.266   9.483 -0.0105 -0.2050 -0.2748
  357POPE   HH1 3541   4.054   4.469   8.171  0.2219  0.1175 -0.1482
  357POPE   PH2 3542   3.821   4.288   8.329  0.0667 -0.1524  0.1177
  357POPE   GL3 3543   3.999   4.300   8.633 -0.2056 -0.1448 -0.2763
  357POPE   E14 3544   4.235   4.509   8.710  0.2006 -0.1589 -0.2346
  357POPE   E25 3545   3.836   4.508   8.877  0.2084 -0.0706  0.2542
  357POPE   S16 3546   4.505   4.576   8.963 -0.5865  0.3895 -0.1691
  357POPE   S17 3547   4.005   4.474   9.224  0.0064  0.1537 -0.0056
  357POPE   SD8 3548   4.566   4.864   9.166  0.1408 -0.3670  0.1205
  357POPE   SD9 3549   4.214   4.642   9.387 -0.1175  0.0755 -0.0575
  357POPE  SD10 3550   4.745   5.044   9.415 -0.3603  0.2892 -0.1888
  357POPE  SD11 3551   4.472   4.674   9.645 -0.1057 -0.0748  0.0739
  357POPE  SM12 3552   4.749   5.094   9.745 -0.1618  0.1482 -0.2448
  357POPE  SM13 3553   4.548   4.728   9.992  0.1012 -0.0301  0.1751
  357POPE  SM14 3554   4.838   5.205  10.007  0.1159  0.1728 -0.2251
  357POPE  SM15 3555   4.583   4.812  10.027 -0.0508 -0.3410  0.0785
  358POPE   HH1 3556   4.070   9.570   8.130  0.3692 -0.2810  0.0787
  358POPE   PH2 3557   4.180   9.873   8.214 -0.0796  0.0776  0.1831
  358POPE   GL3 3558   4.001  10.135   8.402  0.0989 -0.0141  0.0123
  358POPE   E14 3559   3.737  10.283   8.287  0.2153 -0.0084  0.2507
  358POPE   E25 3560   3.947  10.011   8.767  0.0879 -0.1450  0.2214
  358POPE   S16 3561   3.431  10.538   8.407 -0.2530 -0.0715 -0.0590
  358POPE   S17 3562   4.048  10.185   9.125  0.3660 -0.1837  0.2482
  358POPE   SD8 3563   3.255  10.582   8.684  0.0724 -0.3717  0.1416
  358POPE   SD9 3564   4.015  10.203   9.443 -0.1296  0.2728 -0.2003
  358POPE  SD10 3565   3.103  10.531   9.000 -0.0435 -0.0664 -0.0999
  358POPE  SD11 3566   4.017  10.043   9.746 -0.2382 -0.4816  0.0883
  358POPE  SM12 3567   3.155  10.573   9.324 -0.0221  0.0694  0.0014
  358POPE  SM13 3568   4.092   9.857   9.992 -0.4608  0.0378 -0.3566
  358POPE  SM14 3569   3.260  10.662   9.632  0.0472 -0.1678  0.0224
  358POPE  SM15 3570   4.156   9.828  10.088 -0.0393  0.0303 -0.1501
  359POPE   HH1 3571   7.834  13.228   8.048 -0.2167  0.0609  0.3594
  359POPE   PH2 3572   7.980  12.909   8.042 -0.1699  0.1193 -0.1953
  359POPE   GL3 3573   8.141  12.815   8.332 -0.0105  0.1180  0.0825
  359POPE   E14 3574   8.208  12.506   8.417  0.3380 -0.1532 -0.0469
  359POPE   E25 3575   8.096  13.018   8.623  0.0284 -0.0460  0.1657
  359POPE   S16 3576   7.961  12.203   8.458 -0.0751 -0.0896 -0.1340
  359POPE   S17 3577   8.083  13.118   9.029 -0.1129  0.1028 -0.0661
  359POPE   SD8 3578   7.773  12.040   8.746  0.1694  0.2247  0.0841
  359POPE   SD9 3579   8.140  12.934   9.283  0.2708 -0.2014 -0.0909
  359POPE  SD10 3580   7.684  12.049   9.061  0.0469 -0.1652 -0.1774
  359POPE  SD11 3581   8.108  12.884   9.642  0.0448 -0.3523 -0.3543
  359POPE  SM12 3582   7.784  12.172   9.342  0.1953 -0.0034 -0.1070
  359POPE  SM13 3583   8.020  12.651   9.893  0.0435  0.1969  0.0189
  359POPE  SM14 3584   7.868  12.447   9.524 -0.3326 -0.4502  0.1313
  359POPE  SM15 3585   8.070  12.637   9.948 -0.1507  0.3235  0.0861
  360POPE   HH1 3586   5.961  11.605   8.220 -0.0121 -0.1827  0.2795
  360POPE   PH2 3587   5.649  11.550   8.268 -0.0759  0.0591  0.2326
  360POPE   GL3 3588   5.628  11.355   8.541  0.3202  0.2712 -0.1148
  360POPE   E14 3589   5.851  11.109   8.518 -0.0475 -0.1503 -0.1636
  360POPE   E25 3590   5.519  11.437   8.904  0.0782  0.1682  0.0322
  360POPE   S16 3591   6.037  10.801   8.685 -0.1159 -0.3071  0.3560
  360POPE   S17 3592   5.785  11.271   9.194 -0.2975 -0.2552  0.0048
  360POPE   SD8 3593   6.239  10.541   8.795  0.1515  0.0189 -0.0388
  360POPE   SD9 3594   6.051  11.448   9.348 -0.1519 -0.2895  0.3503
  360POPE  SD10 3595   6.290  10.426   9.103 -0.1081  0.2058 -0.0571
  360POPE  SD11 3596   6.288  11.453   9.570 -0.4387 -0.1160  0.0266
  360POPE  SM12 3597   6.273  10.453   9.427  0.0864  0.1688 -0.2175
  360POPE  SM13 3598   6.356  11.499   9.900 -0.0096 -0.0107  0.0440
  360POPE  SM14 3599   6.352  10.398   9.773  0.0505  0.1060  0.3745
  360POPE  SM15 3600   6.325  11.568   9.958 -0.0053 -0.1011  0.5051
  361POPE   HH1 3601   6.486   3.646   8.245 -0.2032  0.0212  0.2475
  361POPE   PH2 3602   6.567   3.365   8.103  0.2201  0.1078 -0.0725
  361POPE   GL3 3603   6.858   3.256   8.245 -0.2113 -0.1419 -0.1860
  361POPE   E14 3604   7.119   3.403   8.087  0.1070 -0.1099 -0.1902
  361POPE   E25 3605   6.942   3.152   8.583 -0.1462 -0.0959  0.0176
  361POPE   S16 3606   7.263   3.567   8.433  0.5785 -0.0618  0.1740
  361POPE   S17 3607   7.104   3.116   8.985  0.0708 -0.2069 -0.0022
  361POPE   SD8 3608   7.457   3.593   8.730 -0.2909 -0.2062 -0.0966
  361POPE   SD9 3609   7.117   3.296   9.251  0.2316  0.3035 -0.1086
  361POPE  SD10 3610   7.483   3.631   9.039  0.2424 -0.0704  0.0491
  361POPE  SD11 3611   6.930   3.493   9.462  0.2152  0.6535 -0.2225
  361POPE  SM12 3612   7.452   3.674   9.363 -0.1133  0.0923 -0.4302
  361POPE  SM13 3613   6.911   3.541   9.766  0.1279 -0.0483 -0.3049
  361POPE  SM14 3614   7.361   3.794   9.677  0.5569  0.4135  0.0654
  361POPE  SM15 3615   6.919   3.571   9.845  0.4560  0.2645 -0.0416
  362POPE   HH1 3616   2.525   5.886   7.765 -0.1208 -0.3531 -0.0902
  362POPE   PH2 3617   2.463   6.149   7.957 -0.3340 -0.1074  0.0621
  362POPE   GL3 3618   2.611   6.194   8.248 -0.0217  0.0017 -0.1525
  362POPE   E14 3619   2.915   6.351   8.278  0.1925  0.0704 -0.1596
  362POPE   E25 3620   2.334   6.425   8.365  0.0425 -0.0818 -0.3329
  362POPE   S16 3621   2.972   6.239   8.670 -0.1952  0.1440  0.3206
  362POPE   S17 3622   2.069   6.351   8.676  0.1851  0.4328 -0.0465
  362POPE   SD8 3623   3.217   6.202   8.905 -0.0956 -0.4917 -0.1668
  362POPE   SD9 3624   2.130   6.464   8.976  0.0397 -0.1221  0.3057
  362POPE  SD10 3625   3.282   6.082   9.191  0.0565  0.1036 -0.2878
  362POPE  SD11 3626   2.283   6.626   9.231 -0.4130  0.4221 -0.1338
  362POPE  SM12 3627   3.156   5.978   9.448 -0.1808  0.1720 -0.2901
  362POPE  SM13 3628   2.265   6.633   9.567 -0.2795 -0.2489 -0.0874
  362POPE  SM14 3629   3.099   6.096   9.766 -0.1626  0.0490 -0.1240
  362POPE  SM15 3630   2.221   6.602   9.666  0.0387  0.3298 -0.1043
  363POPE   HH1 3631   0.937   6.432   8.204 -0.0510 -0.3283 -0.0724
  363POPE   PH2 3632   0.752   6.645   8.082  0.4259 -0.2390  0.1165
  363POPE   GL3 3633   0.503   6.765   8.294  0.1091 -0.3235  0.2334
  363POPE   E14 3634   0.188   6.885   8.266  0.2102  0.0076 -0.0225
  363POPE   E25 3635   0.534   6.870   8.635 -0.4258  0.2214  0.2992
  363POPE   S16 3636   0.014   6.805   8.659 -0.0580 -0.0252 -0.0120
  363POPE   S17 3637   0.863   6.955   8.842  0.2704 -0.1204  0.2292
  363POPE   SD8 3638  -0.226   6.757   8.886 -0.2078 -0.1158 -0.0626
  363POPE   SD9 3639   1.053   7.199   8.979 -0.0856  0.3340 -0.0120
  363POPE  SD10 3640  -0.270   6.818   9.196  0.3705  0.0523 -0.3789
  363POPE  SD11 3641   1.264   7.313   9.238  0.2126  0.0618  0.1955
  363POPE  SM12 3642  -0.234   7.074   9.455 -0.0700  0.0963  0.0525
  363POPE  SM13 3643   1.267   7.290   9.578 -0.1227 -0.0208 -0.1673
  363POPE  SM14 3644  -0.259   7.243   9.766  0.1808  0.3273 -0.1864
  363POPE  SM15 3645   1.307   7.263   9.682  0.2098  0.4345 -0.0961
  364POPE   HH1 3646  15.489   8.650   7.888  0.1682 -0.1158  0.1358
  364POPE   PH2 3647  15.626   8.953   7.842 -0.0332 -0.0534  0.1187
  364POPE   GL3 3648  15.694   8.989   8.169  0.0206 -0.0677  0.0602
  364POPE   E14 3649  15.473   9.064   8.389  0.1259 -0.1976  0.1913
  364POPE   E25 3650  16.036   8.874   8.280 -0.1324 -0.1947  0.1606
  364POPE   S16 3651  15.380   9.359   8.690 -0.1118  0.0635  0.3130
  364POPE   S17 3652  16.260   8.921   8.638  0.1217 -0.2033  0.0925
  364POPE   SD8 3653  15.508   9.556   8.871 -0.1041  0.1499  0.2292
  364POPE   SD9 3654  16.140   9.002   8.963 -0.0877  0.0334 -0.4684
  364POPE  SD10 3655  15.575   9.527   9.187 -0.0225 -0.5724  0.0992
  364POPE  SD11 3656  16.194   9.080   9.283  0.1564 -0.1469  0.0897
  364POPE  SM12 3657  15.488   9.555   9.497  0.1186  0.0708  0.2182
  364POPE  SM13 3658  16.240   9.154   9.607  0.0057 -0.0910 -0.1195
  364POPE  SM14 3659  15.423   9.525   9.836  0.3189 -0.1320  0.0106
  364POPE  SM15 3660  16.264   9.206   9.711  0.6001  0.0250  0.4339
  365POPE   HH1 3661  12.547   6.740   7.667  0.2447  0.0216  0.1514
  365POPE   PH2 3662  12.781   6.756   7.869 -0.2054  0.0635  0.0335
  365POPE   GL3 3663  12.761   6.517   8.120 -0.2153  0.0523 -0.0229
  365POPE   E14 3664  12.776   6.171   8.189  0.1875 -0.0513 -0.0135
  365POPE   E25 3665  12.792   6.706   8.448  0.2228  0.1472 -0.0204
  365POPE   S16 3666  12.735   6.013   8.547 -0.0113 -0.3260 -0.0425
  365POPE   S17 3667  12.925   6.826   8.808 -0.1173  0.2483 -0.2256
  365POPE   SD8 3668  12.615   5.942   8.851 -0.3229  0.3519 -0.1399
  365POPE   SD9 3669  12.940   6.801   9.169 -0.1411  0.1896 -0.0544
  365POPE  SD10 3670  12.470   5.844   9.129 -0.1057  0.1303 -0.0715
  365POPE  SD11 3671  12.792   6.717   9.480  0.1944  0.3275 -0.0616
  365POPE  SM12 3672  12.250   5.883   9.356 -0.0895  0.0813  0.2350
  365POPE  SM13 3673  12.847   6.571   9.787 -0.0845  0.1583  0.0945
  365POPE  SM14 3674  12.133   5.991   9.657  0.2100 -0.2970  0.0814
  365POPE  SM15 3675  12.857   6.547   9.895  0.0296  0.2525  0.1944
  366POPE   HH1 3676   3.418   6.724   7.850  0.0356  0.0698 -0.3106
  366POPE   PH2 3677   3.180   6.689   8.049 -0.0146  0.0324 -0.2130
  366POPE   GL3 3678   3.288   6.751   8.359 -0.4607  0.2651 -0.0886
  366POPE   E14 3679   3.583   6.796   8.510 -0.0003  0.1642 -0.2304
  366POPE   E25 3680   3.173   6.627   8.674 -0.1910 -0.0647  0.1688
  366POPE   S16 3681   3.510   7.024   8.819  0.0639  0.0090 -0.1303
  366POPE   S17 3682   3.292   6.614   9.071  0.0985  0.0656  0.2952
  366POPE   SD8 3683   3.369   7.091   9.129 -0.1107 -0.2214 -0.0839
  366POPE   SD9 3684   3.322   6.490   9.347  0.6426  0.2975  0.1570
  366POPE  SD10 3685   3.251   7.162   9.417 -0.0741  0.0288  0.0591
  366POPE  SD11 3686   3.182   6.529   9.651  0.0324 -0.0151 -0.1988
  366POPE  SM12 3687   3.370   7.262   9.720 -0.1703 -0.1966  0.0989
  366POPE  SM13 3688   3.232   6.780   9.848  0.1473 -0.0423  0.1482
  366POPE  SM14 3689   3.410   7.355  10.023 -0.5259  0.0570 -0.1042
  366POPE  SM15 3690   3.253   6.805   9.925  0.0936  0.1312  0.2702
  367POPE   HH1 3691  10.117  14.540   7.593  0.4498 -0.0119 -0.2629
  367POPE   PH2 3692  10.270  14.757   7.774 -0.3300 -0.1136  0.1195
  367POPE   GL3 3693  10.220  14.750   8.127 -0.3876  0.0266 -0.6461
  367POPE   E14 3694   9.982  14.974   8.195  0.1696 -0.3207  0.0092
  367POPE   E25 3695  10.081  14.471   8.310  0.1545 -0.1619  0.1126
  367POPE   S16 3696   9.756  15.064   8.576  0.1942  0.0670  0.1763
  367POPE   S17 3697  10.118  14.649   8.738  0.0284  0.5786  0.0164
  367POPE   SD8 3698   9.756  15.258   8.840  0.0126 -0.4739 -0.6546
  367POPE   SD9 3699   9.989  14.768   9.006 -0.1764  0.0530 -0.3848
  367POPE  SD10 3700   9.742  15.352   9.156 -0.2123  0.0487  0.0327
  367POPE  SD11 3701   9.876  14.580   9.276 -0.3201 -0.1537  0.0903
  367POPE  SM12 3702   9.678  15.253   9.469  0.1936 -0.0680  0.0987
  367POPE  SM13 3703   9.931  14.367   9.533  0.0759 -0.0073 -0.2872
  367POPE  SM14 3704   9.554  15.393   9.764 -0.0917  0.0088 -0.2148
  367POPE  SM15 3705   9.952  14.329   9.600  0.1644  0.1501 -0.2649
  368POPE   HH1 3706   0.341   2.689   8.141  0.3553 -0.0218 -0.1740
  368POPE   PH2 3707   0.130   2.451   8.083  0.0699 -0.1495 -0.1308
  368POPE   GL3 3708   0.096   2.272   8.368  0.2436  0.1529 -0.0598
  368POPE   E14 3709   0.401   2.140   8.426 -0.0086 -0.4030 -0.0452
  368POPE   E25 3710  -0.170   2.207   8.603  0.1728 -0.3022  0.0028
  368POPE   S16 3711   0.619   2.031   8.748 -0.0944 -0.0701 -0.0557
  368POPE   S17 3712  -0.288   1.856   8.801 -0.2044 -0.0290  0.1091
  368POPE   SD8 3713   0.752   1.912   9.065  0.0199 -0.1649 -0.0669
  368POPE   SD9 3714  -0.258   1.745   9.119  0.3741  0.1863  0.0481
  368POPE  SD10 3715   0.897   2.048   9.287 -0.0514 -0.2481 -0.0236
  368POPE  SD11 3716  -0.142   1.555   9.357  0.1875 -0.0196  0.1471
  368POPE  SM12 3717   0.817   2.182   9.607  0.2844  0.1471 -0.1790
  368POPE  SM13 3718  -0.161   1.548   9.678  0.1130  0.1211 -0.1755
  368POPE  SM14 3719   0.925   2.250   9.934  0.0773  0.1925 -0.0224
  368POPE  SM15 3720  -0.225   1.493   9.765 -0.0246  0.8166  0.1240
  369POPE   HH1 3721   0.420   0.652   8.042  0.1110  0.2704 -0.2980
  369POPE   PH2 3722   0.287   0.386   8.133  0.0273  0.0256  0.0538
  369POPE   GL3 3723   0.425   0.302   8.447  0.0883 -0.0162 -0.1355
  369POPE   E14 3724   0.755   0.372   8.464  0.0292  0.1929  0.0639
  369POPE   E25 3725   0.271   0.241   8.795 -0.0152 -0.1652 -0.0752
  369POPE   S16 3726   0.962   0.601   8.709 -0.2512 -0.0474  0.0940
  369POPE   S17 3727   0.309   0.177   9.195  0.0289 -0.3560 -0.3594
  369POPE   SD8 3728   1.229   0.645   8.896  0.1148 -0.1682  0.0046
  369POPE   SD9 3729   0.393   0.102   9.525 -0.2742  0.1513  0.2089
  369POPE  SD10 3730   1.377   0.727   9.183  0.2781  0.0647 -0.1659
  369POPE  SD11 3731   0.378   0.070   9.847  0.0191  0.2725 -0.2265
  369POPE  SM12 3732   1.372   0.761   9.548 -0.0616 -0.2285 -0.1481
  369POPE  SM13 3733   0.405   0.086  10.200  0.1199 -0.1198 -0.1286
  369POPE  SM14 3734   1.479   0.882   9.842  0.0401 -0.0507  0.0927
  369POPE  SM15 3735   0.366   0.079  10.329  0.2572 -0.0140  0.0013
  370POPE   HH1 3736  14.127  14.112   8.009 -0.0885 -0.1963  0.2567
  370POPE   PH2 3737  14.427  14.239   8.072 -0.1333  0.0838  0.1234
  370POPE   GL3 3738  14.418  14.310   8.390 -0.0721  0.2607 -0.0241
  370POPE   E14 3739  14.547  14.564   8.534  0.0593 -0.0266  0.0084
  370POPE   E25 3740  14.134  14.270   8.581 -0.2392  0.1291 -0.1218
  370POPE   S16 3741  14.611  14.815   8.868 -0.2794  0.1948  0.0266
  370POPE   S17 3742  14.219  14.047   8.897 -0.1396 -0.1134  0.3617
  370POPE   SD8 3743  14.392  14.929   9.090  0.0963  0.2153  0.3649
  370POPE   SD9 3744  14.277  13.956   9.219  0.0372 -0.5711 -0.1941
  370POPE  SD10 3745  14.296  15.112   9.352  0.1081 -0.0838  0.0451
  370POPE  SD11 3746  14.365  13.968   9.583 -0.0008 -0.1657  0.1225
  370POPE  SM12 3747  14.469  15.107   9.654 -0.1514  0.0621  0.1436
  370POPE  SM13 3748  14.237  13.903   9.885  0.5127  0.3223 -0.1284
  370POPE  SM14 3749  14.528  15.058   9.990  0.3588 -0.0907 -0.1975
  370POPE  SM15 3750  14.187  13.845   9.936 -0.3923 -0.2373  0.0843
  371POPE   HH1 3751  14.193  14.582   8.047 -0.4406 -0.0496 -0.0004
  371POPE   PH2 3752  13.893  14.490   8.160  0.2483  0.2397  0.1885
  371POPE   GL3 3753  13.824  14.686   8.444  0.0849  0.0693  0.2557
  371POPE   E14 3754  13.737  14.969   8.344  0.1223  0.0205  0.1904
  371POPE   E25 3755  13.685  14.488   8.700  0.1226  0.0329 -0.0017
  371POPE   S16 3756  13.481  15.195   8.591 -0.0519 -0.0115  0.0976
  371POPE   S17 3757  13.383  14.472   8.937 -0.1059 -0.3323  0.1334
  371POPE   SD8 3758  13.620  15.320   8.865  0.0813 -0.0806  0.3160
  371POPE   SD9 3759  13.327  14.344   9.249  0.2476 -0.0732 -0.0898
  371POPE  SD10 3760  13.521  15.363   9.180  0.3572 -0.5858 -0.0370
  371POPE  SD11 3761  13.240  14.322   9.545 -0.0971 -0.1461 -0.0576
  371POPE  SM12 3762  13.513  15.246   9.531 -0.0740 -0.2870  0.0851
  371POPE  SM13 3763  13.306  14.233   9.853 -0.0593 -0.1063 -0.5280
  371POPE  SM14 3764  13.548  15.162   9.840 -0.0864  0.0358  0.4488
  371POPE  SM15 3765  13.360  14.174   9.933 -0.0938 -0.1621  0.2377
  372POPE   HH1 3766  12.523   8.243   8.330 -0.2714 -0.4894 -0.0362
  372POPE   PH2 3767  12.220   8.135   8.426 -0.1156  0.1862  0.1462
  372POPE   GL3 3768  12.247   7.798   8.405 -0.3101 -0.0553  0.2703
  372POPE   E14 3769  12.168   7.479   8.325 -0.3653 -0.2161  0.1573
  372POPE   E25 3770  12.404   7.654   8.715  0.0368  0.2405 -0.2001
  372POPE   S16 3771  12.053   7.195   8.590  0.1686  0.0580  0.2888
  372POPE   S17 3772  12.469   7.852   9.057 -0.0166 -0.2928  0.1752
  372POPE   SD8 3773  11.813   7.044   8.807  0.0784 -0.1558 -0.0856
  372POPE   SD9 3774  12.561   8.106   9.215  0.2241 -0.1278  0.2787
  372POPE  SD10 3775  11.680   6.994   9.106 -0.0933  0.3162  0.1951
  372POPE  SD11 3776  12.695   8.225   9.490  0.1383  0.0847  0.1388
  372POPE  SM12 3777  11.630   6.988   9.431 -0.0679  0.0345 -0.4209
  372POPE  SM13 3778  12.627   8.189   9.820  0.2499  0.0095  0.0276
  372POPE  SM14 3779  11.581   7.022   9.753 -0.3393  0.2531 -0.1432
  372POPE  SM15 3780  12.651   8.140   9.884  0.2916  0.1751  0.1524
  373POPE   HH1 3781   3.891  16.750   8.102  0.1693 -0.5350  0.2167
  373POPE   PH2 3782   3.728  16.472   8.110 -0.1654  0.0182 -0.3345
  373POPE   GL3 3783   3.895  16.350   8.376 -0.0784 -0.1764 -0.4155
  373POPE   E14 3784   4.237  16.368   8.376  0.0638 -0.0805  0.2595
  373POPE   E25 3785   3.823  16.617   8.591  0.2604  0.3037  0.2679
  373POPE   S16 3786   4.380  16.532   8.740 -0.0875  0.1776  0.1842
  373POPE   S17 3787   3.867  16.619   9.022 -0.1788  0.1726 -0.2438
  373POPE   SD8 3788   4.389  16.708   9.033  0.0596 -0.1258 -0.1157
  373POPE   SD9 3789   4.021  16.490   9.312  0.1732 -0.1576 -0.0827
  373POPE  SD10 3790   4.443  16.767   9.343  0.0342  0.1949  0.1871
  373POPE  SD11 3791   4.176  16.543   9.575 -0.3638 -0.4716  0.4814
  373POPE  SM12 3792   4.590  16.799   9.654 -0.3605 -0.0071 -0.0727
  373POPE  SM13 3793   4.250  16.521   9.884  0.2121 -0.0913  0.3373
  373POPE  SM14 3794   4.798  16.704   9.934 -0.0646  0.4161  0.0747
  373POPE  SM15 3795   4.243  16.538  10.001 -0.1384  0.3780 -0.0269
  374POPE   HH1 3796   1.802  15.674   8.067  0.0735  0.0592 -0.3599
  374POPE   PH2 3797   1.757  15.384   8.178  0.1301 -0.2174 -0.0568
  374POPE   GL3 3798   1.765  15.278   8.498  0.2335 -0.1307 -0.3725
  374POPE   E14 3799   1.617  14.976   8.542 -0.1049  0.0418  0.2656
  374POPE   E25 3800   1.676  15.569   8.665  0.0862 -0.1316 -0.0187
  374POPE   S16 3801   1.624  14.727   8.830 -0.1718 -0.8868 -0.1549
  374POPE   S17 3802   1.673  15.834   8.880  0.1713  0.1574 -0.0807
  374POPE   SD8 3803   1.768  14.822   9.107 -0.1638  0.0349 -0.1352
  374POPE   SD9 3804   1.549  16.053   9.096 -0.0891 -0.0144 -0.2590
  374POPE  SD10 3805   1.748  14.749   9.419 -0.1595 -0.1978  0.3174
  374POPE  SD11 3806   1.523  16.287   9.346 -0.1498  0.0224 -0.1030
  374POPE  SM12 3807   1.567  14.722   9.691 -0.3297  0.0712  0.2877
  374POPE  SM13 3808   1.549  16.329   9.652 -0.0744  0.0836  0.0213
  374POPE  SM14 3809   1.488  14.552   9.985 -0.1012  0.2766  0.1694
  374POPE  SM15 3810   1.533  16.290   9.737  0.1096 -0.1236  0.3143
  375POPE   HH1 3811  12.805   9.084   8.045  0.3117  0.0528 -0.0773
  375POPE   PH2 3812  12.596   9.108   8.293  0.1705  0.1289 -0.1990
  375POPE   GL3 3813  12.453   9.398   8.374  0.0834  0.4633 -0.2211
  375POPE   E14 3814  12.612   9.692   8.410 -0.0780  0.0053  0.4121
  375POPE   E25 3815  12.340   9.379   8.713 -0.3893  0.3693  0.2730
  375POPE   S16 3816  12.654  10.041   8.545 -0.1516  0.2134  0.1227
  375POPE   S17 3817  12.303   9.465   9.119 -0.2789  0.2853  0.2016
  375POPE   SD8 3818  12.836  10.304   8.700  0.1776 -0.1585  0.0290
  375POPE   SD9 3819  12.475   9.531   9.375  0.4007 -0.1369  0.1113
  375POPE  SD10 3820  12.874  10.552   8.885  0.1539 -0.2645 -0.2349
  375POPE  SD11 3821  12.470   9.631   9.690 -0.1251  0.0385 -0.2159
  375POPE  SM12 3822  12.751  10.596   9.180 -0.3944 -0.0023  0.0402
  375POPE  SM13 3823  12.450   9.813   9.944  0.3098  0.1188 -0.1812
  375POPE  SM14 3824  12.772  10.643   9.509  0.1476  0.1280 -0.0386
  375POPE  SM15 3825  12.535   9.808   9.991  0.1045 -0.0303 -0.2402
  376POPE   HH1 3826  13.147   8.399   7.923  0.0263  0.0505 -0.0150
  376POPE   PH2 3827  12.883   8.294   8.083 -0.0122 -0.0862  0.0853
  376POPE   GL3 3828  12.935   8.500   8.359  0.2218 -0.0589 -0.0784
  376POPE   E14 3829  12.883   8.822   8.383 -0.2354 -0.2489 -0.1704
  376POPE   E25 3830  12.805   8.302   8.653  0.0511 -0.0837 -0.0179
  376POPE   S16 3831  12.827   9.007   8.750 -0.1307 -0.0988  0.0526
  376POPE   S17 3832  12.946   8.486   8.966  0.2754 -0.1999 -0.3431
  376POPE   SD8 3833  12.664   9.112   8.998 -0.0975  0.2087 -0.4329
  376POPE   SD9 3834  13.124   8.533   9.255  0.4337  0.1974 -0.3964
  376POPE  SD10 3835  12.694   9.066   9.310  0.3429 -0.0948  0.1448
  376POPE  SD11 3836  13.218   8.548   9.583  0.4442 -0.1719 -0.1160
  376POPE  SM12 3837  12.724   8.837   9.523 -0.0164 -0.0507 -0.2831
  376POPE  SM13 3838  13.306   8.520   9.927  0.1724 -0.3340 -0.0051
  376POPE  SM14 3839  12.856   8.726   9.822  0.1497  0.1608 -0.1288
  376POPE  SM15 3840  13.355   8.514   9.976 -0.1097 -0.0153  0.0538
  377POPE   HH1 3841   3.407   9.279   8.147  0.0922 -0.1709 -0.0674
  377POPE   PH2 3842   3.691   9.452   8.138  0.0902  0.0402  0.1503
  377POPE   GL3 3843   3.697   9.721   8.367 -0.2536 -0.0521  0.0879
  377POPE   E14 3844   3.430   9.866   8.509  0.0966 -0.1629 -0.1308
  377POPE   E25 3845   3.975   9.585   8.632  0.0099 -0.0950 -0.2096
  377POPE   S16 3846   3.368  10.128   8.814  0.2604 -0.4753 -0.3350
  377POPE   S17 3847   4.010   9.339   8.876 -0.0818  0.0637 -0.0362
  377POPE   SD8 3848   3.249  10.089   9.120 -0.3097 -0.0587 -0.0764
  377POPE   SD9 3849   3.835   9.097   9.050  0.4064 -0.0814 -0.4233
  377POPE  SD10 3850   3.246   9.911   9.414 -0.2476 -0.0381 -0.1075
  377POPE  SD11 3851   3.743   8.781   9.248 -0.0997  0.0856  0.0123
  377POPE  SM12 3852   3.108   9.889   9.739 -0.2090  0.1640 -0.0473
  377POPE  SM13 3853   3.579   8.691   9.539  0.1168 -0.0805 -0.1572
  377POPE  SM14 3854   2.868   9.934   9.992 -0.0777 -0.3729 -0.2779
  377POPE  SM15 3855   3.581   8.717   9.641  0.1379  0.1139 -0.1207
  378POPE   HH1 3856  10.143   1.350   7.764  0.1146 -0.2994  0.2521
  378POPE   PH2 3857  10.205   1.505   8.035 -0.0521 -0.0690 -0.0542
  378POPE   GL3 3858  10.294   1.231   8.192  0.3485 -0.2062 -0.1325
  378POPE   E14 3859  10.437   0.953   8.060 -0.1135  0.1909  0.0301
  378POPE   E25 3860  10.600   1.283   8.384 -0.2914  0.1461  0.3410
  378POPE   S16 3861  10.648   0.739   8.303  0.1160 -0.3274  0.1894
  378POPE   S17 3862  10.547   1.395   8.774 -0.3828 -0.0976 -0.0311
  378POPE   SD8 3863  10.919   0.635   8.561 -0.0303  0.1464  0.3817
  378POPE   SD9 3864  10.668   1.562   9.053  0.4786  0.3304 -0.0646
  378POPE  SD10 3865  10.915   0.407   8.770  0.0376  0.2868 -0.1172
  378POPE  SD11 3866  10.700   1.645   9.381  0.1511  0.0748  0.5659
  378POPE  SM12 3867  10.867   0.369   9.075 -0.0767  0.0460  0.0153
  378POPE  SM13 3868  10.890   1.651   9.666  0.0233 -0.0443 -0.3869
  378POPE  SM14 3869  10.840   0.411   9.396 -0.2108  0.2041  0.1767
  378POPE  SM15 3870  10.908   1.684   9.774  0.3820 -0.0306  0.1312
  379POPE   HH1 3871   7.500  10.381   8.141  0.2081 -0.1040  0.1111
  379POPE   PH2 3872   7.546  10.061   8.158 -0.1141  0.1017 -0.1796
  379POPE   GL3 3873   7.686   9.974   8.442  0.2478  0.1513  0.0288
  379POPE   E14 3874   7.979   9.809   8.440  0.0206  0.1211 -0.1695
  379POPE   E25 3875   7.460   9.759   8.610  0.1745  0.2102 -0.0526
  379POPE   S16 3876   8.112   9.651   8.810 -0.0608  0.0132  0.1160
  379POPE   S17 3877   7.579   9.601   8.947 -0.3412  0.1589 -0.1839
  379POPE   SD8 3878   8.257   9.549   9.084 -0.1852  0.2014  0.1414
  379POPE   SD9 3879   7.705   9.637   9.258 -0.0753 -0.2699  0.3027
  379POPE  SD10 3880   8.308   9.650   9.383  0.0799 -0.2972 -0.2468
  379POPE  SD11 3881   7.812   9.668   9.605  0.1148 -0.3277  0.2883
  379POPE  SM12 3882   8.215   9.721   9.699  0.1364 -0.3040 -0.3212
  379POPE  SM13 3883   7.715   9.557   9.902  0.3374  0.2375  0.0799
  379POPE  SM14 3884   8.278   9.766  10.023 -0.0244 -0.2041 -0.1897
  379POPE  SM15 3885   7.732   9.494   9.961  0.0801  0.2007 -0.1961
  380POPE   HH1 3886  16.174   9.386   7.843 -0.0031  0.0860  0.0205
  380POPE   PH2 3887  16.425   9.572   7.728 -0.0328  0.0475 -0.2283
  380POPE   GL3 3888  16.612   9.728   7.989  0.1961  0.1459  0.1441
  380POPE   E14 3889  16.699   9.649   8.298 -0.0260  0.2594 -0.5943
  380POPE   E25 3890  16.556  10.107   8.107  0.2144  0.1333 -0.0198
  380POPE   S16 3891  16.569   9.643   8.709 -0.2451 -0.0252  0.0325
  380POPE   S17 3892  16.642  10.314   8.427 -0.1216 -0.0219  0.2720
  380POPE   SD8 3893  16.422   9.749   8.974 -0.3194  0.3025 -0.1811
  380POPE   SD9 3894  16.811  10.564   8.593  0.1160  0.0818 -0.0639
  380POPE  SD10 3895  16.475   9.804   9.271 -0.0797 -0.0002 -0.1274
  380POPE  SD11 3896  16.777  10.730   8.914  0.0033  0.1589  0.0523
  380POPE  SM12 3897  16.656   9.831   9.522  0.1231 -0.0811 -0.1607
  380POPE  SM13 3898  16.828  10.743   9.215  0.4294 -0.4137 -0.2740
  380POPE  SM14 3899  16.867  10.026   9.721 -0.1465 -0.1268  0.1296
  380POPE  SM15 3900  16.779  10.744   9.321 -0.1633 -0.0454  0.2184
  381POPC   CH1 3901   5.069   6.017   8.042  0.0491  0.0669 -0.2103
  381POPC   PH2 3902   5.149   5.606   8.141  0.1453  0.0494  0.1650
  381POPC   GL3 3903   5.227   5.381   8.414  0.0019 -0.0504  0.2139
  381POPC   E14 3904   5.197   5.075   8.504  0.3264  0.1684  0.0656
  381POPC   E25 3905   5.327   5.521   8.711  0.3798 -0.1343 -0.2138
  381POPC   S16 3906   5.496   4.772   8.544  0.1609 -0.2045  0.2318
  381POPC   S17 3907   5.171   5.784   8.952  0.5985 -0.6130  0.1168
  381POPC   SD8 3908   5.722   4.604   8.737 -0.0820 -0.1493  0.0937
  381POPC   SD9 3909   5.275   5.779   9.285  0.0298 -0.3614  0.0617
  381POPC  SD10 3910   5.836   4.564   9.053 -0.0774  0.2848 -0.3583
  381POPC  SD11 3911   5.261   5.770   9.605 -0.1182 -0.6729 -0.1270
  381POPC  SM12 3912   5.742   4.380   9.337  0.0772  0.3120  0.1381
  381POPC  SM13 3913   5.224   5.933   9.888  0.1188 -0.0818 -0.5442
  381POPC  SM14 3914   5.744   4.131   9.559  0.3068  0.1638  0.1990
  381POPC  SM15 3915   5.253   6.039   9.939  0.0405 -0.3164  0.1381
  382POPC   CH1 3916   1.211   4.230   7.657 -0.4456 -0.2478 -0.3675
  382POPC   PH2 3917   0.841   4.304   7.878  0.1055  0.1339  0.0166
  382POPC   GL3 3918   0.887   4.438   8.211 -0.2522 -0.0870 -0.0872
  382POPC   E14 3919   0.750   4.713   8.340 -0.0650  0.1656  0.3477
  382POPC   E25 3920   1.069   4.302   8.509  0.1761 -0.0923 -0.0397
  382POPC   S16 3921   0.535   4.809   8.629  0.6432  0.1568 -0.1741
  382POPC   S17 3922   1.226   4.503   8.786  0.1648 -0.1354 -0.1238
  382POPC   SD8 3923   0.475   4.911   8.929  0.3143  0.0713 -0.1289
  382POPC   SD9 3924   1.291   4.733   9.049  0.2306 -0.3263 -0.0746
  382POPC  SD10 3925   0.446   4.877   9.268 -0.0643 -0.0479 -0.3010
  382POPC  SD11 3926   1.349   4.684   9.403  0.1295 -0.1623 -0.1095
  382POPC  SM12 3927   0.392   4.751   9.594 -0.2604 -0.2014 -0.0832
  382POPC  SM13 3928   1.354   4.761   9.712  0.5223  0.1223 -0.3461
  382POPC  SM14 3929   0.268   4.698   9.918 -0.0164  0.1862  0.1726
  382POPC  SM15 3930   1.283   4.796   9.791  0.3031  0.4158  0.0513
  383POPC   CH1 3931   2.166  13.867   7.854  0.0518  0.0320 -0.1429
  383POPC   PH2 3932   1.857  13.641   8.070 -0.0786 -0.1349  0.0242
  383POPC   GL3 3933   1.937  13.401   8.278 -0.2091  0.3101  0.0930
  383POPC   E14 3934   2.178  13.177   8.252  0.0908  0.0889 -0.0962
  383POPC   E25 3935   1.809  13.578   8.570 -0.0361 -0.1291  0.1756
  383POPC   S16 3936   2.330  13.065   8.631  0.0442 -0.0158 -0.0371
  383POPC   S17 3937   1.567  13.763   8.879  0.0075  0.1091 -0.0684
  383POPC   SD8 3938   2.279  12.888   8.946  0.0798  0.1984 -0.4806
  383POPC   SD9 3939   1.531  14.003   9.131  0.0000 -0.0785  0.1143
  383POPC  SD10 3940   2.174  12.957   9.267 -0.1593 -0.2244  0.1305
  383POPC  SD11 3941   1.478  14.017   9.459  0.3047 -0.2499 -0.0020
  383POPC  SM12 3942   2.273  12.971   9.584 -0.1191  0.2954  0.4619
  383POPC  SM13 3943   1.464  14.068   9.757  0.0514  0.4570 -0.0416
  383POPC  SM14 3944   2.269  12.873   9.912 -0.2500 -0.2050  0.1601
  383POPC  SM15 3945   1.435  14.050   9.843  0.0935  0.0514  0.4892
  384POPC   CH1 3946   6.635   4.911   7.644  0.1385 -0.0301 -0.0196
  384POPC   PH2 3947   6.489   5.074   7.982 -0.0298 -0.2472  0.1884
  384POPC   GL3 3948   6.556   5.369   8.155 -0.2867  0.2901 -0.1167
  384POPC   E14 3949   6.870   5.320   8.088  0.0767 -0.2150 -0.1148
  384POPC   E25 3950   6.448   5.363   8.473 -0.1811 -0.2512 -0.0628
  384POPC   S16 3951   7.148   5.410   8.383 -0.3083 -0.0528 -0.0626
  384POPC   S17 3952   6.364   5.015   8.635  0.4570 -0.1358 -0.0507
  384POPC   SD8 3953   7.353   5.138   8.579  0.1997 -0.2876  0.1942
  384POPC   SD9 3954   6.319   4.906   8.982 -0.1301  0.4223  0.1226
  384POPC  SD10 3955   7.454   4.906   8.769  0.1141  0.0505  0.1876
  384POPC  SD11 3956   6.152   4.858   9.268  0.0823  0.1720  0.1656
  384POPC  SM12 3957   7.275   4.875   9.058 -0.1949  0.1450 -0.0374
  384POPC  SM13 3958   6.207   4.877   9.599 -0.0451 -0.2197  0.2122
  384POPC  SM14 3959   7.045   4.835   9.323  0.1414  0.3557  0.2388
  384POPC  SM15 3960   6.231   4.844   9.671 -0.3817 -0.1316  0.0196
  385POPC   CH1 3961   9.043   2.357   7.539 -0.3387 -0.2260  0.1522
  385POPC   PH2 3962   9.422   2.411   7.752  0.0160  0.1498  0.0288
  385POPC   GL3 3963   9.385   2.396   8.083 -0.0420 -0.3865 -0.1963
  385POPC   E14 3964   9.247   2.142   8.253  0.1040 -0.1030 -0.0469
  385POPC   E25 3965   9.509   2.702   8.201 -0.2390 -0.1403 -0.0863
  385POPC   S16 3966   9.404   1.906   8.556 -0.2729 -0.1272  0.6153
  385POPC   S17 3967   9.543   2.896   8.568 -0.0385 -0.1919  0.5661
  385POPC   SD8 3968   9.503   1.665   8.783 -0.0446  0.4301  0.0249
  385POPC   SD9 3969   9.397   3.080   8.784  0.1993  0.0920 -0.0694
  385POPC  SD10 3970   9.623   1.651   9.124 -0.0162 -0.0988  0.0323
  385POPC  SD11 3971   9.294   3.205   9.049  0.7879 -0.2823  0.1028
  385POPC  SM12 3972   9.582   1.778   9.419  0.0759  0.0268  0.2166
  385POPC  SM13 3973   9.485   3.318   9.324 -0.3601 -0.0381  0.1381
  385POPC  SM14 3974   9.714   1.879   9.698  0.1457  0.0921 -0.0329
  385POPC  SM15 3975   9.537   3.378   9.335  0.0076 -0.0975 -0.0736
  386POPC   CH1 3976   3.287   8.134   8.480  0.0964 -0.0252 -0.0383
  386POPC   PH2 3977   2.875   8.005   8.415 -0.0244 -0.1534  0.0693
  386POPC   GL3 3978   2.767   8.190   8.688  0.2668 -0.1959  0.2077
  386POPC   E14 3979   2.579   8.450   8.715 -0.0827  0.0195 -0.2633
  386POPC   E25 3980   3.030   8.334   8.838 -0.0088  0.1640 -0.1476
  386POPC   S16 3981   2.246   8.453   8.910  0.2468  0.0774  0.0143
  386POPC   S17 3982   2.912   8.455   9.207 -0.3113  0.2573 -0.0439
  386POPC   SD8 3983   2.193   8.574   9.204 -0.1301  0.3384 -0.0852
  386POPC   SD9 3984   3.049   8.678   9.430 -0.4535  0.0416  0.1658
  386POPC  SD10 3985   2.153   8.583   9.516  0.0565  0.0763 -0.1051
  386POPC  SD11 3986   3.065   8.675   9.748 -0.0500  0.3279 -0.1444
  386POPC  SM12 3987   2.122   8.348   9.790 -0.2368  0.2069 -0.0977
  386POPC  SM13 3988   3.271   8.668  10.013 -0.3528  0.2274  0.1290
  386POPC  SM14 3989   1.952   8.072   9.897 -0.0963  0.1753 -0.1622
  386POPC  SM15 3990   3.295   8.658  10.121 -0.1128  0.1619  0.0563
  387POPC   CH1 3991  15.813  14.531   7.951  0.1122  0.2407  0.1382
  387POPC   PH2 3992  15.948  14.479   8.386 -0.1251 -0.2713 -0.0238
  387POPC   GL3 3993  16.237  14.581   8.473  0.2056 -0.0215 -0.0793
  387POPC   E14 3994  16.452  14.354   8.563  0.0350 -0.0477 -0.0286
  387POPC   E25 3995  16.270  14.889   8.664 -0.0852 -0.0299  0.0434
  387POPC   S16 3996  16.494  14.206   8.905  0.1539  0.1311  0.1817
  387POPC   S17 3997  16.158  15.053   9.002 -0.1404 -0.0477  0.0235
  387POPC   SD8 3998  16.671  14.149   9.156  0.2829  0.1187 -0.1909
  387POPC   SD9 3999  15.944  15.237   9.168 -0.0351  0.2050  0.0010
  387POPC  SD10 4000  16.780  14.287   9.430  0.3928 -0.1134 -0.1935
  387POPC  SD11 4001  15.810  15.293   9.481  0.0946 -0.2833  0.3984
  387POPC  SM12 4002  16.616  14.352   9.730  0.0807  0.0195  0.0684
  387POPC  SM13 4003  15.650  15.162   9.743 -0.1457 -0.3190 -0.2836
  387POPC  SM14 4004  16.328  14.478   9.868  0.1069 -0.0335  0.1198
  387POPC  SM15 4005  15.605  15.110   9.813  0.2960 -0.3291 -0.1105
  388POPC   CH1 4006  10.160   4.543   7.655  0.1303  0.0319 -0.0585
  388POPC   PH2 4007   9.773   4.395   7.829  0.1282  0.2428  0.0231
  388POPC   GL3 4008   9.747   4.545   8.145 -0.1375  0.0767 -0.0491
  388POPC   E14 4009   9.463   4.678   8.238 -0.3531  0.0568  0.1966
  388POPC   E25 4010  10.054   4.730   8.271  0.0452  0.1778 -0.2511
  388POPC   S16 4011   9.263   4.692   8.595  0.1625  0.0753  0.0405
  388POPC   S17 4012  10.318   4.788   8.566  0.5152  0.0481 -0.1079
  388POPC   SD8 4013   9.044   4.851   8.825  0.0437  0.3794  0.5752
  388POPC   SD9 4014  10.594   4.693   8.735  0.2911 -0.4049 -0.0422
  388POPC  SD10 4015   8.991   4.881   9.135 -0.0916  0.0538 -0.0450
  388POPC  SD11 4016  10.804   4.683   9.002  0.0523 -0.0669  0.0256
  388POPC  SM12 4017   9.007   4.738   9.470 -0.1940  0.1314 -0.0956
  388POPC  SM13 4018  10.916   4.858   9.253  0.4320  0.2810 -0.3322
  388POPC  SM14 4019   8.832   4.652   9.766  0.1675 -0.0074  0.2182
  388POPC  SM15 4020  11.006   4.878   9.268 -0.3571 -0.1202  0.1205
  389POPC   CH1 4021  11.312  13.566   8.141  0.0084  0.3130 -0.4618
  389POPC   PH2 4022  11.020  13.904   8.058 -0.1923 -0.1256  0.0596
  389POPC   GL3 4023  11.046  14.161   8.296  0.0277 -0.2323 -0.4005
  389POPC   E14 4024  11.297  14.379   8.321  0.2840  0.1221  0.1258
  389POPC   E25 4025  11.001  14.067   8.630 -0.1915  0.0188  0.3104
  389POPC   S16 4026  11.528  14.630   8.574 -0.1297 -0.0750 -0.2355
  389POPC   S17 4027  10.751  13.893   8.929  0.0769 -0.1062 -0.0469
  389POPC   SD8 4028  11.387  14.870   8.758  0.0219  0.3390 -0.0581
  389POPC   SD9 4029  10.619  13.899   9.226  0.1415  0.4216  0.1367
  389POPC  SD10 4030  11.217  14.779   9.047  0.1865 -0.3267  0.1262
  389POPC  SD11 4031  10.434  14.061   9.432 -0.2150 -0.0800 -0.0264
  389POPC  SM12 4032  11.136  14.667   9.330 -0.1005 -0.0542  0.3107
  389POPC  SM13 4033  10.396  14.047   9.749 -0.3633 -0.1280 -0.3062
  389POPC  SM14 4034  11.326  14.518   9.576  0.2436  0.2690 -0.0901
  389POPC  SM15 4035  10.400  14.097   9.820  0.0711  0.2275 -0.1314
  390POPC   CH1 4036  15.347   7.378   8.016  0.0957 -0.0435 -0.0690
  390POPC   PH2 4037  15.432   7.778   7.938 -0.0061 -0.0551 -0.0402
  390POPC   GL3 4038  15.379   8.021   8.174  0.1297 -0.0994  0.0816
  390POPC   E14 4039  15.487   8.336   8.176  0.1392 -0.4381  0.1205
  390POPC   E25 4040  15.232   7.916   8.484  0.1144  0.0673  0.3267
  390POPC   S16 4041  15.676   8.556   8.423  0.2251  0.3006 -0.2940
  390POPC   S17 4042  15.101   7.995   8.783 -0.2615 -0.0996 -0.1630
  390POPC   SD8 4043  15.839   8.681   8.691 -0.1102 -0.1188  0.3394
  390POPC   SD9 4044  15.080   8.097   9.089  0.0988  0.1463 -0.1727
  390POPC  SD10 4045  15.911   8.628   9.021  0.1465  0.0286 -0.0870
  390POPC  SD11 4046  14.984   8.239   9.360  0.2562 -0.0465 -0.2273
  390POPC  SM12 4047  15.929   8.418   9.304  0.0320 -0.2104  0.3953
  390POPC  SM13 4048  14.861   8.141   9.645  0.0774 -0.1348 -0.4506
  390POPC  SM14 4049  15.945   8.435   9.646 -0.2193  0.1423  0.0576
  390POPC  SM15 4050  14.799   8.134   9.703 -0.1202  0.1179 -0.1841
  391POPC   CH1 4051   9.098  12.164   8.244 -0.3469  0.2518 -0.0996
  391POPC   PH2 4052   8.742  12.382   8.305 -0.0580  0.1156  0.1531
  391POPC   GL3 4053   8.676  12.399   8.610  0.0942 -0.1088 -0.3410
  391POPC   E14 4054   8.446  12.303   8.825 -0.1516 -0.1798  0.2912
  391POPC   E25 4055   8.986  12.409   8.822 -0.2932  0.0494  0.3612
  391POPC   S16 4056   8.092  12.375   9.022 -0.1045 -0.1455  0.1831
  391POPC   S17 4057   9.214  12.248   9.087 -0.1081  0.2953 -0.0258
  391POPC   SD8 4058   7.828  12.595   8.963 -0.4042  0.1543  0.2469
  391POPC   SD9 4059   9.425  12.292   9.335  0.3069 -0.0760  0.1803
  391POPC  SD10 4060   7.665  12.836   9.092 -0.1719 -0.1678 -0.2219
  391POPC  SD11 4061   9.478  12.291   9.700  0.0572 -0.1976  0.2812
  391POPC  SM12 4062   7.598  12.895   9.455  0.3450  0.0214  0.1642
  391POPC  SM13 4063   9.501  12.182  10.027  0.1112 -0.1362  0.2215
  391POPC  SM14 4064   7.691  12.909   9.748 -0.3729 -0.1051  0.0957
  391POPC  SM15 4065   9.549  12.132  10.075 -0.1003  0.0156 -0.0401
  392POPC   CH1 4066  15.889   5.589   8.186  0.0462 -0.2687 -0.0450
  392POPC   PH2 4067  16.306   5.480   8.250 -0.1222  0.0566  0.0289
  392POPC   GL3 4068  16.554   5.668   8.348  0.0102  0.2264 -0.1565
  392POPC   E14 4069  16.522   5.977   8.443  0.1866  0.3107 -0.0617
  392POPC   E25 4070  16.518   5.614   8.702  0.2474  0.4076 -0.1098
  392POPC   S16 4071  16.523   6.148   8.791 -0.1316  0.3004  0.1483
  392POPC   S17 4072  16.702   5.325   8.933  0.0115  0.1234  0.0929
  392POPC   SD8 4073  16.421   6.375   9.020  0.1049 -0.2205 -0.0278
  392POPC   SD9 4074  16.666   5.148   9.201  0.0292 -0.1122  0.2448
  392POPC  SD10 4075  16.412   6.601   9.272 -0.1262  0.0736  0.2138
  392POPC  SD11 4076  16.494   5.162   9.487  0.3998 -0.2352  0.4866
  392POPC  SM12 4077  16.512   6.624   9.602  0.0542 -0.2996  0.1361
  392POPC  SM13 4078  16.531   5.114   9.810  0.0565 -0.1192 -0.0123
  392POPC  SM14 4079  16.490   6.658   9.943 -0.2619  0.3307  0.2182
  392POPC  SM15 4080  16.544   5.170   9.901  0.2614  0.2054  0.0056
  393POPC   CH1 4081  15.216  10.075   7.905  0.1575  0.1631 -0.1303
  393POPC   PH2 4082  15.601   9.864   7.798 -0.1232 -0.1730 -0.1540
  393POPC   GL3 4083  15.864   9.786   8.053  0.4292  0.0509 -0.3342
  393POPC   E14 4084  16.176   9.889   8.112  0.2014 -0.1152 -0.0444
  393POPC   E25 4085  15.753   9.596   8.351  0.0263 -0.0130 -0.1925
  393POPC   S16 4086  16.166   9.978   8.509 -0.2193  0.0784 -0.4303
  393POPC   S17 4087  15.930   9.629   8.704  0.0603 -0.0162  0.4257
  393POPC   SD8 4088  16.329  10.159   8.717  0.2098  0.2201 -0.2089
  393POPC   SD9 4089  16.096   9.473   8.964  0.1907 -0.1785  0.0435
  393POPC  SD10 4090  16.398  10.283   9.033  0.1411  0.1360  0.4011
  393POPC  SD11 4091  16.077   9.480   9.290  0.0099 -0.2998  0.1776
  393POPC  SM12 4092  16.322  10.474   9.285 -0.1170 -0.0982 -0.1491
  393POPC  SM13 4093  15.937   9.546   9.579 -0.4360 -0.0755 -0.1138
  393POPC  SM14 4094  16.221  10.636   9.558 -0.0740 -0.3426 -0.1560
  393POPC  SM15 4095  15.897   9.516   9.671  0.2232  0.1245 -0.0865
  394POPC   CH1 4096   4.778   9.885   7.776 -0.1325 -0.1810 -0.0048
  394POPC   PH2 4097   4.993   9.752   8.111 -0.0293 -0.1270 -0.1361
  394POPC   GL3 4098   5.076   9.924   8.405  0.0438  0.3187  0.2944
  394POPC   E14 4099   5.370   9.936   8.517 -0.1745 -0.1244 -0.0752
  394POPC   E25 4100   4.791  10.075   8.593 -0.1186  0.0000  0.0909
  394POPC   S16 4101   5.664  10.053   8.737  0.3435 -0.4368  0.2132
  394POPC   S17 4102   4.834   9.962   8.988  0.4139  0.2705  0.2436
  394POPC   SD8 4103   5.850  10.089   9.002 -0.1222 -0.0549 -0.1110
  394POPC   SD9 4104   4.724   9.999   9.334  0.0222  0.4560 -0.4265
  394POPC  SD10 4105   6.019  10.071   9.308  0.5017  0.0618 -0.1722
  394POPC  SD11 4106   4.521  10.010   9.582  0.1781  0.4198 -0.2100
  394POPC  SM12 4107   6.039   9.917   9.621 -0.2737  0.1486  0.0764
  394POPC  SM13 4108   4.484  10.052   9.933  0.2392  0.1366  0.4185
  394POPC  SM14 4109   6.035   9.649   9.833  0.1575 -0.1854 -0.0142
  394POPC  SM15 4110   4.515  10.070  10.017 -0.2014  0.3008  0.4865
  395POPC   CH1 4111  16.048  15.358   7.810 -0.1595  0.1984 -0.0361
  395POPC   PH2 4112  15.793  15.633   8.013  0.0858 -0.2661 -0.0485
  395POPC   GL3 4113  15.654  15.674   8.314 -0.1286  0.3712 -0.2420
  395POPC   E14 4114  15.658  15.973   8.428  0.0248 -0.1285  0.2230
  395POPC   E25 4115  15.312  15.519   8.480 -0.0965  0.4433  0.2007
  395POPC   S16 4116  15.868  16.329   8.491 -0.0320 -0.0035  0.5301
  395POPC   S17 4117  15.393  15.325   8.832  0.1137 -0.1056  0.0084
  395POPC   SD8 4118  16.169  16.414   8.659  0.0740 -0.0797  0.0871
  395POPC   SD9 4119  15.396  15.123   9.067 -0.0034 -0.1833  0.1930
  395POPC  SD10 4120  16.317  16.547   8.949 -0.0892 -0.0037 -0.0352
  395POPC  SD11 4121  15.414  14.939   9.346 -0.3696 -0.2079  0.0648
  395POPC  SM12 4122  16.432  16.830   9.054 -0.2813  0.1948  0.0186
  395POPC  SM13 4123  15.296  14.776   9.608  0.0099 -0.2554  0.3727
  395POPC  SM14 4124  16.472  16.922   9.378  0.2465  0.1058 -0.1829
  395POPC  SM15 4125  15.299  14.693   9.699  0.1858  0.0813  0.1964
  396POPC   CH1 4126  10.943  12.649   7.924 -0.1057 -0.3948  0.0045
  396POPC   PH2 4127  11.372  12.677   7.996 -0.1637  0.0953 -0.0434
  396POPC   GL3 4128  11.520  12.797   8.267 -0.1583 -0.1472 -0.4209
  396POPC   E14 4129  11.486  13.129   8.355  0.1173 -0.2212  0.2541
  396POPC   E25 4130  11.597  12.553   8.515  0.0542  0.0410  0.1232
  396POPC   S16 4131  11.263  13.364   8.640 -0.1564  0.2042 -0.5562
  396POPC   S17 4132  11.550  12.456   8.890 -0.0086  0.1257  0.0395
  396POPC   SD8 4133  11.221  13.612   8.849  0.0479 -0.0444  0.0611
  396POPC   SD9 4134  11.595  12.657   9.171  0.0111 -0.0466 -0.2650
  396POPC  SD10 4135  11.256  13.755   9.154  0.3754 -0.3014  0.3350
  396POPC  SD11 4136  11.576  12.771   9.486  0.0830 -0.2550  0.2832
  396POPC  SM12 4137  11.076  13.809   9.445  0.0801 -0.3271 -0.0436
  396POPC  SM13 4138  11.662  12.858   9.792 -0.3485 -0.3123  0.2802
  396POPC  SM14 4139  11.049  13.900   9.770 -0.1478  0.3872 -0.2605
  396POPC  SM15 4140  11.690  12.834   9.871  0.0376  0.1212  0.2263
  397POPC   CH1 4141   7.734   4.200   8.066  0.2411  0.1291 -0.2303
  397POPC   PH2 4142   7.338   4.137   8.108 -0.1019 -0.0196  0.0412
  397POPC   GL3 4143   7.133   4.329   8.327 -0.1630  0.0721 -0.2195
  397POPC   E14 4144   7.126   4.653   8.313  0.0146  0.0574  0.1875
  397POPC   E25 4145   7.171   4.054   8.582  0.0927  0.1055  0.1262
  397POPC   S16 4146   6.941   4.928   8.537  0.0222 -0.5823 -0.0349
  397POPC   S17 4147   7.122   4.034   8.978 -0.1435 -0.1566  0.1979
  397POPC   SD8 4148   6.812   5.217   8.665  0.0389 -0.1009  0.0117
  397POPC   SD9 4149   7.006   3.893   9.261  0.0526  0.0603 -0.2366
  397POPC  SD10 4150   6.756   5.351   8.967 -0.0488  0.3435  0.1480
  397POPC  SD11 4151   7.010   4.029   9.563 -0.0882  0.0595  0.1836
  397POPC  SM12 4152   6.883   5.416   9.283  0.0051  0.0925  0.4838
  397POPC  SM13 4153   6.895   4.072   9.915  0.3659 -0.1577  0.4184
  397POPC  SM14 4154   7.124   5.341   9.532  0.0100  0.1431 -0.2447
  397POPC  SM15 4155   6.885   4.046  10.001 -0.1561  0.1778 -0.2666
  398POPC   CH1 4156  16.857   6.372   8.202 -0.1630 -0.0124  0.2348
  398POPC   PH2 4157  16.539   6.583   8.426  0.2380 -0.0835 -0.0838
  398POPC   GL3 4158  16.199   6.553   8.406 -0.4921  0.2941  0.4697
  398POPC   E14 4159  16.055   6.790   8.247 -0.1560 -0.3523  0.0548
  398POPC   E25 4160  16.047   6.662   8.722  0.0820  0.3143 -0.1234
  398POPC   S16 4161  15.644   6.869   8.192  0.2750  0.2100 -0.3036
  398POPC   S17 4162  16.315   6.907   8.843  0.1339 -0.1398  0.0422
  398POPC   SD8 4163  15.455   6.881   8.519 -0.2598  0.0919 -0.0625
  398POPC   SD9 4164  16.397   7.098   9.105 -0.5287 -0.0574 -0.1733
  398POPC  SD10 4165  15.411   6.942   8.846 -0.0664 -0.2798 -0.3570
  398POPC  SD11 4166  16.396   7.104   9.451 -0.3330 -0.3033  0.0401
  398POPC  SM12 4167  15.481   6.986   9.181 -0.0515  0.2731  0.0390
  398POPC  SM13 4168  16.378   7.129   9.775 -0.0526 -0.2432 -0.3458
  398POPC  SM14 4169  15.422   6.958   9.536  0.0080 -0.4232 -0.1982
  398POPC  SM15 4170  16.393   7.191   9.842  0.1208 -0.2455  0.0173
  399POPC   CH1 4171   5.056  16.215   8.343  0.0012  0.0553  0.2184
  399POPC   PH2 4172   5.223  16.625   8.285  0.0835 -0.0042 -0.1248
  399POPC   GL3 4173   4.963  16.831   8.393  0.0991  0.0760  0.2204
  399POPC   E14 4174   4.998  17.156   8.437  0.0187 -0.2187 -0.1900
  399POPC   E25 4175   4.764  16.634   8.639 -0.1073  0.0594  0.1704
  399POPC   S16 4176   5.251  17.160   8.768 -0.0282 -0.5152  0.0975
  399POPC   S17 4177   4.765  16.894   8.985 -0.2983 -0.1143 -0.1142
  399POPC   SD8 4178   5.221  17.192   9.114 -0.0819 -0.2008  0.1032
  399POPC   SD9 4179   4.775  17.118   9.261 -0.1231 -0.3667 -0.6320
  399POPC  SD10 4180   5.181  17.191   9.443 -0.1276 -0.0889 -0.2715
  399POPC  SD11 4181   4.684  17.349   9.453 -0.0799 -0.0304 -0.0121
  399POPC  SM12 4182   5.019  17.117   9.726 -0.0630  0.0374  0.1944
  399POPC  SM13 4183   4.426  17.478   9.625  0.0628  0.0937 -0.0589
  399POPC  SM14 4184   4.681  17.127   9.822 -0.5055 -0.0278 -0.0686
  399POPC  SM15 4185   4.337  17.441   9.606  0.2506 -0.2190 -0.0764
  400POPC   CH1 4186   2.583   3.903   7.893  0.1628  0.2892 -0.0884
  400POPC   PH2 4187   2.181   3.841   7.993 -0.0503  0.0219 -0.2160
  400POPC   GL3 4188   1.956   3.983   8.223  0.3687  0.0732  0.1355
  400POPC   E14 4189   2.024   4.189   8.471 -0.3018 -0.2113  0.1490
  400POPC   E25 4190   1.822   3.715   8.395  0.1011 -0.3414  0.0464
  400POPC   S16 4191   2.227   4.073   8.765  0.0175 -0.2745  0.0968
  400POPC   S17 4192   1.686   3.740   8.759 -0.0641  0.1482  0.2065
  400POPC   SD8 4193   2.305   3.908   9.076 -0.0146 -0.0423 -0.3165
  400POPC   SD9 4194   1.531   3.506   8.974 -0.1415  0.1158 -0.1520
  400POPC  SD10 4195   2.267   3.884   9.409 -0.0865  0.0536 -0.0186
  400POPC  SD11 4196   1.625   3.565   9.302 -0.0228  0.1215  0.0202
  400POPC  SM12 4197   2.269   3.960   9.722 -0.1600  0.1873 -0.1583
  400POPC  SM13 4198   1.622   3.571   9.632 -0.0938 -0.3254 -0.1273
  400POPC  SM14 4199   2.207   4.175   9.968 -0.0621  0.1207 -0.0227
  400POPC  SM15 4200   1.623   3.633   9.710 -0.2661 -0.2146 -0.3159
  401POPC   CH1 4201  -0.085   5.956   7.881 -0.1331  0.0473 -0.1318
  401POPC   PH2 4202   0.145   6.278   8.035 -0.3009 -0.1158 -0.0945
  401POPC   GL3 4203   0.350   6.229   8.303  0.1390  0.1501  0.4344
  401POPC   E14 4204   0.139   6.122   8.531  0.0659 -0.0147  0.1041
  401POPC   E25 4205   0.459   6.459   8.558 -0.1055  0.1421  0.2616
  401POPC   S16 4206  -0.179   6.236   8.735  0.1444  0.2039  0.1905
  401POPC   S17 4207   0.708   6.451   8.914 -0.3209 -0.3084 -0.0289
  401POPC   SD8 4208  -0.212   6.357   9.056 -0.1484  0.0683 -0.1104
  401POPC   SD9 4209   0.735   6.665   9.187 -0.3006  0.2077 -0.1970
  401POPC  SD10 4210  -0.192   6.236   9.354 -0.0401  0.1501  0.1438
  401POPC  SD11 4211   0.607   6.898   9.366 -0.0041 -0.0786 -0.1535
  401POPC  SM12 4212  -0.122   6.008   9.604 -0.1662 -0.4156  0.0134
  401POPC  SM13 4213   0.626   6.859   9.699  0.4717 -0.3262 -0.2314
  401POPC  SM14 4214   0.089   5.785   9.762 -0.1191 -0.1825  0.0786
  401POPC  SM15 4215   0.621   6.819   9.780 -0.4072  0.2378  0.0432
  402POPC   CH1 4216   3.789  11.571   7.742 -0.0380  0.1091  0.0161
  402POPC   PH2 4217   3.490  11.325   7.982 -0.1850 -0.0305 -0.1281
  402POPC   GL3 4218   3.486  11.350   8.337  0.1703 -0.2319 -0.0801
  402POPC   E14 4219   3.710  11.516   8.520  0.1684 -0.2266 -0.1105
  402POPC   E25 4220   3.388  11.014   8.465 -0.0710  0.2094 -0.1595
  402POPC   S16 4221   3.667  11.741   8.803  0.0308  0.0031 -0.0959
  402POPC   S17 4222   3.381  10.962   8.880 -0.0503  0.0883  0.2496
  402POPC   SD8 4223   3.682  12.027   8.960  0.3371  0.0851  0.1346
  402POPC   SD9 4224   3.568  10.927   9.196  0.0695  0.6094  0.1318
  402POPC  SD10 4225   3.750  12.136   9.242  0.1148  0.1896  0.0742
  402POPC  SD11 4226   3.702  10.688   9.432 -0.1050  0.1526  0.1243
  402POPC  SM12 4227   3.697  12.205   9.549 -0.0862 -0.2407  0.3371
  402POPC  SM13 4228   3.829  10.645   9.723  0.0317 -0.1282 -0.3579
  402POPC  SM14 4229   3.606  12.373   9.845  0.0300 -0.0392 -0.3376
  402POPC  SM15 4230   3.863  10.558   9.756  0.3290  0.0240 -0.0784
  403POPC   CH1 4231  13.169   5.351   7.844  0.0523 -0.0469  0.0268
  403POPC   PH2 4232  12.973   5.071   8.091 -0.1600  0.1146  0.0446
  403POPC   GL3 4233  12.990   5.059   8.411 -0.1398  0.1495 -0.2635
  403POPC   E14 4234  13.133   4.841   8.624 -0.1116 -0.0252  0.0628
  403POPC   E25 4235  12.953   5.391   8.538 -0.1514 -0.1938 -0.1392
  403POPC   S16 4236  13.262   4.643   8.962 -0.0046 -0.1879 -0.0367
  403POPC   S17 4237  12.722   5.500   8.859  0.2459  0.0620 -0.3056
  403POPC   SD8 4238  13.434   4.451   9.205  0.0538  0.2882  0.1952
  403POPC   SD9 4239  12.767   5.517   9.175 -0.2499 -0.2369 -0.0109
  403POPC  SD10 4240  13.660   4.262   9.317 -0.0919 -0.2079  0.4272
  403POPC  SD11 4241  12.619   5.621   9.480  0.3351 -0.2096  0.0111
  403POPC  SM12 4242  13.833   4.229   9.578  0.1972  0.1558 -0.0866
  403POPC  SM13 4243  12.559   5.714   9.770  0.3332 -0.2165  0.0222
  403POPC  SM14 4244  14.013   4.163   9.852 -0.0223 -0.1822 -0.5618
  403POPC  SM15 4245  12.590   5.732   9.833 -0.1949 -0.0120 -0.0409
  404POPC   CH1 4246  12.328   0.653   7.723 -0.0484  0.1810 -0.0088
  404POPC   PH2 4247  12.524   0.546   8.125 -0.0614  0.1911 -0.0910
  404POPC   GL3 4248  12.418   0.733   8.377 -0.0967  0.0486 -0.1972
  404POPC   E14 4249  12.481   0.667   8.677  0.0092 -0.1807  0.0424
  404POPC   E25 4250  12.066   0.785   8.364 -0.0208 -0.3005 -0.0555
  404POPC   S16 4251  12.542   0.326   8.847  0.3141  0.0793 -0.1397
  404POPC   S17 4252  11.964   0.851   8.737  0.2602  0.0694 -0.0610
  404POPC   SD8 4253  12.374   0.052   8.976  0.0988  0.0641 -0.5367
  404POPC   SD9 4254  11.818   0.679   8.974 -0.0586  0.4308  0.0303
  404POPC  SD10 4255  12.194  -0.009   9.258 -0.2560  0.1486  0.0843
  404POPC  SD11 4256  11.752   0.602   9.276  0.0111  0.1718  0.2255
  404POPC  SM12 4257  12.009  -0.006   9.547 -0.0820 -0.2671  0.0563
  404POPC  SM13 4258  11.766   0.514   9.609 -0.0795  0.1118  0.0292
  404POPC  SM14 4259  12.014  -0.052   9.906 -0.4065  0.0251  0.2292
  404POPC  SM15 4260  11.695   0.428   9.678  0.0891  0.1113 -0.1115
  405POPC   CH1 4261  15.832  13.273   7.790  0.0355  0.0312  0.0345
  405POPC   PH2 4262  15.518  13.486   7.986  0.0954 -0.0848  0.2091
  405POPC   GL3 4263  15.522  13.549   8.325 -0.2102 -0.0812 -0.1493
  405POPC   E14 4264  15.650  13.785   8.522  0.2178  0.1298 -0.2813
  405POPC   E25 4265  15.457  13.297   8.594 -0.2888 -0.0851 -0.1561
  405POPC   S16 4266  15.724  13.873   8.891  0.1839 -0.2677 -0.2727
  405POPC   S17 4267  15.299  13.419   8.956 -0.5283  0.2731  0.2499
  405POPC   SD8 4268  15.949  13.890   9.156  0.2823 -0.0652 -0.1778
  405POPC   SD9 4269  15.265  13.383   9.289  0.3399 -0.3780 -0.2721
  405POPC  SD10 4270  15.953  13.826   9.496  0.1511  0.0570  0.1933
  405POPC  SD11 4271  15.174  13.306   9.647  0.0486 -0.2315 -0.0811
  405POPC  SM12 4272  15.818  13.744   9.785 -0.0431  0.0780  0.1647
  405POPC  SM13 4273  15.258  13.127   9.925  0.0137 -0.3708 -0.0259
  405POPC  SM14 4274  15.782  13.544  10.043  0.0568 -0.0426  0.1446
  405POPC  SM15 4275  15.205  13.137  10.007 -0.1556 -0.1351 -0.1620
  406POPC   CH1 4276   0.658   3.805   7.963 -0.1428  0.1898  0.0273
  406POPC   PH2 4277   1.033   3.761   8.223  0.0445  0.0238 -0.0691
  406POPC   GL3 4278   1.386   3.778   8.248  0.0709  0.0511 -0.1154
  406POPC   E14 4279   1.482   3.483   8.342  0.2181 -0.0092  0.0268
  406POPC   E25 4280   1.482   4.040   8.456 -0.0954 -0.0069 -0.1385
  406POPC   S16 4281   1.537   3.225   8.616  0.1013 -0.0973  0.0461
  406POPC   S17 4282   1.632   4.145   8.807  0.5075  0.2056 -0.1615
  406POPC   SD8 4283   1.461   3.039   8.878  0.2109  0.0799 -0.0491
  406POPC   SD9 4284   1.775   4.024   9.054  0.3174  0.3302 -0.3964
  406POPC  SD10 4285   1.400   3.045   9.222 -0.1637 -0.1461  0.1089
  406POPC  SD11 4286   1.881   4.030   9.333  0.1299  0.0782  0.1256
  406POPC  SM12 4287   1.322   3.149   9.514 -0.2430 -0.0380 -0.3096
  406POPC  SM13 4288   1.817   4.059   9.662 -0.2703  0.2329 -0.1827
  406POPC  SM14 4289   1.211   3.115   9.835 -0.0581 -0.1491  0.4112
  406POPC  SM15 4290   1.780   4.097   9.729 -0.1737 -0.1461 -0.1059
  407POPC   CH1 4291  11.232   8.797   7.931  0.2340 -0.0217 -0.0204
  407POPC   PH2 4292  11.098   9.201   8.054 -0.1919  0.0139  0.3659
  407POPC   GL3 4293  11.277   9.374   8.277  0.4072  0.1307  0.3414
  407POPC   E14 4294  11.372   9.693   8.205 -0.1259  0.0492  0.2121
  407POPC   E25 4295  11.325   9.201   8.579 -0.0389  0.0944 -0.0805
  407POPC   S16 4296  11.589   9.881   8.515 -0.0479  0.0654  0.3370
  407POPC   S17 4297  11.068   9.087   8.875  0.0916  0.1482  0.0214
  407POPC   SD8 4298  11.711   9.989   8.804  0.2052 -0.4248  0.4407
  407POPC   SD9 4299  11.044   8.872   9.156 -0.2373  0.0051  0.3356
  407POPC  SD10 4300  11.770  10.037   9.110  0.1766 -0.0551 -0.0043
  407POPC  SD11 4301  10.937   8.655   9.392 -0.1453 -0.1423 -0.1668
  407POPC  SM12 4302  11.655   9.896   9.429  0.1162  0.1133  0.1731
  407POPC  SM13 4303  10.861   8.540   9.674 -0.0111  0.2451  0.1307
  407POPC  SM14 4304  11.614   9.976   9.734  0.0242 -0.2775  0.1425
  407POPC  SM15 4305  10.801   8.489   9.745 -0.1236 -0.1453  0.0282
  408POPC   CH1 4306   9.847   5.733   7.822  0.0385  0.1585 -0.1068
  408POPC   PH2 4307   9.476   5.889   7.992 -0.0975  0.0282  0.0012
  408POPC   GL3 4308   9.210   5.705   8.100  0.0954 -0.3386 -0.0916
  408POPC   E14 4309   9.183   5.425   8.266 -0.1953  0.0021  0.0608
  408POPC   E25 4310   8.997   5.947   8.268 -0.1287  0.0967 -0.1292
  408POPC   S16 4311   9.274   5.296   8.605  0.0265 -0.1657 -0.2834
  408POPC   S17 4312   8.819   6.273   8.369  0.1583 -0.4410 -0.1802
  408POPC   SD8 4313   9.451   5.061   8.760 -0.2153 -0.0273 -0.0110
  408POPC   SD9 4314   8.591   6.423   8.579 -0.2583 -0.1102  0.0009
  408POPC  SD10 4315   9.574   4.885   9.002  0.0994 -0.2174 -0.1078
  408POPC  SD11 4316   8.658   6.562   8.879 -0.0149  0.0330  0.2502
  408POPC  SM12 4317   9.553   4.804   9.369  0.2108 -0.1900  0.2397
  408POPC  SM13 4318   8.738   6.585   9.218 -0.2251 -0.0811 -0.0787
  408POPC  SM14 4319   9.735   4.548   9.469 -0.2356  0.0137 -0.3080
  408POPC  SM15 4320   8.658   6.618   9.282  0.0072  0.0149 -0.0719
  409POPC   CH1 4321   0.947   5.583   8.125 -0.1257  0.1015 -0.1830
  409POPC   PH2 4322   1.374   5.526   8.205  0.1324 -0.0118  0.0236
  409POPC   GL3 4323   1.426   5.199   8.230  0.1297  0.1123  0.0148
  409POPC   E14 4324   1.163   5.027   8.307  0.0984 -0.0708  0.0497
  409POPC   E25 4325   1.617   5.147   8.546 -0.1399 -0.2453 -0.3763
  409POPC   S16 4326   1.039   4.892   8.663 -0.0118  0.3408  0.2306
  409POPC   S17 4327   1.668   5.489   8.713  0.3293 -0.0757  0.0824
  409POPC   SD8 4328   0.908   4.994   8.919 -0.2874  0.2792  0.0225
  409POPC   SD9 4329   1.764   5.580   9.027  0.0397  0.2260 -0.0238
  409POPC  SD10 4330   0.907   4.970   9.263  0.1522 -0.2316 -0.0619
  409POPC  SD11 4331   1.702   5.690   9.342  0.0181 -0.2455  0.0898
  409POPC  SM12 4332   0.892   4.753   9.495 -0.3241  0.0166  0.0961
  409POPC  SM13 4333   1.613   5.615   9.656  0.2608  0.1881 -0.2285
  409POPC  SM14 4334   0.780   4.596   9.734  0.0631  0.1425  0.1619
  409POPC  SM15 4335   1.585   5.588   9.705 -0.0738 -0.1303 -0.4188
  410POPC   CH1 4336   9.408   7.505   8.230  0.1564 -0.1358  0.0057
  410POPC   PH2 4337   9.673   7.160   8.225 -0.2413  0.1665  0.2439
  410POPC   GL3 4338   9.958   7.114   8.408  0.0376  0.1295 -0.4082
  410POPC   E14 4339  10.012   6.782   8.346 -0.1072 -0.2037  0.2399
  410POPC   E25 4340   9.943   7.302   8.730 -0.0320  0.0788  0.2047
  410POPC   S16 4341   9.867   6.511   8.603  0.0660 -0.0404 -0.0794
  410POPC   S17 4342  10.209   7.271   9.022  0.5932 -0.0765 -0.1043
  410POPC   SD8 4343   9.914   6.231   8.780 -0.2087 -0.2537  0.0753
  410POPC   SD9 4344  10.478   7.328   9.229  0.0380  0.2024 -0.1823
  410POPC  SD10 4345   9.709   6.005   8.922 -0.0593  0.0078 -0.3620
  410POPC  SD11 4346  10.582   7.422   9.554  0.4482 -0.3830 -0.2761
  410POPC  SM12 4347   9.458   5.987   9.101  0.0748 -0.2478  0.3642
  410POPC  SM13 4348  10.450   7.393   9.887 -0.1732 -0.1188  0.0721
  410POPC  SM14 4349   9.264   5.981   9.407 -0.0753  0.0984  0.3540
  410POPC  SM15 4350  10.439   7.363   9.972 -0.0059 -0.1307 -0.0633
  411POPC   CH1 4351   0.814   4.795   7.771  0.1822  0.1280  0.1427
  411POPC   PH2 4352   0.406   4.940   7.812 -0.0187 -0.1919  0.1022
  411POPC   GL3 4353   0.382   5.195   8.067  0.0777  0.1657 -0.4217
  411POPC   E14 4354   0.668   5.158   8.207 -0.0036 -0.1030 -0.2423
  411POPC   E25 4355   0.131   5.434   8.221 -0.1117  0.1570 -0.0275
  411POPC   S16 4356   0.793   5.224   8.538  0.0311 -0.0637  0.0940
  411POPC   S17 4357  -0.062   5.609   8.538 -0.0789  0.1633 -0.0424
  411POPC   SD8 4358   1.027   5.379   8.699 -0.2772 -0.2449  0.0793
  411POPC   SD9 4359  -0.120   5.680   8.857 -0.1521  0.1709  0.0796
  411POPC  SD10 4360   1.095   5.640   8.913  0.1597  0.0834 -0.1300
  411POPC  SD11 4361  -0.186   5.795   9.182 -0.1774  0.0151  0.0501
  411POPC  SM12 4362   0.939   5.735   9.172 -0.0683 -0.2747  0.3196
  411POPC  SM13 4363  -0.353   5.723   9.459 -0.0679  0.5234  0.0259
  411POPC  SM14 4364   0.852   5.772   9.519 -0.1797 -0.1175  0.1784
  411POPC  SM15 4365  -0.421   5.650   9.512  0.2160  0.4915  0.4149
  412POPE   HH1 4366   4.343   0.682  11.912  0.0093 -0.1472 -0.1656
  412POPE   PH2 4367   4.468   0.368  11.945  0.0279 -0.0071 -0.1178
  412POPE   GL3 4368   4.507   0.133  11.681  0.0666  0.0818  0.0303
  412POPE   E14 4369   4.745   0.151  11.454  0.2340 -0.1623  0.1011
  412POPE   E25 4370   4.201   0.131  11.446 -0.0141  0.4730 -0.0724
  412POPE   S16 4371   4.811   0.191  11.048  0.0906  0.1242  0.2598
  412POPE   S17 4372   4.050   0.313  11.141  0.2206 -0.6023  0.2259
  412POPE   SD8 4373   4.703   0.018  10.768 -0.0265 -0.1122 -0.0862
  412POPE   SD9 4374   3.885   0.361  10.853  0.0589  0.1503 -0.0426
  412POPE  SD10 4375   4.737  -0.236  10.528 -0.1281  0.0171  0.0377
  412POPE  SD11 4376   3.793   0.143  10.607 -0.0470 -0.3359 -0.1253
  412POPE  SM12 4377   4.963  -0.412  10.369 -0.2648 -0.3256  0.1929
  412POPE  SM13 4378   3.802   0.096  10.261  0.1489 -0.2450 -0.0168
  412POPE  SM14 4379   5.132  -0.639  10.165 -0.2203  0.0375 -0.2017
  412POPE  SM15 4380   3.760   0.082  10.171 -0.0405  0.2574  0.1253
  413POPE   HH1 4381   8.159   0.355  12.025  0.2773 -0.2881  0.1389
  413POPE   PH2 4382   8.066   0.475  11.746 -0.1165 -0.1910 -0.3138
  413POPE   GL3 4383   8.072   0.823  11.790 -0.1520  0.0488  0.3016
  413POPE   E14 4384   8.353   0.907  11.605  0.0237 -0.1554 -0.1020
  413POPE   E25 4385   7.912   0.953  11.511  0.0511  0.0380  0.1707
  413POPE   S16 4386   8.451   0.831  11.195 -0.2417 -0.1697  0.1226
  413POPE   S17 4387   7.802   1.114  11.160  0.4534  0.0722  0.2923
  413POPE   SD8 4388   8.453   0.629  10.964 -0.0286 -0.1169  0.2463
  413POPE   SD9 4389   7.596   1.161  10.856  0.1064  0.1369 -0.1536
  413POPE  SD10 4390   8.489   0.507  10.673  0.5583  0.0083 -0.2373
  413POPE  SD11 4391   7.557   1.015  10.571  0.1049 -0.0877 -0.2227
  413POPE  SM12 4392   8.414   0.559  10.338  0.1719 -0.1542  0.0173
  413POPE  SM13 4393   7.434   0.951  10.265  0.0290  0.0332  0.1060
  413POPE  SM14 4394   8.516   0.583   9.993  0.6641 -0.1220 -0.1142
  413POPE  SM15 4395   7.376   0.971  10.163 -0.1827 -0.2596 -0.2473
  414POPE   HH1 4396  12.193   6.674  12.062 -0.6313 -0.1518 -0.0606
  414POPE   PH2 4397  11.976   6.417  12.033 -0.0099 -0.1961  0.1175
  414POPE   GL3 4398  11.869   6.353  11.723 -0.0429 -0.1375  0.2535
  414POPE   E14 4399  11.913   6.060  11.586  0.2026 -0.1333 -0.1592
  414POPE   E25 4400  11.843   6.575  11.443 -0.1019 -0.0082  0.3119
  414POPE   S16 4401  12.247   6.072  11.350 -0.0429  0.0925  0.0330
  414POPE   S17 4402  11.595   6.534  11.101 -0.2014  0.2468  0.1705
  414POPE   SD8 4403  12.517   6.174  11.164  0.1825 -0.1120  0.1403
  414POPE   SD9 4404  11.527   6.533  10.741 -0.4955 -0.0444 -0.2968
  414POPE  SD10 4405  12.651   6.306  10.872 -0.1085  0.0614  0.0620
  414POPE  SD11 4406  11.391   6.446  10.446 -0.1520 -0.2918  0.1145
  414POPE  SM12 4407  12.707   6.264  10.557 -0.1793  0.2607 -0.0906
  414POPE  SM13 4408  11.198   6.436  10.178  0.2827  0.5091 -0.1180
  414POPE  SM14 4409  12.697   6.217  10.229  0.3492  0.0698  0.1762
  414POPE  SM15 4410  11.192   6.433  10.069 -0.2289  0.0460  0.0443
  415POPE   HH1 4411  10.192  12.163  11.885 -0.1053  0.3193  0.4381
  415POPE   PH2 4412  10.443  12.333  12.036  0.0713  0.4230 -0.1022
  415POPE   GL3 4413  10.649  12.469  11.799  0.1661 -0.0653 -0.2882
  415POPE   E14 4414  10.988  12.504  11.785 -0.1539 -0.0301 -0.0070
  415POPE   E25 4415  10.409  12.418  11.517  0.0101 -0.0824  0.0694
  415POPE   S16 4416  11.079  12.395  11.409 -0.3477  0.0693  0.3733
  415POPE   S17 4417  10.147  12.595  11.274  0.2028 -0.2641  0.3021
  415POPE   SD8 4418  11.157  12.508  11.119 -0.1076 -0.0707  0.2001
  415POPE   SD9 4419   9.958  12.511  11.031 -0.0765 -0.0495  0.3498
  415POPE  SD10 4420  11.119  12.406  10.810  0.5690 -0.2951  0.3491
  415POPE  SD11 4421   9.889  12.488  10.707  0.3201 -0.1971 -0.0702
  415POPE  SM12 4422  11.039  12.246  10.489  0.3744 -0.0713  0.1819
  415POPE  SM13 4423   9.821  12.518  10.384  0.0490  0.1145  0.0561
  415POPE  SM14 4424  10.938  12.282  10.167 -0.4171 -0.5560  0.0149
  415POPE  SM15 4425   9.812  12.523  10.290  0.1129  0.0989 -0.0976
  416POPE   HH1 4426   4.175   2.264  12.053  0.0288 -0.0365 -0.0915
  416POPE   PH2 4427   3.856   2.264  12.038  0.0326 -0.0159 -0.1383
  416POPE   GL3 4428   3.831   1.939  11.997  0.4539  0.1155 -0.2302
  416POPE   E14 4429   3.605   1.798  11.786  0.1451 -0.1431 -0.3230
  416POPE   E25 4430   4.144   1.873  11.821  0.1526  0.2995 -0.1144
  416POPE   S16 4431   3.618   1.844  11.382 -0.0412 -0.0171 -0.4437
  416POPE   S17 4432   4.132   1.818  11.421  0.2902  0.0546 -0.0896
  416POPE   SD8 4433   3.456   1.745  11.125  0.3926  0.0708  0.1912
  416POPE   SD9 4434   4.071   1.770  11.099 -0.0348  0.4499 -0.1032
  416POPE  SD10 4435   3.454   1.594  10.830 -0.2503 -0.1448 -0.0503
  416POPE  SD11 4436   3.927   1.775  10.791  0.1219  0.4895  0.0529
  416POPE  SM12 4437   3.571   1.405  10.573 -0.4992  0.1395  0.0202
  416POPE  SM13 4438   3.977   1.965  10.522 -0.1858 -0.1068  0.0114
  416POPE  SM14 4439   3.831   1.414  10.347  0.0142 -0.1100  0.0530
  416POPE  SM15 4440   4.033   2.017  10.475 -0.3888 -0.0918  0.1960
  417POPE   HH1 4441  10.115   4.863  11.789 -0.0624 -0.1328 -0.1792
  417POPE   PH2 4442  10.005   5.139  11.653  0.0635 -0.0271 -0.0403
  417POPE   GL3 4443  10.187   5.171  11.343  0.3012  0.1005 -0.3345
  417POPE   E14 4444  10.488   5.288  11.362 -0.0542 -0.0776  0.0165
  417POPE   E25 4445  10.051   5.059  11.045 -0.0023 -0.2619  0.0774
  417POPE   S16 4446  10.593   5.511  11.010  0.0853 -0.4904 -0.0360
  417POPE   S17 4447  10.253   5.000  10.682  0.0002 -0.2840 -0.3581
  417POPE   SD8 4448  10.413   5.553  10.719 -0.3609  0.0889  0.1453
  417POPE   SD9 4449  10.229   5.032  10.355  0.1139 -0.0484  0.0854
  417POPE  SD10 4450  10.351   5.386  10.438 -0.0370  0.2789 -0.0048
  417POPE  SD11 4451  10.093   5.011  10.031  0.0631  0.1141  0.0208
  417POPE  SM12 4452  10.376   5.421  10.073 -0.0853 -0.1369 -0.1061
  417POPE  SM13 4453   9.935   4.926   9.768 -0.1045 -0.0002  0.0044
  417POPE  SM14 4454  10.492   5.499   9.770 -0.1984  0.1793 -0.2593
  417POPE  SM15 4455   9.933   4.898   9.684 -0.3086  0.0223 -0.0424
  418POPE   HH1 4456  17.202   1.530  12.292 -0.2912  0.0394  0.3353
  418POPE   PH2 4457  17.271   1.421  11.977  0.0108 -0.2470  0.1483
  418POPE   GL3 4458  16.937   1.363  11.859 -0.0585  0.1930 -0.1466
  418POPE   E14 4459  16.690   1.204  12.025  0.0286  0.0717  0.1451
  418POPE   E25 4460  16.839   1.438  11.534  0.0732 -0.0142 -0.0598
  418POPE   S16 4461  16.420   1.218  11.694  0.0921 -0.6418  0.2997
  418POPE   S17 4462  17.021   1.309  11.252  0.2080 -0.2200 -0.1871
  418POPE   SD8 4463  16.262   1.087  11.431 -0.0553  0.0576 -0.2362
  418POPE   SD9 4464  17.033   1.470  10.966  0.2164 -0.0254 -0.2985
  418POPE  SD10 4465  16.213   0.980  11.133  0.2579  0.2075  0.0472
  418POPE  SD11 4466  17.126   1.537  10.661  0.0802  0.0670  0.4373
  418POPE  SM12 4467  16.297   1.099  10.804  0.2871  0.0757  0.0546
  418POPE  SM13 4468  17.081   1.500  10.337 -0.1239 -0.2660 -0.0723
  418POPE  SM14 4469  16.257   1.133  10.462  0.1671 -0.0263  0.1261
  418POPE  SM15 4470  17.066   1.529  10.240 -0.0742  0.1348  0.1129
  419POPE   HH1 4471  11.137   1.961  11.727  0.1860 -0.2057 -0.3129
  419POPE   PH2 4472  11.206   1.669  11.615 -0.1110 -0.0343 -0.1751
  419POPE   GL3 4473  11.407   1.748  11.366 -0.0923 -0.1385  0.0512
  419POPE   E14 4474  11.395   1.968  11.126  0.0128 -0.0182  0.1286
  419POPE   E25 4475  11.400   1.403  11.277 -0.0317 -0.0115 -0.1292
  419POPE   S16 4476  11.323   2.044  10.748 -0.0116 -0.0061  0.1594
  419POPE   S17 4477  11.325   1.275  10.977  0.0391 -0.0490  0.1148
  419POPE   SD8 4478  11.238   2.240  10.444  0.0774 -0.1896 -0.2957
  419POPE   SD9 4479  11.389   1.267  10.613 -0.1566  0.0727 -0.1770
  419POPE  SD10 4480  11.252   2.423  10.162 -0.1770 -0.0909  0.4926
  419POPE  SD11 4481  11.594   1.376  10.376 -0.0837  0.2195  0.1687
  419POPE  SM12 4482  11.351   2.455   9.856 -0.0973 -0.0016  0.2173
  419POPE  SM13 4483  11.587   1.406  10.060  0.0433  0.4421  0.0600
  419POPE  SM14 4484  11.575   2.446   9.619 -0.4288 -0.0402  0.0098
  419POPE  SM15 4485  11.569   1.410   9.986 -0.2073  0.1525 -0.0502
  420POPE   HH1 4486   8.350   3.847  11.912 -0.1663 -0.0929  0.3123
  420POPE   PH2 4487   8.178   4.115  11.908  0.1537 -0.0200  0.1263
  420POPE   GL3 4488   8.248   4.302  11.636  0.0776  0.4889 -0.0994
  420POPE   E14 4489   8.203   4.571  11.458 -0.0462 -0.0805 -0.4485
  420POPE   E25 4490   8.525   4.088  11.507  0.1734 -0.1694  0.0231
  420POPE   S16 4491   8.306   4.928  11.228  0.0118 -0.1040  0.2326
  420POPE   S17 4492   8.424   4.341  11.195 -0.0658 -0.0643  0.2290
  420POPE   SD8 4493   8.610   5.008  11.165 -0.1093  0.2531  0.0606
  420POPE   SD9 4494   8.500   4.598  11.031  0.0734 -0.0185 -0.0853
  420POPE  SD10 4495   8.827   4.992  10.922 -0.2499  0.1902  0.1823
  420POPE  SD11 4496   8.366   4.748  10.771  0.1986  0.0919 -0.0597
  420POPE  SM12 4497   8.826   4.879  10.631  0.1087  0.1757 -0.0434
  420POPE  SM13 4498   8.224   4.784  10.477  0.0805  0.1917 -0.2243
  420POPE  SM14 4499   8.678   4.774  10.360  0.2666 -0.1120  0.0430
  420POPE  SM15 4500   8.232   4.845  10.402 -0.2251 -0.6245 -0.1656
  421POPE   HH1 4501   0.752   3.662  12.283  0.0150  0.2937  0.4241
  421POPE   PH2 4502   0.709   3.961  12.205 -0.0582  0.1579 -0.1331
  421POPE   GL3 4503   0.441   4.043  12.009 -0.3283  0.0942  0.0057
  421POPE   E14 4504   0.227   3.861  11.844 -0.2181 -0.0111  0.1833
  421POPE   E25 4505   0.602   4.044  11.656 -0.0178 -0.2993  0.1264
  421POPE   S16 4506   0.111   3.710  11.501  0.1834 -0.2632  0.1103
  421POPE   S17 4507   0.831   4.219  11.364  0.0294  0.0805  0.1354
  421POPE   SD8 4508  -0.133   3.727  11.270 -0.0513 -0.3712 -0.1228
  421POPE   SD9 4509   0.905   4.300  11.047 -0.1086 -0.2218 -0.3794
  421POPE  SD10 4510  -0.173   3.778  10.960  0.1002  0.4827 -0.0639
  421POPE  SD11 4511   0.862   4.209  10.725 -0.0396  0.0677  0.4704
  421POPE  SM12 4512  -0.070   3.652  10.650 -0.2327 -0.1570  0.0516
  421POPE  SM13 4513   0.881   4.172  10.387  0.0527 -0.0885  0.3085
  421POPE  SM14 4514   0.030   3.633  10.296 -0.1755 -0.2535 -0.0519
  421POPE  SM15 4515   0.907   4.211  10.331 -0.2541  0.0462 -0.0315
  422POPE   HH1 4516  16.511   3.923  12.105 -0.1193 -0.1518  0.2099
  422POPE   PH2 4517  16.287   3.808  11.890 -0.0695  0.0301 -0.0832
  422POPE   GL3 4518  16.096   4.009  11.723  0.4074 -0.1959 -0.2748
  422POPE   E14 4519  16.004   4.311  11.817 -0.1984 -0.1030 -0.0455
  422POPE   E25 4520  16.194   3.928  11.379 -0.0530 -0.1890 -0.1432
  422POPE   S16 4521  16.154   4.435  11.457 -0.2834  0.0761  0.3282
  422POPE   S17 4522  16.500   3.895  11.140 -0.1457  0.2804  0.0165
  422POPE   SD8 4523  15.917   4.384  11.225  0.1476 -0.1352  0.0948
  422POPE   SD9 4524  16.560   3.911  10.802  0.6567  0.1223  0.4393
  422POPE  SD10 4525  15.752   4.437  10.964 -0.2403 -0.1938  0.0812
  422POPE  SD11 4526  16.815   4.015  10.598  0.1570  0.2941 -0.1411
  422POPE  SM12 4527  15.741   4.456  10.622 -0.0565 -0.3393 -0.0646
  422POPE  SM13 4528  16.895   4.099  10.297 -0.1260 -0.4530 -0.0773
  422POPE  SM14 4529  15.605   4.452  10.335 -0.2026 -0.0793  0.2776
  422POPE  SM15 4530  16.945   4.136  10.220 -0.1361  0.0666 -0.1844
  423POPE   HH1 4531   9.963  11.085  11.711 -0.1095  0.2274 -0.3040
  423POPE   PH2 4532  10.278  11.010  11.635  0.2001 -0.3296  0.1204
  423POPE   GL3 4533  10.559  11.175  11.694  0.3059  0.2426 -0.0834
  423POPE   E14 4534  10.840  11.025  11.684  0.2083  0.0950 -0.1742
  423POPE   E25 4535  10.637  11.328  11.385 -0.0292  0.1736 -0.1424
  423POPE   S16 4536  10.974  10.762  11.443  0.1549  0.2264  0.0136
  423POPE   S17 4537  10.874  11.264  11.049  0.0509 -0.1385 -0.1699
  423POPE   SD8 4538  10.942  10.587  11.177  0.0587  0.1547  0.1292
  423POPE   SD9 4539  10.904  11.353  10.752 -0.0189  0.0298 -0.1730
  423POPE  SD10 4540  10.965  10.531  10.871  0.0986  0.3014  0.1266
  423POPE  SD11 4541  10.814  11.296  10.417  0.0671 -0.1930 -0.0949
  423POPE  SM12 4542  11.155  10.624  10.617  0.2472  0.1577  0.4315
  423POPE  SM13 4543  10.753  11.282  10.084 -0.3992  0.2449 -0.5187
  423POPE  SM14 4544  11.070  10.756  10.341 -0.1106 -0.0870  0.0312
  423POPE  SM15 4545  10.671  11.270  10.034  0.1293  0.0198 -0.1918
  424POPE   HH1 4546   1.602   3.498  11.742  0.0353 -0.2913  0.2012
  424POPE   PH2 4547   1.927   3.424  11.793 -0.0342 -0.1413 -0.0273
  424POPE   GL3 4548   2.022   3.248  11.516  0.1401 -0.2712 -0.0735
  424POPE   E14 4549   2.188   3.376  11.240  0.0168 -0.2369  0.0663
  424POPE   E25 4550   1.683   3.233  11.347 -0.3922 -0.1917  0.0566
  424POPE   S16 4551   1.977   3.585  10.973 -0.0353 -0.1114 -0.0063
  424POPE   S17 4552   1.716   3.097  10.961  0.1279  0.2374  0.1088
  424POPE   SD8 4553   1.809   3.726  10.771  0.0223  0.4229  0.0346
  424POPE   SD9 4554   1.843   3.196  10.675 -0.2046 -0.2186 -0.0323
  424POPE  SD10 4555   1.607   3.756  10.505 -0.0064 -0.1802  0.2266
  424POPE  SD11 4556   1.761   3.349  10.408 -0.0163 -0.2569 -0.2349
  424POPE  SM12 4557   1.532   3.721  10.185  0.1083  0.0288  0.0981
  424POPE  SM13 4558   1.850   3.337  10.108  0.1658 -0.2607 -0.1870
  424POPE  SM14 4559   1.291   3.851   9.987  0.0426  0.5157 -0.4210
  424POPE  SM15 4560   1.855   3.368  10.040  0.4264 -0.2214  0.0778
  425POPE   HH1 4561  15.417  13.817  12.496 -0.1369  0.2499  0.0187
  425POPE   PH2 4562  15.337  13.944  12.184 -0.3040  0.2639  0.2489
  425POPE   GL3 4563  15.075  13.778  12.013 -0.3723  0.3685  0.3256
  425POPE   E14 4564  14.847  13.921  11.821  0.0013  0.0238  0.0179
  425POPE   E25 4565  15.433  13.683  11.882 -0.3029  0.1639 -0.1586
  425POPE   S16 4566  14.997  13.943  11.409 -0.0559 -0.3996 -0.2369
  425POPE   S17 4567  15.478  13.648  11.529 -0.2014 -0.2762 -0.1795
  425POPE   SD8 4568  15.152  13.795  11.123 -0.0126 -0.1023  0.1718
  425POPE   SD9 4569  15.682  13.637  11.244  0.2342 -0.0831 -0.1670
  425POPE  SD10 4570  15.161  13.573  10.901  0.2434  0.0227 -0.1203
  425POPE  SD11 4571  15.691  13.642  10.910  0.2838 -0.1496 -0.6271
  425POPE  SM12 4572  14.982  13.423  10.696 -0.0217 -0.0162  0.3185
  425POPE  SM13 4573  15.578  13.653  10.591  0.0965 -0.2219 -0.0656
  425POPE  SM14 4574  15.005  13.505  10.370 -0.1799  0.1163  0.0808
  425POPE  SM15 4575  15.534  13.696  10.527 -0.0725 -0.2801  0.0852
  426POPE   HH1 4576   7.142   5.729  12.025  0.0109 -0.1186 -0.0180
  426POPE   PH2 4577   6.939   5.482  11.958  0.2706 -0.0277  0.0079
  426POPE   GL3 4578   6.884   5.467  11.647 -0.2611  0.1387 -0.0630
  426POPE   E14 4579   7.076   5.241  11.497 -0.2493 -0.3519 -0.2801
  426POPE   E25 4580   6.630   5.640  11.436 -0.1391  0.0000  0.0740
  426POPE   S16 4581   7.036   4.954  11.253 -0.0408 -0.0795  0.0496
  426POPE   S17 4582   6.483   5.925  11.158 -0.1072 -0.1616 -0.0964
  426POPE   SD8 4583   6.972   4.681  11.052  0.1440 -0.1247  0.0557
  426POPE   SD9 4584   6.424   5.855  10.815  0.0778  0.0010 -0.1077
  426POPE  SD10 4585   6.867   4.594  10.765 -0.0246  0.3122 -0.1717
  426POPE  SD11 4586   6.415   5.742  10.498  0.0789 -0.1944  0.1674
  426POPE  SM12 4587   6.776   4.614  10.461  0.2149  0.4034 -0.0949
  426POPE  SM13 4588   6.567   5.758  10.188 -0.0104  0.0586  0.1000
  426POPE  SM14 4589   6.581   4.727  10.227  0.3152 -0.1793  0.6289
  426POPE  SM15 4590   6.585   5.668  10.108  0.0057 -0.3351 -0.5726
  427POPE   HH1 4591  15.177  12.834  12.189  0.0404 -0.3522  0.6500
  427POPE   PH2 4592  15.474  12.797  12.061 -0.1335  0.0927 -0.0138
  427POPE   GL3 4593  15.548  12.890  11.732 -0.1072 -0.2434 -0.6279
  427POPE   E14 4594  15.845  12.860  11.611  0.1793  0.2550  0.0118
  427POPE   E25 4595  15.371  13.029  11.440 -0.1862  0.0642 -0.0786
  427POPE   S16 4596  15.921  12.713  11.212  0.0404  0.0241 -0.1447
  427POPE   S17 4597  15.403  13.246  11.119  0.1598 -0.2206 -0.0555
  427POPE   SD8 4598  16.217  12.615  11.057 -0.1938  0.1769  0.5447
  427POPE   SD9 4599  15.631  13.251  10.901 -0.1797  0.0290 -0.3794
  427POPE  SD10 4600  16.331  12.477  10.759  0.3869  0.1201  0.3068
  427POPE  SD11 4601  15.771  13.185  10.623  0.3395  0.1348  0.0635
  427POPE  SM12 4602  16.298  12.495  10.449 -0.1006 -0.0474 -0.1897
  427POPE  SM13 4603  15.752  13.086  10.297  0.2739  0.3315 -0.1699
  427POPE  SM14 4604  16.329  12.435  10.113 -0.1074 -0.2398  0.1832
  427POPE  SM15 4605  15.742  13.114  10.208 -0.0755 -0.5053 -0.0860
  428POPE   HH1 4606   6.270  11.136  12.301  0.0165  0.2113 -0.3380
  428POPE   PH2 4607   6.567  11.018  12.214 -0.1158  0.1013 -0.1168
  428POPE   GL3 4608   6.466  10.882  11.914  0.1135 -0.0900  0.0073
  428POPE   E14 4609   6.489  10.555  11.893 -0.0675  0.0019 -0.3304
  428POPE   E25 4610   6.295  11.020  11.641 -0.2639  0.0704 -0.1078
  428POPE   S16 4611   6.599  10.276  11.631  0.2923 -0.3183 -0.0908
  428POPE   S17 4612   6.313  11.147  11.257  0.1030 -0.2510  0.3385
  428POPE   SD8 4613   6.472  10.225  11.322  0.3065 -0.1940  0.2135
  428POPE   SD9 4614   6.135  11.262  11.012 -0.1489  0.3571  0.1585
  428POPE  SD10 4615   6.456  10.238  10.987  0.0816 -0.0477 -0.2112
  428POPE  SD11 4616   6.150  11.109  10.666 -0.1905  0.0750 -0.2586
  428POPE  SM12 4617   6.582  10.241  10.708 -0.3938  0.3178 -0.3248
  428POPE  SM13 4618   6.219  11.178  10.396  0.3402 -0.2872 -0.2171
  428POPE  SM14 4619   6.502  10.181  10.404 -0.0046 -0.1856  0.2110
  428POPE  SM15 4620   6.215  11.196  10.316  0.0827  0.0332  0.3462
  429POPE   HH1 4621   7.943   3.775  11.697  0.2884 -0.2214 -0.2117
  429POPE   PH2 4622   7.673   3.610  11.829 -0.0360 -0.1596  0.0974
  429POPE   GL3 4623   7.427   3.459  11.648 -0.0910  0.1659 -0.2212
  429POPE   E14 4624   7.361   3.138  11.692  0.0355 -0.1095 -0.0455
  429POPE   E25 4625   7.572   3.494  11.317 -0.3349 -0.0748 -0.0456
  429POPE   S16 4626   7.470   2.833  11.460  0.1200 -0.2562 -0.0927
  429POPE   S17 4627   7.924   3.454  11.132  0.2394 -0.0046  0.0469
  429POPE   SD8 4628   7.660   2.677  11.219 -0.2771 -0.2041 -0.1985
  429POPE   SD9 4629   8.154   3.410  10.912  0.0700  0.3567  0.0887
  429POPE  SD10 4630   7.782   2.592  10.917  0.0767  0.3177 -0.3091
  429POPE  SD11 4631   8.217   3.496  10.643 -0.0959  0.2081 -0.2110
  429POPE  SM12 4632   7.795   2.622  10.587  0.0912  0.2405  0.4319
  429POPE  SM13 4633   8.205   3.427  10.304  0.2268 -0.3180  0.1392
  429POPE  SM14 4634   7.869   2.562  10.252 -0.5381  0.3697  0.0700
  429POPE  SM15 4635   8.173   3.416  10.192  0.1331 -0.3763 -0.0712
  430POPE   HH1 4636   4.738   8.594  12.437 -0.0527 -0.1093  0.1262
  430POPE   PH2 4637   4.470   8.641  12.264  0.1373 -0.0406  0.0579
  430POPE   GL3 4638   4.588   8.785  11.971  0.0103  0.2209 -0.3133
  430POPE   E14 4639   4.613   9.104  11.867 -0.0398 -0.1459  0.3349
  430POPE   E25 4640   4.697   8.642  11.659 -0.2192 -0.1343  0.0319
  430POPE   S16 4641   4.875   9.183  11.592  0.0834  0.1715 -0.0019
  430POPE   S17 4642   4.547   8.432  11.337 -0.2173 -0.1587 -0.4109
  430POPE   SD8 4643   5.004   9.216  11.275 -0.0289  0.0751  0.2467
  430POPE   SD9 4644   4.540   8.268  11.053  0.1183  0.1127  0.1571
  430POPE  SD10 4645   4.966   9.114  10.974 -0.2477  0.2064  0.4102
  430POPE  SD11 4646   4.645   8.304  10.750 -0.1476  0.1015 -0.2080
  430POPE  SM12 4647   4.775   8.928  10.771 -0.4398 -0.0137  0.0043
  430POPE  SM13 4648   4.596   8.309  10.431 -0.1688 -0.1780 -0.1987
  430POPE  SM14 4649   4.817   8.693  10.526 -0.0847  0.1965  0.2337
  430POPE  SM15 4650   4.543   8.353  10.356 -0.0690  0.0744 -0.3569
  431POPE   HH1 4651  15.071   4.318  12.257 -0.1343 -0.0645  0.0649
  431POPE   PH2 4652  14.923   4.327  11.960  0.0298  0.0181  0.2156
  431POPE   GL3 4653  14.990   4.084  11.725  0.0990  0.1661 -0.0317
  431POPE   E14 4654  14.860   3.796  11.638 -0.2523 -0.0637  0.0266
  431POPE   E25 4655  15.183   4.177  11.475  0.1549 -0.0452 -0.2398
  431POPE   S16 4656  15.014   3.709  11.314 -0.2184  0.1284  0.2162
  431POPE   S17 4657  15.284   4.233  11.093 -0.0961  0.2340 -0.1958
  431POPE   SD8 4658  15.193   3.775  11.007  0.3029  0.1223  0.1047
  431POPE   SD9 4659  15.310   4.343  10.749  0.0832  0.0740 -0.1951
  431POPE  SD10 4660  15.104   3.952  10.729  0.0086 -0.0525 -0.1589
  431POPE  SD11 4661  15.232   4.605  10.576 -0.0961 -0.1583  0.0975
  431POPE  SM12 4662  14.929   3.886  10.476  0.0603 -0.0879 -0.0196
  431POPE  SM13 4663  15.234   4.741  10.288 -0.1106 -0.1541  0.0588
  431POPE  SM14 4664  14.880   3.693  10.166  0.1448 -0.2319 -0.1791
  431POPE  SM15 4665  15.164   4.708  10.196  0.2096 -0.3223  0.0959
  432POPE   HH1 4666   8.803   0.028  11.692  0.0494  0.4401  0.1711
  432POPE   PH2 4667   8.488   0.100  11.662  0.0933 -0.0456 -0.1214
  432POPE   GL3 4668   8.461   0.410  11.509 -0.2323  0.3552  0.0160
  432POPE   E14 4669   8.768   0.469  11.417  0.1228 -0.0709  0.2431
  432POPE   E25 4670   8.192   0.373  11.254  0.2068  0.0586  0.2512
  432POPE   S16 4671   8.867   0.511  10.989 -0.0130 -0.2892 -0.2566
  432POPE   S17 4672   8.139   0.206  10.941  0.0652  0.6236 -0.0637
  432POPE   SD8 4673   8.933   0.348  10.742  0.4744  0.0648  0.1534
  432POPE   SD9 4674   8.068   0.259  10.628 -0.0229  0.3167  0.0929
  432POPE  SD10 4675   8.985   0.395  10.450 -0.4038 -0.0833  0.1735
  432POPE  SD11 4676   8.034   0.381  10.314 -0.1493  0.3730 -0.2840
  432POPE  SM12 4677   8.899   0.493  10.130  0.1280 -0.1631  0.1459
  432POPE  SM13 4678   7.939   0.396  10.011 -0.0275 -0.0047 -0.0422
  432POPE  SM14 4679   9.042   0.546   9.810 -0.1539  0.1347  0.0034
  432POPE  SM15 4680   7.861   0.370   9.960  0.0643 -0.1987  0.3530
  433POPE   HH1 4681   4.760   9.552  11.954 -0.3143  0.0761  0.2239
  433POPE   PH2 4682   4.848   9.816  12.118  0.0732  0.0887 -0.0823
  433POPE   GL3 4683   4.718  10.128  12.065  0.3108 -0.0286  0.4132
  433POPE   E14 4684   4.871  10.384  11.924  0.3153  0.0532 -0.1062
  433POPE   E25 4685   4.412  10.116  11.870  0.1291 -0.0650 -0.0395
  433POPE   S16 4686   4.688  10.511  11.609 -0.2419  0.5711  0.2266
  433POPE   S17 4687   4.285  10.117  11.482  0.0241 -0.0130  0.2257
  433POPE   SD8 4688   4.607  10.741  11.352 -0.1504 -0.1657 -0.0353
  433POPE   SD9 4689   4.219   9.910  11.237 -0.0952 -0.1831 -0.1597
  433POPE  SD10 4690   4.560  10.678  11.044  0.0168 -0.2533  0.1644
  433POPE  SD11 4691   4.139   9.833  10.904  0.2761  0.0059  0.1009
  433POPE  SM12 4692   4.558  10.607  10.705  0.3980  0.4448 -0.0527
  433POPE  SM13 4693   3.973   9.868  10.590  0.4948  0.1820 -0.2211
  433POPE  SM14 4694   4.571  10.621  10.372 -0.2536 -0.2262 -0.3306
  433POPE  SM15 4695   3.973   9.941  10.535  0.2495 -0.2405 -0.2351
  434POPE   HH1 4696  14.751  16.652  11.890 -0.1516  0.1472  0.3531
  434POPE   PH2 4697  14.429  16.593  11.814  0.0607  0.0232 -0.1195
  434POPE   GL3 4698  14.264  16.314  11.700  0.0002 -0.1743  0.1513
  434POPE   E14 4699  14.122  16.038  11.795  0.2846 -0.0362 -0.1154
  434POPE   E25 4700  14.128  16.397  11.362 -0.0759  0.1008  0.3845
  434POPE   S16 4701  13.928  15.844  11.516  0.1373  0.0933 -0.3112
  434POPE   S17 4702  14.067  16.699  11.037  0.1778  0.2004 -0.1744
  434POPE   SD8 4703  13.773  15.764  11.217  0.6170 -0.0537 -0.0390
  434POPE   SD9 4704  13.906  16.878  10.781 -0.1760  0.0696 -0.0012
  434POPE  SD10 4705  13.801  15.708  10.899  0.0120 -0.5197  0.0721
  434POPE  SD11 4706  13.823  17.130  10.614 -0.0126  0.0769  0.1736
  434POPE  SM12 4707  13.896  15.756  10.585 -0.0134  0.1350 -0.1810
  434POPE  SM13 4708  13.830  17.272  10.328 -0.0986  0.0313  0.0249
  434POPE  SM14 4709  13.993  16.003  10.309 -0.2516  0.2446  0.2454
  434POPE  SM15 4710  13.854  17.325  10.298  0.0401  0.0536  0.0688
  435POPE   HH1 4711   1.175   6.412  12.228 -0.1040 -0.2821  0.1399
  435POPE   PH2 4712   0.932   6.570  12.047  0.0252  0.0341 -0.0942
  435POPE   GL3 4713   0.777   6.349  11.823  0.1956  0.4290  0.1400
  435POPE   E14 4714   0.750   6.029  11.758  0.0573 -0.0790  0.2032
  435POPE   E25 4715   0.609   6.604  11.643  0.0187 -0.2214 -0.1451
  435POPE   S16 4716   0.790   5.879  11.407 -0.2942 -0.0156  0.0250
  435POPE   S17 4717   0.601   6.920  11.392 -0.3295 -0.0757 -0.1852
  435POPE   SD8 4718   0.929   5.940  11.117 -0.1873 -0.0872 -0.5385
  435POPE   SD9 4719   0.920   6.938  11.237  0.0896  0.1461 -0.1907
  435POPE  SD10 4720   1.017   6.072  10.855  0.0722 -0.4847 -0.0029
  435POPE  SD11 4721   0.992   6.845  10.923 -0.0823  0.2415  0.1175
  435POPE  SM12 4722   0.914   6.240  10.574 -0.3048 -0.0254 -0.0607
  435POPE  SM13 4723   0.926   6.693  10.639  0.1158  0.1986 -0.0355
  435POPE  SM14 4724   0.817   6.188  10.244 -0.1047  0.1438  0.1239
  435POPE  SM15 4725   0.878   6.748  10.551 -0.0541 -0.3542 -0.0627
  436POPE   HH1 4726  15.863   1.222  12.172 -0.1102  0.1918 -0.2476
  436POPE   PH2 4727  15.728   0.928  12.103 -0.1251  0.0892  0.0680
  436POPE   GL3 4728  15.913   0.715  11.901  0.2037 -0.0415  0.0526
  436POPE   E14 4729  16.246   0.774  11.888  0.2216  0.3489 -0.0621
  436POPE   E25 4730  15.874   0.711  11.538  0.1865 -0.0609 -0.4460
  436POPE   S16 4731  16.383   0.687  11.530 -0.1930 -0.1987 -0.1736
  436POPE   S17 4732  15.959   0.566  11.226  0.4562 -0.0985 -0.1398
  436POPE   SD8 4733  16.472   0.547  11.263 -0.1129  0.0278  0.3738
  436POPE   SD9 4734  16.059   0.600  10.914  0.2220  0.2686  0.5987
  436POPE  SD10 4735  16.445   0.496  10.942 -0.1627  0.0922 -0.0211
  436POPE  SD11 4736  16.072   0.713  10.566 -0.1625 -0.1998 -0.1328
  436POPE  SM12 4737  16.506   0.584  10.626 -0.1321  0.2555  0.0086
  436POPE  SM13 4738  16.040   0.715  10.237  0.4444  0.0032 -0.2106
  436POPE  SM14 4739  16.622   0.716  10.311  0.1545 -0.1528  0.0966
  436POPE  SM15 4740  16.028   0.769  10.161  0.0015  0.6063  0.1362
  437POPE   HH1 4741   4.030  15.196  12.183 -0.1536 -0.2895 -0.1233
  437POPE   PH2 4742   4.330  15.314  12.205  0.0191  0.0806 -0.1387
  437POPE   GL3 4743   4.417  15.565  11.961 -0.1458  0.1435 -0.6123
  437POPE   E14 4744   4.302  15.861  11.907 -0.1141 -0.0600  0.0938
  437POPE   E25 4745   4.571  15.361  11.710  0.0717  0.1126  0.2065
  437POPE   S16 4746   4.102  16.054  11.596 -0.3850  0.0772 -0.1149
  437POPE   S17 4747   4.627  15.426  11.332 -0.0558 -0.0080 -0.1810
  437POPE   SD8 4748   4.072  16.226  11.318 -0.1024 -0.1407 -0.1204
  437POPE   SD9 4749   4.613  15.362  10.992 -0.4520 -0.2650 -0.1986
  437POPE  SD10 4750   4.127  16.355  11.030 -0.1578  0.1948  0.0006
  437POPE  SD11 4751   4.440  15.331  10.712  0.0085 -0.2111 -0.0468
  437POPE  SM12 4752   4.227  16.318  10.743 -0.0613  0.1987 -0.1719
  437POPE  SM13 4753   4.404  15.364  10.402 -0.0084 -0.0912  0.0151
  437POPE  SM14 4754   4.158  16.247  10.409 -0.4325 -0.1831 -0.3004
  437POPE  SM15 4755   4.342  15.370  10.313 -0.0827 -0.0360  0.3597
  438POPE   HH1 4756   0.734   1.773  11.960 -0.1156 -0.7716 -0.1559
  438POPE   PH2 4757   0.467   1.833  11.778  0.0086 -0.0360  0.0773
  438POPE   GL3 4758   0.286   2.064  11.950 -0.1621  0.2272  0.1930
  438POPE   E14 4759   0.040   1.918  12.109 -0.1007  0.2070  0.0590
  438POPE   E25 4760   0.212   2.254  11.656  0.0894  0.0416 -0.2419
  438POPE   S16 4761  -0.181   1.905  11.824  0.1424  0.0945 -0.2254
  438POPE   S17 4762   0.117   1.979  11.419  0.3017 -0.0467  0.2872
  438POPE   SD8 4763  -0.277   1.907  11.486  0.2974 -0.1431 -0.1524
  438POPE   SD9 4764   0.273   1.983  11.162 -0.0804 -0.3864 -0.0484
  438POPE  SD10 4765  -0.285   2.054  11.157 -0.2054  0.1435 -0.1909
  438POPE  SD11 4766   0.268   2.083  10.869 -0.1309 -0.1787  0.2052
  438POPE  SM12 4767  -0.181   1.981  10.834 -0.3427 -0.2223  0.0099
  438POPE  SM13 4768   0.403   2.268  10.648  0.1989 -0.2515  0.0765
  438POPE  SM14 4769  -0.122   1.977  10.517  0.2841  0.0473 -0.0561
  438POPE  SM15 4770   0.389   2.350  10.583 -0.0237 -0.2865 -0.1565
  439POPE   HH1 4771   6.855   4.271  12.077  0.2360 -0.2920 -0.0498
  439POPE   PH2 4772   7.016   4.105  11.858  0.1461 -0.0118  0.3766
  439POPE   GL3 4773   6.919   3.807  11.728  0.0438  0.1560 -0.0817
  439POPE   E14 4774   6.667   3.601  11.773  0.0772  0.2605 -0.2154
  439POPE   E25 4775   6.952   3.850  11.375 -0.0905 -0.0608  0.2097
  439POPE   S16 4776   6.450   3.555  11.407  0.0792 -0.1232  0.2513
  439POPE   S17 4777   6.878   3.572  11.124  0.2965  0.3801 -0.2182
  439POPE   SD8 4778   6.199   3.539  11.187 -0.1387  0.0797 -0.6560
  439POPE   SD9 4779   6.911   3.352  10.887  0.1382  0.3019  0.1454
  439POPE  SD10 4780   6.003   3.613  10.926 -0.3776 -0.4848  0.1268
  439POPE  SD11 4781   6.851   3.210  10.596 -0.3704  0.1705  0.1480
  439POPE  SM12 4782   5.924   3.815  10.669 -0.0028  0.1011  0.2412
  439POPE  SM13 4783   6.881   3.020  10.337  0.1382 -0.3150 -0.1577
  439POPE  SM14 4784   5.991   4.043  10.411 -0.1898 -0.2903 -0.3285
  439POPE  SM15 4785   6.880   3.040  10.220 -0.1676 -0.0936 -0.1295
  440POPE   HH1 4786  16.145   2.425  12.189 -0.3262 -0.2264  0.1221
  440POPE   PH2 4787  15.919   2.445  11.967  0.0725  0.2010  0.0729
  440POPE   GL3 4788  15.997   2.619  11.693  0.0629  0.3207  0.0632
  440POPE   E14 4789  16.240   2.856  11.748  0.2686 -0.0785 -0.0134
  440POPE   E25 4790  16.208   2.484  11.400 -0.3513  0.0768  0.3009
  440POPE   S16 4791  16.292   3.271  11.573 -0.0158  0.0591 -0.2619
  440POPE   S17 4792  16.300   2.123  11.252  0.2425 -0.4768  0.1077
  440POPE   SD8 4793  16.462   3.511  11.398  0.2119  0.1175 -0.1992
  440POPE   SD9 4794  16.382   2.010  10.958 -0.0862  0.1701  0.1027
  440POPE  SD10 4795  16.628   3.525  11.106  0.1480 -0.4747  0.0077
  440POPE  SD11 4796  16.444   2.108  10.626 -0.2426 -0.1837 -0.0035
  440POPE  SM12 4797  16.586   3.362  10.862 -0.0071 -0.0156  0.0414
  440POPE  SM13 4798  16.452   2.028  10.341 -0.2016 -0.2747  0.0839
  440POPE  SM14 4799  16.480   3.370  10.525  0.0224 -0.3618  0.1806
  440POPE  SM15 4800  16.484   1.983  10.266  0.0194  0.1363  0.2077
  441POPE   HH1 4801   5.260   0.881  11.900  0.1497  0.1651 -0.2237
  441POPE   PH2 4802   5.096   0.613  11.884  0.0169  0.0491  0.1285
  441POPE   GL3 4803   4.828   0.645  11.654 -0.0215 -0.3080 -0.1955
  441POPE   E14 4804   4.599   0.888  11.695  0.2221 -0.0842  0.0299
  441POPE   E25 4805   4.902   0.554  11.303 -0.0010 -0.1034 -0.3412
  441POPE   S16 4806   4.416   1.093  11.354  0.0730  0.0497  0.2431
  441POPE   S17 4807   5.033   0.749  10.953  0.0720  0.1740  0.2171
  441POPE   SD8 4808   4.230   1.356  11.197  0.3827  0.1844  0.2995
  441POPE   SD9 4809   5.126   0.957  10.739  0.1148 -0.2700  0.1036
  441POPE  SD10 4810   4.187   1.436  10.894  0.1249 -0.1845 -0.2704
  441POPE  SD11 4811   5.174   1.245  10.632  0.1200  0.0890  0.2367
  441POPE  SM12 4812   4.152   1.406  10.562 -0.1834 -0.2385 -0.1152
  441POPE  SM13 4813   5.278   1.371  10.313  0.0895 -0.1536  0.2225
  441POPE  SM14 4814   4.260   1.467  10.245 -0.0496 -0.1763 -0.0629
  441POPE  SM15 4815   5.309   1.366  10.221 -0.0776  0.0875 -0.2858
  442POPE   HH1 4816  16.181   0.412  12.278 -0.0431  0.0227  0.0744
  442POPE   PH2 4817  15.947   0.180  12.206 -0.0843 -0.0189  0.0134
  442POPE   GL3 4818  15.689   0.301  12.005 -0.0244 -0.1330  0.1336
  442POPE   E14 4819  15.478   0.071  11.929 -0.0835 -0.2439 -0.0964
  442POPE   E25 4820  16.003   0.310  11.782 -0.0809 -0.0708  0.4402
  442POPE   S16 4821  15.281   0.249  11.629  0.2724 -0.0663 -0.1098
  442POPE   S17 4822  16.182   0.145  11.461  0.2762 -0.2909 -0.0039
  442POPE   SD8 4823  15.100   0.117  11.380 -0.2377 -0.0682 -0.2033
  442POPE   SD9 4824  16.129  -0.064  11.193 -0.1892 -0.0183 -0.1101
  442POPE  SD10 4825  15.043   0.313  11.093 -0.0313  0.0401  0.3056
  442POPE  SD11 4826  16.219  -0.255  10.910  0.0816  0.1768  0.2465
  442POPE  SM12 4827  15.077   0.604  10.915 -0.5503  0.0705  0.2159
  442POPE  SM13 4828  16.166  -0.371  10.586  0.1095  0.0102  0.1489
  442POPE  SM14 4829  15.183   0.623  10.607 -0.0614  0.2844  0.0384
  442POPE  SM15 4830  16.199  -0.392  10.491  0.1369  0.1729 -0.4242
  443POPE   HH1 4831  17.382  14.714  12.047  0.1487  0.0837 -0.1522
  443POPE   PH2 4832  17.289  14.409  11.956  0.0276 -0.1739  0.1805
  443POPE   GL3 4833  17.070  14.344  11.705 -0.2592  0.1357 -0.0626
  443POPE   E14 4834  17.053  14.566  11.447  0.0589 -0.0657 -0.1834
  443POPE   E25 4835  17.063  14.001  11.615 -0.0562  0.1551 -0.1854
  443POPE   S16 4836  16.667  14.534  11.271 -0.1697 -0.0796 -0.1448
  443POPE   S17 4837  17.107  13.826  11.222  0.0305  0.0327  0.0674
  443POPE   SD8 4838  16.487  14.454  10.989 -0.1734 -0.5273 -0.0972
  443POPE   SD9 4839  16.965  13.857  10.924  0.2010 -0.7174  0.0061
  443POPE  SD10 4840  16.502  14.459  10.654  0.0194  0.4425 -0.1160
  443POPE  SD11 4841  17.031  14.069  10.658  0.2403  0.0272  0.2866
  443POPE  SM12 4842  16.627  14.480  10.337  0.2194 -0.1972 -0.2487
  443POPE  SM13 4843  16.926  14.049  10.367  0.2443  0.0690  0.3259
  443POPE  SM14 4844  16.839  14.645  10.134 -0.1727  0.1431 -0.2449
  443POPE  SM15 4845  16.885  14.079  10.302  0.1536 -0.4945  0.0275
  444POPC   CH1 4846  10.255  10.544  12.313  0.4272  0.1585  0.0738
  444POPC   PH2 4847  10.111  10.689  11.925 -0.0896 -0.0383  0.0485
  444POPC   GL3 4848  10.300  10.524  11.670  0.1534  0.0244  0.2444
  444POPC   E14 4849  10.133  10.280  11.560 -0.0929 -0.0532  0.0521
  444POPC   E25 4850  10.481  10.700  11.384  0.1825  0.0925 -0.0953
  444POPC   S16 4851  10.158  10.167  11.219 -0.2182 -0.0177  0.1101
  444POPC   S17 4852  10.578  10.961  11.110 -0.1188 -0.2045 -0.0732
  444POPC   SD8 4853  10.045   9.988  10.987  0.0866 -0.0441 -0.0855
  444POPC   SD9 4854  10.715  10.938  10.822 -0.0708 -0.1541 -0.1785
  444POPC  SD10 4855   9.936   9.849  10.724  0.1854 -0.0057  0.0501
  444POPC  SD11 4856  10.673  10.821  10.496 -0.4856 -0.1543  0.3969
  444POPC  SM12 4857   9.919   9.889  10.407 -0.0835 -0.0675  0.4099
  444POPC  SM13 4858  10.620  10.801  10.158  0.5329 -0.0687  0.4031
  444POPC  SM14 4859   9.689   9.932  10.117  0.0940 -0.3189 -0.1503
  444POPC  SM15 4860  10.603  10.780  10.051 -0.0517 -0.2665  0.0685
  445POPC   CH1 4861  14.929   9.877  11.987  0.2510 -0.0528  0.2420
  445POPC   PH2 4862  14.885  10.153  11.630  0.0069 -0.2357  0.2633
  445POPC   GL3 4863  14.649  10.392  11.577 -0.2684  0.1339  0.0408
  445POPC   E14 4864  14.702  10.423  11.259  0.1564 -0.1434 -0.0933
  445POPC   E25 4865  14.320  10.230  11.609 -0.0212 -0.1616 -0.1297
  445POPC   S16 4866  14.818  10.213  10.907 -0.0196 -0.0776  0.1190
  445POPC   S17 4867  14.015  10.226  11.331 -0.0422 -0.3836  0.4204
  445POPC   SD8 4868  14.853  10.143  10.597 -0.2844 -0.3603 -0.3230
  445POPC   SD9 4869  13.861  10.131  11.044  0.0187  0.1926 -0.0035
  445POPC  SD10 4870  14.794  10.054  10.297 -0.0671 -0.2785 -0.2939
  445POPC  SD11 4871  13.669  10.173  10.804  0.4219 -0.0349  0.2313
  445POPC  SM12 4872  14.558   9.997  10.097 -0.1680  0.0925 -0.0892
  445POPC  SM13 4873  13.672  10.204  10.480  0.0872  0.1282 -0.0324
  445POPC  SM14 4874  14.493  10.161   9.800 -0.0151 -0.3962  0.2562
  445POPC  SM15 4875  13.681  10.251  10.394 -0.1097 -0.1528  0.1291
  446POPC   CH1 4876   0.178  11.938  12.065  0.1117  0.0343  0.2779
  446POPC   PH2 4877  -0.086  12.258  11.966 -0.2665 -0.2228 -0.0278
  446POPC   GL3 4878  -0.135  12.603  11.856 -0.0228  0.1676  0.0526
  446POPC   E14 4879  -0.351  12.648  11.602  0.0319 -0.0108 -0.0916
  446POPC   E25 4880   0.142  12.655  11.628 -0.0508 -0.0852  0.0401
  446POPC   S16 4881  -0.290  12.874  11.312 -0.1340  0.0984 -0.1653
  446POPC   S17 4882   0.269  12.471  11.311  0.1695  0.4788 -0.0049
  446POPC   SD8 4883  -0.442  12.859  11.033 -0.0152 -0.1140  0.2789
  446POPC   SD9 4884   0.285  12.531  10.973 -0.1902  0.3289 -0.0025
  446POPC  SD10 4885  -0.375  12.829  10.693 -0.1597 -0.2319 -0.3168
  446POPC  SD11 4886   0.468  12.671  10.701 -0.3875 -0.0230  0.1399
  446POPC  SM12 4887  -0.365  12.620  10.428  0.1696  0.0052 -0.1336
  446POPC  SM13 4888   0.590  12.720  10.390  0.0328 -0.0455  0.1241
  446POPC  SM14 4889  -0.180  12.471  10.197 -0.0278  0.0153 -0.0835
  446POPC  SM15 4890   0.626  12.787  10.303  0.1140  0.1995 -0.0028
  447POPC   CH1 4891  13.158  12.022  12.280 -0.0195 -0.0996 -0.1881
  447POPC   PH2 4892  12.813  11.893  12.089 -0.3588  0.0900  0.0068
  447POPC   GL3 4893  12.829  12.027  11.793  0.0540  0.1163 -0.2543
  447POPC   E14 4894  12.619  11.866  11.575 -0.0595  0.1751 -0.2405
  447POPC   E25 4895  13.075  12.161  11.581 -0.0566  0.0141  0.2140
  447POPC   S16 4896  12.694  11.618  11.295  0.0437  0.1160  0.0525
  447POPC   S17 4897  13.257  12.235  11.208  0.5377  0.1404 -0.2849
  447POPC   SD8 4898  12.880  11.485  11.081 -0.1717  0.1781 -0.5528
  447POPC   SD9 4899  13.402  12.442  10.997 -0.0031 -0.0032  0.0201
  447POPC  SD10 4900  12.969  11.378  10.785  0.0391  0.2750  0.1673
  447POPC  SD11 4901  13.491  12.456  10.688  0.0465  0.1593  0.4903
  447POPC  SM12 4902  13.023  11.422  10.468  0.0156  0.2350 -0.0560
  447POPC  SM13 4903  13.528  12.434  10.391 -0.2424  0.1093 -0.0845
  447POPC  SM14 4904  13.211  11.431  10.195  0.0774  0.1450 -0.1613
  447POPC  SM15 4905  13.556  12.449  10.317  0.2674  0.0269 -0.2391
  448POPC   CH1 4906   7.216  -0.226  12.123 -0.0523 -0.1220 -0.4784
  448POPC   PH2 4907   7.356  -0.057  11.761  0.1125  0.0418 -0.0877
  448POPC   GL3 4908   7.591   0.171  11.669  0.0570  0.0250  0.1110
  448POPC   E14 4909   7.431   0.454  11.732 -0.5270 -0.0113  0.2006
  448POPC   E25 4910   7.600   0.159  11.311 -0.0917  0.2908  0.1196
  448POPC   S16 4911   7.068   0.504  11.591 -0.2329 -0.0597 -0.2298
  448POPC   S17 4912   7.383  -0.077  11.118  0.1419 -0.0660  0.1212
  448POPC   SD8 4913   6.806   0.581  11.380  0.2169  0.1459  0.4118
  448POPC   SD9 4914   7.419  -0.171  10.781 -0.1936 -0.2203  0.0330
  448POPC  SD10 4915   6.652   0.509  11.132 -0.0380  0.2698  0.1631
  448POPC  SD11 4916   7.499  -0.298  10.482 -0.2037  0.1535  0.3234
  448POPC  SM12 4917   6.554   0.370  10.867 -0.1895 -0.1767  0.1334
  448POPC  SM13 4918   7.384  -0.312  10.130 -0.1255 -0.3854 -0.2928
  448POPC  SM14 4919   6.520   0.467  10.534  0.1842  0.1014 -0.5980
  448POPC  SM15 4920   7.413  -0.321  10.031 -0.3044 -0.2523  0.0661
  449POPC   CH1 4921   4.868   5.349  12.355  0.0509  0.1989 -0.0520
  449POPC   PH2 4922   4.898   4.961  12.185 -0.0716  0.0282  0.1510
  449POPC   GL3 4923   4.880   4.922  11.831  0.2434  0.0156 -0.1907
  449POPC   E14 4924   5.097   4.726  11.703 -0.2342 -0.2871 -0.1967
  449POPC   E25 4925   5.038   5.244  11.766  0.0001  0.0595 -0.1252
  449POPC   S16 4926   5.324   4.732  11.394 -0.0319 -0.2348 -0.0806
  449POPC   S17 4927   5.146   5.299  11.340 -0.1641  0.0238  0.1966
  449POPC   SD8 4928   5.432   4.795  11.090 -0.0559  0.0320  0.2672
  449POPC   SD9 4929   5.418   5.207  11.169  0.0282 -0.0517 -0.1042
  449POPC  SD10 4930   5.527   4.729  10.791  0.0360  0.0816  0.0169
  449POPC  SD11 4931   5.677   5.286  10.951  0.1588 -0.1289 -0.0453
  449POPC  SM12 4932   5.377   4.651  10.453  0.1767  0.1369 -0.1015
  449POPC  SM13 4933   5.703   5.318  10.606 -0.0984 -0.4307  0.0578
  449POPC  SM14 4934   5.349   4.558  10.145  0.1221 -0.0780 -0.0376
  449POPC  SM15 4935   5.700   5.254  10.515  0.2098 -0.1551  0.0562
  450POPC   CH1 4936   8.603   6.708  12.324 -0.0523 -0.0814  0.0340
  450POPC   PH2 4937   8.710   7.054  12.095 -0.0357 -0.0471  0.0093
  450POPC   GL3 4938   8.643   7.089  11.767 -0.1894 -0.2113  0.5340
  450POPC   E14 4939   8.879   6.892  11.669 -0.3138 -0.1671 -0.0624
  450POPC   E25 4940   8.374   6.971  11.575  0.1085  0.0673 -0.1622
  450POPC   S16 4941   8.945   6.817  11.340 -0.1169 -0.1125  0.0041
  450POPC   S17 4942   8.126   6.734  11.371 -0.0843 -0.2542 -0.1447
  450POPC   SD8 4943   9.024   6.810  11.003  0.2604  0.2947  0.1410
  450POPC   SD9 4944   7.897   6.705  11.110 -0.0422 -0.0362  0.4285
  450POPC  SD10 4945   8.992   6.841  10.658 -0.0059 -0.1217  0.0246
  450POPC  SD11 4946   7.899   6.536  10.836 -0.2787  0.3244 -0.2898
  450POPC  SM12 4947   8.785   6.826  10.360 -0.1114 -0.1572  0.2542
  450POPC  SM13 4948   7.895   6.474  10.509 -0.0109 -0.2153 -0.0721
  450POPC  SM14 4949   8.669   6.998  10.064 -0.3029 -0.0885  0.2773
  450POPC  SM15 4950   7.821   6.508  10.435  0.0540 -0.0765 -0.0113
  451POPC   CH1 4951   6.171  14.799  12.129 -0.2905  0.0961 -0.0186
  451POPC   PH2 4952   6.533  14.734  11.907  0.2497  0.1434 -0.2084
  451POPC   GL3 4953   6.665  14.572  11.631  0.0177  0.3188 -0.1329
  451POPC   E14 4954   6.628  14.244  11.573 -0.0873 -0.0698  0.3133
  451POPC   E25 4955   6.824  14.740  11.325 -0.0876  0.0628 -0.2056
  451POPC   S16 4956   6.404  13.989  11.422  0.0254 -0.1146  0.0206
  451POPC   S17 4957   6.695  14.997  11.053  0.2201 -0.0888  0.2117
  451POPC   SD8 4958   6.125  13.855  11.279 -0.0687 -0.1395 -0.2217
  451POPC   SD9 4959   6.521  15.217  10.880 -0.0895  0.0807 -0.0066
  451POPC  SD10 4960   5.986  13.792  11.001 -0.1125 -0.0933  0.1780
  451POPC  SD11 4961   6.307  15.040  10.695  0.0339 -0.0644 -0.4827
  451POPC  SM12 4962   5.960  13.767  10.663  0.0183  0.0112 -0.1850
  451POPC  SM13 4963   6.284  14.928  10.385  0.3978 -0.3758  0.7379
  451POPC  SM14 4964   5.836  13.732  10.352  0.2563 -0.0960 -0.0329
  451POPC  SM15 4965   6.279  14.835  10.337  0.0293 -0.3127 -0.1462
  452POPC   CH1 4966  13.608  11.962  11.636  0.1060 -0.1247  0.2178
  452POPC   PH2 4967  13.666  11.683  11.300 -0.0048  0.0969 -0.0257
  452POPC   GL3 4968  13.729  11.366  11.460 -0.4074 -0.0507 -0.1823
  452POPC   E14 4969  13.982  11.202  11.582  0.3553 -0.0099  0.0101
  452POPC   E25 4970  13.434  11.226  11.269 -0.1650  0.3223  0.2549
  452POPC   S16 4971  14.206  10.925  11.375 -0.0784 -0.2121 -0.4786
  452POPC   S17 4972  13.351  11.343  10.893 -0.3321  0.0431  0.0510
  452POPC   SD8 4973  14.248  10.976  11.070 -0.0380  0.1307  0.1626
  452POPC   SD9 4974  13.495  11.347  10.588  0.1955 -0.3235 -0.0877
  452POPC  SD10 4975  14.255  10.928  10.751  0.0507 -0.0786 -0.0699
  452POPC  SD11 4976  13.706  11.330  10.333  0.4782 -0.2052  0.0938
  452POPC  SM12 4977  14.283  10.739  10.498  0.6041  0.0160  0.2261
  452POPC  SM13 4978  13.654  11.335   9.983 -0.2228  0.1728  0.0226
  452POPC  SM14 4979  14.304  10.672  10.160 -0.0994 -0.1869 -0.0643
  452POPC  SM15 4980  13.707  11.322   9.901  0.0118 -0.0538  0.0368
  453POPC   CH1 4981   6.120   3.218  11.812 -0.1292  0.2651 -0.0974
  453POPC   PH2 4982   5.731   3.108  11.884  0.1462 -0.1011  0.1139
  453POPC   GL3 4983   5.466   3.116  11.664 -0.0926 -0.3057  0.0972
  453POPC   E14 4984   5.484   2.849  11.495  0.1995  0.1084  0.0733
  453POPC   E25 4985   5.327   3.253  11.346 -0.1216 -0.0076 -0.2552
  453POPC   S16 4986   5.719   2.521  11.385 -0.3131 -0.2054 -0.0777
  453POPC   S17 4987   5.391   3.560  11.097  0.0195 -0.1593 -0.3041
  453POPC   SD8 4988   5.907   2.334  11.193  0.2630 -0.4025  0.3061
  453POPC   SD9 4989   5.398   3.855  10.966  0.1337  0.0179 -0.1419
  453POPC  SD10 4990   6.139   2.290  10.917 -0.0878 -0.3939  0.1852
  453POPC  SD11 4991   5.255   3.968  10.689 -0.0802  0.4398  0.6290
  453POPC  SM12 4992   6.121   2.454  10.635  0.2473  0.1026  0.0228
  453POPC  SM13 4993   5.211   4.135  10.357  0.0946 -0.0811  0.0895
  453POPC  SM14 4994   6.207   2.423  10.284 -0.3129  0.1628 -0.3267
  453POPC  SM15 4995   5.152   4.188  10.268  0.0279  0.3752 -0.4861
  454POPC   CH1 4996   1.165   5.867  12.051  0.1696 -0.1463 -0.3169
  454POPC   PH2 4997   1.363   6.188  11.846  0.0727 -0.3017  0.0150
  454POPC   GL3 4998   1.180   6.205  11.548  0.0754  0.0984  0.2703
  454POPC   E14 4999   0.924   6.341  11.388 -0.1404  0.1310 -0.1896
  454POPC   E25 5000   1.254   5.827  11.555 -0.0911  0.1909  0.1077
  454POPC   S16 5001   0.738   6.476  11.082  0.1509  0.0769 -0.0658
  454POPC   S17 5002   1.177   5.570  11.262 -0.3495 -0.1680 -0.2824
  454POPC   SD8 5003   0.580   6.763  10.990 -0.2657 -0.0132 -0.0967
  454POPC   SD9 5004   1.205   5.474  10.955 -0.3240  0.0824 -0.0262
  454POPC  SD10 5005   0.384   6.887  10.754 -0.2159 -0.3181  0.0680
  454POPC  SD11 5006   1.181   5.668  10.691 -0.0677  0.0423 -0.2983
  454POPC  SM12 5007   0.262   6.798  10.454 -0.1560  0.2800  0.0337
  454POPC  SM13 5008   1.001   5.733  10.423 -0.1520  0.0076  0.3673
  454POPC  SM14 5009   0.069   6.818  10.184 -0.0136  0.0189  0.1378
  454POPC  SM15 5010   0.971   5.731  10.340  0.2112 -0.0530  0.2896
  455POPC   CH1 5011   8.932   4.509  12.112  0.0959  0.0931  0.0659
  455POPC   PH2 5012   9.221   4.418  11.785 -0.0156 -0.0008 -0.2698
  455POPC   GL3 5013   9.342   4.515  11.479 -0.0866  0.1560  0.2086
  455POPC   E14 5014   9.344   4.839  11.423 -0.1099 -0.0233 -0.0727
  455POPC   E25 5015   9.351   4.250  11.165  0.1541 -0.2165 -0.2572
  455POPC   S16 5016   9.174   4.997  11.102 -0.4250 -0.1514 -0.3711
  455POPC   S17 5017   9.176   4.064  10.929  0.4492  0.1440  0.1143
  455POPC   SD8 5018   9.223   5.162  10.803 -0.1238  0.4093 -0.1392
  455POPC   SD9 5019   9.188   3.973  10.627  0.1080  0.1722  0.0119
  455POPC  SD10 5020   9.247   5.141  10.483 -0.2396  0.7483 -0.3020
  455POPC  SD11 5021   9.102   3.771  10.427  0.3229  0.1122 -0.0709
  455POPC  SM12 5022   9.125   5.042  10.149 -0.1234 -0.2035 -0.0737
  455POPC  SM13 5023   9.068   3.652  10.095 -0.0360 -0.2720 -0.3200
  455POPC  SM14 5024   9.076   5.026   9.807  0.3061  0.1295 -0.0258
  455POPC  SM15 5025   9.067   3.640   9.980  0.0954  0.1598  0.1246
  456POPC   CH1 5026  12.949   8.960  12.279  0.0069  0.2600  0.0028
  456POPC   PH2 5027  13.068   8.558  12.244 -0.0687 -0.1635 -0.0655
  456POPC   GL3 5028  13.105   8.612  11.930 -0.0111 -0.4051  0.3801
  456POPC   E14 5029  12.792   8.565  11.850  0.2525 -0.2728  0.0390
  456POPC   E25 5030  13.398   8.663  11.733  0.1009 -0.3380 -0.2117
  456POPC   S16 5031  12.680   8.551  11.485 -0.2308 -0.0088  0.0882
  456POPC   S17 5032  13.590   8.500  11.465 -0.0805 -0.3469 -0.1364
  456POPC   SD8 5033  12.945   8.511  11.281  0.0324  0.1875 -0.0670
  456POPC   SD9 5034  13.555   8.644  11.177  0.2375 -0.0277  0.2760
  456POPC  SD10 5035  13.006   8.383  10.969  0.4009  0.6170  0.1388
  456POPC  SD11 5036  13.371   8.691  10.851 -0.0826  0.1404  0.0105
  456POPC  SM12 5037  12.989   8.170  10.666  0.3071 -0.0271 -0.0940
  456POPC  SM13 5038  13.247   8.616  10.542  0.0402  0.0851 -0.2154
  456POPC  SM14 5039  13.103   8.259  10.356  0.1654 -0.1942 -0.0768
  456POPC  SM15 5040  13.256   8.603  10.446 -0.1484 -0.0849  0.3873
  457POPC   CH1 5041   7.470   3.564  12.344 -0.4044 -0.1062 -0.0350
  457POPC   PH2 5042   7.062   3.521  12.180 -0.1009 -0.0616 -0.0507
  457POPC   GL3 5043   6.980   3.282  11.948  0.6882 -0.4568  0.1751
  457POPC   E14 5044   6.697   3.136  11.939 -0.5120 -0.1882  0.1463
  457POPC   E25 5045   7.014   3.356  11.562 -0.1459  0.3431  0.1619
  457POPC   S16 5046   6.555   3.011  11.601  0.1543 -0.0968 -0.1671
  457POPC   S17 5047   7.222   3.319  11.221 -0.1366 -0.2720  0.0604
  457POPC   SD8 5048   6.424   3.074  11.315 -0.0395 -0.0973  0.3581
  457POPC   SD9 5049   7.390   3.257  10.914  0.0032 -0.0334 -0.1507
  457POPC  SD10 5050   6.409   3.172  10.980  0.2297 -0.0378  0.1450
  457POPC  SD11 5051   7.510   3.024  10.705 -0.2453  0.3345  0.0582
  457POPC  SM12 5052   6.379   3.445  10.765 -0.1988 -0.2480  0.3849
  457POPC  SM13 5053   7.627   3.109  10.401 -0.2003 -0.2066  0.3890
  457POPC  SM14 5054   6.324   3.561  10.457 -0.0486  0.3172  0.3264
  457POPC  SM15 5055   7.708   3.157  10.364  0.1228 -0.3425  0.0987
  458POPC   CH1 5056  11.944   5.457  12.378  0.3853 -0.0565  0.0627
  458POPC   PH2 5057  12.163   5.166  12.116  0.3321  0.1951  0.1645
  458POPC   GL3 5058  12.274   5.340  11.832  0.4393 -0.2356 -0.0800
  458POPC   E14 5059  12.264   5.670  11.818  0.2445  0.0084 -0.1611
  458POPC   E25 5060  12.364   5.287  11.484 -0.2398 -0.0229  0.1449
  458POPC   S16 5061  12.519   5.724  11.526 -0.3628 -0.4013 -0.1295
  458POPC   S17 5062  12.560   5.346  11.171 -0.0568 -0.1232 -0.1121
  458POPC   SD8 5063  12.696   5.825  11.278 -0.4587  0.0521  0.0212
  458POPC   SD9 5064  12.769   5.316  10.915  0.0950  0.0792 -0.2894
  458POPC  SD10 5065  12.767   5.817  10.984 -0.0891 -0.1751 -0.0356
  458POPC  SD11 5066  12.877   5.315  10.599 -0.2277 -0.0763 -0.0594
  458POPC  SM12 5067  12.784   5.800  10.635  0.0250 -0.1373  0.0631
  458POPC  SM13 5068  12.879   5.331  10.262 -0.1942  0.0696  0.1299
  458POPC  SM14 5069  12.774   5.769  10.309 -0.1923  0.2766  0.0024
  458POPC  SM15 5070  12.951   5.292  10.188 -0.0698  0.3506 -0.5251
  459POPC   CH1 5071   3.441   4.349  12.344  0.0948  0.0040 -0.2241
  459POPC   PH2 5072   3.742   4.240  12.111 -0.0733 -0.3067  0.0209
  459POPC   GL3 5073   3.598   4.035  11.859 -0.3979  0.1823 -0.0851
  459POPC   E14 5074   3.753   3.759  11.738 -0.1875  0.2239  0.0067
  459POPC   E25 5075   3.310   4.180  11.665 -0.1874 -0.2913  0.0973
  459POPC   S16 5076   3.695   3.556  11.370 -0.2897 -0.2083 -0.1581
  459POPC   S17 5077   3.182   4.313  11.275 -0.2908 -0.1024 -0.3660
  459POPC   SD8 5078   3.653   3.440  11.058 -0.0057 -0.1778  0.1065
  459POPC   SD9 5079   3.048   4.407  10.951 -0.1044 -0.2295  0.0240
  459POPC  SD10 5080   3.768   3.548  10.773 -0.4100  0.2157  0.1701
  459POPC  SD11 5081   2.917   4.619  10.699  0.0275 -0.4608  0.0231
  459POPC  SM12 5082   4.008   3.510  10.542 -0.1816  0.0971 -0.0239
  459POPC  SM13 5083   2.879   4.676  10.388 -0.1549  0.0278 -0.1694
  459POPC  SM14 5084   4.187   3.637  10.319  0.1050 -0.1041 -0.2715
  459POPC  SM15 5085   2.936   4.704  10.334 -0.0049 -0.0988 -0.1495
  460POPC   CH1 5086  10.500   0.548  12.212  0.0927 -0.1229 -0.3201
  460POPC   PH2 5087  10.365   0.134  12.102 -0.1087  0.0285  0.2398
  460POPC   GL3 5088  10.558   0.107  11.801 -0.1432 -0.1698 -0.2840
  460POPC   E14 5089  10.740  -0.179  11.802 -0.1789 -0.1558  0.0546
  460POPC   E25 5090  10.478   0.286  11.510  0.4225 -0.2398 -0.0450
  460POPC   S16 5091  10.621  -0.227  11.420  0.2798  0.1252  0.1078
  460POPC   S17 5092  10.361   0.261  11.128 -0.2083  0.0508  0.3434
  460POPC   SD8 5093  10.525  -0.337  11.127  0.2033  0.0315  0.2513
  460POPC   SD9 5094  10.509   0.103  10.849  0.1064  0.0988 -0.2827
  460POPC  SD10 5095  10.550  -0.345  10.799  0.4372  0.4436 -0.2608
  460POPC  SD11 5096  10.671   0.133  10.537  0.0509 -0.0449  0.0371
  460POPC  SM12 5097  10.631  -0.383  10.491 -0.1720 -0.3330  0.2920
  460POPC  SM13 5098  10.723   0.073  10.211  0.1337 -0.1137 -0.2595
  460POPC  SM14 5099  10.566  -0.354  10.139 -0.0145  0.1234 -0.6230
  460POPC  SM15 5100  10.720   0.029  10.122  0.1631 -0.0962  0.0102
  461POPC   CH1 5101  10.307   6.572  11.560 -0.1272  0.1093 -0.1573
  461POPC   PH2 5102   9.905   6.560  11.559 -0.2768  0.0679  0.1483
  461POPC   GL3 5103   9.600   6.731  11.632 -0.3176 -0.2230  0.1869
  461POPC   E14 5104   9.612   7.067  11.624 -0.1331 -0.1688  0.1337
  461POPC   E25 5105   9.384   6.704  11.348  0.1543 -0.2220  0.1618
  461POPC   S16 5106   9.718   7.243  11.254  0.3622 -0.1259 -0.1136
  461POPC   S17 5107   9.520   6.826  11.006  0.0200 -0.4496 -0.1980
  461POPC   SD8 5108  10.046   7.320  11.280  0.1383  0.0496  0.0786
  461POPC   SD9 5109   9.491   6.923  10.710 -0.3401  0.1047  0.3462
  461POPC  SD10 5110  10.269   7.348  11.031  0.0708  0.1053 -0.1639
  461POPC  SD11 5111   9.390   6.842  10.422  0.0296 -0.0893  0.0347
  461POPC  SM12 5112  10.367   7.422  10.719 -0.3193  0.2846 -0.1978
  461POPC  SM13 5113   9.262   6.810  10.090 -0.1827 -0.3128  0.1886
  461POPC  SM14 5114  10.334   7.274  10.397  0.3952 -0.3113 -0.1457
  461POPC  SM15 5115   9.166   6.820  10.019  0.0515  0.0299 -0.2233
  462POPC   CH1 5116   9.398   9.204  11.966 -0.1646 -0.3283  0.3409
  462POPC   PH2 5117   9.128   9.084  11.670  0.0433 -0.1923  0.0141
  462POPC   GL3 5118   9.138   8.742  11.645  0.3180  0.0130 -0.0146
  462POPC   E14 5119   9.390   8.563  11.739  0.1143 -0.0843  0.2677
  462POPC   E25 5120   8.872   8.733  11.395 -0.0025 -0.0385  0.0567
  462POPC   S16 5121   9.751   8.632  11.467  0.2245  0.1043 -0.0822
  462POPC   S17 5122   9.035   8.586  11.044  0.1383  0.1966 -0.0971
  462POPC   SD8 5123   9.940   8.897  11.355  0.2144  0.0849 -0.2607
  462POPC   SD9 5124   9.148   8.710  10.744 -0.2161 -0.1928  0.1779
  462POPC  SD10 5125   9.934   9.066  11.080  0.1877 -0.3624 -0.1660
  462POPC  SD11 5126   9.146   8.791  10.435  0.3025 -0.1411 -0.3939
  462POPC  SM12 5127   9.839   9.085  10.754 -0.2340 -0.1894  0.0005
  462POPC  SM13 5128   8.990   8.928  10.182 -0.0767 -0.0753 -0.1987
  462POPC  SM14 5129   9.575   9.084  10.519  0.3651  0.0835 -0.2750
  462POPC  SM15 5130   8.949   8.959  10.119 -0.0471 -0.3094  0.0106
  463POPC   CH1 5131   7.594   1.819  11.876 -0.0896 -0.0320  0.1085
  463POPC   PH2 5132   7.209   2.018  12.006 -0.0437  0.0523  0.3515
  463POPC   GL3 5133   7.117   1.787  11.772  0.0629  0.0795 -0.2096
  463POPC   E14 5134   7.133   1.455  11.767  0.0753  0.4107  0.0828
  463POPC   E25 5135   7.299   1.946  11.488 -0.0164 -0.0734  0.0287
  463POPC   S16 5136   7.017   1.362  11.372  0.1725 -0.1517  0.1252
  463POPC   S17 5137   7.518   2.020  11.136  0.0195  0.1180  0.2882
  463POPC   SD8 5138   6.811   1.347  11.056  0.2007 -0.0937 -0.1196
  463POPC   SD9 5139   7.711   2.150  10.885  0.1366  0.2830  0.1060
  463POPC  SD10 5140   6.642   1.230  10.832 -0.1544 -0.0857  0.1314
  463POPC  SD11 5141   7.774   2.153  10.581 -0.0498  0.1613  0.1261
  463POPC  SM12 5142   6.811   1.147  10.574  0.2144  0.0046  0.3606
  463POPC  SM13 5143   7.892   2.007  10.296  0.2516  0.5129 -0.0912
  463POPC  SM14 5144   6.989   1.201  10.323 -0.1818 -0.3152  0.1544
  463POPC  SM15 5145   7.913   1.975  10.175  0.1205 -0.0625 -0.2831
  464POPC   CH1 5146   2.881   9.590  12.076 -0.1627  0.1474  0.0273
  464POPC   PH2 5147   2.543   9.566  11.808  0.0627  0.2491 -0.1399
  464POPC   GL3 5148   2.595   9.713  11.512 -0.2631 -0.4568  0.1389
  464POPC   E14 5149   2.507  10.027  11.464  0.0526  0.1385 -0.1227
  464POPC   E25 5150   2.493   9.606  11.200  0.1900  0.2453 -0.2741
  464POPC   S16 5151   2.369  10.229  11.141 -0.1456  0.4562  0.5876
  464POPC   S17 5152   2.177   9.775  11.033  0.1545  0.2285  0.0861
  464POPC   SD8 5153   2.461  10.528  10.968  0.2401  0.3826 -0.2413
  464POPC   SD9 5154   2.163   9.797  10.687 -0.0129  0.2039  0.2151
  464POPC  SD10 5155   2.592  10.637  10.682  0.0286  0.1783 -0.0581
  464POPC  SD11 5156   2.000   9.788  10.380  0.1577 -0.0393  0.1983
  464POPC  SM12 5157   2.686  10.498  10.368  0.0621  0.0368  0.1136
  464POPC  SM13 5158   1.879   9.683  10.093  0.1077 -0.0082 -0.2629
  464POPC  SM14 5159   2.552  10.301  10.112 -0.0919 -0.2388 -0.2458
  464POPC  SM15 5160   1.883   9.701  10.016 -0.0967 -0.2016  0.1705
  465POPC   CH1 5161   9.342   5.571  11.861  0.0311  0.1137 -0.0323
  465POPC   PH2 5162   8.942   5.596  11.715 -0.0423  0.0465 -0.0668
  465POPC   GL3 5163   8.989   5.888  11.564  0.1736  0.1945 -0.2954
  465POPC   E14 5164   8.815   6.175  11.594 -0.2592 -0.1842  0.5219
  465POPC   E25 5165   9.276   5.912  11.340 -0.1274  0.1337 -0.1616
  465POPC   S16 5166   8.617   6.467  11.454 -0.1461  0.2523  0.4282
  465POPC   S17 5167   9.363   5.912  10.953 -0.1108  0.1474  0.1517
  465POPC   SD8 5168   8.557   6.665  11.190 -0.0706 -0.6021 -0.1620
  465POPC   SD9 5169   9.542   6.000  10.683 -0.0715 -0.4253  0.0839
  465POPC  SD10 5170   8.447   6.738  10.883 -0.2697 -0.1619 -0.1062
  465POPC  SD11 5171   9.619   6.011  10.350 -0.3088 -0.2716  0.4617
  465POPC  SM12 5172   8.373   6.636  10.600  0.0465 -0.1556  0.3178
  465POPC  SM13 5173   9.479   6.034  10.047 -0.4570 -0.1278  0.1134
  465POPC  SM14 5174   8.358   6.735  10.262 -0.1951  0.1226 -0.0155
  465POPC  SM15 5175   9.513   6.063   9.969  0.4488  0.3941 -0.0504
  466POPC   CH1 5176   5.825  14.279  12.541  0.0250  0.0247 -0.3911
  466POPC   PH2 5177   6.084  14.276  12.167  0.1641  0.2183 -0.0669
  466POPC   GL3 5178   6.143  14.196  11.840  0.3259  0.1962  0.1415
  466POPC   E14 5179   5.885  14.014  11.771 -0.1009  0.0987 -0.0575
  466POPC   E25 5180   6.149  14.416  11.577 -0.1140 -0.2318  0.0648
  466POPC   S16 5181   5.720  14.128  11.388  0.2867  0.0358 -0.0731
  466POPC   S17 5182   6.413  14.574  11.285  0.2375  0.0177 -0.1686
  466POPC   SD8 5183   5.852  14.418  11.259 -0.2340 -0.0175  0.4599
  466POPC   SD9 5184   6.518  14.574  10.953  0.0648 -0.1692  0.0271
  466POPC  SD10 5185   6.008  14.535  11.011 -0.0757 -0.1223 -0.0262
  466POPC  SD11 5186   6.676  14.701  10.718  0.1851  0.1048 -0.2235
  466POPC  SM12 5187   5.910  14.713  10.730 -0.0323  0.1383  0.1362
  466POPC  SM13 5188   6.755  14.927  10.511 -0.2028  0.1111  0.0623
  466POPC  SM14 5189   5.821  14.844  10.397  0.0686 -0.0616  0.0294
  466POPC  SM15 5190   6.819  14.999  10.452 -0.1524 -0.2938 -0.2584
  467POPC   CH1 5191   4.599   7.772  12.301  0.1235 -0.2682  0.1034
  467POPC   PH2 5192   4.221   7.737  12.066 -0.1053  0.0767 -0.0298
  467POPC   GL3 5193   4.060   7.463  11.972  0.0681 -0.1148  0.0067
  467POPC   E14 5194   4.180   7.164  11.972 -0.0758 -0.3679 -0.0212
  467POPC   E25 5195   3.857   7.539  11.717 -0.1451 -0.0511 -0.0361
  467POPC   S16 5196   4.225   7.091  11.601 -0.2118  0.0193 -0.1609
  467POPC   S17 5197   3.925   7.800  11.420  0.2277 -0.0408  0.4755
  467POPC   SD8 5198   4.397   6.946  11.356  0.0063  0.1829 -0.4091
  467POPC   SD9 5199   4.151   7.954  11.227 -0.1519 -0.3265 -0.0559
  467POPC  SD10 5200   4.377   6.706  11.119  0.1486  0.1080 -0.1928
  467POPC  SD11 5201   4.276   7.927  10.948 -0.1203 -0.3960 -0.2993
  467POPC  SM12 5202   4.251   6.522  10.862 -0.0691  0.2432  0.1534
  467POPC  SM13 5203   4.307   7.909  10.633 -0.1401 -0.1144 -0.1684
  467POPC  SM14 5204   4.108   6.421  10.535  0.2266  0.2750 -0.3332
  467POPC  SM15 5205   4.305   7.867  10.534  0.2212  0.5722  0.2295
  468POPC   CH1 5206   4.317  13.275  12.346  0.1671  0.2574 -0.0378
  468POPC   PH2 5207   4.094  13.095  12.046 -0.1561  0.0256 -0.0720
  468POPC   GL3 5208   4.151  13.195  11.729  0.1954  0.1314  0.1950
  468POPC   E14 5209   4.053  12.905  11.613 -0.2934  0.1720 -0.1621
  468POPC   E25 5210   4.448  13.426  11.636 -0.0369  0.0499  0.1688
  468POPC   S16 5211   4.017  12.750  11.213 -0.0935 -0.1331 -0.4484
  468POPC   S17 5212   4.592  13.452  11.277  0.1417  0.3400  0.2920
  468POPC   SD8 5213   3.884  12.682  10.944 -0.0009 -0.1130  0.2517
  468POPC   SD9 5214   4.817  13.282  11.080  0.1060  0.1063 -0.3974
  468POPC  SD10 5215   3.837  12.789  10.657 -0.0729  0.2575 -0.2316
  468POPC  SD11 5216   4.791  13.029  10.848  0.0912 -0.4009 -0.2048
  468POPC  SM12 5217   3.941  13.029  10.421 -0.2773  0.0258 -0.1059
  468POPC  SM13 5218   4.822  12.835  10.559 -0.1692  0.1869 -0.1711
  468POPC  SM14 5219   4.121  13.282  10.301  0.3377 -0.0329 -0.1974
  468POPC  SM15 5220   4.870  12.811  10.468 -0.1679  0.0688  0.3618
  469POPC   CH1 5221   4.243   9.678  12.530 -0.0928 -0.1451  0.1497
  469POPC   PH2 5222   4.433   9.832  12.164  0.0601 -0.1968 -0.0102
  469POPC   GL3 5223   4.292   9.671  11.867  0.0602  0.2457 -0.4214
  469POPC   E14 5224   4.494   9.545  11.641  0.0803 -0.1856  0.1410
  469POPC   E25 5225   4.017   9.913  11.755  0.0729  0.0990 -0.1704
  469POPC   S16 5226   4.335   9.273  11.359 -0.4472 -0.1148  0.2097
  469POPC   S17 5227   3.870  10.089  11.438  0.0612  0.1162 -0.0246
  469POPC   SD8 5228   4.393   8.946  11.288  0.2143 -0.3027  0.0895
  469POPC   SD9 5229   3.790  10.079  11.108  0.1282  0.0317 -0.0844
  469POPC  SD10 5230   4.412   8.754  11.027 -0.0667 -0.0946  0.2792
  469POPC  SD11 5231   3.611  10.073  10.828  0.0570 -0.4435 -0.2439
  469POPC  SM12 5232   4.360   8.741  10.674 -0.4473 -0.3572  0.2137
  469POPC  SM13 5233   3.485  10.106  10.529 -0.0362  0.0004 -0.0217
  469POPC  SM14 5234   4.199   8.709  10.323 -0.1538 -0.1339  0.0107
  469POPC  SM15 5235   3.458  10.063  10.446 -0.3675  0.3826 -0.0931
  470POPC   CH1 5236   6.639   9.871   7.938 -0.1665 -0.0643  0.0617
  470POPC   PH2 5237   6.690  10.085   8.326  0.0994 -0.0607 -0.1579
  470POPC   GL3 5238   6.924  10.292   8.490 -0.1123 -0.2480 -0.1225
  470POPC   E14 5239   7.243  10.207   8.482  0.1068 -0.1453 -0.0064
  470POPC   E25 5240   6.739  10.250   8.812  0.0774  0.1911  0.0642
  470POPC   S16 5241   7.522  10.255   8.717 -0.2176  0.0235 -0.0575
  470POPC   S17 5242   6.769  10.296   9.201  0.0334  0.0229 -0.2216
  470POPC   SD8 5243   7.763  10.105   8.912  0.1451  0.2295 -0.2537
  470POPC   SD9 5244   6.902  10.297   9.503 -0.0222  0.2560  0.2683
  470POPC  SD10 5245   7.882  10.073   9.232  0.2295  0.0805 -0.1946
  470POPC  SD11 5246   6.956  10.320   9.821  0.0516  0.3059 -0.0997
  470POPC  SM12 5247   7.835  10.109   9.571  0.1165 -0.1642  0.0426
  470POPC  SM13 5248   6.787  10.496  10.043 -0.1715 -0.2443  0.2210
  470POPC  SM14 5249   8.010  10.028   9.890  0.3000  0.3979  0.2548
  470POPC  SM15 5250   6.715  10.579  10.059 -0.1858  0.0027  0.0463
  471POPC   CH1 5251   3.775   6.850  12.313  0.0094 -0.3395  0.0896
  471POPC   PH2 5252   3.684   7.254  12.141  0.3957  0.1842  0.0498
  471POPC   GL3 5253   3.540   7.181  11.828 -0.1838 -0.2234 -0.0518
  471POPC   E14 5254   3.334   7.444  11.761 -0.0126 -0.0885 -0.0968
  471POPC   E25 5255   3.796   7.157  11.545  0.0910 -0.1444 -0.0467
  471POPC   S16 5256   3.315   7.763  11.502 -0.3883  0.0031 -0.2655
  471POPC   S17 5257   3.821   7.346  11.242 -0.0417 -0.1741  0.2156
  471POPC   SD8 5258   3.186   8.032  11.310 -0.5085 -0.5703  0.2833
  471POPC   SD9 5259   3.824   7.419  10.928 -0.4299  0.0910  0.1811
  471POPC  SD10 5260   3.039   8.241  11.098 -0.0426  0.4848 -0.3102
  471POPC  SD11 5261   3.903   7.493  10.615 -0.0527  0.0610 -0.2467
  471POPC  SM12 5262   2.934   8.170  10.825  0.3142  0.2153 -0.0370
  471POPC  SM13 5263   4.011   7.507  10.294  0.0435 -0.2258  0.0669
  471POPC  SM14 5264   3.060   8.032  10.564  0.0026 -0.3031 -0.3684
  471POPC  SM15 5265   4.132   7.503  10.232  0.0514  0.2033  0.1678
  472POPC   CH1 5266  10.382  16.262  12.082  0.2028  0.2077 -0.2608
  472POPC   PH2 5267  10.764  16.374  11.960  0.1068  0.0948  0.0300
  472POPC   GL3 5268  10.817  16.201  11.663  0.2718  0.2740 -0.3106
  472POPC   E14 5269  10.675  15.913  11.581  0.2317 -0.3149 -0.0267
  472POPC   E25 5270  11.031  16.325  11.388  0.3534 -0.2230  0.2841
  472POPC   S16 5271  10.665  15.807  11.212  0.1474  0.1313  0.3271
  472POPC   S17 5272  11.028  16.534  11.082  0.0843  0.1497 -0.0928
  472POPC   SD8 5273  10.652  15.710  10.897 -0.0914  0.1262  0.0448
  472POPC   SD9 5274  11.130  16.561  10.806  0.2920  0.2358  0.4002
  472POPC  SD10 5275  10.619  15.693  10.569 -0.0963 -0.2324 -0.2605
  472POPC  SD11 5276  11.019  16.566  10.496 -0.0687 -0.0455 -0.1266
  472POPC  SM12 5277  10.755  15.715  10.249 -0.2460  0.1331 -0.1058
  472POPC  SM13 5278  11.105  16.672  10.179 -0.1387  0.2490 -0.0992
  472POPC  SM14 5279  10.624  15.672   9.937 -0.1879 -0.1306 -0.1934
  472POPC  SM15 5280  11.028  16.691  10.111 -0.3080 -0.0243 -0.0971
  473POPC   CH1 5281   3.872   8.842  12.557  0.1776 -0.3685  0.2738
  473POPC   PH2 5282   3.975   8.515  12.329 -0.2528  0.1587 -0.1411
  473POPC   GL3 5283   3.970   8.687  12.030 -0.4453  0.5228 -0.0908
  473POPC   E14 5284   4.076   8.993  12.010  0.1994  0.0311  0.0535
  473POPC   E25 5285   4.192   8.666  11.758  0.0043 -0.1320  0.2859
  473POPC   S16 5286   3.981   9.275  11.778 -0.1351 -0.3414 -0.2908
  473POPC   S17 5287   4.145   8.551  11.389  0.0108  0.0553 -0.2011
  473POPC   SD8 5288   3.974   9.480  11.539  0.0351  0.0372  0.0650
  473POPC   SD9 5289   4.113   8.330  11.126  0.4001  0.2890  0.1430
  473POPC  SD10 5290   3.982   9.477  11.199  0.3513  0.0162  0.1770
  473POPC  SD11 5291   4.115   8.340  10.766 -0.1496  0.0206  0.3422
  473POPC  SM12 5292   4.084   9.344  10.922 -0.3065 -0.2771  0.1935
  473POPC  SM13 5293   4.085   8.297  10.429  0.0319 -0.1146  0.0195
  473POPC  SM14 5294   4.336   9.239  10.736 -0.0587  0.0311 -0.1726
  473POPC  SM15 5295   4.092   8.277  10.313  0.0610  0.0965  0.0106
  474POPC   CH1 5296   7.639   7.171  12.249  0.2003 -0.2195 -0.2575
  474POPC   PH2 5297   7.551   7.510  11.959  0.1253  0.2825 -0.1111
  474POPC   GL3 5298   7.278   7.665  11.796 -0.4562  0.1099 -0.7717
  474POPC   E14 5299   7.231   7.567  11.512 -0.2832  0.1122 -0.0025
  474POPC   E25 5300   7.041   7.832  11.993  0.1970 -0.1381  0.6048
  474POPC   S16 5301   7.258   7.284  11.244 -0.5028  0.2398 -0.0637
  474POPC   S17 5302   6.989   8.077  11.693 -0.1511 -0.1228  0.1613
  474POPC   SD8 5303   7.233   7.075  10.955 -0.0042 -0.2174 -0.0343
  474POPC   SD9 5304   7.143   8.002  11.387 -0.0111  0.1507 -0.2955
  474POPC  SD10 5305   7.087   6.971  10.638  0.3696 -0.0504  0.3771
  474POPC  SD11 5306   7.153   8.063  11.066  0.1425 -0.2296 -0.0082
  474POPC  SM12 5307   6.879   7.067  10.378  0.1055 -0.3958 -0.0585
  474POPC  SM13 5308   6.954   8.197  10.816  0.2118 -0.2407  0.0173
  474POPC  SM14 5309   6.586   7.008  10.235  0.0817 -0.0757  0.3581
  474POPC  SM15 5310   6.885   8.220  10.741 -0.0263 -0.0204  0.3586
  475POPE   HH1 5311  13.729  13.228   7.915  0.1068 -0.2162 -0.1344
  475POPE   PH2 5312  13.978  13.029   7.846  0.1989 -0.1754  0.2011
  475POPE   GL3 5313  14.003  12.930   8.178  0.0246 -0.1002  0.0597
  475POPE   E14 5314  13.763  12.694   8.215 -0.1097  0.1732 -0.1285
  475POPE   E25 5315  14.296  13.047   8.361 -0.0010 -0.1538  0.0288
  475POPE   S16 5316  13.517  12.388   8.423  0.0435  0.2355 -0.0705
  475POPE   S17 5317  14.366  13.447   8.585 -0.2562  0.1345 -0.2636
  475POPE   SD8 5318  13.259  12.274   8.654 -0.0570  0.1158  0.3557
  475POPE   SD9 5319  14.332  13.561   8.889 -0.1808  0.4575 -0.0738
  475POPE  SD10 5320  13.112  12.258   8.959 -0.3002  0.0879  0.0277
  475POPE  SD11 5321  14.130  13.610   9.134  0.1898 -0.1267 -0.0745
  475POPE  SM12 5322  12.991  12.283   9.275  0.0677 -0.0698 -0.2501
  475POPE  SM13 5323  13.958  13.585   9.402 -0.0629  0.0961  0.1022
  475POPE  SM14 5324  12.921  12.142   9.575 -0.1108 -0.1797 -0.2597
  475POPE  SM15 5325  13.971  13.602   9.476 -0.2478  0.2848  0.2162
  476POPE   HH1 5326  13.570  12.575   7.721  0.1741 -0.0676  0.4010
  476POPE   PH2 5327  13.473  12.870   7.724  0.2163  0.1311 -0.2236
  476POPE   GL3 5328  13.155  12.882   7.910  0.1209 -0.0102  0.2855
  476POPE   E14 5329  12.918  13.115   7.902  0.0628  0.0606  0.5624
  476POPE   E25 5330  13.195  12.832   8.274  0.3424  0.0028  0.1102
  476POPE   S16 5331  12.593  13.263   8.138 -0.2857 -0.0422  0.0208
  476POPE   S17 5332  13.031  12.603   8.559  0.3876  0.0629  0.0329
  476POPE   SD8 5333  12.506  13.237   8.452  0.3029  0.0393  0.2268
  476POPE   SD9 5334  12.788  12.615   8.785  0.5569 -0.1734 -0.3741
  476POPE  SD10 5335  12.529  13.207   8.777 -0.0729  0.0481 -0.2295
  476POPE  SD11 5336  12.647  12.486   9.064 -0.1827  0.1500  0.1148
  476POPE  SM12 5337  12.688  13.222   9.104  0.3080 -0.1148  0.3768
  476POPE  SM13 5338  12.469  12.437   9.347 -0.1001  0.0491  0.2306
  476POPE  SM14 5339  12.684  12.895   9.302 -0.2007 -0.0182  0.2108
  476POPE  SM15 5340  12.377  12.418   9.414 -0.0566 -0.1253 -0.0458
  477POPE   HH1 5341  15.888  11.005   7.783  0.1755 -0.1106  0.4250
  477POPE   PH2 5342  15.912  11.313   7.675 -0.0542 -0.3716 -0.0419
  477POPE   GL3 5343  16.090  11.500   7.908  0.1442 -0.2220  0.0799
  477POPE   E14 5344  16.152  11.825   7.874  0.0511  0.0851  0.1981
  477POPE   E25 5345  16.280  11.400   8.168 -0.0445  0.0313 -0.0407
  477POPE   S16 5346  16.246  12.197   8.000 -0.0927  0.0111  0.4403
  477POPE   S17 5347  16.100  11.336   8.484  0.0568  0.5188 -0.2539
  477POPE   SD8 5348  16.402  12.435   8.210 -0.0258 -0.0707 -0.0556
  477POPE   SD9 5349  16.068  11.193   8.759  0.1438  0.3834  0.0788
  477POPE  SD10 5350  16.508  12.456   8.535 -0.1229  0.2774  0.6707
  477POPE  SD11 5351  15.926  11.213   9.070  0.0576 -0.2182  0.0422
  477POPE  SM12 5352  16.605  12.280   8.840 -0.0621 -0.3083  0.2641
  477POPE  SM13 5353  15.714  11.239   9.309 -0.2224 -0.1141  0.6317
  477POPE  SM14 5354  16.718  12.053   9.099 -0.2014  0.0858  0.0978
  477POPE  SM15 5355  15.651  11.279   9.309  0.6107  0.0492 -0.4201
  478POPE   HH1 5356  15.442   0.740   8.104 -0.1369  0.0972  0.5020
  478POPE   PH2 5357  15.169   0.566   8.117 -0.0196 -0.1235 -0.2177
  478POPE   GL3 5358  15.041   0.460   8.417 -0.0614 -0.0204 -0.3891
  478POPE   E14 5359  14.768   0.397   8.541 -0.1371  0.3053 -0.1095
  478POPE   E25 5360  15.262   0.522   8.722  0.2117  0.0465 -0.0003
  478POPE   S16 5361  14.633   0.498   8.899 -0.0744 -0.1519  0.2667
  478POPE   S17 5362  15.085   0.564   9.096  0.1623 -0.1660  0.0699
  478POPE   SD8 5363  14.582   0.705   9.106  0.0084 -0.2844 -0.1142
  478POPE   SD9 5364  15.027   0.328   9.314  0.1488  0.0970  0.0556
  478POPE  SD10 5365  14.561   0.802   9.439 -0.0618 -0.2050 -0.5208
  478POPE  SD11 5366  15.045   0.187   9.591  0.1196  0.0826  0.1030
  478POPE  SM12 5367  14.592   0.861   9.778  0.0149 -0.1637 -0.1319
  478POPE  SM13 5368  15.146   0.109   9.922  0.1057 -0.1288  0.3339
  478POPE  SM14 5369  14.740   0.896  10.096  0.1856  0.0987 -0.2316
  478POPE  SM15 5370  15.212   0.060   9.961 -0.2701 -0.0051  0.3495
  479POPE   HH1 5371   0.729   2.105   8.149  0.0242  0.1504 -0.3089
  479POPE   PH2 5372   1.043   2.154   8.026 -0.2367 -0.0824 -0.2526
  479POPE   GL3 5373   1.294   2.032   8.212  0.1336  0.3182  0.4131
  479POPE   E14 5374   1.527   2.206   8.360 -0.1885  0.0077 -0.1082
  479POPE   E25 5375   1.292   1.690   8.257  0.2317  0.0031 -0.1343
  479POPE   S16 5376   1.579   2.500   8.626  0.0960 -0.4797 -0.1563
  479POPE   S17 5377   1.365   1.452   8.579 -0.1183 -0.2111  0.0177
  479POPE   SD8 5378   1.390   2.619   8.911 -0.4131  0.1630 -0.1179
  479POPE   SD9 5379   1.269   1.453   8.907  0.0165 -0.2475  0.4184
  479POPE  SD10 5380   1.305   2.584   9.232  0.0004 -0.2818  0.0977
  479POPE  SD11 5381   1.111   1.500   9.174  0.0586  0.0292 -0.1230
  479POPE  SM12 5382   1.382   2.658   9.521 -0.1892 -0.1160  0.1870
  479POPE  SM13 5383   1.124   1.716   9.431 -0.1589  0.0358 -0.2953
  479POPE  SM14 5384   1.424   2.635   9.862  0.2707  0.0467  0.3677
  479POPE  SM15 5385   1.062   1.754   9.503 -0.1410 -0.2952  0.2242
  480POPE   HH1 5386   4.461  15.516   8.051  0.2704  0.5720 -0.0258
  480POPE   PH2 5387   4.173  15.363   8.017 -0.2130  0.1097  0.0740
  480POPE   GL3 5388   4.024  15.401   8.304  0.0525 -0.1476  0.0245
  480POPE   E14 5389   4.304  15.449   8.472  0.2094  0.0298 -0.1577
  480POPE   E25 5390   3.734  15.199   8.460 -0.1144 -0.1039  0.1310
  480POPE   S16 5391   4.146  15.414   8.842 -0.0854 -0.2823  0.0603
  480POPE   S17 5392   3.642  14.943   8.703 -0.1731  0.0250  0.0970
  480POPE   SD8 5393   3.842  15.349   9.039  0.0916  0.1741 -0.0628
  480POPE   SD9 5394   3.436  14.865   8.959  0.1560  0.2195 -0.1707
  480POPE  SD10 5395   3.698  15.335   9.322 -0.0938  0.5549  0.0030
  480POPE  SD11 5396   3.414  14.967   9.270 -0.1581  0.0608 -0.3289
  480POPE  SM12 5397   3.739  15.242   9.685  0.1220 -0.0122 -0.1620
  480POPE  SM13 5398   3.259  15.175   9.525 -0.3561 -0.4128 -0.1088
  480POPE  SM14 5399   3.550  15.309   9.964  0.1253  0.2754 -0.1021
  480POPE  SM15 5400   3.206  15.203   9.609 -0.2080 -0.0425 -0.2520
  481POPE   HH1 5401  11.748  10.721   8.058 -0.1024 -0.0546 -0.1450
  481POPE   PH2 5402  11.719  10.598   8.367  0.0153 -0.0183 -0.1287
  481POPE   GL3 5403  11.502  10.822   8.504 -0.1457  0.1530  0.2620
  481POPE   E14 5404  11.232  10.955   8.361 -0.0118 -0.1316 -0.0114
  481POPE   E25 5405  11.451  10.789   8.845 -0.0731 -0.0025  0.2312
  481POPE   S16 5406  10.944  11.135   8.567  0.2001  0.2687  0.1194
  481POPE   S17 5407  11.629  10.989   9.140 -0.2590  0.1776  0.2095
  481POPE   SD8 5408  10.921  11.204   8.896 -0.2790 -0.4604  0.5168
  481POPE   SD9 5409  11.526  11.212   9.410 -0.0923 -0.0225  0.1435
  481POPE  SD10 5410  10.984  11.190   9.221  0.3111 -0.3399 -0.1747
  481POPE  SD11 5411  11.548  11.523   9.517  0.2842 -0.2136  0.1481
  481POPE  SM12 5412  11.107  11.156   9.513  0.1335 -0.0561 -0.0245
  481POPE  SM13 5413  11.596  11.662   9.822 -0.1486  0.0248 -0.1215
  481POPE  SM14 5414  11.264  11.239   9.789  0.1875 -0.2464 -0.0124
  481POPE  SM15 5415  11.572  11.675   9.908  0.0303 -0.2880 -0.0316
  482POPE   HH1 5416   4.352   2.827   8.175 -0.0349 -0.0069  0.1506
  482POPE   PH2 5417   4.084   2.668   8.062  0.4365 -0.2490  0.0747
  482POPE   GL3 5418   4.224   2.365   8.118  0.0180  0.1022  0.1432
  482POPE   E14 5419   4.547   2.402   8.172 -0.0733 -0.2316 -0.2282
  482POPE   E25 5420   4.107   2.218   8.471  0.1056  0.2877  0.1340
  482POPE   S16 5421   4.620   2.295   8.606  0.0690 -0.1146  0.0641
  482POPE   S17 5422   4.171   2.166   8.856 -0.2041  0.0053 -0.2753
  482POPE   SD8 5423   4.753   2.086   8.884  0.0604 -0.3373 -0.3650
  482POPE   SD9 5424   4.258   2.293   9.122  0.0590  0.4609  0.0444
  482POPE  SD10 5425   4.595   1.922   9.132 -0.0100  0.4267  0.0228
  482POPE  SD11 5426   4.181   2.322   9.461 -0.0619  0.2305 -0.0503
  482POPE  SM12 5427   4.523   1.719   9.359 -0.0895 -0.0535 -0.1492
  482POPE  SM13 5428   4.188   2.365   9.794  0.3064 -0.1469 -0.0503
  482POPE  SM14 5429   4.618   1.547   9.625  0.0972 -0.0493 -0.0803
  482POPE  SM15 5430   4.243   2.410   9.877  0.3816  0.0992  0.1447
  483POPE   HH1 5431   5.084  15.570   8.081  0.2692 -0.2687  0.2121
  483POPE   PH2 5432   5.312  15.322   8.076 -0.0477 -0.0171  0.0797
  483POPE   GL3 5433   5.292  15.147   8.377 -0.1367  0.3017 -0.0687
  483POPE   E14 5434   5.118  15.380   8.530 -0.1837 -0.0340 -0.1701
  483POPE   E25 5435   5.433  14.853   8.492 -0.3503  0.3960  0.0390
  483POPE   S16 5436   5.261  15.510   8.893  0.1096 -0.2431 -0.3194
  483POPE   S17 5437   5.524  14.660   8.834 -0.3552  0.2537 -0.1481
  483POPE   SD8 5438   5.347  15.805   8.946 -0.5091 -0.0714  0.1108
  483POPE   SD9 5439   5.412  14.641   9.149 -0.3333 -0.1432  0.0636
  483POPE  SD10 5440   5.379  15.917   9.244  0.4390 -0.1767 -0.1655
  483POPE  SD11 5441   5.263  14.642   9.465 -0.0757 -0.2990  0.3507
  483POPE  SM12 5442   5.308  15.973   9.607 -0.0032  0.0362 -0.2543
  483POPE  SM13 5443   5.251  14.588   9.771 -0.1502 -0.0115  0.0282
  483POPE  SM14 5444   5.347  15.922   9.948 -0.0823  0.1733 -0.1087
  483POPE  SM15 5445   5.224  14.588   9.868 -0.0132  0.0017  0.0708
  484POPE   HH1 5446   5.773  15.342   8.063  0.1880  0.2005  0.1400
  484POPE   PH2 5447   5.735  15.653   8.076 -0.0976  0.2534  0.1675
  484POPE   GL3 5448   5.485  15.642   8.321  0.5277  0.0093  0.1590
  484POPE   E14 5449   5.210  15.817   8.414  0.3052  0.3200  0.0214
  484POPE   E25 5450   5.645  15.376   8.529 -0.1323 -0.0486  0.0834
  484POPE   S16 5451   5.022  15.965   8.791  0.0697  0.1417  0.0256
  484POPE   S17 5452   5.585  15.220   8.908  0.1726 -0.0140 -0.0099
  484POPE   SD8 5453   5.029  16.081   9.102  0.3991 -0.2235  0.1437
  484POPE   SD9 5454   5.547  15.241   9.222  0.3529  0.0400  0.1646
  484POPE  SD10 5455   4.917  16.006   9.394 -0.0356 -0.3387 -0.0899
  484POPE  SD11 5456   5.656  15.243   9.509  0.3177 -0.0298 -0.1586
  484POPE  SM12 5457   4.860  15.861   9.651 -0.2646  0.1650 -0.1332
  484POPE  SM13 5458   5.660  15.212   9.890 -0.4128 -0.2099 -0.2216
  484POPE  SM14 5459   4.925  15.608   9.846  0.0725  0.0916 -0.0116
  484POPE  SM15 5460   5.639  15.178   9.985 -0.2139 -0.3628  0.2435
  485POPE   HH1 5461   4.798  14.580   7.947 -0.2201  0.0970 -0.3134
  485POPE   PH2 5462   4.730  14.895   7.990  0.1101  0.0687 -0.1251
  485POPE   GL3 5463   4.756  15.097   8.244  0.2237  0.1138 -0.0138
  485POPE   E14 5464   4.736  15.413   8.312  0.1573  0.1833  0.0709
  485POPE   E25 5465   4.594  15.060   8.578 -0.0274 -0.0769 -0.0614
  485POPE   S16 5466   4.690  15.529   8.668 -0.1280 -0.0698  0.2124
  485POPE   S17 5467   4.807  15.167   8.932  0.1078 -0.4851  0.0355
  485POPE   SD8 5468   4.573  15.689   8.909  0.2056 -0.1025  0.3603
  485POPE   SD9 5469   4.786  15.427   9.182 -0.0898  0.2239  0.1858
  485POPE  SD10 5470   4.472  15.739   9.232  0.0175 -0.0557  0.5887
  485POPE  SD11 5471   5.029  15.524   9.366  0.0617 -0.1021 -0.3541
  485POPE  SM12 5472   4.531  15.586   9.549 -0.2674  0.0245  0.3223
  485POPE  SM13 5473   5.258  15.518   9.605  0.3274 -0.0277  0.0607
  485POPE  SM14 5474   4.558  15.396   9.832 -0.2173  0.0164  0.1523
  485POPE  SM15 5475   5.338  15.504   9.630  0.1363  0.1345 -0.0885
  486POPE   HH1 5476  15.648  13.931   8.165  0.0187 -0.1347 -0.1303
  486POPE   PH2 5477  15.591  14.236   8.173  0.0725  0.1476  0.0232
  486POPE   GL3 5478  15.466  14.325   8.470 -0.1148  0.0347  0.1367
  486POPE   E14 5479  15.151  14.406   8.573 -0.1287 -0.3514 -0.3606
  486POPE   E25 5480  15.595  14.307   8.794  0.1850 -0.4291  0.1127
  486POPE   S16 5481  15.077  14.448   8.942 -0.0145  0.1370  0.2164
  486POPE   S17 5482  15.475  14.474   9.179  0.0874  0.5011  0.3495
  486POPE   SD8 5483  14.935  14.583   9.200 -0.0347 -0.0022  0.3365
  486POPE   SD9 5484  15.405  14.334   9.458  0.3315 -0.0668 -0.2022
  486POPE  SD10 5485  14.749  14.640   9.483  0.2663  0.2913 -0.1564
  486POPE  SD11 5486  15.481  14.307   9.773 -0.2140 -0.0665  0.1092
  486POPE  SM12 5487  14.822  14.564   9.814  0.2708  0.0605  0.1217
  486POPE  SM13 5488  15.350  14.359  10.066 -0.2064  0.0614 -0.1071
  486POPE  SM14 5489  14.545  14.345   9.895 -0.1415 -0.3817  0.1229
  486POPE  SM15 5490  15.270  14.404  10.131 -0.4734 -0.5069 -0.0717
  487POPE   HH1 5491   9.027   3.454   7.922  0.2432  0.2417 -0.3110
  487POPE   PH2 5492   8.894   3.174   7.846 -0.0929 -0.1005 -0.0360
  487POPE   GL3 5493   9.115   2.928   7.977  0.0134  0.0057 -0.4246
  487POPE   E14 5494   9.048   2.688   8.217 -0.0963 -0.0331  0.0435
  487POPE   E25 5495   9.402   3.164   8.121  0.2611  0.0549  0.1904
  487POPE   S16 5496   9.100   2.616   8.640 -0.0877  0.0011 -0.0098
  487POPE   S17 5497   9.613   3.361   8.409  0.1366 -0.0124  0.0026
  487POPE   SD8 5498   9.000   2.638   8.970 -0.0412 -0.0081  0.5960
  487POPE   SD9 5499   9.639   3.464   8.746  0.0544  0.0141 -0.1964
  487POPE  SD10 5500   9.123   2.715   9.280 -0.0231 -0.1824  0.0735
  487POPE  SD11 5501   9.771   3.575   9.018  0.0029 -0.0101 -0.0802
  487POPE  SM12 5502   9.351   2.796   9.450  0.0977  0.1548  0.3137
  487POPE  SM13 5503   9.910   3.696   9.288 -0.3561 -0.0553  0.6751
  487POPE  SM14 5504   9.357   2.878   9.770 -0.1003 -0.1499  0.1975
  487POPE  SM15 5505   9.958   3.688   9.391 -0.2272 -0.0685 -0.1686
  488POPE   HH1 5506  11.358  12.326   8.245 -0.1942 -0.1418 -0.0143
  488POPE   PH2 5507  11.097  12.456   8.365  0.3067 -0.3599  0.1393
  488POPE   GL3 5508  10.828  12.264   8.355 -0.0526  0.2157 -0.1094
  488POPE   E14 5509  10.584  12.487   8.317  0.1328  0.3060 -0.0155
  488POPE   E25 5510  10.815  12.235   8.696 -0.3910  0.1198  0.0199
  488POPE   S16 5511  10.687  12.695   8.623 -0.3084  0.2460 -0.0569
  488POPE   S17 5512  10.479  12.384   8.953  0.0158  0.1121 -0.1778
  488POPE   SD8 5513  10.673  12.905   8.944 -0.0336 -0.3038 -0.0267
  488POPE   SD9 5514  10.377  12.612   9.202 -0.0189 -0.2640  0.0895
  488POPE  SD10 5515  10.689  13.005   9.235  0.5087 -0.1752  0.0803
  488POPE  SD11 5516  10.250  12.628   9.507  0.0702 -0.3109 -0.1089
  488POPE  SM12 5517  10.770  12.936   9.587  0.1511  0.1739  0.2459
  488POPE  SM13 5518  10.174  12.654   9.848  0.0866  0.1356 -0.2749
  488POPE  SM14 5519  10.680  12.826   9.907 -0.6399 -0.2793 -0.1787
  488POPE  SM15 5520  10.161  12.619   9.927 -0.0509  0.1376  0.1295
  489POPE   HH1 5521   8.055  11.133   8.057 -0.0181 -0.0549  0.0883
  489POPE   PH2 5522   8.239  11.379   8.126 -0.0238  0.0317  0.0032
  489POPE   GL3 5523   8.284  11.420   8.459  0.2243 -0.0286 -0.1007
  489POPE   E14 5524   8.108  11.263   8.686 -0.2480 -0.1507  0.0139
  489POPE   E25 5525   8.473  11.651   8.675  0.1726  0.1240 -0.0750
  489POPE   S16 5526   7.964  11.559   8.951  0.3040 -0.3628 -0.1577
  489POPE   S17 5527   8.481  11.913   9.027  0.3099  0.3510 -0.1039
  489POPE   SD8 5528   8.010  11.742   9.240 -0.1837  0.1194  0.2086
  489POPE   SD9 5529   8.465  12.065   9.340 -0.3519  0.2659  0.0718
  489POPE  SD10 5530   8.206  11.767   9.471  0.1291  0.1945  0.0469
  489POPE  SD11 5531   8.550  12.023   9.685  0.4370  0.2396  0.0638
  489POPE  SM12 5532   8.356  11.600   9.696  0.0221 -0.0862 -0.2238
  489POPE  SM13 5533   8.610  11.932   9.981 -0.0381 -0.1286  0.0608
  489POPE  SM14 5534   8.485  11.406   9.948 -0.2069 -0.5901  0.1500
  489POPE  SM15 5535   8.689  11.833   9.991  0.3307  0.1572 -0.4415
  490POPE   HH1 5536   5.759   1.747   7.752  0.0883  0.0573  0.1042
  490POPE   PH2 5537   6.068   1.800   7.889 -0.0447  0.3743  0.0091
  490POPE   GL3 5538   6.023   1.711   8.195  0.0988 -0.1104  0.0202
  490POPE   E14 5539   5.878   1.411   8.165  0.1318  0.2852  0.0110
  490POPE   E25 5540   5.913   1.938   8.481 -0.1225 -0.0244  0.3697
  490POPE   S16 5541   5.733   1.175   8.449 -0.1794 -0.1448  0.2888
  490POPE   S17 5542   5.859   1.808   8.851  0.2413 -0.1307  0.2347
  490POPE   SD8 5543   5.746   0.926   8.666 -0.0419 -0.4456 -0.3426
  490POPE   SD9 5544   5.830   2.047   9.103 -0.1325  0.1187  0.1222
  490POPE  SD10 5545   5.643   0.798   8.953 -0.4159  0.1651 -0.2766
  490POPE  SD11 5546   5.874   2.214   9.391 -0.2695 -0.0712  0.1256
  490POPE  SM12 5547   5.621   0.945   9.241 -0.4718  0.3887 -0.1532
  490POPE  SM13 5548   5.851   2.295   9.739 -0.0175  0.0711 -0.0943
  490POPE  SM14 5549   5.743   1.132   9.490  0.2714  0.0017 -0.3682
  490POPE  SM15 5550   5.804   2.295   9.851  0.3916 -0.3635  0.1611
  491POPE   HH1 5551  14.962   4.664   8.105  0.3870 -0.0704 -0.3757
  491POPE   PH2 5552  14.662   4.524   8.167  0.1495  0.0116 -0.0682
  491POPE   GL3 5553  14.703   4.209   8.346  0.0223 -0.2060  0.0675
  491POPE   E14 5554  14.456   4.185   8.568  0.2216  0.1869  0.0224
  491POPE   E25 5555  15.021   4.340   8.468 -0.4131  0.3515  0.1606
  491POPE   S16 5556  14.366   4.258   8.950  0.1808 -0.3124  0.0987
  491POPE   S17 5557  15.328   4.407   8.668 -0.0515 -0.0435 -0.1511
  491POPE   SD8 5558  14.160   4.359   9.217  0.1125 -0.6948 -0.3350
  491POPE   SD9 5559  15.571   4.358   8.910  0.0118 -0.1921  0.0394
  491POPE  SD10 5560  14.174   4.459   9.518 -0.1955  0.1476  0.3351
  491POPE  SD11 5561  15.791   4.344   9.136 -0.2987 -0.1337 -0.0643
  491POPE  SM12 5562  14.364   4.574   9.781  0.0404  0.1150 -0.0184
  491POPE  SM13 5563  15.820   4.223   9.445 -0.4417  0.3769  0.0648
  491POPE  SM14 5564  14.563   4.457  10.046 -0.2117 -0.0751  0.2522
  491POPE  SM15 5565  15.813   4.256   9.510  0.3666 -0.2781 -0.0252
  492POPE   HH1 5566   5.689   7.669   8.139 -0.2344 -0.1471 -0.0536
  492POPE   PH2 5567   5.917   7.483   8.182 -0.1030  0.3115  0.0894
  492POPE   GL3 5568   6.121   7.567   8.461 -0.1158  0.0546 -0.2988
  492POPE   E14 5569   5.932   7.608   8.726 -0.1299 -0.1654  0.1524
  492POPE   E25 5570   6.487   7.545   8.541  0.1852  0.2695  0.2472
  492POPE   S16 5571   5.856   7.809   9.075  0.3905  0.1778 -0.0042
  492POPE   S17 5572   6.600   7.518   8.912 -0.0869  0.2853 -0.2512
  492POPE   SD8 5573   5.719   7.634   9.321  0.1869  0.1650  0.0872
  492POPE   SD9 5574   6.685   7.536   9.228  0.0342 -0.2651 -0.0905
  492POPE  SD10 5575   5.641   7.666   9.637  0.0231  0.1587 -0.0414
  492POPE  SD11 5576   6.770   7.635   9.543 -0.0224 -0.4942 -0.3610
  492POPE  SM12 5577   5.751   7.908   9.854  0.5613  0.0076  0.0675
  492POPE  SM13 5578   6.723   7.676   9.873  0.2788  0.1396 -0.1437
  492POPE  SM14 5579   5.984   7.982  10.104  0.1754 -0.1545 -0.2733
  492POPE  SM15 5580   6.708   7.670   9.987  0.5473  0.0141  0.1909
  493POPE   HH1 5581  13.491   9.829   7.760 -0.0280  0.1194  0.1819
  493POPE   PH2 5582  13.773   9.822   7.932  0.0080 -0.1905 -0.1219
  493POPE   GL3 5583  13.654   9.952   8.249  0.5009 -0.2012 -0.1522
  493POPE   E14 5584  13.723  10.260   8.304 -0.0721 -0.0536 -0.1224
  493POPE   E25 5585  13.308   9.925   8.174  0.0742 -0.0954 -0.0446
  493POPE   S16 5586  13.979  10.416   8.547 -0.0259 -0.1781 -0.0044
  493POPE   S17 5587  13.162   9.849   8.537  0.3920 -0.1781  0.0666
  493POPE   SD8 5588  14.184  10.324   8.810 -0.1659  0.1780  0.1220
  493POPE   SD9 5589  13.239   9.876   8.845 -0.2188 -0.0507  0.2288
  493POPE  SD10 5590  14.251  10.342   9.111 -0.0441  0.0908 -0.3419
  493POPE  SD11 5591  13.337   9.855   9.175 -0.3670 -0.1373  0.1043
  493POPE  SM12 5592  14.196  10.412   9.418  0.0767  0.1709  0.0733
  493POPE  SM13 5593  13.356   9.959   9.491  0.1684  0.0471 -0.5359
  493POPE  SM14 5594  14.201  10.440   9.772  0.2167 -0.1060  0.0193
  493POPE  SM15 5595  13.366  10.022   9.509 -0.0223  0.1419 -0.1807
  494POPE   HH1 5596  12.508   9.607   7.910 -0.1408  0.2459  0.2043
  494POPE   PH2 5597  12.240   9.797   7.962 -0.0120  0.2037  0.1475
  494POPE   GL3 5598  12.212   9.932   8.256 -0.2390  0.2180  0.1252
  494POPE   E14 5599  12.372  10.213   8.242 -0.0462 -0.0072 -0.0794
  494POPE   E25 5600  12.108   9.762   8.586 -0.2218  0.0942 -0.1898
  494POPE   S16 5601  12.237  10.581   8.399 -0.1583 -0.0517 -0.1336
  494POPE   S17 5602  12.201   9.859   8.978 -0.2502 -0.2323 -0.1179
  494POPE   SD8 5603  12.076  10.800   8.596  0.1036  0.1970 -0.0261
  494POPE   SD9 5604  12.255   9.930   9.263  0.1165  0.2003  0.2985
  494POPE  SD10 5605  12.077  10.915   8.889 -0.3529  0.0004 -0.1573
  494POPE  SD11 5606  12.132   9.929   9.576 -0.5718 -0.2087  0.1928
  494POPE  SM12 5607  12.183  10.767   9.150  0.0063  0.1736 -0.3511
  494POPE  SM13 5608  12.027  10.014   9.880  0.0940  0.2647 -0.1264
  494POPE  SM14 5609  12.294  10.820   9.488  0.0210 -0.0778 -0.0981
  494POPE  SM15 5610  12.042   9.986   9.973 -0.1566 -0.2190 -0.2141
  495POPE   HH1 5611  -0.117   9.323   8.243 -0.2988  0.1820 -0.1167
  495POPE   PH2 5612   0.061   9.567   8.108 -0.0894 -0.0542  0.0807
  495POPE   GL3 5613   0.097   9.844   8.328 -0.1875  0.0986  0.0782
  495POPE   E14 5614   0.353   9.904   8.510 -0.0606  0.2213  0.4809
  495POPE   E25 5615  -0.157   9.910   8.558 -0.0628  0.4034 -0.1951
  495POPE   S16 5616   0.690  10.058   8.647  0.0075  0.1686 -0.1037
  495POPE   S17 5617  -0.184   9.922   8.979 -0.0678 -0.2470  0.2117
  495POPE   SD8 5618   0.996  10.098   8.747 -0.4085 -0.0343  0.0144
  495POPE   SD9 5619  -0.023   9.858   9.278  0.3523  0.4875  0.2387
  495POPE  SD10 5620   1.183  10.189   8.976 -0.2576  0.1589  0.1153
  495POPE  SD11 5621   0.158   9.909   9.542 -0.0591 -0.0322  0.3477
  495POPE  SM12 5622   1.361  10.235   9.284  0.0910 -0.2623 -0.2711
  495POPE  SM13 5623   0.184   9.997   9.868  0.0983  0.0877 -0.2162
  495POPE  SM14 5624   1.349  10.381   9.568 -0.0288 -0.0910 -0.0546
  495POPE  SM15 5625   0.213  10.037   9.954 -0.1951  0.1179 -0.1322
  496POPE   HH1 5626  15.013  11.118   7.653 -0.3965  0.1144 -0.1843
  496POPE   PH2 5627  15.209  10.871   7.602  0.0443 -0.2323 -0.0472
  496POPE   GL3 5628  15.375  10.760   7.854 -0.0416  0.1993 -0.1824
  496POPE   E14 5629  15.688  10.621   7.832 -0.4093 -0.1427  0.1521
  496POPE   E25 5630  15.104  10.640   8.020 -0.1932  0.1190 -0.0081
  496POPE   S16 5631  15.768  10.314   8.065 -0.0557  0.2075  0.0957
  496POPE   S17 5632  14.894  10.457   8.371 -0.0237  0.1717 -0.2459
  496POPE   SD8 5633  15.828  10.237   8.393  0.1888  0.3490 -0.1896
  496POPE   SD9 5634  14.923  10.267   8.703 -0.0217 -0.0637  0.4180
  496POPE  SD10 5635  15.922  10.352   8.679 -0.2861  0.2113 -0.0516
  496POPE  SD11 5636  14.707  10.237   8.968 -0.1703 -0.0492  0.1391
  496POPE  SM12 5637  16.020  10.578   8.914  0.0336 -0.2539  0.0204
  496POPE  SM13 5638  14.695  10.316   9.307  0.0191  0.0046 -0.0772
  496POPE  SM14 5639  15.945  10.771   9.155 -0.2155  0.0631  0.0125
  496POPE  SM15 5640  14.644  10.290   9.383 -0.1997  0.0696 -0.3181
  497POPE   HH1 5641   9.094   5.923   7.704 -0.0051 -0.0021 -0.0629
  497POPE   PH2 5642   9.040   5.616   7.689  0.0841 -0.0542 -0.0697
  497POPE   GL3 5643   8.824   5.526   7.947  0.1087 -0.0759  0.1556
  497POPE   E14 5644   8.901   5.188   8.021  0.1507 -0.2893 -0.2563
  497POPE   E25 5645   8.652   5.683   8.244  0.0427  0.1219  0.1808
  497POPE   S16 5646   8.895   4.986   8.385 -0.1993  0.0706  0.1005
  497POPE   S17 5647   8.496   5.953   8.494 -0.0071  0.5041  0.1025
  497POPE   SD8 5648   8.680   4.919   8.626  0.3029  0.0923  0.1806
  497POPE   SD9 5649   8.385   6.061   8.772  0.4105  0.1202  0.1571
  497POPE  SD10 5650   8.524   5.089   8.872  0.2432  0.1581 -0.0113
  497POPE  SD11 5651   8.332   6.297   9.061  0.3487  0.0532 -0.0787
  497POPE  SM12 5652   8.679   5.150   9.145 -0.1732 -0.0034 -0.1511
  497POPE  SM13 5653   8.259   6.333   9.357  0.1667 -0.2228 -0.2096
  497POPE  SM14 5654   8.699   5.178   9.471  0.1869  0.1177 -0.4524
  497POPE  SM15 5655   8.250   6.335   9.457 -0.1194 -0.0582 -0.1366
  498POPE   HH1 5656   5.944   0.043   7.998  0.1836  0.2789  0.2269
  498POPE   PH2 5657   5.664  -0.075   8.123  0.0557 -0.0829  0.2001
  498POPE   GL3 5658   5.536   0.111   8.390 -0.0352 -0.2612  0.2725
  498POPE   E14 5659   5.372   0.378   8.395  0.2793  0.0951 -0.0751
  498POPE   E25 5660   5.658  -0.022   8.713 -0.0205 -0.1934  0.3692
  498POPE   S16 5661   5.242   0.706   8.668  0.3861 -0.0858  0.1233
  498POPE   S17 5662   5.666  -0.379   8.889 -0.1169 -0.0853 -0.0491
  498POPE   SD8 5663   5.121   0.987   8.807  0.2662 -0.0878 -0.3192
  498POPE   SD9 5664   5.529  -0.606   9.079 -0.0605  0.1617  0.1813
  498POPE  SD10 5665   5.048   1.174   9.073 -0.5183  0.2390 -0.0047
  498POPE  SD11 5666   5.659  -0.654   9.383 -0.1534  0.0381 -0.1209
  498POPE  SM12 5667   5.151   1.163   9.402  0.1866  0.0281 -0.2654
  498POPE  SM13 5668   5.647  -0.705   9.691  0.0432 -0.2142  0.2310
  498POPE  SM14 5669   5.198   1.143   9.743  0.2377 -0.2240 -0.2073
  498POPE  SM15 5670   5.589  -0.696   9.789 -0.1108 -0.0050  0.1123
  499POPE   HH1 5671   2.115  16.664   7.647  0.0133  0.0778  0.3470
  499POPE   PH2 5672   2.082  16.794   7.952  0.0922  0.0599 -0.0964
  499POPE   GL3 5673   1.955  16.585   8.200  0.4399  0.0069  0.4096
  499POPE   E14 5674   1.798  16.294   8.151 -0.4097  0.0343  0.2522
  499POPE   E25 5675   1.994  16.691   8.555  0.0172 -0.1429 -0.0207
  499POPE   S16 5676   1.795  16.136   8.532 -0.1617 -0.1009  0.0143
  499POPE   S17 5677   1.903  16.683   8.983  0.2981  0.4407 -0.0887
  499POPE   SD8 5678   1.869  16.210   8.836  0.0765  0.4715  0.2025
  499POPE   SD9 5679   1.800  16.757   9.313 -0.4866  0.2183 -0.0919
  499POPE  SD10 5680   1.935  16.195   9.145  0.0473 -0.3247  0.4864
  499POPE  SD11 5681   1.793  16.837   9.619 -0.0309 -0.3459 -0.0857
  499POPE  SM12 5682   2.075  16.015   9.403 -0.1863 -0.1791  0.2941
  499POPE  SM13 5683   1.808  16.806   9.948 -0.3208  0.0033  0.2971
  499POPE  SM14 5684   2.057  16.123   9.744  0.2670 -0.1449  0.2524
  499POPE  SM15 5685   1.839  16.805  10.037  0.1792  0.1130 -0.1259
  500POPE   HH1 5686  14.091   0.732   8.014 -0.0275  0.7195 -0.0098
  500POPE   PH2 5687  14.297   0.620   8.245  0.0143 -0.0172  0.1594
  500POPE   GL3 5688  14.305   0.774   8.568 -0.1474  0.1503 -0.3609
  500POPE   E14 5689  14.519   0.983   8.697  0.1591 -0.1391  0.1416
  500POPE   E25 5690  14.175   0.592   8.845  0.1974  0.2431  0.1909
  500POPE   S16 5691  14.571   1.304   9.007  0.2441 -0.1237 -0.2476
  500POPE   S17 5692  14.031   0.244   8.828  0.2522  0.0510  0.2087
  500POPE   SD8 5693  14.599   1.434   9.329 -0.0172 -0.1431 -0.1441
  500POPE   SD9 5694  13.809   0.135   9.052  0.3054 -0.2455 -0.0901
  500POPE  SD10 5695  14.394   1.443   9.618 -0.3492  0.1488 -0.0578
  500POPE  SD11 5696  13.752   0.100   9.388 -0.0338  0.1232  0.0101
  500POPE  SM12 5697  14.388   1.243   9.914  0.1381 -0.0724  0.3113
  500POPE  SM13 5698  13.840   0.053   9.699  0.1366  0.2920  0.0158
  500POPE  SM14 5699  14.274   1.188  10.222 -0.3216  0.4362  0.1381
  500POPE  SM15 5700  13.776   0.025   9.774  0.1951  0.1449 -0.3474
  501POPE   HH1 5701   8.556   3.325   7.704 -0.4034  0.0536 -0.0118
  501POPE   PH2 5702   8.628   3.507   7.978  0.0208 -0.1242 -0.0105
  501POPE   GL3 5703   8.681   3.268   8.235 -0.1577 -0.0900  0.1725
  501POPE   E14 5704   8.996   3.164   8.323  0.3029  0.1465  0.0651
  501POPE   E25 5705   8.471   3.379   8.524  0.1526  0.0523  0.0434
  501POPE   S16 5706   9.133   3.379   8.592 -0.0309  0.1913 -0.0836
  501POPE   S17 5707   8.260   3.217   8.836 -0.1431  0.1862  0.0829
  501POPE   SD8 5708   9.069   3.664   8.803 -0.2031  0.2714 -0.5339
  501POPE   SD9 5709   8.300   2.973   9.064  0.1129  0.0113  0.4363
  501POPE  SD10 5710   9.225   3.845   9.030 -0.3195 -0.2144  0.2172
  501POPE  SD11 5711   8.577   2.790   9.163  0.1545 -0.0013 -0.0634
  501POPE  SM12 5712   9.499   3.967   9.218  0.4875  0.2333  0.1376
  501POPE  SM13 5713   8.696   2.571   9.393 -0.3738 -0.2502  0.2443
  501POPE  SM14 5714   9.766   4.136   9.348 -0.2140 -0.1713  0.2326
  501POPE  SM15 5715   8.689   2.486   9.426  0.2466  0.0064  0.3377
  502POPE   HH1 5716   8.203   2.442   7.833 -0.0017  0.0888  0.1823
  502POPE   PH2 5717   7.940   2.556   7.972  0.1343  0.0262  0.1704
  502POPE   GL3 5718   7.895   2.415   8.280  0.3399 -0.1481  0.1897
  502POPE   E14 5719   8.147   2.278   8.450 -0.2865 -0.1170  0.4992
  502POPE   E25 5720   7.606   2.296   8.507  0.0494 -0.0285  0.2277
  502POPE   S16 5721   8.180   2.101   8.822 -0.2567 -0.1529  0.2027
  502POPE   S17 5722   7.313   2.303   8.806  0.2169 -0.4487  0.1578
  502POPE   SD8 5723   8.174   2.074   9.151  0.1379 -0.3182  0.0588
  502POPE   SD9 5724   7.183   2.286   9.126 -0.0353 -0.6392  0.1058
  502POPE  SD10 5725   8.274   2.098   9.454  0.0118 -0.0167  0.1274
  502POPE  SD11 5726   7.237   2.228   9.453  0.2647 -0.1728  0.4352
  502POPE  SM12 5727   8.456   2.220   9.726  0.2398  0.0601  0.1906
  502POPE  SM13 5728   7.138   1.982   9.616  0.0649  0.0959 -0.0641
  502POPE  SM14 5729   8.609   2.449   9.905  0.0147 -0.0310 -0.0948
  502POPE  SM15 5730   7.168   1.909   9.707  0.2442  0.0731  0.2692
  503POPE   HH1 5731  11.775   4.080   8.091 -0.2869  0.3653  0.3836
  503POPE   PH2 5732  12.064   4.189   7.951  0.0553 -0.2880  0.0745
  503POPE   GL3 5733  12.283   4.329   8.188  0.0816 -0.1368 -0.0621
  503POPE   E14 5734  12.215   4.624   8.310  0.3469 -0.0563 -0.0003
  503POPE   E25 5735  12.586   4.256   8.428 -0.0469  0.0036  0.0687
  503POPE   S16 5736  12.344   4.688   8.660 -0.4002  0.2457  0.0288
  503POPE   S17 5737  12.487   4.107   8.791  0.3134  0.1423 -0.1427
  503POPE   SD8 5738  12.493   4.578   8.972  0.3536 -0.1036 -0.5322
  503POPE   SD9 5739  12.376   4.062   9.085  0.4475  0.1362 -0.0761
  503POPE  SD10 5740  12.464   4.462   9.298 -0.1303  0.4139  0.1851
  503POPE  SD11 5741  12.490   4.017   9.439 -0.1671  0.0267  0.2652
  503POPE  SM12 5742  12.353   4.593   9.594  0.0271 -0.2222 -0.0155
  503POPE  SM13 5743  12.660   4.141   9.706 -0.0776 -0.1532  0.0233
  503POPE  SM14 5744  12.182   4.602   9.873 -0.0633 -0.0448 -0.1082
  503POPE  SM15 5745  12.683   4.142   9.802 -0.0080  0.4223 -0.1236
  504POPE   HH1 5746   9.478  15.813   8.161  0.0690  0.5214 -0.2364
  504POPE   PH2 5747   9.688  15.969   7.961 -0.2359  0.0698  0.3311
  504POPE   GL3 5748   9.787  16.257   8.086  0.3256  0.1896  0.2014
  504POPE   E14 5749   9.565  16.491   8.163 -0.2949 -0.1298  0.2637
  504POPE   E25 5750   9.840  16.128   8.394  0.0963  0.1756 -0.0609
  504POPE   S16 5751   9.540  16.593   8.508  0.0954  0.1681  0.3374
  504POPE   S17 5752  10.140  16.065   8.656 -0.2623  0.2225 -0.0400
  504POPE   SD8 5753   9.533  16.741   8.821 -0.0256 -0.1921  0.2446
  504POPE   SD9 5754  10.358  16.045   8.923  0.2323  0.0753  0.2565
  504POPE  SD10 5755   9.462  16.777   9.140 -0.0954 -0.0257 -0.0135
  504POPE  SD11 5756  10.516  15.944   9.200  0.0658 -0.0695 -0.1113
  504POPE  SM12 5757   9.368  16.640   9.453 -0.2441  0.2115 -0.2674
  504POPE  SM13 5758  10.626  16.109   9.447 -0.3826  0.2482 -0.1186
  504POPE  SM14 5759   9.511  16.575   9.772 -0.1965  0.3411 -0.1867
  504POPE  SM15 5760  10.620  16.120   9.515 -0.1003  0.1669 -0.0198
  505POPE   HH1 5761   2.277   9.029   7.929  0.0790 -0.0570 -0.0340
  505POPE   PH2 5762   2.434   9.287   8.072 -0.0505 -0.4835 -0.1901
  505POPE   GL3 5763   2.655   9.162   8.313  0.0684  0.1387  0.2677
  505POPE   E14 5764   2.802   8.854   8.344  0.0061  0.2151  0.1674
  505POPE   E25 5765   2.584   9.299   8.612  0.1404  0.0549 -0.0057
  505POPE   S16 5766   3.025   8.875   8.697 -0.0013 -0.1661  0.0170
  505POPE   S17 5767   2.786   9.313   8.958 -0.2894  0.0668  0.0504
  505POPE   SD8 5768   3.234   9.073   8.891  0.5739  0.1221 -0.0856
  505POPE   SD9 5769   2.925   9.328   9.257 -0.2373 -0.1532  0.1130
  505POPE  SD10 5770   3.323   9.133   9.198 -0.3678  0.0692 -0.3193
  505POPE  SD11 5771   3.067   9.494   9.537 -0.0196  0.0011  0.3810
  505POPE  SM12 5772   3.226   9.029   9.541 -0.1833  0.2930 -0.1418
  505POPE  SM13 5773   2.924   9.438   9.799 -0.3076  0.3496 -0.5285
  505POPE  SM14 5774   3.146   9.089   9.882 -0.1730 -0.0454 -0.1399
  505POPE  SM15 5775   2.799   9.417   9.834  0.0789 -0.1797 -0.1150
  506POPE   HH1 5776   6.162   2.202   7.947  0.0303  0.4638  0.1115
  506POPE   PH2 5777   5.828   2.190   7.920  0.2424  0.0881 -0.1800
  506POPE   GL3 5778   5.635   2.045   8.139 -0.0835  0.0113 -0.2556
  506POPE   E14 5779   5.519   1.730   8.116  0.2179 -0.3257  0.0314
  506POPE   E25 5780   5.509   2.145   8.458 -0.0402  0.2185  0.3923
  506POPE   S16 5781   5.355   1.588   8.474 -0.0026  0.0439  0.1474
  506POPE   S17 5782   5.670   2.360   8.789 -0.0083 -0.0507  0.1793
  506POPE   SD8 5783   5.547   1.457   8.707 -0.6598 -0.1913  0.1582
  506POPE   SD9 5784   5.904   2.491   8.971  0.2655 -0.1868 -0.2863
  506POPE  SD10 5785   5.694   1.413   9.001  0.0014  0.0903  0.4143
  506POPE  SD11 5786   5.802   2.685   9.224  0.0381  0.0178 -0.2069
  506POPE  SM12 5787   5.790   1.580   9.269 -0.1694 -0.0673 -0.1188
  506POPE  SM13 5788   5.658   2.713   9.507 -0.4219 -0.1738 -0.0063
  506POPE  SM14 5789   5.924   1.802   9.505 -0.0854  0.2062  0.1675
  506POPE  SM15 5790   5.632   2.710   9.606  0.2521  0.1459 -0.1990
  507POPC   CH1 5791   7.586  12.259  11.969 -0.0607 -0.1261 -0.2424
  507POPC   PH2 5792   7.858  12.638  11.960 -0.1440  0.1861  0.0438
  507POPC   GL3 5793   8.014  12.604  11.679 -0.0738 -0.2666  0.0301
  507POPC   E14 5794   7.933  12.792  11.425 -0.0801  0.2225  0.0313
  507POPC   E25 5795   8.020  12.249  11.706 -0.2527  0.3916  0.1081
  507POPC   S16 5796   7.893  13.180  11.323 -0.0381  0.4207  0.1358
[truncated: 698,864 more chars]
