# Supplementary material for: Refining amino acid hydrophobicity for dynamics simulation of membrane proteins
Source: PeerJ. 2018 Jan 10;6:e4230. doi: 10.7717/peerj.4230 (PMC5767086; doi:10.7717/peerj.4230)
Supplement: Supplemental Information 1 — Version 2.4 of the CgProt force field is included as a tar.gz archive. The package includes parameter text files, Python scripts, and equilibrated bilayer coordinates needed for simulations with the free Gromacs software package. [file peerj-06-4230-s001.tgz › cgprot24/mb/pepg.gro]

K2L24K2 helix in 956POPE:192POPG bilayer (56.7 Ang^2/lipid)
17304
   29POPE   HH1    1   3.220   4.901  11.915
   29POPE   PH2    2   2.962   4.698  11.944
   29POPE   GL3    3   2.865   4.646  11.609
   29POPE   E14    4   2.701   4.880  11.442
   29POPE   E25    5   2.947   4.357  11.470
   29POPE   S16    6   2.810   4.875  11.085
   29POPE   S17    7   2.915   4.089  11.168
   29POPE   SD8    8   3.050   4.740  10.911
   29POPE   SD9    9   2.956   4.133  10.844
   29POPE  SD10   10   3.216   4.800  10.625
   29POPE  SD11   11   2.824   4.069  10.519
   29POPE  SM12   12   3.186   4.867  10.347
   29POPE  SM13   13   2.600   4.032  10.269
   29POPE  SM14   14   3.316   4.977  10.048
   29POPE  SM15   15   2.604   3.998  10.187
   30POPE   HH1   16   8.375  11.621  11.770
   30POPE   PH2   17   8.171  11.859  11.793
   30POPE   GL3   18   7.950  11.824  11.515
   30POPE   E14   19   7.620  11.807  11.578
   30POPE   E25   20   7.898  11.570  11.213
   30POPE   S16   21   7.432  11.785  11.244
   30POPE   S17   22   7.912  11.497  10.852
   30POPE   SD8   23   7.162  11.896  11.064
   30POPE   SD9   24   8.122  11.286  10.720
   30POPE  SD10   25   6.937  11.752  10.854
   30POPE  SD11   26   8.208  11.147  10.437
   30POPE  SM12   27   6.987  11.757  10.571
   30POPE  SM13   28   8.464  11.190  10.207
   30POPE  SM14   29   6.771  11.815  10.358
   30POPE  SM15   30   8.543  11.179  10.180
   31POPE   HH1   31   5.654   2.469  12.064
   31POPE   PH2   32   5.737   2.166  11.995
   31POPE   GL3   33   5.575   2.058  11.714
   31POPE   E14   34   5.535   1.739  11.682
   31POPE   E25   35   5.573   2.215  11.429
   31POPE   S16   36   5.292   1.637  11.350
   31POPE   S17   37   5.727   2.175  11.082
   31POPE   SD8   38   5.177   1.363  11.211
   31POPE   SD9   39   5.795   2.014  10.770
   31POPE  SD10   40   5.108   1.178  10.937
   31POPE  SD11   41   5.901   1.893  10.470
   31POPE  SM12   42   5.174   1.249  10.606
   31POPE  SM13   43   5.987   1.935  10.141
   31POPE  SM14   44   5.253   1.466  10.319
   31POPE  SM15   45   5.945   1.957  10.059
   32POPE   HH1   46  17.713  17.240  11.932
   32POPE   PH2   47  17.728  16.922  12.008
   32POPE   GL3   48  17.783  16.675  11.786
   32POPE   E14   49  17.708  16.353  11.854
   32POPE   E25   50  17.757  16.673  11.415
   32POPE   S16   51  17.580  16.171  11.538
   32POPE   S17   52  17.830  16.880  11.095
   32POPE   SD8   53  17.486  15.841  11.418
   32POPE   SD9   54  17.674  16.777  10.833
   32POPE  SD10   55  17.451  15.651  11.167
   32POPE  SD11   56  17.617  16.714  10.534
   32POPE  SM12   57  17.321  15.787  10.899
   32POPE  SM13   58  17.728  16.583  10.246
   32POPE  SM14   59  17.172  15.844  10.590
   32POPE  SM15   60  17.800  16.584  10.191
   33POPE   HH1   61   3.184  13.539  11.857
   33POPE   PH2   62   3.057  13.325  12.064
   33POPE   GL3   63   2.943  13.088  11.865
   33POPE   E14   64   2.698  12.893  11.798
   33POPE   E25   65   2.812  13.376  11.675
   33POPE   S16   66   2.479  12.804  11.457
   33POPE   S17   67   2.659  13.302  11.286
   33POPE   SD8   68   2.303  12.866  11.191
   33POPE   SD9   69   2.687  13.250  10.955
   33POPE  SD10   70   2.281  12.949  10.873
   33POPE  SD11   71   2.847  13.123  10.655
   33POPE  SM12   72   2.331  12.978  10.510
   33POPE  SM13   73   2.897  13.040  10.351
   33POPE  SM14   74   2.223  13.106  10.187
   33POPE  SM15   75   2.862  13.017  10.277
   34POPE   HH1   76  16.137  10.633  11.446
   34POPE   PH2   77  16.160  10.866  11.660
   34POPE   GL3   78  16.301  11.137  11.528
   34POPE   E14   79  16.094  11.392  11.494
   34POPE   E25   80  16.664  11.175  11.468
   34POPE   S16   81  15.855  11.522  11.236
   34POPE   S17   82  16.918  11.137  11.161
   34POPE   SD8   83  15.663  11.604  10.927
   34POPE   SD9   84  16.867  10.997  10.842
   34POPE  SD10   85  15.540  11.502  10.635
   34POPE  SD11   86  17.040  10.799  10.639
   34POPE  SM12   87  15.349  11.269  10.457
   34POPE  SM13   88  17.046  10.855  10.314
   34POPE  SM14   89  15.368  10.931  10.337
   34POPE  SM15   90  17.057  10.855  10.226
   35POPE   HH1   91  15.713   9.566  11.620
   35POPE   PH2   92  15.745   9.274  11.790
   35POPE   GL3   93  15.500   9.035  11.748
   35POPE   E14   94  15.181   9.149  11.788
   35POPE   E25   95  15.581   8.719  11.587
   35POPE   S16   96  14.938   9.249  11.501
   35POPE   S17   97  15.522   8.593  11.220
   35POPE   SD8   98  14.927   9.422  11.239
   35POPE   SD9   99  15.489   8.682  10.878
   35POPE  SD10  100  15.043   9.558  10.960
   35POPE  SD11  101  15.576   8.681  10.583
   35POPE  SM12  102  15.161   9.661  10.654
   35POPE  SM13  103  15.665   8.573  10.283
   35POPE  SM14  104  15.168   9.881  10.380
   35POPE  SM15  105  15.649   8.596  10.168
   36POPE   HH1  106  15.248   9.430  11.958
   36POPE   PH2  107  15.378   9.700  11.786
   36POPE   GL3  108  15.248   9.645  11.491
   36POPE   E14  109  15.432   9.376  11.399
   36POPE   E25  110  15.033   9.841  11.297
   36POPE   S16  111  15.753   9.123  11.248
   36POPE   S17  112  15.057  10.060  10.968
   36POPE   SD8  113  15.916   8.925  10.996
   36POPE   SD9  114  14.800  10.034  10.708
   36POPE  SD10  115  16.081   8.853  10.694
   36POPE  SD11  116  14.475  10.075  10.616
   36POPE  SM12  117  16.053   8.722  10.399
   36POPE  SM13  118  14.307  10.167  10.328
   36POPE  SM14  119  16.132   8.824  10.093
   36POPE  SM15  120  14.317  10.215  10.233
   37POPE   HH1  121   9.085  16.404  11.646
   37POPE   PH2  122   9.069  16.224  11.382
   37POPE   GL3  123   9.251  16.369  11.094
   37POPE   E14  124   9.465  16.186  10.898
   37POPE   E25  125   9.153  16.644  10.906
   37POPE   S16  126   9.592  16.058  10.616
   37POPE   S17  127   9.182  16.540  10.531
   37POPE   SD8  128   9.633  15.922  10.310
   37POPE   SD9  129   9.347  16.423  10.240
   37POPE  SD10  130   9.571  15.940   9.972
   37POPE  SD11  131   9.281  16.284   9.941
   37POPE  SM12  132   9.352  15.925   9.734
   37POPE  SM13  133   9.060  16.229   9.693
   37POPE  SM14  134   9.312  15.857   9.410
   37POPE  SM15  135   8.986  16.208   9.692
   38POPE   HH1  136   5.820  14.496  11.956
   38POPE   PH2  137   5.855  14.245  11.752
   38POPE   GL3  138   5.590  14.241  11.507
   38POPE   E14  139   5.285  14.395  11.509
   38POPE   E25  140   5.726  14.067  11.208
   38POPE   S16  141   5.043  14.514  11.226
   38POPE   S17  142   5.816  14.205  10.847
   38POPE   SD8  143   4.811  14.450  10.951
   38POPE   SD9  144   6.145  14.307  10.793
   38POPE  SD10  145   4.691  14.408  10.644
   38POPE  SD11  146   6.371  14.479  10.623
   38POPE  SM12  147   4.680  14.474  10.314
   38POPE  SM13  148   6.489  14.745  10.425
   38POPE  SM14  149   4.886  14.548  10.031
   38POPE  SM15  150   6.513  14.783  10.318
   39POPE   HH1  151  10.696  11.847  12.165
   39POPE   PH2  152  10.921  11.869  11.953
   39POPE   GL3  153  10.913  12.209  11.852
   39POPE   E14  154  11.069  12.499  11.851
   39POPE   E25  155  10.694  12.204  11.578
   39POPE   S16  156  11.027  12.811  11.561
   39POPE   S17  157  10.764  12.101  11.198
   39POPE   SD8  158  11.054  12.929  11.236
   39POPE   SD9  159  10.638  12.009  10.880
   39POPE  SD10  160  11.178  12.933  10.925
   39POPE  SD11  161  10.604  11.961  10.567
   39POPE  SM12  162  11.192  12.871  10.571
   39POPE  SM13  163  10.521  11.848  10.283
   39POPE  SM14  164  11.260  12.921  10.229
   39POPE  SM15  165  10.496  11.758  10.217
   40POPE   HH1  166   6.872   5.757  12.114
   40POPE   PH2  167   6.945   6.009  11.924
   40POPE   GL3  168   7.071   6.029  11.607
   40POPE   E14  169   7.272   5.834  11.436
   40POPE   E25  170   7.042   6.266  11.382
   40POPE   S16  171   7.414   5.853  11.062
   40POPE   S17  172   7.147   6.391  11.035
   40POPE   SD8  173   7.512   5.849  10.753
   40POPE   SD9  174   7.164   6.622  10.788
   40POPE  SD10  175   7.516   5.860  10.439
   40POPE  SD11  176   7.194   6.772  10.494
   40POPE  SM12  177   7.414   5.957  10.155
   40POPE  SM13  178   7.270   7.021  10.300
   40POPE  SM14  179   7.266   5.792   9.913
   40POPE  SM15  180   7.285   7.108  10.331
   41POPE   HH1  181   3.850  11.178  12.003
   41POPE   PH2  182   3.567  11.007  11.963
   41POPE   GL3  183   3.387  11.076  11.659
   41POPE   E14  184   3.191  10.809  11.705
   41POPE   E25  185   3.587  11.144  11.383
   41POPE   S16  186   3.202  10.564  11.384
   41POPE   S17  187   3.481  11.115  10.995
   41POPE   SD8  188   3.123  10.320  11.128
   41POPE   SD9  189   3.477  11.242  10.700
   41POPE  SD10  190   3.120  10.236  10.812
   41POPE  SD11  191   3.588  11.273  10.382
   41POPE  SM12  192   3.174  10.384  10.507
   41POPE  SM13  193   3.528  11.383  10.071
   41POPE  SM14  194   3.237  10.611  10.260
   41POPE  SM15  195   3.545  11.435   9.988
   42POPE   HH1  196  12.612  11.276  12.284
   42POPE   PH2  197  12.751  11.445  12.028
   42POPE   GL3  198  12.608  11.396  11.733
   42POPE   E14  199  12.583  11.677  11.560
   42POPE   E25  200  12.623  11.044  11.602
   42POPE   S16  201  12.538  11.586  11.179
   42POPE   S17  202  12.585  10.934  11.167
   42POPE   SD8  203  12.682  11.471  10.909
   42POPE   SD9  204  12.609  10.866  10.824
   42POPE  SD10  205  12.606  11.326  10.628
   42POPE  SD11  206  12.490  10.803  10.510
   42POPE  SM12  207  12.366  11.364  10.405
   42POPE  SM13  208  12.460  10.615  10.239
   42POPE  SM14  209  12.319  11.258  10.060
   42POPE  SM15  210  12.444  10.606  10.137
   43POPE   HH1  211   7.684  11.420  11.788
   43POPE   PH2  212   7.959  11.237  11.795
   43POPE   GL3  213   8.078  11.194  11.486
   43POPE   E14  214   7.937  10.925  11.350
   43POPE   E25  215   8.286  11.472  11.368
   43POPE   S16  216   7.874  10.827  10.965
   43POPE   S17  217   8.502  11.581  11.050
   43POPE   SD8  218   7.823  10.582  10.778
   43POPE   SD9  219   8.496  11.730  10.731
   43POPE  SD10  220   7.843  10.500  10.465
   43POPE  SD11  221   8.436  11.768  10.390
   43POPE  SM12  222   7.979  10.583  10.152
   43POPE  SM13  223   8.517  11.797  10.048
   43POPE  SM14  224   8.069  10.792   9.908
   43POPE  SM15  225   8.550  11.787   9.942
   44POPE   HH1  226   5.541  15.329  12.102
   44POPE   PH2  227   5.853  15.407  12.061
   44POPE   GL3  228   6.009  15.374  11.734
   44POPE   E14  229   6.179  15.098  11.679
   44POPE   E25  230   6.031  15.633  11.484
   44POPE   S16  231   6.301  15.041  11.347
   44POPE   S17  232   6.276  15.701  11.094
   44POPE   SD8  233   6.531  15.159  11.114
   44POPE   SD9  234   6.341  15.693  10.769
   44POPE  SD10  235   6.489  15.177  10.788
   44POPE  SD11  236   6.418  15.732  10.443
   44POPE  SM12  237   6.395  15.327  10.470
   44POPE  SM13  238   6.582  15.832  10.217
   44POPE  SM14  239   6.150  15.186  10.307
   44POPE  SM15  240   6.628  15.893  10.174
   45POPE   HH1  241   5.266  15.954  12.068
   45POPE   PH2  242   5.478  15.763  11.931
   45POPE   GL3  243   5.388  15.547  11.711
   45POPE   E14  244   5.060  15.534  11.637
   45POPE   E25  245   5.476  15.559  11.354
   45POPE   S16  246   4.916  15.752  11.354
   45POPE   S17  247   5.187  15.396  11.100
   45POPE   SD8  248   4.934  16.010  11.119
   45POPE   SD9  249   4.980  15.446  10.845
   45POPE  SD10  250   4.977  16.227  10.915
   45POPE  SD11  251   4.721  15.645  10.741
   45POPE  SM12  252   5.067  16.296  10.602
   45POPE  SM13  253   4.686  15.880  10.527
   45POPE  SM14  254   5.045  16.342  10.277
   45POPE  SM15  255   4.693  15.970  10.486
   46POPE   HH1  256  12.043  14.035  12.107
   46POPE   PH2  257  12.255  14.264  12.012
   46POPE   GL3  258  12.321  14.328  11.700
   46POPE   E14  259  12.546  14.119  11.600
   46POPE   E25  260  12.075  14.516  11.495
   46POPE   S16  261  12.583  14.118  11.262
   46POPE   S17  262  12.198  14.649  11.144
   46POPE   SD8  263  12.449  14.297  11.027
   46POPE   SD9  264  12.198  14.762  10.806
   46POPE  SD10  265  12.456  14.384  10.718
   46POPE  SD11  266  12.243  14.761  10.491
   46POPE  SM12  267  12.446  14.310  10.352
   46POPE  SM13  268  12.225  14.814  10.168
   46POPE  SM14  269  12.391  14.379  10.036
   46POPE  SM15  270  12.280  14.813  10.062
   47POPE   HH1  271   4.600  11.845  11.936
   47POPE   PH2  272   4.560  11.584  11.755
   47POPE   GL3  273   4.826  11.583  11.529
   47POPE   E14  274   5.061  11.710  11.688
   47POPE   E25  275   4.892  11.581  11.179
   47POPE   S16  276   5.411  11.732  11.451
   47POPE   S17  277   4.799  11.656  10.826
   47POPE   SD8  278   5.641  11.787  11.241
   47POPE   SD9  279   4.888  11.922  10.687
   47POPE  SD10  280   5.598  11.826  10.911
   47POPE  SD11  281   4.866  12.057  10.382
   47POPE  SM12  282   5.342  11.879  10.677
   47POPE  SM13  283   4.954  12.078  10.097
   47POPE  SM14  284   5.315  11.972  10.375
   47POPE  SM15  285   5.005  12.049  10.038
   48POPE   HH1  286   1.167  12.438  11.871
   48POPE   PH2  287   0.869  12.553  11.832
   48POPE   GL3  288   0.888  12.657  11.501
   48POPE   E14  289   0.789  12.952  11.410
   48POPE   E25  290   0.912  12.452  11.199
   48POPE   S16  291   0.577  12.973  11.064
   48POPE   S17  292   0.988  12.507  10.783
   48POPE   SD8  293   0.306  12.920  10.833
   48POPE   SD9  294   1.051  12.383  10.470
   48POPE  SD10  295   0.106  13.086  10.628
   48POPE  SD11  296   1.162  12.310  10.145
   48POPE  SM12  297   0.130  13.192  10.307
   48POPE  SM13  298   1.196  12.263   9.811
   48POPE  SM14  299   0.212  13.285   9.984
   48POPE  SM15  300   1.192  12.278   9.714
   49POPE   HH1  301   7.681  12.613  11.656
   49POPE   PH2  302   7.973  12.671  11.760
   49POPE   GL3  303   8.182  12.719  11.483
   49POPE   E14  304   8.502  12.817  11.479
   49POPE   E25  305   7.915  12.736  11.215
   49POPE   S16  306   8.819  12.801  11.182
   49POPE   S17  307   7.814  12.436  10.873
   49POPE   SD8  308   8.807  12.891  10.831
   49POPE   SD9  309   7.794  12.339  10.534
   49POPE  SD10  310   8.685  12.803  10.542
   49POPE  SD11  311   7.599  12.229  10.250
   49POPE  SM12  312   8.497  12.936  10.317
   49POPE  SM13  313   7.325  12.305  10.094
   49POPE  SM14  314   8.491  13.072  10.016
   49POPE  SM15  315   7.243  12.347  10.095
   50POPE   HH1  316   7.327  15.377  11.712
   50POPE   PH2  317   7.021  15.506  11.689
   50POPE   GL3  318   6.995  15.821  11.615
   50POPE   E14  319   7.212  15.921  11.392
   50POPE   E25  320   6.654  15.849  11.472
   50POPE   S16  321   7.198  15.882  10.997
   50POPE   S17  322   6.699  15.918  11.078
   50POPE   SD8  323   7.234  15.787  10.685
   50POPE   SD9  324   6.717  15.982  10.727
   50POPE  SD10  325   7.094  15.565  10.465
   50POPE  SD11  326   6.958  16.074  10.472
   50POPE  SM12  327   6.942  15.251  10.462
   50POPE  SM13  328   7.130  16.211  10.258
   50POPE  SM14  329   6.884  15.122  10.167
   50POPE  SM15  330   7.103  16.237  10.149
   51POPE   HH1  331   6.019   3.052  11.781
   51POPE   PH2  332   5.756   2.960  11.929
   51POPE   GL3  333   5.477   2.860  11.767
   51POPE   E14  334   5.401   3.052  11.512
   51POPE   E25  335   5.476   2.512  11.651
   51POPE   S16  336   5.386   3.019  11.078
   51POPE   S17  337   5.345   2.579  11.305
   51POPE   SD8  338   5.482   3.265  10.873
   51POPE   SD9  339   5.145   2.506  11.026
   51POPE  SD10  340   5.598   3.395  10.569
   51POPE  SD11  341   4.976   2.536  10.751
   51POPE  SM12  342   5.559   3.331  10.247
   51POPE  SM13  343   4.903   2.639  10.451
   51POPE  SM14  344   5.298   3.288  10.047
   51POPE  SM15  345   4.839   2.717  10.382
   52POPE   HH1  346   2.377  14.497  12.020
   52POPE   PH2  347   2.626  14.340  11.902
   52POPE   GL3  348   2.555  14.166  11.632
   52POPE   E14  349   2.281  14.131  11.432
   52POPE   E25  350   2.803  14.215  11.409
   52POPE   S16  351   2.350  14.185  10.990
   52POPE   S17  352   2.981  14.256  11.036
   52POPE   SD8  353   2.233  14.192  10.679
   52POPE   SD9  354   3.223  14.346  10.847
   52POPE  SD10  355   2.049  14.095  10.444
   52POPE  SD11  356   3.481  14.459  10.668
   52POPE  SM12  357   1.966  13.851  10.227
   52POPE  SM13  358   3.615  14.697  10.450
   52POPE  SM14  359   1.777  13.582  10.133
   52POPE  SM15  360   3.657  14.718  10.369
   53POPE   HH1  361   1.622   1.990  12.163
   53POPE   PH2  362   1.363   1.845  11.991
   53POPE   GL3  363   1.535   1.662  11.741
   53POPE   E14  364   1.322   1.413  11.666
   53POPE   E25  365   1.679   1.917  11.531
   53POPE   S16  366   1.084   1.473  11.335
   53POPE   S17  367   1.961   2.094  11.265
   53POPE   SD8  368   0.952   1.675  11.111
   53POPE   SD9  369   2.159   2.269  11.024
   53POPE  SD10  370   0.837   1.760  10.809
   53POPE  SD11  371   2.343   2.295  10.770
   53POPE  SM12  372   0.801   1.741  10.483
   53POPE  SM13  373   2.612   2.307  10.576
   53POPE  SM14  374   0.953   1.573  10.224
   53POPE  SM15  375   2.637   2.347  10.479
   54POPE   HH1  376   7.426  11.936  11.982
   54POPE   PH2  377   7.594  12.189  11.842
   54POPE   GL3  378   7.460  12.232  11.540
   54POPE   E14  379   7.442  12.501  11.358
   54POPE   E25  380   7.089  12.222  11.383
   54POPE   S16  381   7.293  12.599  11.026
   54POPE   S17  382   6.989  12.266  10.989
   54POPE   SD8  383   7.146  12.604  10.743
   54POPE   SD9  384   6.872  12.284  10.686
   54POPE  SD10  385   7.197  12.690  10.423
   54POPE  SD11  386   6.890  12.284  10.396
   54POPE  SM12  387   7.399  12.796  10.184
   54POPE  SM13  388   6.843  12.197  10.083
   54POPE  SM14  389   7.518  12.806   9.847
   54POPE  SM15  390   6.785  12.177   9.986
   55POPE   HH1  391  12.647   9.312  11.844
   55POPE   PH2  392  12.910   9.340  12.016
   55POPE   GL3  393  13.088   9.514  11.751
   55POPE   E14  394  13.082   9.848  11.800
   55POPE   E25  395  13.028   9.379  11.415
   55POPE   S16  396  13.088  10.095  11.451
   55POPE   S17  397  13.262   9.422  11.069
   55POPE   SD8  398  13.139   9.941  11.151
   55POPE   SD9  399  13.252   9.479  10.738
   55POPE  SD10  400  13.120   9.915  10.826
   55POPE  SD11  401  13.028   9.555  10.524
   55POPE  SM12  402  13.035  10.095  10.550
   55POPE  SM13  403  13.047   9.642  10.201
   55POPE  SM14  404  12.984  10.377  10.319
   55POPE  SM15  405  13.007   9.631  10.101
   56POPE   HH1  406  16.911   8.676  11.866
   56POPE   PH2  407  17.014   8.988  11.803
   56POPE   GL3  408  17.112   9.066  11.477
   56POPE   E14  409  17.289   8.937  11.229
   56POPE   E25  410  17.049   9.408  11.372
   56POPE   S16  411  17.273   8.899  10.809
   56POPE   S17  412  17.064   9.513  10.972
   56POPE   SD8  413  17.424   8.738  10.569
   56POPE   SD9  414  17.104   9.473  10.625
   56POPE  SD10  415  17.522   8.577  10.319
   56POPE  SD11  416  17.053   9.365  10.326
   56POPE  SM12  417  17.550   8.632   9.981
   56POPE  SM13  418  17.056   9.422  10.005
   56POPE  SM14  419  17.684   8.702   9.701
   56POPE  SM15  420  17.008   9.376   9.905
   57POPE   HH1  421  11.112   5.389  12.317
   57POPE   PH2  422  10.913   5.154  12.189
   57POPE   GL3  423  10.998   5.104  11.858
   57POPE   E14  424  11.130   5.349  11.667
   57POPE   E25  425  10.953   4.768  11.703
   57POPE   S16  426  11.097   5.370  11.217
   57POPE   S17  427  10.821   4.563  11.442
   57POPE   SD8  428  11.255   5.235  10.968
   57POPE   SD9  429  10.845   4.451  11.127
   57POPE  SD10  430  11.390   5.219  10.668
   57POPE  SD11  431  10.830   4.530  10.802
   57POPE  SM12  432  11.369   5.291  10.352
   57POPE  SM13  433  10.750   4.563  10.451
   57POPE  SM14  434  11.138   5.347  10.100
   57POPE  SM15  435  10.696   4.583  10.340
   58POPE   HH1  436   5.832   5.885  11.884
   58POPE   PH2  437   6.081   6.113  11.856
   58POPE   GL3  438   6.082   6.174  11.529
   58POPE   E14  439   5.865   6.352  11.354
   58POPE   E25  440   6.141   5.848  11.382
   58POPE   S16  441   5.711   6.638  11.069
   58POPE   S17  442   6.127   5.749  11.008
   58POPE   SD8  443   5.593   6.684  10.752
   58POPE   SD9  444   5.996   5.653  10.715
   58POPE  SD10  445   5.695   6.807  10.458
   58POPE  SD11  446   5.865   5.593  10.366
   58POPE  SM12  447   5.907   6.733  10.272
   58POPE  SM13  448   5.870   5.609  10.052
   58POPE  SM14  449   6.007   6.810   9.955
   58POPE  SM15  450   5.900   5.619   9.963
   59POPE   HH1  451   1.896  13.833  11.799
   59POPE   PH2  452   1.568  13.787  11.824
   59POPE   GL3  453   1.408  13.968  11.595
   59POPE   E14  454   1.454  14.281  11.524
   59POPE   E25  455   1.397  13.811  11.255
   59POPE   S16  456   1.573  14.287  11.156
   59POPE   S17  457   1.135  13.860  10.983
   59POPE   SD8  458   1.435  14.367  10.870
   59POPE   SD9  459   0.990  14.003  10.731
   59POPE  SD10  460   1.488  14.377  10.527
   59POPE  SD11  461   0.944  14.077  10.425
   59POPE  SM12  462   1.725  14.322  10.274
   59POPE  SM13  463   0.781  14.162  10.148
   59POPE  SM14  464   1.938  14.254  10.022
   59POPE  SM15  465   0.739  14.122  10.068
   60POPE   HH1  466   0.216  15.536  12.184
   60POPE   PH2  467   0.116  15.225  12.194
   60POPE   GL3  468   0.130  15.036  11.916
   60POPE   E14  469   0.079  14.730  11.845
   60POPE   E25  470   0.323  15.220  11.680
   60POPE   S16  471   0.072  14.527  11.470
   60POPE   S17  472   0.365  15.286  11.285
   60POPE   SD8  473   0.137  14.400  11.155
   60POPE   SD9  474   0.405  15.388  10.983
   60POPE  SD10  475  -0.075  14.534  10.946
   60POPE  SD11  476   0.487  15.468  10.670
   60POPE  SM12  477  -0.037  14.565  10.626
   60POPE  SM13  478   0.454  15.474  10.333
   60POPE  SM14  479  -0.020  14.611  10.307
   60POPE  SM15  480   0.405  15.439  10.265
   61POPE   HH1  481  13.550   0.627  11.903
   61POPE   PH2  482  13.569   0.872  11.712
   61POPE   GL3  483  13.774   1.148  11.781
   61POPE   E14  484  13.692   1.420  11.642
   61POPE   E25  485  14.014   0.983  11.566
   61POPE   S16  486  13.648   1.493  11.222
   61POPE   S17  487  13.965   0.730  11.265
   61POPE   SD8  488  13.470   1.664  11.010
   61POPE   SD9  489  13.840   0.718  10.937
   61POPE  SD10  490  13.458   1.878  10.774
   61POPE  SD11  491  13.798   0.622  10.644
   61POPE  SM12  492  13.614   2.140  10.639
   61POPE  SM13  493  13.752   0.593  10.303
   61POPE  SM14  494  13.809   2.280  10.405
   61POPE  SM15  495  13.691   0.647  10.213
   62POPE   HH1  496   2.690  13.543  12.137
   62POPE   PH2  497   2.379  13.422  12.151
   62POPE   GL3  498   2.358  13.189  11.906
   62POPE   E14  499   2.249  12.883  11.949
   62POPE   E25  500   2.333  13.390  11.597
   62POPE   S16  501   2.078  12.991  11.608
   62POPE   S17  502   2.227  13.406  11.193
   62POPE   SD8  503   1.948  12.905  11.299
   62POPE   SD9  504   2.207  13.556  10.896
   62POPE  SD10  505   1.867  12.903  10.996
   62POPE  SD11  506   1.990  13.528  10.654
   62POPE  SM12  507   1.847  12.819  10.661
   62POPE  SM13  508   1.825  13.269  10.493
   62POPE  SM14  509   1.990  12.780  10.354
   62POPE  SM15  510   1.845  13.195  10.453
   63POPE   HH1  511  14.906  15.560  11.734
   63POPE   PH2  512  15.135  15.758  11.847
   63POPE   GL3  513  15.172  16.099  11.745
   63POPE   E14  514  15.476  16.236  11.785
   63POPE   E25  515  15.059  15.945  11.427
   63POPE   S16  516  15.715  16.379  11.524
   63POPE   S17  517  15.391  16.119  11.246
   63POPE   SD8  518  15.908  16.628  11.375
   63POPE   SD9  519  15.432  16.182  10.903
   63POPE  SD10  520  15.920  16.722  11.069
   63POPE  SD11  521  15.388  16.137  10.554
   63POPE  SM12  522  15.783  16.663  10.779
   63POPE  SM13  523  15.336  16.166  10.196
   63POPE  SM14  524  15.663  16.705  10.468
   63POPE  SM15  525  15.255  16.164  10.142
   64POPE   HH1  526  11.191  13.472  12.115
   64POPE   PH2  527  11.314  13.168  12.137
   64POPE   GL3  528  11.237  13.057  11.819
   64POPE   E14  529  11.495  13.109  11.627
   64POPE   E25  530  10.925  13.234  11.799
   64POPE   S16  531  11.521  13.005  11.208
   64POPE   S17  532  10.649  12.958  11.649
   64POPE   SD8  533  11.684  13.090  10.937
   64POPE   SD9  534  10.557  12.760  11.428
   64POPE  SD10  535  11.656  13.100  10.621
   64POPE  SD11  536  10.581  12.776  11.099
   64POPE  SM12  537  11.655  13.273  10.357
   64POPE  SM13  538  10.752  12.841  10.809
   64POPE  SM14  539  11.633  13.307  10.035
   64POPE  SM15  540  10.739  12.920  10.755
   65POPE   HH1  541   5.791   7.683  12.109
   65POPE   PH2  542   5.767   8.014  12.111
   65POPE   GL3  543   6.017   8.164  11.890
   65POPE   E14  544   6.312   8.068  11.774
   65POPE   E25  545   5.842   8.385  11.654
   65POPE   S16  546   6.481   8.228  11.425
   65POPE   S17  547   6.021   8.510  11.332
   65POPE   SD8  548   6.523   8.209  11.094
   65POPE   SD9  549   6.219   8.644  11.086
   65POPE  SD10  550   6.485   8.322  10.784
   65POPE  SD11  551   6.297   8.649  10.774
   65POPE  SM12  552   6.449   8.388  10.422
   65POPE  SM13  553   6.191   8.718  10.465
   65POPE  SM14  554   6.413   8.363  10.100
   65POPE  SM15  555   6.102   8.729  10.403
   66POPE   HH1  556  11.759   7.812  11.946
   66POPE   PH2  557  11.929   7.562  12.045
   66POPE   GL3  558  12.185   7.505  11.825
   66POPE   E14  559  12.437   7.282  11.852
   66POPE   E25  560  12.200   7.793  11.611
   66POPE   S16  561  12.560   7.105  11.536
   66POPE   S17  562  12.184   7.988  11.274
   66POPE   SD8  563  12.573   6.949  11.232
   66POPE   SD9  564  12.248   8.119  10.968
   66POPE  SD10  565  12.442   6.942  10.928
   66POPE  SD11  566  12.284   8.174  10.627
   66POPE  SM12  567  12.527   6.875  10.609
   66POPE  SM13  568  12.396   8.245  10.345
   66POPE  SM14  569  12.727   6.848  10.349
   66POPE  SM15  570  12.484   8.269  10.267
   67POPE   HH1  571   8.012  12.290  11.828
   67POPE   PH2  572   8.310  12.310  11.734
   67POPE   GL3  573   8.193  12.336  11.399
   67POPE   E14  574   7.887  12.247  11.442
   67POPE   E25  575   8.362  12.416  11.104
   67POPE   S16  576   7.739  12.075  11.130
   67POPE   S17  577   8.555  12.213  10.819
   67POPE   SD8  578   7.481  12.092  10.899
   67POPE   SD9  579   8.727  12.299  10.521
   67POPE  SD10  580   7.343  12.031  10.597
   67POPE  SD11  581   8.892  12.189  10.266
   67POPE  SM12  582   7.334  11.895  10.274
   67POPE  SM13  583   8.953  11.877  10.210
   67POPE  SM14  584   7.214  11.920   9.953
   67POPE  SM15  585   9.040  11.813  10.208
   68POPE   HH1  586  10.528   0.376  12.060
   68POPE   PH2  587  10.255   0.255  11.906
   68POPE   GL3  588  10.385   0.280  11.571
   68POPE   E14  589  10.286   0.574  11.472
   68POPE   E25  590  10.372   0.013  11.344
   68POPE   S16  591  10.338   0.503  11.083
   68POPE   S17  592  10.623  -0.080  11.020
   68POPE   SD8  593  10.614   0.456  10.895
   68POPE   SD9  594  10.681  -0.208  10.720
   68POPE  SD10  595  10.758   0.314  10.628
   68POPE  SD11  596  10.501  -0.245  10.477
   68POPE  SM12  597  10.774   0.164  10.356
   68POPE  SM13  598  10.217  -0.130  10.342
   68POPE  SM14  599  10.699  -0.075  10.102
   68POPE  SM15  600  10.168  -0.172  10.248
   69POPE   HH1  601   1.749   7.403  12.128
   69POPE   PH2  602   1.594   7.591  11.918
   69POPE   GL3  603   1.587   7.415  11.623
   69POPE   E14  604   1.844   7.408  11.429
   69POPE   E25  605   1.350   7.619  11.462
   69POPE   S16  606   1.694   7.516  11.097
   69POPE   S17  607   1.334   7.815  11.154
   69POPE   SD8  608   1.457   7.568  10.878
   69POPE   SD9  609   1.157   7.943  10.892
   69POPE  SD10  610   1.342   7.484  10.566
   69POPE  SD11  611   1.130   7.945  10.560
   69POPE  SM12  612   1.417   7.282  10.357
   69POPE  SM13  613   1.172   7.929  10.201
   69POPE  SM14  614   1.469   7.180  10.036
   69POPE  SM15  615   1.192   7.969  10.111
   70POPE   HH1  616  13.430   9.771  11.970
   70POPE   PH2  617  13.514   9.461  12.035
   70POPE   GL3  618  13.845   9.433  11.920
   70POPE   E14  619  13.872   9.761  11.835
   70POPE   E25  620  14.027   9.207  11.696
   70POPE   S16  621  13.630  10.029  11.611
   70POPE   S17  622  14.123   9.226  11.295
   70POPE   SD8  623  13.564  10.221  11.310
   70POPE   SD9  624  14.300   9.321  11.015
   70POPE  SD10  625  13.652  10.363  11.014
   70POPE  SD11  626  14.269   9.498  10.714
   70POPE  SM12  627  13.595  10.284  10.677
   70POPE  SM13  628  14.405   9.665  10.443
   70POPE  SM14  629  13.547  10.236  10.378
   70POPE  SM15  630  14.468   9.694  10.378
   71POPE   HH1  631  13.773   8.983  11.934
   71POPE   PH2  632  13.448   9.012  11.930
   71POPE   GL3  633  13.366   9.171  11.637
   71POPE   E14  634  13.326   8.919  11.446
   71POPE   E25  635  13.549   9.470  11.497
   71POPE   S16  636  13.080   8.708  11.161
   71POPE   S17  637  13.737   9.373  11.113
   71POPE   SD8  638  12.823   8.508  11.015
   71POPE   SD9  639  13.642   9.303  10.825
   71POPE  SD10  640  12.578   8.506  10.792
   71POPE  SD11  641  13.717   9.266  10.519
   71POPE  SM12  642  12.454   8.679  10.517
   71POPE  SM13  643  13.958   9.342  10.323
   71POPE  SM14  644  12.297   8.766  10.260
   71POPE  SM15  645  14.047   9.379  10.304
   72POPE   HH1  646  12.988  13.418  11.809
   72POPE   PH2  647  13.227  13.245  11.958
   72POPE   GL3  648  13.432  13.126  11.711
   72POPE   E14  649  13.578  13.340  11.498
   72POPE   E25  650  13.295  12.817  11.538
   72POPE   S16  651  13.554  13.288  11.111
   72POPE   S17  652  13.215  12.775  11.156
   72POPE   SD8  653  13.557  13.120  10.835
   72POPE   SD9  654  13.257  12.752  10.814
   72POPE  SD10  655  13.625  12.970  10.512
   72POPE  SD11  656  13.236  12.675  10.496
   72POPE  SM12  657  13.722  13.069  10.189
   72POPE  SM13  658  13.238  12.826  10.227
   72POPE  SM14  659  13.878  13.276   9.961
   72POPE  SM15  660  13.238  12.863  10.128
   73POPE   HH1  661   3.741   5.613  11.626
   73POPE   PH2  662   3.584   5.327  11.600
   73POPE   GL3  663   3.348   5.391  11.357
   73POPE   E14  664   3.235   5.705  11.368
   73POPE   E25  665   3.311   5.210  11.068
   73POPE   S16  666   3.310   6.072  11.196
   73POPE   S17  667   3.108   5.233  10.701
   73POPE   SD8  668   3.212   6.373  11.161
   73POPE   SD9  669   2.935   5.461  10.522
   73POPE  SD10  670   3.101   6.507  10.901
   73POPE  SD11  671   2.875   5.615  10.253
   73POPE  SM12  672   2.912   6.406  10.642
   73POPE  SM13  673   2.975   5.882  10.085
   73POPE  SM14  674   2.790   6.344  10.333
   73POPE  SM15  675   3.025   5.944  10.003
   74POPE   HH1  676  17.514  11.623  11.877
   74POPE   PH2  677  17.325  11.895  11.861
   74POPE   GL3  678  17.403  11.990  11.538
   74POPE   E14  679  17.546  11.821  11.302
   74POPE   E25  680  17.615  12.239  11.461
   74POPE   S16  681  17.708  11.928  10.979
   74POPE   S17  682  17.602  12.420  11.114
   74POPE   SD8  683  17.722  12.069  10.687
   74POPE   SD9  684  17.585  12.670  10.901
   74POPE  SD10  685  17.882  12.232  10.406
   74POPE  SD11  686  17.470  12.864  10.635
   74POPE  SM12  687  18.077  12.446  10.236
   74POPE  SM13  688  17.490  13.024  10.333
   74POPE  SM14  689  18.118  12.287   9.918
   74POPE  SM15  690  17.549  13.046  10.255
   75POPE   HH1  691   0.869  10.316  12.135
   75POPE   PH2  692   0.976  10.509  11.892
   75POPE   GL3  693   1.263  10.372  11.799
   75POPE   E14  694   1.422  10.089  11.838
   75POPE   E25  695   1.160  10.394  11.465
   75POPE   S16  696   1.483   9.944  11.437
   75POPE   S17  697   1.132  10.714  11.224
   75POPE   SD8  698   1.395   9.719  11.174
   75POPE   SD9  699   1.257  10.946  11.027
   75POPE  SD10  700   1.265   9.675  10.894
   75POPE  SD11  701   1.213  11.104  10.734
   75POPE  SM12  702   1.126   9.779  10.630
   75POPE  SM13  703   1.208  11.172  10.396
   75POPE  SM14  704   1.128   9.772  10.283
   75POPE  SM15  705   1.269  11.116  10.347
   76POPE   HH1  706   1.027  13.084  11.771
   76POPE   PH2  707   1.250  13.342  11.694
   76POPE   GL3  708   1.108  13.543  11.434
   76POPE   E14  709   0.985  13.862  11.453
   76POPE   E25  710   1.162  13.435  11.075
   76POPE   S16  711   1.008  14.257  11.420
   76POPE   S17  712   1.366  13.532  10.685
   76POPE   SD8  713   1.032  14.494  11.207
   76POPE   SD9  714   1.270  13.596  10.373
   76POPE  SD10  715   1.093  14.615  10.904
   76POPE  SD11  716   1.295  13.385  10.109
   76POPE  SM12  717   0.994  14.465  10.583
   76POPE  SM13  718   1.447  13.131   9.998
   76POPE  SM14  719   1.149  14.501  10.251
   76POPE  SM15  720   1.521  13.105   9.923
   77POPE   HH1  721  15.991  17.367  11.975
   77POPE   PH2  722  15.722  17.211  12.062
   77POPE   GL3  723  15.621  17.154  11.748
   77POPE   E14  724  15.375  16.958  11.661
   77POPE   E25  725  15.890  17.232  11.549
   77POPE   S16  726  15.383  16.687  11.337
   77POPE   S17  727  15.816  17.163  11.180
   77POPE   SD8  728  15.373  16.618  11.027
   77POPE   SD9  729  15.885  17.188  10.852
   77POPE  SD10  730  15.246  16.666  10.722
   77POPE  SD11  731  15.882  17.293  10.555
   77POPE  SM12  732  15.083  16.899  10.522
   77POPE  SM13  733  15.826  17.408  10.236
   77POPE  SM14  734  15.001  16.971  10.194
   77POPE  SM15  735  15.764  17.389  10.175
   78POPE   HH1  736   6.581  18.142  12.026
   78POPE   PH2  737   6.339  17.881  11.986
   78POPE   GL3  738   6.091  17.905  11.748
   78POPE   E14  739   5.939  18.181  11.729
   78POPE   E25  740   6.151  17.788  11.385
   78POPE   S16  741   5.802  18.225  11.351
   78POPE   S17  742   5.997  17.491  11.152
   78POPE   SD8  743   5.538  18.229  11.109
   78POPE   SD9  744   6.110  17.185  11.043
   78POPE  SD10  745   5.458  18.188  10.805
   78POPE  SD11  746   6.018  16.845  10.977
   78POPE  SM12  747   5.413  18.023  10.470
   78POPE  SM13  748   5.926  16.677  10.689
   78POPE  SM14  749   5.275  17.733  10.284
   78POPE  SM15  750   5.836  16.657  10.648
   79POPE   HH1  751   4.831   5.172  11.767
   79POPE   PH2  752   4.557   5.057  11.925
   79POPE   GL3  753   4.355   4.878  11.711
   79POPE   E14  754   4.067   4.925  11.556
   79POPE   E25  755   4.557   4.755  11.429
   79POPE   S16  756   3.938   5.188  11.274
   79POPE   S17  757   4.278   4.755  11.064
   79POPE   SD8  758   4.035   5.173  10.946
   79POPE   SD9  759   4.205   4.686  10.753
   79POPE  SD10  760   4.301   5.166  10.785
   79POPE  SD11  761   3.992   4.620  10.543
   79POPE  SM12  762   4.488   5.035  10.527
   79POPE  SM13  763   3.865   4.796  10.299
   79POPE  SM14  764   4.585   4.715  10.438
   79POPE  SM15  765   3.823   4.835  10.240
   80POPE   HH1  766  14.057   7.444  12.271
   80POPE   PH2  767  14.082   7.233  12.005
   80POPE   GL3  768  13.845   7.367  11.778
   80POPE   E14  769  13.795   7.096  11.597
   80POPE   E25  770  13.792   7.584  11.458
   80POPE   S16  771  14.047   6.978  11.303
   80POPE   S17  772  13.836   7.652  11.043
   80POPE   SD8  773  14.075   6.731  11.102
   80POPE   SD9  774  13.692   7.689  10.734
   80POPE  SD10  775  14.145   6.683  10.774
   80POPE  SD11  776  13.642   7.894  10.520
   80POPE  SM12  777  14.147   6.656  10.444
   80POPE  SM13  778  13.738   8.164  10.392
   80POPE  SM14  779  14.100   6.544  10.122
   80POPE  SM15  780  13.840   8.202  10.373
   81POPE   HH1  781  10.391   4.023  11.810
   81POPE   PH2  782  10.628   4.194  11.920
   81POPE   GL3  783  10.837   4.223  11.656
   81POPE   E14  784  11.073   3.976  11.687
   81POPE   E25  785  10.671   4.023  11.372
   81POPE   S16  786  11.314   3.845  11.448
   81POPE   S17  787  10.553   4.155  10.983
   81POPE   SD8  788  11.444   3.712  11.188
   81POPE   SD9  789  10.493   4.120  10.685
   81POPE  SD10  790  11.575   3.816  10.913
   81POPE  SD11  791  10.639   4.077  10.405
   81POPE  SM12  792  11.562   3.990  10.655
   81POPE  SM13  793  10.783   4.042  10.102
   81POPE  SM14  794  11.573   4.071  10.314
   81POPE  SM15  795  10.770   4.037  10.017
   82POPE   HH1  796   3.469  15.571  12.298
   82POPE   PH2  797   3.631  15.847  12.222
   82POPE   GL3  798   3.726  15.921  11.930
   82POPE   E14  799   4.032  15.895  11.792
   82POPE   E25  800   3.423  15.885  11.705
   82POPE   S16  801   4.058  15.911  11.442
   82POPE   S17  802   3.452  15.819  11.310
   82POPE   SD8  803   3.967  15.981  11.109
   82POPE   SD9  804   3.279  15.819  11.005
   82POPE  SD10  805   3.813  15.988  10.821
   82POPE  SD11  806   3.208  15.927  10.707
   82POPE  SM12  807   3.602  16.082  10.564
   82POPE  SM13  808   3.180  15.844  10.382
   82POPE  SM14  809   3.528  16.243  10.267
   82POPE  SM15  810   3.154  15.907  10.290
   83POPE   HH1  811  16.074   7.688  12.010
   83POPE   PH2  812  16.342   7.863  11.922
   83POPE   GL3  813  16.455   7.844  11.600
   83POPE   E14  814  16.368   8.116  11.444
   83POPE   E25  815  16.280   7.590  11.363
   83POPE   S16  816  16.157   8.059  11.109
   83POPE   S17  817  16.222   7.588  10.977
   83POPE   SD8  818  16.080   7.972  10.774
   83POPE   SD9  819  16.001   7.407  10.778
   83POPE  SD10  820  16.026   7.816  10.467
   83POPE  SD11  821  15.903   7.151  10.548
   83POPE  SM12  822  16.222   7.610  10.288
   83POPE  SM13  823  15.948   6.961  10.278
   83POPE  SM14  824  16.291   7.563   9.962
   83POPE  SM15  825  15.899   6.984  10.170
   84POPE   HH1  826   3.175   7.144  11.536
   84POPE   PH2  827   3.058   6.859  11.623
   84POPE   GL3  828   2.980   6.613  11.411
   84POPE   E14  829   2.854   6.304  11.397
   84POPE   E25  830   2.992   6.883  11.156
   84POPE   S16  831   2.665   6.054  11.076
   84POPE   S17  832   2.699   6.753  10.905
   84POPE   SD8  833   2.706   5.936  10.759
   84POPE   SD9  834   2.444   6.913  10.842
   84POPE  SD10  835   2.682   5.977  10.405
   84POPE  SD11  836   2.146   6.802  10.710
   84POPE  SM12  837   2.570   6.112  10.123
   84POPE  SM13  838   1.985   6.720  10.444
   84POPE  SM14  839   2.472   6.314   9.826
   84POPE  SM15  840   1.931   6.641  10.403
   85POPE   HH1  841   4.296   0.293  11.995
   85POPE   PH2  842   4.007   0.177  12.031
   85POPE   GL3  843   3.778   0.246  11.786
   85POPE   E14  844   3.752   0.558  11.661
   85POPE   E25  845   3.789   0.013  11.479
   85POPE   S16  846   3.748   0.698  11.330
   85POPE   S17  847   3.528  -0.236  11.208
   85POPE   SD8  848   3.907   0.759  11.005
   85POPE   SD9  849   3.480  -0.486  11.017
   85POPE  SD10  850   3.945   0.797  10.656
   85POPE  SD11  851   3.423  -0.604  10.684
   85POPE  SM12  852   4.031   0.585  10.408
   85POPE  SM13  853   3.557  -0.771  10.413
   85POPE  SM14  854   3.950   0.417  10.123
   85POPE  SM15  855   3.597  -0.837  10.347
   86POPE   HH1  856   1.820   3.832  11.781
   86POPE   PH2  857   2.139   3.911  11.838
   86POPE   GL3  858   2.369   3.772  11.623
   86POPE   E14  859   2.385   3.977  11.375
   86POPE   E25  860   2.304   3.463  11.453
   86POPE   S16  861   2.372   3.979  11.000
   86POPE   S17  862   2.361   3.370  11.062
   86POPE   SD8  863   2.429   3.841  10.705
   86POPE   SD9  864   2.279   3.176  10.780
   86POPE  SD10  865   2.389   3.612  10.468
   86POPE  SD11  866   2.286   2.938  10.541
   86POPE  SM12  867   2.314   3.585  10.137
   86POPE  SM13  868   2.264   2.978  10.193
   86POPE  SM14  869   2.424   3.585   9.814
   86POPE  SM15  870   2.270   2.944  10.119
   87POPE   HH1  871   7.609  14.585  11.932
   87POPE   PH2  872   7.637  14.309  11.741
   87POPE   GL3  873   7.444  14.302  11.439
   87POPE   E14  874   7.184  14.466  11.285
   87POPE   E25  875   7.549  14.005  11.260
   87POPE   S16  876   6.964  14.455  10.964
   87POPE   S17  877   7.864  13.827  11.028
   87POPE   SD8  878   6.852  14.423  10.641
   87POPE   SD9  879   8.009  13.696  10.750
   87POPE  SD10  880   6.828  14.472  10.316
   87POPE  SD11  881   8.108  13.496  10.482
   87POPE  SM12  882   6.795  14.639  10.038
   87POPE  SM13  883   8.058  13.516  10.148
   87POPE  SM14  884   6.885  14.856   9.819
   87POPE  SM15  885   8.135  13.570  10.095
   88POPE   HH1  886   8.305   3.140  12.248
   88POPE   PH2  887   8.028   3.061  12.115
   88POPE   GL3  888   8.006   3.112  11.771
   88POPE   E14  889   7.895   2.913  11.540
   88POPE   E25  890   8.104   3.456  11.630
   88POPE   S16  891   7.593   2.996  11.295
   88POPE   S17  892   8.019   3.533  11.219
   88POPE   SD8  893   7.339   2.851  11.106
   88POPE   SD9  894   7.936   3.771  10.979
   88POPE  SD10  895   7.255   2.967  10.795
   88POPE  SD11  896   7.977   3.930  10.670
   88POPE  SM12  897   7.286   3.201  10.599
   88POPE  SM13  898   7.963   4.166  10.413
   88POPE  SM14  899   7.225   3.215  10.278
   88POPE  SM15  900   8.012   4.229  10.326
   89POPE   HH1  901  15.480  11.401  12.003
   89POPE   PH2  902  15.194  11.529  12.078
   89POPE   GL3  903  15.073  11.501  11.748
   89POPE   E14  904  14.835  11.711  11.604
   89POPE   E25  905  15.248  11.273  11.517
   89POPE   S16  906  14.913  11.898  11.213
   89POPE   S17  907  15.022  11.196  11.193
   89POPE   SD8  908  14.831  12.062  10.946
   89POPE   SD9  909  15.128  11.107  10.898
   89POPE  SD10  910  14.684  11.999  10.635
   89POPE  SD11  911  15.057  10.829  10.739
   89POPE  SM12  912  14.530  11.757  10.465
   89POPE  SM13  913  15.171  10.571  10.556
   89POPE  SM14  914  14.524  11.539  10.192
   89POPE  SM15  915  15.222  10.462  10.536
   90POPE   HH1  916   8.987   9.980  11.408
   90POPE   PH2  917   9.017   9.801  11.680
   90POPE   GL3  918   8.786   9.615  11.501
   90POPE   E14  919   8.557   9.794  11.349
   90POPE   E25  920   8.701   9.259  11.418
   90POPE   S16  921   8.267   9.748  11.057
   90POPE   S17  922   8.646   9.187  11.038
   90POPE   SD8  923   8.104   9.855  10.781
   90POPE   SD9  924   8.384   9.132  10.858
   90POPE  SD10  925   8.017   9.896  10.472
   90POPE  SD11  926   8.352   9.006  10.515
   90POPE  SM12  927   8.028   9.763  10.128
   90POPE  SM13  928   8.439   8.961  10.196
   90POPE  SM14  929   7.945   9.609   9.831
   90POPE  SM15  930   8.408   8.980  10.126
   91POPE   HH1  931   4.739  13.318  12.159
   91POPE   PH2  932   4.435  13.142  12.260
   91POPE   GL3  933   4.159  13.027  12.071
   91POPE   E14  934   4.251  12.953  11.745
   91POPE   E25  935   3.857  12.875  12.031
   91POPE   S16  936   4.199  12.946  11.347
   91POPE   S17  937   3.766  12.904  11.583
   91POPE   SD8  938   4.252  12.960  10.995
   91POPE   SD9  939   3.642  12.953  11.264
   91POPE  SD10  940   4.282  13.083  10.715
   91POPE  SD11  941   3.689  12.944  10.911
   91POPE  SM12  942   4.202  13.334  10.505
   91POPE  SM13  943   3.737  13.038  10.590
   91POPE  SM14  944   4.206  13.589  10.253
   91POPE  SM15  945   3.738  13.120  10.517
   92POPE   HH1  946  17.556  14.043  12.187
   92POPE   PH2  947  17.235  14.038  12.225
   92POPE   GL3  948  17.270  13.818  11.984
   92POPE   E14  949  17.516  13.893  11.783
   92POPE   E25  950  16.938  13.876  11.923
   92POPE   S16  951  17.495  14.085  11.425
   92POPE   S17  952  16.814  14.014  11.613
   92POPE   SD8  953  17.666  14.123  11.139
   92POPE   SD9  954  16.521  14.087  11.416
   92POPE  SD10  955  17.669  14.086  10.821
   92POPE  SD11  956  16.451  14.212  11.123
   92POPE  SM12  957  17.410  14.105  10.613
   92POPE  SM13  958  16.423  14.372  10.828
   92POPE  SM14  959  17.347  14.270  10.295
   92POPE  SM15  960  16.393  14.416  10.720
   93POPG   GL1  961   2.037  12.244   7.791
   93POPG   PH2  962   1.848  12.344   8.020
   93POPG   GL3  963   1.853  12.247   8.316
   93POPG   E14  964   2.016  11.953   8.347
   93POPG   E25  965   1.680  12.392   8.587
   93POPG   S16  966   2.190  11.844   8.682
   93POPG   S17  967   1.676  12.789   8.752
   93POPG   SD8  968   2.281  11.876   8.998
   93POPG   SD9  969   1.606  12.883   9.043
   93POPG  SD10  970   2.202  11.843   9.325
   93POPG  SD11  971   1.406  12.671   9.186
   93POPG  SM12  972   1.961  11.862   9.538
   93POPG  SM13  973   1.381  12.365   9.321
   93POPG  SM14  974   1.862  11.930   9.854
   93POPG  SM15  975   1.345  12.312   9.260
   94POPG   GL1  976  17.214  12.727   7.867
   94POPG   PH2  977  17.367  12.643   8.166
   94POPG   GL3  978  17.304  12.808   8.475
   94POPG   E14  979  17.006  12.810   8.621
   94POPG   E25  980  17.380  12.657   8.790
   94POPG   S16  981  16.882  12.998   8.948
   94POPG   S17  982  17.126  12.534   9.095
   94POPG   SD8  983  16.762  13.283   9.082
   94POPG   SD9  984  16.866  12.475   9.299
   94POPG  SD10  985  16.529  13.448   9.255
   94POPG  SD11  986  16.800  12.544   9.623
   94POPG  SM12  987  16.402  13.414   9.553
   94POPG  SM13  988  16.883  12.661   9.948
   94POPG  SM14  989  16.401  13.391   9.896
   94POPG  SM15  990  16.912  12.617  10.008
   95POPG   GL1  991   3.565  15.197   8.262
   95POPG   PH2  992   3.292  15.277   8.111
   95POPG   GL3  993   3.069  15.202   8.350
   95POPG   E14  994   3.113  14.922   8.495
   95POPG   E25  995   2.789  15.464   8.510
   95POPG   S16  996   3.048  14.831   8.887
   95POPG   S17  997   2.715  15.664   8.837
   95POPG   SD8  998   2.954  14.679   9.167
   95POPG   SD9  999   2.649  15.843   9.081
   95POPG  SD10 1000   2.982  14.655   9.501
   95POPG  SD11 1001   2.540  15.843   9.398
   95POPG  SM12 1002   3.016  14.801   9.809
   95POPG  SM13 1003   2.413  15.739   9.667
   95POPG  SM14 1004   3.145  14.949  10.085
   95POPG  SM15 1005   2.339  15.667   9.725
   96POPG   GL1 1006   6.165  10.879   7.606
   96POPG   PH2 1007   6.019  10.717   7.850
   96POPG   GL3 1008   6.085  10.800   8.196
   96POPG   E14 1009   6.405  10.864   8.276
   96POPG   E25 1010   5.995  10.560   8.409
   96POPG   S16 1011   6.683  10.854   8.562
   96POPG   S17 1012   5.990  10.380   8.766
   96POPG   SD8 1013   6.856  10.825   8.835
   96POPG   SD9 1014   5.876  10.405   9.095
   96POPG  SD10 1015   7.032  10.954   9.081
   96POPG  SD11 1016   6.063  10.551   9.317
   96POPG  SM12 1017   7.068  11.199   9.314
   96POPG  SM13 1018   6.114  10.525   9.672
   96POPG  SM14 1019   7.230  11.376   9.529
   96POPG  SM15 1020   6.125  10.464   9.727
   97POPG   GL1 1021  10.580   6.960   8.299
   97POPG   PH2 1022  10.366   6.897   8.055
   97POPG   GL3 1023  10.040   6.782   8.168
   97POPG   E14 1024   9.814   6.944   8.325
   97POPG   E25 1025  10.142   6.569   8.458
   97POPG   S16 1026   9.628   7.051   8.706
   97POPG   S17 1027  10.359   6.680   8.776
   97POPG   SD8 1028   9.654   7.120   9.045
   97POPG   SD9 1029  10.484   6.544   9.068
   97POPG  SD10 1030   9.567   7.340   9.267
   97POPG  SD11 1031  10.531   6.589   9.406
   97POPG  SM12 1032   9.547   7.633   9.417
   97POPG  SM13 1033  10.517   6.644   9.717
   97POPG  SM14 1034   9.556   7.702   9.748
   97POPG  SM15 1035  10.586   6.570   9.793
   98POPG   GL1 1036   7.477  15.239   8.104
   98POPG   PH2 1037   7.540  15.534   7.991
   98POPG   GL3 1038   7.727  15.720   8.231
   98POPG   E14 1039   8.051  15.796   8.196
   98POPG   E25 1040   7.684  15.474   8.503
   98POPG   S16 1041   8.339  15.772   8.503
   98POPG   S17 1042   7.821  15.179   8.719
   98POPG   SD8 1043   8.523  15.746   8.786
   98POPG   SD9 1044   7.937  15.090   9.033
   98POPG  SD10 1045   8.489  15.679   9.083
   98POPG  SD11 1046   7.950  15.000   9.328
   98POPG  SM12 1047   8.388  15.691   9.408
   98POPG  SM13 1048   8.093  15.052   9.639
   98POPG  SM14 1049   8.123  15.674   9.615
   98POPG  SM15 1050   8.148  15.117   9.713
   99POPG   GL1 1051  10.165   9.333   8.061
   99POPG   PH2 1052  10.304   9.640   8.057
   99POPG   GL3 1053  10.490   9.631   8.351
   99POPG   E14 1054  10.579   9.329   8.458
   99POPG   E25 1055  10.681   9.909   8.446
   99POPG   S16 1056  10.677   9.260   8.902
   99POPG   S17 1057  10.739  10.088   8.818
   99POPG   SD8 1058  10.812   9.097   9.180
   99POPG   SD9 1059  10.574  10.057   9.109
   99POPG  SD10 1060  10.891   9.177   9.510
   99POPG  SD11 1061  10.519  10.044   9.458
   99POPG  SM12 1062  10.932   9.014   9.783
   99POPG  SM13 1063  10.516  10.222   9.734
   99POPG  SM14 1064  10.883   8.916  10.095
   99POPG  SM15 1065  10.470  10.267   9.810
  100POPG   GL1 1066   6.895  17.301   7.806
  100POPG   PH2 1067   6.951  17.569   7.979
  100POPG   GL3 1068   7.169  17.541   8.252
  100POPG   E14 1069   7.394  17.303   8.257
  100POPG   E25 1070   7.089  17.724   8.503
  100POPG   S16 1071   7.209  17.134   8.553
  100POPG   S17 1072   6.988  17.583   8.889
  100POPG   SD8 1073   7.078  17.031   8.800
  100POPG   SD9 1074   7.060  17.777   9.137
  100POPG  SD10 1075   7.024  17.108   9.102
  100POPG  SD11 1076   6.988  17.904   9.439
  100POPG  SM12 1077   7.161  17.265   9.385
  100POPG  SM13 1078   7.092  17.957   9.757
  100POPG  SM14 1079   7.139  17.403   9.663
  100POPG  SM15 1080   7.164  18.016   9.792
  101POPG   GL1 1081   8.125   3.220   8.120
  101POPG   PH2 1082   8.333   3.475   8.181
  101POPG   GL3 1083   8.031   3.412   8.345
  101POPG   E14 1084   7.892   3.690   8.442
  101POPG   E25 1085   8.168   3.180   8.582
  101POPG   S16 1086   7.915   3.760   8.823
  101POPG   S17 1087   8.198   3.109   8.972
  101POPG   SD8 1088   7.914   3.901   9.153
  101POPG   SD9 1089   8.148   2.985   9.220
  101POPG  SD10 1090   7.906   3.944   9.472
  101POPG  SD11 1091   8.196   2.991   9.557
  101POPG  SM12 1092   7.849   3.793   9.791
  101POPG  SM13 1093   8.146   3.077   9.889
  101POPG  SM14 1094   7.814   3.847  10.139
  101POPG  SM15 1095   8.174   3.107   9.998
  102POPG   GL1 1096  14.562   6.564   8.305
  102POPG   PH2 1097  14.423   6.523   8.005
  102POPG   GL3 1098  14.218   6.321   8.147
  102POPG   E14 1099  14.109   6.158   8.415
  102POPG   E25 1100  14.111   6.570   8.372
  102POPG   S16 1101  14.208   6.202   8.753
  102POPG   S17 1102  14.092   6.668   8.774
  102POPG   SD8 1103  14.370   6.235   9.031
  102POPG   SD9 1104  14.204   6.858   9.034
  102POPG  SD10 1105  14.352   6.313   9.352
  102POPG  SD11 1106  14.243   6.935   9.380
  102POPG  SM12 1107  14.181   6.473   9.593
  102POPG  SM13 1108  14.299   7.104   9.680
  102POPG  SM14 1109  14.090   6.724   9.781
  102POPG  SM15 1110  14.364   7.182   9.663
  103POPG   GL1 1111   5.424   6.322   7.903
  103POPG   PH2 1112   5.526   5.995   7.977
  103POPG   GL3 1113   5.686   6.048   8.277
  103POPG   E14 1114   5.451   6.213   8.458
  103POPG   E25 1115   5.944   5.876   8.490
  103POPG   S16 1116   5.363   6.368   8.852
  103POPG   S17 1117   6.128   5.987   8.830
  103POPG   SD8 1118   5.093   6.496   9.043
  103POPG   SD9 1119   6.400   6.000   9.045
  103POPG  SD10 1120   4.940   6.619   9.272
  103POPG  SD11 1121   6.404   5.910   9.342
  103POPG  SM12 1122   4.901   6.636   9.601
  103POPG  SM13 1123   6.418   5.855   9.675
  103POPG  SM14 1124   4.694   6.621   9.894
  103POPG  SM15 1125   6.392   5.817   9.767
  104POPG   GL1 1126   5.098   3.517   8.503
  104POPG   PH2 1127   4.966   3.693   8.277
  104POPG   GL3 1128   4.712   3.936   8.318
  104POPG   E14 1129   4.456   3.811   8.519
  104POPG   E25 1130   4.771   4.287   8.378
  104POPG   S16 1131   4.498   3.617   8.845
  104POPG   S17 1132   4.777   4.413   8.762
  104POPG   SD8 1133   4.452   3.376   9.066
  104POPG   SD9 1134   5.033   4.508   9.001
  104POPG  SD10 1135   4.440   3.350   9.402
  104POPG  SD11 1136   4.898   4.591   9.269
  104POPG  SM12 1137   4.379   3.574   9.665
  104POPG  SM13 1138   4.795   4.470   9.557
  104POPG  SM14 1139   4.290   3.719   9.983
  104POPG  SM15 1140   4.748   4.502   9.604
  105POPG   GL1 1141  12.450  12.516   7.661
  105POPG   PH2 1142  12.208  12.690   7.831
  105POPG   GL3 1143  12.113  12.751   8.172
  105POPG   E14 1144  12.097  13.035   8.337
  105POPG   E25 1145  12.173  12.460   8.378
  105POPG   S16 1146  11.803  13.081   8.644
  105POPG   S17 1147  12.300  12.378   8.720
  105POPG   SD8 1148  11.609  13.192   8.859
  105POPG   SD9 1149  12.514  12.370   8.964
  105POPG  SD10 1150  11.556  13.137   9.187
  105POPG  SD11 1151  12.588  12.464   9.283
  105POPG  SM12 1152  11.638  13.055   9.507
  105POPG  SM13 1153  12.585  12.642   9.567
  105POPG  SM14 1154  11.807  12.754   9.601
  105POPG  SM15 1155  12.579  12.650   9.685
  106POPG   GL1 1156  12.022   3.897   8.233
  106POPG   PH2 1157  11.745   3.972   8.319
  106POPG   GL3 1158  11.814   4.140   8.620
  106POPG   E14 1159  12.078   3.990   8.715
  106POPG   E25 1160  11.870   4.489   8.701
  106POPG   S16 1161  12.277   3.979   9.056
  106POPG   S17 1162  12.113   4.522   9.045
  106POPG   SD8 1163  12.241   3.931   9.385
  106POPG   SD9 1164  12.102   4.470   9.361
  106POPG  SD10 1165  12.363   3.808   9.637
  106POPG  SD11 1166  12.248   4.282   9.644
  106POPG  SM12 1167  12.655   3.742   9.752
  106POPG  SM13 1168  12.515   4.217   9.810
  106POPG  SM14 1169  12.913   3.577   9.847
  106POPG  SM15 1170  12.626   4.257   9.873
  107POPG   GL1 1171  10.878   6.828   8.038
  107POPG   PH2 1172  11.206   6.805   8.127
  107POPG   GL3 1173  11.293   6.740   8.464
  107POPG   E14 1174  11.375   6.448   8.568
  107POPG   E25 1175  11.276   6.956   8.762
  107POPG   S16 1176  11.437   6.504   8.961
  107POPG   S17 1177  11.105   6.972   9.109
  107POPG   SD8 1178  11.436   6.702   9.253
  107POPG   SD9 1179  11.010   6.904   9.469
  107POPG  SD10 1180  11.490   6.810   9.564
  107POPG  SD11 1181  10.845   6.949   9.753
  107POPG  SM12 1182  11.628   6.775   9.866
  107POPG  SM13 1183  10.710   7.052  10.042
  107POPG  SM14 1184  11.680   6.778  10.213
  107POPG  SM15 1185  10.694   7.150  10.085
  108POPG   GL1 1186  13.196   6.148   7.986
  108POPG   PH2 1187  13.222   5.808   7.979
  108POPG   GL3 1188  13.363   5.706   8.255
  108POPG   E14 1189  13.225   5.443   8.378
  108POPG   E25 1190  13.270   5.985   8.450
  108POPG   S16 1191  12.955   5.528   8.642
  108POPG   S17 1192  13.436   5.916   8.845
  108POPG   SD8 1193  12.854   5.521   8.951
  108POPG   SD9 1194  13.373   6.082   9.134
  108POPG  SD10 1195  12.897   5.506   9.290
  108POPG  SD11 1196  13.336   6.158   9.437
  108POPG  SM12 1197  13.095   5.607   9.564
  108POPG  SM13 1198  13.444   6.034   9.758
  108POPG  SM14 1199  13.116   5.668   9.883
  108POPG  SM15 1200  13.416   5.965   9.845
  109POPG   GL1 1201   5.514   4.368   8.092
  109POPG   PH2 1202   5.373   4.088   8.120
  109POPG   GL3 1203   5.254   4.109   8.451
  109POPG   E14 1204   5.342   4.391   8.594
  109POPG   E25 1205   5.070   3.891   8.686
  109POPG   S16 1206   5.371   4.715   8.866
  109POPG   S17 1207   4.963   3.795   9.029
  109POPG   SD8 1208   5.163   4.908   9.080
  109POPG   SD9 1209   4.781   3.613   9.241
  109POPG  SD10 1210   5.067   5.025   9.366
  109POPG  SD11 1211   4.817   3.499   9.587
  109POPG  SM12 1212   4.921   4.945   9.688
  109POPG  SM13 1213   4.775   3.294   9.849
  109POPG  SM14 1214   4.943   4.882  10.043
  109POPG  SM15 1215   4.730   3.221   9.892
  110POPG   GL1 1216  12.602  18.021   7.964
  110POPG   PH2 1217  12.418  17.751   8.001
  110POPG   GL3 1218  12.276  17.794   8.307
  110POPG   E14 1219  12.132  17.530   8.442
  110POPG   E25 1220  12.489  17.959   8.593
  110POPG   S16 1221  12.048  17.495   8.786
  110POPG   S17 1222  12.601  18.148   8.901
  110POPG   SD8 1223  12.049  17.328   9.069
  110POPG   SD9 1224  12.635  18.365   9.144
  110POPG  SD10 1225  12.036  17.010   9.128
  110POPG  SD11 1226  12.545  18.507   9.406
  110POPG  SM12 1227  12.135  16.849   9.368
  110POPG  SM13 1228  12.605  18.652   9.705
  110POPG  SM14 1229  12.083  16.654   9.680
  110POPG  SM15 1230  12.574  18.654   9.797
  111POPG   GL1 1231   7.864  13.655   7.736
  111POPG   PH2 1232   7.604  13.743   7.929
  111POPG   GL3 1233   7.571  13.540   8.205
  111POPG   E14 1234   7.492  13.244   8.342
  111POPG   E25 1235   7.427  13.773   8.453
  111POPG   S16 1236   7.388  13.185   8.748
  111POPG   S17 1237   7.193  14.080   8.583
  111POPG   SD8 1238   7.248  12.971   8.932
  111POPG   SD9 1239   6.938  14.093   8.818
  111POPG  SD10 1240   7.116  12.923   9.222
  111POPG  SD11 1241   6.686  14.185   9.061
  111POPG  SM12 1242   7.271  12.723   9.410
  111POPG  SM13 1243   6.691  14.088   9.384
  111POPG  SM14 1244   7.340  12.447   9.615
  111POPG  SM15 1245   6.670  14.106   9.477
  112POPG   GL1 1246   1.252  14.471   8.239
  112POPG   PH2 1247   1.076  14.305   8.055
  112POPG   GL3 1248   1.177  14.031   8.241
  112POPG   E14 1249   0.939  13.821   8.391
  112POPG   E25 1250   1.486  14.110   8.432
  112POPG   S16 1251   0.990  13.619   8.729
  112POPG   S17 1252   1.675  14.133   8.777
  112POPG   SD8 1253   0.905  13.390   8.965
  112POPG   SD9 1254   1.727  14.001   9.069
  112POPG  SD10 1255   0.932  13.350   9.302
  112POPG  SD11 1256   1.691  13.791   9.351
  112POPG  SM12 1257   1.021  13.344   9.625
  112POPG  SM13 1258   1.894  13.780   9.663
  112POPG  SM14 1259   0.915  13.423   9.941
  112POPG  SM15 1260   1.967  13.771   9.691
  113POPG   GL1 1261   8.483   2.913   7.711
  113POPG   PH2 1262   8.479   2.969   8.043
  113POPG   GL3 1263   8.470   2.687   8.252
  113POPG   E14 1264   8.758   2.546   8.380
  113POPG   E25 1265   8.281   2.721   8.553
  113POPG   S16 1266   8.969   2.452   8.729
  113POPG   S17 1267   8.214   2.538   8.906
  113POPG   SD8 1268   9.105   2.235   8.986
  113POPG   SD9 1269   8.370   2.629   9.196
  113POPG  SD10 1270   9.298   2.181   9.255
  113POPG  SD11 1271   8.358   2.624   9.517
  113POPG  SM12 1272   9.312   2.176   9.613
  113POPG  SM13 1273   8.286   2.527   9.814
  113POPG  SM14 1274   9.512   2.222   9.873
  113POPG  SM15 1275   8.310   2.477   9.873
  114POPE   HH1 1276   1.538  15.816   7.790
  114POPE   PH2 1277   1.622  15.481   7.892
  114POPE   GL3 1278   1.578  15.521   8.225
  114POPE   E14 1279   1.668  15.792   8.373
  114POPE   E25 1280   1.377  15.342   8.444
  114POPE   S16 1281   1.667  15.916   8.757
  114POPE   S17 1282   1.209  15.356   8.806
  114POPE   SD8 1283   1.701  16.025   9.062
  114POPE   SD9 1284   1.177  15.264   9.101
  114POPE  SD10 1285   1.695  15.973   9.402
  114POPE  SD11 1286   1.141  15.221   9.404
  114POPE  SM12 1287   1.749  15.903   9.727
  114POPE  SM13 1288   1.276  15.107   9.688
  114POPE  SM14 1289   1.562  15.911  10.024
  114POPE  SM15 1290   1.368  15.070   9.731
  115POPE   HH1 1291   2.763   4.663   7.823
  115POPE   PH2 1292   2.701   4.564   8.126
  115POPE   GL3 1293   2.671   4.861   8.271
  115POPE   E14 1294   2.474   5.110   8.135
  115POPE   E25 1295   2.915   5.036   8.488
  115POPE   S16 1296   2.280   5.325   8.408
  115POPE   S17 1297   2.984   5.151   8.901
  115POPE   SD8 1298   2.265   5.547   8.705
  115POPE   SD9 1299   2.919   5.216   9.222
  115POPE  SD10 1300   2.198   5.615   9.036
  115POPE  SD11 1301   2.859   5.513   9.376
  115POPE  SM12 1302   2.241   5.580   9.354
  115POPE  SM13 1303   2.776   5.644   9.681
  115POPE  SM14 1304   1.999   5.448   9.601
  115POPE  SM15 1305   2.750   5.717   9.708
  116POPE   HH1 1306  15.458   4.111   7.727
  116POPE   PH2 1307  15.720   3.955   7.867
  116POPE   GL3 1308  15.722   4.121   8.161
  116POPE   E14 1309  16.048   4.145   8.236
  116POPE   E25 1310  15.609   3.832   8.373
  116POPE   S16 1311  16.229   4.096   8.606
  116POPE   S17 1312  15.474   3.864   8.734
  116POPE   SD8 1313  16.271   4.173   8.937
  116POPE   SD9 1314  15.656   3.891   9.017
  116POPE  SD10 1315  16.345   4.019   9.215
  116POPE  SD11 1316  15.770   3.778   9.285
  116POPE  SM12 1317  16.476   4.100   9.507
  116POPE  SM13 1318  16.000   3.653   9.484
  116POPE  SM14 1319  16.648   4.305   9.708
  116POPE  SM15 1320  16.130   3.674   9.554
  117POPE   HH1 1321  15.772   5.173   7.656
  117POPE   PH2 1322  15.838   5.030   7.936
  117POPE   GL3 1323  16.121   5.088   8.135
  117POPE   E14 1324  16.383   5.282   8.119
  117POPE   E25 1325  16.206   4.854   8.441
  117POPE   S16 1326  16.554   5.422   8.453
  117POPE   S17 1327  16.436   4.848   8.770
  117POPE   SD8 1328  16.562   5.686   8.634
  117POPE   SD9 1329  16.521   4.925   9.052
  117POPE  SD10 1330  16.686   5.887   8.869
  117POPE  SD11 1331  16.723   4.962   9.307
  117POPE  SM12 1332  16.729   5.867   9.203
  117POPE  SM13 1333  16.729   4.830   9.654
  117POPE  SM14 1334  16.620   5.868   9.510
  117POPE  SM15 1335  16.682   4.820   9.748
  118POPE   HH1 1336  13.951   0.401   8.222
  118POPE   PH2 1337  14.255   0.479   8.152
  118POPE   GL3 1338  14.366   0.555   8.472
  118POPE   E14 1339  14.239   0.802   8.648
  118POPE   E25 1340  14.151   0.240   8.543
  118POPE   S16 1341  14.302   1.058   8.949
  118POPE   S17 1342  14.005   0.255   8.911
  118POPE   SD8 1343  14.225   1.341   9.137
  118POPE   SD9 1344  13.970   0.010   9.141
  118POPE  SD10 1345  14.130   1.358   9.446
  118POPE  SD11 1346  13.925  -0.094   9.460
  118POPE  SM12 1347  14.060   1.169   9.740
  118POPE  SM13 1348  13.931  -0.072   9.792
  118POPE  SM14 1349  14.102   1.287  10.056
  118POPE  SM15 1350  13.878  -0.034   9.871
  119POPE   HH1 1351   6.266  15.688   8.060
  119POPE   PH2 1352   6.356  15.375   7.998
  119POPE   GL3 1353   6.314  15.166   8.284
  119POPE   E14 1354   6.044  15.246   8.462
  119POPE   E25 1355   6.626  15.175   8.489
  119POPE   S16 1356   5.795  15.222   8.769
  119POPE   S17 1357   6.708  15.108   8.866
  119POPE   SD8 1358   5.593  15.050   8.949
  119POPE   SD9 1359   6.687  15.148   9.198
  119POPE  SD10 1360   5.482  14.831   9.168
  119POPE  SD11 1361   6.567  15.101   9.502
  119POPE  SM12 1362   5.475  14.737   9.510
  119POPE  SM13 1363   6.429  15.036   9.792
  119POPE  SM14 1364   5.461  14.845   9.835
  119POPE  SM15 1365   6.354  15.058   9.852
  120POPE   HH1 1366   5.172   1.032   8.033
  120POPE   PH2 1367   4.974   0.826   8.161
  120POPE   GL3 1368   4.769   1.022   8.361
  120POPE   E14 1369   4.558   1.258   8.314
  120POPE   E25 1370   4.815   0.949   8.736
  120POPE   S16 1371   4.612   1.615   8.490
  120POPE   S17 1372   4.887   0.880   9.139
  120POPE   SD8 1373   4.820   1.766   8.706
  120POPE   SD9 1374   4.965   0.790   9.461
  120POPE  SD10 1375   4.876   1.921   8.991
  120POPE  SD11 1376   5.017   0.837   9.803
  120POPE  SM12 1377   4.730   2.057   9.241
  120POPE  SM13 1378   5.077   0.729  10.095
  120POPE  SM14 1379   4.529   2.325   9.303
  120POPE  SM15 1380   5.014   0.742  10.178
  121POPE   HH1 1381  14.788  17.585   8.304
  121POPE   PH2 1382  14.604  17.445   8.076
  121POPE   GL3 1383  14.366  17.340   8.271
  121POPE   E14 1384  14.045  17.224   8.252
  121POPE   E25 1385  14.371  17.443   8.623
  121POPE   S16 1386  13.798  17.262   8.593
  121POPE   S17 1387  14.536  17.386   8.960
  121POPE   SD8 1388  13.687  17.010   8.805
  121POPE   SD9 1389  14.612  17.238   9.250
  121POPE  SD10 1390  13.550  16.864   9.081
  121POPE  SD11 1391  14.668  17.232   9.560
  121POPE  SM12 1392  13.579  16.979   9.403
  121POPE  SM13 1393  14.634  17.309   9.861
  121POPE  SM14 1394  13.627  16.868   9.748
  121POPE  SM15 1395  14.645  17.361   9.920
  122POPE   HH1 1396   8.394  17.575   8.066
  122POPE   PH2 1397   8.212  17.820   8.020
  122POPE   GL3 1398   8.124  17.972   8.326
  122POPE   E14 1399   7.999  17.862   8.606
  122POPE   E25 1400   8.487  17.901   8.325
  122POPE   S16 1401   7.966  17.863   9.020
  122POPE   S17 1402   8.553  17.674   8.626
  122POPE   SD8 1403   7.933  18.019   9.330
  122POPE   SD9 1404   8.521  17.544   8.920
  122POPE  SD10 1405   8.094  18.008   9.571
  122POPE  SD11 1406   8.438  17.306   9.160
  122POPE  SM12 1407   8.384  17.960   9.724
  122POPE  SM13 1408   8.576  17.089   9.408
  122POPE  SM14 1409   8.745  17.965   9.696
  122POPE  SM15 1410   8.550  17.009   9.464
  123POPE   HH1 1411  13.238  11.451   8.312
  123POPE   PH2 1412  13.392  11.754   8.307
  123POPE   GL3 1413  13.613  11.849   8.553
  123POPE   E14 1414  13.760  12.134   8.578
  123POPE   E25 1415  13.621  11.651   8.844
  123POPE   S16 1416  13.885  12.341   8.889
  123POPE   S17 1417  13.501  11.363   9.121
  123POPE   SD8 1418  13.890  12.606   9.106
  123POPE   SD9 1419  13.659  11.165   9.325
  123POPE  SD10 1420  13.840  12.644   9.406
  123POPE  SD11 1421  13.748  11.213   9.661
  123POPE  SM12 1422  13.955  12.586   9.727
  123POPE  SM13 1423  13.703  11.329   9.957
  123POPE  SM14 1424  14.181  12.628   9.953
  123POPE  SM15 1425  13.694  11.430  10.040
  124POPE   HH1 1426  12.446  17.350   7.913
  124POPE   PH2 1427  12.399  17.010   7.944
  124POPE   GL3 1428  12.325  17.050   8.278
  124POPE   E14 1429  12.061  16.983   8.443
  124POPE   E25 1430  12.487  17.308   8.484
  124POPE   S16 1431  12.237  16.813   8.645
  124POPE   S17 1432  12.442  17.490   8.845
  124POPE   SD8 1433  11.939  16.686   8.791
  124POPE   SD9 1434  12.385  17.740   9.057
  124POPE  SD10 1435  11.842  16.517   9.053
  124POPE  SD11 1436  12.425  17.943   9.314
  124POPE  SM12 1437  11.911  16.329   9.337
  124POPE  SM13 1438  12.503  17.755   9.564
  124POPE  SM14 1439  11.972  16.222   9.618
  124POPE  SM15 1440  12.529  17.703   9.613
  125POPE   HH1 1441   5.608  12.843   8.240
  125POPE   PH2 1442   5.554  13.144   8.111
  125POPE   GL3 1443   5.388  13.386   8.333
  125POPE   E14 1444   5.539  13.680   8.351
  125POPE   E25 1445   5.510  13.177   8.609
  125POPE   S16 1446   5.599  14.049   8.607
  125POPE   S17 1447   5.528  13.319   9.021
  125POPE   SD8 1448   5.667  14.102   8.922
  125POPE   SD9 1449   5.375  13.236   9.312
  125POPE  SD10 1450   5.714  14.261   9.201
  125POPE  SD11 1451   5.352  13.211   9.642
  125POPE  SM12 1452   5.835  14.442   9.449
  125POPE  SM13 1453   5.241  13.099   9.927
  125POPE  SM14 1454   5.946  14.484   9.776
  125POPE  SM15 1455   5.211  13.028   9.962
  126POPE   HH1 1456  11.451   4.402   8.097
  126POPE   PH2 1457  11.470   4.288   8.411
  126POPE   GL3 1458  11.536   4.547   8.663
  126POPE   E14 1459  11.493   4.885   8.620
  126POPE   E25 1460  11.451   4.381   8.983
  126POPE   S16 1461  11.349   5.186   8.858
  126POPE   S17 1462  11.255   4.354   9.288
  126POPE   SD8 1463  11.168   5.245   9.158
  126POPE   SD9 1464  11.356   4.213   9.575
  126POPE  SD10 1465  11.148   5.138   9.472
  126POPE  SD11 1466  11.281   4.216   9.932
  126POPE  SM12 1467  11.271   4.898   9.685
  126POPE  SM13 1468  11.132   4.366  10.187
  126POPE  SM14 1469  11.244   4.809  10.028
  126POPE  SM15 1470  11.130   4.391  10.260
  127POPE   HH1 1471   4.160   0.112   8.067
  127POPE   PH2 1472   4.066   0.407   8.148
  127POPE   GL3 1473   4.202   0.495   8.427
  127POPE   E14 1474   4.342   0.780   8.382
  127POPE   E25 1475   4.141   0.303   8.707
  127POPE   S16 1476   4.331   1.170   8.583
  127POPE   S17 1477   4.238   0.233   9.076
  127POPE   SD8 1478   4.401   1.385   8.811
  127POPE   SD9 1479   4.392   0.259   9.372
  127POPE  SD10 1480   4.453   1.519   9.108
  127POPE  SD11 1481   4.509   0.162   9.667
  127POPE  SM12 1482   4.445   1.594   9.437
  127POPE  SM13 1483   4.437   0.120   9.965
  127POPE  SM14 1484   4.463   1.886   9.649
  127POPE  SM15 1485   4.426   0.111  10.045
  128POPE   HH1 1486  15.430   8.747   7.712
  128POPE   PH2 1487  15.613   8.729   7.969
  128POPE   GL3 1488  15.526   9.008   8.160
  128POPE   E14 1489  15.737   9.254   8.123
  128POPE   E25 1490  15.336   9.053   8.479
  128POPE   S16 1491  15.880   9.353   8.467
  128POPE   S17 1492  15.450   9.064   8.878
  128POPE   SD8 1493  16.111   9.547   8.639
  128POPE   SD9 1494  15.390   9.312   9.137
  128POPE  SD10 1495  16.227   9.643   8.946
  128POPE  SD11 1496  15.232   9.417   9.387
  128POPE  SM12 1497  16.166   9.630   9.267
  128POPE  SM13 1498  15.005   9.486   9.625
  128POPE  SM14 1499  16.301   9.615   9.580
  128POPE  SM15 1500  14.935   9.487   9.661
  129POPE   HH1 1501   6.923  13.796   7.771
  129POPE   PH2 1502   6.896  13.896   8.093
  129POPE   GL3 1503   6.747  13.681   8.323
  129POPE   E14 1504   6.439  13.654   8.394
  129POPE   E25 1505   6.953  13.518   8.564
  129POPE   S16 1506   6.221  13.448   8.670
  129POPE   S17 1507   7.229  13.679   8.821
  129POPE   SD8 1508   6.090  13.465   9.028
  129POPE   SD9 1509   7.160  13.834   9.090
  129POPE  SD10 1510   6.088  13.479   9.358
  129POPE  SD11 1511   6.959  13.733   9.361
  129POPE  SM12 1512   6.292  13.526   9.619
  129POPE  SM13 1513   6.882  13.683   9.659
  129POPE  SM14 1514   6.447  13.670   9.913
  129POPE  SM15 1515   6.827  13.651   9.720
  130POPE   HH1 1516   2.629   6.942   8.059
  130POPE   PH2 1517   2.855   6.724   8.111
  130POPE   GL3 1518   3.136   6.765   8.319
  130POPE   E14 1519   3.232   6.993   8.515
  130POPE   E25 1520   3.071   6.515   8.524
  130POPE   S16 1521   3.276   6.870   8.883
  130POPE   S17 1522   2.845   6.530   8.845
  130POPE   SD8 1523   3.255   6.678   9.141
  130POPE   SD9 1524   2.718   6.656   9.137
  130POPE  SD10 1525   3.166   6.732   9.443
  130POPE  SD11 1526   2.593   6.616   9.446
  130POPE  SM12 1527   3.082   6.969   9.673
  130POPE  SM13 1528   2.594   6.812   9.746
  130POPE  SM14 1529   2.932   7.080   9.972
  130POPE  SM15 1530   2.581   6.804   9.840
  131POPE   HH1 1531   8.462   1.235   8.076
  131POPE   PH2 1532   8.675   0.991   8.076
  131POPE   GL3 1533   8.524   0.740   8.271
  131POPE   E14 1534   8.417   0.418   8.244
  131POPE   E25 1535   8.653   0.750   8.597
  131POPE   S16 1536   8.358   0.233   8.619
  131POPE   S17 1537   8.717   0.456   8.849
  131POPE   SD8 1538   8.226   0.163   8.932
  131POPE   SD9 1539   8.970   0.313   8.976
  131POPE  SD10 1540   8.191   0.240   9.233
  131POPE  SD11 1541   8.958   0.350   9.302
  131POPE  SM12 1542   8.323   0.341   9.531
  131POPE  SM13 1543   8.948   0.501   9.615
  131POPE  SM14 1544   8.541   0.324   9.788
  131POPE  SM15 1545   8.878   0.501   9.688
  132POPE   HH1 1546  12.897   2.277   8.002
  132POPE   PH2 1547  12.687   2.526   8.035
  132POPE   GL3 1548  12.767   2.810   8.253
  132POPE   E14 1549  12.729   3.130   8.382
  132POPE   E25 1550  12.824   2.722   8.583
  132POPE   S16 1551  12.785   3.305   8.747
  132POPE   S17 1552  12.788   2.931   8.920
  132POPE   SD8 1553  13.010   3.381   8.991
  132POPE   SD9 1554  12.942   2.958   9.232
  132POPE  SD10 1555  13.148   3.322   9.290
  132POPE  SD11 1556  13.248   2.917   9.319
  132POPE  SM12 1557  13.139   3.224   9.611
  132POPE  SM13 1558  13.437   2.879   9.609
  132POPE  SM14 1559  13.068   3.106   9.859
  132POPE  SM15 1560  13.446   2.849   9.720
  133POPE   HH1 1561  12.943   3.400   8.168
  133POPE   PH2 1562  13.005   3.724   8.140
  133POPE   GL3 1563  13.090   3.858   8.432
  133POPE   E14 1564  13.388   3.782   8.528
  133POPE   E25 1565  12.852   3.700   8.609
  133POPE   S16 1566  13.696   3.935   8.748
  133POPE   S17 1567  12.718   3.835   8.997
  133POPE   SD8 1568  13.984   4.044   8.743
  133POPE   SD9 1569  12.793   3.957   9.319
  133POPE  SD10 1570  14.089   4.117   9.062
  133POPE  SD11 1571  12.982   4.160   9.512
  133POPE  SM12 1572  13.972   3.992   9.344
  133POPE  SM13 1573  13.168   4.213   9.819
  133POPE  SM14 1574  13.714   3.970   9.588
  133POPE  SM15 1575  13.222   4.214   9.915
  134POPE   HH1 1576   0.673   9.175   8.132
  134POPE   PH2 1577   0.605   9.497   8.175
  134POPE   GL3 1578   0.613   9.618   8.519
  134POPE   E14 1579   0.918   9.659   8.630
  134POPE   E25 1580   0.380   9.328   8.618
  134POPE   S16 1581   1.003   9.591   8.986
  134POPE   S17 1582   0.257   9.113   8.996
  134POPE   SD8 1583   0.872   9.412   9.222
  134POPE   SD9 1584   0.411   8.844   9.145
  134POPE  SD10 1585   0.940   9.424   9.534
  134POPE  SD11 1586   0.433   8.633   9.396
  134POPE  SM12 1587   1.069   9.637   9.774
  134POPE  SM13 1588   0.348   8.374   9.597
  134POPE  SM14 1589   0.958   9.931   9.918
  134POPE  SM15 1590   0.252   8.363   9.630
  135POPE   HH1 1591  -0.037   4.784   7.970
  135POPE   PH2 1592   0.256   4.716   7.832
  135POPE   GL3 1593   0.405   4.697   8.127
  135POPE   E14 1594   0.594   4.479   8.274
  135POPE   E25 1595   0.473   5.019   8.295
  135POPE   S16 1596   0.819   4.350   8.564
  135POPE   S17 1597   0.535   5.261   8.593
  135POPE   SD8 1598   0.969   4.485   8.819
  135POPE   SD9 1599   0.627   5.331   8.894
  135POPE  SD10 1600   1.049   4.542   9.111
  135POPE  SD11 1601   0.623   5.483   9.170
  135POPE  SM12 1602   1.008   4.362   9.413
  135POPE  SM13 1603   0.702   5.436   9.528
  135POPE  SM14 1604   0.772   4.204   9.661
  135POPE  SM15 1605   0.726   5.398   9.587
  136POPE   HH1 1606   4.438   7.444   7.838
  136POPE   PH2 1607   4.704   7.666   7.868
  136POPE   GL3 1608   4.988   7.582   8.056
  136POPE   E14 1609   5.022   7.269   8.114
  136POPE   E25 1610   5.029   7.773   8.389
  136POPE   S16 1611   4.930   7.191   8.475
  136POPE   S17 1612   4.907   7.897   8.780
  136POPE   SD8 1613   4.922   7.059   8.792
  136POPE   SD9 1614   4.744   8.005   9.086
  136POPE  SD10 1615   4.859   7.062   9.125
  136POPE  SD11 1616   4.589   8.095   9.389
  136POPE  SM12 1617   4.735   7.151   9.435
  136POPE  SM13 1618   4.665   8.316   9.640
  136POPE  SM14 1619   4.821   7.281   9.694
  136POPE  SM15 1620   4.748   8.325   9.729
  137POPE   HH1 1621   3.305   8.130   7.979
  137POPE   PH2 1622   3.606   8.245   8.005
  137POPE   GL3 1623   3.750   8.394   8.279
  137POPE   E14 1624   3.674   8.594   8.531
  137POPE   E25 1625   3.794   8.080   8.496
  137POPE   S16 1626   3.727   8.796   8.856
  137POPE   S17 1627   3.702   7.842   8.818
  137POPE   SD8 1628   3.823   8.788   9.156
  137POPE   SD9 1629   3.641   7.834   9.184
  137POPE  SD10 1630   3.928   8.831   9.463
  137POPE  SD11 1631   3.563   7.985   9.489
  137POPE  SM12 1632   3.918   8.912   9.790
  137POPE  SM13 1633   3.289   8.046   9.602
  137POPE  SM14 1634   3.863   9.239   9.904
  137POPE  SM15 1635   3.205   8.128   9.660
  138POPE   HH1 1636  15.192  10.261   8.109
  138POPE   PH2 1637  14.918  10.136   8.029
  138POPE   GL3 1638  14.722  10.021   8.277
  138POPE   E14 1639  14.717   9.721   8.408
  138POPE   E25 1640  14.682  10.200   8.597
  138POPE   S16 1641  14.635   9.667   8.805
  138POPE   S17 1642  14.589  10.034   8.935
  138POPE   SD8 1643  14.370   9.607   9.036
  138POPE   SD9 1644  14.684  10.180   9.255
  138POPE  SD10 1645  14.290   9.531   9.299
  138POPE  SD11 1646  14.747  10.335   9.545
  138POPE  SM12 1647  14.403   9.396   9.642
  138POPE  SM13 1648  14.655  10.323   9.869
  138POPE  SM14 1649  14.321   9.375   9.956
  138POPE  SM15 1650  14.685  10.331   9.950
  139POPE   HH1 1651   2.485   3.007   7.984
  139POPE   PH2 1652   2.814   2.978   8.089
  139POPE   GL3 1653   2.895   3.240   8.310
  139POPE   E14 1654   2.902   3.566   8.250
  139POPE   E25 1655   3.188   3.052   8.418
  139POPE   S16 1656   2.749   3.897   8.462
  139POPE   S17 1657   3.243   2.710   8.589
  139POPE   SD8 1658   2.833   4.013   8.780
  139POPE   SD9 1659   3.393   2.537   8.814
  139POPE  SD10 1660   2.983   3.887   9.045
  139POPE  SD11 1661   3.371   2.635   9.127
  139POPE  SM12 1662   2.946   3.869   9.373
  139POPE  SM13 1663   3.561   2.729   9.378
  139POPE  SM14 1664   2.842   3.980   9.642
  139POPE  SM15 1665   3.606   2.708   9.444
  140POPE   HH1 1666  10.442   2.975   8.128
  140POPE   PH2 1667  10.672   3.175   8.203
  140POPE   GL3 1668  10.796   3.008   8.465
  140POPE   E14 1669  10.571   2.793   8.609
  140POPE   E25 1670  10.757   3.312   8.689
  140POPE   S16 1671  10.587   2.803   9.014
  140POPE   S17 1672  10.951   3.336   9.056
  140POPE   SD8 1673  10.656   2.782   9.352
  140POPE   SD9 1674  11.215   3.497   9.128
  140POPE  SD10 1675  10.609   2.697   9.670
  140POPE  SD11 1676  11.377   3.611   9.415
  140POPE  SM12 1677  10.545   2.453   9.887
  140POPE  SM13 1678  11.408   3.723   9.725
  140POPE  SM14 1679  10.510   2.121   9.984
  140POPE  SM15 1680  11.411   3.694   9.812
  141POPE   HH1 1681  14.105   3.944   8.240
  141POPE   PH2 1682  14.267   4.186   8.071
  141POPE   GL3 1683  14.480   4.372   8.286
  141POPE   E14 1684  14.790   4.275   8.377
  141POPE   E25 1685  14.240   4.550   8.545
  141POPE   S16 1686  15.071   4.435   8.659
  141POPE   S17 1687  14.234   4.784   8.854
  141POPE   SD8 1688  15.274   4.386   8.956
  141POPE   SD9 1689  14.376   4.839   9.182
  141POPE  SD10 1690  15.432   4.310   9.220
  141POPE  SD11 1691  14.595   4.842   9.420
  141POPE  SM12 1692  15.465   4.095   9.475
  141POPE  SM13 1693  14.805   4.990   9.625
  141POPE  SM14 1694  15.613   3.898   9.724
  141POPE  SM15 1695  14.812   5.057   9.660
  142POPE   HH1 1696   1.052  16.348   8.196
  142POPE   PH2 1697   0.903  16.134   8.372
  142POPE   GL3 1698   1.033  15.813   8.418
  142POPE   E14 1699   0.927  15.520   8.255
  142POPE   E25 1700   1.275  15.815   8.675
  142POPE   S16 1701   0.712  15.362   8.510
  142POPE   S17 1702   1.238  16.139   8.918
  142POPE   SD8 1703   0.596  15.412   8.807
  142POPE   SD9 1704   1.073  16.268   9.196
  142POPE  SD10 1705   0.597  15.505   9.126
  142POPE  SD11 1706   0.986  16.306   9.528
  142POPE  SM12 1707   0.810  15.443   9.392
  142POPE  SM13 1708   0.970  16.349   9.876
  142POPE  SM14 1709   1.013  15.514   9.616
  142POPE  SM15 1710   0.906  16.340   9.962
  143POPE   HH1 1711  13.076   0.828   8.083
  143POPE   PH2 1712  13.104   1.052   8.319
  143POPE   GL3 1713  12.838   1.081   8.534
  143POPE   E14 1714  12.632   1.348   8.594
  143POPE   E25 1715  13.033   1.054   8.859
  143POPE   S16 1716  12.627   1.506   8.968
  143POPE   S17 1717  13.074   0.869   9.187
  143POPE   SD8 1718  12.512   1.599   9.285
  143POPE   SD9 1719  13.022   0.686   9.475
  143POPE  SD10 1720  12.536   1.644   9.594
  143POPE  SD11 1721  12.986   0.370   9.607
  143POPE  SM12 1722  12.701   1.580   9.880
  143POPE  SM13 1723  12.811   0.143   9.777
  143POPE  SM14 1724  12.701   1.301  10.081
  143POPE  SM15 1725  12.792   0.066   9.819
  144POPE   HH1 1726  11.580   5.232   8.333
  144POPE   PH2 1727  11.533   5.539   8.208
  144POPE   GL3 1728  11.764   5.775   8.383
  144POPE   E14 1729  11.711   6.102   8.446
  144POPE   E25 1730  11.895   5.587   8.644
  144POPE   S16 1731  11.847   6.416   8.703
  144POPE   S17 1732  11.949   5.452   9.050
  144POPE   SD8 1733  12.005   6.442   9.005
  144POPE   SD9 1734  11.791   5.318   9.340
  144POPE  SD10 1735  11.939   6.363   9.323
  144POPE  SD11 1736  11.639   5.110   9.590
  144POPE  SM12 1737  11.661   6.293   9.465
  144POPE  SM13 1738  11.639   5.039   9.906
  144POPE  SM14 1739  11.451   6.343   9.722
  144POPE  SM15 1740  11.677   5.046   9.953
  145POPG   GL1 1741  14.689   4.709   7.922
  145POPG   PH2 1742  14.508   4.796   8.168
  145POPG   GL3 1743  14.788   4.824   8.380
  145POPG   E14 1744  15.104   4.849   8.255
  145POPG   E25 1745  14.658   4.706   8.713
  145POPG   S16 1746  15.411   4.971   8.503
  145POPG   S17 1747  14.762   4.650   9.106
  145POPG   SD8 1748  15.715   5.062   8.599
  145POPG   SD9 1749  15.042   4.645   9.276
  145POPG  SD10 1750  15.902   5.131   8.866
  145POPG  SD11 1751  15.215   4.692   9.550
  145POPG  SM12 1752  15.955   5.063   9.179
  145POPG  SM13 1753  15.406   4.506   9.760
  145POPG  SM14 1754  16.195   5.025   9.425
  145POPG  SM15 1755  15.463   4.431   9.780
  146POPG   GL1 1756   8.160   1.906   8.012
  146POPG   PH2 1757   8.189   1.552   8.089
  146POPG   GL3 1758   8.114   1.453   8.396
  146POPG   E14 1759   8.351   1.227   8.443
  146POPG   E25 1760   8.027   1.709   8.614
  146POPG   S16 1761   8.418   1.137   8.861
  146POPG   S17 1762   7.812   1.758   8.967
  146POPG   SD8 1763   8.349   1.129   9.193
  146POPG   SD9 1764   7.726   1.740   9.300
  146POPG  SD10 1765   8.399   1.132   9.522
  146POPG  SD11 1766   7.680   1.739   9.637
  146POPG  SM12 1767   8.491   1.166   9.849
  146POPG  SM13 1768   7.492   1.774   9.889
  146POPG  SM14 1769   8.771   1.100  10.109
  146POPG  SM15 1770   7.476   1.774   9.986
  147POPG   GL1 1771  16.091  11.882   8.078
  147POPG   PH2 1772  16.069  11.613   8.265
  147POPG   GL3 1773  16.356  11.580   8.437
  147POPG   E14 1774  16.466  11.759   8.680
  147POPG   E25 1775  16.550  11.285   8.524
  147POPG   S16 1776  16.465  11.680   9.064
  147POPG   S17 1777  16.598  11.070   8.873
  147POPG   SD8 1778  16.504  11.574   9.436
  147POPG   SD9 1779  16.715  11.152   9.189
  147POPG  SD10 1780  16.466  11.366   9.718
  147POPG  SD11 1781  16.848  11.086   9.517
  147POPG  SM12 1782  16.402  11.066   9.802
  147POPG  SM13 1783  17.109  10.997   9.652
  147POPG  SM14 1784  16.312  10.797   9.984
  147POPG  SM15 1785  17.162  10.966   9.726
  148POPG   GL1 1786   6.066  17.560   8.122
  148POPG   PH2 1787   6.301  17.311   8.060
  148POPG   GL3 1788   6.620  17.300   8.194
  148POPG   E14 1789   6.809  17.034   8.208
  148POPG   E25 1790   6.689  17.539   8.467
  148POPG   S16 1791   6.834  16.675   8.398
  148POPG   S17 1792   6.563  17.665   8.781
  148POPG   SD8 1793   6.991  16.505   8.616
  148POPG   SD9 1794   6.569  17.609   9.111
  148POPG  SD10 1795   7.107  16.468   8.924
  148POPG  SD11 1796   6.601  17.666   9.418
  148POPG  SM12 1797   7.138  16.582   9.218
  148POPG  SM13 1798   6.691  17.562   9.738
  148POPG  SM14 1799   7.276  16.347   9.425
  148POPG  SM15 1800   6.653  17.503   9.791
  149POPG   GL1 1801  10.033   3.168   7.777
  149POPG   PH2 1802  10.158   3.329   8.041
  149POPG   GL3 1803   9.931   3.349   8.281
  149POPG   E14 1804   9.613   3.357   8.234
  149POPG   E25 1805   9.946   3.559   8.595
  149POPG   S16 1806   9.439   3.584   8.505
  149POPG   S17 1807   9.802   3.643   8.951
  149POPG   SD8 1808   9.267   3.655   8.785
  149POPG   SD9 1809   9.897   3.876   9.166
  149POPG  SD10 1810   9.248   3.707   9.111
  149POPG  SD11 1811   9.877   4.028   9.464
  149POPG  SM12 1812   9.398   3.667   9.399
  149POPG  SM13 1813   9.948   4.024   9.781
  149POPG  SM14 1814   9.632   3.699   9.670
  149POPG  SM15 1815   9.936   4.059   9.870
  150POPG   GL1 1816  -0.069  13.683   7.771
  150POPG   PH2 1817  -0.188  13.719   8.081
  150POPG   GL3 1818   0.035  13.901   8.203
  150POPG   E14 1819   0.150  14.157   8.373
  150POPG   E25 1820   0.249  13.738   8.442
  150POPG   S16 1821   0.326  14.081   8.734
  150POPG   S17 1822   0.508  13.465   8.582
  150POPG   SD8 1823   0.625  14.055   8.889
  150POPG   SD9 1824   0.459  13.407   8.943
  150POPG  SD10 1825   0.817  13.900   9.115
  150POPG  SD11 1826   0.234  13.351   9.211
  150POPG  SM12 1827   0.661  13.704   9.358
  150POPG  SM13 1828   0.082  13.384   9.501
  150POPG  SM14 1829   0.576  13.587   9.655
  150POPG  SM15 1830   0.076  13.423   9.559
  151POPG   GL1 1831   0.831   0.310   7.647
  151POPG   PH2 1832   1.056   0.531   7.709
  151POPG   GL3 1833   1.017   0.710   7.998
  151POPG   E14 1834   0.772   0.679   8.225
  151POPG   E25 1835   1.278   0.780   8.255
  151POPG   S16 1836   0.687   0.639   8.640
  151POPG   S17 1837   1.283   0.737   8.658
  151POPG   SD8 1838   0.636   0.523   8.939
  151POPG   SD9 1839   1.443   0.698   8.957
  151POPG  SD10 1840   0.497   0.476   9.253
  151POPG  SD11 1841   1.472   0.876   9.241
  151POPG  SM12 1842   0.300   0.606   9.488
  151POPG  SM13 1843   1.593   0.969   9.543
  151POPG  SM14 1844   0.164   0.942   9.540
  151POPG  SM15 1845   1.652   0.987   9.593
  152POPG   GL1 1846   9.347   5.500   7.958
  152POPG   PH2 1847   9.217   5.389   8.205
  152POPG   GL3 1848   8.962   5.604   8.336
  152POPG   E14 1849   8.693   5.512   8.493
  152POPG   E25 1850   9.038   5.825   8.633
  152POPG   S16 1851   8.621   5.414   8.898
  152POPG   S17 1852   8.882   5.798   8.986
  152POPG   SD8 1853   8.541   5.382   9.245
  152POPG   SD9 1854   8.826   6.028   9.253
  152POPG  SD10 1855   8.679   5.498   9.488
  152POPG  SD11 1856   8.786   6.056   9.593
  152POPG  SM12 1857   8.824   5.635   9.751
  152POPG  SM13 1858   8.635   6.025   9.854
  152POPG  SM14 1859   9.086   5.685   9.953
  152POPG  SM15 1860   8.574   5.973   9.899
  153POPG   GL1 1861  15.423  16.178   8.179
  153POPG   PH2 1862  15.751  16.171   8.215
  153POPG   GL3 1863  15.972  16.198   8.497
  153POPG   E14 1864  16.290  16.198   8.578
  153POPG   E25 1865  15.892  15.944   8.734
  153POPG   S16 1866  16.306  16.065   8.962
  153POPG   S17 1867  15.819  15.900   9.114
  153POPG   SD8 1868  16.251  16.019   9.265
  153POPG   SD9 1869  15.655  15.900   9.413
  153POPG  SD10 1870  16.130  16.111   9.567
  153POPG  SD11 1871  15.460  15.778   9.630
  153POPG  SM12 1872  16.278  16.232   9.856
  153POPG  SM13 1873  15.340  15.685   9.962
  153POPG  SM14 1874  16.521  16.119  10.100
  153POPG  SM15 1875  15.422  15.654  10.026
  154POPG   GL1 1876  12.408  11.930   7.743
  154POPG   PH2 1877  12.255  12.183   7.900
  154POPG   GL3 1878  12.116  12.006   8.158
  154POPG   E14 1879  11.892  12.149   8.343
  154POPG   E25 1880  12.318  11.880   8.409
  154POPG   S16 1881  11.828  12.054   8.745
  154POPG   S17 1882  12.253  11.837   8.791
  154POPG   SD8 1883  11.776  12.229   9.024
  154POPG   SD9 1884  12.199  11.916   9.087
  154POPG  SD10 1885  11.583  12.276   9.281
  154POPG  SD11 1886  12.244  12.108   9.359
  154POPG  SM12 1887  11.350  12.197   9.465
  154POPG  SM13 1888  12.359  12.182   9.666
  154POPG  SM14 1889  11.295  12.115   9.812
  154POPG  SM15 1890  12.338  12.122   9.741
  155POPG   GL1 1891  15.533   0.252   7.831
  155POPG   PH2 1892  15.618   0.015   8.031
  155POPG   GL3 1893  15.581   0.205   8.305
  155POPG   E14 1894  15.271   0.216   8.427
  155POPG   E25 1895  15.786   0.415   8.497
  155POPG   S16 1896  15.276   0.313   8.807
  155POPG   S17 1897  15.931   0.414   8.873
  155POPG   SD8 1898  15.434   0.576   8.931
  155POPG   SD9 1899  16.000   0.545   9.175
  155POPG  SD10 1900  15.590   0.794   9.111
  155POPG  SD11 1901  16.132   0.577   9.484
  155POPG  SM12 1902  15.667   0.758   9.444
  155POPG  SM13 1903  16.160   0.493   9.842
  155POPG  SM14 1904  15.675   0.684   9.747
  155POPG  SM15 1905  16.132   0.425   9.935
  156POPG   GL1 1906  15.615  13.905   7.929
  156POPG   PH2 1907  15.590  14.187   8.132
  156POPG   GL3 1908  15.365  14.102   8.356
  156POPG   E14 1909  15.146  13.852   8.309
  156POPG   E25 1910  15.278  14.381   8.548
  156POPG   S16 1911  14.977  13.637   8.609
  156POPG   S17 1912  15.390  14.483   8.953
  156POPG   SD8 1913  14.753  13.411   8.760
  156POPG   SD9 1914  15.496  14.419   9.293
  156POPG  SD10 1915  14.696  13.320   9.082
  156POPG  SD11 1916  15.446  14.381   9.635
  156POPG  SM12 1917  14.658  13.201   9.399
  156POPG  SM13 1918  15.486  14.263   9.941
  156POPG  SM14 1919  14.755  13.098   9.708
  156POPG  SM15 1920  15.521  14.190  10.012
  157POPE   HH1 1921  16.408   0.798  11.774
  157POPE   PH2 1922  16.383   1.091  11.948
  157POPE   GL3 1923  16.608   1.295  11.762
  157POPE   E14 1924  16.936   1.188  11.798
  157POPE   E25 1925  16.458   1.366  11.477
  157POPE   S16 1926  17.154   1.040  11.453
  157POPE   S17 1927  16.223   1.147  11.206
  157POPE   SD8 1928  17.143   0.838  11.178
  157POPE   SD9 1929  16.146   1.124  10.906
  157POPE  SD10 1930  17.118   0.800  10.833
  157POPE  SD11 1931  16.137   0.944  10.609
  157POPE  SM12 1932  17.124   0.962  10.531
  157POPE  SM13 1933  16.182   0.815  10.333
  157POPE  SM14 1934  17.268   1.106  10.277
  157POPE  SM15 1935  16.233   0.806  10.227
  158POPE   HH1 1936   1.057  18.533  11.869
  158POPE   PH2 1937   1.277  18.294  11.931
  158POPE   GL3 1938   1.285  18.146  11.625
  158POPE   E14 1939   1.098  17.898  11.526
  158POPE   E25 1940   1.597  18.136  11.436
  158POPE   S16 1941   1.230  17.624  11.220
  158POPE   S17 1942   1.606  18.262  11.081
  158POPE   SD8 1943   1.439  17.689  10.942
  158POPE   SD9 1944   1.429  18.189  10.774
  158POPE  SD10 1945   1.572  17.666  10.637
  158POPE  SD11 1946   1.435  18.189  10.476
  158POPE  SM12 1947   1.535  17.548  10.345
  158POPE  SM13 1948   1.466  18.098  10.189
  158POPE  SM14 1949   1.637  17.357  10.102
  158POPE  SM15 1950   1.415  18.103  10.086
  159POPE   HH1 1951   1.347  14.561  11.939
  159POPE   PH2 1952   1.518  14.809  12.050
  159POPE   GL3 1953   1.635  14.962  11.748
  159POPE   E14 1954   1.435  15.212  11.744
  159POPE   E25 1955   1.776  14.884  11.427
  159POPE   S16 1956   1.210  15.373  11.432
  159POPE   S17 1957   2.047  14.820  11.149
  159POPE   SD8 1958   1.084  15.382  11.132
  159POPE   SD9 1959   2.143  14.820  10.799
  159POPE  SD10 1960   1.185  15.528  10.839
  159POPE  SD11 1961   2.273  14.564  10.586
  159POPE  SM12 1962   1.458  15.589  10.682
  159POPE  SM13 1963   2.352  14.478  10.262
  159POPE  SM14 1964   1.602  15.684  10.392
  159POPE  SM15 1965   2.366  14.504  10.163
  160POPE   HH1 1966  15.283  10.722  11.963
  160POPE   PH2 1967  15.218  11.032  11.885
  160POPE   GL3 1968  14.888  11.029  11.752
  160POPE   E14 1969  14.714  10.743  11.779
  160POPE   E25 1970  14.701  11.257  11.517
  160POPE   S16 1971  14.470  10.698  11.441
  160POPE   S17 1972  14.566  11.339  11.107
  160POPE   SD8 1973  14.248  10.683  11.196
  160POPE   SD9 1974  14.677  11.317  10.755
  160POPE  SD10 1975  14.128  10.610  10.910
  160POPE  SD11 1976  14.888  11.220  10.486
  160POPE  SM12 1977  14.083  10.507  10.581
  160POPE  SM13 1978  14.889  11.271  10.163
  160POPE  SM14 1979  14.113  10.671  10.281
  160POPE  SM15 1980  14.842  11.195  10.071
  161POPE   HH1 1981  17.515   1.910  12.250
  161POPE   PH2 1982  17.768   1.813  12.024
  161POPE   GL3 1983  17.944   2.074  11.880
  161POPE   E14 1984  18.251   1.970  11.807
  161POPE   E25 1985  17.806   2.072  11.522
  161POPE   S16 1986  18.355   1.838  11.413
  161POPE   S17 1987  17.958   1.976  11.144
  161POPE   SD8 1988  18.477   1.767  11.085
  161POPE   SD9 1989  18.054   2.013  10.833
  161POPE  SD10 1990  18.500   1.734  10.734
  161POPE  SD11 1991  18.049   2.148  10.536
  161POPE  SM12 1992  18.257   1.712  10.483
  161POPE  SM13 1993  18.181   2.113  10.253
  161POPE  SM14 1994  18.155   1.640  10.159
  161POPE  SM15 1995  18.179   2.088  10.172
  162POPE   HH1 1996  10.278  17.889  11.802
  162POPE   PH2 1997   9.961  17.816  11.747
  162POPE   GL3 1998   9.916  17.585  11.505
  162POPE   E14 1999  10.090  17.326  11.434
  162POPE   E25 2000  10.031  17.759  11.201
  162POPE   S16 2001  10.069  17.010  11.224
  162POPE   S17 2002  10.167  17.867  10.844
  162POPE   SD8 2003  10.088  16.871  10.935
  162POPE   SD9 2004  10.158  18.138  10.715
  162POPE  SD10 2005  10.043  16.973  10.609
  162POPE  SD11 2006  10.347  18.370  10.595
  162POPE  SM12 2007  10.142  17.205  10.365
  162POPE  SM13 2008  10.432  18.622  10.389
  162POPE  SM14 2009   9.986  17.473  10.196
  162POPE  SM15 2010  10.472  18.601  10.318
  163POPE   HH1 2011   1.005   2.105  11.922
  163POPE   PH2 2012   0.700   2.136  11.819
  163POPE   GL3 2013   0.700   2.292  11.545
  163POPE   E14 2014   0.985   2.458  11.497
  163POPE   E25 2015   0.578   2.596  11.462
  163POPE   S16 2016   1.208   2.597  11.156
  163POPE   S17 2017   0.753   2.859  11.222
  163POPE   SD8 2018   1.269   2.563  10.824
  163POPE   SD9 2019   0.950   3.054  11.001
  163POPE  SD10 2020   1.467   2.474  10.575
  163POPE  SD11 2021   0.941   3.164  10.677
  163POPE  SM12 2022   1.610   2.146  10.561
  163POPE  SM13 2023   0.843   3.252  10.404
  163POPE  SM14 2024   1.484   1.918  10.383
  163POPE  SM15 2025   0.881   3.204  10.316
  164POPE   HH1 2026  14.659   3.176  11.770
  164POPE   PH2 2027  14.653   2.845  11.736
  164POPE   GL3 2028  14.878   2.727  11.493
  164POPE   E14 2029  15.205   2.642  11.488
  164POPE   E25 2030  14.932   2.828  11.147
  164POPE   S16 2031  15.451   2.626  11.201
  164POPE   S17 2032  15.023   2.499  10.960
  164POPE   SD8 2033  15.638   2.551  10.910
  164POPE   SD9 2034  15.210   2.377  10.673
  164POPE  SD10 2035  15.640   2.582  10.561
  164POPE  SD11 2036  15.174   2.351  10.332
  164POPE  SM12 2037  15.559   2.618  10.260
  164POPE  SM13 2038  15.182   2.225  10.049
  164POPE  SM14 2039  15.436   2.795  10.024
  164POPE  SM15 2040  15.149   2.211   9.938
  165POPE   HH1 2041   3.975   1.544  12.012
  165POPE   PH2 2042   4.242   1.697  11.909
  165POPE   GL3 2043   4.326   1.491  11.635
  165POPE   E14 2044   4.459   1.200  11.654
  165POPE   E25 2045   4.436   1.642  11.288
  165POPE   S16 2046   4.694   0.903  11.486
  165POPE   S17 2047   4.454   1.739  10.870
  165POPE   SD8 2048   4.622   0.634  11.280
  165POPE   SD9 2049   4.272   1.840  10.604
  165POPE  SD10 2050   4.466   0.453  11.069
  165POPE  SD11 2051   4.284   1.753  10.281
  165POPE  SM12 2052   4.559   0.302  10.762
  165POPE  SM13 2053   4.326   2.014  10.097
  165POPE  SM14 2054   4.471   0.338  10.451
  165POPE  SM15 2055   4.275   2.046  10.049
  166POPG   GL1 2056  11.066  11.499  11.880
  166POPG   PH2 2057  10.741  11.469  11.979
  166POPG   GL3 2058  10.798  11.152  11.892
  166POPG   E14 2059  10.595  10.892  11.936
  166POPG   E25 2060  10.745  11.216  11.536
  166POPG   S16 2061  10.455  10.803  11.597
  166POPG   S17 2062  10.866  11.404  11.168
  166POPG   SD8 2063  10.488  10.966  11.307
  166POPG   SD9 2064  10.991  11.446  10.861
  166POPG  SD10 2065  10.482  11.175  11.071
  166POPG  SD11 2066  11.059  11.394  10.524
  166POPG  SM12 2067  10.425  11.116  10.750
  166POPG  SM13 2068  11.120  11.494  10.220
  166POPG  SM14 2069  10.423  10.980  10.434
  166POPG  SM15 2070  11.156  11.489  10.160
  167POPG   GL1 2071   2.195  16.475  12.187
  167POPG   PH2 2072   1.915  16.354  12.078
  167POPG   GL3 2073   1.709  16.398  11.807
  167POPG   E14 2074   1.464  16.209  11.691
  167POPG   E25 2075   1.654  16.743  11.668
  167POPG   S16 2076   1.433  16.342  11.286
  167POPG   S17 2077   1.499  16.777  11.293
  167POPG   SD8 2078   1.477  16.380  10.962
  167POPG   SD9 2079   1.435  16.951  11.015
  167POPG  SD10 2080   1.447  16.432  10.656
  167POPG  SD11 2081   1.494  17.047  10.725
  167POPG  SM12 2082   1.380  16.422  10.326
  167POPG  SM13 2083   1.492  16.890  10.427
  167POPG  SM14 2084   1.456  16.411   9.983
  167POPG  SM15 2085   1.507  16.944  10.336
  168POPG   GL1 2086   2.652   4.162  11.781
  168POPG   PH2 2087   2.928   3.930  11.741
  168POPG   GL3 2088   3.228   4.017  11.571
  168POPG   E14 2089   3.537   3.880  11.594
  168POPG   E25 2090   3.324   4.282  11.306
  168POPG   S16 2091   3.713   3.894  11.214
  168POPG   S17 2092   3.337   4.271  10.948
  168POPG   SD8 2093   3.959   4.016  11.062
  168POPG   SD9 2094   3.350   4.374  10.618
  168POPG  SD10 2095   4.091   4.136  10.753
  168POPG  SD11 2096   3.497   4.496  10.343
  168POPG  SM12 2097   3.954   4.200  10.432
  168POPG  SM13 2098   3.397   4.530  10.030
  168POPG  SM14 2099   3.809   4.333  10.154
  168POPG  SM15 2100   3.356   4.561   9.934
  169POPG   GL1 2101   3.561   4.892  11.380
  169POPG   PH2 2102   3.254   4.913  11.503
  169POPG   GL3 2103   2.994   5.140  11.434
  169POPG   E14 2104   2.857   5.329  11.672
  169POPG   E25 2105   2.904   5.321  11.100
  169POPG   S16 2106   2.613   5.574  11.470
  169POPG   S17 2107   3.082   5.677  10.981
  169POPG   SD8 2108   2.440   5.528  11.181
  169POPG   SD9 2109   3.147   5.996  10.840
  169POPG  SD10 2110   2.358   5.540  10.859
  169POPG  SD11 2111   3.168   6.073  10.531
  169POPG  SM12 2112   2.416   5.634  10.561
  169POPG  SM13 2113   3.253   6.340  10.305
  169POPG  SM14 2114   2.298   5.648  10.269
  169POPG  SM15 2115   3.273   6.409  10.220
  170POPG   GL1 2116   1.537  13.043  11.748
  170POPG   PH2 2117   1.600  12.791  11.876
  170POPG   GL3 2118   1.641  12.706  11.543
  170POPG   E14 2119   1.357  12.746  11.390
  170POPG   E25 2120   1.934  12.508  11.451
  170POPG   S16 2121   1.246  12.817  11.056
  170POPG   S17 2122   2.230  12.412  11.194
  170POPG   SD8 2123   1.036  13.063  10.948
  170POPG   SD9 2124   2.291  12.383  10.899
  170POPG  SD10 2125   0.760  13.173  10.779
  170POPG  SD11 2126   2.338  12.532  10.601
  170POPG  SM12 2127   0.687  13.205  10.438
  170POPG  SM13 2128   2.432  12.560  10.255
  170POPG  SM14 2129   0.539  13.340  10.175
  170POPG  SM15 2130   2.485  12.586  10.170
  171POPG   GL1 2131   2.120  15.512  11.977
  171POPG   PH2 2132   2.050  15.211  11.865
  171POPG   GL3 2133   2.263  15.042  11.661
  171POPG   E14 2134   2.500  14.874  11.807
  171POPG   E25 2135   2.239  15.186  11.302
  171POPG   S16 2136   2.769  14.713  11.566
  171POPG   S17 2137   2.206  15.563  11.128
  171POPG   SD8 2138   2.976  14.707  11.311
  171POPG   SD9 2139   2.278  15.884  11.067
  171POPG  SD10 2140   2.996  14.849  11.015
  171POPG  SD11 2141   2.275  16.103  10.840
  171POPG  SM12 2142   2.949  14.882  10.675
  171POPG  SM13 2143   2.333  16.181  10.510
  171POPG  SM14 2144   2.731  14.846  10.398
  171POPG  SM15 2145   2.288  16.130  10.430
  172POPG   GL1 2146  16.722  16.537  12.226
  172POPG   PH2 2147  16.658  16.864  12.159
  172POPG   GL3 2148  16.634  16.884  11.828
  172POPG   E14 2149  16.384  17.059  11.682
  172POPG   E25 2150  16.778  16.569  11.727
  172POPG   S16 2151  16.331  17.120  11.278
  172POPG   S17 2152  17.097  16.542  11.522
  172POPG   SD8 2153  16.255  17.275  11.005
  172POPG   SD9 2154  17.361  16.504  11.299
  172POPG  SD10 2155  16.355  17.440  10.746
  172POPG  SD11 2156  17.386  16.379  10.958
  172POPG  SM12 2157  16.595  17.665  10.613
  172POPG  SM13 2158  17.409  16.220  10.663
  172POPG  SM14 2159  16.669  17.915  10.354
  172POPG  SM15 2160  17.424  16.206  10.548
  173POPG   GL1 2161   0.959  14.920  12.269
  173POPG   PH2 2162   0.724  14.739  12.118
  173POPG   GL3 2163   0.728  14.704  11.786
  173POPG   E14 2164   1.060  14.721  11.762
  173POPG   E25 2165   0.506  14.738  11.493
  173POPG   S16 2166   1.230  14.905  11.517
  173POPG   S17 2167   0.497  14.798  11.130
  173POPG   SD8 2168   1.375  15.005  11.241
  173POPG   SD9 2169   0.458  14.861  10.832
  173POPG  SD10 2170   1.413  15.063  10.931
  173POPG  SD11 2171   0.475  14.985  10.524
  173POPG  SM12 2172   1.356  15.098  10.601
  173POPG  SM13 2173   0.280  14.984  10.257
  173POPG  SM14 2174   1.385  14.992  10.274
  173POPG  SM15 2175   0.324  15.007  10.166
  174POPG   GL1 2176   9.092   7.626  11.241
  174POPG   PH2 2177   9.220   7.637  11.562
  174POPG   GL3 2178   9.247   7.286  11.618
  174POPG   E14 2179   8.984   7.082  11.696
  174POPG   E25 2180   9.405   7.144  11.305
  174POPG   S16 2181   8.891   7.011  11.318
  174POPG   S17 2182   9.580   7.236  10.975
  174POPG   SD8 2183   9.046   7.232  11.125
  174POPG   SD9 2184   9.527   7.258  10.637
  174POPG  SD10 2185   9.138   7.365  10.826
  174POPG  SD11 2186   9.509   7.397  10.330
  174POPG  SM12 2187   9.130   7.289  10.514
  174POPG  SM13 2188   9.364   7.648  10.149
  174POPG  SM14 2189   9.104   7.235  10.194
  174POPG  SM15 2190   9.302   7.669  10.115
  175POPG   GL1 2191  16.896  14.494  12.337
  175POPG   PH2 2192  17.115  14.646  12.163
  175POPG   GL3 2193  17.132  14.590  11.833
  175POPG   E14 2194  17.324  14.794  11.678
  175POPG   E25 2195  17.125  14.376  11.514
  175POPG   S16 2196  17.306  14.916  11.300
  175POPG   S17 2197  17.224  14.451  11.147
  175POPG   SD8 2198  17.535  15.068  11.128
  175POPG   SD9 2199  17.138  14.671  10.906
  175POPG  SD10 2200  17.708  15.102  10.847
  175POPG  SD11 2201  16.963  14.781  10.622
  175POPG  SM12 2202  17.630  15.114  10.542
  175POPG  SM13 2203  16.809  14.775  10.342
  175POPG  SM14 2204  17.701  15.374  10.309
  175POPG  SM15 2205  16.783  14.749  10.274
  176POPG   GL1 2206   6.541   6.059  11.741
  176POPG   PH2 2207   6.527   5.786  11.932
  176POPG   GL3 2208   6.653   5.695  11.623
  176POPG   E14 2209   6.478   5.451  11.505
  176POPG   E25 2210   6.852   5.795  11.333
  176POPG   S16 2211   6.449   5.371  11.111
  176POPG   S17 2212   6.926   5.865  10.918
  176POPG   SD8 2213   6.352   5.439  10.800
  176POPG   SD9 2214   6.987   5.986  10.625
  176POPG  SD10 2215   6.174   5.335  10.512
  176POPG  SD11 2216   6.972   5.958  10.291
  176POPG  SM12 2217   6.159   5.059  10.281
  176POPG  SM13 2218   6.801   5.809  10.050
  176POPG  SM14 2219   6.134   4.826  10.057
  176POPG  SM15 2220   6.754   5.789   9.984
  177POPG   GL1 2221  16.723  14.674  11.995
  177POPG   PH2 2222  16.658  14.886  12.218
  177POPG   GL3 2223  16.490  15.116  12.017
  177POPG   E14 2224  16.310  15.384  12.048
  177POPG   E25 2225  16.286  14.885  11.840
  177POPG   S16 2226  16.223  15.416  11.668
  177POPG   S17 2227  16.132  14.703  11.512
  177POPG   SD8 2228  16.128  15.513  11.359
  177POPG   SD9 2229  16.090  14.535  11.248
  177POPG  SD10 2230  16.223  15.491  11.035
  177POPG  SD11 2231  15.991  14.517  10.911
  177POPG  SM12 2232  16.431  15.402  10.800
  177POPG  SM13 2233  15.915  14.522  10.630
  177POPG  SM14 2234  16.701  15.504  10.633
  177POPG  SM15 2235  15.899  14.590  10.533
  178POPG   GL1 2236   6.508   6.530  12.003
  178POPG   PH2 2237   6.779   6.570  11.814
  178POPG   GL3 2238   6.701   6.569  11.470
  178POPG   E14 2239   6.742   6.771  11.211
  178POPG   E25 2240   6.645   6.173  11.401
  178POPG   S16 2241   6.701   6.688  10.844
  178POPG   S17 2242   6.482   6.059  11.071
  178POPG   SD8 2243   6.650   6.390  10.750
  178POPG   SD9 2244   6.507   5.942  10.760
  178POPG  SD10 2245   6.585   6.296  10.477
  178POPG  SD11 2246   6.540   5.776  10.470
  178POPG  SM12 2247   6.662   6.349  10.154
  178POPG  SM13 2248   6.442   5.580  10.265
  178POPG  SM14 2249   6.673   6.273   9.821
  178POPG  SM15 2250   6.452   5.520  10.173
  179POPG   GL1 2251  15.417   0.524  12.118
  179POPG   PH2 2252  15.344   0.364  11.868
  179POPG   GL3 2253  15.078   0.487  11.696
  179POPG   E14 2254  14.977   0.790  11.642
  179POPG   E25 2255  15.089   0.336  11.345
  179POPG   S16 2256  14.566   0.874  11.615
  179POPG   S17 2257  14.889   0.513  11.024
  179POPG   SD8 2258  14.520   1.036  11.293
  179POPG   SD9 2259  14.778   0.612  10.747
  179POPG  SD10 2260  14.546   1.076  10.972
  179POPG  SD11 2261  14.705   0.646  10.415
  179POPG  SM12 2262  14.752   1.051  10.701
  179POPG  SM13 2263  14.748   0.656  10.076
  179POPG  SM14 2264  14.911   1.076  10.361
  179POPG  SM15 2265  14.800   0.602  10.010
  180POPG   GL1 2266   7.400   9.184  11.760
  180POPG   PH2 2267   7.691   9.431  11.750
  180POPG   GL3 2268   7.744   9.570  11.428
  180POPG   E14 2269   7.614   9.805  11.257
  180POPG   E25 2270   8.033   9.372  11.280
  180POPG   S16 2271   7.605   9.968  10.878
  180POPG   S17 2272   8.175   8.985  11.270
  180POPG   SD8 2273   7.422  10.203  10.725
  180POPG   SD9 2274   8.056   8.723  11.120
  180POPG  SD10 2275   7.318  10.468  10.527
  180POPG  SD11 2276   7.936   8.528  10.861
  180POPG  SM12 2277   7.474  10.621  10.262
  180POPG  SM13 2278   7.919   8.271  10.659
  180POPG  SM14 2279   7.540  10.697   9.941
  180POPG  SM15 2280   7.936   8.176  10.672
  181POPG   GL1 2281   4.131  11.690  11.642
  181POPG   PH2 2282   4.059  11.415  11.623
  181POPG   GL3 2283   4.378  11.359  11.491
  181POPG   E14 2284   4.556  11.099  11.538
  181POPG   E25 2285   4.451  11.623  11.260
  181POPG   S16 2286   4.665  11.199  11.170
  181POPG   S17 2287   4.274  11.700  10.904
  181POPG   SD8 2288   4.719  11.283  10.877
  181POPG   SD9 2289   4.344  11.791  10.611
  181POPG  SD10 2290   4.622  11.278  10.562
  181POPG  SD11 2291   4.549  11.728  10.333
  181POPG  SM12 2292   4.461  11.216  10.281
  181POPG  SM13 2293   4.793  11.584  10.212
  181POPG  SM14 2294   4.454  11.305   9.983
  181POPG  SM15 2295   4.910  11.552  10.165
  182POPG   GL1 2296   6.038  12.534  11.835
  182POPG   PH2 2297   6.249  12.331  11.701
  182POPG   GL3 2298   6.404  12.337  11.417
  182POPG   E14 2299   6.668  12.511  11.314
  182POPG   E25 2300   6.158  12.231  11.142
  182POPG   S16 2301   6.708  12.595  10.918
  182POPG   S17 2302   6.083  12.319  10.753
  182POPG   SD8 2303   6.639  12.600  10.574
  182POPG   SD9 2304   5.959  12.265  10.477
  182POPG  SD10 2305   6.702  12.663  10.248
  182POPG  SD11 2306   5.851  12.001  10.281
  182POPG  SM12 2307   6.905  12.673   9.995
  182POPG  SM13 2308   5.635  11.990  10.028
  182POPG  SM14 2309   6.936  12.667   9.648
  182POPG  SM15 2310   5.573  11.944   9.979
  183POPG   GL1 2311  10.615  11.699  11.665
  183POPG   PH2 2312  10.826  11.770  11.427
  183POPG   GL3 2313  11.090  11.887  11.590
  183POPG   E14 2314  11.378  11.720  11.593
  183POPG   E25 2315  11.156  12.244  11.446
  183POPG   S16 2316  11.350  11.311  11.465
  183POPG   S17 2317  11.090  12.429  11.119
  183POPG   SD8 2318  11.354  11.107  11.177
  183POPG   SD9 2319  11.085  12.436  10.793
  183POPG  SD10 2320  11.392  11.165  10.852
  183POPG  SD11 2321  10.957  12.497  10.486
  183POPG  SM12 2322  11.561  11.222  10.557
  183POPG  SM13 2323  11.056  12.469  10.186
  183POPG  SM14 2324  11.571  11.231  10.192
  183POPG  SM15 2325  11.013  12.433  10.119
  184POPG   GL1 2326   0.971  11.156  12.137
  184POPG   PH2 2327   1.116  11.246  11.880
  184POPG   GL3 2328   1.088  10.944  11.686
  184POPG   E14 2329   0.797  10.893  11.566
  184POPG   E25 2330   1.425  10.751  11.594
  184POPG   S16 2331   0.700  11.154  11.276
  184POPG   S17 2332   1.693  10.939  11.345
  184POPG   SD8 2333   0.929  11.393  11.239
  184POPG   SD9 2334   1.635  10.988  11.038
  184POPG  SD10 2335   1.057  11.548  10.963
  184POPG  SD11 2336   1.788  10.996  10.753
  184POPG  SM12 2337   1.047  11.547  10.649
  184POPG  SM13 2338   1.737  11.009  10.451
  184POPG  SM14 2339   1.143  11.804  10.437
  184POPG  SM15 2340   1.772  11.058  10.384
  185POPG   GL1 2341   5.703  16.103  12.311
  185POPG   PH2 2342   5.713  16.182  11.986
  185POPG   GL3 2343   5.461  16.346  11.821
  185POPG   E14 2344   5.477  16.658  11.701
  185POPG   E25 2345   5.406  16.250  11.467
  185POPG   S16 2346   5.343  16.642  11.314
  185POPG   S17 2347   5.325  16.014  11.193
  185POPG   SD8 2348   5.278  16.532  10.943
  185POPG   SD9 2349   5.326  15.929  10.906
  185POPG  SD10 2350   5.328  16.586  10.627
  185POPG  SD11 2351   5.164  15.900  10.582
  185POPG  SM12 2352   5.478  16.651  10.344
  185POPG  SM13 2353   5.148  15.712  10.321
  185POPG  SM14 2354   5.630  16.907  10.163
  185POPG  SM15 2355   5.153  15.667  10.233
  186POPG   GL1 2356  17.590   5.885  11.899
  186POPG   PH2 2357  17.477   5.848  11.609
  186POPG   GL3 2358  17.237   5.599  11.535
  186POPG   E14 2359  16.970   5.778  11.512
  186POPG   E25 2360  17.252   5.420  11.244
  186POPG   S16 2361  16.869   5.899  11.137
  186POPG   S17 2362  17.109   5.528  10.910
  186POPG   SD8 2363  16.661   6.024  10.839
  186POPG   SD9 2364  17.164   5.753  10.665
  186POPG  SD10 2365  16.771   6.029  10.510
  186POPG  SD11 2366  17.313   5.842  10.384
  186POPG  SM12 2367  16.896   5.867  10.247
  186POPG  SM13 2368  17.535   5.911  10.156
  186POPG  SM14 2369  16.962   5.767   9.938
  186POPG  SM15 2370  17.594   5.921  10.140
  187POPG   GL1 2371   9.241   4.409  12.247
  187POPG   PH2 2372   9.522   4.326  12.152
  187POPG   GL3 2373   9.394   4.388  11.828
  187POPG   E14 2374   9.561   4.661  11.734
  187POPG   E25 2375   9.269   4.191  11.514
  187POPG   S16 2376   9.626   4.680  11.347
  187POPG   S17 2377   9.255   4.270  11.149
  187POPG   SD8 2378   9.743   4.757  11.057
  187POPG   SD9 2379   9.421   4.285  10.873
  187POPG  SD10 2380   9.823   4.771  10.738
  187POPG  SD11 2381   9.632   4.321  10.618
  187POPG  SM12 2382   9.852   4.664  10.420
  187POPG  SM13 2383   9.977   4.188  10.622
  187POPG  SM14 2384   9.975   4.382  10.185
  187POPG  SM15 2385  10.061   4.164  10.642
  188POPG   GL1 2386  14.186  15.392  11.883
  188POPG   PH2 2387  14.064  15.133  11.762
  188POPG   GL3 2388  13.911  15.130  11.458
  188POPG   E14 2389  13.594  15.263  11.436
  188POPG   E25 2390  13.993  15.052  11.122
  188POPG   S16 2391  13.497  15.429  11.017
  188POPG   S17 2392  13.986  15.219  10.770
  188POPG   SD8 2393  13.366  15.507  10.717
  188POPG   SD9 2394  13.819  15.444  10.566
  188POPG  SD10 2395  13.267  15.634  10.439
  188POPG  SD11 2396  13.758  15.602  10.304
  188POPG  SM12 2397  13.159  15.872  10.203
  188POPG  SM13 2398  13.678  15.684   9.997
  188POPG  SM14 2399  13.083  15.886   9.872
  188POPG  SM15 2400  13.592  15.735   9.927
  189POPG   GL1 2401  14.769  15.465  12.188
  189POPG   PH2 2402  14.552  15.621  11.993
  189POPG   GL3 2403  14.689  15.889  11.828
  189POPG   E14 2404  14.807  16.204  11.833
  189POPG   E25 2405  14.630  15.755  11.498
  189POPG   S16 2406  14.840  16.405  11.497
  189POPG   S17 2407  14.750  15.540  11.181
  189POPG   SD8 2408  14.961  16.350  11.179
  189POPG   SD9 2409  14.818  15.390  10.908
  189POPG  SD10 2410  14.956  16.370  10.861
  189POPG  SD11 2411  14.692  15.344  10.633
  189POPG  SM12 2412  14.850  16.503  10.578
  189POPG  SM13 2413  14.602  15.420  10.340
  189POPG  SM14 2414  14.647  16.608  10.336
  189POPG  SM15 2415  14.528  15.424  10.274
  190POPG   GL1 2416   3.143  14.276  11.503
  190POPG   PH2 2417   3.137  14.350  11.832
  190POPG   GL3 2418   3.184  14.695  11.836
  190POPG   E14 2419   3.374  14.807  11.597
  190POPG   E25 2420   2.966  14.980  11.898
  190POPG   S16 2421   3.444  15.046  11.347
  190POPG   S17 2422   2.821  15.180  11.573
  190POPG   SD8 2423   3.389  15.293  11.174
  190POPG   SD9 2424   2.722  15.108  11.274
  190POPG  SD10 2425   3.157  15.431  10.979
  190POPG  SD11 2426   2.543  15.148  10.982
  190POPG  SM12 2427   2.966  15.395  10.677
  190POPG  SM13 2428   2.468  15.155  10.665
  190POPG  SM14 2429   2.954  15.408  10.339
  190POPG  SM15 2430   2.492  15.200  10.597
  191POPG   GL1 2431   9.389   6.983  11.898
  191POPG   PH2 2432   9.590   7.240  11.863
  191POPG   GL3 2433   9.781   7.332  11.601
  191POPG   E14 2434  10.069   7.515  11.653
  191POPG   E25 2435   9.534   7.492  11.366
  191POPG   S16 2436  10.297   7.678  11.359
  191POPG   S17 2437   9.477   7.699  10.998
  191POPG   SD8 2438  10.479   7.920  11.156
  191POPG   SD9 2439   9.321   7.792  10.710
  191POPG  SD10 2440  10.528   7.974  10.823
  191POPG  SD11 2441   9.217   7.957  10.450
  191POPG  SM12 2442  10.465   7.878  10.548
  191POPG  SM13 2443   9.135   8.257  10.293
  191POPG  SM14 2444  10.310   7.939  10.281
  191POPG  SM15 2445   9.085   8.319  10.246
  192POPG   GL1 2446   2.020  14.784  11.909
  192POPG   PH2 2447   1.887  14.483  11.929
  192POPG   GL3 2448   1.895  14.537  11.608
  192POPG   E14 2449   1.914  14.299  11.385
  192POPG   E25 2450   2.265  14.562  11.588
  192POPG   S16 2451   1.952  14.400  10.986
  192POPG   S17 2452   2.474  14.650  11.187
  192POPG   SD8 2453   1.758  14.585  10.762
  192POPG   SD9 2454   2.658  14.566  10.913
  192POPG  SD10 2455   1.805  14.755  10.475
  192POPG  SD11 2456   2.735  14.483  10.580
  192POPG  SM12 2457   1.925  14.799  10.200
  192POPG  SM13 2458   2.996  14.389  10.472
  192POPG  SM14 2459   2.023  14.769   9.863
  192POPG  SM15 2460   3.057  14.352  10.413
  193POPG   GL1 2461  14.278   3.430  12.274
  193POPG   PH2 2462  14.326   3.361  11.962
  193POPG   GL3 2463  14.390   3.624  11.741
  193POPG   E14 2464  14.708   3.638  11.632
  193POPG   E25 2465  14.255   3.581  11.413
  193POPG   S16 2466  14.819   3.775  11.265
  193POPG   S17 2467  14.094   3.741  11.088
  193POPG   SD8 2468  14.599   3.712  11.031
  193POPG   SD9 2469  13.941   3.816  10.791
  193POPG  SD10 2470  14.611   3.704  10.689
  193POPG  SD11 2471  13.833   3.659  10.523
  193POPG  SM12 2472  14.731   3.755  10.397
  193POPG  SM13 2473  13.884   3.555  10.220
  193POPG  SM14 2474  14.762   3.743  10.052
  193POPG  SM15 2475  13.845   3.518  10.139
  194POPG   GL1 2476  15.633   7.961  11.708
  194POPG   PH2 2477  15.953   7.983  11.597
  194POPG   GL3 2478  15.878   7.732  11.376
  194POPG   E14 2479  15.871   7.400  11.413
  194POPG   E25 2480  15.530   7.891  11.247
  194POPG   S16 2481  15.887   7.153  11.101
  194POPG   S17 2482  15.285   8.027  10.935
  194POPG   SD8 2483  16.024   6.869  10.938
  194POPG   SD9 2484  15.219   8.212  10.652
  194POPG  SD10 2485  16.101   6.647  10.675
  194POPG  SD11 2486  15.191   8.460  10.450
  194POPG  SM12 2487  16.067   6.543  10.342
  194POPG  SM13 2488  15.188   8.767  10.347
  194POPG  SM14 2489  15.878   6.519  10.031
  194POPG  SM15 2490  15.119   8.861  10.333
  195POPG   GL1 2491   8.185  14.623  12.026
  195POPG   PH2 2492   8.258  14.332  11.877
  195POPG   GL3 2493   8.345  14.386  11.529
  195POPG   E14 2494   8.118  14.612  11.481
  195POPG   E25 2495   8.333  14.074  11.364
  195POPG   S16 2496   7.892  14.464  11.210
  195POPG   S17 2497   8.413  13.707  11.264
  195POPG   SD8 2498   7.805  14.330  10.906
  195POPG   SD9 2499   8.444  13.595  10.929
  195POPG  SD10 2500   7.893  14.121  10.661
  195POPG  SD11 2501   8.517  13.478  10.628
  195POPG  SM12 2502   8.051  14.097  10.347
  195POPG  SM13 2503   8.641  13.482  10.338
  195POPG  SM14 2504   8.200  14.314  10.188
  195POPG  SM15 2505   8.703  13.456  10.257
  196POPG   GL1 2506   6.503  10.720  12.132
  196POPG   PH2 2507   6.265  10.697  11.967
  196POPG   GL3 2508   6.225  10.671  11.625
  196POPG   E14 2509   6.161  10.964  11.512
  196POPG   E25 2510   6.368  10.440  11.385
  196POPG   S16 2511   6.153  11.031  11.094
  196POPG   S17 2512   6.407  10.361  10.998
  196POPG   SD8 2513   6.153  10.846  10.811
  196POPG   SD9 2514   6.397  10.195  10.711
  196POPG  SD10 2515   5.945  10.787  10.556
  196POPG  SD11 2516   6.352  10.222  10.380
  196POPG  SM12 2517   5.895  10.806  10.229
  196POPG  SM13 2518   6.382  10.126  10.056
  196POPG  SM14 2519   5.833  10.950   9.944
  196POPG  SM15 2520   6.399  10.099   9.970
  197POPG   GL1 2521   0.645   8.479  11.982
  197POPG   PH2 2522   0.724   8.241  11.727
  197POPG   GL3 2523   0.451   8.166  11.585
  197POPG   E14 2524   0.235   7.950  11.681
  197POPG   E25 2525   0.329   8.067  11.259
  197POPG   S16 2526   0.103   7.705  11.394
  197POPG   S17 2527   0.068   8.149  11.008
  197POPG   SD8 2528  -0.058   7.623  11.102
  197POPG   SD9 2529  -0.012   8.035  10.720
  197POPG  SD10 2530   0.012   7.576  10.762
  197POPG  SD11 2531  -0.099   8.017  10.418
  197POPG  SM12 2532   0.202   7.648  10.482
  197POPG  SM13 2533  -0.099   7.915  10.116
  197POPG  SM14 2534   0.364   7.538  10.222
  197POPG  SM15 2535  -0.043   7.909  10.045
  198POPG   GL1 2536   6.684  10.558  11.832
  198POPG   PH2 2537   6.857  10.296  11.838
  198POPG   GL3 2538   7.125  10.364  11.642
  198POPG   E14 2539   7.169  10.121  11.417
  198POPG   E25 2540   6.963  10.635  11.464
  198POPG   S16 2541   6.930  10.145  11.102
  198POPG   S17 2542   7.040  10.588  11.069
  198POPG   SD8 2543   6.818  10.253  10.786
  198POPG   SD9 2544   6.996  10.592  10.731
  198POPG  SD10 2545   6.865  10.312  10.470
  198POPG  SD11 2546   6.990  10.757  10.405
  198POPG  SM12 2547   6.815  10.412  10.186
  198POPG  SM13 2548   7.052  10.922  10.125
  198POPG  SM14 2549   6.707  10.618   9.928
  198POPG  SM15 2550   7.054  10.971  10.090
  199POPG   GL1 2551   6.661   2.247  11.866
  199POPG   PH2 2552   6.642   2.554  11.956
  199POPG   GL3 2553   6.579   2.803  11.713
  199POPG   E14 2554   6.593   3.128  11.719
  199POPG   E25 2555   6.411   2.630  11.441
  199POPG   S16 2556   6.751   3.413  11.573
  199POPG   S17 2557   6.452   2.581  11.029
  199POPG   SD8 2558   7.009   3.505  11.340
  199POPG   SD9 2559   6.601   2.298  10.930
  199POPG  SD10 2560   7.058   3.448  11.007
  199POPG  SD11 2561   6.801   2.151  10.707
  199POPG  SM12 2562   6.902   3.264  10.783
  199POPG  SM13 2563   6.953   2.161  10.411
  199POPG  SM14 2564   6.782   3.110  10.514
  199POPG  SM15 2565   7.004   2.151  10.340
  200POPG   GL1 2566  17.360   6.257  11.472
  200POPG   PH2 2567  17.696   6.257  11.510
  200POPG   GL3 2568  17.785   6.002  11.326
  200POPG   E14 2569  18.046   6.029  11.147
  200POPG   E25 2570  17.605   5.781  11.135
  200POPG   S16 2571  18.367   5.852  11.027
  200POPG   S17 2572  17.597   5.873  10.748
  200POPG   SD8 2573  18.507   5.662  10.739
  200POPG   SD9 2574  17.596   6.233  10.597
  200POPG  SD10 2575  18.459   5.611  10.424
  200POPG  SD11 2576  17.641   6.460  10.337
  200POPG  SM12 2577  18.245   5.672  10.182
  200POPG  SM13 2578  17.728   6.752  10.222
  200POPG  SM14 2579  18.008   5.552   9.989
  200POPG  SM15 2580  17.707   6.855  10.269
  201POPG   GL1 2581   4.051   6.051  12.083
  201POPG   PH2 2582   4.081   5.885  11.764
  201POPG   GL3 2583   4.042   6.014  11.432
  201POPG   E14 2584   4.279   6.148  11.243
  201POPG   E25 2585   3.759   5.889  11.273
  201POPG   S16 2586   4.114   6.134  10.878
  201POPG   S17 2587   3.680   5.980  10.859
  201POPG   SD8 2588   4.119   6.187  10.538
  201POPG   SD9 2589   3.622   5.927  10.550
  201POPG  SD10 2590   3.970   6.162  10.255
  201POPG  SD11 2591   3.846   5.738  10.402
  201POPG  SM12 2592   3.715   6.123  10.055
  201POPG  SM13 2593   3.880   5.719  10.078
  201POPG  SM14 2594   3.407   5.962   9.993
  201POPG  SM15 2595   3.816   5.647   9.975
  202POPG   GL1 2596  10.503  16.588  11.689
  202POPG   PH2 2597  10.812  16.511  11.689
  202POPG   GL3 2598  10.890  16.395  11.380
  202POPG   E14 2599  11.024  16.100  11.331
  202POPG   E25 2600  10.769  16.207  11.090
  202POPG   S16 2601  11.080  15.860  11.034
  202POPG   S17 2602  10.432  16.393  10.887
  202POPG   SD8 2603  11.333  15.771  10.901
  202POPG   SD9 2604  10.255  16.532  10.647
  202POPG  SD10 2605  11.559  15.687  10.693
  202POPG  SD11 2606  10.245  16.506  10.286
  202POPG  SM12 2607  11.535  15.510  10.420
  202POPG  SM13 2608  10.222  16.549   9.979
  202POPG  SM14 2609  11.409  15.330  10.149
  202POPG  SM15 2610  10.168  16.603   9.929
  203POPG   GL1 2611   9.883   2.616  11.958
  203POPG   PH2 2612   9.769   2.331  12.104
  203POPG   GL3 2613   9.852   2.161  11.807
  203POPG   E14 2614   9.680   1.874  11.717
  203POPG   E25 2615  10.035   2.304  11.538
  203POPG   S16 2616   9.710   1.539  11.514
  203POPG   S17 2617  10.265   2.256  11.177
  203POPG   SD8 2618   9.851   1.351  11.284
  203POPG   SD9 2619  10.397   2.339  10.878
  203POPG  SD10 2620   9.906   1.258  10.979
  203POPG  SD11 2621  10.560   2.315  10.583
  203POPG  SM12 2622   9.819   1.315  10.651
  203POPG  SM13 2623  10.752   2.353  10.307
  203POPG  SM14 2624   9.557   1.447  10.434
  203POPG  SM15 2625  10.821   2.297  10.247
  204POPG   GL1 2626   1.776   5.690  11.875
  204POPG   PH2 2627   1.457   5.696  11.871
  204POPG   GL3 2628   1.265   5.711  11.604
  204POPG   E14 2629   1.075   5.957  11.486
  204POPG   E25 2630   1.370   5.453  11.373
  204POPG   S16 2631   1.062   6.303  11.323
  204POPG   S17 2632   1.388   5.196  11.101
  204POPG   SD8 2633   0.832   6.495  11.161
  204POPG   SD9 2634   1.308   4.957  10.915
  204POPG  SD10 2635   0.709   6.687  10.896
  204POPG  SD11 2636   1.073   5.065  10.700
  204POPG  SM12 2637   0.673   6.624  10.590
  204POPG  SM13 2638   0.959   5.311  10.507
  204POPG  SM14 2639   0.644   6.605  10.262
  204POPG  SM15 2640   0.911   5.395  10.512
  205POPG   GL1 2641  15.310  10.132  12.008
  205POPG   PH2 2642  15.458  10.369  11.901
  205POPG   GL3 2643  15.509  10.396  11.586
  205POPG   E14 2644  15.819  10.428  11.446
  205POPG   E25 2645  15.240  10.231  11.394
  205POPG   S16 2646  16.000  10.505  11.014
  205POPG   S17 2647  14.942  10.407  11.199
  205POPG   SD8 2648  16.182  10.469  10.760
  205POPG   SD9 2649  14.800  10.694  11.134
  205POPG  SD10 2650  16.381  10.549  10.505
  205POPG  SD11 2651  14.538  10.880  10.951
  205POPG  SM12 2652  16.548  10.834  10.397
  205POPG  SM13 2653  14.399  10.973  10.648
  205POPG  SM14 2654  16.442  11.149  10.290
  205POPG  SM15 2655  14.347  11.022  10.564
  206POPG   GL1 2656   9.222   5.810  12.048
  206POPG   PH2 2657   9.156   5.604  11.835
  206POPG   GL3 2658   8.812   5.553  11.766
  206POPG   E14 2659   8.612   5.286  11.778
  206POPG   E25 2660   8.670   5.719  11.481
  206POPG   S16 2661   8.538   5.017  11.448
  206POPG   S17 2662   8.477   5.746  11.097
  206POPG   SD8 2663   8.531   4.775  11.192
  206POPG   SD9 2664   8.436   5.664  10.765
  206POPG  SD10 2665   8.366   4.759  10.895
  206POPG  SD11 2666   8.562   5.466  10.534
  206POPG  SM12 2667   8.251   4.880  10.602
  206POPG  SM13 2668   8.717   5.333  10.264
  206POPG  SM14 2669   8.336   4.974  10.288
  206POPG  SM15 2670   8.729   5.344  10.178
  207POPG   GL1 2671  13.365   8.337  12.064
  207POPG   PH2 2672  13.134   8.101  12.047
  207POPG   GL3 2673  13.000   7.894  11.774
  207POPG   E14 2674  12.670   7.783  11.828
  207POPG   E25 2675  13.204   7.714  11.535
  207POPG   S16 2676  12.649   7.824  11.486
  207POPG   S17 2677  13.356   7.730  11.168
  207POPG   SD8 2678  12.475   7.651  11.247
  207POPG   SD9 2679  13.227   7.764  10.864
  207POPG  SD10 2680  12.461   7.399  11.033
  207POPG  SD11 2681  12.944   7.686  10.675
  207POPG  SM12 2682  12.597   7.312  10.694
  207POPG  SM13 2683  12.838   7.837  10.392
  207POPG  SM14 2684  12.708   7.377  10.378
  207POPG  SM15 2685  12.852   7.899  10.314
  208POPG   GL1 2686   6.653   4.942  11.890
  208POPG   PH2 2687   6.793   4.673  12.026
  208POPG   GL3 2688   6.963   4.509  11.777
  208POPG   E14 2689   6.741   4.310  11.613
  208POPG   E25 2690   7.157   4.826  11.696
  208POPG   S16 2691   6.422   4.310  11.366
  208POPG   S17 2692   7.181   4.810  11.262
  208POPG   SD8 2693   6.250   4.320  11.093
  208POPG   SD9 2694   7.294   4.833  10.951
  208POPG  SD10 2695   6.271   4.471  10.792
  208POPG  SD11 2696   7.306   4.942  10.601
  208POPG  SM12 2697   6.309   4.503  10.463
  208POPG  SM13 2698   7.197   4.959  10.259
  208POPG  SM14 2699   6.319   4.426  10.116
  208POPG  SM15 2700   7.174   4.957  10.173
  209POPG   GL1 2701  11.191   4.005  12.107
  209POPG   PH2 2702  11.272   3.707  12.048
  209POPG   GL3 2703  11.010   3.522  11.908
  209POPG   E14 2704  10.990   3.191  11.938
  209POPG   E25 2705  10.845   3.620  11.602
  209POPG   S16 2706  11.142   3.002  11.618
  209POPG   S17 2707  11.010   3.559  11.255
  209POPG   SD8 2708  11.270   2.927  11.312
  209POPG   SD9 2709  11.071   3.648  10.972
  209POPG  SD10 2710  11.335   2.771  11.031
  209POPG  SD11 2711  11.081   3.657  10.640
  209POPG  SM12 2712  11.201   2.675  10.734
  209POPG  SM13 2713  11.120   3.793  10.342
  209POPG  SM14 2714  11.205   2.615  10.397
  209POPG  SM15 2715  11.192   3.770  10.248
  210POPG   GL1 2716   7.852   2.681  12.076
  210POPG   PH2 2717   8.172   2.623  12.158
  210POPG   GL3 2718   8.271   2.585  11.810
  210POPG   E14 2719   8.395   2.849  11.654
  210POPG   E25 2720   8.038   2.426  11.561
  210POPG   S16 2721   8.307   3.047  11.342
  210POPG   S17 2722   7.942   2.569  11.189
  210POPG   SD8 2723   8.152   3.128  11.047
  210POPG   SD9 2724   7.836   2.790  10.927
  210POPG  SD10 2725   8.052   3.301  10.795
  210POPG  SD11 2726   7.729   2.849  10.613
  210POPG  SM12 2727   7.976   3.503  10.562
  210POPG  SM13 2728   7.623   3.058  10.376
  210POPG  SM14 2729   8.003   3.392  10.233
  210POPG  SM15 2730   7.635   3.106  10.300
  211POPG   GL1 2731  17.231  17.044  12.227
  211POPG   PH2 2732  17.084  17.022  11.917
  211POPG   GL3 2733  17.284  16.747  11.962
  211POPG   E14 2734  17.168  16.444  11.986
  211POPG   E25 2735  17.391  16.961  11.656
  211POPG   S16 2736  17.075  16.146  11.675
  211POPG   S17 2737  17.309  16.969  11.270
  211POPG   SD8 2738  17.044  16.038  11.384
  211POPG   SD9 2739  17.193  17.046  10.970
  211POPG  SD10 2740  16.958  16.071  11.064
  211POPG  SD11 2741  17.180  16.986  10.639
  211POPG  SM12 2742  16.834  16.061  10.753
  211POPG  SM13 2743  17.235  16.904  10.319
  211POPG  SM14 2744  16.701  15.994  10.430
  211POPG  SM15 2745  17.312  16.842  10.307
  212POPG   GL1 2746   5.574   3.476  12.088
  212POPG   PH2 2747   5.385   3.707  11.877
  212POPG   GL3 2748   5.280   3.544  11.593
  212POPG   E14 2749   5.516   3.485  11.350
  212POPG   E25 2750   4.894   3.600  11.614
  212POPG   S16 2751   5.744   3.697  11.090
  212POPG   S17 2752   4.650   3.784  11.378
  212POPG   SD8 2753   5.757   4.031  11.054
  212POPG   SD9 2754   4.540   3.800  11.050
  212POPG  SD10 2755   5.812   4.190  10.764
  212POPG  SD11 2756   4.434   3.770  10.734
  212POPG  SM12 2757   5.902   4.144  10.446
  212POPG  SM13 2758   4.373   3.820  10.415
  212POPG  SM14 2759   5.894   4.202  10.099
  212POPG  SM15 2760   4.401   3.865  10.357
  213POPG   GL1 2761  15.142   7.060  12.036
  213POPG   PH2 2762  14.849   7.160  11.939
  213POPG   GL3 2763  14.927   7.369  11.653
  213POPG   E14 2764  15.241   7.341  11.564
  213POPG   E25 2765  14.748   7.334  11.364
  213POPG   S16 2766  15.443   7.469  11.181
  213POPG   S17 2767  15.029   7.401  11.094
  213POPG   SD8 2768  15.644   7.653  10.961
  213POPG   SD9 2769  15.163   7.506  10.788
  213POPG  SD10 2770  15.619   7.824  10.700
  213POPG  SD11 2771  15.030   7.703  10.523
  213POPG  SM12 2772  15.503   8.012  10.441
  213POPG  SM13 2773  15.013   7.807  10.168
  213POPG  SM14 2774  15.484   8.138  10.142
  213POPG  SM15 2775  15.071   7.771  10.092
  214POPG   GL1 2776   8.946  14.720  11.795
  214POPG   PH2 2777   9.189  14.910  11.818
  214POPG   GL3 2778   9.172  15.001  11.479
  214POPG   E14 2779   9.365  14.775  11.321
  214POPG   E25 2780   8.858  15.155  11.408
  214POPG   S16 2781   9.634  14.792  11.024
  214POPG   S17 2782   8.800  15.393  11.057
  214POPG   SD8 2783   9.781  14.824  10.755
  214POPG   SD9 2784   8.885  15.398  10.759
  214POPG  SD10 2785   9.859  14.799  10.432
  214POPG  SD11 2786   8.920  15.448  10.417
  214POPG  SM12 2787   9.746  14.803  10.135
  214POPG  SM13 2788   9.057  15.616  10.154
  214POPG  SM14 2789   9.587  14.736   9.817
  214POPG  SM15 2790   9.102  15.676  10.069
  215POPG   GL1 2791   8.514   1.117  12.158
  215POPG   PH2 2792   8.534   1.448  12.045
  215POPG   GL3 2793   8.464   1.442  11.711
  215POPG   E14 2794   8.248   1.691  11.595
  215POPG   E25 2795   8.648   1.219  11.498
  215POPG   S16 2796   8.234   1.939  11.266
  215POPG   S17 2797   8.627   0.993  11.167
  215POPG   SD8 2798   8.224   2.169  11.012
  215POPG   SD9 2799   8.569   0.748  10.944
  215POPG  SD10 2800   8.283   2.313  10.729
  215POPG  SD11 2801   8.580   0.648  10.628
  215POPG  SM12 2802   8.231   2.617  10.554
  215POPG  SM13 2803   8.557   0.662  10.293
  215POPG  SM14 2804   8.132   2.917  10.461
  215POPG  SM15 2805   8.548   0.626  10.203
  216POPG   GL1 2806   7.485   3.038  12.283
  216POPG   PH2 2807   7.529   2.910  11.993
  216POPG   GL3 2808   7.220   2.803  11.906
  216POPG   E14 2809   7.071   3.014  11.700
  216POPG   E25 2810   7.432   2.530  11.780
  216POPG   S16 2811   7.016   3.022  11.314
  216POPG   S17 2812   7.497   2.475  11.435
  216POPG   SD8 2813   6.680   2.990  11.161
  216POPG   SD9 2814   7.487   2.457  11.128
  216POPG  SD10 2815   6.455   2.993  10.934
  216POPG  SD11 2816   7.487   2.448  10.785
  216POPG  SM12 2817   6.444   2.850  10.608
  216POPG  SM13 2818   7.401   2.567  10.479
  216POPG  SM14 2819   6.431   2.754  10.279
  216POPG  SM15 2820   7.409   2.627  10.411
  217POPG   GL1 2821  13.231  12.845  12.052
  217POPG   PH2 2822  12.898  12.866  12.056
  217POPG   GL3 2823  12.899  12.867  11.679
  217POPG   E14 2824  12.995  13.124  11.501
  217POPG   E25 2825  12.866  12.560  11.442
  217POPG   S16 2826  13.068  13.212  11.140
  217POPG   S17 2827  12.726  12.659  11.090
  217POPG   SD8 2828  13.062  13.106  10.800
  217POPG   SD9 2829  12.649  12.805  10.811
  217POPG  SD10 2830  13.093  13.163  10.510
  217POPG  SD11 2831  12.722  12.824  10.496
  217POPG  SM12 2832  13.171  13.321  10.217
  217POPG  SM13 2833  12.773  12.864  10.168
  217POPG  SM14 2834  13.380  13.323   9.943
  217POPG  SM15 2835  12.747  12.830  10.078
  218POPG   GL1 2836   4.147  10.456  12.120
  218POPG   PH2 2837   4.068  10.753  11.981
  218POPG   GL3 2838   3.963  10.632  11.696
  218POPG   E14 2839   3.653  10.631  11.557
  218POPG   E25 2840   4.155  10.826  11.422
  218POPG   S16 2841   3.585  10.477  11.203
  218POPG   S17 2842   4.034  11.191  11.200
  218POPG   SD8 2843   3.510  10.601  10.929
  218POPG   SD9 2844   4.032  11.254  10.875
  218POPG  SD10 2845   3.518  10.759  10.637
  218POPG  SD11 2846   4.154  11.444  10.613
  218POPG  SM12 2847   3.663  10.799  10.365
  218POPG  SM13 2848   3.974  11.562  10.372
  218POPG  SM14 2849   3.728  10.766  10.038
  218POPG  SM15 2850   3.958  11.598  10.259
  219POPG   GL1 2851  11.861  18.273  12.194
  219POPG   PH2 2852  12.046  17.993  12.210
  219POPG   GL3 2853  12.093  17.909  11.866
  219POPG   E14 2854  12.427  17.858  11.770
  219POPG   E25 2855  11.899  18.147  11.655
  219POPG   S16 2856  12.535  18.110  11.427
  219POPG   S17 2857  11.635  18.094  11.372
  219POPG   SD8 2858  12.559  18.246  11.142
  219POPG   SD9 2859  11.550  18.013  11.045
  219POPG  SD10 2860  12.632  18.138  10.852
  219POPG  SD11 2861  11.561  17.973  10.746
  219POPG  SM12 2862  12.583  18.173  10.517
  219POPG  SM13 2863  11.641  17.894  10.428
  219POPG  SM14 2864  12.546  18.346  10.211
  219POPG  SM15 2865  11.623  17.876  10.326
  220POPG   GL1 2866  17.276   3.630  11.599
  220POPG   PH2 2867  17.187   3.339  11.706
  220POPG   GL3 2868  17.212   3.052  11.502
  220POPG   E14 2869  17.464   2.850  11.581
  220POPG   E25 2870  17.169   2.985  11.152
  220POPG   S16 2871  17.657   2.754  11.203
  220POPG   S17 2872  16.928   3.118  10.868
  220POPG   SD8 2873  17.794   2.871  10.927
  220POPG   SD9 2874  16.868   3.279  10.600
  220POPG  SD10 2875  17.845   2.858  10.614
  220POPG  SD11 2876  16.722   3.447  10.389
  220POPG  SM12 2877  17.772   2.739  10.319
  220POPG  SM13 2878  16.887   3.550  10.121
  220POPG  SM14 2879  17.497   2.703  10.057
  220POPG  SM15 2880  16.917   3.534  10.012
  221POPG   GL1 2881   2.515   7.909   7.770
  221POPG   PH2 2882   2.230   7.985   7.868
  221POPG   GL3 2883   2.216   7.869   8.210
  221POPG   E14 2884   2.511   7.731   8.181
  221POPG   E25 2885   1.952   7.638   8.304
  221POPG   S16 2886   2.594   7.631   8.580
  221POPG   S17 2887   1.768   7.247   8.369
  221POPG   SD8 2888   2.733   7.646   8.899
  221POPG   SD9 2889   1.833   7.033   8.632
  221POPG  SD10 2890   2.851   7.546   9.189
  221POPG  SD11 2891   1.763   7.025   8.986
  221POPG  SM12 2892   2.664   7.524   9.472
  221POPG  SM13 2893   1.732   7.113   9.302
  221POPG  SM14 2894   2.657   7.737   9.725
  221POPG  SM15 2895   1.783   7.123   9.347
  222POPG   GL1 2896  17.410  11.595   7.898
  222POPG   PH2 2897  17.408  11.403   8.160
  222POPG   GL3 2898  17.080  11.372   8.297
  222POPG   E14 2899  16.951  11.538   8.548
  222POPG   E25 2900  17.096  11.042   8.449
  222POPG   S16 2901  16.861  11.620   8.925
  222POPG   S17 2902  17.112  11.054   8.839
  222POPG   SD8 2903  17.007  11.730   9.212
  222POPG   SD9 2904  17.144  10.906   9.145
  222POPG  SD10 2905  17.176  11.693   9.481
  222POPG  SD11 2906  17.189  10.621   9.267
  222POPG  SM12 2907  17.313  11.481   9.733
  222POPG  SM13 2908  17.287  10.489   9.561
  222POPG  SM14 2909  17.358  11.269   9.951
  222POPG  SM15 2910  17.319  10.517   9.630
  223POPG   GL1 2911  17.789   1.188   7.970
  223POPG   PH2 2912  17.473   1.137   7.995
  223POPG   GL3 2913  17.361   1.063   8.293
  223POPG   E14 2914  17.654   1.205   8.366
  223POPG   E25 2915  17.066   1.197   8.376
  223POPG   S16 2916  17.687   1.172   8.744
  223POPG   S17 2917  17.059   1.345   8.784
  223POPG   SD8 2918  17.966   1.140   8.906
  223POPG   SD9 2919  17.016   1.471   9.095
  223POPG  SD10 2920  18.178   1.228   9.141
  223POPG  SD11 2921  17.181   1.498   9.402
  223POPG  SM12 2922  18.255   1.430   9.401
  223POPG  SM13 2923  17.243   1.558   9.727
  223POPG  SM14 2924  18.351   1.608   9.642
  223POPG  SM15 2925  17.167   1.612   9.741
  224POPG   GL1 2926   7.451   1.058   8.318
  224POPG   PH2 2927   7.210   0.890   8.312
  224POPG   GL3 2928   7.208   0.552   8.375
  224POPG   E14 2929   6.910   0.428   8.385
  224POPG   E25 2930   7.387   0.498   8.686
  224POPG   S16 2931   6.819   0.449   8.753
  224POPG   S17 2932   7.575   0.649   8.963
  224POPG   SD8 2933   6.686   0.729   8.925
  224POPG   SD9 2934   7.696   0.816   9.194
  224POPG  SD10 2935   6.691   0.962   9.174
  224POPG  SD11 2936   7.820   0.911   9.490
  224POPG  SM12 2937   6.633   0.915   9.510
  224POPG  SM13 2938   7.784   1.108   9.764
  224POPG  SM14 2939   6.627   0.722   9.800
  224POPG  SM15 2940   7.793   1.106   9.833
  225POPG   GL1 2941   0.489  16.063   7.906
  225POPG   PH2 2942   0.270  15.872   8.050
  225POPG   GL3 2943   0.337  15.664   8.344
  225POPG   E14 2944   0.134  15.425   8.458
  225POPG   E25 2945   0.462  15.831   8.606
  225POPG   S16 2946  -0.047  15.417   8.825
  225POPG   S17 2947   0.810  15.823   8.854
  225POPG   SD8 2948  -0.096  15.426   9.154
  225POPG   SD9 2949   1.076  15.737   9.088
  225POPG  SD10 2950  -0.033  15.333   9.455
  225POPG  SD11 2951   1.224  15.794   9.352
  225POPG  SM12 2952   0.092  15.119   9.668
  225POPG  SM13 2953   1.177  15.952   9.637
  225POPG  SM14 2954   0.276  14.829   9.708
  225POPG  SM15 2955   1.190  15.948   9.760
  226POPG   GL1 2956   9.142   9.564   8.193
  226POPG   PH2 2957   9.458   9.657   8.147
  226POPG   GL3 2958   9.599   9.366   8.267
  226POPG   E14 2959   9.875   9.278   8.436
  226POPG   E25 2960   9.384   9.101   8.368
  226POPG   S16 2961  10.073   9.483   8.637
  226POPG   S17 2962   9.444   9.097   8.778
  226POPG   SD8 2963  10.271   9.553   8.917
  226POPG   SD9 2964   9.753   9.114   8.885
  226POPG  SD10 2965  10.435   9.524   9.167
  226POPG  SD11 2966   9.977   9.273   9.095
  226POPG  SM12 2967  10.582   9.398   9.429
  226POPG  SM13 2968  10.007   9.266   9.420
  226POPG  SM14 2969  10.571   9.419   9.759
  226POPG  SM15 2970   9.972   9.259   9.484
  227POPG   GL1 2971   9.825   5.464   7.941
  227POPG   PH2 2972   9.677   5.260   8.175
  227POPG   GL3 2973   9.929   5.421   8.356
  227POPG   E14 2974   9.920   5.748   8.446
  227POPG   E25 2975   9.932   5.188   8.632
  227POPG   S16 2976   9.859   5.760   8.861
  227POPG   S17 2977   9.915   5.283   8.996
  227POPG   SD8 2978   9.843   6.017   9.067
  227POPG   SD9 2979  10.104   5.128   9.196
  227POPG  SD10 2980   9.748   6.151   9.354
  227POPG  SD11 2981  10.000   5.070   9.505
  227POPG  SM12 2982   9.630   6.141   9.660
  227POPG  SM13 2983   9.977   4.925   9.816
  227POPG  SM14 2984   9.377   6.051   9.805
  227POPG  SM15 2985   9.924   4.910   9.903
  228POPG   GL1 2986   1.955  17.491   7.765
  228POPG   PH2 2987   1.964  17.322   8.024
  228POPG   GL3 2988   1.618  17.312   8.085
  228POPG   E14 2989   1.511  17.137   8.331
  228POPG   E25 2990   1.551  17.661   8.104
  228POPG   S16 2991   1.247  17.071   8.666
  228POPG   S17 2992   1.437  17.945   8.417
  228POPG   SD8 2993   0.995  17.010   8.830
  228POPG   SD9 2994   1.417  18.042   8.736
  228POPG  SD10 2995   0.856  17.090   9.099
  228POPG  SD11 2996   1.424  18.197   9.036
  228POPG  SM12 2997   0.935  17.297   9.347
  228POPG  SM13 2998   1.316  18.382   9.306
  228POPG  SM14 2999   1.137  17.442   9.557
  228POPG  SM15 3000   1.279  18.509   9.340
  229POPG   GL1 3001  10.845  17.908   8.472
  229POPG   PH2 3002  11.071  18.037   8.247
  229POPG   GL3 3003  11.352  17.866   8.354
  229POPG   E14 3004  11.608  18.070   8.442
  229POPG   E25 3005  11.225  17.811   8.699
  229POPG   S16 3006  11.930  17.980   8.693
  229POPG   S17 3007  11.226  17.547   8.984
  229POPG   SD8 3008  12.050  17.936   8.977
  229POPG   SD9 3009  11.286  17.407   9.262
  229POPG  SD10 3010  11.991  17.943   9.286
  229POPG  SD11 3011  11.274  17.344   9.581
  229POPG  SM12 3012  11.868  18.010   9.576
  229POPG  SM13 3013  11.045  17.377   9.814
  229POPG  SM14 3014  11.763  17.956   9.884
  229POPG  SM15 3015  10.969  17.385   9.917
  230POPG   GL1 3016  11.153   1.523   8.338
  230POPG   PH2 3017  11.080   1.206   8.340
  230POPG   GL3 3018  11.127   1.013   8.623
  230POPG   E14 3019  10.923   0.793   8.727
  230POPG   E25 3020  11.210   1.264   8.861
  230POPG   S16 3021  10.958   0.605   9.047
  230POPG   S17 3022  11.517   1.187   9.155
  230POPG   SD8 3023  10.913   0.335   9.297
  230POPG   SD9 3024  11.564   1.055   9.451
  230POPG  SD10 3025  10.764   0.108   9.486
  230POPG  SD11 3026  11.661   0.845   9.651
  230POPG  SM12 3027  10.470   0.067   9.628
  230POPG  SM13 3028  11.896   0.823   9.873
  230POPG  SM14 3029  10.267  -0.007   9.856
  230POPG  SM15 3030  11.928   0.863   9.961
  231POPG   GL1 3031  12.403   0.661   8.298
  231POPG   PH2 3032  12.429   0.337   8.198
  231POPG   GL3 3033  12.633   0.253   8.439
  231POPG   E14 3034  12.441   0.400   8.682
  231POPG   E25 3035  12.866   0.532   8.474
  231POPG   S16 3036  12.274   0.462   9.003
  231POPG   S17 3037  13.201   0.590   8.753
  231POPG   SD8 3038  11.954   0.376   9.097
  231POPG   SD9 3039  13.345   0.478   9.078
  231POPG  SD10 3040  11.731   0.328   9.298
  231POPG  SD11 3041  13.505   0.508   9.354
  231POPG  SM12 3042  11.715   0.343   9.659
  231POPG  SM13 3043  13.792   0.369   9.484
  231POPG  SM14 3044  11.708   0.322  10.045
  231POPG  SM15 3045  13.858   0.325   9.494
  232POPG   GL1 3046   2.614   8.237   8.057
  232POPG   PH2 3047   2.892   8.079   7.965
  232POPG   GL3 3048   2.929   7.853   8.205
  232POPG   E14 3049   3.233   7.841   8.340
  232POPG   E25 3050   2.861   8.088   8.468
  232POPG   S16 3051   3.172   7.884   8.715
  232POPG   S17 3052   2.735   8.251   8.816
  232POPG   SD8 3053   3.181   7.916   9.038
  232POPG   SD9 3054   2.513   8.464   8.962
  232POPG  SD10 3055   2.983   7.977   9.269
  232POPG  SD11 3056   2.502   8.724   9.064
  232POPG  SM12 3057   2.704   8.156   9.372
  232POPG  SM13 3058   2.491   8.893   9.363
  232POPG  SM14 3059   2.482   8.389   9.431
  232POPG  SM15 3060   2.532   8.958   9.415
  233POPG   GL1 3061   1.289   9.998   7.748
  233POPG   PH2 3062   1.406  10.292   7.813
  233POPG   GL3 3063   1.426  10.397   8.145
  233POPG   E14 3064   1.542  10.713   8.194
  233POPG   E25 3065   1.694  10.286   8.332
  233POPG   S16 3066   1.564  10.756   8.600
  233POPG   S17 3067   1.740  10.173   8.734
  233POPG   SD8 3068   1.796  10.663   8.821
  233POPG   SD9 3069   1.723  10.283   9.045
  233POPG  SD10 3070   1.938  10.829   9.095
  233POPG  SD11 3071   1.536  10.438   9.286
  233POPG  SM12 3072   1.967  10.883   9.443
  233POPG  SM13 3073   1.559  10.629   9.559
  233POPG  SM14 3074   1.931  11.009   9.764
  233POPG  SM15 3075   1.510  10.692   9.652
  234POPG   GL1 3076   7.341   1.259   7.946
  234POPG   PH2 3077   7.251   1.419   8.201
  234POPG   GL3 3078   7.002   1.331   8.396
  234POPG   E14 3079   6.855   1.635   8.411
  234POPG   E25 3080   7.101   1.372   8.724
  234POPG   S16 3081   6.817   1.827   8.762
  234POPG   S17 3082   7.024   1.289   9.126
  234POPG   SD8 3083   6.961   2.037   8.984
  234POPG   SD9 3084   6.981   1.145   9.428
  234POPG  SD10 3085   6.987   2.090   9.290
  234POPG  SD11 3086   6.967   1.213   9.739
  234POPG  SM12 3087   6.917   2.110   9.653
  234POPG  SM13 3088   6.744   1.242   9.986
  234POPG  SM14 3089   6.893   2.313   9.905
  234POPG  SM15 3090   6.674   1.172  10.010
  235POPG   GL1 3091  10.960   3.546   8.212
  235POPG   PH2 3092  11.135   3.306   8.380
  235POPG   GL3 3093  11.474   3.408   8.406
  235POPG   E14 3094  11.793   3.353   8.339
  235POPG   E25 3095  11.557   3.680   8.655
  235POPG   S16 3096  12.194   3.389   8.481
  235POPG   S17 3097  11.616   3.820   9.017
  235POPG   SD8 3098  12.206   3.508   8.825
  235POPG   SD9 3099  11.755   4.082   9.175
  235POPG  SD10 3100  12.234   3.535   9.167
  235POPG  SD11 3101  11.736   4.034   9.531
  235POPG  SM12 3102  12.469   3.358   9.361
  235POPG  SM13 3103  11.856   4.056   9.823
  235POPG  SM14 3104  12.569   3.219   9.651
  235POPG  SM15 3105  11.871   4.113   9.884
  236POPG   GL1 3106  11.399   3.814   8.114
  236POPG   PH2 3107  11.248   4.106   8.024
  236POPG   GL3 3108  10.964   4.231   8.193
  236POPG   E14 3109  11.012   4.542   8.255
  236POPG   E25 3110  10.986   4.176   8.562
  236POPG   S16 3111  11.049   4.756   8.604
  236POPG   S17 3112  11.074   3.925   8.878
  236POPG   SD8 3113  11.069   4.777   8.937
  236POPG   SD9 3114  11.003   3.904   9.215
  236POPG  SD10 3115  10.878   4.753   9.215
  236POPG  SD11 3116  11.054   3.844   9.495
  236POPG  SM12 3117  10.842   4.743   9.557
  236POPG  SM13 3118  10.960   3.641   9.722
  236POPG  SM14 3119  10.843   4.553   9.836
  236POPG  SM15 3120  10.955   3.583   9.784
  237POPG   GL1 3121  15.821  11.306   8.201
  237POPG   PH2 3122  15.621  11.114   8.016
  237POPG   GL3 3123  15.495  10.948   8.286
  237POPG   E14 3124  15.170  11.066   8.288
  237POPG   E25 3125  15.719  10.980   8.562
  237POPG   S16 3126  15.100  11.218   8.622
  237POPG   S17 3127  15.689  11.081   8.958
  237POPG   SD8 3128  15.146  11.395   8.870
  237POPG   SD9 3129  15.590  11.246   9.229
  237POPG  SD10 3130  15.170  11.553   9.161
  237POPG  SD11 3131  15.536  11.283   9.568
  237POPG  SM12 3132  15.029  11.526   9.491
  237POPG  SM13 3133  15.401  11.267   9.852
  237POPG  SM14 3134  14.910  11.602   9.793
  237POPG  SM15 3135  15.345  11.243   9.925
  238POPG   GL1 3136   2.438  10.922   7.697
  238POPG   PH2 3137   2.706  10.731   7.840
  238POPG   GL3 3138   2.673  10.556   8.156
  238POPG   E14 3139   2.950  10.382   8.085
  238POPG   E25 3140   2.426  10.567   8.446
  238POPG   S16 3141   3.230  10.335   8.332
  238POPG   S17 3142   2.239  10.279   8.659
  238POPG   SD8 3143   3.490  10.248   8.533
  238POPG   SD9 3144   2.162  10.379   8.953
  238POPG  SD10 3145   3.668  10.263   8.828
  238POPG  SD11 3146   2.175  10.270   9.281
  238POPG  SM12 3147   3.612  10.258   9.177
  238POPG  SM13 3148   2.176  10.370   9.616
  238POPG  SM14 3149   3.738  10.187   9.505
  238POPG  SM15 3150   2.260  10.395   9.694
  239POPG   GL1 3151   2.209   8.920   7.953
  239POPG   PH2 3152   2.361   8.636   8.062
  239POPG   GL3 3153   2.225   8.453   8.337
  239POPG   E14 3154   2.232   8.659   8.599
  239POPG   E25 3155   2.273   8.124   8.510
  239POPG   S16 3156   1.985   8.732   8.910
  239POPG   S17 3157   2.290   8.106   8.880
  239POPG   SD8 3158   1.738   8.777   9.128
  239POPG   SD9 3159   2.244   7.982   9.201
  239POPG  SD10 3160   1.478   8.709   9.293
  239POPG  SD11 3161   2.176   7.735   9.437
  239POPG  SM12 3162   1.456   8.468   9.517
  239POPG  SM13 3163   2.181   7.618   9.752
  239POPG  SM14 3164   1.398   8.329   9.830
  239POPG  SM15 3165   2.141   7.561   9.814
  240POPG   GL1 3166  11.656   1.839   8.059
  240POPG   PH2 3167  11.878   2.110   8.111
  240POPG   GL3 3168  11.840   2.204   8.450
  240POPG   E14 3169  11.602   2.414   8.486
  240POPG   E25 3170  12.148   2.142   8.642
  240POPG   S16 3171  11.557   2.577   8.884
  240POPG   S17 3172  12.347   2.107   8.979
  240POPG   SD8 3173  11.615   2.843   9.060
  240POPG   SD9 3174  12.509   2.116   9.239
  240POPG  SD10 3175  11.616   3.007   9.361
  240POPG  SD11 3176  12.576   2.122   9.580
  240POPG  SM12 3177  11.552   3.147   9.670
  240POPG  SM13 3178  12.726   2.127   9.861
  240POPG  SM14 3179  11.373   3.236   9.955
  240POPG  SM15 3180  12.766   2.053   9.946
  241POPG   GL1 3181   8.569  10.303   7.692
  241POPG   PH2 3182   8.852  10.250   7.892
  241POPG   GL3 3183   8.788  10.421   8.192
  241POPG   E14 3184   8.480  10.528   8.266
  241POPG   E25 3185   8.935  10.276   8.498
  241POPG   S16 3186   8.297  10.573   8.660
  241POPG   S17 3187   8.904   9.895   8.602
  241POPG   SD8 3188   8.082  10.755   8.852
  241POPG   SD9 3189   8.786   9.619   8.738
  241POPG  SD10 3190   7.965  10.816   9.165
  241POPG  SD11 3191   8.670   9.494   9.028
  241POPG  SM12 3192   7.960  10.636   9.453
  241POPG  SM13 3193   8.734   9.420   9.366
  241POPG  SM14 3194   7.731  10.401   9.562
  241POPG  SM15 3195   8.707   9.436   9.464
  242POPG   GL1 3196   8.949  12.156   8.102
  242POPG   PH2 3197   8.727  12.383   8.089
  242POPG   GL3 3198   8.837  12.575   8.371
  242POPG   E14 3199   8.800  12.377   8.635
  242POPG   E25 3200   8.523  12.701   8.582
  242POPG   S16 3201   8.698  12.455   8.965
  242POPG   S17 3202   8.480  13.004   8.826
  242POPG   SD8 3203   8.451  12.431   9.196
  242POPG   SD9 3204   8.309  13.199   9.017
  242POPG  SD10 3205   8.441  12.557   9.517
  242POPG  SD11 3206   8.135  13.337   9.257
  242POPG  SM12 3207   8.562  12.665   9.812
  242POPG  SM13 3208   7.938  13.407   9.547
  242POPG  SM14 3209   8.777  12.600  10.057
  242POPG  SM15 3210   7.902  13.448   9.609
  243POPG   GL1 3211   8.647   9.890   7.722
  243POPG   PH2 3212   8.777   9.778   8.005
  243POPG   GL3 3213   8.696   9.426   8.015
  243POPG   E14 3214   8.405   9.288   7.939
  243POPG   E25 3215   8.839   9.404   8.358
  243POPG   S16 3216   8.103   9.393   8.189
  243POPG   S17 3217   8.996   9.213   8.681
  243POPG   SD8 3218   8.014   9.372   8.523
  243POPG   SD9 3219   9.078   9.149   8.994
  243POPG  SD10 3220   7.997   9.266   8.839
  243POPG  SD11 3221   9.144   8.900   9.180
  243POPG  SM12 3222   8.058   9.185   9.152
  243POPG  SM13 3223   9.337   8.793   9.465
  243POPG  SM14 3224   8.156   9.290   9.450
  243POPG  SM15 3225   9.323   8.748   9.564
  244POPG   GL1 3226   1.678   1.610   8.210
  244POPG   PH2 3227   1.714   1.888   8.026
  244POPG   GL3 3228   1.939   2.059   8.161
  244POPG   E14 3229   1.897   2.389   8.155
  244POPG   E25 3230   1.882   1.924   8.477
  244POPG   S16 3231   2.011   2.782   8.366
  244POPG   S17 3232   1.869   2.191   8.812
  244POPG   SD8 3233   2.018   2.913   8.654
  244POPG   SD9 3234   1.860   2.280   9.106
  244POPG  SD10 3235   2.226   2.882   8.929
  244POPG  SD11 3236   1.933   2.549   9.306
  244POPG  SM12 3237   2.258   2.969   9.259
  244POPG  SM13 3238   1.984   2.648   9.621
  244POPG  SM14 3239   2.354   3.152   9.548
  244POPG  SM15 3240   2.043   2.694   9.724
  245POPG   GL1 3241   1.745   7.820   8.008
  245POPG   PH2 3242   1.574   8.073   7.905
  245POPG   GL3 3243   1.349   8.165   8.140
  245POPG   E14 3244   1.021   8.119   8.041
  245POPG   E25 3245   1.410   7.982   8.469
  245POPG   S16 3246   0.620   8.004   8.212
  245POPG   S17 3247   1.411   7.975   8.880
  245POPG   SD8 3248   0.413   8.244   8.347
  245POPG   SD9 3249   1.576   8.102   9.151
  245POPG  SD10 3250   0.312   8.421   8.601
  245POPG  SD11 3251   1.668   8.095   9.474
  245POPG  SM12 3252   0.404   8.372   8.906
  245POPG  SM13 3253   1.967   8.112   9.673
  245POPG  SM14 3254   0.367   8.282   9.211
  245POPG  SM15 3255   2.096   8.102   9.678
  246POPG   GL1 3256   5.160  13.092   7.850
  246POPG   PH2 3257   5.006  13.271   8.111
  246POPG   GL3 3258   4.688  13.252   8.167
  246POPG   E14 3259   4.489  13.505   8.227
  246POPG   E25 3260   4.676  13.026   8.457
  246POPG   S16 3261   4.215  13.279   8.442
  246POPG   S17 3262   4.554  13.110   8.807
  246POPG   SD8 3263   4.165  13.104   8.741
  246POPG   SD9 3264   4.724  13.116   9.106
  246POPG  SD10 3265   4.198  13.019   9.061
  246POPG  SD11 3266   4.840  13.364   9.309
  246POPG  SM12 3267   4.347  13.129   9.382
  246POPG  SM13 3268   4.950  13.505   9.618
  246POPG  SM14 3269   4.306  13.311   9.680
  246POPG  SM15 3270   4.887  13.484   9.708
  247POPG   GL1 3271   1.247  15.233   8.085
  247POPG   PH2 3272   1.536  15.083   8.115
  247POPG   GL3 3273   1.760  15.138   8.398
  247POPG   E14 3274   2.014  15.343   8.413
  247POPG   E25 3275   1.600  15.101   8.748
  247POPG   S16 3276   1.971  15.604   8.771
  247POPG   S17 3277   1.750  15.138   9.127
  247POPG   SD8 3278   1.660  15.509   8.938
  247POPG   SD9 3279   1.666  14.987   9.394
  247POPG  SD10 3280   1.490  15.565   9.222
  247POPG  SD11 3281   1.611  14.707   9.578
  247POPG  SM12 3282   1.465  15.551   9.583
  247POPG  SM13 3283   1.523  14.617   9.896
  247POPG  SM14 3284   1.390  15.524   9.908
  247POPG  SM15 3285   1.457  14.592   9.996
  248POPG   GL1 3286  16.382   2.345   8.101
  248POPG   PH2 3287  16.589   2.118   8.015
  248POPG   GL3 3288  16.428   1.821   8.184
  248POPG   E14 3289  16.339   1.533   8.083
  248POPG   E25 3290  16.210   1.934   8.442
  248POPG   S16 3291  16.381   1.237   8.319
  248POPG   S17 3292  16.224   1.857   8.809
  248POPG   SD8 3293  16.507   1.115   8.661
  248POPG   SD9 3294  16.135   1.873   9.109
  248POPG  SD10 3295  16.675   1.094   8.958
  248POPG  SD11 3296  16.021   1.725   9.396
  248POPG  SM12 3297  16.660   1.205   9.276
  248POPG  SM13 3298  16.071   1.569   9.678
  248POPG  SM14 3299  16.574   1.225   9.644
  248POPG  SM15 3300  16.119   1.580   9.751
  249POPG   GL1 3301   0.856   9.748   7.960
  249POPG   PH2 3302   1.031   9.528   7.804
  249POPG   GL3 3303   1.330   9.629   7.969
  249POPG   E14 3304   1.276   9.848   8.188
  249POPG   E25 3305   1.302   9.365   8.225
  249POPG   S16 3306   1.151  10.040   8.516
  249POPG   S17 3307   1.163   9.282   8.623
  249POPG   SD8 3308   1.195  10.063   8.816
  249POPG   SD9 3309   1.189   9.172   8.955
  249POPG  SD10 3310   1.070  10.022   9.135
  249POPG  SD11 3311   1.164   9.147   9.253
  249POPG  SM12 3312   0.853   9.865   9.335
  249POPG  SM13 3313   1.198   9.007   9.562
  249POPG  SM14 3314   0.616   9.873   9.597
  249POPG  SM15 3315   1.253   8.939   9.606
  250POPG   GL1 3316   0.054   7.366   7.875
  250POPG   PH2 3317   0.303   7.312   7.680
  250POPG   GL3 3318   0.441   7.213   8.008
  250POPG   E14 3319   0.362   6.940   8.151
  250POPG   E25 3320   0.418   7.446   8.297
  250POPG   S16 3321   0.539   6.806   8.484
  250POPG   S17 3322   0.456   7.591   8.609
  250POPG   SD8 3323   0.576   6.767   8.835
  250POPG   SD9 3324   0.431   7.757   8.884
  250POPG  SD10 3325   0.431   6.887   9.106
  250POPG  SD11 3326   0.437   7.820   9.208
  250POPG  SM12 3327   0.219   6.835   9.361
  250POPG  SM13 3328   0.431   7.811   9.549
  250POPG  SM14 3329   0.368   6.976   9.635
  250POPG  SM15 3330   0.402   7.841   9.688
  251POPG   GL1 3331   6.557  14.535   7.790
  251POPG   PH2 3332   6.542  14.179   7.895
  251POPG   GL3 3333   6.641  14.273   8.227
  251POPG   E14 3334   6.865  14.499   8.328
  251POPG   E25 3335   6.604  14.073   8.542
  251POPG   S16 3336   7.102  14.685   8.661
  251POPG   S17 3337   6.512  13.848   8.901
  251POPG   SD8 3338   7.142  14.880   8.961
  251POPG   SD9 3339   6.682  13.594   9.014
  251POPG  SD10 3340   7.189  14.916   9.286
  251POPG  SD11 3341   6.746  13.338   9.177
  251POPG  SM12 3342   7.248  14.777   9.599
  251POPG  SM13 3343   6.827  13.193   9.472
  251POPG  SM14 3344   7.412  14.507   9.765
  251POPG  SM15 3345   6.827  13.125   9.554
  252POPG   GL1 3346  13.807  15.934   8.016
  252POPG   PH2 3347  13.566  16.092   8.038
  252POPG   GL3 3348  13.429  15.996   8.328
  252POPG   E14 3349  13.300  15.693   8.375
  252POPG   E25 3350  13.258  16.291   8.409
  252POPG   S16 3351  13.262  15.458   8.741
  252POPG   S17 3352  13.226  16.594   8.616
  252POPG   SD8 3353  13.067  15.185   8.799
  252POPG   SD9 3354  13.203  16.666   8.943
  252POPG  SD10 3355  12.987  15.070   9.121
  252POPG  SD11 3356  13.159  16.779   9.262
  252POPG  SM12 3357  13.014  15.160   9.435
  252POPG  SM13 3358  13.122  16.745   9.571
  252POPG  SM14 3359  12.793  15.160   9.699
  252POPG  SM15 3360  13.111  16.697   9.693
  253POPG   GL1 3361   5.983   8.197   7.322
  253POPG   PH2 3362   6.201   8.159   7.538
  253POPG   GL3 3363   6.124   8.167   7.891
  253POPG   E14 3364   6.334   8.346   8.066
  253POPG   E25 3365   5.802   7.991   7.984
  253POPG   S16 3366   6.606   8.240   8.284
  253POPG   S17 3367   5.578   7.948   8.328
  253POPG   SD8 3368   6.433   8.140   8.543
  253POPG   SD9 3369   5.618   7.940   8.670
  253POPG  SD10 3370   6.423   8.146   8.851
  253POPG  SD11 3371   5.476   7.940   8.997
  253POPG  SM12 3372   6.497   8.364   9.081
  253POPG  SM13 3373   5.445   7.938   9.363
  253POPG  SM14 3374   6.597   8.400   9.406
  253POPG  SM15 3375   5.438   7.884   9.456
  254POPG   GL1 3376  17.294   4.703   7.956
  254POPG   PH2 3377  17.580   4.844   8.040
  254POPG   GL3 3378  17.722   4.563   8.135
  254POPG   E14 3379  18.020   4.525   8.260
  254POPG   E25 3380  17.452   4.604   8.365
  254POPG   S16 3381  18.219   4.735   8.484
  254POPG   S17 3382  17.377   4.783   8.675
  254POPG   SD8 3383  18.238   5.008   8.688
  254POPG   SD9 3384  17.122   4.767   8.924
  254POPG  SD10 3385  18.297   5.111   9.015
  254POPG  SD11 3386  17.083   4.706   9.234
  254POPG  SM12 3387  18.257   4.992   9.328
  254POPG  SM13 3388  17.119   4.491   9.476
  254POPG  SM14 3389  18.062   4.860   9.538
  254POPG  SM15 3390  17.068   4.406   9.550
  255POPG   GL1 3391  13.370   6.623   8.000
  255POPG   PH2 3392  13.614   6.402   8.057
  255POPG   GL3 3393  13.701   6.311   8.390
  255POPG   E14 3394  13.753   5.995   8.479
  255POPG   E25 3395  13.699   6.533   8.675
  255POPG   S16 3396  13.859   6.072   8.835
  255POPG   S17 3397  13.615   6.575   9.045
  255POPG   SD8 3398  13.894   6.211   9.121
  255POPG   SD9 3399  13.385   6.674   9.286
  255POPG  SD10 3400  13.826   6.376   9.392
  255POPG  SD11 3401  13.281   6.803   9.569
  255POPG  SM12 3402  13.727   6.410   9.703
  255POPG  SM13 3403  13.437   6.909   9.859
  255POPG  SM14 3404  13.588   6.469  10.000
  255POPG  SM15 3405  13.493   6.871   9.944
  256POPG   GL1 3406   7.786   2.217   7.926
  256POPG   PH2 3407   7.743   2.182   8.251
  256POPG   GL3 3408   7.522   2.457   8.369
  256POPG   E14 3409   7.230   2.554   8.474
  256POPG   E25 3410   7.705   2.502   8.694
  256POPG   S16 3411   7.127   2.523   8.838
  256POPG   S17 3412   7.536   2.282   8.949
  256POPG   SD8 3413   6.986   2.491   9.168
  256POPG   SD9 3414   7.552   2.250   9.318
  256POPG  SD10 3415   6.986   2.579   9.472
  256POPG  SD11 3416   7.428   2.302   9.626
  256POPG  SM12 3417   7.162   2.810   9.678
  256POPG  SM13 3418   7.413   2.360   9.935
  256POPG  SM14 3419   7.325   2.919   9.968
  256POPG  SM15 3420   7.399   2.277  10.026
  257POPG   GL1 3421  13.241  16.911   8.291
  257POPG   PH2 3422  13.454  16.778   8.097
  257POPG   GL3 3423  13.701  16.646   8.305
  257POPG   E14 3424  13.957  16.801   8.484
  257POPG   E25 3425  13.738  16.349   8.536
  257POPG   S16 3426  14.239  16.575   8.710
  257POPG   S17 3427  13.755  16.379   8.925
  257POPG   SD8 3428  14.297  16.301   8.890
  257POPG   SD9 3429  13.956  16.566   9.095
  257POPG  SD10 3430  14.306  16.110   9.160
  257POPG  SD11 3431  14.094  16.769   9.337
  257POPG  SM12 3432  14.194  16.257   9.422
  257POPG  SM13 3433  14.048  17.060   9.538
  257POPG  SM14 3434  13.957  16.425   9.633
  257POPG  SM15 3435  14.036  17.119   9.593
  258POPG   GL1 3436  11.212   7.205   7.803
  258POPG   PH2 3437  10.939   7.343   7.951
  258POPG   GL3 3438  10.970   7.451   8.248
  258POPG   E14 3439  11.201   7.622   8.395
  258POPG   E25 3440  10.962   7.166   8.493
  258POPG   S16 3441  11.271   7.655   8.751
  258POPG   S17 3442  10.798   7.085   8.783
  258POPG   SD8 3443  11.125   7.448   9.012
  258POPG   SD9 3444  10.608   6.919   8.988
  258POPG  SD10 3445  11.062   7.369   9.340
  258POPG  SD11 3446  10.430   7.006   9.220
  258POPG  SM12 3447  11.001   7.438   9.663
  258POPG  SM13 3448  10.401   7.070   9.529
  258POPG  SM14 3449  10.991   7.624   9.955
  258POPG  SM15 3450  10.392   7.071   9.625
  259POPG   GL1 3451  11.658  12.724   7.838
  259POPG   PH2 3452  11.686  12.916   8.130
  259POPG   GL3 3453  11.380  12.917   8.288
  259POPG   E14 3454  11.213  13.156   8.417
  259POPG   E25 3455  11.339  12.769   8.618
  259POPG   S16 3456  11.079  13.216   8.715
  259POPG   S17 3457  11.140  12.845   8.986
  259POPG   SD8 3458  10.839  13.262   8.972
  259POPG   SD9 3459  11.307  12.693   9.214
  259POPG  SD10 3460  10.894  13.265   9.286
  259POPG  SD11 3461  11.375  12.686   9.543
  259POPG  SM12 3462  11.119  13.270   9.535
  259POPG  SM13 3463  11.425  12.544   9.821
  259POPG  SM14 3464  11.213  13.185   9.864
  259POPG  SM15 3465  11.444  12.503   9.896
  260POPG   GL1 3466  15.475   7.293   8.071
  260POPG   PH2 3467  15.267   7.036   8.130
  260POPG   GL3 3468  15.200   6.854   8.405
  260POPG   E14 3469  15.370   6.569   8.402
  260POPG   E25 3470  14.927   6.855   8.668
  260POPG   S16 3471  15.446   6.351   8.736
  260POPG   S17 3472  14.989   6.898   9.087
  260POPG   SD8 3473  15.173   6.499   8.913
  260POPG   SD9 3474  15.165   7.111   9.271
  260POPG  SD10 3475  15.003   6.442   9.156
  260POPG  SD11 3476  15.244   7.294   9.554
  260POPG  SM12 3477  15.068   6.356   9.482
  260POPG  SM13 3478  15.269   7.443   9.865
  260POPG  SM14 3479  15.050   6.451   9.843
  260POPG  SM15 3480  15.210   7.428   9.963
  261POPG   GL1 3481   3.943  12.917   8.297
  261POPG   PH2 3482   4.172  12.788   8.076
  261POPG   GL3 3483   4.293  12.579   8.337
  261POPG   E14 3484   4.331  12.275   8.257
  261POPG   E25 3485   4.324  12.737   8.655
  261POPG   S16 3486   4.102  12.127   8.556
  261POPG   S17 3487   4.330  12.495   9.007
  261POPG   SD8 3488   3.960  12.121   8.865
  261POPG   SD9 3489   4.408  12.266   9.227
  261POPG  SD10 3490   3.907  11.999   9.163
  261POPG  SD11 3491   4.504  12.097   9.479
  261POPG  SM12 3492   3.901  11.720   9.376
  261POPG  SM13 3493   4.451  11.816   9.727
  261POPG  SM14 3494   3.963  11.543   9.651
  261POPG  SM15 3495   4.405  11.758   9.826
  262POPG   GL1 3496   5.473   9.276   7.466
  262POPG   PH2 3497   5.303   9.493   7.589
  262POPG   GL3 3498   5.377   9.664   7.857
  262POPG   E14 3499   5.596   9.914   7.923
  262POPG   E25 3500   5.209   9.632   8.192
  262POPG   S16 3501   5.930   9.901   8.175
  262POPG   S17 3502   5.188   9.734   8.587
  262POPG   SD8 3503   6.054   9.965   8.469
  262POPG   SD9 3504   5.081   9.773   8.902
  262POPG  SD10 3505   6.247   9.861   8.707
  262POPG  SD11 3506   4.999   9.886   9.187
  262POPG  SM12 3507   6.279   9.667   8.969
  262POPG  SM13 3508   5.075   9.892   9.526
  262POPG  SM14 3509   6.225   9.521   9.286
  262POPG  SM15 3510   5.095   9.867   9.628
  263POPG   GL1 3511   0.318  16.241   8.274
  263POPG   PH2 3512   0.584  16.377   8.137
  263POPG   GL3 3513   0.620  16.563   8.410
  263POPG   E14 3514   0.953  16.600   8.385
  263POPG   E25 3515   0.461  16.424   8.668
  263POPG   S16 3516   0.981  16.541   8.772
  263POPG   S17 3517   0.466  16.258   9.021
  263POPG   SD8 3518   0.916  16.654   9.082
  263POPG   SD9 3519   0.626  16.036   9.219
  263POPG  SD10 3520   0.834  16.611   9.376
  263POPG  SD11 3521   0.689  15.858   9.523
  263POPG  SM12 3522   0.611  16.489   9.583
  263POPG  SM13 3523   0.732  15.898   9.857
  263POPG  SM14 3524   0.438  16.297   9.807
  263POPG  SM15 3525   0.740  15.960   9.913
  264POPG   GL1 3526  13.720  13.308   7.908
  264POPG   PH2 3527  13.623  13.629   7.904
  264POPG   GL3 3528  13.338  13.751   8.086
  264POPG   E14 3529  13.470  13.927   8.343
  264POPG   E25 3530  13.253  13.478   8.323
  264POPG   S16 3531  13.484  14.006   8.720
  264POPG   S17 3532  13.095  13.392   8.673
  264POPG   SD8 3533  13.538  14.232   8.993
  264POPG   SD9 3534  13.029  13.518   8.977
  264POPG  SD10 3535  13.456  14.270   9.312
  264POPG  SD11 3536  13.068  13.314   9.250
  264POPG  SM12 3537  13.418  14.113   9.615
  264POPG  SM13 3538  13.026  13.329   9.585
  264POPG  SM14 3539  13.516  14.330   9.887
  264POPG  SM15 3540  12.998  13.318   9.688
  265POPG   GL1 3541   1.479   0.847   7.887
  265POPG   PH2 3542   1.709   0.995   8.067
  265POPG   GL3 3543   1.743   0.870   8.373
  265POPG   E14 3544   1.756   0.556   8.468
  265POPG   E25 3545   1.673   1.146   8.590
  265POPG   S16 3546   1.925   0.506   8.818
  265POPG   S17 3547   1.663   1.250   8.969
  265POPG   SD8 3548   1.895   0.417   9.151
  265POPG   SD9 3549   1.536   1.448   9.194
  265POPG  SD10 3550   1.790   0.372   9.477
  265POPG  SD11 3551   1.613   1.695   9.399
  265POPG  SM12 3552   1.552   0.476   9.670
  265POPG  SM13 3553   1.800   1.749   9.630
  265POPG  SM14 3554   1.251   0.420   9.842
  265POPG  SM15 3555   1.788   1.809   9.719
  266POPG   GL1 3556  14.896  10.959   7.944
  266POPG   PH2 3557  14.674  11.237   7.941
  266POPG   GL3 3558  14.545  11.237   8.269
  266POPG   E14 3559  14.665  10.964   8.385
  266POPG   E25 3560  14.667  11.512   8.505
  266POPG   S16 3561  14.792  10.829   8.720
  266POPG   S17 3562  14.732  11.573   8.913
  266POPG   SD8 3563  14.586  10.707   8.981
  266POPG   SD9 3564  14.601  11.686   9.210
  266POPG  SD10 3565  14.555  10.708   9.302
  266POPG  SD11 3566  14.608  11.845   9.497
  266POPG  SM12 3567  14.661  10.763   9.609
  266POPG  SM13 3568  14.500  11.994   9.791
  266POPG  SM14 3569  14.524  10.875   9.923
  266POPG  SM15 3570  14.520  12.067   9.877
  267POPG   GL1 3571   9.007  17.779   8.229
  267POPG   PH2 3572   8.766  17.602   8.053
  267POPG   GL3 3573   8.771  17.362   8.262
  267POPG   E14 3574   8.500  17.210   8.387
  267POPG   E25 3575   9.001  17.464   8.522
  267POPG   S16 3576   8.260  17.232   8.733
  267POPG   S17 3577   8.995  17.734   8.805
  267POPG   SD8 3578   8.090  17.432   8.949
  267POPG   SD9 3579   9.073  17.909   9.095
  267POPG  SD10 3580   8.078  17.543   9.244
  267POPG  SD11 3581   9.115  17.999   9.391
  267POPG  SM12 3582   8.149  17.504   9.536
  267POPG  SM13 3583   9.193  18.087   9.698
  267POPG  SM14 3584   8.080  17.629   9.854
  267POPG  SM15 3585   9.198  18.136   9.770
  268POPG   GL1 3586   3.189   2.736   8.060
  268POPG   PH2 3587   3.201   2.407   8.104
  268POPG   GL3 3588   3.260   2.171   8.352
  268POPG   E14 3589   3.146   1.852   8.318
  268POPG   E25 3590   3.270   2.234   8.719
  268POPG   S16 3591   3.134   1.740   8.706
  268POPG   S17 3592   3.338   2.178   9.102
  268POPG   SD8 3593   2.880   1.632   8.877
  268POPG   SD9 3594   3.077   2.074   9.314
  268POPG  SD10 3595   2.762   1.619   9.158
  268POPG  SD11 3596   3.049   2.017   9.663
  268POPG  SM12 3597   2.781   1.593   9.486
  268POPG  SM13 3598   2.839   1.891   9.864
  268POPG  SM14 3599   2.689   1.379   9.732
  268POPG  SM15 3600   2.801   1.878   9.958
  269POPG   GL1 3601   6.129   6.448   7.841
  269POPG   PH2 3602   6.377   6.602   7.972
  269POPG   GL3 3603   6.162   6.790   8.116
  269POPG   E14 3604   6.126   7.116   8.128
  269POPG   E25 3605   6.126   6.696   8.481
  269POPG   S16 3606   6.220   7.243   8.515
  269POPG   S17 3607   5.857   6.843   8.713
  269POPG   SD8 3608   6.098   7.324   8.821
  269POPG   SD9 3609   5.807   6.935   9.002
  269POPG  SD10 3610   6.267   7.516   9.055
  269POPG  SD11 3611   5.787   7.138   9.257
  269POPG  SM12 3612   6.502   7.770   9.152
  269POPG  SM13 3613   5.804   7.275   9.542
  269POPG  SM14 3614   6.534   7.959   9.385
  269POPG  SM15 3615   5.764   7.282   9.607
  270POPG   GL1 3616   8.536   0.062   7.968
  270POPG   PH2 3617   8.845   0.184   7.958
  270POPG   GL3 3618   8.847   0.288   8.271
  270POPG   E14 3619   8.990   0.552   8.392
  270POPG   E25 3620   8.849  -0.022   8.502
  270POPG   S16 3621   9.180   0.605   8.725
  270POPG   S17 3622   8.637  -0.065   8.858
  270POPG   SD8 3623   9.487   0.641   8.869
  270POPG   SD9 3624   8.510  -0.169   9.114
  270POPG  SD10 3625   9.538   0.643   9.185
  270POPG  SD11 3626   8.536  -0.409   9.378
  270POPG  SM12 3627   9.434   0.645   9.498
  270POPG  SM13 3628   8.653  -0.588   9.674
  270POPG  SM14 3629   9.330   0.543   9.799
  270POPG  SM15 3630   8.722  -0.557   9.731
  271POPG   GL1 3631   5.015   9.157  12.035
  271POPG   PH2 3632   4.851   9.233  11.805
  271POPG   GL3 3633   4.824   8.976  11.585
  271POPG   E14 3634   5.062   8.734  11.574
  271POPG   E25 3635   4.687   9.043  11.231
  271POPG   S16 3636   5.133   8.580  11.203
  271POPG   S17 3637   4.813   9.269  10.896
  271POPG   SD8 3638   5.174   8.547  10.854
  271POPG   SD9 3639   4.872   9.211  10.568
  271POPG  SD10 3640   5.030   8.508  10.541
  271POPG  SD11 3641   4.821   9.180  10.231
  271POPG  SM12 3642   4.757   8.617  10.402
  271POPG  SM13 3643   4.890   9.096   9.932
  271POPG  SM14 3644   4.618   8.532  10.095
  271POPG  SM15 3645   4.892   9.018   9.868
  272POPG   GL1 3646   9.391  10.236   7.857
  272POPG   PH2 3647   9.580  10.058   8.003
  272POPG   GL3 3648   9.872  10.257   8.068
  272POPG   E14 3649   9.878  10.581   8.125
  272POPG   E25 3650  10.130  10.082   8.303
  272POPG   S16 3651   9.835  10.744   8.479
  272POPG   S17 3652  10.196   9.944   8.679
  272POPG   SD8 3653   9.814  10.801   8.814
  272POPG   SD9 3654  10.194  10.135   8.989
  272POPG  SD10 3655   9.795  10.702   9.116
  272POPG  SD11 3656   9.943  10.176   9.213
  272POPG  SM12 3657   9.701  10.558   9.406
  272POPG  SM13 3658   9.862  10.135   9.491
  272POPG  SM14 3659   9.621  10.470   9.727
  272POPG  SM15 3660   9.818  10.076   9.554
  273POPG   GL1 3661  17.846  11.549   8.387
  273POPG   PH2 3662  17.919  11.323   8.222
  273POPG   GL3 3663  18.057  11.079   8.413
  273POPG   E14 3664  18.176  10.788   8.350
  273POPG   E25 3665  18.069  11.049   8.800
  273POPG   S16 3666  18.144  10.490   8.618
  273POPG   S17 3667  18.016  11.267   9.122
  273POPG   SD8 3668  18.089  10.424   8.961
  273POPG   SD9 3669  18.083  11.314   9.451
  273POPG  SD10 3670  18.042  10.488   9.292
  273POPG  SD11 3671  18.051  11.389   9.773
  273POPG  SM12 3672  18.068  10.774   9.493
  273POPG  SM13 3673  17.805  11.297  10.008
  273POPG  SM14 3674  18.146  10.915   9.773
  273POPG  SM15 3675  17.799  11.204  10.056
  274POPG   GL1 3676  17.070   1.004   7.667
  274POPG   PH2 3677  17.015   0.764   7.891
  274POPG   GL3 3678  16.939   0.884   8.215
  274POPG   E14 3679  16.629   0.852   8.303
  274POPG   E25 3680  17.104   0.655   8.442
  274POPG   S16 3681  16.592   0.625   8.597
  274POPG   S17 3682  17.192   0.863   8.826
  274POPG   SD8 3683  16.652   0.591   8.934
  274POPG   SD9 3684  17.351   1.027   9.056
  274POPG  SD10 3685  16.500   0.443   9.198
  274POPG  SD11 3686  17.487   1.131   9.335
  274POPG  SM12 3687  16.562   0.221   9.464
  274POPG  SM13 3688  17.780   1.156   9.512
  274POPG  SM14 3689  16.604   0.289   9.809
  274POPG  SM15 3690  17.807   1.149   9.587
  275POPG   GL1 3691  17.692  16.937   8.003
  275POPG   PH2 3692  17.796  16.654   8.090
  275POPG   GL3 3693  17.727  16.633   8.444
  275POPG   E14 3694  17.551  16.830   8.642
  275POPG   E25 3695  17.612  16.321   8.604
  275POPG   S16 3696  17.398  16.832   9.030
  275POPG   S17 3697  17.674  16.217   8.979
  275POPG   SD8 3698  17.238  16.598   9.220
  275POPG   SD9 3699  17.750  16.524   9.163
  275POPG  SD10 3700  17.238  16.501   9.540
  275POPG  SD11 3701  17.655  16.764   9.399
  275POPG  SM12 3702  17.349  16.513   9.838
  275POPG  SM13 3703  17.680  16.851   9.739
  275POPG  SM14 3704  17.268  16.469  10.168
  275POPG  SM15 3705  17.637  16.832   9.811
  276POPG   GL1 3706   0.067  13.376   8.156
  276POPG   PH2 3707   0.321  13.378   7.956
  276POPG   GL3 3708   0.479  13.094   8.053
  276POPG   E14 3709   0.785  13.212   8.116
  276POPG   E25 3710   0.291  12.960   8.342
  276POPG   S16 3711   0.967  13.133   8.456
  276POPG   S17 3712   0.180  12.911   8.720
  276POPG   SD8 3713   1.201  13.105   8.703
  276POPG   SD9 3714   0.056  12.996   9.001
  276POPG  SD10 3715   1.373  13.142   8.963
  276POPG  SD11 3716   0.123  12.967   9.285
  276POPG  SM12 3717   1.391  13.250   9.262
  276POPG  SM13 3718   0.221  12.840   9.566
  276POPG  SM14 3719   1.563  13.276   9.555
  276POPG  SM15 3720   0.243  12.889   9.655
  277POPG   GL1 3721   1.439   6.961   7.873
  277POPG   PH2 3722   1.162   7.125   7.869
  277POPG   GL3 3723   1.197   7.191   8.236
  277POPG   E14 3724   1.357   6.950   8.383
  277POPG   E25 3725   0.874   7.287   8.358
  277POPG   S16 3726   1.505   6.671   8.689
  277POPG   S17 3727   0.725   7.265   8.703
  277POPG   SD8 3728   1.433   6.395   8.842
  277POPG   SD9 3729   0.704   7.325   9.017
  277POPG  SD10 3730   1.431   6.265   9.121
  277POPG  SD11 3731   0.562   7.361   9.317
  277POPG  SM12 3732   1.419   6.291   9.475
  277POPG  SM13 3733   0.762   7.509   9.536
  277POPG  SM14 3734   1.171   6.366   9.708
  277POPG  SM15 3735   0.835   7.555   9.547
  278POPG   GL1 3736   5.273   5.191   7.799
  278POPG   PH2 3737   5.422   4.966   7.926
  278POPG   GL3 3738   5.647   5.028   8.165
  278POPG   E14 3739   5.903   4.845   8.181
  278POPG   E25 3740   5.626   5.039   8.536
  278POPG   S16 3741   6.029   4.692   8.491
  278POPG   S17 3742   5.485   5.248   8.798
  278POPG   SD8 3743   6.163   4.642   8.795
  278POPG   SD9 3744   5.323   5.336   9.062
  278POPG  SD10 3745   6.188   4.606   9.126
  278POPG  SD11 3746   5.291   5.612   9.286
  278POPG  SM12 3747   6.107   4.480   9.420
  278POPG  SM13 3748   5.381   5.711   9.564
  278POPG  SM14 3749   6.135   4.225   9.653
  278POPG  SM15 3750   5.429   5.666   9.653
  279POPG   GL1 3751   1.433   2.009   8.370
  279POPG   PH2 3752   1.412   2.303   8.458
  279POPG   GL3 3753   1.531   2.606   8.305
  279POPG   E14 3754   1.436   2.898   8.243
  279POPG   E25 3755   1.648   2.600   8.635
  279POPG   S16 3756   1.328   3.183   8.545
  279POPG   S17 3757   1.776   2.775   8.965
  279POPG   SD8 3758   1.216   3.423   8.744
  279POPG   SD9 3759   1.787   3.020   9.177
  279POPG  SD10 3760   1.100   3.314   9.031
  279POPG  SD11 3761   1.828   3.046   9.497
  279POPG  SM12 3762   1.179   3.183   9.307
  279POPG  SM13 3763   1.886   3.166   9.807
  279POPG  SM14 3764   1.462   3.279   9.451
  279POPG  SM15 3765   1.908   3.218   9.866
  280POPG   GL1 3766   9.154   4.895   8.170
  280POPG   PH2 3767   9.130   4.568   8.198
  280POPG   GL3 3768   9.257   4.412   8.468
  280POPG   E14 3769   9.201   4.086   8.561
  280POPG   E25 3770   9.285   4.542   8.811
  280POPG   S16 3771   8.944   3.836   8.658
  280POPG   S17 3772   9.441   4.886   8.958
  280POPG   SD8 3773   8.760   3.696   8.918
  280POPG   SD9 3774   9.422   5.195   9.090
  280POPG  SD10 3775   8.786   3.431   9.102
  280POPG  SD11 3776   9.489   5.248   9.409
  280POPG  SM12 3777   8.864   3.436   9.415
  280POPG  SM13 3778   9.564   5.423   9.666
  280POPG  SM14 3779   9.074   3.357   9.680
  280POPG  SM15 3780   9.568   5.481   9.715
  281POPG   GL1 3781  16.122  14.820   8.283
  281POPG   PH2 3782  16.456  14.877   8.189
  281POPG   GL3 3783  16.601  14.652   8.420
  281POPG   E14 3784  16.918  14.639   8.482
  281POPG   E25 3785  16.521  14.694   8.750
  281POPG   S16 3786  16.932  14.494   8.898
  281POPG   S17 3787  16.478  14.609   9.181
  281POPG   SD8 3788  16.948  14.483   9.217
  281POPG   SD9 3789  16.493  14.622   9.533
  281POPG  SD10 3790  16.980  14.284   9.524
  281POPG  SD11 3791  16.333  14.651   9.786
  281POPG  SM12 3792  16.958  13.967   9.630
  281POPG  SM13 3793  16.285  14.735  10.111
  281POPG  SM14 3794  17.055  13.698   9.783
  281POPG  SM15 3795  16.307  14.733  10.215
  282POPG   GL1 3796   9.950   4.870   8.231
  282POPG   PH2 3797  10.013   5.046   7.934
  282POPG   GL3 3798  10.366   5.096   7.979
  282POPG   E14 3799  10.513   5.330   8.184
  282POPG   E25 3800  10.498   4.846   8.238
  282POPG   S16 3801  10.660   5.262   8.536
  282POPG   S17 3802  10.635   4.647   8.541
  282POPG   SD8 3803  10.753   5.130   8.814
  282POPG   SD9 3804  10.621   4.400   8.760
  282POPG  SD10 3805  10.626   5.131   9.120
  282POPG  SD11 3806  10.637   4.291   9.062
  282POPG  SM12 3807  10.701   5.236   9.409
  282POPG  SM13 3808  10.734   4.319   9.376
  282POPG  SM14 3809  10.831   5.165   9.720
  282POPG  SM15 3810  10.772   4.286   9.477
  283POPG   GL1 3811   5.254   4.829   8.534
  283POPG   PH2 3812   5.145   5.095   8.345
  283POPG   GL3 3813   4.805   5.089   8.359
  283POPG   E14 3814   4.597   5.363   8.371
  283POPG   E25 3815   4.722   4.896   8.680
  283POPG   S16 3816   4.325   5.376   8.711
  283POPG   S17 3817   4.475   4.782   9.015
  283POPG   SD8 3818   4.268   5.337   9.021
  283POPG   SD9 3819   4.359   4.784   9.343
  283POPG  SD10 3820   4.111   5.186   9.248
  283POPG  SD11 3821   4.476   4.798   9.666
  283POPG  SM12 3822   3.973   5.115   9.559
  283POPG  SM13 3823   4.454   4.955   9.970
  283POPG  SM14 3824   3.835   5.195   9.847
  283POPG  SM15 3825   4.387   4.961  10.033
  284POPG   GL1 3826  12.921   4.086   7.931
  284POPG   PH2 3827  12.911   4.401   8.031
  284POPG   GL3 3828  13.052   4.473   8.328
  284POPG   E14 3829  13.302   4.331   8.450
  284POPG   E25 3830  12.871   4.596   8.611
  284POPG   S16 3831  13.633   4.409   8.640
  284POPG   S17 3832  13.003   4.539   9.007
  284POPG   SD8 3833  13.825   4.552   8.887
  284POPG   SD9 3834  13.224   4.556   9.218
  284POPG  SD10 3835  14.017   4.515   9.149
  284POPG  SD11 3836  13.247   4.743   9.503
  284POPG  SM12 3837  14.062   4.338   9.435
  284POPG  SM13 3838  13.409   4.853   9.792
  284POPG  SM14 3839  14.038   4.403   9.770
  284POPG  SM15 3840  13.472   4.863   9.833
  285POPG   GL1 3841   4.646   1.716  12.038
  285POPG   PH2 3842   4.819   1.406  12.116
  285POPG   GL3 3843   4.946   1.237  11.882
  285POPG   E14 3844   5.011   0.926  11.865
  285POPG   E25 3845   4.827   1.403  11.564
  285POPG   S16 3846   5.184   0.869  11.510
  285POPG   S17 3847   4.766   1.254  11.174
  285POPG   SD8 3848   5.413   0.857  11.227
  285POPG   SD9 3849   4.693   1.279  10.851
  285POPG  SD10 3850   5.540   0.704  10.970
  285POPG  SD11 3851   4.613   1.083  10.585
  285POPG  SM12 3852   5.530   0.567  10.653
  285POPG  SM13 3853   4.653   1.035  10.246
  285POPG  SM14 3854   5.544   0.513  10.337
  285POPG  SM15 3855   4.680   0.999  10.180
  286POPG   GL1 3856  12.356   2.091  11.717
  286POPG   PH2 3857  12.375   2.332  11.521
  286POPG   GL3 3858  12.641   2.505  11.681
  286POPG   E14 3859  12.932   2.350  11.670
  286POPG   E25 3860  12.704   2.805  11.442
  286POPG   S16 3861  12.847   2.294  11.251
  286POPG   S17 3862  12.696   3.068  11.113
  286POPG   SD8 3863  13.062   2.112  11.052
  286POPG   SD9 3864  12.543   3.321  11.015
  286POPG  SD10 3865  13.062   2.022  10.725
  286POPG  SD11 3866  12.467   3.474  10.753
  286POPG  SM12 3867  13.031   2.041  10.392
  286POPG  SM13 3868  12.493   3.567  10.416
  286POPG  SM14 3869  13.263   2.128  10.109
  286POPG  SM15 3870  12.515   3.560  10.324
  287POPG   GL1 3871   9.458   7.634  11.950
  287POPG   PH2 3872   9.436   7.943  11.856
  287POPG   GL3 3873   9.526   8.001  11.545
  287POPG   E14 3874   9.819   7.936  11.404
  287POPG   E25 3875   9.299   8.098  11.291
  287POPG   S16 3876   9.939   7.907  11.093
  287POPG   S17 3877   9.015   7.987  11.071
  287POPG   SD8 3878   9.990   7.677  10.866
  287POPG   SD9 3879   8.910   7.788  10.810
  287POPG  SD10 3880   9.936   7.685  10.524
  287POPG  SD11 3881   8.856   7.811  10.449
  287POPG  SM12 3882   9.804   7.872  10.248
  287POPG  SM13 3883   8.711   7.947  10.208
  287POPG  SM14 3884   9.622   8.158  10.153
  287POPG  SM15 3885   8.686   7.967  10.125
  288POPG   GL1 3886   0.294  10.019  11.885
  288POPG   PH2 3887   0.624  10.070  11.955
  288POPG   GL3 3888   0.768  10.147  11.654
  288POPG   E14 3889   1.002   9.959  11.514
  288POPG   E25 3890   0.657  10.378  11.413
  288POPG   S16 3891   1.081  10.064  11.165
  288POPG   S17 3892   0.799  10.475  11.040
  288POPG   SD8 3893   1.315  10.232  10.998
  288POPG   SD9 3894   0.944  10.657  10.788
  288POPG  SD10 3895   1.430  10.404  10.729
  288POPG  SD11 3896   1.004  10.729  10.446
  288POPG  SM12 3897   1.449  10.604  10.464
  288POPG  SM13 3898   0.818  10.761  10.156
  288POPG  SM14 3899   1.342  10.739  10.163
  288POPG  SM15 3900   0.798  10.798  10.069
  289POPG   GL1 3901   9.000   7.515  12.160
  289POPG   PH2 3902   8.967   7.669  11.904
  289POPG   GL3 3903   8.748   7.446  11.718
  289POPG   E14 3904   8.462   7.275  11.760
  289POPG   E25 3905   8.693   7.509  11.380
  289POPG   S16 3906   8.401   7.080  11.420
  289POPG   S17 3907   8.597   7.392  10.998
  289POPG   SD8 3908   8.186   7.127  11.163
  289POPG   SD9 3909   8.571   7.441  10.674
  289POPG  SD10 3910   8.170   7.169  10.851
  289POPG  SD11 3911   8.679   7.452  10.368
  289POPG  SM12 3912   8.243   7.163  10.538
  289POPG  SM13 3913   8.823   7.438  10.076
  289POPG  SM14 3914   8.373   7.207  10.196
  289POPG  SM15 3915   8.812   7.449  10.001
  290POPG   GL1 3916  16.186  12.484  11.826
  290POPG   PH2 3917  16.390  12.708  12.005
  290POPG   GL3 3918  16.434  12.895  11.725
  290POPG   E14 3919  16.199  12.819  11.517
  290POPG   E25 3920  16.736  12.745  11.600
  290POPG   S16 3921  16.060  12.909  11.148
  290POPG   S17 3922  16.743  12.639  11.247
  290POPG   SD8 3923  15.871  12.985  10.905
  290POPG   SD9 3924  16.598  12.580  10.970
  290POPG  SD10 3925  15.819  12.946  10.550
  290POPG  SD11 3926  16.507  12.481  10.651
  290POPG  SM12 3927  15.856  12.856  10.224
  290POPG  SM13 3928  16.485  12.482  10.323
  290POPG  SM14 3929  16.052  12.603  10.085
  290POPG  SM15 3930  16.436  12.478  10.262
  291POPG   GL1 3931   7.954  16.619  11.673
  291POPG   PH2 3932   7.724  16.642  11.904
  291POPG   GL3 3933   7.462  16.691  11.675
  291POPG   E14 3934   7.586  16.845  11.413
  291POPG   E25 3935   7.603  16.336  11.659
  291POPG   S16 3936   7.622  16.803  11.024
  291POPG   S17 3937   7.629  16.097  11.347
  291POPG   SD8 3938   7.413  16.832  10.736
  291POPG   SD9 3939   7.611  16.097  10.998
  291POPG  SD10 3940   7.085  16.819  10.694
  291POPG  SD11 3941   7.675  15.990  10.686
  291POPG  SM12 3942   6.909  16.909  10.470
  291POPG  SM13 3943   7.533  15.929  10.417
  291POPG  SM14 3944   6.687  16.700  10.312
  291POPG  SM15 3945   7.445  15.907  10.365
  292POPG   GL1 3946   9.071   3.779  12.012
  292POPG   PH2 3947   9.140   4.075  11.960
  292POPG   GL3 3948   8.825   4.234  11.920
  292POPG   E14 3949   8.555   4.043  11.925
  292POPG   E25 3950   8.773   4.271  11.574
  292POPG   S16 3951   8.465   3.789  11.667
  292POPG   S17 3952   8.738   4.403  11.193
  292POPG   SD8 3953   8.521   3.696  11.363
  292POPG   SD9 3954   8.856   4.501  10.902
  292POPG  SD10 3955   8.431   3.644  11.064
  292POPG  SD11 3956   9.069   4.467  10.667
  292POPG  SM12 3957   8.319   3.716  10.776
  292POPG  SM13 3958   9.265   4.488  10.389
  292POPG  SM14 3959   8.339   3.799  10.430
  292POPG  SM15 3960   9.347   4.528  10.311
  293POPG   GL1 3961  13.366   8.785  12.305
  293POPG   PH2 3962  13.667   8.727  12.186
  293POPG   GL3 3963  13.769   8.581  11.892
  293POPG   E14 3964  13.536   8.462  11.682
  293POPG   E25 3965  13.895   8.734  11.613
  293POPG   S16 3966  13.455   8.485  11.331
  293POPG   S17 3967  13.839   8.886  11.227
  293POPG   SD8 3968  13.358   8.374  11.033
  293POPG   SD9 3969  13.658   8.793  10.974
  293POPG  SD10 3970  13.230   8.213  10.762
  293POPG  SD11 3971  13.431   8.717  10.755
  293POPG  SM12 3972  13.012   8.302  10.512
  293POPG  SM13 3973  13.396   8.622  10.404
  293POPG  SM14 3974  12.859   8.436  10.247
  293POPG  SM15 3975  13.362   8.620  10.324
  294POPG   GL1 3976   8.576  16.900  11.873
  294POPG   PH2 3977   8.739  16.729  11.649
  294POPG   GL3 3978   8.477  16.654  11.463
  294POPG   E14 3979   8.241  16.851  11.533
  294POPG   E25 3980   8.467  16.497  11.165
  294POPG   S16 3981   8.000  16.918  11.217
  294POPG   S17 3982   8.305  16.603  10.793
  294POPG   SD8 3983   8.135  17.009  10.941
  294POPG   SD9 3984   8.299  16.674  10.461
  294POPG  SD10 3985   8.083  17.041  10.613
  294POPG  SD11 3986   8.317  16.841  10.185
  294POPG  SM12 3987   7.809  17.030  10.403
  294POPG  SM13 3988   8.391  17.063   9.975
  294POPG  SM14 3989   7.616  16.919  10.102
  294POPG  SM15 3990   8.418  17.128   9.970
  295POPG   GL1 3991   3.654  13.838  12.045
  295POPG   PH2 3992   3.398  13.934  11.857
  295POPG   GL3 3993   3.503  13.924  11.548
  295POPG   E14 3994   3.475  13.643  11.385
  295POPG   E25 3995   3.518  14.210  11.325
  295POPG   S16 3996   3.485  13.427  11.019
  295POPG   S17 3997   3.707  14.210  11.008
  295POPG   SD8 3998   3.442  13.502  10.685
  295POPG   SD9 3999   3.980  14.406  10.970
  295POPG  SD10 4000   3.302  13.482  10.365
  295POPG  SD11 4001   4.043  14.563  10.685
  295POPG  SM12 4002   3.120  13.330  10.064
  295POPG  SM13 4003   4.137  14.629  10.392
  295POPG  SM14 4004   3.153  13.081   9.866
  295POPG  SM15 4005   4.153  14.631  10.293
  296POPG   GL1 4006   7.018   2.348  12.252
  296POPG   PH2 4007   7.231   2.222  12.030
  296POPG   GL3 4008   7.185   2.184  11.682
  296POPG   E14 4009   7.238   1.886  11.553
  296POPG   E25 4010   6.926   2.394  11.536
  296POPG   S16 4011   7.300   1.717  11.219
  296POPG   S17 4012   6.933   2.578  11.180
  296POPG   SD8 4013   7.111   1.632  10.994
  296POPG   SD9 4014   7.042   2.578  10.866
  296POPG  SD10 4015   7.068   1.451  10.727
  296POPG  SD11 4016   6.927   2.636  10.550
  296POPG  SM12 4017   7.123   1.274  10.429
  296POPG  SM13 4018   6.938   2.739  10.182
  296POPG  SM14 4019   7.328   1.152  10.149
  296POPG  SM15 4020   6.963   2.721  10.101
  297POPG   GL1 4021   1.064   8.243  12.073
  297POPG   PH2 4022   1.023   8.592  11.984
  297POPG   GL3 4023   0.915   8.630  11.661
  297POPG   E14 4024   1.108   8.868  11.524
  297POPG   E25 4025   0.648   8.534  11.413
  297POPG   S16 4026   1.296   8.949  11.185
  297POPG   S17 4027   0.527   8.643  11.104
  297POPG   SD8 4028   1.299   9.169  10.924
  297POPG   SD9 4029   0.399   8.594  10.795
  297POPG  SD10 4030   1.309   9.284  10.609
  297POPG  SD11 4031   0.326   8.440  10.472
  297POPG  SM12 4032   1.267   9.191  10.310
  297POPG  SM13 4033   0.399   8.308  10.155
  297POPG  SM14 4034   1.285   9.324  10.043
  297POPG  SM15 4035   0.359   8.236  10.078
  298POPG   GL1 4036   5.211   1.945  12.119
  298POPG   PH2 4037   5.201   2.227  11.967
  298POPG   GL3 4038   5.097   2.301  11.665
  298POPG   E14 4039   4.992   2.610  11.635
  298POPG   E25 4040   5.170   2.062  11.401
  298POPG   S16 4041   4.877   2.792  11.276
  298POPG   S17 4042   5.298   1.924  10.996
  298POPG   SD8 4043   4.870   2.918  10.968
  298POPG   SD9 4044   5.341   1.986  10.652
  298POPG  SD10 4045   4.966   3.086  10.710
  298POPG  SD11 4046   5.412   1.947  10.338
  298POPG  SM12 4047   5.100   3.106  10.438
  298POPG  SM13 4048   5.500   1.805  10.082
  298POPG  SM14 4049   5.367   2.909  10.312
  298POPG  SM15 4050   5.479   1.740   9.991
  299POPG   GL1 4051  11.739  17.207  11.916
  299POPG   PH2 4052  11.962  17.470  12.007
  299POPG   GL3 4053  12.148  17.505  11.694
  299POPG   E14 4054  12.450  17.468  11.595
  299POPG   E25 4055  11.979  17.735  11.456
  299POPG   S16 4056  12.663  17.699  11.305
  299POPG   S17 4057  11.976  17.914  11.104
  299POPG   SD8 4058  12.739  17.762  10.963
  299POPG   SD9 4059  12.196  17.918  10.833
  299POPG  SD10 4060  12.891  17.712  10.649
  299POPG  SD11 4061  12.417  17.818  10.581
  299POPG  SM12 4062  12.880  17.606  10.304
  299POPG  SM13 4063  12.443  17.856  10.259
  299POPG  SM14 4064  12.917  17.564   9.970
  299POPG  SM15 4065  12.406  17.868  10.166
  300POPG   GL1 4066   4.347  16.682  12.519
  300POPG   PH2 4067   4.636  16.650  12.408
  300POPG   GL3 4068   4.659  16.562  12.080
  300POPG   E14 4069   4.527  16.278  11.976
  300POPG   E25 4070   4.840  16.754  11.832
  300POPG   S16 4071   4.414  16.181  11.585
  300POPG   S17 4072   4.705  16.946  11.494
  300POPG   SD8 4073   4.524  16.158  11.266
  300POPG   SD9 4074   4.528  16.986  11.206
  300POPG  SD10 4075   4.420  16.065  10.961
  300POPG  SD11 4076   4.464  17.049  10.910
  300POPG  SM12 4077   4.298  16.071  10.668
  300POPG  SM13 4078   4.551  17.006  10.586
  300POPG  SM14 4079   4.147  16.092  10.361
  300POPG  SM15 4080   4.549  17.069  10.531
  301POPG   GL1 4081   8.873   8.552  11.738
  301POPG   PH2 4082   9.138   8.395  11.755
  301POPG   GL3 4083   9.274   8.627  11.611
  301POPG   E14 4084   9.601   8.685  11.568
  301POPG   E25 4085   9.033   8.863  11.465
  301POPG   S16 4086   9.730   8.486  11.277
  301POPG   S17 4087   9.372   8.855  11.236
  301POPG   SD8 4088   9.649   8.278  11.022
  301POPG   SD9 4089   9.437   8.828  10.932
  301POPG  SD10 4090   9.679   8.167  10.703
  301POPG  SD11 4091   9.609   8.656  10.736
  301POPG  SM12 4092   9.935   8.231  10.516
  301POPG  SM13 4093   9.536   8.535  10.432
  301POPG  SM14 4094  10.013   8.372  10.224
  301POPG  SM15 4095   9.542   8.543  10.326
  302POPG   GL1 4096   9.406  14.230  12.015
  302POPG   PH2 4097   9.189  14.452  11.850
  302POPG   GL3 4098   9.101  14.236  11.576
  302POPG   E14 4099   8.796  14.324  11.475
  302POPG   E25 4100   9.375  14.263  11.347
  302POPG   S16 4101   8.734  14.332  11.088
  302POPG   S17 4102   9.236  14.367  10.990
  302POPG   SD8 4103   8.509  14.248  10.877
  302POPG   SD9 4104   9.121  14.613  10.776
  302POPG  SD10 4105   8.441  14.177  10.547
  302POPG  SD11 4106   8.915  14.719  10.567
  302POPG  SM12 4107   8.486  13.899  10.373
  302POPG  SM13 4108   8.746  14.683  10.312
  302POPG  SM14 4109   8.527  13.891  10.028
  302POPG  SM15 4110   8.725  14.652  10.269
  303POPG   GL1 4111  -0.071   6.070  11.746
  303POPG   PH2 4112   0.125   6.309  11.686
  303POPG   GL3 4113   0.076   6.377  11.359
  303POPG   E14 4114   0.337   6.499  11.236
  303POPG   E25 4115  -0.097   6.689  11.299
  303POPG   S16 4116   0.522   6.238  11.016
  303POPG   S17 4117  -0.202   6.744  10.920
  303POPG   SD8 4118   0.677   6.122  10.793
  303POPG   SD9 4119  -0.514   6.703  10.760
  303POPG  SD10 4120   0.816   5.887  10.597
  303POPG  SD11 4121  -0.753   6.741  10.545
  303POPG  SM12 4122   0.699   5.739  10.317
  303POPG  SM13 4123  -0.805   6.856  10.231
  303POPG  SM14 4124   0.638   5.409  10.156
  303POPG  SM15 4125  -0.838   6.864  10.127
  304POPG   GL1 4126  10.156   3.775  12.293
  304POPG   PH2 4127  10.093   3.525  12.102
  304POPG   GL3 4128  10.226   3.325  11.840
  304POPG   E14 4129  10.107   3.243  11.562
  304POPG   E25 4130  10.444   3.594  11.708
  304POPG   S16 4131  10.219   3.148  11.174
  304POPG   S17 4132  10.509   3.537  11.270
  304POPG   SD8 4133  10.135   3.067  10.856
  304POPG   SD9 4134  10.613   3.480  10.958
  304POPG  SD10 4135  10.074   3.171  10.556
  304POPG  SD11 4136  10.630   3.341  10.655
  304POPG  SM12 4137  10.248   3.389  10.330
  304POPG  SM13 4138  10.788   3.410  10.378
  304POPG  SM14 4139  10.351   3.390  10.017
  304POPG  SM15 4140  10.780   3.402  10.290
  305POPG   GL1 4141  11.201   1.130  11.714
  305POPG   PH2 4142  11.501   1.114  11.906
  305POPG   GL3 4143  11.779   1.195  11.736
  305POPG   E14 4144  12.071   1.340  11.717
  305POPG   E25 4145  11.583   1.069  11.446
  305POPG   S16 4146  12.219   1.492  11.368
  305POPG   S17 4147  11.486   1.206  11.059
  305POPG   SD8 4148  12.365   1.440  11.036
  305POPG   SD9 4149  11.321   1.483  10.922
  305POPG  SD10 4150  12.399   1.466  10.720
  305POPG  SD11 4151  11.147   1.596  10.633
  305POPG  SM12 4152  12.312   1.415  10.383
  305POPG  SM13 4153  10.909   1.541  10.384
  305POPG  SM14 4154  12.060   1.303  10.184
  305POPG  SM15 4155  10.861   1.549  10.326
  306POPG   GL1 4156   2.661  15.778  11.800
  306POPG   PH2 4157   2.436  15.586  11.706
  306POPG   GL3 4158   2.241  15.817  11.550
  306POPG   E14 4159   2.417  16.107  11.490
  306POPG   E25 4160   1.932  15.660  11.494
  306POPG   S16 4161   2.724  16.093  11.182
  306POPG   S17 4162   1.696  15.526  11.208
  306POPG   SD8 4163   2.736  16.152  10.899
  306POPG   SD9 4164   1.715  15.363  10.949
  306POPG  SD10 4165   2.856  16.075  10.599
  306POPG  SD11 4166   1.956  15.191  10.765
  306POPG  SM12 4167   2.770  16.225  10.340
  306POPG  SM13 4168   1.952  15.206  10.416
  306POPG  SM14 4169   2.803  16.190  10.005
  306POPG  SM15 4170   1.937  15.257  10.335
  307POPG   GL1 4171   2.922   1.943  12.073
  307POPG   PH2 4172   2.621   1.911  12.083
  307POPG   GL3 4173   2.514   1.847  11.772
  307POPG   E14 4174   2.246   1.705  11.682
  307POPG   E25 4175   2.768   1.817  11.519
  307POPG   S16 4176   1.953   1.556  11.366
  307POPG   S17 4177   2.778   1.860  11.095
  307POPG   SD8 4178   1.897   1.340  11.075
  307POPG   SD9 4179   2.768   1.898  10.786
  307POPG  SD10 4180   2.028   1.266  10.776
  307POPG  SD11 4181   2.906   1.817  10.482
  307POPG  SM12 4182   2.038   1.440  10.432
  307POPG  SM13 4183   3.105   1.708  10.245
  307POPG  SM14 4184   2.168   1.499  10.101
  307POPG  SM15 4185   3.215   1.687  10.220
  308POPG   GL1 4186   0.671   0.651  11.920
  308POPG   PH2 4187   0.951   0.836  11.878
  308POPG   GL3 4188   1.012   0.840  11.541
  308POPG   E14 4189   0.883   1.047  11.318
  308POPG   E25 4190   1.298   0.988  11.365
  308POPG   S16 4191   0.857   1.256  10.955
  308POPG   S17 4192   1.377   1.110  11.062
  308POPG   SD8 4193   0.733   1.324  10.647
  308POPG   SD9 4194   1.598   1.090  10.847
  308POPG  SD10 4195   0.651   1.216  10.328
  308POPG  SD11 4196   1.545   0.902  10.564
  308POPG  SM12 4197   0.428   1.132  10.108
  308POPG  SM13 4198   1.484   0.847  10.247
  308POPG  SM14 4199   0.221   1.200   9.847
  308POPG  SM15 4200   1.491   0.739  10.179
  309POPG   GL1 4201   6.004  13.621  12.031
  309POPG   PH2 4202   6.153  13.791  11.772
  309POPG   GL3 4203   5.958  13.682  11.543
  309POPG   E14 4204   5.695  13.497  11.515
  309POPG   E25 4205   6.138  13.621  11.233
  309POPG   S16 4206   5.679  13.522  11.140
  309POPG   S17 4207   6.072  13.766  10.840
  309POPG   SD8 4208   5.584  13.564  10.810
  309POPG   SD9 4209   6.153  13.825  10.503
  309POPG  SD10 4210   5.490  13.831  10.589
  309POPG  SD11 4211   6.243  14.099  10.373
  309POPG  SM12 4212   5.633  13.971  10.328
  309POPG  SM13 4213   6.284  14.312  10.139
  309POPG  SM14 4214   5.832  14.126  10.148
  309POPG  SM15 4215   6.256  14.385  10.086
  310POPG   GL1 4216  12.486  10.889  11.939
  310POPG   PH2 4217  12.288  11.114  12.045
  310POPG   GL3 4218  12.148  11.261  11.745
  310POPG   E14 4219  12.147  11.595  11.733
  310POPG   E25 4220  12.233  11.090  11.420
  310POPG   S16 4221  12.118  11.826  11.343
  310POPG   S17 4222  12.095  10.994  11.040
  310POPG   SD8 4223  12.219  11.784  11.031
  310POPG   SD9 4224  11.930  11.123  10.800
  310POPG  SD10 4225  12.171  11.696  10.712
  310POPG  SD11 4226  12.029  11.118  10.462
  310POPG  SM12 4227  12.034  11.676  10.418
  310POPG  SM13 4228  11.976  11.020  10.181
  310POPG  SM14 4229  11.898  11.546  10.128
  310POPG  SM15 4230  11.931  10.968  10.168
  311POPG   GL1 4231  10.442  14.517  12.120
  311POPG   PH2 4232  10.507  14.208  11.984
  311POPG   GL3 4233  10.434  14.170  11.645
  311POPG   E14 4234  10.543  14.380  11.429
  311POPG   E25 4235  10.366  13.871  11.458
  311POPG   S16 4236  10.524  14.559  11.075
  311POPG   S17 4237  10.583  13.530  11.310
  311POPG   SD8 4238  10.718  14.532  10.845
  311POPG   SD9 4239  10.752  13.393  11.057
  311POPG  SD10 4240  10.799  14.378  10.569
  311POPG  SD11 4241  10.916  13.335  10.765
  311POPG  SM12 4242  10.681  14.184  10.293
  311POPG  SM13 4243  11.076  13.326  10.435
  311POPG  SM14 4244  10.503  14.080  10.026
  311POPG  SM15 4245  11.071  13.355  10.358
  312POPG   GL1 4246  15.056  13.894  11.938
  312POPG   PH2 4247  15.189  14.161  11.993
  312POPG   GL3 4248  15.498  14.194  11.807
  312POPG   E14 4249  15.450  14.412  11.567
  312POPG   E25 4250  15.585  13.841  11.663
  312POPG   S16 4251  15.258  14.453  11.206
  312POPG   S17 4252  15.625  13.682  11.305
  312POPG   SD8 4253  15.066  14.272  10.984
  312POPG   SD9 4254  15.667  13.444  11.062
  312POPG  SD10 4255  14.913  14.288  10.719
  312POPG  SD11 4256  15.666  13.375  10.713
  312POPG  SM12 4257  14.838  14.495  10.477
  312POPG  SM13 4258  15.845  13.350  10.391
  312POPG  SM14 4259  14.536  14.532  10.345
  312POPG  SM15 4260  15.901  13.390  10.304
  313POPG   GL1 4261  10.975   8.566  11.788
  313POPG   PH2 4262  11.304   8.433  11.828
  313POPG   GL3 4263  11.305   8.081  11.884
  313POPG   E14 4264  11.524   7.950  11.699
  313POPG   E25 4265  11.036   7.865  11.790
  313POPG   S16 4266  11.375   7.928  11.333
  313POPG   S17 4267  10.829   7.712  11.461
  313POPG   SD8 4268  11.480   7.901  11.023
  313POPG   SD9 4269  10.885   7.626  11.151
  313POPG  SD10 4270  11.549   7.740  10.736
  313POPG  SD11 4271  10.968   7.595  10.831
  313POPG  SM12 4272  11.435   7.642  10.453
  313POPG  SM13 4273  10.949   7.480  10.536
  313POPG  SM14 4274  11.461   7.591  10.116
  313POPG  SM15 4275  10.954   7.433  10.446
  314POPG   GL1 4276  15.540   8.309  11.573
  314POPG   PH2 4277  15.262   8.227  11.652
  314POPG   GL3 4278  15.071   8.191  11.413
  314POPG   E14 4279  14.980   7.877  11.385
  314POPG   E25 4280  15.071   8.425  11.156
  314POPG   S16 4281  14.656   7.718  11.142
  314POPG   S17 4282  14.894   8.570  10.830
  314POPG   SD8 4283  14.661   7.493  10.904
  314POPG   SD9 4284  14.685   8.697  10.602
  314POPG  SD10 4285  14.659   7.442  10.571
  314POPG  SD11 4286  14.568   8.816  10.303
  314POPG  SM12 4287  14.586   7.608  10.259
  314POPG  SM13 4288  14.312   8.920  10.135
  314POPG  SM14 4289  14.388   7.523   9.979
  314POPG  SM15 4290  14.241   8.928  10.119
  315POPG   GL1 4291  10.066   2.889  12.300
  315POPG   PH2 4292  10.314   3.032  12.125
  315POPG   GL3 4293  10.378   2.817  11.871
  315POPG   E14 4294  10.550   2.986  11.614
  315POPG   E25 4295  10.082   2.797  11.656
  315POPG   S16 4296  10.790   3.185  11.411
  315POPG   S17 4297  10.095   2.763  11.258
  315POPG   SD8 4298  10.950   3.217  11.106
  315POPG   SD9 4299  10.046   2.618  10.982
  315POPG  SD10 4300  11.036   3.157  10.780
  315POPG  SD11 4301  10.074   2.589  10.639
  315POPG  SM12 4302  11.066   3.032  10.457
  315POPG  SM13 4303  10.208   2.584  10.326
  315POPG  SM14 4304  11.152   2.929  10.147
  315POPG  SM15 4305  10.185   2.617  10.255
  316POPG   GL1 4306  17.664   9.406  11.792
  316POPG   PH2 4307  17.416   9.602  11.798
  316POPG   GL3 4308  17.693   9.739  11.637
  316POPG   E14 4309  18.022   9.815  11.679
  316POPG   E25 4310  17.654   9.867  11.292
  316POPG   S16 4311  18.147  10.145  11.436
  316POPG   S17 4312  17.474   9.870  10.906
  316POPG   SD8 4313  18.166  10.461  11.288
  316POPG   SD9 4314  17.347   9.831  10.567
  316POPG  SD10 4315  18.123  10.527  10.953
  316POPG  SD11 4316  17.389   9.729  10.227
  316POPG  SM12 4317  18.306  10.472  10.667
  316POPG  SM13 4318  17.285   9.836   9.951
  316POPG  SM14 4319  18.418  10.609  10.342
  316POPG  SM15 4320  17.223   9.901   9.918
  317POPG   GL1 4321   5.432  10.719  12.016
  317POPG   PH2 4322   5.720  10.627  11.961
  317POPG   GL3 4323   5.610  10.671  11.635
  317POPG   E14 4324   5.286  10.683  11.576
  317POPG   E25 4325   5.880  10.583  11.389
  317POPG   S16 4326   5.186  11.059  11.429
  317POPG   S17 4327   5.884  10.555  10.988
  317POPG   SD8 4328   5.257  11.271  11.193
  317POPG   SD9 4329   5.840  10.374  10.685
  317POPG  SD10 4330   5.269  11.454  10.944
  317POPG  SD11 4331   5.880  10.209  10.394
  317POPG  SM12 4332   5.253  11.453  10.616
  317POPG  SM13 4333   5.913  10.058  10.126
  317POPG  SM14 4334   5.472  11.277  10.416
  317POPG  SM15 4335   5.924  10.060  10.064
  318POPG   GL1 4336   8.376   6.587  11.995
  318POPG   PH2 4337   8.061   6.557  11.913
  318POPG   GL3 4338   8.065   6.310  11.693
  318POPG   E14 4339   8.329   6.189  11.575
  318POPG   E25 4340   7.765   6.305  11.437
  318POPG   S16 4341   8.435   6.225  11.172
  318POPG   S17 4342   7.698   6.258  11.069
  318POPG   SD8 4343   8.512   6.164  10.859
  318POPG   SD9 4344   7.558   6.319  10.734
  318POPG  SD10 4345   8.533   6.053  10.569
  318POPG  SD11 4346   7.360   6.367  10.477
  318POPG  SM12 4347   8.279   6.037  10.366
  318POPG  SM13 4348   7.345   6.441  10.141
  318POPG  SM14 4349   8.047   5.849  10.208
  318POPG  SM15 4350   7.377   6.498  10.071
  319POPG   GL1 4351  10.050  13.936  11.701
  319POPG   PH2 4352   9.836  14.045  11.934
  319POPG   GL3 4353   9.630  13.920  11.675
  319POPG   E14 4354   9.311  13.882  11.803
  319POPG   E25 4355   9.755  13.964  11.333
  319POPG   S16 4356   8.943  13.870  11.597
  319POPG   S17 4357   9.689  14.102  10.967
  319POPG   SD8 4358   8.784  13.882  11.293
  319POPG   SD9 4359   9.590  14.309  10.705
  319POPG  SD10 4360   8.816  13.934  10.951
  319POPG  SD11 4361   9.364  14.408  10.475
  319POPG  SM12 4362   8.873  14.046  10.642
  319POPG  SM13 4363   9.237  14.491  10.186
  319POPG  SM14 4364   8.931  14.192  10.361
  319POPG  SM15 4365   9.200  14.559  10.104
  320POPG   GL1 4366   9.503  18.285  11.819
  320POPG   PH2 4367   9.436  17.983  11.687
  320POPG   GL3 4368   9.661  17.978  11.443
  320POPG   E14 4369   9.489  17.758  11.277
  320POPG   E25 4370   9.753  18.306  11.377
  320POPG   S16 4371   9.293  17.681  10.922
  320POPG   S17 4372   9.877  18.416  11.008
  320POPG   SD8 4373   9.081  17.491  10.701
  320POPG   SD9 4374   9.929  18.522  10.699
  320POPG  SD10 4375   8.852  17.626  10.503
  320POPG  SD11 4376   9.979  18.381  10.380
  320POPG  SM12 4377   8.694  17.909  10.531
  320POPG  SM13 4378  10.066  18.372  10.068
  320POPG  SM14 4379   8.510  18.178  10.416
  320POPG  SM15 4380  10.059  18.371   9.984
  321POPG   GL1 4381  15.017  10.070  11.734
  321POPG   PH2 4382  14.894   9.776  11.828
  321POPG   GL3 4383  14.686   9.631  11.594
  321POPG   E14 4384  14.389   9.658  11.679
  321POPG   E25 4385  14.552   9.868  11.371
  321POPG   S16 4386  14.057   9.662  11.474
  321POPG   S17 4387  14.534   9.725  11.014
  321POPG   SD8 4388  13.807   9.775  11.273
  321POPG   SD9 4389  14.726   9.573  10.753
  321POPG  SD10 4390  13.692   9.833  10.988
  321POPG  SD11 4391  14.865   9.404  10.514
  321POPG  SM12 4392  13.613   9.777  10.694
  321POPG  SM13 4393  14.773   9.373  10.215
  321POPG  SM14 4394  13.470   9.733  10.422
  321POPG  SM15 4395  14.778   9.422  10.111
  322POPG   GL1 4396  12.982   5.366  12.020
  322POPG   PH2 4397  12.696   5.253  12.067
  322POPG   GL3 4398  12.616   5.404  11.736
  322POPG   E14 4399  12.310   5.431  11.654
  322POPG   E25 4400  12.875   5.570  11.527
  322POPG   S16 4401  12.273   5.264  11.328
  322POPG   S17 4402  12.819   5.619  11.134
  322POPG   SD8 4403  12.149   5.236  10.991
  322POPG   SD9 4404  12.707   5.597  10.830
  322POPG  SD10 4405  12.181   5.300  10.679
  322POPG  SD11 4406  12.720   5.467  10.580
  322POPG  SM12 4407  12.279   5.516  10.411
  322POPG  SM13 4408  12.746   5.414  10.253
  322POPG  SM14 4409  12.373   5.706  10.142
  322POPG  SM15 4410  12.791   5.375  10.179
  323POPG   GL1 4411  14.207   0.251  11.824
  323POPG   PH2 4412  13.927   0.392  11.819
  323POPG   GL3 4413  13.764   0.239  11.538
  323POPG   E14 4414  13.649  -0.045  11.395
  323POPG   E25 4415  13.493   0.439  11.434
  323POPG   S16 4416  13.515  -0.117  11.002
  323POPG   S17 4417  13.516   0.711  11.156
  323POPG   SD8 4418  13.281  -0.115  10.755
  323POPG   SD9 4419  13.604   1.028  11.027
  323POPG  SD10 4420  13.109  -0.045  10.503
  323POPG  SD11 4421  13.836   1.195  10.866
  323POPG  SM12 4422  13.174  -0.121  10.156
  323POPG  SM13 4423  13.903   1.252  10.534
  323POPG  SM14 4424  13.345  -0.121   9.901
  323POPG  SM15 4425  13.869   1.196  10.481
  324POPG   GL1 4426   4.972  18.367  12.135
  324POPG   PH2 4427   5.125  18.455  11.837
  324POPG   GL3 4428   5.111  18.136  11.686
  324POPG   E14 4429   4.903  17.900  11.647
  324POPG   E25 4430   5.378  17.951  11.526
  324POPG   S16 4431   4.997  17.628  11.413
  324POPG   S17 4432   5.435  17.821  11.147
  324POPG   SD8 4433   5.167  17.411  11.227
  324POPG   SD9 4434   5.587  17.530  11.054
  324POPG  SD10 4435   5.212  17.395  10.911
  324POPG  SD11 4436   5.761  17.306  10.854
  324POPG  SM12 4437   5.042  17.480  10.634
  324POPG  SM13 4438   5.830  17.243  10.557
  324POPG  SM14 4439   4.863  17.373  10.359
  324POPG  SM15 4440   5.841  17.259  10.435
  325POPE   HH1 4441  16.778   7.036  11.772
  325POPE   PH2 4442  16.698   6.731  11.693
  325POPE   GL3 4443  16.535   6.695  11.396
  325POPE   E14 4444  16.217   6.671  11.389
  325POPE   E25 4445  16.757   6.777  11.062
  325POPE   S16 4446  15.916   6.435  11.298
  325POPE   S17 4447  16.551   6.596  10.739
  325POPE   SD8 4448  15.758   6.180  11.145
  325POPE   SD9 4449  16.495   6.393  10.514
  325POPE  SD10 4450  15.743   6.032  10.876
  325POPE  SD11 4451  16.352   6.225  10.267
  325POPE  SM12 4452  15.660   6.097  10.576
  325POPE  SM13 4453  16.244   6.126   9.988
  325POPE  SM14 4454  15.717   6.259  10.304
  325POPE  SM15 4455  16.269   6.138   9.872
  326POPE   HH1 4456  15.977   2.113  11.998
  326POPE   PH2 4457  15.984   2.443  11.977
  326POPE   GL3 4458  15.892   2.420  11.670
  326POPE   E14 4459  15.590   2.344  11.578
  326POPE   E25 4460  16.101   2.321  11.395
  326POPE   S16 4461  15.339   2.190  11.272
  326POPE   S17 4462  16.060   2.087  11.067
  326POPE   SD8 4463  15.094   2.079  11.050
  326POPE   SD9 4464  16.121   2.109  10.741
  326POPE  SD10 4465  14.980   1.953  10.765
  326POPE  SD11 4466  16.064   2.104  10.397
  326POPE  SM12 4467  15.080   1.844  10.458
  326POPE  SM13 4468  16.131   1.925  10.160
  326POPE  SM14 4469  15.035   1.612  10.219
  326POPE  SM15 4470  16.083   1.868  10.086
  327POPE   HH1 4471  13.708   5.400  12.220
  327POPE   PH2 4472  13.948   5.626  12.196
  327POPE   GL3 4473  14.093   5.687  11.905
  327POPE   E14 4474  14.064   5.425  11.718
  327POPE   E25 4475  14.038   6.028  11.786
  327POPE   S16 4476  14.038   5.287  11.352
  327POPE   S17 4477  14.250   6.351  11.557
  327POPE   SD8 4478  14.113   5.443  11.057
  327POPE   SD9 4479  14.453   6.381  11.311
  327POPE  SD10 4480  14.217   5.566  10.762
  327POPE  SD11 4481  14.567   6.372  11.015
  327POPE  SM12 4482  14.527   5.560  10.567
  327POPE  SM13 4483  14.580   6.548  10.699
  327POPE  SM14 4484  14.637   5.616  10.284
  327POPE  SM15 4485  14.652   6.567  10.609
  328POPE   HH1 4486   4.812  16.980  12.266
  328POPE   PH2 4487   4.507  17.049  12.182
  328POPE   GL3 4488   4.458  17.158  11.877
  328POPE   E14 4489   4.535  17.447  11.731
  328POPE   E25 4490   4.306  16.852  11.685
  328POPE   S16 4491   4.707  17.385  11.369
  328POPE   S17 4492   4.236  16.696  11.300
  328POPE   SD8 4493   4.691  17.440  11.016
  328POPE   SD9 4494   4.094  16.451  11.126
  328POPE  SD10 4495   4.566  17.467  10.696
  328POPE  SD11 4496   4.023  16.424  10.807
  328POPE  SM12 4497   4.335  17.459  10.456
  328POPE  SM13 4498   3.956  16.492  10.462
  328POPE  SM14 4499   4.264  17.673  10.231
  328POPE  SM15 4500   3.972  16.495  10.349
  329POPE   HH1 4501   1.266   7.058  11.880
  329POPE   PH2 4502   1.559   7.032  11.998
  329POPE   GL3 4503   1.744   6.900  11.740
  329POPE   E14 4504   1.998   6.703  11.718
  329POPE   E25 4505   1.705   6.925  11.401
  329POPE   S16 4506   2.102   6.652  11.361
  329POPE   S17 4507   1.744   7.043  11.005
  329POPE   SD8 4508   2.138   6.454  11.099
  329POPE   SD9 4509   1.803   7.077  10.672
  329POPE  SD10 4510   2.239   6.384  10.792
  329POPE  SD11 4511   1.846   7.208  10.373
  329POPE  SM12 4512   2.399   6.474  10.503
  329POPE  SM13 4513   1.987   7.172  10.074
  329POPE  SM14 4514   2.422   6.660  10.236
  329POPE  SM15 4515   1.983   7.196  10.003
  330POPE   HH1 4516  14.797  -0.011  12.267
  330POPE   PH2 4517  14.654   0.188  12.055
  330POPE   GL3 4518  14.811   0.140  11.751
  330POPE   E14 4519  15.112  -0.001  11.680
  330POPE   E25 4520  14.578   0.337  11.549
  330POPE   S16 4521  15.286  -0.092  11.312
  330POPE   S17 4522  14.425   0.566  11.252
  330POPE   SD8 4523  15.574  -0.040  11.115
  330POPE   SD9 4524  14.330   0.662  10.951
  330POPE  SD10 4525  15.648   0.063  10.830
  330POPE  SD11 4526  14.241   0.909  10.762
  330POPE  SM12 4527  15.722   0.014  10.503
  330POPE  SM13 4528  14.257   0.826  10.432
  330POPE  SM14 4529  15.830   0.043  10.163
  330POPE  SM15 4530  14.280   0.851  10.366
  331POPE   HH1 4531   2.311   8.608  11.781
  331POPE   PH2 4532   2.548   8.841  11.724
  331POPE   GL3 4533   2.411   8.968  11.458
  331POPE   E14 4534   2.362   9.276  11.438
  331POPE   E25 4535   2.421   8.945  11.111
  331POPE   S16 4536   2.360   9.363  11.049
  331POPE   S17 4537   2.655   9.037  10.793
  331POPE   SD8 4538   2.117   9.558  10.911
  331POPE   SD9 4539   2.918   9.141  10.602
  331POPE  SD10 4540   2.036   9.644  10.626
  331POPE  SD11 4541   3.065   9.189  10.297
  331POPE  SM12 4542   2.021   9.624  10.286
  331POPE  SM13 4543   3.157   9.456  10.104
  331POPE  SM14 4544   2.094   9.540   9.972
  331POPE  SM15 4545   3.195   9.515  10.019
  332POPE   HH1 4546  15.892   9.019  12.076
  332POPE   PH2 4547  16.161   9.190  11.997
  332POPE   GL3 4548  16.238   9.395  11.734
  332POPE   E14 4549  16.146   9.688  11.609
  332POPE   E25 4550  16.176   9.274  11.376
  332POPE   S16 4551  16.144   9.744  11.222
  332POPE   S17 4552  16.217   9.311  10.979
  332POPE   SD8 4553  16.020   9.852  10.911
  332POPE   SD9 4554  16.186   9.366  10.630
  332POPE  SD10 4555  16.060   9.880  10.590
  332POPE  SD11 4556  16.087   9.283  10.312
  332POPE  SM12 4557  16.164   9.792  10.278
  332POPE  SM13 4558  16.091   9.370   9.997
  332POPE  SM14 4559  16.276   9.795   9.946
  332POPE  SM15 4560  16.053   9.354   9.894
  333POPE   HH1 4561   9.097   9.513  12.021
  333POPE   PH2 4562   9.351   9.663  11.884
  333POPE   GL3 4563   9.441   9.570  11.583
  333POPE   E14 4564   9.753   9.658  11.514
  333POPE   E25 4565   9.305   9.339  11.326
  333POPE   S16 4566   9.976   9.673  11.161
  333POPE   S17 4567   9.376   9.358  10.951
  333POPE   SD8 4568   9.946   9.780  10.833
  333POPE   SD9 4569   9.239   9.408  10.649
  333POPE  SD10 4570  10.102   9.750  10.527
  333POPE  SD11 4571   9.089   9.643  10.481
  333POPE  SM12 4572  10.296   9.805  10.260
  333POPE  SM13 4573   8.892   9.611  10.189
  333POPE  SM14 4574  10.513   9.848  10.021
  333POPE  SM15 4575   8.836   9.651  10.135
  334POPE   HH1 4576   6.713  15.602  11.991
  334POPE   PH2 4577   6.546  15.385  11.795
  334POPE   GL3 4578   6.730  15.283  11.512
  334POPE   E14 4579   6.830  14.985  11.486
  334POPE   E25 4580   6.741  15.499  11.245
  334POPE   S16 4581   6.927  14.858  11.177
  334POPE   S17 4582   6.967  15.385  10.906
  334POPE   SD8 4583   6.851  14.864  10.837
  334POPE   SD9 4584   7.264  15.285  10.821
  334POPE  SD10 4585   6.977  14.845  10.550
  334POPE  SD11 4586   7.429  15.276  10.524
  334POPE  SM12 4587   7.218  14.792  10.319
  334POPE  SM13 4588   7.561  15.430  10.233
  334POPE  SM14 4589   7.421  14.828  10.097
  334POPE  SM15 4590   7.528  15.459  10.140
  335POPE   HH1 4591   3.899   3.175  11.984
  335POPE   PH2 4592   3.877   3.505  11.989
  335POPE   GL3 4593   3.862   3.502  11.663
  335POPE   E14 4594   4.105   3.645  11.484
  335POPE   E25 4595   3.695   3.391  11.358
  335POPE   S16 4596   4.238   3.515  11.100
  335POPE   S17 4597   3.809   3.276  10.965
  335POPE   SD8 4598   4.128   3.374  10.788
  335POPE   SD9 4599   3.731   3.138  10.693
  335POPE  SD10 4600   4.060   3.449  10.475
  335POPE  SD11 4601   3.746   3.080  10.347
  335POPE  SM12 4602   3.914   3.718  10.295
  335POPE  SM13 4603   3.596   3.079  10.052
  335POPE  SM14 4604   3.878   3.900   9.997
  335POPE  SM15 4605   3.576   3.069   9.967
  336POPE   HH1 4606   8.574   6.018  11.828
  336POPE   PH2 4607   8.722   6.252  12.012
  336POPE   GL3 4608   8.793   6.458  11.759
  336POPE   E14 4609   8.564   6.582  11.557
  336POPE   E25 4610   8.929   6.271  11.479
  336POPE   S16 4611   8.484   6.714  11.220
  336POPE   S17 4612   8.951   6.458  11.147
  336POPE   SD8 4613   8.555   6.754  10.924
  336POPE   SD9 4614   9.038   6.748  10.953
  336POPE  SD10 4615   8.701   6.895  10.635
  336POPE  SD11 4616   9.290   6.841  10.668
  336POPE  SM12 4617   8.857   6.960  10.366
  336POPE  SM13 4618   9.392   6.894  10.392
  336POPE  SM14 4619   8.931   6.719  10.173
  336POPE  SM15 4620   9.401   6.936  10.316
  337POPE   HH1 4621   2.483  11.557  12.102
  337POPE   PH2 4622   2.605  11.835  11.965
  337POPE   GL3 4623   2.376  12.070  11.837
  337POPE   E14 4624   2.559  12.320  11.711
  337POPE   E25 4625   2.342  11.868  11.535
  337POPE   S16 4626   2.587  12.187  11.328
  337POPE   S17 4627   2.294  11.875  11.099
  337POPE   SD8 4628   2.743  12.321  11.033
  337POPE   SD9 4629   2.409  11.954  10.788
  337POPE  SD10 4630   2.745  12.183  10.717
  337POPE  SD11 4631   2.320  12.021  10.474
  337POPE  SM12 4632   2.928  12.143  10.461
  337POPE  SM13 4633   2.387  12.088  10.148
  337POPE  SM14 4634   2.823  12.090  10.135
  337POPE  SM15 4635   2.403  12.127  10.035
  338POPE   HH1 4636  12.533   6.847  11.953
  338POPE   PH2 4637  12.833   6.714  12.102
  338POPE   GL3 4638  13.095   6.690  11.868
  338POPE   E14 4639  13.429   6.637  11.869
  338POPE   E25 4640  12.925   6.400  11.640
  338POPE   S16 4641  13.698   6.546  11.604
  338POPE   S17 4642  12.710   6.517  11.361
  338POPE   SD8 4643  13.736   6.340  11.328
  338POPE   SD9 4644  12.712   6.475  11.005
  338POPE  SD10 4645  13.804   6.300  11.022
  338POPE  SD11 4646  12.667   6.421  10.720
  338POPE  SM12 4647  13.772   6.457  10.724
  338POPE  SM13 4648  12.727   6.388  10.418
  338POPE  SM14 4649  13.691   6.598  10.402
  338POPE  SM15 4650  12.812   6.422  10.351
  339POPE   HH1 4651   4.831   4.614  11.850
  339POPE   PH2 4652   5.130   4.735  11.927
  339POPE   GL3 4653   5.279   4.880  11.635
  339POPE   E14 4654   5.079   4.734  11.430
  339POPE   E25 4655   5.159   5.180  11.510
  339POPE   S16 4656   5.217   4.618  11.043
  339POPE   S17 4657   5.227   5.303  11.116
  339POPE   SD8 4658   5.347   4.501  10.762
  339POPE   SD9 4659   5.070   5.471  10.884
  339POPE  SD10 4660   5.374   4.281  10.536
  339POPE  SD11 4661   4.886   5.550  10.593
  339POPE  SM12 4662   5.304   4.113  10.274
  339POPE  SM13 4663   4.851   5.349  10.333
  339POPE  SM14 4664   5.175   4.078   9.948
  339POPE  SM15 4665   4.859   5.275  10.252
  340POPE   HH1 4666   3.459   2.225  11.901
  340POPE   PH2 4667   3.677   2.013  12.031
  340POPE   GL3 4668   3.671   1.842  11.743
  340POPE   E14 4669   3.905   1.603  11.659
  340POPE   E25 4670   3.678   2.094  11.482
  340POPE   S16 4671   3.995   1.579  11.264
  340POPE   S17 4672   3.570   2.173  11.086
  340POPE   SD8 4673   3.870   1.762  11.061
  340POPE   SD9 4674   3.579   2.200  10.743
  340POPE  SD10 4675   3.852   1.853  10.752
  340POPE  SD11 4676   3.493   2.128  10.434
  340POPE  SM12 4677   3.771   1.737  10.458
  340POPE  SM13 4678   3.369   2.172  10.116
  340POPE  SM14 4679   3.797   1.667  10.125
  340POPE  SM15 4680   3.422   2.134  10.007
  341POPE   HH1 4681   4.559   0.952  12.003
  341POPE   PH2 4682   4.346   0.793  11.833
  341POPE   GL3 4683   4.388   0.575  11.578
  341POPE   E14 4684   4.615   0.342  11.656
  341POPE   E25 4685   4.132   0.355  11.484
  341POPE   S16 4686   4.773   0.219  11.314
  341POPE   S17 4687   3.964   0.223  11.168
  341POPE   SD8 4688   4.892  -0.040  11.161
  341POPE   SD9 4689   3.838  -0.004  10.941
  341POPE  SD10 4690   4.945  -0.196  10.872
  341POPE  SD11 4691   3.574  -0.062  10.699
  341POPE  SM12 4692   4.744  -0.129  10.599
  341POPE  SM13 4693   3.608  -0.061  10.339
  341POPE  SM14 4694   4.556  -0.144  10.354
  341POPE  SM15 4695   3.615  -0.097  10.277
  342POPE   HH1 4696   9.781   3.449  11.767
  342POPE   PH2 4697   9.781   3.123  11.876
  342POPE   GL3 4698   9.622   2.926  11.627
  342POPE   E14 4699   9.528   2.613  11.611
  342POPE   E25 4700   9.771   3.038  11.328
  342POPE   S16 4701   9.586   2.181  11.481
  342POPE   S17 4702   9.744   2.934  10.936
  342POPE   SD8 4703   9.582   2.109  11.161
  342POPE   SD9 4704   9.653   2.970  10.637
  342POPE  SD10 4705   9.500   2.035  10.875
  342POPE  SD11 4706   9.730   3.095  10.323
  342POPE  SM12 4707   9.383   1.801  10.673
  342POPE  SM13 4708   9.831   3.089   9.993
  342POPE  SM14 4709   9.178   1.756  10.368
  342POPE  SM15 4710   9.810   3.134   9.911
  343POPE   HH1 4711  15.862  13.582  11.882
  343POPE   PH2 4712  16.026  13.556  12.175
  343POPE   GL3 4713  16.202  13.279  12.107
  343POPE   E14 4714  16.542  13.255  12.055
  343POPE   E25 4715  16.245  13.287  11.755
  343POPE   S16 4716  16.785  13.377  11.762
  343POPE   S17 4717  16.487  13.185  11.411
  343POPE   SD8 4718  16.884  13.474  11.446
  343POPE   SD9 4719  16.483  13.022  11.099
  343POPE  SD10 4720  16.771  13.576  11.177
  343POPE  SD11 4721  16.455  12.891  10.764
  343POPE  SM12 4722  16.555  13.688  10.965
  343POPE  SM13 4723  16.259  12.881  10.515
  343POPE  SM14 4724  16.588  13.831  10.656
  343POPE  SM15 4725  16.250  12.923  10.444
  344POPE   HH1 4726  11.597   9.836   7.902
  344POPE   PH2 4727  11.616  10.163   7.933
  344POPE   GL3 4728  11.427  10.253   8.201
  344POPE   E14 4729  11.111  10.248   8.295
  344POPE   E25 4730  11.663  10.434   8.446
  344POPE   S16 4731  10.934  10.418   8.609
  344POPE   S17 4732  11.701  10.373   8.811
  344POPE   SD8 4733  10.745  10.557   8.885
  344POPE   SD9 4734  11.760  10.433   9.152
  344POPE  SD10 4735  10.628  10.496   9.218
  344POPE  SD11 4736  11.961  10.514   9.438
  344POPE  SM12 4737  10.531  10.669   9.484
  344POPE  SM13 4738  12.088  10.530   9.719
  344POPE  SM14 4739  10.564  10.828   9.793
  344POPE  SM15 4740  12.109  10.508   9.824
  345POPE   HH1 4741   1.596  11.743  11.949
  345POPE   PH2 4742   1.289  11.810  11.882
  345POPE   GL3 4743   1.179  11.681  11.600
  345POPE   E14 4744   0.877  11.723  11.461
  345POPE   E25 4745   1.511  11.789  11.431
  345POPE   S16 4746   0.824  11.925  11.122
  345POPE   S17 4747   1.674  11.966  11.142
  345POPE   SD8 4748   0.811  11.963  10.799
  345POPE   SD9 4749   1.824  12.163  10.923
  345POPE  SD10 4750   0.671  11.932  10.493
  345POPE  SD11 4751   1.914  12.197  10.614
  345POPE  SM12 4752   0.746  12.010  10.194
  345POPE  SM13 4753   1.927  12.340  10.314
  345POPE  SM14 4754   0.739  11.990   9.863
  345POPE  SM15 4755   1.892  12.326  10.257
  346POPE   HH1 4756   9.177   2.228  12.027
  346POPE   PH2 4757   8.903   2.419  12.026
  346POPE   GL3 4758   8.738   2.513  11.711
  346POPE   E14 4759   8.892   2.694  11.477
  346POPE   E25 4760   8.497   2.336  11.534
  346POPE   S16 4761   9.208   2.786  11.203
  346POPE   S17 4762   8.388   2.532  11.170
  346POPE   SD8 4763   9.425   2.518  11.100
  346POPE   SD9 4764   8.546   2.730  10.923
  346POPE  SD10 4765   9.508   2.455  10.795
  346POPE  SD11 4766   8.528   3.046  10.760
  346POPE  SM12 4767   9.562   2.558  10.465
  346POPE  SM13 4768   8.421   3.304  10.566
  346POPE  SM14 4769   9.800   2.718  10.262
  346POPE  SM15 4770   8.451   3.376  10.484
  347POPE   HH1 4771   0.573   7.127  11.812
  347POPE   PH2 4772   0.872   7.206  11.830
  347POPE   GL3 4773   0.994   7.323  11.531
  347POPE   E14 4774   1.231   7.188  11.394
  347POPE   E25 4775   0.925   7.551  11.240
  347POPE   S16 4776   1.254   7.145  11.043
  347POPE   S17 4777   0.863   7.664  10.850
  347POPE   SD8 4778   1.072   7.253  10.746
  347POPE   SD9 4779   0.743   7.607  10.575
  347POPE  SD10 4780   1.016   7.086  10.484
  347POPE  SD11 4781   0.968   7.544  10.316
  347POPE  SM12 4782   1.123   6.898  10.286
  347POPE  SM13 4783   1.094   7.460   9.990
  347POPE  SM14 4784   1.017   6.649  10.033
  347POPE  SM15 4785   1.151   7.445   9.913
  348POPE   HH1 4786   9.047  16.902  11.984
  348POPE   PH2 4787   9.230  16.840  11.715
  348POPE   GL3 4788   9.078  16.818  11.384
  348POPE   E14 4789   9.109  17.108  11.225
  348POPE   E25 4790   8.857  16.589  11.211
  348POPE   S16 4791   9.194  17.097  10.842
  348POPE   S17 4792   8.840  16.377  10.891
  348POPE   SD8 4793   9.369  17.034  10.583
  348POPE   SD9 4794   8.767  16.499  10.583
  348POPE  SD10 4795   9.288  17.065  10.291
  348POPE  SD11 4796   8.601  16.394  10.288
  348POPE  SM12 4797   8.995  17.165  10.111
  348POPE  SM13 4798   8.589  16.504   9.960
  348POPE  SM14 4799   8.975  17.132   9.771
  348POPE  SM15 4800   8.556  16.440   9.861
  349POPE   HH1 4801  12.307   1.312   8.472
  349POPE   PH2 4802  12.033   1.181   8.350
  349POPE   GL3 4803  11.891   1.093   8.652
  349POPE   E14 4804  11.569   0.980   8.637
  349POPE   E25 4805  12.071   1.106   8.948
  349POPE   S16 4806  11.470   0.598   8.587
  349POPE   S17 4807  12.123   0.949   9.299
  349POPE   SD8 4808  11.329   0.317   8.674
  349POPE   SD9 4809  12.194   0.707   9.512
  349POPE  SD10 4810  11.350   0.111   8.896
  349POPE  SD11 4811  12.135   0.354   9.533
  349POPE  SM12 4812  11.418   0.038   9.222
  349POPE  SM13 4813  12.175   0.260   9.850
  349POPE  SM14 4814  11.417   0.063   9.566
  349POPE  SM15 4815  12.153   0.318   9.910
  350POPE   HH1 4816   9.237   3.314   8.045
  350POPE   PH2 4817   9.008   3.108   7.972
  350POPE   GL3 4818   8.939   2.887   8.225
  350POPE   E14 4819   9.199   2.735   8.382
  350POPE   E25 4820   8.696   2.980   8.482
  350POPE   S16 4821   9.236   2.810   8.797
  350POPE   S17 4822   8.788   2.931   8.844
  350POPE   SD8 4823   9.089   2.785   9.090
  350POPE   SD9 4824   8.696   2.772   9.156
  350POPE  SD10 4825   9.013   2.744   9.415
  350POPE  SD11 4826   8.656   2.990   9.392
  350POPE  SM12 4827   9.217   2.692   9.708
  350POPE  SM13 4828   8.760   3.013   9.700
  350POPE  SM14 4829   9.538   2.763   9.783
  350POPE  SM15 4830   8.734   2.986   9.759
  351POPE   HH1 4831  17.417   0.629   8.069
  351POPE   PH2 4832  17.693   0.748   8.126
  351POPE   GL3 4833  17.902   0.502   8.214
  351POPE   E14 4834  17.789   0.212   8.335
  351POPE   E25 4835  18.111   0.554   8.488
  351POPE   S16 4836  17.773   0.049   8.688
  351POPE   S17 4837  18.167   0.662   8.861
  351POPE   SD8 4838  17.726  -0.009   8.998
  351POPE   SD9 4839  18.425   0.843   9.010
  351POPE  SD10 4840  17.708   0.059   9.309
  351POPE  SD11 4841  18.616   0.996   9.281
  351POPE  SM12 4842  17.446   0.211   9.451
  351POPE  SM13 4843  18.679   1.187   9.545
  351POPE  SM14 4844  17.199   0.302   9.689
  351POPE  SM15 4845  18.715   1.167   9.613
  352POPE   HH1 4846   9.517  13.904   7.814
  352POPE   PH2 4847   9.450  13.607   7.939
  352POPE   GL3 4848   9.193  13.691   8.127
  352POPE   E14 4849   9.140  14.002   8.220
  352POPE   E25 4850   9.057  13.458   8.378
  352POPE   S16 4851   9.122  14.185   8.582
  352POPE   S17 4852   8.991  13.400   8.786
  352POPE   SD8 4853   8.990  14.409   8.811
  352POPE   SD9 4854   8.840  13.388   9.101
  352POPE  SD10 4855   8.987  14.500   9.159
  352POPE  SD11 4856   8.744  13.637   9.336
  352POPE  SM12 4857   9.003  14.371   9.468
  352POPE  SM13 4858   8.845  13.834   9.578
  352POPE  SM14 4859   9.128  14.211   9.731
  352POPE  SM15 4860   8.840  13.906   9.655
  353POPE   HH1 4861   2.754  10.309   7.702
  353POPE   PH2 4862   2.744  10.049   7.934
  353POPE   GL3 4863   2.667  10.151   8.264
  353POPE   E14 4864   2.351  10.064   8.273
  353POPE   E25 4865   2.818  10.377   8.510
  353POPE   S16 4866   2.166   9.876   8.609
  353POPE   S17 4867   3.050  10.232   8.793
  353POPE   SD8 4868   2.011   9.645   8.812
  353POPE   SD9 4869   3.199  10.053   9.043
  353POPE  SD10 4870   1.945   9.618   9.127
  353POPE  SD11 4871   3.198   9.819   9.292
  353POPE  SM12 4872   1.927   9.743   9.424
  353POPE  SM13 4873   3.233   9.805   9.602
  353POPE  SM14 4874   1.856  10.043   9.645
  353POPE  SM15 4875   3.188   9.877   9.705
  354POPE   HH1 4876  16.566   8.244   7.730
  354POPE   PH2 4877  16.847   8.080   7.703
  354POPE   GL3 4878  17.059   8.155   7.955
  354POPE   E14 4879  17.354   8.027   7.907
  354POPE   E25 4880  16.967   8.484   8.034
  354POPE   S16 4881  17.742   7.997   8.034
  354POPE   S17 4882  16.832   8.710   8.408
  354POPE   SD8 4883  17.915   7.851   8.295
  354POPE   SD9 4884  16.747   8.787   8.729
  354POPE  SD10 4885  18.053   7.965   8.574
  354POPE  SD11 4886  16.786   8.740   9.069
  354POPE  SM12 4887  18.027   8.060   8.869
  354POPE  SM13 4888  16.817   8.727   9.411
  354POPE  SM14 4889  18.064   8.243   9.146
  354POPE  SM15 4890  16.769   8.759   9.510
  355POPE   HH1 4891  12.165   4.537   8.288
  355POPE   PH2 4892  12.377   4.386   8.095
  355POPE   GL3 4893  12.567   4.323   8.394
  355POPE   E14 4894  12.734   4.086   8.545
  355POPE   E25 4895  12.403   4.492   8.645
  355POPE   S16 4896  13.007   4.137   8.839
  355POPE   S17 4897  12.462   4.361   9.031
  355POPE   SD8 4898  13.321   4.239   8.958
  355POPE   SD9 4899  12.668   4.436   9.280
  355POPE  SD10 4900  13.575   4.316   9.134
  355POPE  SD11 4901  12.776   4.599   9.578
  355POPE  SM12 4902  13.601   4.477   9.444
  355POPE  SM13 4903  12.686   4.756   9.854
  355POPE  SM14 4904  13.600   4.464   9.811
  355POPE  SM15 4905  12.727   4.853   9.908
  356POPE   HH1 4906  16.929   2.724   7.813
  356POPE   PH2 4907  16.640   2.603   7.912
  356POPE   GL3 4908  16.401   2.816   7.859
  356POPE   E14 4909  16.416   3.132   7.961
  356POPE   E25 4910  16.231   2.708   8.163
  356POPE   S16 4911  16.713   3.380   8.130
  356POPE   S17 4912  16.186   2.907   8.498
  356POPE   SD8 4913  16.870   3.399   8.415
  356POPE   SD9 4914  16.323   3.044   8.764
  356POPE  SD10 4915  16.720   3.360   8.720
  356POPE  SD11 4916  16.257   3.074   9.083
  356POPE  SM12 4917  16.502   3.501   8.967
  356POPE  SM13 4918  16.313   3.083   9.432
  356POPE  SM14 4919  16.176   3.665   8.996
  356POPE  SM15 4920  16.377   3.072   9.500
  357POPE   HH1 4921  -0.450  15.120   8.201
  357POPE   PH2 4922  -0.140  15.083   8.031
  357POPE   GL3 4923   0.093  14.999   8.274
  357POPE   E14 4924   0.417  15.025   8.307
  357POPE   E25 4925  -0.017  14.991   8.593
  357POPE   S16 4926   0.521  14.810   8.623
  357POPE   S17 4927   0.181  14.961   8.892
  357POPE   SD8 4928   0.583  14.525   8.774
  357POPE   SD9 4929   0.351  15.134   9.174
  357POPE  SD10 4930   0.840  14.414   8.972
  357POPE  SD11 4931   0.408  15.341   9.429
  357POPE  SM12 4932   0.786  14.374   9.293
  357POPE  SM13 4933   0.354  15.507   9.739
  357POPE  SM14 4934   0.925  14.183   9.534
  357POPE  SM15 4935   0.394  15.569   9.810
  358POPE   HH1 4936   9.151  17.810   7.757
  358POPE   PH2 4937   9.259  17.548   7.889
  358POPE   GL3 4938   9.439  17.544   8.193
  358POPE   E14 4939   9.455  17.253   8.333
  358POPE   E25 4940   9.767  17.693   8.316
  358POPE   S16 4941   9.234  17.112   8.691
  358POPE   S17 4942   9.800  17.848   8.689
  358POPE   SD8 4943   9.277  16.894   8.930
  358POPE   SD9 4944  10.057  18.014   8.901
  358POPE  SD10 4945   9.312  16.860   9.247
  358POPE  SD11 4946  10.208  18.096   9.168
  358POPE  SM12 4947   9.349  16.888   9.550
  358POPE  SM13 4948  10.055  18.086   9.438
  358POPE  SM14 4949   9.392  17.054   9.826
  358POPE  SM15 4950  10.014  18.010   9.491
  359POPE   HH1 4951   9.847   7.862   8.401
  359POPE   PH2 4952   9.708   7.749   8.119
  359POPE   GL3 4953   9.701   7.450   8.286
  359POPE   E14 4954   9.375   7.355   8.340
  359POPE   E25 4955   9.876   7.393   8.588
  359POPE   S16 4956   9.114   7.344   8.625
  359POPE   S17 4957  10.036   7.524   8.882
  359POPE   SD8 4958   8.908   7.205   8.884
  359POPE   SD9 4959  10.071   7.506   9.203
  359POPE  SD10 4960   8.896   7.090   9.196
  359POPE  SD11 4961  10.021   7.298   9.404
  359POPE  SM12 4962   9.099   6.975   9.486
  359POPE  SM13 4963   9.828   7.164   9.593
  359POPE  SM14 4964   9.156   6.873   9.800
  359POPE  SM15 4965   9.800   7.075   9.660
  360POPE   HH1 4966   9.258  13.216   7.942
  360POPE   PH2 4967   9.569  13.149   8.029
  360POPE   GL3 4968   9.634  13.343   8.285
  360POPE   E14 4969   9.862  13.347   8.512
  360POPE   E25 4970   9.425  13.580   8.538
  360POPE   S16 4971   9.969  13.525   8.816
  360POPE   S17 4972   9.436  13.508   8.904
  360POPE   SD8 4973  10.021  13.774   9.007
  360POPE   SD9 4974   9.258  13.517   9.192
  360POPE  SD10 4975   9.998  13.848   9.328
  360POPE  SD11 4976   9.114  13.378   9.446
  360POPE  SM12 4977   9.982  13.776   9.656
  360POPE  SM13 4978   8.965  13.350   9.729
  360POPE  SM14 4979  10.210  13.608   9.859
  360POPE  SM15 4980   8.972  13.383   9.806
  361POPE   HH1 4981   8.817   8.779   7.819
  361POPE   PH2 4982   8.895   8.997   8.022
  361POPE   GL3 4983   8.781   8.850   8.324
  361POPE   E14 4984   8.786   8.525   8.234
  361POPE   E25 4985   8.517   9.074   8.446
  361POPE   S16 4986   8.786   8.235   8.524
  361POPE   S17 4987   8.378   9.181   8.797
  361POPE   SD8 4988   8.665   8.132   8.870
  361POPE   SD9 4989   8.510   9.058   9.075
  361POPE  SD10 4990   8.660   8.008   9.177
  361POPE  SD11 4991   8.494   8.884   9.356
  361POPE  SM12 4992   8.812   7.927   9.458
  361POPE  SM13 4993   8.396   8.906   9.646
  361POPE  SM14 4994   8.847   7.788   9.765
  361POPE  SM15 4995   8.333   8.908   9.705
  362POPE   HH1 4996  15.323  14.804   8.179
  362POPE   PH2 4997  15.429  15.069   8.358
  362POPE   GL3 4998  15.234  15.164   8.623
  362POPE   E14 4999  14.925  15.264   8.674
  362POPE   E25 5000  15.318  15.068   8.968
  362POPE   S16 5001  14.635  15.045   8.856
  362POPE   S17 5002  15.187  15.044   9.300
  362POPE   SD8 5003  14.520  14.876   9.148
  362POPE   SD9 5004  15.145  14.933   9.622
  362POPE  SD10 5005  14.607  14.861   9.463
  362POPE  SD11 5006  15.212  14.739   9.863
  362POPE  SM12 5007  14.736  14.830   9.717
  362POPE  SM13 5008  15.212  14.730  10.182
  362POPE  SM14 5009  14.726  14.764  10.017
  362POPE  SM15 5010  15.248  14.640  10.234
  363POPE   HH1 5011   7.994   6.523   7.925
  363POPE   PH2 5012   7.857   6.419   8.187
  363POPE   GL3 5013   7.796   6.075   8.203
  363POPE   E14 5014   7.514   5.913   8.139
  363POPE   E25 5015   8.047   5.903   8.365
  363POPE   S16 5016   7.363   5.852   8.529
  363POPE   S17 5017   8.145   5.785   8.729
  363POPE   SD8 5018   7.291   5.661   8.783
  363POPE   SD9 5019   8.059   5.586   8.949
  363POPE  SD10 5020   7.376   5.620   9.102
  363POPE  SD11 5021   7.883   5.391   9.127
  363POPE  SM12 5022   7.400   5.759   9.380
  363POPE  SM13 5023   7.783   5.365   9.438
  363POPE  SM14 5024   7.578   5.744   9.668
  363POPE  SM15 5025   7.768   5.363   9.554
  364POPE   HH1 5026  12.800  16.932   7.772
  364POPE   PH2 5027  13.010  17.147   7.897
  364POPE   GL3 5028  12.837  17.152   8.215
  364POPE   E14 5029  12.845  17.446   8.363
  364POPE   E25 5030  12.663  16.850   8.347
  364POPE   S16 5031  12.887  17.687   8.701
  364POPE   S17 5032  12.663  16.617   8.694
  364POPE   SD8 5033  12.762  17.699   9.002
  364POPE   SD9 5034  12.757  16.390   8.949
  364POPE  SD10 5035  12.750  17.504   9.269
  364POPE  SD11 5036  12.773  16.241   9.238
  364POPE  SM12 5037  12.430  17.358   9.337
  364POPE  SM13 5038  12.888  16.176   9.523
  364POPE  SM14 5039  12.201  17.274   9.581
  364POPE  SM15 5040  12.910  16.223   9.600
  365POPE   HH1 5041  11.139  16.850   8.010
  365POPE   PH2 5042  11.319  17.123   8.016
  365POPE   GL3 5043  11.302  17.278   8.319
  365POPE   E14 5044  11.536  17.487   8.366
  365POPE   E25 5045  11.165  17.032   8.580
  365POPE   S16 5046  11.605  17.625   8.715
  365POPE   S17 5047  11.135  17.085   8.968
  365POPE   SD8 5048  11.666  17.735   9.024
  365POPE   SD9 5049  11.161  17.024   9.300
  365POPE  SD10 5050  11.720  17.628   9.337
  365POPE  SD11 5051  11.080  16.847   9.580
  365POPE  SM12 5052  11.736  17.331   9.548
  365POPE  SM13 5053  11.168  16.720   9.871
  365POPE  SM14 5054  11.675  17.029   9.484
  365POPE  SM15 5055  11.241  16.681   9.938
  366POPE   HH1 5056   8.326   8.935   8.026
  366POPE   PH2 5057   8.280   8.618   7.960
  366POPE   GL3 5058   7.956   8.530   8.109
  366POPE   E14 5059   7.715   8.293   8.125
  366POPE   E25 5060   7.997   8.761   8.413
  366POPE   S16 5061   7.666   8.091   8.443
  366POPE   S17 5062   7.733   8.935   8.590
  366POPE   SD8 5063   7.493   7.990   8.759
  366POPE   SD9 5064   7.514   8.973   8.845
  366POPE  SD10 5065   7.551   7.863   9.066
  366POPE  SD11 5066   7.304   9.138   9.041
  366POPE  SM12 5067   7.744   7.702   9.271
  366POPE  SM13 5068   7.205   9.069   9.387
  366POPE  SM14 5069   7.843   7.709   9.602
  366POPE  SM15 5070   7.108   9.035   9.436
  367POPE   HH1 5071  11.180   7.963   8.193
  367POPE   PH2 5072  10.883   8.082   8.165
  367POPE   GL3 5073  10.802   8.085   8.482
  367POPE   E14 5074  10.814   7.803   8.668
  367POPE   E25 5075  10.590   8.345   8.586
  367POPE   S16 5076  10.661   7.532   8.932
  367POPE   S17 5077  10.250   8.411   8.802
  367POPE   SD8 5078  10.484   7.586   9.262
  367POPE   SD9 5079  10.104   8.367   9.085
  367POPE  SD10 5080  10.463   7.516   9.585
  367POPE  SD11 5081  10.165   8.342   9.390
  367POPE  SM12 5082  10.549   7.475   9.891
  367POPE  SM13 5083  10.201   8.474   9.713
  367POPE  SM14 5084  10.576   7.635  10.184
  367POPE  SM15 5085  10.163   8.503   9.777
  368POPE   HH1 5086   9.649   5.035   7.773
  368POPE   PH2 5087   9.517   4.762   7.927
  368POPE   GL3 5088   9.611   4.745   8.248
  368POPE   E14 5089   9.701   4.450   8.358
  368POPE   E25 5090   9.434   4.897   8.527
  368POPE   S16 5091   9.828   4.461   8.741
  368POPE   S17 5092   9.526   5.245   8.649
  368POPE   SD8 5093   9.844   4.704   8.995
  368POPE   SD9 5094   9.455   5.562   8.720
  368POPE  SD10 5095   9.748   4.821   9.326
  368POPE  SD11 5096   9.405   5.629   9.056
  368POPE  SM12 5097   9.507   4.773   9.542
  368POPE  SM13 5098   9.253   5.601   9.347
  368POPE  SM14 5099   9.314   4.490   9.625
  368POPE  SM15 5100   9.192   5.630   9.387
  369POPE   HH1 5101  16.618  10.366   7.766
  369POPE   PH2 5102  16.486  10.051   7.805
  369POPE   GL3 5103  16.338   9.979   8.125
  369POPE   E14 5104  16.167   9.691   8.127
  369POPE   E25 5105  16.222  10.146   8.441
  369POPE   S16 5106  16.360   9.355   8.199
  369POPE   S17 5107  16.430  10.392   8.739
  369POPE   SD8 5108  16.490   9.222   8.469
  369POPE   SD9 5109  16.390  10.577   9.021
  369POPE  SD10 5110  16.535   9.249   8.806
  369POPE  SD11 5111  16.340  10.595   9.345
  369POPE  SM12 5112  16.387   9.095   9.083
  369POPE  SM13 5113  16.080  10.548   9.593
  369POPE  SM14 5114  16.278   9.170   9.385
  369POPE  SM15 5115  15.972  10.527   9.678
  370POPE   HH1 5116  14.064  15.104   7.900
  370POPE   PH2 5117  14.047  14.834   8.100
  370POPE   GL3 5118  14.276  14.891   8.378
  370POPE   E14 5119  14.599  14.822   8.408
  370POPE   E25 5120  14.102  14.979   8.717
  370POPE   S16 5121  14.825  14.600   8.720
  370POPE   S17 5122  14.167  15.108   9.086
  370POPE   SD8 5123  15.073  14.637   8.984
  370POPE   SD9 5124  14.050  15.072   9.385
  370POPE  SD10 5125  15.048  14.642   9.326
  370POPE  SD11 5126  13.883  15.060   9.694
  370POPE  SM12 5127  14.991  14.462   9.621
  370POPE  SM13 5128  13.826  15.120  10.049
  370POPE  SM14 5129  15.010  14.314   9.935
  370POPE  SM15 5130  13.837  15.137  10.163
  371POPE   HH1 5131  16.507  15.302   8.069
  371POPE   PH2 5132  16.257  15.236   8.266
  371POPE   GL3 5133  16.393  15.092   8.527
  371POPE   E14 5134  16.709  15.158   8.623
  371POPE   E25 5135  16.200  14.912   8.788
  371POPE   S16 5136  16.763  15.018   8.998
  371POPE   S17 5137  16.115  14.981   9.137
  371POPE   SD8 5138  16.938  15.061   9.303
  371POPE   SD9 5139  16.112  14.951   9.495
  371POPE  SD10 5140  16.972  14.950   9.611
  371POPE  SD11 5141  16.010  14.969   9.814
  371POPE  SM12 5142  17.066  14.660   9.733
  371POPE  SM13 5143  15.799  14.795  10.029
  371POPE  SM14 5144  17.167  14.432   9.953
  371POPE  SM15 5145  15.715  14.741  10.080
  372POPE   HH1 5146  14.062   8.169   8.163
  372POPE   PH2 5147  13.791   8.254   8.373
  372POPE   GL3 5148  13.722   8.573   8.453
  372POPE   E14 5149  13.418   8.651   8.461
  372POPE   E25 5150  14.002   8.519   8.655
  372POPE   S16 5151  13.324   8.858   8.791
  372POPE   S17 5152  13.859   8.735   8.965
  372POPE   SD8 5153  13.219   8.880   9.064
  372POPE   SD9 5154  13.724   8.903   9.187
  372POPE  SD10 5155  13.201   9.111   9.283
  372POPE  SD11 5156  13.640   8.984   9.486
  372POPE  SM12 5157  13.050   9.158   9.549
  372POPE  SM13 5158  13.424   9.023   9.778
  372POPE  SM14 5159  12.805   9.250   9.783
  372POPE  SM15 5160  13.401   9.061   9.849
  373POPE   HH1 5161   3.158  17.143   8.405
  373POPE   PH2 5162   3.439  17.028   8.304
  373POPE   GL3 5163   3.648  16.896   8.542
  373POPE   E14 5164   3.694  16.577   8.582
  373POPE   E25 5165   3.365  16.877   8.744
  373POPE   S16 5166   3.774  16.465   8.996
  373POPE   S17 5167   3.353  16.617   9.059
  373POPE   SD8 5168   3.678  16.481   9.288
  373POPE   SD9 5169   3.198  16.386   9.168
  373POPE  SD10 5170   3.607  16.426   9.593
  373POPE  SD11 5171   3.265  16.156   9.420
  373POPE  SM12 5172   3.750  16.525   9.929
  373POPE  SM13 5173   3.185  16.289   9.739
  373POPE  SM14 5174   3.725  16.799  10.115
  373POPE  SM15 5175   3.107  16.313   9.821
  374POPE   HH1 5176   4.592   1.197   7.882
  374POPE   PH2 5177   4.890   1.332   7.968
  374POPE   GL3 5178   4.917   1.513   8.253
  374POPE   E14 5179   4.892   1.839   8.271
  374POPE   E25 5180   4.986   1.331   8.557
  374POPE   S16 5181   4.635   2.062   8.378
  374POPE   S17 5182   5.003   1.392   8.939
  374POPE   SD8 5183   4.459   2.308   8.543
  374POPE   SD9 5184   4.930   1.363   9.286
  374POPE  SD10 5185   4.185   2.314   8.762
  374POPE  SD11 5186   5.016   1.293   9.630
  374POPE  SM12 5187   4.105   2.207   9.064
  374POPE  SM13 5188   5.210   1.256   9.901
  374POPE  SM14 5189   3.790   2.266   9.187
  374POPE  SM15 5190   5.251   1.284   9.991
  375POPE   HH1 5191  16.209  17.057   8.005
  375POPE   PH2 5192  15.970  17.232   8.128
  375POPE   GL3 5193  15.906  17.074   8.443
  375POPE   E14 5194  15.918  16.754   8.390
  375POPE   E25 5195  16.000  17.203   8.767
  375POPE   S16 5196  15.913  16.523   8.724
  375POPE   S17 5197  15.800  17.480   9.012
  375POPE   SD8 5198  15.894  16.445   9.068
  375POPE   SD9 5199  15.678  17.735   9.161
  375POPE  SD10 5200  15.925  16.480   9.415
  375POPE  SD11 5201  15.526  17.861   9.432
  375POPE  SM12 5202  15.908  16.700   9.652
  375POPE  SM13 5203  15.312  17.879   9.691
  375POPE  SM14 5204  15.802  16.708   9.977
  375POPE  SM15 5205  15.281  17.844   9.766
  376POPE   HH1 5206  10.493   3.532   7.960
  376POPE   PH2 5207  10.464   3.555   8.295
  376POPE   GL3 5208  10.194   3.756   8.332
  376POPE   E14 5209   9.882   3.820   8.225
  376POPE   E25 5210  10.152   4.020   8.545
  376POPE   S16 5211   9.724   3.979   8.586
  376POPE   S17 5212  10.215   4.235   8.904
  376POPE   SD8 5213   9.541   4.042   8.864
  376POPE   SD9 5214  10.273   4.257   9.267
  376POPE  SD10 5215   9.509   4.215   9.141
  376POPE  SD11 5216  10.296   4.451   9.586
  376POPE  SM12 5217   9.671   4.328   9.391
  376POPE  SM13 5218  10.385   4.429   9.885
  376POPE  SM14 5219   9.844   4.463   9.696
  376POPE  SM15 5220  10.372   4.457   9.967
  377POPE   HH1 5221   0.732  17.453   8.027
  377POPE   PH2 5222   0.523  17.701   8.014
  377POPE   GL3 5223   0.525  17.895   8.330
  377POPE   E14 5224   0.255  17.779   8.512
  377POPE   E25 5225   0.733  17.996   8.590
  377POPE   S16 5226   0.102  17.693   8.904
  377POPE   S17 5227   0.587  17.978   8.905
  377POPE   SD8 5228  -0.050  17.691   9.184
  377POPE   SD9 5229   0.487  17.949   9.220
  377POPE  SD10 5230  -0.204  17.438   9.354
  377POPE  SD11 5231   0.546  17.877   9.533
  377POPE  SM12 5232  -0.290  17.405   9.681
  377POPE  SM13 5233   0.676  17.913   9.871
  377POPE  SM14 5234  -0.523  17.264   9.871
  377POPE  SM15 5235   0.723  17.929   9.955
  378POPE   HH1 5236  13.509   8.120   8.033
  378POPE   PH2 5237  13.477   7.913   8.285
  378POPE   GL3 5238  13.347   8.155   8.540
  378POPE   E14 5239  13.049   8.299   8.508
  378POPE   E25 5240  13.482   8.276   8.868
  378POPE   S16 5241  12.710   8.160   8.727
  378POPE   S17 5242  13.488   8.568   9.200
  378POPE   SD8 5243  12.771   8.032   9.048
  378POPE   SD9 5244  13.336   8.674   9.491
  378POPE  SD10 5245  12.666   7.977   9.378
  378POPE  SD11 5246  13.022   8.647   9.611
  378POPE  SM12 5247  12.530   7.995   9.685
  378POPE  SM13 5248  12.897   8.795   9.833
  378POPE  SM14 5249  12.413   7.958  10.029
  378POPE  SM15 5250  12.818   8.812   9.911
  379POPE   HH1 5251   3.177   9.130   8.027
  379POPE   PH2 5252   3.472   9.269   8.020
  379POPE   GL3 5253   3.579   9.034   8.260
  379POPE   E14 5254   3.351   8.784   8.244
  379POPE   E25 5255   3.622   9.188   8.582
  379POPE   S16 5256   3.223   8.674   8.658
  379POPE   S17 5257   3.865   9.301   8.938
  379POPE   SD8 5258   3.021   8.626   8.905
  379POPE   SD9 5259   3.981   9.230   9.255
  379POPE  SD10 5260   2.854   8.649   9.184
  379POPE  SD11 5261   4.137   9.281   9.556
  379POPE  SM12 5262   2.981   8.611   9.486
  379POPE  SM13 5263   4.341   9.146   9.793
  379POPE  SM14 5264   2.940   8.508   9.783
  379POPE  SM15 5265   4.433   9.111   9.812
  380POPE   HH1 5266   4.937   3.395   8.034
  380POPE   PH2 5267   5.204   3.213   8.108
  380POPE   GL3 5268   5.118   2.947   8.284
  380POPE   E14 5269   5.307   2.682   8.269
  380POPE   E25 5270   5.065   3.007   8.642
  380POPE   S16 5271   5.300   2.470   8.652
  380POPE   S17 5272   4.986   3.183   9.020
  380POPE   SD8 5273   5.431   2.329   8.911
  380POPE   SD9 5274   4.881   3.061   9.307
  380POPE  SD10 5275   5.400   2.284   9.260
  380POPE  SD11 5276   4.999   2.970   9.622
  380POPE  SM12 5277   5.191   2.322   9.557
  380POPE  SM13 5278   5.102   2.821   9.903
  380POPE  SM14 5279   5.096   2.212   9.839
  380POPE  SM15 5280   5.153   2.820   9.984
  381POPE   HH1 5281  15.454   3.597   7.857
  381POPE   PH2 5282  15.233   3.770   8.038
  381POPE   GL3 5283  15.122   3.517   8.276
  381POPE   E14 5284  15.193   3.197   8.220
  381POPE   E25 5285  15.010   3.684   8.549
  381POPE   S16 5286  15.335   3.054   8.562
  381POPE   S17 5287  14.821   3.657   8.920
  381POPE   SD8 5288  15.204   3.095   8.850
  381POPE   SD9 5289  14.597   3.698   9.180
  381POPE  SD10 5290  15.262   3.033   9.170
  381POPE  SD11 5291  14.434   3.856   9.399
  381POPE  SM12 5292  15.385   3.232   9.442
  381POPE  SM13 5293  14.305   3.838   9.686
  381POPE  SM14 5294  15.476   3.400   9.685
  381POPE  SM15 5295  14.263   3.868   9.780
  382POPE   HH1 5296   9.990  17.571   7.898
  382POPE   PH2 5297   9.868  17.302   8.047
  382POPE   GL3 5298  10.013  17.228   8.382
  382POPE   E14 5299  10.123  16.917   8.470
  382POPE   E25 5300   9.780  17.244   8.655
  382POPE   S16 5301  10.061  16.568   8.685
  382POPE   S17 5302   9.767  17.227   9.045
  382POPE   SD8 5303   9.972  16.253   8.799
  382POPE   SD9 5304   9.712  17.169   9.347
  382POPE  SD10 5305   9.684  16.176   8.882
  382POPE  SD11 5306   9.829  17.215   9.659
  382POPE  SM12 5307   9.451  16.246   9.123
  382POPE  SM13 5308   9.816  17.060   9.976
  382POPE  SM14 5309   9.307  16.327   9.444
  382POPE  SM15 5310   9.812  17.090  10.069
  383POPE   HH1 5311   9.291  18.336   7.896
  383POPE   PH2 5312   9.349  18.044   7.988
  383POPE   GL3 5313   9.562  18.025   8.253
  383POPE   E14 5314   9.844  18.186   8.297
  383POPE   E25 5315   9.352  17.860   8.529
  383POPE   S16 5316  10.201  18.171   8.444
  383POPE   S17 5317   9.493  17.571   8.779
  383POPE   SD8 5318  10.431  18.006   8.659
  383POPE   SD9 5319   9.494  17.491   9.116
  383POPE  SD10 5320  10.508  17.845   8.953
  383POPE  SD11 5321   9.611  17.651   9.361
  383POPE  SM12 5322  10.520  17.812   9.270
  383POPE  SM13 5323   9.689  17.694   9.668
  383POPE  SM14 5324  10.614  17.667   9.599
  383POPE  SM15 5325   9.661  17.693   9.766
  384POPE   HH1 5326  15.614  12.096   7.650
  384POPE   PH2 5327  15.733  12.103   7.946
  384POPE   GL3 5328  15.665  12.388   8.135
  384POPE   E14 5329  15.612  12.639   7.953
  384POPE   E25 5330  15.741  12.399   8.495
  384POPE   S16 5331  15.370  12.887   8.147
  384POPE   S17 5332  15.625  12.275   8.831
  384POPE   SD8 5333  15.255  13.071   8.378
  384POPE   SD9 5334  15.553  12.189   9.147
  384POPE  SD10 5335  15.067  13.089   8.655
  384POPE  SD11 5336  15.482  12.267   9.483
  384POPE  SM12 5337  15.106  13.149   8.964
  384POPE  SM13 5338  15.458  12.340   9.810
  384POPE  SM14 5339  15.163  13.034   9.277
  384POPE  SM15 5340  15.510  12.301   9.906
  385POPE   HH1 5341  15.309   1.911   7.995
  385POPE   PH2 5342  15.218   1.603   7.904
  385POPE   GL3 5343  15.253   1.427   8.189
  385POPE   E14 5344  14.996   1.286   8.295
  385POPE   E25 5345  15.373   1.685   8.395
  385POPE   S16 5346  14.939   1.253   8.689
  385POPE   S17 5347  15.618   1.644   8.733
  385POPE   SD8 5348  15.013   1.062   8.948
  385POPE   SD9 5349  15.661   1.843   8.976
  385POPE  SD10 5350  15.128   1.020   9.238
  385POPE  SD11 5351  15.646   1.729   9.295
  385POPE  SM12 5352  15.093   1.219   9.524
  385POPE  SM13 5353  15.630   1.707   9.622
  385POPE  SM14 5354  14.995   1.229   9.859
  385POPE  SM15 5355  15.653   1.733   9.725
  386POPE   HH1 5356  14.339   0.873   8.074
  386POPE   PH2 5357  14.042   0.999   8.132
  386POPE   GL3 5358  14.021   1.230   8.387
  386POPE   E14 5359  14.329   1.331   8.444
  386POPE   E25 5360  13.788   1.172   8.685
  386POPE   S16 5361  14.396   1.546   8.778
  386POPE   S17 5362  13.814   1.091   9.095
  386POPE   SD8 5363  14.663   1.545   9.002
  386POPE   SD9 5364  13.880   0.869   9.352
  386POPE  SD10 5365  14.677   1.447   9.325
  386POPE  SD11 5366  14.081   0.718   9.576
  386POPE  SM12 5367  14.580   1.535   9.616
  386POPE  SM13 5368  14.234   0.693   9.873
  386POPE  SM14 5369  14.561   1.617   9.949
  386POPE  SM15 5370  14.283   0.751   9.915
  387POPE   HH1 5371  14.739  16.220   7.904
  387POPE   PH2 5372  14.975  16.269   8.123
  387POPE   GL3 5373  15.057  16.029   8.377
  387POPE   E14 5374  14.932  15.728   8.339
  387POPE   E25 5375  15.227  16.082   8.706
  387POPE   S16 5376  15.092  15.592   8.658
  387POPE   S17 5377  15.038  16.029   9.130
  387POPE   SD8 5378  15.303  15.539   8.918
  387POPE   SD9 5379  14.738  16.104   9.300
  387POPE  SD10 5380  15.288  15.544   9.253
  387POPE  SD11 5381  14.600  16.155   9.578
  387POPE  SM12 5382  15.026  15.515   9.481
  387POPE  SM13 5383  14.622  16.254   9.889
  387POPE  SM14 5384  14.915  15.321   9.714
  387POPE  SM15 5385  14.659  16.308   9.961
  388POPE   HH1 5386  12.338  11.297   7.615
  388POPE   PH2 5387  12.121  11.471   7.815
  388POPE   GL3 5388  12.168  11.432   8.173
  388POPE   E14 5389  12.442  11.336   8.345
  388POPE   E25 5390  11.923  11.507   8.424
  388POPE   S16 5391  12.512  11.465   8.755
  388POPE   S17 5392  11.891  11.504   8.843
  388POPE   SD8 5393  12.627  11.735   8.965
  388POPE   SD9 5394  11.840  11.636   9.142
  388POPE  SD10 5395  12.658  11.953   9.220
  388POPE  SD11 5396  11.811  11.853   9.415
  388POPE  SM12 5397  12.733  12.003   9.503
  388POPE  SM13 5398  11.797  12.108   9.630
  388POPE  SM14 5399  12.979  11.951   9.774
  388POPE  SM15 5400  11.859  12.170   9.686
  389POPE   HH1 5401   3.001   1.996   7.904
  389POPE   PH2 5402   2.866   1.711   7.991
  389POPE   GL3 5403   2.766   1.771   8.321
  389POPE   E14 5404   2.625   1.505   8.405
  389POPE   E25 5405   2.717   2.075   8.479
  389POPE   S16 5406   2.722   1.235   8.689
  389POPE   S17 5407   2.647   2.150   8.870
  389POPE   SD8 5408   2.587   1.119   8.986
  389POPE   SD9 5409   2.621   1.987   9.161
  389POPE  SD10 5410   2.586   0.962   9.288
  389POPE  SD11 5411   2.512   1.948   9.468
  389POPE  SM12 5412   2.447   0.898   9.593
  389POPE  SM13 5413   2.376   1.672   9.564
  389POPE  SM14 5414   2.640   0.838   9.875
  389POPE  SM15 5415   2.333   1.582   9.543
  390POPE   HH1 5416   2.302  16.683   7.831
  390POPE   PH2 5417   2.086  16.884   7.981
  390POPE   GL3 5418   1.996  16.782   8.295
  390POPE   E14 5419   2.225  16.588   8.385
  390POPE   E25 5420   1.786  16.898   8.569
  390POPE   S16 5421   2.377  16.493   8.739
  390POPE   S17 5422   1.954  16.989   8.908
  390POPE   SD8 5423   2.460  16.301   8.994
  390POPE   SD9 5424   2.018  16.958   9.226
  390POPE  SD10 5425   2.643  16.307   9.269
  390POPE  SD11 5426   1.901  16.956   9.526
  390POPE  SM12 5427   2.704  16.497   9.545
  390POPE  SM13 5428   1.646  16.941   9.738
  390POPE  SM14 5429   2.760  16.631   9.833
  390POPE  SM15 5430   1.564  16.967   9.766
  391POPE   HH1 5431   1.497  11.901   8.248
  391POPE   PH2 5432   1.316  12.168   8.231
  391POPE   GL3 5433   1.034  12.058   8.392
  391POPE   E14 5434   0.764  12.203   8.288
  391POPE   E25 5435   0.933  11.799   8.646
  391POPE   S16 5436   0.762  12.552   8.387
  391POPE   S17 5437   0.900  11.712   9.017
  391POPE   SD8 5438   0.722  12.813   8.586
  391POPE   SD9 5439   0.964  11.563   9.290
  391POPE  SD10 5440   0.638  12.947   8.858
  391POPE  SD11 5441   0.865  11.570   9.616
  391POPE  SM12 5442   0.496  12.975   9.163
  391POPE  SM13 5443   0.964  11.556   9.960
  391POPE  SM14 5444   0.596  13.116   9.479
  391POPE  SM15 5445   1.026  11.507  10.012
  392POPE   HH1 5446  11.991   0.237   8.257
  392POPE   PH2 5447  11.964   0.560   8.345
  392POPE   GL3 5448  12.078   0.708   8.622
  392POPE   E14 5449  12.358   0.904   8.625
  392POPE   E25 5450  11.875   0.718   8.899
  392POPE   S16 5451  12.566   0.933   8.946
  392POPE   S17 5452  11.503   0.610   9.038
  392POPE   SD8 5453  12.609   1.077   9.245
  392POPE   SD9 5454  11.343   0.563   9.255
  392POPE  SD10 5455  12.567   1.197   9.538
  392POPE  SD11 5456  11.233   0.506   9.564
  392POPE  SM12 5457  12.458   1.017   9.856
  392POPE  SM13 5458  11.304   0.482   9.894
  392POPE  SM14 5459  12.355   0.790  10.092
  392POPE  SM15 5460  11.278   0.424   9.983
  393POPE   HH1 5461   6.233  13.573   8.097
  393POPE   PH2 5462   5.923  13.453   8.137
  393POPE   GL3 5463   5.841  13.317   8.450
  393POPE   E14 5464   5.994  13.081   8.632
  393POPE   E25 5465   5.789  13.566   8.708
  393POPE   S16 5466   5.917  13.110   9.026
  393POPE   S17 5467   5.468  13.708   8.923
  393POPE   SD8 5468   5.821  13.009   9.372
  393POPE   SD9 5469   5.460  13.888   9.194
  393POPE  SD10 5470   5.819  13.206   9.633
  393POPE  SD11 5471   5.368  14.120   9.438
  393POPE  SM12 5472   5.864  13.535   9.740
  393POPE  SM13 5473   5.455  14.241   9.741
  393POPE  SM14 5474   5.771  13.859   9.661
  393POPE  SM15 5475   5.430  14.326   9.826
  394POPE   HH1 5476   3.086  15.922   8.300
  394POPE   PH2 5477   3.220  15.680   8.137
  394POPE   GL3 5478   3.440  15.583   8.371
  394POPE   E14 5479   3.444  15.350   8.619
  394POPE   E25 5480   3.469  15.825   8.639
  394POPE   S16 5481   3.227  15.221   8.968
  394POPE   S17 5482   3.184  15.857   8.922
  394POPE   SD8 5483   3.135  15.150   9.276
  394POPE   SD9 5484   3.083  15.619   9.179
  394POPE  SD10 5485   3.226  15.192   9.566
  394POPE  SD11 5486   2.947  15.563   9.508
  394POPE  SM12 5487   3.317  15.320   9.864
  394POPE  SM13 5488   2.932  15.667   9.833
  394POPE  SM14 5489   3.542  15.469  10.094
  394POPE  SM15 5490   2.958  15.717   9.901
  395POPE   HH1 5491  11.243  14.916   7.929
  395POPE   PH2 5492  11.555  14.880   7.835
  395POPE   GL3 5493  11.745  14.872   8.097
  395POPE   E14 5494  11.837  15.132   8.265
  395POPE   E25 5495  11.479  14.692   8.236
  395POPE   S16 5496  11.825  15.446   8.483
  395POPE   S17 5497  11.501  14.644   8.656
  395POPE   SD8 5498  11.988  15.711   8.640
  395POPE   SD9 5499  11.634  14.457   8.880
  395POPE  SD10 5500  11.958  15.883   8.918
  395POPE  SD11 5501  11.626  14.442   9.215
  395POPE  SM12 5502  11.807  15.810   9.236
  395POPE  SM13 5503  11.548  14.408   9.521
  395POPE  SM14 5504  11.715  15.560   9.446
  395POPE  SM15 5505  11.476  14.351   9.562
  396POPE   HH1 5506  11.403   7.246   8.198
  396POPE   PH2 5507  11.678   7.095   8.104
  396POPE   GL3 5508  11.734   6.802   8.247
  396POPE   E14 5509  12.026   6.648   8.302
  396POPE   E25 5510  11.686   6.777   8.608
  396POPE   S16 5511  12.253   6.700   8.684
  396POPE   S17 5512  11.833   6.875   8.936
  396POPE   SD8 5513  12.482   6.773   8.908
  396POPE   SD9 5514  11.913   6.830   9.246
  396POPE  SD10 5515  12.481   6.671   9.225
  396POPE  SD11 5516  12.034   6.914   9.535
  396POPE  SM12 5517  12.337   6.520   9.517
  396POPE  SM13 5518  12.027   6.943   9.872
  396POPE  SM14 5519  12.198   6.349   9.779
  396POPE  SM15 5520  12.082   6.983   9.913
  397POPE   HH1 5521  -0.537  12.278   8.014
  397POPE   PH2 5522  -0.257  12.232   7.860
  397POPE   GL3 5523  -0.046  12.228   8.140
  397POPE   E14 5524   0.227  12.379   8.229
  397POPE   E25 5525  -0.162  12.005   8.406
  397POPE   S16 5526   0.351  12.447   8.633
  397POPE   S17 5527  -0.021  11.705   8.639
  397POPE   SD8 5528   0.474  12.634   8.891
  397POPE   SD9 5529  -0.114  11.650   8.972
  397POPE  SD10 5530   0.542  12.589   9.187
  397POPE  SD11 5531  -0.236  11.850   9.212
  397POPE  SM12 5532   0.576  12.470   9.516
  397POPE  SM13 5533  -0.237  11.944   9.528
  397POPE  SM14 5534   0.693  12.458   9.802
  397POPE  SM15 5535  -0.169  11.987   9.608
  398POPE   HH1 5536  15.689  14.458   8.435
  398POPE   PH2 5537  15.701  14.776   8.498
  398POPE   GL3 5538  15.678  14.902   8.812
  398POPE   E14 5539  15.701  15.228   8.844
  398POPE   E25 5540  15.680  14.793   9.149
  398POPE   S16 5541  15.786  15.346   9.253
  398POPE   S17 5542  15.571  14.816   9.498
  398POPE   SD8 5543  15.892  15.585   9.479
  398POPE   SD9 5544  15.557  15.118   9.597
  398POPE  SD10 5545  15.957  15.602   9.798
  398POPE  SD11 5546  15.415  15.164   9.901
  398POPE  SM12 5547  15.908  15.391  10.057
  398POPE  SM13 5548  15.488  15.228  10.244
  398POPE  SM14 5549  16.017  15.268  10.333
  398POPE  SM15 5550  15.556  15.221  10.318
  399POPE   HH1 5551   1.068   6.610   7.888
  399POPE   PH2 5552   1.331   6.452   8.017
  399POPE   GL3 5553   1.403   6.409   8.363
  399POPE   E14 5554   1.429   6.084   8.479
  399POPE   E25 5555   1.080   6.395   8.582
  399POPE   S16 5556   1.364   5.947   8.811
  399POPE   S17 5557   0.919   6.427   9.012
  399POPE   SD8 5558   1.509   5.670   8.917
  399POPE   SD9 5559   0.808   6.495   9.305
  399POPE  SD10 5560   1.515   5.400   9.154
  399POPE  SD11 5561   0.560   6.431   9.481
  399POPE  SM12 5562   1.318   5.444   9.458
  399POPE  SM13 5563   0.505   6.324   9.795
  399POPE  SM14 5564   1.140   5.408   9.765
  399POPE  SM15 5565   0.507   6.253   9.852
  400POPE   HH1 5566   1.386   3.854   8.128
  400POPE   PH2 5567   1.597   4.066   8.029
  400POPE   GL3 5568   1.676   4.227   8.314
  400POPE   E14 5569   1.432   4.391   8.457
  400POPE   E25 5570   1.880   4.070   8.528
  400POPE   S16 5571   1.405   4.296   8.866
  400POPE   S17 5572   1.907   4.042   8.916
  400POPE   SD8 5573   1.466   4.200   9.192
  400POPE   SD9 5574   1.974   3.973   9.231
  400POPE  SD10 5575   1.431   4.197   9.538
  400POPE  SD11 5576   2.159   4.118   9.502
  400POPE  SM12 5577   1.380   4.333   9.842
  400POPE  SM13 5578   2.265   4.031   9.776
  400POPE  SM14 5579   1.413   4.336  10.175
  400POPE  SM15 5580   2.280   4.032   9.880
  401POPE   HH1 5581   3.615  11.114   7.879
  401POPE   PH2 5582   3.932  11.259   7.888
  401POPE   GL3 5583   4.007  11.361   8.194
  401POPE   E14 5584   4.146  11.631   8.314
  401POPE   E25 5585   4.097  11.142   8.474
  401POPE   S16 5586   4.262  11.781   8.649
  401POPE   S17 5587   4.452  11.131   8.689
  401POPE   SD8 5588   4.419  11.807   8.939
  401POPE   SD9 5589   4.632  10.975   8.937
  401POPE  SD10 5590   4.447  11.717   9.253
  401POPE  SD11 5591   4.857  10.784   9.095
  401POPE  SM12 5592   4.466  11.424   9.409
  401POPE  SM13 5593   4.999  10.738   9.411
  401POPE  SM14 5594   4.674  11.150   9.423
  401POPE  SM15 5595   5.086  10.696   9.458
  402POPE   HH1 5596   7.654  10.953   7.932
  402POPE   PH2 5597   7.808  11.255   7.906
  402POPE   GL3 5598   8.089  11.254   8.071
  402POPE   E14 5599   8.266  11.011   8.243
  402POPE   E25 5600   7.982  11.400   8.371
  402POPE   S16 5601   8.435  11.063   8.620
  402POPE   S17 5602   7.938  11.659   8.645
  402POPE   SD8 5603   8.531  10.954   8.911
  402POPE   SD9 5604   7.889  11.787   8.984
  402POPE  SD10 5605   8.472  10.852   9.212
  402POPE  SD11 5606   7.978  11.866   9.324
  402POPE  SM12 5607   8.295  11.051   9.415
  402POPE  SM13 5608   8.109  11.925   9.637
  402POPE  SM14 5609   8.278  11.279   9.694
  402POPE  SM15 5610   8.116  11.887   9.720
  403POPE   HH1 5611  10.436  11.247   7.972
  403POPE   PH2 5612  10.574  11.547   8.090
  403POPE   GL3 5613  10.448  11.732   8.347
  403POPE   E14 5614  10.637  11.847   8.608
  403POPE   E25 5615  10.217  11.941   8.498
  403POPE   S16 5616  10.661  12.019   8.938
  403POPE   S17 5617  10.232  12.091   8.865
  403POPE   SD8 5618  10.510  12.158   9.200
  403POPE   SD9 5619  10.064  12.165   9.130
  403POPE  SD10 5620  10.405  12.309   9.469
  403POPE  SD11 5621   9.924  12.266   9.418
  403POPE  SM12 5622  10.479  12.550   9.732
  403POPE  SM13 5623  10.002  12.379   9.720
  403POPE  SM14 5624  10.345  12.792   9.904
  403POPE  SM15 5625  10.024  12.377   9.811
  404POPE   HH1 5626  12.589  14.862   7.908
  404POPE   PH2 5627  12.283  14.956   7.939
  404POPE   GL3 5628  12.201  15.027   8.260
  404POPE   E14 5629  12.357  15.253   8.451
  404POPE   E25 5630  12.364  14.738   8.363
  404POPE   S16 5631  12.288  15.315   8.844
  404POPE   S17 5632  12.568  14.595   8.692
  404POPE   SD8 5633  12.095  15.482   9.078
  404POPE   SD9 5634  12.729  14.510   9.000
  404POPE  SD10 5635  12.171  15.655   9.351
  404POPE  SD11 5636  12.972  14.540   9.227
  404POPE  SM12 5637  12.286  15.625   9.619
  404POPE  SM13 5638  13.038  14.477   9.545
  404POPE  SM14 5639  12.467  15.709   9.901
  404POPE  SM15 5640  13.068  14.427   9.616
  405POPE   HH1 5641   8.318  15.633   7.953
  405POPE   PH2 5642   8.101  15.383   7.937
  405POPE   GL3 5643   7.923  15.275   8.234
  405POPE   E14 5644   7.767  14.977   8.203
  405POPE   E25 5645   8.156  15.399   8.456
  405POPE   S16 5646   7.704  14.752   8.578
  405POPE   S17 5647   8.385  15.297   8.774
  405POPE   SD8 5648   7.604  14.782   8.924
  405POPE   SD9 5649   8.737  15.344   8.821
  405POPE  SD10 5650   7.587  14.632   9.220
  405POPE  SD11 5651   8.791  15.241   9.115
  405POPE  SM12 5652   7.681  14.365   9.405
  405POPE  SM13 5653   8.646  15.249   9.446
  405POPE  SM14 5654   7.742  14.153   9.653
  405POPE  SM15 5655   8.602  15.280   9.493
  406POPE   HH1 5656   3.175  13.048   7.967
  406POPE   PH2 5657   3.485  12.959   7.961
  406POPE   GL3 5658   3.504  12.685   8.155
  406POPE   E14 5659   3.329  12.415   8.121
  406POPE   E25 5660   3.476  12.737   8.502
  406POPE   S16 5661   3.432  12.248   8.526
  406POPE   S17 5662   3.585  12.877   8.833
  406POPE   SD8 5663   3.540  12.152   8.839
  406POPE   SD9 5664   3.561  13.120   9.088
  406POPE  SD10 5665   3.434  12.075   9.152
  406POPE  SD11 5666   3.547  13.198   9.408
  406POPE  SM12 5667   3.209  12.102   9.403
  406POPE  SM13 5668   3.530  13.398   9.648
  406POPE  SM14 5669   3.154  12.233   9.715
  406POPE  SM15 5670   3.540  13.405   9.729
  407POPE   HH1 5671   0.878   7.398   7.645
  407POPE   PH2 5672   0.839   7.492   7.968
  407POPE   GL3 5673   1.102   7.665   8.100
  407POPE   E14 5674   1.372   7.516   8.218
  407POPE   E25 5675   1.001   7.828   8.432
  407POPE   S16 5676   1.521   7.429   8.583
  407POPE   S17 5677   0.935   7.702   8.795
  407POPE   SD8 5678   1.412   7.145   8.744
  407POPE   SD9 5679   1.199   7.675   9.016
  407POPE  SD10 5680   1.291   7.102   9.062
  407POPE  SD11 5681   1.338   7.486   9.262
  407POPE  SM12 5682   1.033   7.234   9.238
  407POPE  SM13 5683   1.348   7.272   9.510
  407POPE  SM14 5684   0.784   7.007   9.351
  407POPE  SM15 5685   1.256   7.261   9.585
  408POPE   HH1 5686   7.245   4.602   7.931
  408POPE   PH2 5687   7.039   4.728   8.156
  408POPE   GL3 5688   6.730   4.641   8.229
  408POPE   E14 5689   6.662   4.346   8.339
  408POPE   E25 5690   6.431   4.864   8.200
  408POPE   S16 5691   6.616   4.439   8.710
  408POPE   S17 5692   6.279   5.069   8.550
  408POPE   SD8 5693   6.665   4.388   9.038
  408POPE   SD9 5694   6.171   5.083   8.866
  408POPE  SD10 5695   6.654   4.491   9.387
  408POPE  SD11 5696   5.942   5.173   9.130
  408POPE  SM12 5697   6.633   4.627   9.680
  408POPE  SM13 5698   5.881   5.430   9.350
  408POPE  SM14 5699   6.718   4.596  10.008
  408POPE  SM15 5700   5.887   5.459   9.453
  409POPE   HH1 5701   0.585   5.912   7.768
  409POPE   PH2 5702   0.400   5.886   8.061
  409POPE   GL3 5703   0.108   6.054   8.031
  409POPE   E14 5704   0.018   6.368   8.059
  409POPE   E25 5705  -0.089   5.897   8.302
  409POPE   S16 5706   0.148   6.536   8.438
  409POPE   S17 5707   0.193   5.922   8.574
  409POPE   SD8 5708   0.241   6.565   8.785
  409POPE   SD9 5709   0.358   5.753   8.873
  409POPE  SD10 5710   0.138   6.563   9.102
  409POPE  SD11 5711   0.191   5.537   9.078
  409POPE  SM12 5712  -0.095   6.473   9.326
  409POPE  SM13 5713   0.170   5.477   9.439
  409POPE  SM14 5714  -0.100   6.431   9.681
  409POPE  SM15 5715   0.163   5.478   9.503
  410POPE   HH1 5716   4.914   8.045   7.846
  410POPE   PH2 5717   4.637   8.227   7.901
  410POPE   GL3 5718   4.677   8.475   8.122
  410POPE   E14 5719   4.885   8.742   8.106
  410POPE   E25 5720   4.627   8.359   8.450
  410POPE   S16 5721   5.096   8.909   8.418
  410POPE   S17 5722   4.293   8.298   8.663
  410POPE   SD8 5723   5.327   8.881   8.637
  410POPE   SD9 5724   3.992   8.293   8.852
  410POPE  SD10 5725   5.393   8.898   8.956
  410POPE  SD11 5726   3.922   8.372   9.194
  410POPE  SM12 5727   5.311   8.878   9.277
  410POPE  SM13 5728   3.909   8.356   9.536
  410POPE  SM14 5729   5.293   8.839   9.611
  410POPE  SM15 5730   3.866   8.354   9.622
  411POPE   HH1 5731  12.759   2.254   8.451
  411POPE   PH2 5732  13.048   2.356   8.361
  411POPE   GL3 5733  13.232   2.662   8.410
  411POPE   E14 5734  13.250   2.948   8.245
  411POPE   E25 5735  13.290   2.778   8.734
  411POPE   S16 5736  13.288   3.180   8.587
  411POPE   S17 5737  13.355   2.610   9.107
  411POPE   SD8 5738  13.541   3.316   8.810
  411POPE   SD9 5739  13.377   2.309   9.260
  411POPE  SD10 5740  13.557   3.534   9.060
  411POPE  SD11 5741  13.344   2.258   9.556
  411POPE  SM12 5742  13.431   3.702   9.331
  411POPE  SM13 5743  13.497   2.338   9.838
  411POPE  SM14 5744  13.137   3.759   9.500
  411POPE  SM15 5745  13.519   2.417   9.870
  412POPE   HH1 5746  13.876  13.070  11.906
  412POPE   PH2 5747  13.730  13.380  11.937
  412POPE   GL3 5748  13.870  13.659  11.806
  412POPE   E14 5749  13.796  13.952  11.672
  412POPE   E25 5750  14.168  13.603  11.640
  412POPE   S16 5751  13.576  13.887  11.335
  412POPE   S17 5752  13.949  13.582  11.351
  412POPE   SD8 5753  13.328  14.043  11.211
  412POPE   SD9 5754  13.845  13.754  11.038
  412POPE  SD10 5755  13.336  14.136  10.903
  412POPE  SD11 5756  13.744  13.621  10.753
  412POPE  SM12 5757  13.370  14.052  10.550
  412POPE  SM13 5758  13.600  13.570  10.475
  412POPE  SM14 5759  13.438  14.084  10.208
  412POPE  SM15 5760  13.658  13.576  10.410
  413POPE   HH1 5761  15.147   4.310  11.913
  413POPE   PH2 5762  15.241   4.021  11.852
  413POPE   GL3 5763  15.332   4.038  11.515
  413POPE   E14 5764  15.276   3.746  11.372
  413POPE   E25 5765  15.612   3.854  11.363
  413POPE   S16 5766  15.215   3.576  11.036
  413POPE   S17 5767  15.755   3.770  11.000
  413POPE   SD8 5768  14.963   3.421  10.845
  413POPE   SD9 5769  15.823   3.536  10.764
  413POPE  SD10 5770  14.837   3.291  10.555
  413POPE  SD11 5771  15.642   3.399  10.493
  413POPE  SM12 5772  14.905   3.209  10.241
  413POPE  SM13 5773  15.719   3.363  10.168
  413POPE  SM14 5774  15.104   3.197   9.969
  413POPE  SM15 5775  15.706   3.259  10.099
  414POPE   HH1 5776   9.564   5.306  12.042
  414POPE   PH2 5777   9.626   5.618  12.071
  414POPE   GL3 5778   9.682   5.764  11.750
  414POPE   E14 5779   9.994   5.871  11.705
  414POPE   E25 5780   9.554   5.512  11.531
  414POPE   S16 5781  10.266   5.902  11.410
  414POPE   S17 5782   9.365   5.526  11.211
  414POPE   SD8 5783  10.434   5.990  11.160
  414POPE   SD9 5784   9.041   5.608  11.069
  414POPE  SD10 5785  10.288   6.126  10.889
  414POPE  SD11 5786   8.964   5.767  10.793
  414POPE  SM12 5787   9.991   6.124  10.712
  414POPE  SM13 5788   8.885   5.810  10.462
  414POPE  SM14 5789   9.891   6.118  10.409
  414POPE  SM15 5790   8.894   5.802  10.366
  415POPE   HH1 5791   1.729  13.482  12.109
  415POPE   PH2 5792   1.888  13.390  11.840
  415POPE   GL3 5793   1.751  13.485  11.516
  415POPE   E14 5794   1.926  13.722  11.366
  415POPE   E25 5795   1.568  13.271  11.279
  415POPE   S16 5796   1.784  13.869  11.042
  415POPE   S17 5797   1.545  13.169  10.894
  415POPE   SD8 5798   1.769  13.926  10.696
  415POPE   SD9 5799   1.359  13.027  10.661
  415POPE  SD10 5800   1.562  13.867  10.439
  415POPE  SD11 5801   1.216  12.970  10.377
  415POPE  SM12 5802   1.334  13.983  10.240
  415POPE  SM13 5803   0.960  12.896  10.130
  415POPE  SM14 5804   1.299  14.122   9.949
  415POPE  SM15 5805   0.908  12.822  10.144
  416POPE   HH1 5806  17.854   6.582  11.724
  416POPE   PH2 5807  17.546   6.621  11.764
  416POPE   GL3 5808  17.388   6.795  11.543
  416POPE   E14 5809  17.126   7.004  11.530
  416POPE   E25 5810  17.467   6.672  11.201
  416POPE   S16 5811  16.944   7.173  11.200
  416POPE   S17 5812  17.661   6.347  11.043
  416POPE   SD8 5813  16.819   7.363  10.960
  416POPE   SD9 5814  17.923   6.333  10.812
  416POPE  SD10 5815  16.969   7.414  10.666
  416POPE  SD11 5816  18.235   6.205  10.696
  416POPE  SM12 5817  17.273   7.383  10.507
  416POPE  SM13 5818  18.459   6.209  10.453
  416POPE  SM14 5819  17.381   7.359  10.198
  416POPE  SM15 5820  18.517   6.173  10.427
  417POPE   HH1 5821   2.901   8.720  11.581
  417POPE   PH2 5822   2.762   8.484  11.397
  417POPE   GL3 5823   2.468   8.525  11.220
  417POPE   E14 5824   2.158   8.547  11.356
  417POPE   E25 5825   2.502   8.594  10.865
  417POPE   S16 5826   1.944   8.420  11.050
  417POPE   S17 5827   2.366   8.822  10.586
  417POPE   SD8 5828   2.139   8.490  10.778
  417POPE   SD9 5829   2.375   8.817  10.244
  417POPE  SD10 5830   2.131   8.328  10.521
  417POPE  SD11 5831   2.142   8.816   9.977
  417POPE  SM12 5832   2.173   8.045  10.347
  417POPE  SM13 5833   2.043   8.664   9.700
  417POPE  SM14 5834   2.408   7.882  10.113
  417POPE  SM15 5835   1.967   8.692   9.611
  418POPE   HH1 5836   6.141   4.792  11.979
  418POPE   PH2 5837   5.960   4.532  11.986
  418POPE   GL3 5838   5.969   4.349  11.682
  418POPE   E14 5839   5.723   4.520  11.526
  418POPE   E25 5840   5.970   3.998  11.594
  418POPE   S16 5841   5.700   4.495  11.165
  418POPE   S17 5842   6.076   3.762  11.255
  418POPE   SD8 5843   5.840   4.630  10.854
  418POPE   SD9 5844   6.146   3.694  10.895
  418POPE  SD10 5845   5.869   4.646  10.510
  418POPE  SD11 5846   6.011   3.727  10.588
  418POPE  SM12 5847   5.703   4.614  10.222
  418POPE  SM13 5848   6.005   3.627  10.298
  418POPE  SM14 5849   5.592   4.487   9.924
  418POPE  SM15 5850   6.035   3.602  10.215
  419POPE   HH1 5851   5.350  11.736  11.989
  419POPE   PH2 5852   5.290  12.045  11.968
  419POPE   GL3 5853   5.062  12.161  11.708
  419POPE   E14 5854   4.878  12.423  11.710
  419POPE   E25 5855   4.972  11.982  11.389
  419POPE   S16 5856   4.740  12.734  11.535
  419POPE   S17 5857   5.251  12.029  11.087
  419POPE   SD8 5858   4.669  12.932  11.274
  419POPE   SD9 5859   5.384  12.256  10.850
  419POPE  SD10 5860   4.731  13.014  11.001
  419POPE  SD11 5861   5.570  12.434  10.668
  419POPE  SM12 5862   4.879  13.037  10.698
  419POPE  SM13 5863   5.649  12.558  10.351
  419POPE  SM14 5864   4.919  12.954  10.350
  419POPE  SM15 5865   5.718  12.578  10.279
  420POPE   HH1 5866  11.210   0.927  12.208
  420POPE   PH2 5867  11.207   0.663  12.088
  420POPE   GL3 5868  11.074   0.602  11.786
  420POPE   E14 5869  10.762   0.526  11.720
  420POPE   E25 5870  11.284   0.757  11.503
  420POPE   S16 5871  10.744   0.718  11.340
  420POPE   S17 5872  11.656   0.607  11.274
  420POPE   SD8 5873  10.618   0.948  11.126
  420POPE   SD9 5874  11.792   0.381  11.115
  420POPE  SD10 5875  10.602   0.964  10.791
  420POPE  SD11 5876  11.939   0.263  10.803
  420POPE  SM12 5877  10.602   0.917  10.497
  420POPE  SM13 5878  12.029   0.167  10.479
  420POPE  SM14 5879  10.626   0.881  10.182
  420POPE  SM15 5880  12.053   0.097  10.444
  421POPE   HH1 5881  15.378   2.802  11.779
  421POPE   PH2 5882  15.573   2.958  11.590
  421POPE   GL3 5883  15.409   3.104  11.349
  421POPE   E14 5884  15.125   3.142  11.467
  421POPE   E25 5885  15.340   3.014  10.956
  421POPE   S16 5886  14.784   3.309  11.220
  421POPE   S17 5887  15.204   2.987  10.553
  421POPE   SD8 5888  14.436   3.305  11.123
  421POPE   SD9 5889  15.155   2.748  10.343
  421POPE  SD10 5890  14.297   3.355  10.823
  421POPE  SD11 5891  14.936   2.615  10.118
  421POPE  SM12 5892  14.226   3.555  10.545
  421POPE  SM13 5893  14.759   2.545   9.869
  421POPE  SM14 5894  14.413   3.548  10.248
  421POPE  SM15 5895  14.691   2.545   9.816
  422POPE   HH1 5896  11.876   5.867  12.083
  422POPE   PH2 5897  11.872   5.540  12.194
  422POPE   GL3 5898  11.623   5.473  11.967
  422POPE   E14 5899  11.486   5.731  11.856
  422POPE   E25 5900  11.708   5.310  11.652
  422POPE   S16 5901  11.356   5.830  11.443
  422POPE   S17 5902  11.767   5.328  11.267
  422POPE   SD8 5903  11.439   5.877  11.120
  422POPE   SD9 5904  11.792   5.523  10.991
  422POPE  SD10 5905  11.428   5.868  10.795
  422POPE  SD11 5906  11.825   5.533  10.689
  422POPE  SM12 5907  11.319   5.852  10.470
  422POPE  SM13 5908  11.727   5.534  10.390
  422POPE  SM14 5909  11.064   5.997  10.328
  422POPE  SM15 5910  11.654   5.573  10.338
  423POPE   HH1 5911  11.057   6.612  12.227
  423POPE   PH2 5912  11.034   6.372  12.007
  423POPE   GL3 5913  10.750   6.169  11.977
  423POPE   E14 5914  10.491   6.286  11.790
  423POPE   E25 5915  10.901   6.027  11.678
  423POPE   S16 5916  10.470   6.462  11.432
  423POPE   S17 5917  10.895   6.066  11.270
  423POPE   SD8 5918  10.208   6.485  11.239
  423POPE   SD9 5919  10.917   5.870  10.982
  423POPE  SD10 5920  10.079   6.537  10.941
  423POPE  SD11 5921  10.932   5.613  10.766
  423POPE  SM12 5922  10.168   6.561  10.615
  423POPE  SM13 5923  10.847   5.414  10.522
  423POPE  SM14 5924  10.113   6.561  10.277
  423POPE  SM15 5925  10.828   5.412  10.449
  424POPE   HH1 5926  12.240   1.677  11.948
  424POPE   PH2 5927  11.913   1.707  11.935
  424POPE   GL3 5928  11.777   1.866  11.672
  424POPE   E14 5929  11.463   1.945  11.689
  424POPE   E25 5930  11.883   2.007  11.335
  424POPE   S16 5931  11.363   2.236  11.462
  424POPE   S17 5932  12.024   1.981  10.994
  424POPE   SD8 5933  11.538   2.421  11.236
  424POPE   SD9 5934  12.061   1.964  10.679
  424POPE  SD10 5935  11.608   2.473  10.910
  424POPE  SD11 5936  12.201   1.950  10.372
  424POPE  SM12 5937  11.608   2.504  10.578
  424POPE  SM13 5938  12.222   1.867  10.026
  424POPE  SM14 5939  11.593   2.614  10.253
  424POPE  SM15 5940  12.245   1.793   9.972
  425POPE   HH1 5941  11.516  12.087  12.222
  425POPE   PH2 5942  11.405  11.981  11.944
  425POPE   GL3 5943  11.627  12.075  11.708
  425POPE   E14 5944  11.648  12.387  11.646
  425POPE   E25 5945  11.718  11.914  11.411
  425POPE   S16 5946  11.465  12.570  11.321
  425POPE   S17 5947  11.448  12.012  11.097
  425POPE   SD8 5948  11.509  12.575  10.986
  425POPE   SD9 5949  11.259  11.933  10.847
  425POPE  SD10 5950  11.481  12.477  10.685
  425POPE  SD11 5951  11.074  11.989  10.557
  425POPE  SM12 5952  11.430  12.239  10.450
  425POPE  SM13 5953  11.016  11.910  10.247
  425POPE  SM14 5954  11.496  12.130  10.146
  425POPE  SM15 5955  10.958  11.920  10.168
  426POPE   HH1 5956   0.333   0.144  11.793
  426POPE   PH2 5957   0.612   0.246  11.936
  426POPE   GL3 5958   0.791   0.219  11.663
  426POPE   E14 5959   0.781   0.509  11.521
  426POPE   E25 5960   0.635  -0.014  11.451
  426POPE   S16 5961   0.818   0.576  11.156
  426POPE   S17 5962   0.602  -0.376  11.274
  426POPE   SD8 5963   1.087   0.582  10.882
  426POPE   SD9 5964   0.603  -0.512  10.951
  426POPE  SD10 5965   1.137   0.653  10.564
  426POPE  SD11 5966   0.637  -0.533  10.632
  426POPE  SM12 5967   1.078   0.961  10.376
  426POPE  SM13 5968   0.711  -0.610  10.326
  426POPE  SM14 5969   1.215   1.204  10.220
  426POPE  SM15 5970   0.744  -0.650  10.227
  427POPE   HH1 5971  10.326   4.542  12.250
  427POPE   PH2 5972  10.059   4.388  12.149
  427POPE   GL3 5973   9.988   4.401  11.812
  427POPE   E14 5974  10.106   4.138  11.648
  427POPE   E25 5975  10.007   4.745  11.653
  427POPE   S16 5976  10.122   3.974  11.250
  427POPE   S17 5977  10.167   4.916  11.340
  427POPE   SD8 5978  10.175   3.749  11.009
  427POPE   SD9 5979  10.161   5.072  11.031
  427POPE  SD10 5980  10.248   3.704  10.681
  427POPE  SD11 5981  10.194   5.123  10.712
  427POPE  SM12 5982  10.265   3.805  10.378
  427POPE  SM13 5983  10.155   5.099  10.411
  427POPE  SM14 5984  10.370   3.889  10.049
  427POPE  SM15 5985  10.126   5.053  10.345
  428POPE   HH1 5986  15.885   5.446  11.811
  428POPE   PH2 5987  15.866   5.170  11.616
  428POPE   GL3 5988  15.571   5.101  11.437
  428POPE   E14 5989  15.336   5.147  11.661
  428POPE   E25 5990  15.691   4.970  11.144
  428POPE   S16 5991  15.204   5.305  11.335
  428POPE   S17 5992  15.784   4.687  10.915
  428POPE   SD8 5993  15.240   5.392  11.010
  428POPE   SD9 5994  15.977   4.482  10.734
  428POPE  SD10 5995  15.309   5.218  10.722
  428POPE  SD11 5996  15.977   4.421  10.431
  428POPE  SM12 5997  15.517   5.115  10.468
  428POPE  SM13 5998  15.866   4.428  10.111
  428POPE  SM14 5999  15.612   4.800  10.368
  428POPE  SM15 6000  15.847   4.455  10.022
  429POPE   HH1 6001   6.663  16.834  11.776
  429POPE   PH2 6002   6.768  17.152  11.819
  429POPE   GL3 6003   6.866  17.348  11.538
  429POPE   E14 6004   7.038  17.615  11.420
  429POPE   E25 6005   6.788  17.279  11.200
  429POPE   S16 6006   7.063  17.767  11.062
  429POPE   S17 6007   6.555  17.436  10.939
  429POPE   SD8 6008   6.913  17.821  10.795
  429POPE   SD9 6009   6.414  17.592  10.715
  429POPE  SD10 6010   6.764  17.722  10.533
  429POPE  SD11 6011   6.168  17.588  10.470
  429POPE  SM12 6012   6.719  17.437  10.319
  429POPE  SM13 6013   6.115  17.635  10.141
  429POPE  SM14 6014   6.505  17.261  10.090
  429POPE  SM15 6015   6.136  17.655  10.062
  430POPE   HH1 6016  13.384  15.197  11.856
  430POPE   PH2 6017  13.253  15.493  11.970
  430POPE   GL3 6018  12.887  15.487  11.897
  430POPE   E14 6019  12.654  15.306  11.773
  430POPE   E25 6020  12.984  15.419  11.555
  430POPE   S16 6021  12.449  15.264  11.418
  430POPE   S17 6022  13.066  15.240  11.196
  430POPE   SD8 6023  12.423  15.109  11.109
  430POPE   SD9 6024  12.996  15.283  10.873
  430POPE  SD10 6025  12.477  15.153  10.779
  430POPE  SD11 6026  13.026  15.255  10.566
  430POPE  SM12 6027  12.594  15.323  10.530
  430POPE  SM13 6028  13.028  15.420  10.241
  430POPE  SM14 6029  12.508  15.305  10.226
  430POPE  SM15 6030  13.022  15.431  10.142
  431POPE   HH1 6031  14.106  15.880  11.753
  431POPE   PH2 6032  14.271  16.034  11.990
  431POPE   GL3 6033  14.390  16.326  11.833
  431POPE   E14 6034  14.332  16.180  11.543
  431POPE   E25 6035  14.378  16.652  11.670
  431POPE   S16 6036  14.462  15.985  11.222
  431POPE   S17 6037  14.430  16.631  11.307
  431POPE   SD8 6038  14.408  15.806  10.934
  431POPE   SD9 6039  14.517  16.630  10.986
  431POPE  SD10 6040  14.218  15.669  10.700
  431POPE  SD11 6041  14.580  16.862  10.714
  431POPE  SM12 6042  14.116  15.701  10.383
  431POPE  SM13 6043  14.479  17.053  10.481
  431POPE  SM14 6044  14.147  15.781  10.052
  431POPE  SM15 6045  14.524  17.126  10.441
  432POPE   HH1 6046   2.961   3.565  12.007
  432POPE   PH2 6047   2.788   3.290  11.923
  432POPE   GL3 6048   2.931   3.187  11.644
  432POPE   E14 6049   2.962   2.864  11.566
  432POPE   E25 6050   2.743   3.449  11.451
  432POPE   S16 6051   2.834   2.478  11.439
  432POPE   S17 6052   2.829   3.609  11.048
  432POPE   SD8 6053   2.965   2.191  11.299
  432POPE   SD9 6054   2.864   3.607  10.703
  432POPE  SD10 6055   3.082   2.109  11.019
  432POPE  SD11 6056   2.877   3.596  10.377
  432POPE  SM12 6057   3.155   2.234  10.694
  432POPE  SM13 6058   3.002   3.525  10.066
  432POPE  SM14 6059   3.077   2.339  10.404
  432POPE  SM15 6060   2.989   3.476   9.991
  433POPE   HH1 6061   8.524  17.793  11.648
  433POPE   PH2 6062   8.790  17.979  11.668
  433POPE   GL3 6063   9.052  17.878  11.503
  433POPE   E14 6064   8.899  17.614  11.397
  433POPE   E25 6065   9.210  18.152  11.321
  433POPE   S16 6066   8.738  17.567  11.075
  433POPE   S17 6067   9.450  18.169  11.036
  433POPE   SD8 6068   8.449  17.472  10.953
  433POPE   SD9 6069   9.670  18.048  10.785
  433POPE  SD10 6070   8.455  17.392  10.635
  433POPE  SD11 6071   9.722  17.918  10.456
  433POPE  SM12 6072   8.508  17.442  10.288
  433POPE  SM13 6073   9.712  18.019  10.144
  433POPE  SM14 6074   8.505  17.744  10.178
  433POPE  SM15 6075   9.659  18.093  10.118
  434POPE   HH1 6076  15.085  17.657  12.102
  434POPE   PH2 6077  15.231  17.942  12.205
  434POPE   GL3 6078  15.425  17.910  11.918
  434POPE   E14 6079  15.391  17.570  11.885
  434POPE   E25 6080  15.667  18.069  11.679
  434POPE   S16 6081  15.376  17.507  11.505
  434POPE   S17 6082  15.720  18.309  11.385
  434POPE   SD8 6083  15.523  17.521  11.165
  434POPE   SD9 6084  15.898  18.350  11.095
  434POPE  SD10 6085  15.564  17.620  10.845
  434POPE  SD11 6086  16.093  18.443  10.797
  434POPE  SM12 6087  15.432  17.759  10.550
  434POPE  SM13 6088  15.986  18.456  10.479
  434POPE  SM14 6089  15.387  17.926  10.243
  434POPE  SM15 6090  16.010  18.423  10.413
  435POPE   HH1 6091   2.433   2.895  12.064
  435POPE   PH2 6092   2.501   2.592  12.165
  435POPE   GL3 6093   2.692   2.392  11.955
  435POPE   E14 6094   2.495   2.351  11.693
  435POPE   E25 6095   3.035   2.254  11.895
  435POPE   S16 6096   2.488   2.155  11.300
  435POPE   S17 6097   3.212   1.938  11.632
  435POPE   SD8 6098   2.333   1.871  11.181
  435POPE   SD9 6099   3.311   1.815  11.321
  435POPE  SD10 6100   2.128   1.759  10.930
  435POPE  SD11 6101   3.442   1.733  11.038
  435POPE  SM12 6102   1.982   1.922  10.688
  435POPE  SM13 6103   3.329   1.635  10.726
  435POPE  SM14 6104   2.065   1.981  10.361
  435POPE  SM15 6105   3.293   1.641  10.651
  436POPE   HH1 6106   0.750  11.446  11.781
  436POPE   PH2 6107   0.543  11.210  11.868
  436POPE   GL3 6108   0.347  11.149  11.573
  436POPE   E14 6109   0.063  10.997  11.601
  436POPE   E25 6110   0.335  11.457  11.382
  436POPE   S16 6111  -0.175  10.855  11.305
  436POPE   S17 6112   0.478  11.510  10.993
  436POPE   SD8 6113  -0.336  10.814  11.010
  436POPE   SD9 6114   0.354  11.573  10.674
  436POPE  SD10 6115  -0.297  10.795  10.703
  436POPE  SD11 6116   0.316  11.615  10.338
  436POPE  SM12 6117  -0.172  10.834  10.399
  436POPE  SM13 6118   0.144  11.786  10.128
  436POPE  SM14 6119  -0.161  10.707  10.099
  436POPE  SM15 6120   0.071  11.753  10.064
  437POPE   HH1 6121  13.922   5.033  11.771
  437POPE   PH2 6122  13.658   5.116  11.916
  437POPE   GL3 6123  13.408   4.913  11.766
  437POPE   E14 6124  13.439   4.767  11.465
  437POPE   E25 6125  13.109   5.100  11.724
  437POPE   S16 6126  13.350   4.813  11.054
  437POPE   S17 6127  13.121   5.251  11.330
  437POPE   SD8 6128  13.083   4.918  10.854
  437POPE   SD9 6129  13.149   5.368  11.020
  437POPE  SD10 6130  12.913   4.968  10.590
  437POPE  SD11 6131  13.151   5.384  10.680
  437POPE  SM12 6132  13.053   4.912  10.283
  437POPE  SM13 6133  13.255   5.339  10.359
  437POPE  SM14 6134  13.086   4.631  10.050
  437POPE  SM15 6135  13.288   5.282  10.272
  438POPE   HH1 6136  16.300   4.168  12.116
  438POPE   PH2 6137  16.549   4.143  11.873
  438POPE   GL3 6138  16.429   4.105  11.555
  438POPE   E14 6139  16.644   3.932  11.359
  438POPE   E25 6140  16.115   4.189  11.392
  438POPE   S16 6141  16.817   3.890  10.996
  438POPE   S17 6142  16.022   4.157  10.990
  438POPE   SD8 6143  16.950   3.746  10.722
  438POPE   SD9 6144  16.115   4.077  10.663
  438POPE  SD10 6145  17.068   3.876  10.470
  438POPE  SD11 6146  15.951   3.929  10.428
  438POPE  SM12 6147  17.122   4.176  10.269
  438POPE  SM13 6148  15.988   3.803  10.109
  438POPE  SM14 6149  16.959   4.396  10.050
  438POPE  SM15 6150  15.968   3.765  10.036
  439POPE   HH1 6151  17.132   9.353  11.802
  439POPE   PH2 6152  16.883   9.534  11.911
  439POPE   GL3 6153  16.755   9.676  11.634
  439POPE   E14 6154  16.715  10.004  11.595
  439POPE   E25 6155  16.616   9.500  11.347
  439POPE   S16 6156  16.689  10.055  11.188
  439POPE   S17 6157  16.584   9.593  10.972
  439POPE   SD8 6158  16.486   9.984  10.899
  439POPE   SD9 6159  16.657   9.567  10.665
  439POPE  SD10 6160  16.473   9.973  10.576
  439POPE  SD11 6161  16.587   9.533  10.337
  439POPE  SM12 6162  16.383  10.090  10.255
  439POPE  SM13 6163  16.576   9.358  10.059
  439POPE  SM14 6164  16.290  10.321   9.990
  439POPE  SM15 6165  16.549   9.347   9.962
  440POPE   HH1 6166  11.510   1.565  11.962
  440POPE   PH2 6167  11.237   1.493  11.812
  440POPE   GL3 6168  11.347   1.448  11.481
  440POPE   E14 6169  11.644   1.529  11.387
  440POPE   E25 6170  11.130   1.679  11.288
  440POPE   S16 6171  11.791   1.509  11.000
  440POPE   S17 6172  11.286   1.939  10.994
  440POPE   SD8 6173  11.852   1.388  10.720
  440POPE   SD9 6174  11.454   1.979  10.670
  440POPE  SD10 6175  11.658   1.329  10.460
  440POPE  SD11 6176  11.654   1.858  10.439
  440POPE  SM12 6177  11.377   1.277  10.267
  440POPE  SM13 6178  11.696   1.714  10.187
  440POPE  SM14 6179  11.090   1.121  10.244
  440POPE  SM15 6180  11.773   1.702  10.114
  441POPE   HH1 6181   9.555  14.732  11.670
  441POPE   PH2 6182   9.726  15.009  11.651
  441POPE   GL3 6183   9.915  15.030  11.352
  441POPE   E14 6184  10.180  14.880  11.251
  441POPE   E25 6185   9.800  15.295  11.130
  441POPE   S16 6186  10.214  14.838  10.856
  441POPE   S17 6187   9.944  15.207  10.802
  441POPE   SD8 6188  10.271  14.694  10.548
  441POPE   SD9 6189   9.932  15.191  10.484
  441POPE  SD10 6190  10.194  14.692  10.231
  441POPE  SD11 6191   9.984  15.208  10.116
  441POPE  SM12 6192  10.238  14.874   9.965
  441POPE  SM13 6193   9.873  15.156   9.788
  441POPE  SM14 6194  10.352  15.118   9.747
  441POPE  SM15 6195   9.899  15.178   9.710
  442POPE   HH1 6196   8.270   5.265  11.845
  442POPE   PH2 6197   8.054   5.076  12.002
  442POPE   GL3 6198   8.037   4.778  11.839
  442POPE   E14 6199   7.957   4.452  11.843
  442POPE   E25 6200   8.134   4.818  11.517
  442POPE   S16 6201   7.990   4.227  11.550
  442POPE   S17 6202   7.991   5.000  11.172
  442POPE   SD8 6203   8.181   4.083  11.273
  442POPE   SD9 6204   7.955   5.056  10.847
  442POPE  SD10 6205   8.328   4.049  10.965
  442POPE  SD11 6206   7.757   5.169  10.599
  442POPE  SM12 6207   8.446   4.238  10.689
  442POPE  SM13 6208   7.648   5.296  10.302
  442POPE  SM14 6209   8.395   4.476  10.482
  442POPE  SM15 6210   7.614   5.383  10.259
  443POPE   HH1 6211   7.567   7.338  11.762
  443POPE   PH2 6212   7.550   7.644  11.882
  443POPE   GL3 6213   7.706   7.809  11.649
  443POPE   E14 6214   7.426   7.902  11.481
  443POPE   E25 6215   8.044   7.671  11.557
  443POPE   S16 6216   7.322   7.897  11.052
  443POPE   S17 6217   8.292   7.680  11.293
  443POPE   SD8 6218   7.371   7.971  10.726
  443POPE   SD9 6219   8.451   7.797  11.019
  443POPE  SD10 6220   7.527   8.017  10.437
  443POPE  SD11 6221   8.475   7.887  10.686
  443POPE  SM12 6222   7.535   8.218  10.172
  443POPE  SM13 6223   8.365   8.089  10.458
  443POPE  SM14 6224   7.688   8.473  10.027
  443POPE  SM15 6225   8.325   8.135  10.397
  444POPE   HH1 6226  15.668   6.043  11.811
  444POPE   PH2 6227  15.627   6.367  11.840
  444POPE   GL3 6228  15.491   6.388  11.517
  444POPE   E14 6229  15.264   6.153  11.469
  444POPE   E25 6230  15.427   6.684  11.331
  444POPE   S16 6231  15.246   5.926  11.145
  444POPE   S17 6232  15.481   6.859  11.005
  444POPE   SD8 6233  15.253   5.884  10.786
  444POPE   SD9 6234  15.487   7.184  10.852
  444POPE  SD10 6235  15.260   5.998  10.468
  444POPE  SD11 6236  15.490   7.387  10.548
  444POPE  SM12 6237  15.104   6.246  10.286
  444POPE  SM13 6238  15.645   7.459  10.227
  444POPE  SM14 6239  15.008   6.573  10.297
  444POPE  SM15 6240  15.656   7.427  10.121
  445POPE   HH1 6241  13.038   7.781  12.225
  445POPE   PH2 6242  12.982   7.458  12.215
  445POPE   GL3 6243  12.979   7.339  11.901
  445POPE   E14 6244  12.859   7.050  11.833
  445POPE   E25 6245  12.924   7.428  11.557
  445POPE   S16 6246  12.988   6.881  11.507
  445POPE   S17 6247  12.937   7.390  11.142
  445POPE   SD8 6248  13.300   6.781  11.373
  445POPE   SD9 6249  12.987   7.230  10.854
  445POPE  SD10 6250  13.545   6.738  11.130
  445POPE  SD11 6251  13.046   6.998  10.620
  445POPE  SM12 6252  13.692   6.892  10.858
  445POPE  SM13 6253  13.181   6.852  10.366
  445POPE  SM14 6254  13.752   7.017  10.564
  445POPE  SM15 6255  13.236   6.858  10.300
  446POPE   HH1 6256   7.491   8.310  11.722
  446POPE   PH2 6257   7.172   8.246  11.719
  446POPE   GL3 6258   7.152   8.351  11.408
  446POPE   E14 6259   7.430   8.480  11.286
  446POPE   E25 6260   6.900   8.391  11.172
  446POPE   S16 6261   7.468   8.467  10.892
  446POPE   S17 6262   6.873   8.619  10.825
  446POPE   SD8 6263   7.576   8.576  10.573
  446POPE   SD9 6264   6.666   8.814  10.626
  446POPE  SD10 6265   7.554   8.761  10.307
  446POPE  SD11 6266   6.556   8.885  10.359
  446POPE  SM12 6267   7.420   8.883  10.020
  446POPE  SM13 6268   6.565   8.806  10.060
  446POPE  SM14 6269   7.210   9.081   9.854
  446POPE  SM15 6270   6.555   8.860   9.977
  447POPE   HH1 6271  18.506  12.462  11.938
  447POPE   PH2 6272  18.203  12.450  11.804
  447POPE   GL3 6273  18.095  12.250  11.549
  447POPE   E14 6274  18.037  11.932  11.585
  447POPE   E25 6275  18.028  12.269  11.203
  447POPE   S16 6276  18.051  11.706  11.288
  447POPE   S17 6277  18.060  12.437  10.875
  447POPE   SD8 6278  18.115  11.658  10.955
  447POPE   SD9 6279  17.911  12.626  10.641
  447POPE  SD10 6280  18.004  11.627  10.630
  447POPE  SD11 6281  17.861  12.712  10.328
  447POPE  SM12 6282  17.736  11.638  10.444
  447POPE  SM13 6283  17.946  12.797  10.012
  447POPE  SM14 6284  17.497  11.691  10.174
  447POPE  SM15 6285  18.005  12.796   9.942
  448POPE   HH1 6286  13.321   1.262  11.715
  448POPE   PH2 6287  13.046   1.341  11.873
  448POPE   GL3 6288  12.944   1.661  11.837
  448POPE   E14 6289  13.175   1.855  11.718
  448POPE   E25 6290  12.601   1.774  11.689
  448POPE   S16 6291  13.174   1.828  11.319
  448POPE   S17 6292  12.656   1.894  11.321
  448POPE   SD8 6293  13.009   1.609  11.133
  448POPE   SD9 6294  12.666   1.967  11.000
  448POPE  SD10 6295  12.852   1.561  10.840
  448POPE  SD11 6296  12.588   2.020  10.708
  448POPE  SM12 6297  12.817   1.619  10.531
  448POPE  SM13 6298  12.536   2.233  10.446
  448POPE  SM14 6299  12.686   1.741  10.291
  448POPE  SM15 6300  12.507   2.322  10.429
  449POPE   HH1 6301  16.674   9.023  11.988
  449POPE   PH2 6302  16.653   9.212  11.734
  449POPE   GL3 6303  16.610   9.025  11.483
  449POPE   E14 6304  16.622   8.705  11.500
  449POPE   E25 6305  16.792   9.048  11.194
  449POPE   S16 6306  16.444   8.482  11.201
  449POPE   S17 6307  16.909   9.142  10.840
  449POPE   SD8 6308  16.303   8.433  10.889
  449POPE   SD9 6309  16.932   8.996  10.536
  449POPE  SD10 6310  16.376   8.394  10.588
  449POPE  SD11 6311  17.103   8.970  10.274
  449POPE  SM12 6312  16.527   8.378  10.295
  449POPE  SM13 6313  17.048   8.922   9.944
  449POPE  SM14 6314  16.431   8.323   9.965
  449POPE  SM15 6315  17.082   8.869   9.850
  450POPE   HH1 6316   5.650   0.849  11.910
  450POPE   PH2 6317   5.963   0.876  12.020
  450POPE   GL3 6318   5.988   0.972  11.722
  450POPE   E14 6319   5.709   1.121  11.602
  450POPE   E25 6320   6.188   1.137  11.505
  450POPE   S16 6321   5.610   1.239  11.269
  450POPE   S17 6322   6.167   1.262  11.134
  450POPE   SD8 6323   5.518   1.388  10.974
  450POPE   SD9 6324   6.055   1.204  10.812
  450POPE  SD10 6325   5.572   1.515  10.696
  450POPE  SD11 6326   5.828   1.107  10.590
  450POPE  SM12 6327   5.744   1.490  10.453
  450POPE  SM13 6328   5.835   0.892  10.376
  450POPE  SM14 6329   5.780   1.351  10.134
  450POPE  SM15 6330   5.807   0.846  10.271
  451POPE   HH1 6331  16.986   6.691  11.951
  451POPE   PH2 6332  17.097   6.411  11.842
  451POPE   GL3 6333  16.931   6.446  11.527
  451POPE   E14 6334  16.661   6.304  11.413
  451POPE   E25 6335  17.125   6.407  11.227
  451POPE   S16 6336  16.456   6.309  11.029
  451POPE   S17 6337  17.120   6.424  10.818
  451POPE   SD8 6338  16.142   6.288  10.854
  451POPE   SD9 6339  17.117   6.346  10.474
  451POPE  SD10 6340  16.052   6.137  10.581
  451POPE  SD11 6341  17.000   6.401  10.154
  451POPE  SM12 6342  16.171   5.847  10.406
  451POPE  SM13 6343  16.773   6.214  10.023
  451POPE  SM14 6344  16.365   5.693  10.175
  451POPE  SM15 6345  16.709   6.183   9.958
  452POPE   HH1 6346  14.312   5.267  12.078
  452POPE   PH2 6347  14.358   5.029  11.866
  452POPE   GL3 6348  14.415   5.064  11.515
  452POPE   E14 6349  14.520   5.357  11.413
  452POPE   E25 6350  14.329   4.867  11.206
  452POPE   S16 6351  14.696   5.359  11.071
  452POPE   S17 6352  14.286   4.997  10.833
  452POPE   SD8 6353  14.885   5.510  10.833
  452POPE   SD9 6354  14.333   5.114  10.545
  452POPE  SD10 6355  15.023   5.468  10.550
  452POPE  SD11 6356  14.325   5.202  10.253
  452POPE  SM12 6357  15.102   5.202  10.314
  452POPE  SM13 6358  14.415   5.264   9.951
  452POPE  SM14 6359  15.135   4.953  10.111
  452POPE  SM15 6360  14.416   5.227   9.840
  453POPE   HH1 6361   5.067   3.554  12.101
  453POPE   PH2 6362   5.209   3.270  12.026
  453POPE   GL3 6363   5.051   3.151  11.744
  453POPE   E14 6364   4.741   3.024  11.840
  453POPE   E25 6365   5.034   3.241  11.387
  453POPE   S16 6366   4.482   2.782  11.583
  453POPE   S17 6367   5.084   3.574  11.156
  453POPE   SD8 6368   4.359   2.722  11.240
  453POPE   SD9 6369   5.027   3.607  10.824
  453POPE  SD10 6370   4.370   2.726  10.891
  453POPE  SD11 6371   4.999   3.798  10.543
  453POPE  SM12 6372   4.442   2.603  10.593
  453POPE  SM13 6373   4.944   3.657  10.248
  453POPE  SM14 6374   4.408   2.419  10.300
  453POPE  SM15 6375   4.906   3.582  10.182
  454POPE   HH1 6376   0.454   0.987  11.527
  454POPE   PH2 6377   0.321   0.714  11.656
  454POPE   GL3 6378   0.332   0.581  11.357
  454POPE   E14 6379   0.451   0.780  11.119
  454POPE   E25 6380   0.284   0.214  11.350
  454POPE   S16 6381   0.544   0.867  10.712
  454POPE   S17 6382   0.296  -0.037  11.014
  454POPE   SD8 6383   0.633   0.791  10.396
  454POPE   SD9 6384   0.340  -0.250  10.769
  454POPE  SD10 6385   0.604   0.575  10.156
  454POPE  SD11 6386   0.291  -0.230  10.403
  454POPE  SM12 6387   0.335   0.389  10.071
  454POPE  SM13 6388   0.089  -0.340  10.220
  454POPE  SM14 6389   0.311   0.139   9.861
  454POPE  SM15 6390   0.005  -0.386  10.194
  455POPE   HH1 6391  12.101   8.920  12.116
  455POPE   PH2 6392  11.903   8.854  11.871
  455POPE   GL3 6393  11.869   8.547  11.729
  455POPE   E14 6394  12.104   8.302  11.757
  455POPE   E25 6395  11.858   8.680  11.428
  455POPE   S16 6396  11.847   8.159  11.389
  455POPE   S17 6397  11.692   8.694  11.060
  455POPE   SD8 6398  11.729   8.239  11.074
  455POPE   SD9 6399  11.461   8.878  10.904
  455POPE  SD10 6400  11.722   8.308  10.729
  455POPE  SD11 6401  11.529   8.924  10.604
  455POPE  SM12 6402  11.875   8.209  10.429
  455POPE  SM13 6403  11.555   9.075  10.288
  455POPE  SM14 6404  11.967   7.930  10.284
  455POPE  SM15 6405  11.618   9.124  10.236
  456POPE   HH1 6406  17.603   8.069  12.226
  456POPE   PH2 6407  17.526   8.321  12.026
  456POPE   GL3 6408  17.374   8.183  11.770
  456POPE   E14 6409  17.132   8.390  11.694
  456POPE   E25 6410  17.576   8.017  11.526
  456POPE   S16 6411  17.033   8.519  11.288
  456POPE   S17 6412  17.304   7.990  11.227
  456POPE   SD8 6413  16.939   8.524  10.982
  456POPE   SD9 6414  17.203   7.776  10.997
  456POPE  SD10 6415  16.847   8.577  10.681
  456POPE  SD11 6416  17.108   7.892  10.685
  456POPE  SM12 6417  16.898   8.565  10.347
  456POPE  SM13 6418  17.194   7.772  10.376
  456POPE  SM14 6419  17.043   8.421  10.060
  456POPE  SM15 6420  17.257   7.754  10.312
  457POPE   HH1 6421   7.522   9.862  11.696
  457POPE   PH2 6422   7.550  10.183  11.648
  457POPE   GL3 6423   7.548  10.229  11.305
  457POPE   E14 6424   7.843  10.311  11.182
  457POPE   E25 6425   7.405  10.521  11.189
  457POPE   S16 6426   8.017  10.235  10.833
  457POPE   S17 6427   7.438  10.828  10.910
  457POPE   SD8 6428   8.234  10.303  10.561
  457POPE   SD9 6429   7.569  11.016  10.655
  457POPE  SD10 6430   8.319  10.164  10.265
  457POPE  SD11 6431   7.712  11.050  10.349
  457POPE  SM12 6432   8.179  10.143   9.982
  457POPE  SM13 6433   7.701  11.177  10.047
  457POPE  SM14 6434   8.116   9.970   9.652
  457POPE  SM15 6435   7.635  11.224   9.925
  458POPE   HH1 6436  17.348  12.354  11.869
  458POPE   PH2 6437  17.516  12.622  11.840
  458POPE   GL3 6438  17.589  12.604  11.519
  458POPE   E14 6439  17.286  12.595  11.396
  458POPE   E25 6440  17.901  12.718  11.307
  458POPE   S16 6441  17.070  12.627  10.975
  458POPE   S17 6442  17.856  13.008  11.095
  458POPE   SD8 6443  16.943  12.833  10.748
  458POPE   SD9 6444  17.791  13.224  10.877
  458POPE  SD10 6445  16.902  12.952  10.458
  458POPE  SD11 6446  17.785  13.362  10.602
  458POPE  SM12 6447  17.076  12.936  10.199
  458POPE  SM13 6448  17.577  13.608  10.620
  458POPE  SM14 6449  17.229  13.161   9.975
  458POPE  SM15 6450  17.542  13.677  10.639
  459POPE   HH1 6451  13.552  18.039  11.878
  459POPE   PH2 6452  13.872  18.075  11.916
  459POPE   GL3 6453  13.998  17.908  11.689
  459POPE   E14 6454  14.260  17.713  11.623
  459POPE   E25 6455  14.178  18.132  11.477
  459POPE   S16 6456  14.428  17.714  11.243
  459POPE   S17 6457  13.995  18.266  11.173
  459POPE   SD8 6458  14.520  17.862  10.934
  459POPE   SD9 6459  13.753  18.392  10.974
  459POPE  SD10 6460  14.526  17.895  10.616
  459POPE  SD11 6461  13.468  18.350  10.769
  459POPE  SM12 6462  14.377  17.818  10.328
  459POPE  SM13 6463  13.408  18.409  10.448
  459POPE  SM14 6464  14.417  17.838   9.979
  459POPE  SM15 6465  13.317  18.439  10.398
  460POPE   HH1 6466  14.651   4.661  12.026
  460POPE   PH2 6467  14.671   4.321  12.007
  460POPE   GL3 6468  14.634   4.229  11.694
  460POPE   E14 6469  14.918   4.153  11.524
  460POPE   E25 6470  14.338   4.112  11.526
  460POPE   S16 6471  15.099   4.129  11.135
  460POPE   S17 6472  14.222   4.147  11.130
  460POPE   SD8 6473  14.989   4.134  10.833
  460POPE   SD9 6474  14.220   4.102  10.807
  460POPE  SD10 6475  15.102   3.977  10.548
  460POPE  SD11 6476  14.234   4.021  10.491
  460POPE  SM12 6477  15.224   3.713  10.382
  460POPE  SM13 6478  14.066   4.169  10.239
  460POPE  SM14 6479  15.317   3.540  10.119
  460POPE  SM15 6480  13.977   4.168  10.158
  461POPE   HH1 6481   4.742   2.395  11.961
  461POPE   PH2 6482   4.526   2.148  12.043
  461POPE   GL3 6483   4.463   1.999  11.739
  461POPE   E14 6484   4.768   1.887  11.635
  461POPE   E25 6485   4.169   1.954  11.560
  461POPE   S16 6486   4.852   1.769  11.258
  461POPE   S17 6487   4.164   2.052  11.205
  461POPE   SD8 6488   4.945   1.678  10.923
  461POPE   SD9 6489   4.002   2.206  10.958
  461POPE  SD10 6490   4.952   1.710  10.621
  461POPE  SD11 6491   3.982   2.355  10.682
  461POPE  SM12 6492   4.751   1.573  10.371
  461POPE  SM13 6493   3.894   2.393  10.352
  461POPE  SM14 6494   4.701   1.604  10.041
  461POPE  SM15 6495   3.917   2.432  10.272
  462POPE   HH1 6496   3.716   4.836  11.885
  462POPE   PH2 6497   3.523   4.592  11.755
  462POPE   GL3 6498   3.703   4.340  11.528
  462POPE   E14 6499   4.014   4.285  11.626
  462POPE   E25 6500   3.748   4.463  11.189
  462POPE   S16 6501   4.265   4.315  11.366
  462POPE   S17 6502   3.754   4.786  10.892
  462POPE   SD8 6503   4.458   4.216  11.057
  462POPE   SD9 6504   3.674   5.076  10.712
  462POPE  SD10 6505   4.560   4.283  10.727
  462POPE  SD11 6506   3.883   5.253  10.479
  462POPE  SM12 6507   4.439   4.267  10.423
  462POPE  SM13 6508   4.090   5.287  10.220
  462POPE  SM14 6509   4.457   4.225  10.109
  462POPE  SM15 6510   4.161   5.346  10.153
  463POPE   HH1 6511   0.021   4.354  11.939
  463POPE   PH2 6512   0.327   4.400  11.896
  463POPE   GL3 6513   0.259   4.362  11.556
  463POPE   E14 6514   0.027   4.187  11.403
  463POPE   E25 6515   0.499   4.536  11.326
  463POPE   S16 6516  -0.068   4.144  11.040
  463POPE   S17 6517   0.390   4.633  10.963
  463POPE   SD8 6518  -0.114   4.114  10.714
  463POPE   SD9 6519   0.139   4.537  10.783
  463POPE  SD10 6520   0.006   4.128  10.387
  463POPE  SD11 6521  -0.111   4.543  10.526
  463POPE  SM12 6522   0.191   4.316  10.170
  463POPE  SM13 6523  -0.376   4.438  10.358
  463POPE  SM14 6524   0.236   4.695  10.185
  463POPE  SM15 6525  -0.431   4.384  10.260
  464POPE   HH1 6526  14.889   8.101  11.779
  464POPE   PH2 6527  14.708   8.365  11.832
  464POPE   GL3 6528  14.678   8.571  11.556
  464POPE   E14 6529  14.655   8.491  11.233
  464POPE   E25 6530  14.976   8.773  11.521
  464POPE   S16 6531  14.714   8.188  10.979
  464POPE   S17 6532  15.151   8.953  11.177
  464POPE   SD8 6533  14.692   8.076  10.665
  464POPE   SD9 6534  15.067   8.969  10.836
  464POPE  SD10 6535  14.859   8.108  10.377
  464POPE  SD11 6536  14.777   9.075  10.685
  464POPE  SM12 6537  14.753   8.393  10.257
  464POPE  SM13 6538  14.509   9.186  10.538
  464POPE  SM14 6539  14.778   8.445   9.934
  464POPE  SM15 6540  14.436   9.223  10.463
  465POPE   HH1 6541   0.463  14.914  12.319
  465POPE   PH2 6542   0.613  15.197  12.239
  465POPE   GL3 6543   0.682  15.340  11.927
  465POPE   E14 6544   0.489  15.607  11.913
  465POPE   E25 6545   0.776  15.161  11.630
  465POPE   S16 6546   0.333  15.691  11.510
  465POPE   S17 6547   0.808  15.106  11.248
  465POPE   SD8 6548   0.214  15.903  11.252
  465POPE   SD9 6549   0.856  15.158  10.916
  465POPE  SD10 6550   0.205  15.944  10.930
  465POPE  SD11 6551   0.908  14.933  10.628
  465POPE  SM12 6552   0.152  15.792  10.621
  465POPE  SM13 6553   0.873  14.959  10.300
  465POPE  SM14 6554  -0.020  15.781  10.319
  465POPE  SM15 6555   0.845  15.002  10.231
  466POPE   HH1 6556   3.502  -0.068  12.255
  466POPE   PH2 6557   3.286   0.082  12.068
  466POPE   GL3 6558   3.396   0.047  11.751
  466POPE   E14 6559   3.612  -0.168  11.844
  466POPE   E25 6560   3.409   0.325  11.491
  466POPE   S16 6561   3.976  -0.298  11.821
  466POPE   S17 6562   3.530   0.352  11.083
  466POPE   SD8 6563   4.307  -0.213  11.755
  466POPE   SD9 6564   3.648   0.378  10.798
  466POPE  SD10 6565   4.455  -0.172  11.443
  466POPE  SD11 6566   3.884   0.263  10.566
  466POPE  SM12 6567   4.418  -0.077  11.120
  466POPE  SM13 6568   4.027  -0.013  10.442
  466POPE  SM14 6569   4.351  -0.120  10.807
  466POPE  SM15 6570   4.091  -0.059  10.408
  467POPE   HH1 6571   5.829  16.799  11.962
  467POPE   PH2 6572   6.080  16.681  12.083
  467POPE   GL3 6573   6.208  16.492  11.809
  467POPE   E14 6574   6.523  16.497  11.713
  467POPE   E25 6575   5.929  16.479  11.589
  467POPE   S16 6576   6.665  16.243  11.373
  467POPE   S17 6577   5.947  16.461  11.206
  467POPE   SD8 6578   6.789  16.344  11.094
  467POPE   SD9 6579   5.728  16.343  10.957
  467POPE  SD10 6580   6.771  16.461  10.766
  467POPE  SD11 6581   5.671  16.152  10.687
  467POPE  SM12 6582   6.546  16.374  10.566
  467POPE  SM13 6583   5.567  16.032  10.385
  467POPE  SM14 6584   6.272  16.465  10.330
  467POPE  SM15 6585   5.567  16.075  10.321
  468POPE   HH1 6586   1.268   2.638  11.810
  468POPE   PH2 6587   1.381   2.434  12.022
  468POPE   GL3 6588   1.475   2.245  11.760
  468POPE   E14 6589   1.247   2.109  11.568
  468POPE   E25 6590   1.674   2.398  11.509
  468POPE   S16 6591   1.301   2.031  11.201
  468POPE   S17 6592   1.724   2.516  11.135
  468POPE   SD8 6593   1.199   1.989  10.851
  468POPE   SD9 6594   1.800   2.487  10.798
  468POPE  SD10 6595   1.120   2.038  10.554
  468POPE  SD11 6596   2.064   2.498  10.613
  468POPE  SM12 6597   1.092   2.153  10.255
  468POPE  SM13 6598   2.138   2.467  10.295
  468POPE  SM14 6599   1.161   2.424  10.057
  468POPE  SM15 6600   2.117   2.481  10.214
  469POPE   HH1 6601   3.381  11.523  12.017
  469POPE   PH2 6602   3.704  11.523  11.903
  469POPE   GL3 6603   3.678  11.515  11.562
  469POPE   E14 6604   3.373  11.561  11.446
  469POPE   E25 6605   3.718  11.776  11.335
  469POPE   S16 6606   3.289  11.521  11.085
  469POPE   S17 6607   4.003  11.929  11.118
  469POPE   SD8 6608   3.550  11.617  10.870
  469POPE   SD9 6609   4.005  11.989  10.774
  469POPE  SD10 6610   3.552  11.687  10.553
  469POPE  SD11 6611   3.788  12.066  10.538
  469POPE  SM12 6612   3.366  11.754  10.300
  469POPE  SM13 6613   3.568  12.196  10.326
  469POPE  SM14 6614   3.263  11.920   9.990
  469POPE  SM15 6615   3.575  12.228  10.240
  470POPE   HH1 6616  11.424  14.453   7.819
  470POPE   PH2 6617  11.101  14.437   7.864
  470POPE   GL3 6618  10.906  14.550   8.160
  470POPE   E14 6619  10.984  14.882   8.214
  470POPE   E25 6620  10.588  14.396   8.279
  470POPE   S16 6621  10.937  15.149   8.496
  470POPE   S17 6622  10.571  14.185   8.710
  470POPE   SD8 6623  10.969  15.388   8.705
  470POPE   SD9 6624  10.418  14.276   8.974
  470POPE  SD10 6625  10.861  15.511   8.986
  470POPE  SD11 6626  10.342  14.517   9.182
  470POPE  SM12 6627  10.619  15.407   9.186
  470POPE  SM13 6628  10.436  14.725   9.458
  470POPE  SM14 6629  10.736  15.162   9.389
  470POPE  SM15 6630  10.464  14.758   9.553
  471POPE   HH1 6631  18.486   1.657  11.946
  471POPE   PH2 6632  18.222   1.475  11.935
  471POPE   GL3 6633  18.063   1.301  11.666
  471POPE   E14 6634  18.089   1.008  11.552
  471POPE   E25 6635  17.999   1.533  11.436
  471POPE   S16 6636  18.028   0.792  11.267
  471POPE   S17 6637  17.966   1.525  10.979
  471POPE   SD8 6638  17.928   0.788  10.964
  471POPE   SD9 6639  17.735   1.554  10.703
  471POPE  SD10 6640  17.997   0.697  10.652
  471POPE  SD11 6641  17.743   1.448  10.402
  471POPE  SM12 6642  18.123   0.670  10.359
  471POPE  SM13 6643  17.577   1.357  10.119
  471POPE  SM14 6644  18.181   0.797  10.024
  471POPE  SM15 6645  17.501   1.326  10.030
  472POPE   HH1 6646   9.877  10.538  12.212
  472POPE   PH2 6647  10.123  10.620  11.991
  472POPE   GL3 6648  10.028  10.587  11.655
  472POPE   E14 6649  10.145  10.316  11.517
  472POPE   E25 6650   9.963  10.896  11.469
  472POPE   S16 6651  10.052  10.279  11.095
  472POPE   S17 6652  10.036  10.853  11.090
  472POPE   SD8 6653   9.793  10.309  10.883
  472POPE   SD9 6654  10.206  10.742  10.854
  472POPE  SD10 6655   9.737  10.402  10.576
  472POPE  SD11 6656  10.153  10.523  10.609
  472POPE  SM12 6657   9.800  10.354  10.227
  472POPE  SM13 6658  10.251  10.480  10.273
  472POPE  SM14 6659   9.953  10.272   9.939
  472POPE  SM15 6660  10.305  10.497  10.229
  473POPE   HH1 6661  14.830  14.380  12.089
  473POPE   PH2 6662  14.751  14.660  11.928
  473POPE   GL3 6663  14.576  14.507  11.645
  473POPE   E14 6664  14.394  14.235  11.602
  473POPE   E25 6665  14.866  14.637  11.472
  473POPE   S16 6666  14.281  14.006  11.354
  473POPE   S17 6667  14.956  14.759  11.141
  473POPE   SD8 6668  14.464  13.819  11.170
  473POPE   SD9 6669  14.898  14.948  10.819
  473POPE  SD10 6670  14.388  13.623  10.911
  473POPE  SD11 6671  14.969  15.028  10.479
  473POPE  SM12 6672  14.149  13.563  10.663
  473POPE  SM13 6673  15.000  15.227  10.229
  473POPE  SM14 6674  14.142  13.554  10.345
  473POPE  SM15 6675  15.055  15.253  10.145
  474POPE   HH1 6676   7.006   9.919  11.685
  474POPE   PH2 6677   7.161   9.626  11.700
  474POPE   GL3 6678   7.199   9.588  11.373
  474POPE   E14 6679   7.397   9.332  11.310
  474POPE   E25 6680   7.005   9.730  11.095
  474POPE   S16 6681   7.660   9.303  10.982
  474POPE   S17 6682   7.239   9.636  10.774
  474POPE   SD8 6683   7.888   9.521  10.828
  474POPE   SD9 6684   7.399   9.730  10.534
  474POPE  SD10 6685   7.991   9.494  10.538
  474POPE  SD11 6686   7.551   9.916  10.314
  474POPE  SM12 6687   7.922   9.274  10.288
  474POPE  SM13 6688   7.603   9.881   9.983
  474POPE  SM14 6689   7.956   9.007  10.068
  474POPE  SM15 6690   7.555   9.797   9.913
  475POPE   HH1 6691  16.639   0.640   7.873
  475POPE   PH2 6692  16.641   0.360   8.031
  475POPE   GL3 6693  16.824   0.324   8.350
  475POPE   E14 6694  17.104   0.178   8.274
  475POPE   E25 6695  16.750   0.244   8.715
  475POPE   S16 6696  17.444   0.345   8.494
  475POPE   S17 6697  16.547   0.014   8.970
  475POPE   SD8 6698  17.436   0.436   8.859
  475POPE   SD9 6699  16.591  -0.228   9.210
  475POPE  SD10 6700  17.234   0.506   9.113
  475POPE  SD11 6701  16.537  -0.350   9.502
  475POPE  SM12 6702  17.081   0.748   9.314
  475POPE  SM13 6703  16.499  -0.386   9.850
  475POPE  SM14 6704  16.958   1.028   9.469
  475POPE  SM15 6705  16.444  -0.415   9.910
  476POPE   HH1 6706   2.296  15.031   8.218
  476POPE   PH2 6707   2.443  15.329   8.224
  476POPE   GL3 6708   2.353  15.535   8.472
  476POPE   E14 6709   2.211  15.829   8.435
  476POPE   E25 6710   2.357  15.365   8.793
  476POPE   S16 6711   2.306  15.937   8.810
  476POPE   S17 6712   2.295  15.439   9.148
  476POPE   SD8 6713   2.119  15.978   9.078
  476POPE   SD9 6714   2.027  15.484   9.309
  476POPE  SD10 6715   2.137  15.982   9.411
  476POPE  SD11 6716   1.935  15.517   9.625
  476POPE  SM12 6717   2.286  16.163   9.665
  476POPE  SM13 6718   1.876  15.473   9.936
  476POPE  SM14 6719   2.379  16.269   9.984
  476POPE  SM15 6720   1.832  15.493   9.994
  477POPE   HH1 6721   1.190   3.023   7.905
  477POPE   PH2 6722   0.864   3.125   7.880
  477POPE   GL3 6723   0.767   2.943   8.149
  477POPE   E14 6724   0.476   2.852   8.076
  477POPE   E25 6725   0.845   3.131   8.437
  477POPE   S16 6726   0.222   2.781   8.411
  477POPE   S17 6727   0.779   2.984   8.773
  477POPE   SD8 6728   0.184   2.536   8.653
  477POPE   SD9 6729   0.655   3.092   9.069
  477POPE  SD10 6730   0.312   2.460   8.976
  477POPE  SD11 6731   0.482   2.996   9.328
  477POPE  SM12 6732   0.518   2.564   9.227
  477POPE  SM13 6733   0.449   3.046   9.623
  477POPE  SM14 6734   0.590   2.512   9.550
  477POPE  SM15 6735   0.460   3.005   9.720
  478POPE   HH1 6736   8.659   2.021   8.368
  478POPE   PH2 6737   8.333   2.109   8.394
  478POPE   GL3 6738   8.335   2.281   8.696
  478POPE   E14 6739   8.574   2.288   8.905
  478POPE   E25 6740   8.072   2.190   8.876
  478POPE   S16 6741   8.753   2.309   9.314
  478POPE   S17 6742   8.102   2.139   9.293
  478POPE   SD8 6743   8.920   2.318   9.576
  478POPE   SD9 6744   8.016   2.134   9.609
  478POPE  SD10 6745   8.892   2.438   9.911
  478POPE  SD11 6746   7.914   2.093   9.911
  478POPE  SM12 6747   8.675   2.591  10.130
  478POPE  SM13 6748   7.950   2.022  10.236
  478POPE  SM14 6749   8.635   2.928  10.224
  478POPE  SM15 6750   7.980   1.986  10.324
  479POPE   HH1 6751   8.090  14.889   7.929
  479POPE   PH2 6752   8.096  14.561   8.019
  479POPE   GL3 6753   8.090  14.533   8.359
  479POPE   E14 6754   8.404  14.457   8.470
  479POPE   E25 6755   7.865  14.256   8.361
  479POPE   S16 6756   8.571  14.655   8.771
  479POPE   S17 6757   7.760  14.002   8.714
  479POPE   SD8 6758   8.455  14.805   9.045
  479POPE   SD9 6759   7.803  13.891   9.030
  479POPE  SD10 6760   8.464  14.839   9.359
  479POPE  SD11 6761   7.600  13.755   9.245
  479POPE  SM12 6762   8.458  14.783   9.665
  479POPE  SM13 6763   7.496  13.737   9.583
  479POPE  SM14 6764   8.292  14.754   9.984
  479POPE  SM15 6765   7.398  13.737   9.626
  480POPE   HH1 6766  16.765   5.946   7.866
  480POPE   PH2 6767  16.480   6.068   7.984
  480POPE   GL3 6768  16.449   6.415   7.956
  480POPE   E14 6769  16.576   6.660   8.119
  480POPE   E25 6770  16.354   6.285   8.280
  480POPE   S16 6771  16.729   6.576   8.489
  480POPE   S17 6772  16.515   6.200   8.601
  480POPE   SD8 6773  16.512   6.736   8.722
  480POPE   SD9 6774  16.681   6.336   8.913
  480POPE  SD10 6775  16.390   6.698   9.022
  480POPE  SD11 6776  16.823   6.535   9.153
  480POPE  SM12 6777  16.424   6.771   9.333
  480POPE  SM13 6778  16.744   6.537   9.469
  480POPE  SM14 6779  16.375   6.941   9.633
  480POPE  SM15 6780  16.748   6.529   9.575
  481POPE   HH1 6781   2.692   6.026   7.948
  481POPE   PH2 6782   2.367   5.956   7.892
  481POPE   GL3 6783   2.172   5.964   8.179
  481POPE   E14 6784   1.878   5.819   8.295
  481POPE   E25 6785   2.341   6.049   8.502
  481POPE   S16 6786   1.830   5.887   8.701
  481POPE   S17 6787   2.342   6.031   8.844
  481POPE   SD8 6788   1.931   5.976   9.021
  481POPE   SD9 6789   2.291   6.198   9.128
  481POPE  SD10 6790   1.862   5.958   9.328
  481POPE  SD11 6791   2.095   6.264   9.428
  481POPE  SM12 6792   1.643   5.837   9.536
  481POPE  SM13 6793   1.959   6.191   9.726
  481POPE  SM14 6794   1.423   5.749   9.750
  481POPE  SM15 6795   1.880   6.230   9.781
  482POPE   HH1 6796   6.524   1.223   7.899
  482POPE   PH2 6797   6.814   1.183   8.036
  482POPE   GL3 6798   6.742   0.913   8.244
  482POPE   E14 6799   6.457   0.756   8.328
  482POPE   E25 6800   6.876   0.920   8.569
  482POPE   S16 6801   6.318   0.571   8.682
  482POPE   S17 6802   7.107   0.888   8.858
  482POPE   SD8 6803   6.195   0.482   8.984
  482POPE   SD9 6804   7.195   0.740   9.135
  482POPE  SD10 6805   6.132   0.473   9.302
  482POPE  SD11 6806   7.273   0.682   9.486
  482POPE  SM12 6807   6.249   0.729   9.494
  482POPE  SM13 6808   7.224   0.812   9.809
  482POPE  SM14 6809   6.180   0.903   9.807
  482POPE  SM15 6810   7.152   0.797   9.873
  483POPE   HH1 6811   4.805   6.513   7.873
  483POPE   PH2 6812   4.621   6.791   7.833
  483POPE   GL3 6813   4.669   6.984   8.116
  483POPE   E14 6814   4.860   6.791   8.331
  483POPE   E25 6815   4.496   7.321   8.248
  483POPE   S16 6816   4.783   6.521   8.622
  483POPE   S17 6817   4.519   7.390   8.649
  483POPE   SD8 6818   4.638   6.362   8.885
  483POPE   SD9 6819   4.669   7.511   8.903
  483POPE  SD10 6820   4.613   6.272   9.222
  483POPE  SD11 6821   4.661   7.522   9.258
  483POPE  SM12 6822   4.733   6.163   9.495
  483POPE  SM13 6823   4.834   7.714   9.470
  483POPE  SM14 6824   4.837   5.906   9.714
  483POPE  SM15 6825   4.863   7.728   9.574
  484POPE   HH1 6826   5.711  13.840   8.027
  484POPE   PH2 6827   5.980  14.018   7.948
  484POPE   GL3 6828   6.175  14.087   8.220
  484POPE   E14 6829   6.212  14.402   8.273
  484POPE   E25 6830   5.967  13.905   8.463
  484POPE   S16 6831   6.460  14.512   8.593
  484POPE   S17 6832   6.112  13.859   8.824
  484POPE   SD8 6833   6.657  14.665   8.825
  484POPE   SD9 6834   6.026  13.914   9.163
  484POPE  SD10 6835   6.813  14.670   9.125
  484POPE  SD11 6836   6.184  14.121   9.375
  484POPE  SM12 6837   6.809  14.527   9.406
  484POPE  SM13 6838   6.237  14.021   9.696
  484POPE  SM14 6839   6.837  14.406   9.696
  484POPE  SM15 6840   6.199  13.999   9.767
  485POPE   HH1 6841   2.003  15.554   8.089
  485POPE   PH2 6842   1.914  15.837   7.946
  485POPE   GL3 6843   1.737  16.085   8.128
  485POPE   E14 6844   1.400  16.121   8.111
  485POPE   E25 6845   1.902  16.284   8.382
  485POPE   S16 6846   1.450  16.242   8.502
  485POPE   S17 6847   1.873  16.450   8.720
  485POPE   SD8 6848   1.422  16.533   8.675
  485POPE   SD9 6849   1.957  16.446   9.048
  485POPE  SD10 6850   1.433  16.651   8.984
  485POPE  SD11 6851   1.876  16.324   9.324
  485POPE  SM12 6852   1.426  16.591   9.300
  485POPE  SM13 6853   1.887  16.309   9.659
  485POPE  SM14 6854   1.393  16.330   9.524
  485POPE  SM15 6855   1.916  16.385   9.707
  486POPE   HH1 6856   4.262  11.052   7.912
  486POPE   PH2 6857   4.458  10.914   8.158
  486POPE   GL3 6858   4.645  10.627   7.994
  486POPE   E14 6859   4.448  10.371   8.081
  486POPE   E25 6860   4.967  10.605   8.163
  486POPE   S16 6861   4.533  10.204   8.468
  486POPE   S17 6862   5.162  10.669   8.498
  486POPE   SD8 6863   4.819  10.098   8.586
  486POPE   SD9 6864   5.408  10.625   8.776
  486POPE  SD10 6865   5.023  10.262   8.793
  486POPE  SD11 6866   5.431  10.560   9.107
  486POPE  SM12 6867   4.948  10.365   9.090
  486POPE  SM13 6868   5.540  10.379   9.347
  486POPE  SM14 6869   4.938  10.316   9.423
  486POPE  SM15 6870   5.495  10.360   9.423
  487POPE   HH1 6871   2.956   0.143   8.154
  487POPE   PH2 6872   3.173   0.416   8.121
  487POPE   GL3 6873   3.329   0.346   8.411
  487POPE   E14 6874   3.336   0.056   8.575
  487POPE   E25 6875   3.277   0.504   8.712
  487POPE   S16 6876   3.501   0.055   8.963
  487POPE   S17 6877   3.290   0.370   9.087
  487POPE   SD8 6878   3.633   0.156   9.288
  487POPE   SD9 6879   3.032   0.361   9.290
  487POPE  SD10 6880   3.577   0.283   9.609
  487POPE  SD11 6881   2.829   0.514   9.517
  487POPE  SM12 6882   3.345   0.296   9.887
  487POPE  SM13 6883   2.686   0.426   9.831
  487POPE  SM14 6884   3.120   0.271  10.133
  487POPE  SM15 6885   2.707   0.351   9.913
  488POPE   HH1 6886  14.115   5.855   8.211
  488POPE   PH2 6887  14.396   5.720   8.299
  488POPE   GL3 6888  14.402   5.680   8.648
  488POPE   E14 6889  14.583   5.947   8.700
  488POPE   E25 6890  14.382   5.326   8.812
  488POPE   S16 6891  14.849   5.980   8.990
  488POPE   S17 6892  14.651   5.108   9.036
  488POPE   SD8 6893  14.864   5.927   9.345
  488POPE   SD9 6894  15.001   5.058   9.165
  488POPE  SD10 6895  14.730   6.121   9.578
  488POPE  SD11 6896  15.189   5.153   9.392
  488POPE  SM12 6897  14.594   6.421   9.722
  488POPE  SM13 6898  15.269   5.226   9.692
  488POPE  SM14 6899  14.595   6.709   9.955
  488POPE  SM15 6900  15.229   5.278   9.760
  489POPE   HH1 6901   4.341   7.956   7.606
  489POPE   PH2 6902   4.261   7.890   7.918
  489POPE   GL3 6903   4.226   8.102   8.185
  489POPE   E14 6904   4.121   8.423   8.199
  489POPE   E25 6905   4.421   7.926   8.437
  489POPE   S16 6906   4.089   8.761   8.413
  489POPE   S17 6907   4.459   7.903   8.832
  489POPE   SD8 6908   4.244   8.854   8.700
  489POPE   SD9 6909   4.295   8.007   9.139
  489POPE  SD10 6910   4.281   8.801   9.028
  489POPE  SD11 6911   4.144   7.890   9.380
  489POPE  SM12 6912   4.340   8.560   9.258
  489POPE  SM13 6913   4.095   7.845   9.688
  489POPE  SM14 6914   4.392   8.678   9.586
  489POPE  SM15 6915   4.112   7.782   9.744
  490POPE   HH1 6916  18.155  10.964   8.019
  490POPE   PH2 6917  17.833  10.866   8.050
  490POPE   GL3 6918  17.740  10.618   8.302
  490POPE   E14 6919  17.679  10.299   8.340
  490POPE   E25 6920  17.770  10.763   8.620
  490POPE   S16 6921  17.868   9.953   8.458
  490POPE   S17 6922  17.599  10.712   8.977
  490POPE   SD8 6923  17.801   9.856   8.781
  490POPE   SD9 6924  17.589  10.622   9.328
  490POPE  SD10 6925  17.932   9.865   9.085
  490POPE  SD11 6926  17.712  10.440   9.602
  490POPE  SM12 6927  18.005   9.957   9.416
  490POPE  SM13 6928  17.681  10.238   9.876
  490POPE  SM14 6929  18.231   9.794   9.604
  490POPE  SM15 6930  17.713  10.212   9.949
  491POPE   HH1 6931   9.472   5.805   8.385
  491POPE   PH2 6932   9.290   6.017   8.196
  491POPE   GL3 6933   9.240   6.307   8.358
  491POPE   E14 6934   9.480   6.528   8.434
  491POPE   E25 6935   9.028   6.297   8.656
  491POPE   S16 6936   9.654   6.586   8.795
  491POPE   S17 6937   8.873   6.512   8.936
  491POPE   SD8 6938   9.950   6.491   8.982
  491POPE   SD9 6939   8.917   6.632   9.255
  491POPE  SD10 6940  10.167   6.365   9.205
  491POPE  SD11 6941   8.755   6.553   9.524
  491POPE  SM12 6942  10.170   6.265   9.556
  491POPE  SM13 6943   8.599   6.590   9.819
  491POPE  SM14 6944  10.050   6.275   9.885
  491POPE  SM15 6945   8.590   6.539   9.899
  492POPE   HH1 6946   4.582  16.228   8.319
  492POPE   PH2 6947   4.675  16.528   8.258
  492POPE   GL3 6948   4.717  16.767   8.549
  492POPE   E14 6949   4.604  17.025   8.642
  492POPE   E25 6950   4.552  16.607   8.802
  492POPE   S16 6951   4.622  17.287   9.017
  492POPE   S17 6952   4.651  16.422   9.130
  492POPE   SD8 6953   4.834  17.170   9.271
  492POPE   SD9 6954   4.663  16.616   9.436
  492POPE  SD10 6955   5.007  17.148   9.552
  492POPE  SD11 6956   4.593  16.753   9.736
  492POPE  SM12 6957   5.158  17.262   9.818
  492POPE  SM13 6958   4.533  16.796  10.049
  492POPE  SM14 6959   5.276  17.171  10.130
  492POPE  SM15 6960   4.518  16.846  10.090
  493POPE   HH1 6961  17.122   7.709   7.767
  493POPE   PH2 6962  16.955   7.569   8.026
  493POPE   GL3 6963  16.976   7.800   8.285
  493POPE   E14 6964  16.657   7.799   8.420
  493POPE   E25 6965  17.326   7.857   8.399
  493POPE   S16 6966  16.519   7.552   8.696
  493POPE   S17 6967  17.476   7.864   8.781
  493POPE   SD8 6968  16.505   7.498   9.040
  493POPE   SD9 6969  17.483   7.945   9.130
  493POPE  SD10 6970  16.383   7.468   9.319
  493POPE  SD11 6971  17.407   7.837   9.425
  493POPE  SM12 6972  16.207   7.402   9.587
  493POPE  SM13 6973  17.569   7.818   9.741
  493POPE  SM14 6974  15.984   7.365   9.832
  493POPE  SM15 6975  17.603   7.820   9.826
  494POPE   HH1 6976   5.053  14.930   7.885
  494POPE   PH2 6977   5.291  15.159   7.919
  494POPE   GL3 6978   5.195  15.379   8.168
  494POPE   E14 6979   5.315  15.704   8.180
  494POPE   E25 6980   5.364  15.184   8.384
  494POPE   S16 6981   5.555  15.803   8.520
  494POPE   S17 6982   5.273  15.279   8.746
  494POPE   SD8 6983   5.742  15.732   8.788
  494POPE   SD9 6984   5.038  15.225   8.989
  494POPE  SD10 6985   5.731  15.575   9.073
  494POPE  SD11 6986   5.078  15.261   9.318
  494POPE  SM12 6987   5.592  15.426   9.366
  494POPE  SM13 6988   5.187  15.249   9.653
  494POPE  SM14 6989   5.715  15.300   9.665
  494POPE  SM15 6990   5.242  15.248   9.746
  495POPE   HH1 6991   6.627  16.048   8.281
  495POPE   PH2 6992   6.632  15.735   8.240
  495POPE   GL3 6993   6.855  15.516   8.408
  495POPE   E14 6994   7.162  15.615   8.365
  495POPE   E25 6995   6.828  15.560   8.779
  495POPE   S16 6996   7.282  15.674   8.724
  495POPE   S17 6997   6.958  15.505   9.126
  495POPE   SD8 6998   7.345  15.681   9.035
  495POPE   SD9 6999   7.003  15.384   9.423
  495POPE  SD10 7000   7.267  15.772   9.359
  495POPE  SD11 7001   7.163  15.394   9.748
  495POPE  SM12 7002   7.092  15.924   9.599
  495POPE  SM13 7003   7.109  15.620  10.017
  495POPE  SM14 7004   6.878  16.165   9.736
  495POPE  SM15 7005   7.111  15.711  10.036
  496POPE   HH1 7006  11.674  10.535   7.870
  496POPE   PH2 7007  11.967  10.586   7.951
  496POPE   GL3 7008  12.100  10.484   8.274
  496POPE   E14 7009  12.291  10.224   8.357
  496POPE   E25 7010  12.003  10.616   8.592
  496POPE   S16 7011  12.404  10.194   8.725
  496POPE   S17 7012  12.222  10.684   8.913
  496POPE   SD8 7013  12.609  10.291   8.991
  496POPE   SD9 7014  12.357  10.753   9.206
  496POPE  SD10 7015  12.530  10.346   9.303
  496POPE  SD11 7016  12.529  10.908   9.435
  496POPE  SM12 7017  12.305  10.245   9.524
  496POPE  SM13 7018  12.651  10.962   9.732
  496POPE  SM14 7019  12.075   9.988   9.472
  496POPE  SM15 7020  12.682  11.032   9.760
  497POPE   HH1 7021  14.953   3.991   8.029
  497POPE   PH2 7022  15.204   4.207   7.981
  497POPE   GL3 7023  15.352   4.147   8.293
  497POPE   E14 7024  15.498   4.379   8.469
  497POPE   E25 7025  15.069   4.055   8.498
  497POPE   S16 7026  15.821   4.502   8.483
  497POPE   S17 7027  14.998   4.067   8.946
  497POPE   SD8 7028  15.983   4.561   8.791
  497POPE   SD9 7029  14.817   4.140   9.225
  497POPE  SD10 7030  16.028   4.542   9.097
  497POPE  SD11 7031  14.829   4.043   9.523
  497POPE  SM12 7032  15.924   4.434   9.391
  497POPE  SM13 7033  15.042   3.994   9.748
  497POPE  SM14 7034  16.029   4.204   9.613
  497POPE  SM15 7035  15.020   3.967   9.814
  498POPE   HH1 7036   3.799  12.785   7.779
  498POPE   PH2 7037   3.822  12.464   7.837
  498POPE   GL3 7038   3.884  12.320   8.126
  498POPE   E14 7039   3.811  11.999   8.180
  498POPE   E25 7040   3.869  12.516   8.439
  498POPE   S16 7041   3.768  11.800   8.557
  498POPE   S17 7042   3.906  12.517   8.825
  498POPE   SD8 7043   3.624  11.645   8.830
  498POPE   SD9 7044   3.918  12.680   9.102
  498POPE  SD10 7045   3.674  11.485   9.104
  498POPE  SD11 7046   3.859  12.802   9.408
  498POPE  SM12 7047   3.744  11.296   9.359
  498POPE  SM13 7048   3.907  12.885   9.738
  498POPE  SM14 7049   3.746  11.055   9.642
  498POPE  SM15 7050   3.872  12.920   9.821
  499POPE   HH1 7051  16.921   9.958   7.961
  499POPE   PH2 7052  17.146   9.780   7.806
  499POPE   GL3 7053  17.217   9.477   7.967
  499POPE   E14 7054  17.166   9.162   7.862
  499POPE   E25 7055  17.486   9.392   8.191
  499POPE   S16 7056  17.279   8.889   8.113
  499POPE   S17 7057  17.500   9.548   8.553
  499POPE   SD8 7058  17.265   8.752   8.438
  499POPE   SD9 7059  17.401   9.622   8.851
  499POPE  SD10 7060  17.192   8.668   8.744
  499POPE  SD11 7061  17.280   9.570   9.148
  499POPE  SM12 7062  17.186   8.776   9.106
  499POPE  SM13 7063  17.131   9.641   9.431
  499POPE  SM14 7064  17.240   8.621   9.444
  499POPE  SM15 7065  17.023   9.606   9.451
  500POPE   HH1 7066  16.738  11.772   8.316
  500POPE   PH2 7067  16.534  11.896   8.135
  500POPE   GL3 7068  16.424  12.212   8.281
  500POPE   E14 7069  16.479  12.413   8.545
  500POPE   E25 7070  16.142  12.118   8.493
  500POPE   S16 7071  16.497  12.410   8.925
  500POPE   S17 7072  16.088  12.072   8.880
  500POPE   SD8 7073  16.594  12.143   9.121
  500POPE   SD9 7074  16.119  12.023   9.217
  500POPE  SD10 7075  16.597  12.096   9.437
  500POPE  SD11 7076  16.005  11.925   9.481
  500POPE  SM12 7077  16.534  12.197   9.751
  500POPE  SM13 7078  16.147  11.785   9.755
  500POPE  SM14 7079  16.312  12.085  10.003
  500POPE  SM15 7080  16.229  11.751   9.818
  501POPE   HH1 7081  18.173  17.529   8.069
  501POPE   PH2 7082  18.011  17.802   8.151
  501POPE   GL3 7083  17.720  17.773   8.317
  501POPE   E14 7084  17.400  17.885   8.319
  501POPE   E25 7085  17.766  17.596   8.635
  501POPE   S16 7086  17.285  17.999   8.659
  501POPE   S17 7087  17.577  17.513   9.003
  501POPE   SD8 7088  17.198  18.180   8.920
  501POPE   SD9 7089  17.478  17.273   9.225
  501POPE  SD10 7090  17.021  18.173   9.217
  501POPE  SD11 7091  17.282  17.184   9.495
  501POPE  SM12 7092  17.000  18.035   9.531
  501POPE  SM13 7093  17.181  16.973   9.679
  501POPE  SM14 7094  16.955  18.017   9.824
  501POPE  SM15 7095  17.212  16.923   9.762
  502POPE   HH1 7096  14.620  14.077   7.972
  502POPE   PH2 7097  14.351  13.890   7.924
  502POPE   GL3 7098  14.108  13.888   8.133
  502POPE   E14 7099  14.015  14.080   8.373
  502POPE   E25 7100  13.998  13.543   8.193
  502POPE   S16 7101  13.929  14.005   8.762
  502POPE   S17 7102  13.760  13.504   8.502
  502POPE   SD8 7103  14.048  14.066   9.101
  502POPE   SD9 7104  13.630  13.587   8.786
  502POPE  SD10 7105  14.033  13.993   9.413
  502POPE  SD11 7106  13.424  13.749   9.017
  502POPE  SM12 7107  13.807  13.887   9.648
  502POPE  SM13 7108  13.213  13.813   9.260
  502POPE  SM14 7109  13.780  13.696   9.923
  502POPE  SM15 7110  13.149  13.805   9.337
  503POPE   HH1 7111   5.510  16.982   8.193
  503POPE   PH2 7112   5.751  16.765   8.180
  503POPE   GL3 7113   5.689  16.559   8.472
  503POPE   E14 7114   5.546  16.270   8.517
  503POPE   E25 7115   5.990  16.609   8.677
  503POPE   S16 7116   5.335  16.141   8.839
  503POPE   S17 7117   5.969  16.443   9.069
  503POPE   SD8 7118   5.435  15.967   9.085
  503POPE   SD9 7119   6.103  16.468   9.345
  503POPE  SD10 7120   5.409  15.930   9.413
  503POPE  SD11 7121   6.346  16.448   9.555
  503POPE  SM12 7122   5.390  16.082   9.694
  503POPE  SM13 7123   6.430  16.460   9.892
  503POPE  SM14 7124   5.426  16.276   9.968
  503POPE  SM15 7125   6.495  16.456   9.979
  504POPE   HH1 7126   6.852   2.564   8.253
  504POPE   PH2 7127   6.566   2.620   8.382
  504POPE   GL3 7128   6.558   2.880   8.578
  504POPE   E14 7129   6.341   3.121   8.595
  504POPE   E25 7130   6.723   2.839   8.883
  504POPE   S16 7131   6.098   3.242   8.876
  504POPE   S17 7132   6.800   2.967   9.267
  504POPE   SD8 7133   6.051   3.470   9.135
  504POPE   SD9 7134   6.679   2.940   9.561
  504POPE  SD10 7135   5.883   3.669   9.340
  504POPE  SD11 7136   6.463   2.884   9.806
  504POPE  SM12 7137   5.644   3.825   9.486
  504POPE  SM13 7138   6.172   2.958   9.913
  504POPE  SM14 7139   5.567   4.070   9.746
  504POPE  SM15 7140   6.087   3.048   9.924
  505POPE   HH1 7141  13.406   2.002   8.130
  505POPE   PH2 7142  13.542   1.710   8.102
  505POPE   GL3 7143  13.734   1.616   8.383
  505POPE   E14 7144  13.519   1.478   8.578
  505POPE   E25 7145  13.925   1.841   8.592
  505POPE   S16 7146  13.482   1.387   8.975
  505POPE   S17 7147  13.990   1.897   9.005
  505POPE   SD8 7148  13.406   1.192   9.219
  505POPE   SD9 7149  13.883   1.782   9.307
  505POPE  SD10 7150  13.482   1.219   9.522
  505POPE  SD11 7151  13.705   1.838   9.589
  505POPE  SM12 7152  13.681   1.382   9.706
  505POPE  SM13 7153  13.700   1.875   9.925
  505POPE  SM14 7154  13.644   1.351  10.061
  505POPE  SM15 7155  13.687   1.882   9.997
  506POPE   HH1 7156  18.587   5.380   7.645
  506POPE   PH2 7157  18.316   5.221   7.785
  506POPE   GL3 7158  18.153   5.325   8.045
  506POPE   E14 7159  17.880   5.519   8.085
  506POPE   E25 7160  18.051   5.075   8.269
  506POPE   S16 7161  17.684   5.545   8.449
  506POPE   S17 7162  17.818   5.054   8.536
  506POPE   SD8 7163  17.480   5.695   8.646
  506POPE   SD9 7164  17.723   5.106   8.852
  506POPE  SD10 7165  17.247   5.676   8.897
  506POPE  SD11 7166  17.806   5.195   9.146
  506POPE  SM12 7167  17.150   5.636   9.220
  506POPE  SM13 7168  17.696   5.347   9.410
  506POPE  SM14 7169  17.223   5.731   9.542
  506POPE  SM15 7170  17.615   5.434   9.483
  507POPE   HH1 7171   3.185  17.260  11.873
  507POPE   PH2 7172   2.955  17.490  11.837
  507POPE   GL3 7173   3.132  17.640  11.573
  507POPE   E14 7174   2.993  17.564  11.273
  507POPE   E25 7175   3.424  17.425  11.502
  507POPE   S16 7176   2.874  17.780  10.955
  507POPE   S17 7177   3.618  17.215  11.196
  507POPE   SD8 7178   3.107  17.922  10.733
  507POPE   SD9 7179   3.773  17.136  10.927
  507POPE  SD10 7180   3.156  17.963  10.399
  507POPE  SD11 7181   3.987  16.914  10.804
  507POPE  SM12 7182   3.048  17.918  10.052
  507POPE  SM13 7183   4.091  16.931  10.515
  507POPE  SM14 7184   3.024  18.076   9.740
  507POPE  SM15 7185   4.042  16.987  10.461
  508POPE   HH1 7186  12.277   7.793   8.132
  508POPE   PH2 7187  12.432   7.979   8.338
  508POPE   GL3 7188  12.673   7.820   8.555
  508POPE   E14 7189  12.994   7.752   8.559
  508POPE   E25 7190  12.436   7.755   8.828
  508POPE   S16 7191  13.255   7.818   8.804
  508POPE   S17 7192  12.189   7.778   9.145
  508POPE   SD8 7193  13.329   7.758   9.128
  508POPE   SD9 7194  12.089   8.037   9.372
  508POPE  SD10 7195  13.271   7.810   9.435
  508POPE  SD11 7196  12.045   8.155   9.681
  508POPE  SM12 7197  13.076   7.812   9.720
  508POPE  SM13 7198  12.010   8.334   9.939
  508POPE  SM14 7199  12.970   7.619   9.976
  508POPE  SM15 7200  11.956   8.415   9.962
  509POPE   HH1 7201   5.273   7.083   7.955
  509POPE   PH2 7202   5.287   6.741   7.944
  509POPE   GL3 7203   5.186   6.554   8.232
  509POPE   E14 7204   4.971   6.311   8.302
  509POPE   E25 7205   5.354   6.726   8.483
  509POPE   S16 7206   4.970   6.105   8.616
  509POPE   S17 7207   5.349   6.953   8.776
  509POPE   SD8 7208   5.105   5.998   8.920
  509POPE   SD9 7209   5.280   6.860   9.102
  509POPE  SD10 7210   5.135   6.002   9.215
  509POPE  SD11 7211   5.221   6.964   9.405
  509POPE  SM12 7212   5.178   6.153   9.524
  509POPE  SM13 7213   5.410   6.949   9.711
  509POPE  SM14 7214   5.119   6.142   9.858
  509POPE  SM15 7215   5.392   6.979   9.828
  510POPE   HH1 7216   6.544   9.810   7.759
  510POPE   PH2 7217   6.812   9.961   7.768
  510POPE   GL3 7218   6.920   9.929   8.111
  510POPE   E14 7219   7.231   9.907   8.236
  510POPE   E25 7220   6.676  10.061   8.333
  510POPE   S16 7221   7.295  10.028   8.604
  510POPE   S17 7222   6.506  10.282   8.595
  510POPE   SD8 7223   7.341  10.074   8.918
  510POPE   SD9 7224   6.526  10.507   8.844
  510POPE  SD10 7225   7.242  10.058   9.226
  510POPE  SD11 7226   6.538  10.538   9.189
  510POPE  SM12 7227   6.991  10.083   9.428
  510POPE  SM13 7228   6.617  10.761   9.411
  510POPE  SM14 7229   6.792  10.239   9.675
  510POPE  SM15 7230   6.590  10.805   9.467
  511POPE   HH1 7231   0.517   1.807   7.963
  511POPE   PH2 7232   0.804   1.692   8.116
  511POPE   GL3 7233   0.600   1.492   8.351
  511POPE   E14 7234   0.649   1.203   8.498
  511POPE   E25 7235   0.403   1.763   8.501
  511POPE   S16 7236   0.831   1.084   8.852
  511POPE   S17 7237   0.493   1.960   8.826
  511POPE   SD8 7238   0.979   0.860   9.048
  511POPE   SD9 7239   0.676   2.079   9.078
  511POPE  SD10 7240   1.020   0.772   9.376
  511POPE  SD11 7241   0.790   2.090   9.366
  511POPE  SM12 7242   0.867   0.717   9.668
  511POPE  SM13 7243   0.857   2.087   9.736
  511POPE  SM14 7244   0.833   0.884   9.937
  511POPE  SM15 7245   0.919   2.089   9.799
  512POPE   HH1 7246   4.320   6.561   7.724
  512POPE   PH2 7247   4.173   6.262   7.779
  512POPE   GL3 7248   4.018   6.181   8.107
  512POPE   E14 7249   4.195   5.915   8.213
  512POPE   E25 7250   3.686   6.101   8.236
  512POPE   S16 7251   4.069   5.869   8.583
  512POPE   S17 7252   3.491   5.935   8.534
  512POPE   SD8 7253   4.077   6.075   8.897
  512POPE   SD9 7254   3.586   5.854   8.845
  512POPE  SD10 7255   4.170   6.139   9.211
  512POPE  SD11 7256   3.680   5.801   9.163
  512POPE  SM12 7257   4.262   6.082   9.542
  512POPE  SM13 7258   3.893   5.750   9.417
  512POPE  SM14 7259   4.146   6.054   9.878
  512POPE  SM15 7260   3.922   5.738   9.501
  513POPE   HH1 7261   1.899  11.289   8.062
  513POPE   PH2 7262   1.643  11.490   8.140
  513POPE   GL3 7263   1.598  11.343   8.456
  513POPE   E14 7264   1.323  11.249   8.599
  513POPE   E25 7265   1.752  11.602   8.637
  513POPE   S16 7266   1.276  11.354   8.967
  513POPE   S17 7267   1.520  11.898   8.745
  513POPE   SD8 7268   1.518  11.544   9.047
  513POPE   SD9 7269   1.247  12.100   8.766
  513POPE  SD10 7270   1.560  11.802   9.189
  513POPE  SD11 7271   1.007  12.198   8.960
  513POPE  SM12 7272   1.501  11.971   9.472
  513POPE  SM13 7273   0.917  12.139   9.284
  513POPE  SM14 7274   1.420  11.904   9.774
  513POPE  SM15 7275   0.839  12.116   9.378
  514POPE   HH1 7276  10.356  16.764   7.778
  514POPE   PH2 7277  10.211  17.039   7.878
  514POPE   GL3 7278  10.435  17.228   8.097
  514POPE   E14 7279  10.319  17.514   8.106
  514POPE   E25 7280  10.538  17.113   8.432
  514POPE   S16 7281  10.260  17.621   8.484
  514POPE   S17 7282  10.427  17.057   8.809
  514POPE   SD8 7283  10.205  17.476   8.771
  514POPE   SD9 7284  10.210  16.986   9.038
  514POPE  SD10 7285  10.083  17.577   9.056
  514POPE  SD11 7286  10.185  16.733   9.255
  514POPE  SM12 7287  10.002  17.608   9.394
  514POPE  SM13 7288  10.213  16.473   9.470
  514POPE  SM14 7289  10.102  17.506   9.701
  514POPE  SM15 7290  10.187  16.387   9.503
  515POPE   HH1 7291   7.082   7.948   7.876
  515POPE   PH2 7292   6.859   8.196   7.808
  515POPE   GL3 7293   7.061   8.433   7.964
  515POPE   E14 7294   6.899   8.672   8.111
  515POPE   E25 7295   7.224   8.277   8.253
  515POPE   S16 7296   6.675   8.717   8.439
  515POPE   S17 7297   7.298   8.367   8.684
  515POPE   SD8 7298   6.556   8.887   8.675
  515POPE   SD9 7299   7.369   8.594   8.909
  515POPE  SD10 7300   6.496   9.049   8.944
  515POPE  SD11 7301   7.394   8.610   9.220
  515POPE  SM12 7302   6.460   9.070   9.267
  515POPE  SM13 7303   7.503   8.774   9.538
  515POPE  SM14 7304   6.539   8.911   9.575
  515POPE  SM15 7305   7.568   8.768   9.595
  516POPE   HH1 7306  14.453   3.469   7.704
  516POPE   PH2 7307  14.174   3.468   7.892
  516POPE   GL3 7308  14.340   3.314   8.179
  516POPE   E14 7309  14.597   3.123   8.253
  516POPE   E25 7310  14.156   3.545   8.406
  516POPE   S16 7311  14.859   2.929   8.453
  516POPE   S17 7312  14.024   3.609   8.786
  516POPE   SD8 7313  14.788   2.716   8.752
  516POPE   SD9 7314  14.094   3.582   9.118
  516POPE  SD10 7315  14.706   2.662   9.050
  516POPE  SD11 7316  14.066   3.396   9.384
  516POPE  SM12 7317  14.800   2.723   9.366
  516POPE  SM13 7318  14.114   3.186   9.627
  516POPE  SM14 7319  14.965   2.879   9.602
  516POPE  SM15 7320  14.101   3.182   9.748
  517POPE   HH1 7321   7.574  18.175   8.021
  517POPE   PH2 7322   7.317  18.266   8.194
  517POPE   GL3 7323   7.347  18.200   8.545
  517POPE   E14 7324   7.512  17.923   8.604
  517POPE   E25 7325   7.148  18.169   8.809
  517POPE   S16 7326   7.599  17.611   8.852
  517POPE   S17 7327   7.012  18.335   9.116
  517POPE   SD8 7328   7.537  17.386   9.108
  517POPE   SD9 7329   7.002  18.448   9.443
  517POPE  SD10 7330   7.600  17.364   9.420
  517POPE  SD11 7331   6.971  18.442   9.807
  517POPE  SM12 7332   7.716  17.358   9.729
  517POPE  SM13 7333   6.980  18.539  10.115
  517POPE  SM14 7334   7.898  17.088   9.861
  517POPE  SM15 7335   6.901  18.477  10.142
  518POPE   HH1 7336   2.060   1.235   7.975
  518POPE   PH2 7337   2.189   1.069   8.225
  518POPE   GL3 7338   2.142   1.230   8.523
  518POPE   E14 7339   1.958   1.481   8.611
  518POPE   E25 7340   2.163   0.995   8.812
  518POPE   S16 7341   1.973   1.738   8.949
  518POPE   S17 7342   2.040   0.910   9.146
  518POPE   SD8 7343   2.162   1.978   9.142
  518POPE   SD9 7344   2.019   0.785   9.457
  518POPE  SD10 7345   2.098   2.116   9.425
  518POPE  SD11 7346   1.995   0.766   9.788
  518POPE  SM12 7347   2.078   2.077   9.747
  518POPE  SM13 7348   2.235   0.671  10.023
  518POPE  SM14 7349   2.225   1.894  10.012
  518POPE  SM15 7350   2.228   0.646  10.141
  519POPE   HH1 7351   7.566  16.238   7.678
  519POPE   PH2 7352   7.646  16.101   7.965
  519POPE   GL3 7353   7.792  16.193   8.262
  519POPE   E14 7354   7.893  16.478   8.335
  519POPE   E25 7355   7.862  15.921   8.515
  519POPE   S16 7356   7.717  16.785   8.486
  519POPE   S17 7357   7.893  15.722   8.845
  519POPE   SD8 7358   7.574  16.699   8.765
  519POPE   SD9 7359   7.886  15.518   9.113
  519POPE  SD10 7360   7.544  16.780   9.076
  519POPE  SD11 7361   7.799  15.479   9.418
  519POPE  SM12 7362   7.619  16.891   9.405
  519POPE  SM13 7363   7.634  15.584   9.670
  519POPE  SM14 7364   7.490  16.883   9.692
  519POPE  SM15 7365   7.564  15.632   9.722
  520POPE   HH1 7366  12.780  10.430   7.844
  520POPE   PH2 7367  12.758  10.122   7.924
  520POPE   GL3 7368  12.734  10.077   8.259
  520POPE   E14 7369  12.630   9.821   8.448
  520POPE   E25 7370  12.931  10.254   8.531
  520POPE   S16 7371  12.777   9.758   8.807
  520POPE   S17 7372  13.142  10.133   8.928
  520POPE   SD8 7373  12.963   9.783   9.102
  520POPE   SD9 7374  13.185  10.168   9.271
  520POPE  SD10 7375  12.903   9.756   9.413
  520POPE  SD11 7376  13.097  10.094   9.569
  520POPE  SM12 7377  12.748   9.878   9.703
  520POPE  SM13 7378  13.116  10.128   9.906
  520POPE  SM14 7379  12.622  10.179   9.816
  520POPE  SM15 7380  13.151  10.109   9.996
  521POPE   HH1 7381   4.634  17.758   8.232
  521POPE   PH2 7382   4.950  17.687   8.203
  521POPE   GL3 7383   5.081  17.977   8.333
  521POPE   E14 7384   5.385  18.049   8.411
  521POPE   E25 7385   4.966  18.056   8.682
  521POPE   S16 7386   5.510  18.132   8.788
  521POPE   S17 7387   5.195  18.070   9.036
  521POPE   SD8 7388   5.627  18.058   9.095
  521POPE   SD9 7389   5.201  18.003   9.375
  521POPE  SD10 7390   5.820  18.149   9.351
  521POPE  SD11 7391   5.405  18.092   9.616
  521POPE  SM12 7392   5.850  18.279   9.634
  521POPE  SM13 7393   5.457  18.209   9.938
  521POPE  SM14 7394   5.914  18.521   9.890
  521POPE  SM15 7395   5.418  18.286   9.993
  522POPE   HH1 7396   2.355  12.003   8.144
  522POPE   PH2 7397   2.429  11.727   7.981
  522POPE   GL3 7398   2.745  11.703   8.137
  522POPE   E14 7399   2.815  11.413   8.297
  522POPE   E25 7400   2.769  12.048   8.278
  522POPE   S16 7401   2.746  11.341   8.666
  522POPE   S17 7402   2.983  12.142   8.597
  522POPE   SD8 7403   2.794  11.178   8.928
  522POPE   SD9 7404   2.946  12.067   8.911
  522POPE  SD10 7405   2.882  11.103   9.222
  522POPE  SD11 7406   2.738  12.100   9.201
  522POPE  SM12 7407   2.812  11.154   9.550
  522POPE  SM13 7408   2.564  12.059   9.490
  522POPE  SM14 7409   2.717  11.275   9.878
  522POPE  SM15 7410   2.607  12.014   9.583
  523POPE   HH1 7411   9.013  11.372   7.953
  523POPE   PH2 7412   8.995  11.692   7.998
  523POPE   GL3 7413   8.936  11.710   8.325
  523POPE   E14 7414   9.089  11.438   8.472
  523POPE   E25 7415   8.701  11.924   8.486
  523POPE   S16 7416   9.010  11.166   8.741
  523POPE   S17 7417   8.439  11.714   8.734
  523POPE   SD8 7418   8.969  11.014   9.050
  523POPE   SD9 7419   8.349  11.636   9.050
  523POPE  SD10 7420   9.021  11.049   9.387
  523POPE  SD11 7421   8.342  11.543   9.369
  523POPE  SM12 7422   9.128  11.283   9.597
  523POPE  SM13 7423   8.616  11.455   9.582
  523POPE  SM14 7424   9.358  11.491   9.740
  523POPE  SM15 7425   8.722  11.458   9.613
  524POPE   HH1 7426  10.472   8.583   8.168
  524POPE   PH2 7427  10.291   8.324   8.080
  524POPE   GL3 7428  10.038   8.442   8.255
  524POPE   E14 7429   9.780   8.288   8.390
  524POPE   E25 7430  10.090   8.787   8.389
  524POPE   S16 7431   9.838   8.212   8.793
  524POPE   S17 7432  10.145   8.797   8.774
  524POPE   SD8 7433   9.748   8.039   9.101
  524POPE   SD9 7434  10.057   8.777   9.100
  524POPE  SD10 7435   9.901   7.882   9.370
  524POPE  SD11 7436   9.878   8.723   9.385
  524POPE  SM12 7437  10.189   7.883   9.517
  524POPE  SM13 7438   9.708   8.657   9.661
  524POPE  SM14 7439  10.340   8.050   9.758
  524POPE  SM15 7440   9.706   8.587   9.732
  525POPE   HH1 7441  13.128   8.893   8.340
  525POPE   PH2 7442  13.067   9.193   8.239
  525POPE   GL3 7443  12.949   9.449   8.439
  525POPE   E14 7444  12.819   9.313   8.710
  525POPE   E25 7445  13.163   9.739   8.554
  525POPE   S16 7446  12.706   9.009   8.997
  525POPE   S17 7447  13.391   9.767   8.873
  525POPE   SD8 7448  12.682   8.930   9.331
  525POPE   SD9 7449  13.665   9.776   9.036
  525POPE  SD10 7450  12.540   9.017   9.614
  525POPE  SD11 7451  13.830   9.691   9.328
  525POPE  SM12 7452  12.276   9.112   9.781
  525POPE  SM13 7453  13.840   9.476   9.597
  525POPE  SM14 7454  12.016   9.280   9.972
  525POPE  SM15 7455  13.862   9.490   9.696
  526POPE   HH1 7456   2.443  17.131   8.137
  526POPE   PH2 7457   2.563  17.430   8.050
  526POPE   GL3 7458   2.703  17.576   8.331
  526POPE   E14 7459   3.021  17.568   8.425
  526POPE   E25 7460   2.536  17.654   8.682
  526POPE   S16 7461   3.129  17.712   8.760
  526POPE   S17 7462   2.248  17.703   8.830
  526POPE   SD8 7463   3.275  17.632   9.050
  526POPE   SD9 7464   2.068  17.517   9.038
  526POPE  SD10 7465   3.413  17.659   9.347
  526POPE  SD11 7466   1.855  17.418   9.278
  526POPE  SM12 7467   3.384  17.700   9.731
  526POPE  SM13 7468   1.626  17.415   9.529
  526POPE  SM14 7469   3.573  17.555   9.976
  526POPE  SM15 7470   1.580  17.430   9.576
  527POPE   HH1 7471   8.627  10.885   7.997
  527POPE   PH2 7472   8.870  10.700   7.866
  527POPE   GL3 7473   9.200  10.718   8.002
  527POPE   E14 7474   9.328  10.968   8.154
  527POPE   E25 7475   9.220  10.465   8.251
  527POPE   S16 7476   9.335  10.980   8.569
  527POPE   S17 7477   9.382  10.477   8.649
  527POPE   SD8 7478   9.425  11.116   8.872
  527POPE   SD9 7479   9.372  10.503   8.990
  527POPE  SD10 7480   9.467  11.103   9.200
  527POPE  SD11 7481   9.120  10.439   9.234
  527POPE  SM12 7482   9.581  11.195   9.523
  527POPE  SM13 7483   8.854  10.528   9.420
  527POPE  SM14 7484   9.786  11.418   9.694
  527POPE  SM15 7485   8.792  10.578   9.493
  528POPE   HH1 7486   1.387  18.361   8.043
  528POPE   PH2 7487   1.640  18.174   8.060
  528POPE   GL3 7488   1.917  18.167   8.266
  528POPE   E14 7489   2.244  18.125   8.181
  528POPE   E25 7490   1.832  18.228   8.601
  528POPE   S16 7491   2.547  18.071   8.422
  528POPE   S17 7492   1.845  17.968   8.884
  528POPE   SD8 7493   2.813  18.073   8.628
  528POPE   SD9 7494   1.896  17.962   9.206
  528POPE  SD10 7495   2.942  17.994   8.932
  528POPE  SD11 7496   2.078  17.834   9.439
  528POPE  SM12 7497   2.962  17.947   9.232
  528POPE  SM13 7498   1.961  17.798   9.731
  528POPE  SM14 7499   2.891  17.683   9.489
  528POPE  SM15 7500   1.966  17.730   9.826
  529POPE   HH1 7501  15.810  13.319   7.769
  529POPE   PH2 7502  15.858  13.441   8.071
  529POPE   GL3 7503  15.878  13.213   8.316
  529POPE   E14 7504  16.086  12.961   8.378
  529POPE   E25 7505  15.632  13.183   8.556
  529POPE   S16 7506  16.014  12.735   8.668
  529POPE   S17 7507  15.678  13.156   8.969
  529POPE   SD8 7508  16.096  12.513   8.898
  529POPE   SD9 7509  15.589  13.168   9.298
  529POPE  SD10 7510  15.969  12.417   9.154
  529POPE  SD11 7511  15.418  13.170   9.578
  529POPE  SM12 7512  15.925  12.314   9.477
  529POPE  SM13 7513  15.369  13.103   9.873
  529POPE  SM14 7514  15.927  12.206   9.812
  529POPE  SM15 7515  15.388  13.081   9.957
  530POPE   HH1 7516  11.644   1.025   8.218
  530POPE   PH2 7517  11.536   1.331   8.194
  530POPE   GL3 7518  11.663   1.495   8.470
  530POPE   E14 7519  11.783   1.798   8.497
  530POPE   E25 7520  11.501   1.554   8.770
  530POPE   S16 7521  11.727   1.995   8.800
  530POPE   S17 7522  11.350   1.785   9.083
  530POPE   SD8 7523  11.755   2.119   9.106
  530POPE   SD9 7524  11.167   1.817   9.375
  530POPE  SD10 7525  11.922   1.980   9.354
  530POPE  SD11 7526  10.977   1.906   9.602
  530POPE  SM12 7527  12.125   1.721   9.495
  530POPE  SM13 7528  10.905   1.878   9.909
  530POPE  SM14 7529  12.179   1.410   9.597
  530POPE  SM15 7530  10.852   1.854  10.012
  531POPE   HH1 7531   3.721  10.472   7.687
  531POPE   PH2 7532   3.903  10.728   7.784
  531POPE   GL3 7533   3.852  10.725   8.139
  531POPE   E14 7534   4.095  10.585   8.291
  531POPE   E25 7535   3.503  10.746   8.330
  531POPE   S16 7536   4.099  10.665   8.678
  531POPE   S17 7537   3.434  10.838   8.745
  531POPE   SD8 7538   3.839  10.839   8.851
  531POPE   SD9 7539   3.302  10.726   9.034
  531POPE  SD10 7540   3.693  10.863   9.149
  531POPE  SD11 7541   3.068  10.568   9.236
  531POPE  SM12 7542   3.569  10.644   9.382
  531POPE  SM13 7543   3.001  10.709   9.524
  531POPE  SM14 7544   3.459  10.577   9.685
  531POPE  SM15 7545   2.977  10.756   9.576
  532POPE   HH1 7546  14.052   6.721   7.920
  532POPE   PH2 7547  14.284   6.976   7.955
  532POPE   GL3 7548  14.267   7.023   8.317
  532POPE   E14 7549  13.995   7.038   8.510
  532POPE   E25 7550  14.497   6.942   8.534
  532POPE   S16 7551  13.786   7.040   8.875
  532POPE   S17 7552  14.608   7.088   8.902
  532POPE   SD8 7553  13.806   6.959   9.181
  532POPE   SD9 7554  14.757   7.267   9.097
  532POPE  SD10 7555  13.780   6.969   9.509
  532POPE  SD11 7556  14.755   7.541   9.284
  532POPE  SM12 7557  13.878   7.121   9.780
  532POPE  SM13 7558  14.892   7.618   9.576
  532POPE  SM14 7559  13.983   7.066  10.109
  532POPE  SM15 7560  14.899   7.683   9.633
  533POPE   HH1 7561  17.442   4.165   8.196
  533POPE   PH2 7562  17.370   4.007   7.914
  533POPE   GL3 7563  17.201   3.766   8.093
  533POPE   E14 7564  17.248   3.455   8.067
  533POPE   E25 7565  17.194   3.880   8.446
  533POPE   S16 7566  17.277   3.265   8.441
  533POPE   S17 7567  17.342   3.649   8.780
  533POPE   SD8 7568  17.254   3.210   8.779
  533POPE   SD9 7569  17.381   3.500   9.083
  533POPE  SD10 7570  17.067   3.302   9.057
  533POPE  SD11 7571  17.276   3.511   9.392
  533POPE  SM12 7572  16.869   3.515   9.220
  533POPE  SM13 7573  17.321   3.419   9.693
  533POPE  SM14 7574  16.625   3.647   9.395
  533POPE  SM15 7575  17.341   3.425   9.795
  534POPE   HH1 7576  16.292   8.882   7.791
  534POPE   PH2 7577  16.410   8.625   7.928
  534POPE   GL3 7578  16.313   8.518   8.233
  534POPE   E14 7579  16.534   8.304   8.366
  534POPE   E25 7580  16.252   8.834   8.420
  534POPE   S16 7581  16.685   8.246   8.738
  534POPE   S17 7582  16.266   8.818   8.810
  534POPE   SD8 7583  16.736   8.007   8.964
  534POPE   SD9 7584  16.368   8.590   9.010
  534POPE  SD10 7585  16.782   7.822   9.258
  534POPE  SD11 7586  16.340   8.650   9.337
  534POPE  SM12 7587  16.684   7.902   9.576
  534POPE  SM13 7588  16.133   8.667   9.597
  534POPE  SM14 7589  16.521   7.894   9.856
  534POPE  SM15 7590  16.035   8.631   9.627
  535POPE   HH1 7591   1.434  12.391   7.953
  535POPE   PH2 7592   1.631  12.668   7.882
  535POPE   GL3 7593   1.646  12.831   8.191
  535POPE   E14 7594   1.901  12.832   8.390
  535POPE   E25 7595   1.356  12.831   8.408
  535POPE   S16 7596   2.090  12.555   8.614
  535POPE   S17 7597   1.162  12.630   8.700
  535POPE   SD8 7598   2.042  12.304   8.830
  535POPE   SD9 7599   0.989  12.616   9.015
  535POPE  SD10 7600   1.969  12.163   9.130
  535POPE  SD11 7601   0.953  12.688   9.345
  535POPE  SM12 7602   1.897  12.259   9.446
  535POPE  SM13 7603   1.056  12.814   9.628
  535POPE  SM14 7604   1.673  12.331   9.678
  535POPE  SM15 7605   1.088  12.792   9.700
  536POPE   HH1 7606   6.924  14.296   7.890
  536POPE   PH2 7607   7.108  14.526   7.773
  536POPE   GL3 7608   7.230  14.750   7.969
  536POPE   E14 7609   7.120  15.042   8.104
  536POPE   E25 7610   7.380  14.537   8.229
  536POPE   S16 7611   7.244  15.135   8.505
  536POPE   S17 7612   7.472  14.364   8.576
  536POPE   SD8 7613   7.373  15.219   8.807
  536POPE   SD9 7614   7.481  14.246   8.902
  536POPE  SD10 7615   7.464  15.237   9.111
  536POPE  SD11 7616   7.305  14.310   9.165
  536POPE  SM12 7617   7.444  15.155   9.428
  536POPE  SM13 7618   7.191  14.161   9.453
  536POPE  SM14 7619   7.592  15.127   9.755
  536POPE  SM15 7620   7.118  14.153   9.521
  537POPE   HH1 7621  14.980  17.257   8.055
  537POPE   PH2 7622  15.185  17.006   7.998
  537POPE   GL3 7623  15.475  16.977   8.229
  537POPE   E14 7624  15.498  16.902   8.549
  537POPE   E25 7625  15.589  17.313   8.366
  537POPE   S16 7626  15.616  16.854   8.883
  537POPE   S17 7627  15.464  17.394   8.811
  537POPE   SD8 7628  15.818  16.962   9.118
  537POPE   SD9 7629  15.413  17.329   9.115
  537POPE  SD10 7630  15.996  17.084   9.344
  537POPE  SD11 7631  15.541  17.362   9.420
  537POPE  SM12 7632  15.994  17.148   9.649
  537POPE  SM13 7633  15.546  17.263   9.736
  537POPE  SM14 7634  16.206  17.226   9.950
  537POPE  SM15 7635  15.600  17.247   9.804
  538POPE   HH1 7636   6.360  12.467   8.102
  538POPE   PH2 7637   6.610  12.638   7.965
  538POPE   GL3 7638   6.911  12.657   8.155
  538POPE   E14 7639   7.089  12.369   8.170
  538POPE   E25 7640   6.936  12.766   8.508
  538POPE   S16 7641   7.311  12.393   8.494
  538POPE   S17 7642   6.832  12.775   8.913
  538POPE   SD8 7643   7.408  12.583   8.712
  538POPE   SD9 7644   6.645  12.545   9.104
  538POPE  SD10 7645   7.314  12.588   9.036
  538POPE  SD11 7646   6.626  12.331   9.375
  538POPE  SM12 7647   7.169  12.345   9.227
  538POPE  SM13 7648   6.436  12.376   9.678
  538POPE  SM14 7649   7.052  12.142   9.465
  538POPE  SM15 7650   6.420  12.376   9.780
  539POPE   HH1 7651  15.997   4.829  11.831
  539POPE   PH2 7652  16.210   4.573  11.865
  539POPE   GL3 7653  16.380   4.648  11.595
  539POPE   E14 7654  16.287   4.947  11.552
  539POPE   E25 7655  16.627   4.427  11.437
  539POPE   S16 7656  16.479   5.249  11.404
  539POPE   S17 7657  16.811   4.437  11.095
  539POPE   SD8 7658  16.604   5.481  11.208
  539POPE   SD9 7659  17.012   4.366  10.811
  539POPE  SD10 7660  16.647   5.465  10.880
  539POPE  SD11 7661  17.202   4.587  10.679
  539POPE  SM12 7662  16.667   5.519  10.557
  539POPE  SM13 7663  17.299   4.778  10.413
  539POPE  SM14 7664  16.818   5.456  10.234
  539POPE  SM15 7665  17.285   4.765  10.312
  540POPE   HH1 7666  14.536  12.558  11.661
  540POPE   PH2 7667  14.325  12.306  11.586
  540POPE   GL3 7668  14.432  11.977  11.606
  540POPE   E14 7669  14.280  11.787  11.816
  540POPE   E25 7670  14.470  11.815  11.288
  540POPE   S16 7671  14.222  11.419  11.630
  540POPE   S17 7672  14.305  11.709  10.866
  540POPE   SD8 7673  14.115  11.244  11.347
  540POPE   SD9 7674  14.082  11.588  10.595
  540POPE  SD10 7675  14.064  11.177  11.010
  540POPE  SD11 7676  14.170  11.434  10.312
  540POPE  SM12 7677  13.904  11.225  10.703
  540POPE  SM13 7678  14.099  11.171  10.116
  540POPE  SM14 7679  13.717  11.216  10.439
  540POPE  SM15 7680  14.064  11.093  10.119
  541POPE   HH1 7681  10.701  16.934  11.889
  541POPE   PH2 7682  11.016  16.940  11.925
  541POPE   GL3 7683  11.219  17.011  11.677
  541POPE   E14 7684  11.513  16.895  11.585
  541POPE   E25 7685  11.078  17.323  11.623
  541POPE   S16 7686  11.606  16.912  11.206
  541POPE   S17 7687  11.036  17.586  11.312
  541POPE   SD8 7688  11.468  16.986  10.909
  541POPE   SD9 7689  11.069  17.639  10.970
  541POPE  SD10 7690  11.423  17.199  10.616
  541POPE  SD11 7691  11.168  17.704  10.680
  541POPE  SM12 7692  11.424  17.385  10.351
  541POPE  SM13 7693  11.135  17.780  10.359
  541POPE  SM14 7694  11.493  17.508  10.033
  541POPE  SM15 7695  11.119  17.774  10.302
  542POPE   HH1 7696  10.479  14.679  11.573
  542POPE   PH2 7697  10.218  14.585  11.767
  542POPE   GL3 7698   9.950  14.392  11.661
  542POPE   E14 7699   9.736  14.503  11.444
  542POPE   E25 7700  10.095  14.202  11.384
  542POPE   S16 7701   9.961  14.438  11.048
  542POPE   S17 7702  10.392  14.109  11.118
  542POPE   SD8 7703  10.142  14.336  10.788
  542POPE   SD9 7704  10.500  14.052  10.785
  542POPE  SD10 7705  10.178  14.284  10.486
  542POPE  SD11 7706  10.498  13.843  10.526
  542POPE  SM12 7707  10.005  14.178  10.218
  542POPE  SM13 7708  10.505  13.605  10.307
  542POPE  SM14 7709   9.711  14.252  10.017
  542POPE  SM15 7710  10.569  13.525  10.297
  543POPE   HH1 7711  10.465   8.911  12.191
  543POPE   PH2 7712  10.560   8.598  12.102
  543POPE   GL3 7713  10.480   8.512  11.779
  543POPE   E14 7714  10.191   8.414  11.651
  543POPE   E25 7715  10.714   8.306  11.611
  543POPE   S16 7716  10.234   8.300  11.248
  543POPE   S17 7717  10.896   8.192  11.224
  543POPE   SD8 7718  10.460   8.448  11.040
  543POPE   SD9 7719  10.993   7.988  10.976
  543POPE  SD10 7720  10.520   8.480  10.719
  543POPE  SD11 7721  10.957   8.158  10.668
  543POPE  SM12 7722  10.509   8.400  10.380
  543POPE  SM13 7723  11.043   8.090  10.330
  543POPE  SM14 7724  10.439   8.609  10.128
  543POPE  SM15 7725  11.034   8.051  10.227
  544POPE   HH1 7726   5.957  12.039  11.533
  544POPE   PH2 7727   5.692  12.153  11.679
  544POPE   GL3 7728   5.440  12.203  11.462
  544POPE   E14 7729   5.278  12.471  11.436
  544POPE   E25 7730   5.670  12.259  11.205
  544POPE   S16 7731   5.296  12.749  11.173
  544POPE   S17 7732   5.791  12.612  11.015
  544POPE   SD8 7733   5.268  12.761  10.821
  544POPE   SD9 7734   5.719  12.900  10.858
  544POPE  SD10 7735   5.339  12.962  10.562
  544POPE  SD11 7736   5.800  13.051  10.550
  544POPE  SM12 7737   5.258  13.256  10.430
  544POPE  SM13 7738   5.712  13.178  10.229
  544POPE  SM14 7739   5.428  13.530  10.345
  544POPE  SM15 7740   5.670  13.238  10.180
  545POPE   HH1 7741  10.130  17.335  11.905
  545POPE   PH2 7742  10.330  17.584  11.993
  545POPE   GL3 7743  10.595  17.579  11.778
  545POPE   E14 7744  10.573  17.260  11.701
  545POPE   E25 7745  10.528  17.767  11.463
  545POPE   S16 7746  10.635  17.120  11.311
  545POPE   S17 7747  10.557  17.573  11.089
  545POPE   SD8 7748  10.480  17.057  11.033
  545POPE   SD9 7749  10.649  17.368  10.812
  545POPE  SD10 7750  10.491  16.936  10.727
  545POPE  SD11 7751  10.605  17.390  10.476
  545POPE  SM12 7752  10.568  16.964  10.444
  545POPE  SM13 7753  10.510  17.470  10.156
  545POPE  SM14 7754  10.549  16.889  10.116
  545POPE  SM15 7755  10.517  17.515  10.057
  546POPE   HH1 7756  10.810  15.983  11.703
  546POPE   PH2 7757  10.528  16.158  11.670
  546POPE   GL3 7758  10.281  15.980  11.556
  546POPE   E14 7759  10.378  15.832  11.291
  546POPE   E25 7760  10.214  16.322  11.444
  546POPE   S16 7761  10.474  15.884  10.924
  546POPE   S17 7762  10.384  16.609  11.274
  546POPE   SD8 7763  10.649  16.021  10.703
  546POPE   SD9 7764  10.672  16.702  11.071
  546POPE  SD10 7765  10.939  15.897  10.592
  546POPE  SD11 7766  10.807  16.538  10.788
  546POPE  SM12 7767  11.061  15.751  10.371
  546POPE  SM13 7768  10.845  16.530  10.472
  546POPE  SM14 7769  10.965  15.667  10.043
  546POPE  SM15 7770  10.799  16.554  10.368
  547POPE   HH1 7771   3.302  16.036  12.128
  547POPE   PH2 7772   3.185  15.736  12.104
  547POPE   GL3 7773   3.102  15.621  11.790
  547POPE   E14 7774   3.311  15.351  11.729
  547POPE   E25 7775   2.953  15.732  11.456
  547POPE   S16 7776   3.742  15.331  11.652
  547POPE   S17 7777   2.673  15.568  11.239
  547POPE   SD8 7778   3.867  15.099  11.418
  547POPE   SD9 7779   2.628  15.561  10.935
  547POPE  SD10 7780   3.969  15.030  11.116
  547POPE  SD11 7781   2.494  15.631  10.623
  547POPE  SM12 7782   3.958  15.049  10.758
  547POPE  SM13 7783   2.505  15.642  10.288
  547POPE  SM14 7784   3.951  15.151  10.444
  547POPE  SM15 7785   2.533  15.684  10.196
  548POPE   HH1 7786   7.120   7.044  11.667
  548POPE   PH2 7787   7.154   7.372  11.656
  548POPE   GL3 7788   7.087   7.503  11.370
  548POPE   E14 7789   6.782   7.390  11.241
  548POPE   E25 7790   7.359   7.479  11.104
  548POPE   S16 7791   6.764   7.474  10.839
  548POPE   S17 7792   7.300   7.407  10.732
  548POPE   SD8 7793   6.765   7.619  10.534
  548POPE   SD9 7794   7.183   7.624  10.482
  548POPE  SD10 7795   6.702   7.633  10.194
  548POPE  SD11 7796   7.085   7.900  10.358
  548POPE  SM12 7797   6.643   7.599   9.857
  548POPE  SM13 7798   6.990   8.100  10.095
  548POPE  SM14 7799   6.802   7.569   9.567
  548POPE  SM15 7800   6.960   8.197  10.066
  549POPE   HH1 7801  12.671   4.300  12.192
  549POPE   PH2 7802  12.491   4.556  12.106
  549POPE   GL3 7803  12.562   4.600  11.786
  549POPE   E14 7804  12.753   4.355  11.640
  549POPE   E25 7805  12.531   4.938  11.703
  549POPE   S16 7806  12.730   4.122  11.352
  549POPE   S17 7807  12.703   5.065  11.358
  549POPE   SD8 7808  12.931   3.922  11.159
  549POPE   SD9 7809  12.670   5.115  11.043
  549POPE  SD10 7810  13.026   3.862  10.844
  549POPE  SD11 7811  12.530   5.052  10.753
  549POPE  SM12 7812  13.009   3.901  10.519
  549POPE  SM13 7813  12.453   5.031  10.437
  549POPE  SM14 7814  12.946   3.889  10.156
  549POPE  SM15 7815  12.392   4.993  10.345
  550POPE   HH1 7816  12.524  12.787  12.074
  550POPE   PH2 7817  12.538  12.793  11.743
  550POPE   GL3 7818  12.417  13.062  11.550
  550POPE   E14 7819  12.555  13.353  11.635
  550POPE   E25 7820  12.569  13.097  11.189
  550POPE   S16 7821  12.696  13.682  11.429
  550POPE   S17 7822  12.276  13.105  10.922
  550POPE   SD8 7823  12.866  13.817  11.156
  550POPE   SD9 7824  12.198  12.958  10.609
  550POPE  SD10 7825  12.944  13.936  10.858
  550POPE  SD11 7826  12.130  12.913  10.307
  550POPE  SM12 7827  12.809  13.968  10.520
  550POPE  SM13 7828  11.862  12.857  10.099
  550POPE  SM14 7829  12.711  13.801  10.244
  550POPE  SM15 7830  11.812  12.842   9.998
  551POPE   HH1 7831   3.773  12.386  11.852
  551POPE   PH2 7832   3.933  12.112  11.819
  551POPE   GL3 7833   4.243  12.226  11.750
  551POPE   E14 7834   4.322  12.438  11.512
  551POPE   E25 7835   4.376  12.021  11.476
  551POPE   S16 7836   4.491  12.524  11.132
  551POPE   S17 7837   4.562  12.084  11.119
  551POPE   SD8 7838   4.607  12.591  10.814
  551POPE   SD9 7839   4.841  12.206  10.956
  551POPE  SD10 7840   4.557  12.714  10.508
  551POPE  SD11 7841   4.978  12.382  10.719
  551POPE  SM12 7842   4.355  12.926  10.317
  551POPE  SM13 7843   5.088  12.485  10.422
  551POPE  SM14 7844   4.138  13.076  10.116
  551POPE  SM15 7845   5.122  12.468  10.361
  552POPE   HH1 7846  16.029   8.237  11.963
  552POPE   PH2 7847  15.906   8.476  11.804
  552POPE   GL3 7848  16.071   8.496  11.510
  552POPE   E14 7849  16.111   8.800  11.392
  552POPE   E25 7850  15.876   8.265  11.277
  552POPE   S16 7851  16.396   8.978  11.069
  552POPE   S17 7852  15.847   8.425  10.951
  552POPE   SD8 7853  16.493   9.092  10.777
  552POPE   SD9 7854  15.811   8.324  10.635
  552POPE  SD10 7855  16.533   9.017  10.451
  552POPE  SD11 7856  15.956   8.286  10.356
  552POPE  SM12 7857  16.583   8.863  10.182
  552POPE  SM13 7858  15.998   8.193  10.043
  552POPE  SM14 7859  16.571   8.724   9.892
  552POPE  SM15 7860  16.048   8.179   9.958
  553POPE   HH1 7861  18.288   9.061  11.946
  553POPE   PH2 7862  17.979   9.069  11.871
  553POPE   GL3 7863  17.992   8.775  11.689
  553POPE   E14 7864  17.757   8.553  11.653
  553POPE   E25 7865  18.270   8.859  11.476
  553POPE   S16 7866  17.630   8.425  11.312
  553POPE   S17 7867  18.278   9.039  11.071
  553POPE   SD8 7868  17.410   8.377  11.092
  553POPE   SD9 7869  18.406   8.994  10.765
  553POPE  SD10 7870  17.331   8.295  10.760
  553POPE  SD11 7871  18.615   9.020  10.486
  553POPE  SM12 7872  17.341   8.231  10.418
  553POPE  SM13 7873  18.830   8.974  10.253
  553POPE  SM14 7874  17.493   8.175  10.114
  553POPE  SM15 7875  18.901   8.908  10.232
  554POPE   HH1 7876   2.990  12.094  11.878
  554POPE   PH2 7877   3.072  11.792  11.924
  554POPE   GL3 7878   2.913  11.563  11.729
  554POPE   E14 7879   3.042  11.295  11.609
  554POPE   E25 7880   2.857  11.833  11.470
  554POPE   S16 7881   3.079  11.120  11.285
  554POPE   S17 7882   3.115  12.029  11.206
  554POPE   SD8 7883   3.138  10.892  11.040
  554POPE   SD9 7884   3.255  12.262  11.010
  554POPE  SD10 7885   3.054  10.858  10.691
  554POPE  SD11 7886   3.347  12.354  10.727
  554POPE  SM12 7887   3.093  11.019  10.435
  554POPE  SM13 7888   3.523  12.587  10.536
  554POPE  SM14 7889   3.018  11.366  10.382
  554POPE  SM15 7890   3.548  12.626  10.453
  555POPE   HH1 7891   5.745  12.153  12.111
  555POPE   PH2 7892   5.800  11.828  12.057
  555POPE   GL3 7893   5.771  11.712  11.729
  555POPE   E14 7894   5.558  11.453  11.786
  555POPE   E25 7895   5.925  11.537  11.479
  555POPE   S16 7896   5.578  11.171  11.512
  555POPE   S17 7897   5.831  11.436  11.120
  555POPE   SD8 7898   5.523  10.906  11.276
  555POPE   SD9 7899   5.835  11.247  10.810
  555POPE  SD10 7900   5.546  10.840  10.969
  555POPE  SD11 7901   5.989  11.292  10.508
  555POPE  SM12 7902   5.494  10.932  10.634
  555POPE  SM13 7903   6.026  11.410  10.174
  555POPE  SM14 7904   5.481  10.839  10.299
  555POPE  SM15 7905   6.026  11.480  10.141
  556POPE   HH1 7906   3.512  11.887  11.713
  556POPE   PH2 7907   3.429  12.209  11.759
  556POPE   GL3 7908   3.447  12.421  11.476
  556POPE   E14 7909   3.189  12.557  11.331
  556POPE   E25 7910   3.737  12.304  11.297
  556POPE   S16 7911   3.221  12.787  11.003
  556POPE   S17 7912   3.981  12.464  10.997
  556POPE   SD8 7913   3.233  13.035  10.786
  556POPE   SD9 7914   4.186  12.504  10.731
  556POPE  SD10 7915   3.321  13.094  10.484
  556POPE  SD11 7916   4.290  12.309  10.436
  556POPE  SM12 7917   3.457  12.995  10.199
  556POPE  SM13 7918   4.219  12.098  10.212
  556POPE  SM14 7919   3.701  13.230  10.097
  556POPE  SM15 7920   4.159  12.082  10.130
  557POPE   HH1 7921   8.660   0.558  11.957
  557POPE   PH2 7922   8.550   0.254  11.870
  557POPE   GL3 7923   8.307   0.234  11.616
  557POPE   E14 7924   8.310  -0.066  11.449
  557POPE   E25 7925   8.328   0.365  11.274
  557POPE   S16 7926   8.608  -0.052  11.185
  557POPE   S17 7927   8.238   0.362  10.894
  557POPE   SD8 7928   8.923  -0.032  11.009
  557POPE   SD9 7929   8.218   0.288  10.589
  557POPE  SD10 7930   9.140   0.004  10.755
  557POPE  SD11 7931   8.096   0.324  10.302
  557POPE  SM12 7932   9.126  -0.025  10.401
  557POPE  SM13 7933   8.054   0.336  10.010
  557POPE  SM14 7934   8.887   0.083  10.139
  557POPE  SM15 7935   8.052   0.290   9.918
  558POPE   HH1 7936  13.519   2.034  11.861
  558POPE   PH2 7937  13.699   2.035  11.576
  558POPE   GL3 7938  13.453   2.154  11.361
  558POPE   E14 7939  13.344   2.460  11.368
  558POPE   E25 7940  13.619   2.282  11.035
  558POPE   S16 7941  13.060   2.637  11.133
  558POPE   S17 7942  13.950   2.445  10.858
  558POPE   SD8 7943  12.745   2.626  10.970
  558POPE   SD9 7944  13.958   2.655  10.646
  558POPE  SD10 7945  12.609   2.775  10.718
  558POPE  SD11 7946  14.097   2.929  10.519
  558POPE  SM12 7947  12.556   2.902  10.411
  558POPE  SM13 7948  14.192   3.037  10.227
  558POPE  SM14 7949  12.455   3.175  10.222
  558POPE  SM15 7950  14.132   3.060  10.170
  559POPE   HH1 7951   8.501  10.066  11.644
  559POPE   PH2 7952   8.529  10.400  11.663
  559POPE   GL3 7953   8.505  10.625  11.387
  559POPE   E14 7954   8.792  10.799  11.378
  559POPE   E25 7955   8.486  10.521  11.010
  559POPE   S16 7956   9.130  10.943  11.220
  559POPE   S17 7957   8.767  10.533  10.689
  559POPE   SD8 7958   9.389  10.917  11.014
  559POPE   SD9 7959   8.792  10.475  10.337
  559POPE  SD10 7960   9.552  10.932  10.748
  559POPE  SD11 7961   8.953  10.503  10.002
  559POPE  SM12 7962   9.462  11.055  10.465
  559POPE  SM13 7963   9.092  10.282   9.776
  559POPE  SM14 7964   9.569  11.146  10.149
  559POPE  SM15 7965   9.047  10.196   9.703
  560POPE   HH1 7966  13.552  15.838  12.115
  560POPE   PH2 7967  13.715  15.660  11.891
  560POPE   GL3 7968  13.628  15.792  11.573
  560POPE   E14 7969  13.347  15.874  11.420
  560POPE   E25 7970  13.793  16.071  11.479
  560POPE   S16 7971  13.303  15.800  11.028
  560POPE   S17 7972  13.993  16.320  11.236
  560POPE   SD8 7973  13.125  16.016  10.800
  560POPE   SD9 7974  14.057  16.365  10.932
  560POPE  SD10 7975  13.189  16.257  10.561
  560POPE  SD11 7976  14.187  16.354  10.649
  560POPE  SM12 7977  13.388  16.189  10.300
  560POPE  SM13 7978  14.255  16.289  10.318
  560POPE  SM14 7979  13.505  16.290  10.001
  560POPE  SM15 7980  14.236  16.294  10.222
  561POPE   HH1 7981  15.793   0.262  12.010
  561POPE   PH2 7982  15.854   0.575  12.043
  561POPE   GL3 7983  15.786   0.696  11.765
  561POPE   E14 7984  15.535   0.696  11.557
  561POPE   E25 7985  16.042   0.850  11.548
  561POPE   S16 7986  15.425   0.575  11.175
  561POPE   S17 7987  15.870   0.830  11.182
  561POPE   SD8 7988  15.330   0.386  10.925
  561POPE   SD9 7989  15.839   0.719  10.901
  561POPE  SD10 7990  15.224   0.356  10.599
  561POPE  SD11 7991  15.708   0.678  10.597
  561POPE  SM12 7992  15.324   0.328  10.267
  561POPE  SM13 7993  15.715   0.712  10.264
  561POPE  SM14 7994  15.191   0.284   9.965
  561POPE  SM15 7995  15.656   0.721  10.201
  562POPE   HH1 7996  12.134   0.875  12.141
  562POPE   PH2 7997  11.896   0.658  12.123
  562POPE   GL3 7998  11.759   0.682  11.821
  562POPE   E14 7999  11.527   0.481  11.727
  562POPE   E25 8000  12.030   0.828  11.615
  562POPE   S16 8001  11.324   0.285  11.444
  562POPE   S17 8002  12.027   0.708  11.215
  562POPE   SD8 8003  11.102   0.202  11.220
  562POPE   SD9 8004  11.873   0.783  10.873
  562POPE  SD10 8005  11.019   0.181  10.885
  562POPE  SD11 8006  11.696   0.945  10.661
  562POPE  SM12 8007  11.217   0.102  10.589
  562POPE  SM13 8008  11.514   0.836  10.403
  562POPE  SM14 8009  11.312   0.139  10.290
  562POPE  SM15 8010  11.486   0.833  10.305
  563POPE   HH1 8011   1.053   1.532  11.972
  563POPE   PH2 8012   0.796   1.699  11.970
  563POPE   GL3 8013   0.664   1.648  11.633
  563POPE   E14 8014   0.593   1.361  11.507
  563POPE   E25 8015   0.752   1.886  11.391
  563POPE   S16 8016   0.339   1.279  11.199
  563POPE   S17 8017   0.741   2.173  11.090
  563POPE   SD8 8018   0.171   1.113  10.991
  563POPE   SD9 8019   0.785   2.461  11.007
  563POPE  SD10 8020   0.086   1.044  10.660
  563POPE  SD11 8021   0.789   2.605  10.696
  563POPE  SM12 8022   0.074   1.220  10.354
  563POPE  SM13 8023   0.943   2.603  10.401
  563POPE  SM14 8024  -0.127   1.257  10.107
  563POPE  SM15 8025   0.974   2.599  10.305
  564POPE   HH1 8026  13.214   4.183  12.024
  564POPE   PH2 8027  12.913   4.010  12.033
  564POPE   GL3 8028  12.877   3.908  11.715
  564POPE   E14 8029  12.720   3.614  11.655
  564POPE   E25 8030  13.188   3.845  11.538
  564POPE   S16 8031  12.413   3.500  11.376
  564POPE   S17 8032  13.369   3.763  11.189
  564POPE   SD8 8033  12.259   3.207  11.274
  564POPE   SD9 8034  13.465   3.764  10.863
  564POPE  SD10 8035  12.184   2.987  11.035
  564POPE  SD11 8036  13.460   3.603  10.576
  564POPE  SM12 8037  12.269   3.082  10.715
  564POPE  SM13 8038  13.278   3.491  10.305
  564POPE  SM14 8039  12.128   3.237  10.443
  564POPE  SM15 8040  13.189   3.471  10.260
  565POPE   HH1 8041  16.896  11.823  11.957
  565POPE   PH2 8042  16.926  11.524  11.828
  565POPE   GL3 8043  17.089  11.465  11.543
  565POPE   E14 8044  17.424  11.463  11.476
  565POPE   E25 8045  17.035  11.646  11.224
  565POPE   S16 8046  17.719  11.266  11.227
  565POPE   S17 8047  16.953  11.727  10.832
  565POPE   SD8 8048  18.044  11.232  11.125
  565POPE   SD9 8049  17.139  11.654  10.556
  565POPE  SD10 8050  18.185  11.163  10.851
  565POPE  SD11 8051  17.069  11.512  10.265
  565POPE  SM12 8052  18.169  11.153  10.508
  565POPE  SM13 8053  16.876  11.323  10.086
  565POPE  SM14 8054  18.344  11.039  10.232
  565POPE  SM15 8055  16.856  11.265  10.038
  566POPE   HH1 8056   3.475   8.371  11.847
  566POPE   PH2 8057   3.239   8.576  11.784
  566POPE   GL3 8058   3.302   8.863  11.609
  566POPE   E14 8059   3.336   9.184  11.625
  566POPE   E25 8060   3.529   8.815  11.354
  566POPE   S16 8061   3.342   9.311  11.208
  566POPE   S17 8062   3.585   8.791  10.979
  566POPE   SD8 8063   3.522   9.296  10.913
  566POPE   SD9 8064   3.468   8.651  10.714
  566POPE  SD10 8065   3.498   9.154  10.614
  566POPE  SD11 8066   3.244   8.459  10.593
  566POPE  SM12 8067   3.487   8.952  10.335
  566POPE  SM13 8068   3.148   8.377  10.288
  566POPE  SM14 8069   3.614   8.711  10.104
  566POPE  SM15 8070   3.111   8.394  10.220
  567POPE   HH1 8071  13.880  14.278  11.644
  567POPE   PH2 8072  13.996  14.492  11.877
  567POPE   GL3 8073  14.139  14.758  11.753
  567POPE   E14 8074  14.330  14.779  11.477
  567POPE   E25 8075  13.929  14.650  11.472
  567POPE   S16 8076  14.384  14.672  11.062
  567POPE   S17 8077  13.689  14.783  11.165
  567POPE   SD8 8078  14.158  14.592  10.821
  567POPE   SD9 8079  13.626  15.033  10.924
  567POPE  SD10 8080  14.144  14.613  10.508
  567POPE  SD11 8081  13.460  14.992  10.691
  567POPE  SM12 8082  14.112  14.449  10.208
  567POPE  SM13 8083  13.380  15.098  10.358
  567POPE  SM14 8084  13.964  14.306   9.922
  567POPE  SM15 8085  13.316  15.077  10.277
  568POPE   HH1 8086   4.677  12.736  11.968
  568POPE   PH2 8087   4.893  13.005  11.958
  568POPE   GL3 8088   4.789  13.194  11.689
  568POPE   E14 8089   4.565  13.454  11.641
  568POPE   E25 8090   5.067  13.196  11.444
  568POPE   S16 8091   4.852  13.621  11.340
  568POPE   S17 8092   5.116  13.310  11.097
  568POPE   SD8 8093   5.102  13.787  11.255
  568POPE   SD9 8094   5.176  13.522  10.831
  568POPE  SD10 8095   5.210  14.030  11.071
  568POPE  SD11 8096   4.998  13.674  10.646
  568POPE  SM12 8097   5.142  14.155  10.753
  568POPE  SM13 8098   4.934  13.751  10.312
  568POPE  SM14 8099   5.009  14.289  10.436
  568POPE  SM15 8100   4.997  13.713  10.267
  569POPE   HH1 8101   6.592   9.258  12.027
  569POPE   PH2 8102   6.762   9.064  11.809
  569POPE   GL3 8103   6.906   9.212  11.526
  569POPE   E14 8104   6.745   9.333  11.274
  569POPE   E25 8105   7.067   8.947  11.345
  569POPE   S16 8106   6.763   9.427  10.878
  569POPE   S17 8107   7.198   8.921  11.010
  569POPE   SD8 8108   6.805   9.287  10.597
  569POPE   SD9 8109   7.201   8.952  10.667
  569POPE  SD10 8110   6.668   9.241  10.302
  569POPE  SD11 8111   7.242   9.097  10.369
  569POPE  SM12 8112   6.693   9.395  10.023
  569POPE  SM13 8113   7.401   9.334  10.239
  569POPE  SM14 8114   6.696   9.366   9.682
  569POPE  SM15 8115   7.427   9.362  10.210
  570POPE   HH1 8116   3.386  13.116  12.023
  570POPE   PH2 8117   3.646  13.297  11.970
  570POPE   GL3 8118   3.755  13.374  11.628
  570POPE   E14 8119   4.007  13.295  11.429
  570POPE   E25 8120   3.840  13.723  11.600
  570POPE   S16 8121   4.107  13.348  11.075
  570POPE   S17 8122   3.837  13.788  11.170
  570POPE   SD8 8123   4.410  13.394  11.005
  570POPE   SD9 8124   3.852  13.699  10.861
  570POPE  SD10 8125   4.664  13.407  10.798
  570POPE  SD11 8126   3.769  13.794  10.581
  570POPE  SM12 8127   4.702  13.314  10.510
  570POPE  SM13 8128   3.731  13.768  10.267
  570POPE  SM14 8129   4.648  13.368  10.174
  570POPE  SM15 8130   3.681  13.799  10.194
  571POPE   HH1 8131   9.122  10.647  11.703
  571POPE   PH2 8132   9.102  10.370  11.526
  571POPE   GL3 8133   8.941  10.430  11.259
  571POPE   E14 8134   8.710  10.172  11.222
  571POPE   E25 8135   9.082  10.564  10.934
  571POPE   S16 8136   8.635  10.057  10.870
  571POPE   S17 8137   9.347  10.561  10.578
  571POPE   SD8 8138   8.707   9.970  10.505
  571POPE   SD9 8139   9.411  10.516  10.243
  571POPE  SD10 8140   8.786  10.075  10.181
  571POPE  SD11 8141   9.372  10.754  10.003
  571POPE  SM12 8142   8.710  10.050   9.847
  571POPE  SM13 8143   9.255  10.748   9.668
  571POPE  SM14 8144   8.609   9.838   9.569
  571POPE  SM15 8145   9.220  10.727   9.616
  572POPE   HH1 8146   9.609   3.887  12.213
  572POPE   PH2 8147   9.576   3.899  11.884
  572POPE   GL3 8148   9.836   3.911  11.675
  572POPE   E14 8149   9.915   3.679  11.453
  572POPE   E25 8150   9.753   4.175  11.427
  572POPE   S16 8151   9.765   3.548  11.099
  572POPE   S17 8152   9.630   3.997  11.126
  572POPE   SD8 8153   9.649   3.424  10.814
  572POPE   SD9 8154   9.699   3.894  10.845
  572POPE  SD10 8155   9.483   3.405  10.526
  572POPE  SD11 8156   9.767   3.729  10.576
  572POPE  SM12 8157   9.373   3.545  10.233
  572POPE  SM13 8158   9.826   3.605  10.253
  572POPE  SM14 8159   9.211   3.734   9.986
  572POPE  SM15 8160   9.788   3.589  10.167
  573POPE   HH1 8161   4.833  15.898  12.371
  573POPE   PH2 8162   4.918  15.690  12.133
  573POPE   GL3 8163   4.800  15.830  11.842
  573POPE   E14 8164   4.979  16.110  11.792
  573POPE   E25 8165   4.492  15.734  11.698
  573POPE   S16 8166   4.837  16.368  11.498
  573POPE   S17 8167   4.360  15.513  11.408
  573POPE   SD8 8168   4.860  16.606  11.269
  573POPE   SD9 8169   4.161  15.508  11.139
  573POPE  SD10 8170   4.761  16.677  10.948
  573POPE  SD11 8171   3.821  15.440  11.088
  573POPE  SM12 8172   4.634  16.588  10.659
  573POPE  SM13 8173   3.694  15.463  10.784
  573POPE  SM14 8174   4.382  16.544  10.441
  573POPE  SM15 8175   3.692  15.508  10.701
  574POPE   HH1 8176   1.614  18.084  12.059
  574POPE   PH2 8177   1.830  18.237  11.882
  574POPE   GL3 8178   1.977  18.007  11.667
  574POPE   E14 8179   1.713  17.827  11.734
  574POPE   E25 8180   2.145  18.148  11.349
  574POPE   S16 8181   1.533  17.495  11.541
  574POPE   S17 8182   2.438  18.078  11.075
  574POPE   SD8 8183   1.603  17.278  11.318
  574POPE   SD9 8184   2.521  18.239  10.778
  574POPE  SD10 8185   1.784  17.285  11.062
  574POPE  SD11 8186   2.665  18.391  10.519
  574POPE  SM12 8187   1.828  17.353  10.724
  574POPE  SM13 8188   2.787  18.703  10.399
  574POPE  SM14 8189   2.016  17.229  10.470
  574POPE  SM15 8190   2.797  18.808  10.399
  575POPE   HH1 8191   2.224  17.139  12.123
  575POPE   PH2 8192   2.440  16.866  12.101
  575POPE   GL3 8193   2.486  16.843  11.755
  575POPE   E14 8194   2.691  16.983  11.538
  575POPE   E25 8195   2.255  16.565  11.722
  575POPE   S16 8196   2.780  17.118  11.203
  575POPE   S17 8197   2.044  16.449  11.455
  575POPE   SD8 8198   2.883  17.315  10.950
  575POPE   SD9 8199   2.002  16.438  11.134
  575POPE  SD10 8200   2.878  17.432  10.634
  575POPE  SD11 8201   1.896  16.325  10.821
  575POPE  SM12 8202   2.907  17.413  10.330
  575POPE  SM13 8203   1.863  16.194  10.545
  575POPE  SM14 8204   2.846  17.478  10.012
  575POPE  SM15 8205   1.808  16.171  10.474
  576POPE   HH1 8206   1.108  16.365  11.936
  576POPE   PH2 8207   1.148  16.603  11.727
  576POPE   GL3 8208   1.024  16.909  11.719
  576POPE   E14 8209   0.784  17.006  11.924
  576POPE   E25 8210   1.017  17.139  11.460
  576POPE   S16 8211   0.493  17.207  11.793
  576POPE   S17 8212   1.046  17.250  11.064
  576POPE   SD8 8213   0.368  17.271  11.467
  576POPE   SD9 8214   1.072  17.434  10.784
  576POPE  SD10 8215   0.352  17.206  11.126
  576POPE  SD11 8216   1.179  17.316  10.505
  576POPE  SM12 8217   0.375  16.979  10.845
  576POPE  SM13 8218   1.186  17.331  10.194
  576POPE  SM14 8219   0.512  17.092  10.555
  576POPE  SM15 8220   1.198  17.307  10.090
  577POPE   HH1 8221   7.748   4.666  12.168
  577POPE   PH2 8222   7.548   4.860  11.998
  577POPE   GL3 8223   7.706   4.907  11.682
  577POPE   E14 8224   7.714   5.178  11.495
  577POPE   E25 8225   7.647   4.641  11.468
  577POPE   S16 8226   7.865   5.395  11.199
  577POPE   S17 8227   7.667   4.450  11.104
  577POPE   SD8 8228   7.848   5.584  10.953
  577POPE   SD9 8229   7.686   4.202  10.887
  577POPE  SD10 8230   7.957   5.544  10.649
  577POPE  SD11 8231   7.567   4.034  10.618
  577POPE  SM12 8232   8.172   5.443  10.368
  577POPE  SM13 8233   7.384   4.065  10.358
  577POPE  SM14 8234   8.174   5.382  10.016
  577POPE  SM15 8235   7.387   4.114  10.310
  578POPE   HH1 8236  14.625  15.032  11.700
  578POPE   PH2 8237  14.606  15.354  11.649
  578POPE   GL3 8238  14.352  15.387  11.429
  578POPE   E14 8239  14.076  15.573  11.458
  578POPE   E25 8240  14.411  15.177  11.165
  578POPE   S16 8241  13.895  15.630  11.128
  578POPE   S17 8242  14.421  15.090  10.786
  578POPE   SD8 8243  13.762  15.844  10.938
  578POPE   SD9 8244  14.286  15.054  10.481
  578POPE  SD10 8245  13.685  15.950  10.639
  578POPE  SD11 8246  14.255  14.945  10.180
  578POPE  SM12 8247  13.803  16.073  10.351
  578POPE  SM13 8248  14.260  14.780   9.898
  578POPE  SM14 8249  13.862  16.066   9.995
  578POPE  SM15 8250  14.286  14.791   9.788
  579POPE   HH1 8251  11.553  10.770  11.854
  579POPE   PH2 8252  11.866  10.724  11.950
  579POPE   GL3 8253  12.046  10.748  11.659
  579POPE   E14 8254  12.337  10.609  11.589
  579POPE   E25 8255  11.904  10.913  11.361
  579POPE   S16 8256  12.296  10.629  11.214
  579POPE   S17 8257  11.739  10.730  11.009
  579POPE   SD8 8258  12.135  10.425  11.041
  579POPE   SD9 8259  11.602  10.631  10.715
  579POPE  SD10 8260  12.094  10.381  10.738
  579POPE  SD11 8261  11.451  10.594  10.470
  579POPE  SM12 8262  12.034  10.581  10.489
  579POPE  SM13 8263  11.408  10.653  10.149
  579POPE  SM14 8264  11.974  10.506  10.182
  579POPE  SM15 8265  11.489  10.594  10.090
  580POPE   HH1 8266   7.748  10.565  11.576
  580POPE   PH2 8267   7.450  10.676  11.648
  580POPE   GL3 8268   7.356  10.924  11.455
  580POPE   E14 8269   7.432  11.239  11.479
  580POPE   E25 8270   7.050  11.071  11.378
  580POPE   S16 8271   7.534  11.301  11.109
  580POPE   S17 8272   7.077  11.160  11.005
  580POPE   SD8 8273   7.503  11.421  10.797
  580POPE   SD9 8274   7.139  11.210  10.663
  580POPE  SD10 8275   7.630  11.479  10.508
  580POPE  SD11 8276   7.219  11.213  10.354
  580POPE  SM12 8277   7.903  11.544  10.347
  580POPE  SM13 8278   7.175  11.427  10.111
  580POPE  SM14 8279   8.071  11.536  10.073
  580POPE  SM15 8280   7.206  11.478  10.056
  581POPE   HH1 8281  14.281   2.772  11.903
  581POPE   PH2 8282  14.285   2.570  11.656
  581POPE   GL3 8283  14.562   2.372  11.649
  581POPE   E14 8284  14.835   2.305  11.817
  581POPE   E25 8285  14.741   2.397  11.312
  581POPE   S16 8286  14.961   1.987  11.602
  581POPE   S17 8287  14.463   2.405  10.991
  581POPE   SD8 8288  14.809   1.828  11.373
  581POPE   SD9 8289  14.343   2.399  10.682
  581POPE  SD10 8290  14.732   1.601  11.159
  581POPE  SD11 8291  14.310   2.262  10.387
  581POPE  SM12 8292  14.884   1.442  10.897
  581POPE  SM13 8293  14.210   2.074  10.140
  581POPE  SM14 8294  15.071   1.343  10.599
  581POPE  SM15 8295  14.220   1.956  10.160
  582POPE   HH1 8296  10.477   6.780  11.821
  582POPE   PH2 8297  10.188   6.870  11.872
  582POPE   GL3 8298   9.897   6.727  11.710
  582POPE   E14 8299   9.953   6.411  11.696
  582POPE   E25 8300   9.752   6.939  11.451
  582POPE   S16 8301   9.821   6.242  11.387
  582POPE   S17 8302   9.935   6.935  11.101
  582POPE   SD8 8303   9.772   5.935  11.240
  582POPE   SD9 8304   9.852   6.940  10.784
  582POPE  SD10 8305   9.710   5.742  10.979
  582POPE  SD11 8306   9.937   6.933  10.458
  582POPE  SM12 8307   9.571   5.834  10.648
  582POPE  SM13 8308   9.925   7.086  10.156
  582POPE  SM14 8309   9.355   5.962  10.402
  582POPE  SM15 8310   9.953   7.046  10.074
  583POPE   HH1 8311   8.979   5.054  11.866
  583POPE   PH2 8312   9.285   4.991  11.958
  583POPE   GL3 8313   9.355   5.124  11.680
  583POPE   E14 8314   9.101   5.258  11.491
  583POPE   E25 8315   9.573   5.095  11.385
  583POPE   S16 8316   9.020   5.156  11.106
  583POPE   S17 8317   9.458   5.134  10.972
  583POPE   SD8 8318   9.080   5.317  10.773
  583POPE   SD9 8319   9.554   5.166  10.630
  583POPE  SD10 8320   9.200   5.352  10.494
  583POPE  SD11 8321   9.556   5.051  10.304
  583POPE  SM12 8322   9.436   5.527  10.274
  583POPE  SM13 8323   9.435   4.907  10.024
  583POPE  SM14 8324   9.545   5.733  10.054
  583POPE  SM15 8325   9.385   4.833   9.949
  584POPE   HH1 8326  18.016  16.497  12.127
  584POPE   PH2 8327  18.089  16.808  12.130
  584POPE   GL3 8328  18.137  16.886  11.802
  584POPE   E14 8329  18.036  17.128  11.611
  584POPE   E25 8330  18.363  16.815  11.503
  584POPE   S16 8331  17.736  17.257  11.345
  584POPE   S17 8332  18.310  16.497  11.219
  584POPE   SD8 8333  17.638  17.435  11.045
  584POPE   SD9 8334  18.292  16.376  10.941
  584POPE  SD10 8335  17.540  17.368  10.741
  584POPE  SD11 8336  18.376  16.470  10.625
  584POPE  SM12 8337  17.620  17.202  10.488
  584POPE  SM13 8338  18.298  16.709  10.399
  584POPE  SM14 8339  17.729  17.063  10.196
  584POPE  SM15 8340  18.302  16.768  10.318
  585POPE   HH1 8341   7.711  17.928  12.088
  585POPE   PH2 8342   7.394  17.960  11.974
  585POPE   GL3 8343   7.395  18.083  11.666
  585POPE   E14 8344   7.082  18.231  11.587
  585POPE   E25 8345   7.384  17.864  11.411
  585POPE   S16 8346   6.995  18.246  11.168
  585POPE   S17 8347   7.488  17.801  11.069
  585POPE   SD8 8348   7.139  18.265  10.859
  585POPE   SD9 8349   7.450  17.791  10.734
  585POPE  SD10 8350   7.172  18.171  10.531
  585POPE  SD11 8351   7.453  17.713  10.436
  585POPE  SM12 8352   7.047  17.987  10.288
  585POPE  SM13 8353   7.505  17.560  10.158
  585POPE  SM14 8354   7.049  17.653  10.165
  585POPE  SM15 8355   7.535  17.496  10.069
  586POPE   HH1 8356  17.708   3.127  11.819
  586POPE   PH2 8357  17.660   3.466  11.755
  586POPE   GL3 8358  17.798   3.777  11.689
  586POPE   E14 8359  18.125   3.831  11.727
  586POPE   E25 8360  17.669   3.913  11.380
  586POPE   S16 8361  18.199   3.649  11.408
  586POPE   S17 8362  17.817   3.679  11.062
  586POPE   SD8 8363  18.270   3.368  11.189
  586POPE   SD9 8364  17.916   3.735  10.751
  586POPE  SD10 8365  18.136   3.221  10.941
  586POPE  SD11 8366  17.909   3.634  10.403
  586POPE  SM12 8367  18.123   3.280  10.602
  586POPE  SM13 8368  17.826   3.403  10.178
  586POPE  SM14 8369  18.279   3.240  10.345
  586POPE  SM15 8370  17.759   3.335  10.133
  587POPE   HH1 8371   0.339   3.880  12.054
  587POPE   PH2 8372   0.411   3.587  11.936
  587POPE   GL3 8373   0.535   3.628  11.607
  587POPE   E14 8374   0.511   3.957  11.535
  587POPE   E25 8375   0.546   3.321  11.411
  587POPE   S16 8376   0.363   4.087  11.137
  587POPE   S17 8377   0.551   3.223  10.998
  587POPE   SD8 8378   0.485   4.173  10.781
  587POPE   SD9 8379   0.506   3.048  10.722
  587POPE  SD10 8380   0.562   4.145  10.461
  587POPE  SD11 8381   0.536   2.865  10.455
  587POPE  SM12 8382   0.706   4.005  10.149
  587POPE  SM13 8383   0.581   2.759  10.128
  587POPE  SM14 8384   0.857   3.764   9.982
  587POPE  SM15 8385   0.608   2.723  10.036
  588POPE   HH1 8386  15.806  16.036  11.963
  588POPE   PH2 8387  16.056  15.840  12.050
  588POPE   GL3 8388  16.222  15.885  11.732
  588POPE   E14 8389  16.144  16.204  11.766
  588POPE   E25 8390  16.480  15.798  11.515
  588POPE   S16 8391  16.297  16.509  11.550
  588POPE   S17 8392  16.467  15.892  11.095
  588POPE   SD8 8393  16.434  16.699  11.304
  588POPE   SD9 8394  16.296  15.865  10.830
  588POPE  SD10 8395  16.397  16.800  10.996
  588POPE  SD11 8396  16.245  15.702  10.562
  588POPE  SM12 8397  16.228  16.884  10.729
  588POPE  SM13 8398  16.334  15.703  10.218
  588POPE  SM14 8399  16.273  17.120  10.482
  588POPE  SM15 8400  16.297  15.663  10.137
  589POPE   HH1 8401  12.779  11.858  11.906
  589POPE   PH2 8402  12.595  12.126  11.991
  589POPE   GL3 8403  12.392  12.248  11.736
  589POPE   E14 8404  12.090  12.352  11.684
  589POPE   E25 8405  12.457  12.218  11.432
  589POPE   S16 8406  11.953  12.374  11.305
  589POPE   S17 8407  12.409  12.219  11.012
  589POPE   SD8 8408  11.847  12.223  11.005
  589POPE   SD9 8409  12.326  12.321  10.696
  589POPE  SD10 8410  11.809  12.130  10.700
  589POPE  SD11 8411  12.307  12.517  10.428
  589POPE  SM12 8412  11.943  12.151  10.390
  589POPE  SM13 8413  12.192  12.546  10.106
  589POPE  SM14 8414  11.911  12.012  10.083
  589POPE  SM15 8415  12.175  12.515   9.984
  590POPE   HH1 8416   0.557   2.739  12.196
  590POPE   PH2 8417   0.743   2.590  11.953
  590POPE   GL3 8418   0.787   2.848  11.692
  590POPE   E14 8419   1.056   3.015  11.663
  590POPE   E25 8420   0.487   3.020  11.790
  590POPE   S16 8421   1.386   2.901  11.458
  590POPE   S17 8422   0.285   2.928  11.444
  590POPE   SD8 8423   1.506   2.872  11.168
  590POPE   SD9 8424   0.298   2.685  11.170
  590POPE  SD10 8425   1.474   2.988  10.884
  590POPE  SD11 8426   0.254   2.678  10.812
  590POPE  SM12 8427   1.312   2.998  10.568
  590POPE  SM13 8428   0.162   2.604  10.489
  590POPE  SM14 8429   1.199   2.960  10.224
  590POPE  SM15 8430   0.127   2.663  10.408
  591POPE   HH1 8431  11.590   8.577  12.049
  591POPE   PH2 8432  11.408   8.811  11.939
  591POPE   GL3 8433  11.267   8.836  11.609
  591POPE   E14 8434  11.115   9.103  11.517
  591POPE   E25 8435  11.316   8.582  11.376
  591POPE   S16 8436  10.819   9.210  11.234
  591POPE   S17 8437  11.279   8.427  10.969
  591POPE   SD8 8438  10.482   9.179  11.179
  591POPE   SD9 8439  11.312   8.240  10.682
  591POPE  SD10 8440  10.403   9.009  10.922
  591POPE  SD11 8441  11.435   8.191  10.373
  591POPE  SM12 8442  10.503   8.935  10.630
  591POPE  SM13 8443  11.595   8.070  10.088
  591POPE  SM14 8444  10.656   9.102  10.345
  591POPE  SM15 8445  11.632   8.023   9.981
  592POPE   HH1 8446  -0.142  13.754  11.762
  592POPE   PH2 8447   0.139  13.595  11.804
  592POPE   GL3 8448   0.330  13.648  11.500
  592POPE   E14 8449   0.567  13.530  11.288
  592POPE   E25 8450   0.375  13.999  11.571
  592POPE   S16 8451   0.721  13.723  10.998
  592POPE   S17 8452   0.518  14.234  11.258
  592POPE   SD8 8453   0.551  13.812  10.722
  592POPE   SD9 8454   0.661  14.341  10.951
  592POPE  SD10 8455   0.417  13.997  10.505
  592POPE  SD11 8456   0.507  14.436  10.628
  592POPE  SM12 8457   0.269  13.943  10.211
  592POPE  SM13 8458   0.457  14.559  10.305
  592POPE  SM14 8459   0.283  13.890   9.871
  592POPE  SM15 8460   0.483  14.554  10.201
  593POPE   HH1 8461  10.326   9.957  11.748
  593POPE   PH2 8462  10.655  10.042  11.740
  593POPE   GL3 8463  10.719  10.383  11.727
  593POPE   E14 8464  11.040  10.440  11.753
  593POPE   E25 8465  10.639  10.165  11.401
  593POPE   S16 8466  11.123  10.165  11.469
  593POPE   S17 8467  10.616  10.280  11.010
  593POPE   SD8 8468  11.314   9.979  11.243
  593POPE   SD9 8469  10.583  10.341  10.674
  593POPE  SD10 8470  11.220   9.914  10.938
  593POPE  SD11 8471  10.720  10.487  10.429
  593POPE  SM12 8472  11.149  10.014  10.616
  593POPE  SM13 8473  10.796  10.677  10.159
  593POPE  SM14 8474  11.141  10.264  10.384
  593POPE  SM15 8475  10.875  10.712  10.090
  594POPE   HH1 8476   2.299  16.137  11.991
  594POPE   PH2 8477   2.086  15.887  12.012
  594POPE   GL3 8478   1.812  15.959  11.842
  594POPE   E14 8479   1.545  15.775  11.856
  594POPE   E25 8480   1.865  16.084  11.508
  594POPE   S16 8481   1.452  15.681  11.535
  594POPE   S17 8482   1.842  15.999  11.087
  594POPE   SD8 8483   1.254  15.793  11.264
  594POPE   SD9 8484   1.949  15.771  10.824
  594POPE  SD10 8485   1.175  15.918  10.962
  594POPE  SD11 8486   2.059  15.689  10.494
  594POPE  SM12 8487   1.091  15.956  10.646
  594POPE  SM13 8488   2.045  15.820  10.191
  594POPE  SM14 8489   1.159  16.069  10.325
  594POPE  SM15 8490   2.085  15.881  10.108
  595POPE   HH1 8491   9.420  12.807  11.611
  595POPE   PH2 8492   9.456  12.488  11.613
  595POPE   GL3 8493   9.667  12.343  11.377
  595POPE   E14 8494   9.890  12.542  11.236
  595POPE   E25 8495   9.653  12.103  11.080
  595POPE   S16 8496   9.946  12.804  10.939
  595POPE   S17 8497   9.633  12.192  10.701
  595POPE   SD8 8498   9.977  13.071  10.777
  595POPE   SD9 8499   9.526  12.203  10.375
  595POPE  SD10 8500  10.066  13.133  10.465
  595POPE  SD11 8501   9.429  12.021  10.113
  595POPE  SM12 8502  10.141  13.060  10.206
  595POPE  SM13 8503   9.548  11.930   9.791
  595POPE  SM14 8504  10.069  13.101   9.861
  595POPE  SM15 8505   9.645  11.900   9.734
  596POPE   HH1 8506  17.292   5.499  12.130
  596POPE   PH2 8507  17.477   5.446  11.845
  596POPE   GL3 8508  17.340   5.185  11.656
  596POPE   E14 8509  17.039   5.146  11.569
  596POPE   E25 8510  17.590   5.185  11.398
  596POPE   S16 8511  16.786   5.004  11.257
  596POPE   S17 8512  17.661   5.169  11.001
  596POPE   SD8 8513  16.499   5.061  11.090
  596POPE   SD9 8514  17.608   5.329  10.711
  596POPE  SD10 8515  16.434   5.131  10.804
  596POPE  SD11 8516  17.533   5.384  10.402
  596POPE  SM12 8517  16.520   5.072  10.528
  596POPE  SM13 8518  17.432   5.351  10.053
  596POPE  SM14 8519  16.492   5.039  10.161
  596POPE  SM15 8520  17.442   5.332   9.958
  597POPE   HH1 8521   6.660   8.316  11.939
  597POPE   PH2 8522   6.685   8.532  11.744
  597POPE   GL3 8523   6.410   8.642  11.567
  597POPE   E14 8524   6.129   8.814  11.656
  597POPE   E25 8525   6.548   8.871  11.307
  597POPE   S16 8526   6.028   9.027  11.369
  597POPE   S17 8527   6.422   9.035  10.944
  597POPE   SD8 8528   5.958   9.002  11.045
  597POPE   SD9 8529   6.203   9.167  10.699
  597POPE  SD10 8530   5.825   8.877  10.755
  597POPE  SD11 8531   6.174   9.290  10.368
  597POPE  SM12 8532   5.651   8.711  10.550
  597POPE  SM13 8533   6.226   9.223  10.028
  597POPE  SM14 8534   5.612   8.634  10.241
  597POPE  SM15 8535   6.206   9.218   9.939
  598POPE   HH1 8536  11.694  11.662  11.861
  598POPE   PH2 8537  11.465  11.527  12.052
  598POPE   GL3 8538  11.526  11.210  12.083
  598POPE   E14 8539  11.298  10.999  11.970
  598POPE   E25 8540  11.689  11.178  11.765
  598POPE   S16 8541  11.041  10.943  11.608
  598POPE   S17 8542  11.840  11.403  11.453
  598POPE   SD8 8543  10.864  10.697  11.406
  598POPE   SD9 8544  11.843  11.559  11.161
  598POPE  SD10 8545  10.753  10.601  11.107
  598POPE  SD11 8546  11.760  11.599  10.849
  598POPE  SM12 8547  10.779  10.758  10.817
  598POPE  SM13 8548  11.538  11.693  10.633
  598POPE  SM14 8549  10.894  11.065  10.701
  598POPE  SM15 8550  11.523  11.749  10.507
  599POPE   HH1 8551  16.984  12.708  11.965
  599POPE   PH2 8552  16.882  12.403  11.991
  599POPE   GL3 8553  16.784  12.290  11.710
  599POPE   E14 8554  17.035  12.192  11.524
  599POPE   E25 8555  16.520  12.373  11.512
  599POPE   S16 8556  17.087  12.095  11.145
  599POPE   S17 8557  16.193  12.445  11.274
  599POPE   SD8 8558  17.305  12.092  10.911
  599POPE   SD9 8559  16.146  12.495  10.955
  599POPE  SD10 8560  17.272  12.257  10.609
  599POPE  SD11 8561  16.083  12.428  10.611
  599POPE  SM12 8562  17.284  12.524  10.402
  599POPE  SM13 8563  15.862  12.313  10.364
  599POPE  SM14 8564  17.347  12.603  10.078
  599POPE  SM15 8565  15.812  12.353  10.291
  600POPE   HH1 8566  13.692  11.918  12.024
  600POPE   PH2 8567  13.380  11.912  11.979
  600POPE   GL3 8568  13.307  11.763  11.673
  600POPE   E14 8569  13.043  11.575  11.639
  600POPE   E25 8570  13.413  11.889  11.328
  600POPE   S16 8571  12.958  11.321  11.347
  600POPE   S17 8572  13.368  12.004  10.939
  600POPE   SD8 8573  13.076  11.109  11.097
  600POPE   SD9 8574  13.312  12.048  10.609
  600POPE  SD10 8575  13.073  11.060  10.774
  600POPE  SD11 8576  13.184  12.228  10.349
  600POPE  SM12 8577  13.031  11.237  10.516
  600POPE  SM13 8578  13.135  12.331  10.024
  600POPE  SM14 8579  12.816  11.268  10.220
  600POPE  SM15 8580  13.122  12.388   9.931
  601POPE   HH1 8581   2.315  10.250  11.918
  601POPE   PH2 8582   2.062  10.103  11.784
  601POPE   GL3 8583   2.187   9.786  11.700
  601POPE   E14 8584   2.508   9.728  11.609
  601POPE   E25 8585   2.238   9.950  11.359
  601POPE   S16 8586   2.747   9.814  11.288
  601POPE   S17 8587   2.356   9.875  10.964
  601POPE   SD8 8588   2.835   9.988  11.038
  601POPE   SD9 8589   2.500   9.673  10.743
  601POPE  SD10 8590   2.723  10.047  10.718
  601POPE  SD11 8591   2.488   9.422  10.475
  601POPE  SM12 8592   2.592   9.931  10.399
  601POPE  SM13 8593   2.447   9.274  10.148
  601POPE  SM14 8594   2.729   9.692  10.220
  601POPE  SM15 8595   2.366   9.237  10.078
  602POPE   HH1 8596  11.930   3.063   8.080
  602POPE   PH2 8597  12.075   2.788   8.140
  602POPE   GL3 8598  12.355   2.789   8.358
  602POPE   E14 8599  12.422   2.462   8.448
  602POPE   E25 8600  12.297   3.004   8.652
  602POPE   S16 8601  12.549   2.449   8.828
  602POPE   S17 8602  12.175   2.901   9.027
  602POPE   SD8 8603  12.569   2.613   9.173
  602POPE   SD9 8604  11.993   2.907   9.306
  602POPE  SD10 8605  12.550   2.729   9.477
  602POPE  SD11 8606  11.980   3.002   9.625
  602POPE  SM12 8607  12.514   2.602   9.767
  602POPE  SM13 8608  12.112   2.871   9.899
  602POPE  SM14 8609  12.576   2.594  10.100
  602POPE  SM15 8610  12.189   2.817   9.965
  603POPE   HH1 8611  15.951  10.828   8.068
  603POPE   PH2 8612  15.725  10.594   8.050
  603POPE   GL3 8613  15.661  10.380   8.303
  603POPE   E14 8614  15.842  10.128   8.417
  603POPE   E25 8615  15.357  10.536   8.387
  603POPE   S16 8616  16.035  10.072   8.762
  603POPE   S17 8617  15.318  10.832   8.681
  603POPE   SD8 8618  16.101  10.174   9.111
  603POPE   SD9 8619  15.260  11.009   8.965
  603POPE  SD10 8620  16.057  10.078   9.411
  603POPE  SD11 8621  15.119  10.991   9.229
  603POPE  SM12 8622  15.901   9.990   9.720
  603POPE  SM13 8623  15.016  11.034   9.510
  603POPE  SM14 8624  15.783   9.774   9.975
  603POPE  SM15 8625  15.082  11.040   9.601
  604POPE   HH1 8626   8.260   7.158   8.371
  604POPE   PH2 8627   8.307   6.859   8.456
  604POPE   GL3 8628   7.972   6.814   8.405
  604POPE   E14 8629   7.813   7.103   8.427
  604POPE   E25 8630   7.723   6.658   8.628
  604POPE   S16 8631   7.867   7.189   8.791
  604POPE   S17 8632   7.644   6.486   8.982
  604POPE   SD8 8633   7.838   7.302   9.097
  604POPE   SD9 8634   7.363   6.335   9.071
  604POPE  SD10 8635   8.010   7.302   9.378
  604POPE  SD11 8636   7.149   6.349   9.336
  604POPE  SM12 8637   8.016   7.341   9.755
  604POPE  SM13 8638   7.141   6.240   9.667
  604POPE  SM14 8639   7.908   7.461  10.048
  604POPE  SM15 8640   7.165   6.157   9.745
  605POPE   HH1 8641  13.482  12.641   7.919
  605POPE   PH2 8642  13.347  12.941   7.982
  605POPE   GL3 8643  13.095  12.798   8.180
  605POPE   E14 8644  13.305  12.609   8.311
  605POPE   E25 8645  12.974  12.961   8.479
  605POPE   S16 8646  13.449  12.635   8.681
  605POPE   S17 8647  12.627  12.878   8.700
  605POPE   SD8 8648  13.510  12.647   8.977
  605POPE   SD9 8649  12.358  12.924   8.849
  605POPE  SD10 8650  13.398  12.524   9.272
  605POPE  SD11 8651  12.142  13.006   9.085
  605POPE  SM12 8652  13.484  12.442   9.576
  605POPE  SM13 8653  12.139  13.191   9.336
  605POPE  SM14 8654  13.552  12.175   9.810
  605POPE  SM15 8655  12.097  13.191   9.448
  606POPE   HH1 8656  14.615   5.423   8.078
  606POPE   PH2 8657  14.673   5.150   8.260
  606POPE   GL3 8658  14.894   5.221   8.507
  606POPE   E14 8659  14.849   5.488   8.686
  606POPE   E25 8660  15.030   4.924   8.658
  606POPE   S16 8661  14.755   5.564   9.130
  606POPE   S17 8662  15.351   4.829   8.970
  606POPE   SD8 8663  14.594   5.507   9.453
  606POPE   SD9 8664  15.592   4.817   9.215
  606POPE  SD10 8665  14.675   5.550   9.752
  606POPE  SD11 8666  15.668   4.821   9.491
  606POPE  SM12 8667  14.812   5.777   9.913
  606POPE  SM13 8668  15.645   4.928   9.814
  606POPE  SM14 8669  15.083   5.940   9.960
  606POPE  SM15 8670  15.714   4.991   9.894
  607POPE   HH1 8671   4.450   3.501   8.240
  607POPE   PH2 8672   4.702   3.345   8.399
  607POPE   GL3 8673   4.630   3.018   8.533
  607POPE   E14 8674   4.681   2.761   8.336
  607POPE   E25 8675   4.685   2.956   8.866
  607POPE   S16 8676   4.835   2.506   8.616
  607POPE   S17 8677   4.439   2.996   9.168
  607POPE   SD8 8678   4.897   2.621   8.932
  607POPE   SD9 8679   4.421   2.957   9.477
  607POPE  SD10 8680   4.894   2.638   9.271
  607POPE  SD11 8681   4.226   3.060   9.675
  607POPE  SM12 8682   4.753   2.589   9.583
  607POPE  SM13 8683   4.146   3.237   9.975
  607POPE  SM14 8684   4.668   2.357   9.821
  607POPE  SM15 8685   4.125   3.231  10.073
  608POPE   HH1 8686  13.217  16.450   8.026
  608POPE   PH2 8687  12.957  16.620   8.114
  608POPE   GL3 8688  12.687  16.450   8.220
  608POPE   E14 8689  12.399  16.399   8.092
  608POPE   E25 8690  12.850  16.149   8.380
  608POPE   S16 8691  12.227  16.263   8.420
  608POPE   S17 8692  12.864  15.960   8.682
  608POPE   SD8 8693  12.340  16.267   8.710
  608POPE   SD9 8694  13.087  15.863   8.925
  608POPE  SD10 8695  12.352  16.443   8.974
  608POPE  SD11 8696  13.055  15.737   9.227
  608POPE  SM12 8697  12.418  16.480   9.303
  608POPE  SM13 8698  12.845  15.645   9.503
  608POPE  SM14 8699  12.614  16.641   9.517
  608POPE  SM15 8700  12.793  15.685   9.581
  609POPE   HH1 8701   5.025  14.258   8.155
  609POPE   PH2 8702   5.114  14.574   8.106
  609POPE   GL3 8703   5.074  14.863   8.325
  609POPE   E14 8704   4.904  15.138   8.241
  609POPE   E25 8705   5.076  14.867   8.682
  609POPE   S16 8706   4.653  15.225   8.524
  609POPE   S17 8707   4.839  14.836   8.983
  609POPE   SD8 8708   4.723  15.404   8.805
  609POPE   SD9 8709   4.671  14.940   9.240
  609POPE  SD10 8710   4.688  15.444   9.120
  609POPE  SD11 8711   4.792  15.102   9.503
  609POPE  SM12 8712   4.596  15.425   9.439
  609POPE  SM13 8713   4.800  14.992   9.812
  609POPE  SM14 8714   4.694  15.531   9.746
  609POPE  SM15 8715   4.856  14.980   9.869
  610POPE   HH1 8716  14.345   5.011   8.526
  610POPE   PH2 8717  14.199   5.266   8.364
  610POPE   GL3 8718  14.031   5.487   8.571
  610POPE   E14 8719  13.707   5.467   8.505
  610POPE   E25 8720  14.113   5.725   8.825
  610POPE   S16 8721  13.514   5.366   8.791
  610POPE   S17 8722  14.238   5.772   9.201
  610POPE   SD8 8723  13.484   5.413   9.139
  610POPE   SD9 8724  14.208   5.572   9.481
  610POPE  SD10 8725  13.547   5.614   9.403
  610POPE  SD11 8726  14.174   5.702   9.762
  610POPE  SM12 8727  13.734   5.849   9.498
  610POPE  SM13 8728  14.365   5.969   9.885
  610POPE  SM14 8729  13.991   6.052   9.517
  610POPE  SM15 8730  14.361   6.079   9.943
  611POPE   HH1 8731   9.483  17.163   7.901
  611POPE   PH2 8732   9.488  16.849   7.905
  611POPE   GL3 8733   9.384  16.787   8.233
  611POPE   E14 8734   9.086  16.786   8.361
  611POPE   E25 8735   9.651  16.766   8.507
  611POPE   S16 8736   8.864  16.878   8.661
  611POPE   S17 8737   9.632  16.768   8.902
  611POPE   SD8 8738   8.737  17.175   8.818
  611POPE   SD9 8739   9.752  16.606   9.170
  611POPE  SD10 8740   8.866  17.356   9.066
  611POPE  SD11 8741   9.752  16.543   9.446
  611POPE  SM12 8742   9.043  17.332   9.366
  611POPE  SM13 8743   9.701  16.620   9.759
  611POPE  SM14 8744   9.248  17.455   9.640
  611POPE  SM15 8745   9.679  16.631   9.851
  612POPE   HH1 8746  11.378   8.428   8.083
  612POPE   PH2 8747  11.109   8.618   8.023
  612POPE   GL3 8748  11.031   8.772   8.326
  612POPE   E14 8749  11.081   8.514   8.545
  612POPE   E25 8750  10.678   8.738   8.497
  612POPE   S16 8751  10.955   8.370   8.901
  612POPE   S17 8752  10.592   8.635   8.891
  612POPE   SD8 8753  10.932   8.049   9.066
  612POPE   SD9 8754  10.472   8.722   9.203
  612POPE  SD10 8755  10.901   7.898   9.377
  612POPE  SD11 8756  10.292   8.936   9.397
  612POPE  SM12 8757  10.779   7.927   9.712
  612POPE  SM13 8758  10.272   8.993   9.703
  612POPE  SM14 8759  10.661   8.101  10.007
  612POPE  SM15 8760  10.350   9.018   9.784
  613POPE   HH1 8761  13.127   5.278   8.016
  613POPE   PH2 8762  13.147   4.949   8.061
  613POPE   GL3 8763  13.252   4.979   8.378
  613POPE   E14 8764  13.585   4.978   8.361
  613POPE   E25 8765  13.284   4.805   8.652
  613POPE   S16 8766  13.873   4.954   8.604
  613POPE   S17 8767  13.502   4.835   8.997
  613POPE   SD8 8768  13.998   5.116   8.868
  613POPE   SD9 8769  13.529   4.969   9.274
  613POPE  SD10 8770  13.943   5.163   9.172
  613POPE  SD11 8771  13.644   5.172   9.516
  613POPE  SM12 8772  14.076   5.052   9.437
  613POPE  SM13 8773  13.776   5.433   9.684
  613POPE  SM14 8774  14.048   4.958   9.802
  613POPE  SM15 8775  13.819   5.470   9.781
  614POPE   HH1 8776   2.333  16.207   8.233
  614POPE   PH2 8777   2.648  16.207   8.326
  614POPE   GL3 8778   2.710  16.537   8.458
  614POPE   E14 8779   2.627  16.833   8.340
  614POPE   E25 8780   2.936  16.550   8.715
  614POPE   S16 8781   2.749  17.189   8.486
  614POPE   S17 8782   2.763  16.776   8.986
  614POPE   SD8 8783   2.856  17.329   8.769
  614POPE   SD9 8784   2.474  16.809   9.186
  614POPE  SD10 8785   2.894  17.365   9.090
  614POPE  SD11 8786   2.364  16.826   9.510
  614POPE  SM12 8787   2.908  17.230   9.387
  614POPE  SM13 8788   2.233  16.743   9.847
  614POPE  SM14 8789   2.735  17.131   9.701
  614POPE  SM15 8790   2.173  16.726   9.885
  615POPE   HH1 8791  12.865  14.243   7.764
  615POPE   PH2 8792  12.953  13.953   7.873
  615POPE   GL3 8793  12.781  14.001   8.182
  615POPE   E14 8794  12.965  14.062   8.449
  615POPE   E25 8795  12.467  14.210   8.300
  615POPE   S16 8796  12.818  13.973   8.816
  615POPE   S17 8797  12.227  14.367   8.578
  615POPE   SD8 8798  12.622  13.983   9.076
  615POPE   SD9 8799  12.080  14.459   8.872
  615POPE  SD10 8800  12.531  14.091   9.370
  615POPE  SD11 8801  12.115  14.538   9.198
  615POPE  SM12 8802  12.595  14.240   9.678
  615POPE  SM13 8803  12.175  14.505   9.541
  615POPE  SM14 8804  12.786  14.307   9.939
  615POPE  SM15 8805  12.201  14.530   9.646
  616POPE   HH1 8806   2.814  15.445   8.041
  616POPE   PH2 8807   2.760  15.125   8.038
  616POPE   GL3 8808   2.825  14.905   8.284
  616POPE   E14 8809   2.653  14.640   8.384
  616POPE   E25 8810   2.665  15.039   8.557
  616POPE   S16 8811   2.641  14.553   8.771
  616POPE   S17 8812   2.701  15.062   9.012
  616POPE   SD8 8813   2.440  14.545   9.012
  616POPE   SD9 8814   2.731  15.204   9.314
  616POPE  SD10 8815   2.380  14.572   9.347
  616POPE  SD11 8816   2.661  15.233   9.611
  616POPE  SM12 8817   2.537  14.724   9.592
  616POPE  SM13 8818   2.683  15.278   9.918
  616POPE  SM14 8819   2.473  14.824   9.950
  616POPE  SM15 8820   2.684  15.335   9.986
  617POPE   HH1 8821   6.351  11.298   8.241
  617POPE   PH2 8822   6.469  11.587   8.291
  617POPE   GL3 8823   6.227  11.672   8.503
  617POPE   E14 8824   6.050  11.403   8.477
  617POPE   E25 8825   6.450  11.728   8.769
  617POPE   S16 8826   6.148  11.036   8.648
  617POPE   S17 8827   6.380  11.788   9.184
  617POPE   SD8 8828   6.247  10.903   8.939
  617POPE   SD9 8829   6.396  11.827   9.503
  617POPE  SD10 8830   6.228  10.922   9.267
  617POPE  SD11 8831   6.534  11.790   9.803
  617POPE  SM12 8832   6.173  11.041   9.556
  617POPE  SM13 8833   6.791  11.706   9.897
  617POPE  SM14 8834   6.199  11.087   9.882
  617POPE  SM15 8835   6.799  11.663   9.981
  618POPE   HH1 8836  15.969   1.748   7.941
  618POPE   PH2 8837  16.100   2.018   8.017
  618POPE   GL3 8838  15.915   2.158   8.258
  618POPE   E14 8839  15.656   2.093   8.429
  618POPE   E25 8840  16.095   2.405   8.438
  618POPE   S16 8841  15.571   2.231   8.814
  618POPE   S17 8842  16.142   2.434   8.838
  618POPE   SD8 8843  15.781   2.295   9.095
  618POPE   SD9 8844  16.056   2.666   9.097
  618POPE  SD10 8845  15.901   2.158   9.351
  618POPE  SD11 8846  15.882   2.661   9.406
  618POPE  SM12 8847  15.888   2.145   9.684
  618POPE  SM13 8848  15.917   2.619   9.727
  618POPE  SM14 8849  15.734   2.228   9.953
  618POPE  SM15 8850  15.892   2.596   9.804
  619POPE   HH1 8851   5.691  15.394   8.305
  619POPE   PH2 8852   5.906  15.647   8.271
  619POPE   GL3 8853   6.104  15.757   8.536
  619POPE   E14 8854   6.386  15.594   8.602
  619POPE   E25 8855   6.083  16.017   8.755
  619POPE   S16 8856   6.340  15.322   8.915
  619POPE   S17 8857   6.203  16.010   9.123
  619POPE   SD8 8858   6.182  15.348   9.172
  619POPE   SD9 8859   5.971  15.922   9.326
  619POPE  SD10 8860   6.109  15.540   9.442
  619POPE  SD11 8861   5.841  15.907   9.661
  619POPE  SM12 8862   6.197  15.688   9.707
  619POPE  SM13 8863   5.620  15.744   9.892
  619POPE  SM14 8864   6.270  16.026   9.714
  619POPE  SM15 8865   5.570  15.660   9.930
  620POPE   HH1 8866  17.595  11.081   8.291
  620POPE   PH2 8867  17.605  11.180   8.597
  620POPE   GL3 8868  17.395  11.434   8.670
  620POPE   E14 8869  17.460  11.741   8.576
  620POPE   E25 8870  17.362  11.527   8.986
  620POPE   S16 8871  17.657  11.983   8.816
  620POPE   S17 8872  17.473  11.280   9.198
  620POPE   SD8 8873  17.587  12.229   9.050
  620POPE   SD9 8874  17.674  11.105   9.387
  620POPE  SD10 8875  17.613  12.403   9.326
  620POPE  SD11 8876  17.634  10.894   9.656
  620POPE  SM12 8877  17.699  12.429   9.666
  620POPE  SM13 8878  17.486  10.754   9.944
  620POPE  SM14 8879  17.584  12.248   9.939
  620POPE  SM15 8880  17.486  10.708  10.020
  621POPE   HH1 8881  14.180  10.625   8.101
  621POPE   PH2 8882  14.298  10.355   7.998
  621POPE   GL3 8883  14.359  10.193   8.293
  621POPE   E14 8884  14.263   9.870   8.295
  621POPE   E25 8885  14.064  10.308   8.489
  621POPE   S16 8886  14.083   9.564   8.486
  621POPE   S17 8887  13.981  10.570   8.766
[truncated: 378,797 more chars]
