# Supplementary material for: Refining amino acid hydrophobicity for dynamics simulation of membrane proteins
Source: PeerJ. 2018 Jan 10;6:e4230. doi: 10.7717/peerj.4230 (PMC5767086; doi:10.7717/peerj.4230)
Supplement: Supplemental Information 1 — Version 2.4 of the CgProt force field is included as a tar.gz archive. The package includes parameter text files, Python scripts, and equilibrated bilayer coordinates needed for simulations with the free Gromacs software package. [file peerj-06-4230-s001.tgz › cgprot24/mb/popcpope.gro]

K2L24K2 helix in 574POPC:574POPE bilayer (59.7 Ang^2/lipid)
17304
   29POPE   HH1    1  13.260   5.838  11.750  0.2186 -0.5167 -0.0670
   29POPE   PH2    2  13.585   5.860  11.823  0.1797  0.1038 -0.0315
   29POPE   GL3    3  13.846   5.959  11.601 -0.0816 -0.0620  0.0167
   29POPE   E14    4  13.735   6.045  11.290 -0.2998  0.0446  0.0454
   29POPE   E25    5  14.174   5.759  11.601  0.0150 -0.2544  0.1101
   29POPE   S16    6  13.482   6.195  11.024  0.1648 -0.5060 -0.3627
   29POPE   S17    7  14.373   5.617  11.295 -0.0318  0.0669  0.2736
   29POPE   SD8    8  13.184   6.068  10.878  0.4185 -0.7566 -0.2319
   29POPE   SD9    9  14.601   5.639  11.017  0.1607 -0.3782  0.4592
   29POPE  SD10   10  13.040   5.898  10.639  0.0168 -0.4768  0.2187
   29POPE  SD11   11  14.700   5.841  10.733  0.3321  0.0721 -0.1649
   29POPE  SM12   12  12.937   5.715  10.389  0.0061 -0.0814 -0.1708
   29POPE  SM13   13  14.676   6.153  10.597  0.4011  0.2180  0.0600
   29POPE  SM14   14  12.900   5.487  10.125 -0.0675  0.2638  0.2734
   29POPE  SM15   15  14.670   6.239  10.611 -0.0510  0.2283 -0.0594
   30POPE   HH1   16  11.149  16.228  11.658  0.0484 -0.1059  0.0754
   30POPE   PH2   17  10.919  16.305  11.868 -0.0423 -0.1033 -0.1757
   30POPE   GL3   18  10.743  16.587  11.840  0.2439 -0.0219  0.0343
   30POPE   E14   19  10.596  16.525  11.547  0.1617 -0.1516  0.2268
   30POPE   E25   20  10.797  16.916  11.789 -0.3378  0.0864 -0.3322
   30POPE   S16   21  10.538  16.231  11.359  0.3141 -0.1629  0.0408
   30POPE   S17   22  10.773  16.949  11.320  0.0315 -0.3578 -0.4066
   30POPE   SD8   23  10.580  16.060  11.042 -0.1328  0.1159 -0.1656
   30POPE   SD9   24  10.690  17.162  11.099 -0.1698  0.0583  0.0558
   30POPE  SD10   25  10.579  16.079  10.708  0.2056 -0.0844 -0.2579
   30POPE  SD11   26  10.589  17.227  10.785 -0.3351  0.0617  0.2889
   30POPE  SM12   27  10.494  16.154  10.396  0.0925  0.2472  0.1172
   30POPE  SM13   28  10.523  17.164  10.453 -0.0286 -0.0007 -0.1502
   30POPE  SM14   29  10.242  16.101  10.207 -0.0811 -0.0039 -0.1475
   30POPE  SM15   30  10.475  17.206  10.363 -0.0481 -0.1119 -0.0060
   31POPE   HH1   31  11.977   0.254  11.762 -0.0019  0.1565  0.1852
   31POPE   PH2   32  12.292   0.303  11.764  0.0881 -0.0753  0.1701
   31POPE   GL3   33  12.396   0.457  11.470  0.0484 -0.0741  0.0865
   31POPE   E14   34  12.373   0.805  11.497  0.0534 -0.1047  0.0535
   31POPE   E25   35  12.601   0.192  11.354  0.1427 -0.2511  0.0330
   31POPE   S16   36  12.322   0.881  11.074  0.3891  0.0506 -0.0236
   31POPE   S17   37  12.888   0.054  11.054 -0.1225  0.1987 -0.1557
   31POPE   SD8   38  12.210   0.956  10.810 -0.5863 -0.0663 -0.0828
   31POPE   SD9   39  13.005  -0.198  10.913  0.3719 -0.2685 -0.0349
   31POPE  SD10   40  12.377   0.978  10.526 -0.2167  0.0436 -0.2478
   31POPE  SD11   41  13.131  -0.459  10.750  0.1434  0.0360 -0.1485
   31POPE  SM12   42  12.540   1.134  10.319 -0.2163 -0.1997 -0.0588
   31POPE  SM13   43  13.382  -0.490  10.530 -0.2651  0.1969 -0.0964
   31POPE  SM14   44  12.722   1.397  10.320 -0.0034 -0.2943 -0.1736
   31POPE  SM15   45  13.386  -0.533  10.439 -0.1011  0.1845  0.2657
   32POPE   HH1   46   8.701   4.035  12.035  0.3298 -0.1001 -0.2506
   32POPE   PH2   47   8.385   3.910  11.980  0.0708  0.2039  0.3454
   32POPE   GL3   48   8.318   4.012  11.653 -0.0509  0.2970 -0.3699
   32POPE   E14   49   8.614   3.994  11.483 -0.1181 -0.1631  0.0459
   32POPE   E25   50   8.203   4.284  11.483  0.2249  0.1900 -0.1348
   32POPE   S16   51   8.898   3.955  11.188 -0.2335  0.2962  0.3080
   32POPE   S17   52   8.362   4.527  11.245 -0.0971  0.2722  0.0192
   32POPE   SD8   53   9.162   4.009  10.951  0.1175 -0.0675  0.2356
   32POPE   SD9   54   8.393   4.668  10.949 -0.2337 -0.0999  0.1104
   32POPE  SD10   55   9.281   3.844  10.686  0.0967 -0.1043  0.1121
   32POPE  SD11   56   8.305   4.911  10.740  0.1337  0.0921 -0.1884
   32POPE  SM12   57   9.202   3.736  10.377  0.3426 -0.1446  0.4166
   32POPE  SM13   58   8.243   4.997  10.434 -0.1120 -0.0900  0.1451
   32POPE  SM14   59   9.103   3.765  10.052  0.1324 -0.3431  0.4086
   32POPE  SM15   60   8.237   5.043  10.358  0.1417  0.2022 -0.0193
   33POPE   HH1   61  12.042   2.369  11.807 -0.3681 -0.2242  0.1354
   33POPE   PH2   62  11.800   2.515  11.664 -0.0954 -0.1392 -0.2368
   33POPE   GL3   63  11.879   2.842  11.636  0.0988  0.1740 -0.2229
   33POPE   E14   64  12.167   2.991  11.710 -0.1293 -0.3427 -0.0109
   33POPE   E25   65  11.932   2.945  11.286  0.0584 -0.3972 -0.3869
   33POPE   S16   66  12.520   2.921  11.514  0.0813 -0.0385  0.6130
   33POPE   S17   67  11.594   2.973  11.094 -0.0435 -0.2457  0.0516
   33POPE   SD8   68  12.669   2.798  11.247  0.1915 -0.0950  0.2431
   33POPE   SD9   69  11.336   2.747  10.994 -0.0504  0.1586 -0.2853
   33POPE  SD10   70  12.668   2.761  10.929 -0.3708 -0.2978 -0.1295
   33POPE  SD11   71  11.301   2.486  10.830 -0.2480  0.0139  0.1184
   33POPE  SM12   72  12.465   2.760  10.665  0.1099 -0.0664  0.1316
   33POPE  SM13   73  11.376   2.339  10.538 -0.0725 -0.2495 -0.2546
   33POPE  SM14   74  12.548   2.635  10.332 -0.0950  0.1724  0.3250
   33POPE  SM15   75  11.465   2.354  10.476 -0.0774 -0.1753 -0.2427
   34POPE   HH1   76   2.284   2.416  12.074  0.1904  0.2389 -0.1333
   34POPE   PH2   77   2.597   2.513  12.101  0.2242  0.2170 -0.1695
   34POPE   GL3   78   2.724   2.521  11.792 -0.1600 -0.0265  0.0480
   34POPE   E14   79   3.006   2.700  11.717  0.3755  0.1591 -0.2108
   34POPE   E25   80   2.644   2.251  11.567  0.0549 -0.2880  0.1111
   34POPE   S16   81   3.202   2.543  11.354 -0.0350 -0.1987 -0.1677
   34POPE   S17   82   2.681   2.169  11.189 -0.3106  0.2733 -0.0535
   34POPE   SD8   83   3.145   2.475  11.052  0.0255  0.0384  0.0857
   34POPE   SD9   84   2.879   2.034  10.976  0.0356  0.1149 -0.0950
   34POPE  SD10   85   3.154   2.549  10.724  0.0371  0.3011 -0.0898
   34POPE  SD11   86   2.961   1.944  10.671  0.1890  0.4224 -0.1708
   34POPE  SM12   87   3.238   2.772  10.479 -0.1347  0.3228 -0.2069
   34POPE  SM13   88   2.981   2.054  10.333  0.3822 -0.0227 -0.1254
   34POPE  SM14   89   3.404   2.957  10.292  0.6882  0.1273  0.0493
   34POPE  SM15   90   3.010   2.101  10.216  0.0858 -0.2102 -0.0192
   35POPE   HH1   91   8.600   0.294  11.771  0.1278 -0.1370  0.3385
   35POPE   PH2   92   8.508   0.585  11.883  0.2668 -0.1054  0.1174
   35POPE   GL3   93   8.473   0.775  11.576  0.0895 -0.2724  0.0102
   35POPE   E14   94   8.753   0.891  11.424 -0.0565 -0.2447  0.2357
   35POPE   E25   95   8.285   0.681  11.286  0.1841  0.2277 -0.0734
   35POPE   S16   96   8.887   0.733  11.106 -0.2289  0.1719  0.2265
   35POPE   S17   97   8.436   0.812  10.983  0.2871 -0.0825 -0.3453
   35POPE   SD8   98   8.998   0.673  10.816  0.1741 -0.1454  0.3296
   35POPE   SD9   99   8.658   0.975  10.832 -0.0500 -0.2560  0.3751
   35POPE  SD10  100   9.101   0.690  10.497  0.1179 -0.1077  0.0656
   35POPE  SD11  101   8.876   1.155  10.663 -0.0340 -0.0686 -0.2611
   35POPE  SM12  102   9.050   0.830  10.222  0.4826 -0.0104  0.1312
   35POPE  SM13  103   9.019   1.359  10.434  0.0526 -0.0905 -0.3407
   35POPE  SM14  104   8.805   0.904   9.990 -0.2382  0.0320  0.0002
   35POPE  SM15  105   9.049   1.395  10.356  0.3275 -0.0081 -0.1076
   36POPE   HH1  106   2.288   0.456  12.062 -0.0499 -0.0464  0.5264
   36POPE   PH2  107   2.622   0.397  12.071 -0.0017  0.2061 -0.1567
   36POPE   GL3  108   2.690   0.578  11.771  0.0052  0.0388  0.0861
   36POPE   E14  109   2.515   0.847  11.677 -0.1330 -0.2931 -0.2039
   36POPE   E25  110   2.757   0.449  11.481 -0.2439  0.0822  0.0307
   36POPE   S16  111   2.473   1.107  11.362 -0.2628 -0.3993 -0.1386
   36POPE   S17  112   2.560   0.557  11.198 -0.0834 -0.0302 -0.3311
   36POPE   SD8  113   2.267   1.303  11.219  0.1998 -0.2411 -0.0264
   36POPE   SD9  114   2.304   0.504  10.990 -0.0230 -0.3214 -0.2606
   36POPE  SD10  115   2.045   1.343  10.990 -0.1514 -0.0226  0.1527
   36POPE  SD11  116   2.125   0.388  10.762  0.3030  0.2686 -0.0294
   36POPE  SM12  117   1.950   1.235  10.691 -0.0478 -0.2840 -0.0480
   36POPE  SM13  118   2.003   0.319  10.473  0.0813  0.2470 -0.1366
   36POPE  SM14  119   2.135   1.158  10.434  0.8206 -0.4081  0.0933
   36POPE  SM15  120   1.960   0.342  10.396 -0.1384 -0.4458  0.0389
   37POPE   HH1  121  14.159   3.336  11.839 -0.1653  0.3384  0.3583
   37POPE   PH2  122  14.350   3.453  11.598  0.1194  0.1068  0.0316
   37POPE   GL3  123  14.352   3.798  11.661  0.0933  0.1022 -0.0929
   37POPE   E14  124  14.657   3.880  11.767  0.1627  0.0834  0.1400
   37POPE   E25  125  14.101   4.007  11.493  0.0516  0.0055  0.1318
   37POPE   S16  126  14.993   3.823  11.465 -0.4149  0.0538  0.0065
   37POPE   S17  127  14.109   4.278  11.208 -0.2309  0.5606  0.1065
   37POPE   SD8  128  15.202   3.773  11.216  0.2190  0.0561 -0.1019
   37POPE   SD9  129  14.205   4.305  10.898  0.3017 -0.2085  0.0099
   37POPE  SD10  130  15.246   3.724  10.892  0.0245 -0.2523 -0.1885
   37POPE  SD11  131  14.278   4.305  10.597  0.0466  0.1532 -0.0079
   37POPE  SM12  132  15.092   3.865  10.641  0.1663  0.1972  0.1963
   37POPE  SM13  133  14.400   4.470  10.354 -0.0880 -0.0023  0.4858
   37POPE  SM14  134  14.966   4.046  10.417 -0.0860 -0.1451  0.0136
   37POPE  SM15  135  14.345   4.478  10.253  0.3320  0.0210  0.2529
   38POPE   HH1  136   2.372  13.107  11.582 -0.2506  0.3033 -0.3719
   38POPE   PH2  137   2.220  13.358  11.451  0.1492 -0.2323 -0.0207
   38POPE   GL3  138   2.115  13.275  11.116 -0.1551  0.0107 -0.2821
   38POPE   E14  139   2.006  13.003  10.983 -0.1104 -0.1678  0.3006
   38POPE   E25  140   2.385  13.197  10.917  0.0257 -0.4787 -0.0782
   38POPE   S16  141   1.726  12.868  10.743  0.0484  0.2525 -0.1281
   38POPE   S17  142   2.374  13.392  10.556 -0.1251 -0.0587  0.1945
   38POPE   SD8  143   1.721  12.596  10.503  0.1838  0.1133  0.3922
   38POPE   SD9  144   2.212  13.661  10.400 -0.2163 -0.0648 -0.2496
   38POPE  SD10  145   1.794  12.639  10.160 -0.2879 -0.1026 -0.2077
   38POPE  SD11  146   2.020  13.892  10.245  0.4298  0.3100  0.4014
   38POPE  SM12  147   1.813  12.912  10.021 -0.1152 -0.0916  0.2876
   38POPE  SM13  148   1.794  14.005  10.080  0.1880  0.1968 -0.1390
   38POPE  SM14  149   1.620  13.202   9.964 -0.0399 -0.2956  0.1842
   38POPE  SM15  150   1.753  14.061  10.036  0.2621 -0.1283  0.0329
   39POPE   HH1  151   1.348  17.403  11.800 -0.2327 -0.2275 -0.0041
   39POPE   PH2  152   1.419  17.721  11.809 -0.1019 -0.2867 -0.0004
   39POPE   GL3  153   1.506  17.879  11.493  0.2174  0.1362  0.3093
   39POPE   E14  154   1.715  17.793  11.282  0.2460 -0.1620  0.0762
   39POPE   E25  155   1.433  18.236  11.500 -0.0501  0.1371  0.0907
   39POPE   S16  156   1.916  17.505  11.205 -0.3990  0.1494 -0.1191
   39POPE   S17  157   1.469  18.494  11.198 -0.4621  0.1255  0.3229
   39POPE   SD8  158   1.936  17.294  10.964  0.1126 -0.2671 -0.4162
   39POPE   SD9  159   1.306  18.637  10.953 -0.1641  0.0731  0.1489
   39POPE  SD10  160   1.965  17.188  10.618 -0.0857 -0.5555  0.0949
   39POPE  SD11  161   1.242  18.817  10.670 -0.1285 -0.0139 -0.0443
   39POPE  SM12  162   1.767  17.257  10.354 -0.0731  0.0163 -0.0918
   39POPE  SM13  163   1.288  18.912  10.375 -0.2648 -0.0647  0.2585
   39POPE  SM14  164   1.800  17.366  10.023  0.0675 -0.1250 -0.3443
   39POPE  SM15  165   1.350  18.880  10.318  0.1279  0.1917 -0.3349
   40POPE   HH1  166   4.792  14.035  11.789 -0.3429  0.4759  0.2837
   40POPE   PH2  167   4.612  13.790  11.781  0.0534 -0.0542 -0.0418
   40POPE   GL3  168   4.535  13.682  11.459 -0.1823  0.3857 -0.0373
   40POPE   E14  169   4.362  13.792  11.194  0.2602  0.0549 -0.1074
   40POPE   E25  170   4.528  13.321  11.467 -0.1692 -0.1469  0.3099
   40POPE   S16  171   4.447  13.584  10.859 -0.6462 -0.1110 -0.2300
   40POPE   S17  172   4.495  13.075  11.174  0.0053 -0.3658  0.2948
   40POPE   SD8  173   4.664  13.728  10.635 -0.2523  0.3319  0.2314
   40POPE   SD9  174   4.588  13.028  10.880  0.2510 -0.2644  0.3458
   40POPE  SD10  175   4.694  13.853  10.325 -0.3862 -0.1216  0.2885
   40POPE  SD11  176   4.538  12.978  10.535  0.2157  0.1099 -0.4071
   40POPE  SM12  177   4.461  13.843  10.070 -0.3014 -0.0609  0.3322
   40POPE  SM13  178   4.670  12.766  10.316 -0.2041 -0.1907  0.0396
   40POPE  SM14  179   4.346  13.837   9.793  0.4707  0.3940 -0.0539
   40POPE  SM15  180   4.666  12.777  10.227  0.0469  0.1270 -0.0448
   41POPE   HH1  181   3.719   2.072  12.119  0.2512 -0.1847 -0.2178
   41POPE   PH2  182   4.035   2.125  12.115 -0.1413 -0.0302 -0.0277
   41POPE   GL3  183   4.190   1.860  11.914 -0.0416 -0.0459 -0.1594
   41POPE   E14  184   4.138   1.545  11.965 -0.1291 -0.0465  0.0007
   41POPE   E25  185   4.387   1.945  11.648 -0.1036  0.2996 -0.1873
   41POPE   S16  186   4.122   1.311  11.639  0.1543  0.3695  0.4395
   41POPE   S17  187   4.480   2.055  11.209 -0.1183 -0.1497 -0.2336
   41POPE   SD8  188   3.970   1.049  11.425 -0.1091 -0.0660  0.3654
   41POPE   SD9  189   4.471   2.254  10.915 -0.2039 -0.2114 -0.0064
   41POPE  SD10  190   3.696   1.092  11.247  0.4284  0.0369 -0.1312
   41POPE  SD11  191   4.530   2.367  10.627  0.2424 -0.3881 -0.1897
   41POPE  SM12  192   3.617   1.102  10.931 -0.2104 -0.2939 -0.6435
   41POPE  SM13  193   4.386   2.481  10.352  0.6245 -0.2361 -0.1279
   41POPE  SM14  194   3.716   1.078  10.592 -0.0029 -0.5100 -0.5633
   41POPE  SM15  195   4.337   2.461  10.299  0.0326  0.2861  0.4676
   42POPE   HH1  196   3.240   9.538  11.736 -0.2700  0.3784 -0.1427
   42POPE   PH2  197   2.912   9.508  11.703  0.0394  0.1543  0.0642
   42POPE   GL3  198   2.880   9.623  11.399  0.1070 -0.0067  0.0905
   42POPE   E14  199   2.611   9.531  11.237 -0.1348  0.1854 -0.0030
   42POPE   E25  200   3.186   9.617  11.260 -0.1151 -0.0439 -0.0146
   42POPE   S16  201   2.459   9.363  10.894  0.2438 -0.0992  0.0607
   42POPE   S17  202   3.334   9.628  10.862 -0.2007 -0.0643  0.0742
   42POPE   SD8  203   2.381   9.115  10.709 -0.2607 -0.1335  0.3356
   42POPE   SD9  204   3.474   9.854  10.663  0.3271  0.4328 -0.0116
   42POPE  SD10  205   2.295   9.026  10.405 -0.0723  0.0044  0.2831
   42POPE  SD11  206   3.492  10.020  10.361 -0.0389 -0.1030  0.0386
   42POPE  SM12  207   2.200   9.004  10.073 -0.3214 -0.0217  0.2239
   42POPE  SM13  208   3.483  10.338  10.345  0.2304  0.2768 -0.1755
   42POPE  SM14  209   1.925   9.098   9.915  0.4782  0.3338 -0.3283
   42POPE  SM15  210   3.442  10.448  10.309 -0.0402 -0.2237  0.0154
   43POPE   HH1  211   3.848  16.518  11.886 -0.2016 -0.0105  0.1250
   43POPE   PH2  212   3.911  16.240  11.705 -0.0126  0.0825  0.0790
   43POPE   GL3  213   4.078  16.298  11.389  0.0355 -0.1023 -0.3227
   43POPE   E14  214   4.374  16.436  11.365  0.1921  0.0071 -0.0064
   43POPE   E25  215   3.887  15.987  11.306 -0.1257  0.1354 -0.0541
   43POPE   S16  216   4.451  16.497  11.024  0.1242 -0.0685  0.0975
   43POPE   S17  217   3.714  15.927  10.935  0.1459 -0.0913  0.1097
   43POPE   SD8  218   4.541  16.341  10.738 -0.0319  0.2548 -0.1981
   43POPE   SD9  219   3.603  15.969  10.598 -0.4385  0.0143  0.2452
   43POPE  SD10  220   4.422  16.339  10.431 -0.0952 -0.0500 -0.1207
   43POPE  SD11  221   3.586  16.145  10.318 -0.2766  0.1874  0.0094
   43POPE  SM12  222   4.448  16.378  10.104 -0.0862  0.3447 -0.0342
   43POPE  SM13  223   3.536  16.184   9.980  0.0757  0.1099  0.0439
   43POPE  SM14  224   4.688  16.314   9.868 -0.0538  0.1662  0.0697
   43POPE  SM15  225   3.561  16.138   9.882 -0.0698  0.1650  0.1562
   44POPE   HH1  226  17.879  -0.063  12.203 -0.0236 -0.1109 -0.1819
   44POPE   PH2  227  18.201  -0.014  12.142  0.3001  0.0852  0.1285
   44POPE   GL3  228  18.375   0.172  11.910 -0.2131  0.4595 -0.2976
   44POPE   E14  229  18.656   0.079  11.788 -0.6657 -0.3805  0.2430
   44POPE   E25  230  18.087   0.290  11.734  0.0056  0.1405 -0.1957
   44POPE   S16  231  18.729   0.007  11.446  0.2445  0.0528 -0.1405
   44POPE   S17  232  18.108   0.182  11.319 -0.0275 -0.2872 -0.0111
   44POPE   SD8  233  18.555   0.038  11.139 -0.0611 -0.3327  0.0842
   44POPE   SD9  234  17.875   0.094  11.090 -0.4388  0.2756 -0.1603
   44POPE  SD10  235  18.613   0.204  10.855  0.0799  0.0711  0.4503
   44POPE  SD11  236  17.690  -0.026  10.840 -0.4225  0.1405 -0.1308
   44POPE  SM12  237  18.764   0.426  10.636 -0.2812 -0.1629  0.1710
   44POPE  SM13  238  17.560  -0.029  10.545 -0.3288 -0.1454  0.0276
   44POPE  SM14  239  18.692   0.663  10.417  0.4030  0.0476  0.1763
   44POPE  SM15  240  17.490  -0.048  10.507 -0.1104  0.0999  0.0485
   45POPE   HH1  241   8.355  11.009  11.965  0.0259  0.1104 -0.2304
   45POPE   PH2  242   8.526  11.155  11.731  0.1080  0.0540 -0.0699
   45POPE   GL3  243   8.407  11.274  11.434 -0.0029  0.3109 -0.2427
   45POPE   E14  244   8.450  11.075  11.160  0.0389 -0.1356  0.3474
   45POPE   E25  245   8.062  11.472  11.455  0.1875  0.1209  0.1292
   45POPE   S16  246   8.698  11.121  10.873  0.0559  0.0647 -0.0671
   45POPE   S17  247   7.744  11.471  11.155 -0.2007 -0.0645  0.0246
   45POPE   SD8  248   8.767  11.037  10.528  0.2075  0.2630 -0.2792
   45POPE   SD9  249   7.745  11.563  10.802 -0.2439  0.3551 -0.0282
   45POPE  SD10  250   8.736  10.799  10.311 -0.3635  0.1772  0.2020
   45POPE  SD11  251   7.809  11.553  10.470 -0.0406  0.1152  0.0412
   45POPE  SM12  252   8.530  10.563  10.170 -0.1257  0.3527  0.0994
   45POPE  SM13  253   7.895  11.594  10.163  0.0628  0.0397 -0.2697
   45POPE  SM14  254   8.348  10.275  10.092 -0.3511  0.1825 -0.1613
   45POPE  SM15  255   7.880  11.565  10.078  0.1505  0.1656  0.3603
   46POPE   HH1  256  17.152  18.192  12.148 -0.3928  0.0808  0.2569
   46POPE   PH2  257  17.450  18.330  12.104  0.2792  0.0207 -0.1747
   46POPE   GL3  258  17.444  18.364  11.762  0.3283 -0.2879 -0.2928
   46POPE   E14  259  17.286  18.105  11.633  0.0762  0.3181  0.1047
   46POPE   E25  260  17.176  18.596  11.639  0.0991 -0.0937 -0.1501
   46POPE   S16  261  16.992  18.007  11.396 -0.1464  0.0729  0.1931
   46POPE   S17  262  17.078  18.980  11.480 -0.0278  0.1184  0.1751
   46POPE   SD8  263  16.686  17.967  11.260  0.5671 -0.2786 -0.2734
   46POPE   SD9  264  17.022  19.026  11.163  0.2449 -0.3496  0.2284
   46POPE  SD10  265  16.423  18.102  11.083  0.0476  0.0913 -0.1118
   46POPE  SD11  266  17.092  19.159  10.865 -0.3374  0.2559  0.0212
   46POPE  SM12  267  16.346  18.090  10.778 -0.3948  0.0848 -0.0649
   46POPE  SM13  268  17.202  19.244  10.550 -0.0043  0.1191 -0.2526
   46POPE  SM14  269  16.399  18.239  10.474  0.1644 -0.0332 -0.4236
   46POPE  SM15  270  17.249  19.301  10.465 -0.0210  0.2948 -0.0073
   47POPE   HH1  271   4.219   1.494  12.417 -0.0051  0.2014 -0.0558
   47POPE   PH2  272   4.076   1.196  12.392 -0.0643 -0.0748  0.0748
   47POPE   GL3  273   3.961   1.139  12.069  0.1041  0.0440 -0.0902
   47POPE   E14  274   4.210   1.007  11.898  0.0860 -0.1219 -0.0011
   47POPE   E25  275   3.585   1.101  11.958 -0.1511  0.1727  0.1146
   47POPE   S16  276   4.482   1.041  11.584  0.0622 -0.4691 -0.2354
   47POPE   S17  277   3.376   1.095  11.585 -0.0557  0.0461  0.0851
   47POPE   SD8  278   4.644   1.078  11.285 -0.1705  0.2562 -0.1437
   47POPE   SD9  279   3.245   1.233  11.306  0.1567  0.0595  0.1296
   47POPE  SD10  280   4.738   1.018  10.983 -0.1740 -0.0696  0.2299
   47POPE  SD11  281   3.153   1.222  10.993 -0.0717  0.1423  0.2295
   47POPE  SM12  282   4.738   0.910  10.657  0.0288  0.3133 -0.1925
   47POPE  SM13  283   3.120   1.151  10.691 -0.2363  0.1661  0.0048
   47POPE  SM14  284   4.544   0.953  10.393  0.1581  0.0805 -0.4079
   47POPE  SM15  285   3.069   1.123  10.653  0.0525  0.4150 -0.0756
   48POPE   HH1  286   0.239   7.707  11.986 -0.5564 -0.4797 -0.1740
   48POPE   PH2  287   0.520   7.609  12.139 -0.1416 -0.1776  0.1393
   48POPE   GL3  288   0.747   7.378  11.979  0.0133  0.1728 -0.1256
   48POPE   E14  289   0.778   7.057  12.031  0.0484 -0.0269 -0.0886
   48POPE   E25  290   0.922   7.582  11.771  0.0315 -0.0298  0.2534
   48POPE   S16  291   0.813   6.734  11.796  0.1443  0.0992  0.1357
   48POPE   S17  292   1.074   7.572  11.386  0.0341 -0.4349  0.1464
   48POPE   SD8  293   0.686   6.443  11.646 -0.0541  0.5938  0.3014
   48POPE   SD9  294   1.267   7.653  11.113 -0.1162  0.1198 -0.0502
   48POPE  SD10  295   0.703   6.174  11.436  0.0459 -0.1415  0.1950
   48POPE  SD11  296   1.299   7.599  10.737 -0.0772  0.2705 -0.3146
   48POPE  SM12  297   0.742   6.228  11.094  0.1781  0.0601 -0.0358
   48POPE  SM13  298   1.214   7.320  10.536  0.3885  0.3305  0.1940
   48POPE  SM14  299   0.829   6.264  10.740 -0.2529 -0.1333 -0.2242
   48POPE  SM15  300   1.262   7.238  10.536 -0.0337 -0.0740  0.1794
   49POPE   HH1  301   3.361  11.375  11.731  0.0923 -0.0587  0.3530
   49POPE   PH2  302   3.088  11.167  11.771  0.2995  0.0198 -0.1876
   49POPE   GL3  303   3.065  10.989  11.490  0.2372 -0.0044 -0.1188
   49POPE   E14  304   3.354  10.979  11.333  0.1368 -0.3584  0.1456
   49POPE   E25  305   2.802  10.891  11.219 -0.2964 -0.0843 -0.0482
   49POPE   S16  306   3.489  10.856  11.008  0.1102 -0.1316  0.0643
   49POPE   S17  307   2.744  11.149  10.934  0.0200 -0.0923 -0.0211
   49POPE   SD8  308   3.700  10.672  10.816  0.2930  0.1125  0.0340
   49POPE   SD9  309   2.752  11.411  10.714 -0.2503  0.2010  0.0038
   49POPE  SD10  310   3.856  10.650  10.512 -0.0275 -0.4038  0.2017
   49POPE  SD11  311   2.711  11.476  10.410  0.4266  0.0595 -0.0102
   49POPE  SM12  312   3.882  10.688  10.168  0.1341 -0.1438  0.3851
   49POPE  SM13  313   2.597  11.381  10.106  0.4368 -0.1522 -0.3457
   49POPE  SM14  314   3.801  10.740   9.842  0.1448 -0.0965  0.0375
   49POPE  SM15  315   2.571  11.365  10.025 -0.0921  0.3468 -0.2299
   50POPE   HH1  316   9.040   5.296  12.045  0.3017 -0.0360  0.3762
   50POPE   PH2  317   8.924   4.996  12.106  0.2012 -0.2077  0.0269
   50POPE   GL3  318   9.223   4.836  12.028 -0.0372 -0.0694  0.0525
   50POPE   E14  319   9.417   5.084  11.980 -0.2674  0.3731 -0.2155
   50POPE   E25  320   9.153   4.632  11.702 -0.0034  0.1020  0.1129
   50POPE   S16  321   9.621   4.971  11.615 -0.0998  0.0362 -0.3750
   50POPE   S17  322   9.334   4.676  11.351  0.1827  0.1148  0.3095
   50POPE   SD8  323   9.747   4.856  11.340  0.2613 -0.0517 -0.0652
   50POPE   SD9  324   9.374   4.449  11.077 -0.0839 -0.0751 -0.2453
   50POPE  SD10  325   9.912   4.930  11.074  0.4074  0.2094 -0.1709
   50POPE  SD11  326   9.406   4.377  10.761 -0.1125  0.1278  0.1952
   50POPE  SM12  327   9.939   4.913  10.703  0.2270 -0.2802 -0.5129
   50POPE  SM13  328   9.235   4.309  10.483 -0.1217 -0.1942 -0.1309
   50POPE  SM14  329  10.046   4.881  10.391 -0.1749 -0.2106 -0.3441
   50POPE  SM15  330   9.209   4.232  10.408 -0.2331 -0.2068 -0.3460
   51POPE   HH1  331  11.090   2.109  12.046  0.2218  0.1430 -0.3279
   51POPE   PH2  332  11.401   2.165  12.052  0.1026 -0.2016 -0.1835
   51POPE   GL3  333  11.518   2.128  11.757 -0.2525  0.2880  0.3743
   51POPE   E14  334  11.794   2.096  11.564 -0.0359 -0.0765  0.0488
   51POPE   E25  335  11.272   2.050  11.493 -0.2638 -0.0144 -0.0560
   51POPE   S16  336  11.790   1.798  11.313 -0.1453 -0.1004  0.0856
   51POPE   S17  337  11.309   1.778  11.212  0.1129  0.1307 -0.2835
   51POPE   SD8  338  12.112   1.790  11.278  0.2010 -0.2482 -0.0036
   51POPE   SD9  339  11.493   1.462  11.113 -0.0664  0.2307  0.0477
   51POPE  SD10  340  12.288   1.673  11.046 -0.1232 -0.3082  0.5201
   51POPE  SD11  341  11.663   1.303  10.878  0.3292 -0.1750  0.1391
   51POPE  SM12  342  12.386   1.490  10.816  0.2724 -0.1917 -0.2275
   51POPE  SM13  343  11.642   1.272  10.580  0.0690 -0.0235  0.1711
   51POPE  SM14  344  12.241   1.412  10.535 -0.1579  0.2785  0.3362
   51POPE  SM15  345  11.707   1.275  10.502  0.6119 -0.1995 -0.1969
   52POPE   HH1  346   4.535   6.604  11.922 -0.0353  0.0025  0.1570
   52POPE   PH2  347   4.853   6.621  11.849 -0.0166  0.1141  0.0051
   52POPE   GL3  348   4.842   6.487  11.542 -0.1528 -0.0448  0.3704
   52POPE   E14  349   4.555   6.386  11.413 -0.2979 -0.0132  0.1846
   52POPE   E25  350   5.185   6.320  11.441 -0.3569 -0.0559 -0.0477
   52POPE   S16  351   4.431   6.463  11.011  0.3477 -0.0547 -0.1582
   52POPE   S17  352   5.293   6.265  11.054 -0.3592 -0.0488 -0.0600
   52POPE   SD8  353   4.339   6.494  10.679  0.1310  0.2396  0.2135
   52POPE   SD9  354   5.421   6.109  10.782 -0.1360 -0.1980  0.0087
   52POPE  SD10  355   4.394   6.361  10.356  0.1860 -0.0692 -0.0593
   52POPE  SD11  356   5.367   5.985  10.502 -0.2321 -0.2859 -0.3977
   52POPE  SM12  357   4.407   6.078  10.179 -0.2663 -0.1707 -0.1192
   52POPE  SM13  358   5.434   5.926  10.170 -0.0692  0.1865 -0.0249
   52POPE  SM14  359   4.559   5.767  10.132  0.0711  0.4387 -0.1372
   52POPE  SM15  360   5.415   5.943  10.082 -0.3220 -0.0505 -0.0155
   53POPE   HH1  361   9.855   6.850  11.809  0.3016  0.1793 -0.0890
   53POPE   PH2  362  10.098   6.624  11.854  0.1259 -0.1741 -0.0541
   53POPE   GL3  363  10.285   6.745  11.580  0.0608 -0.0046 -0.1757
   53POPE   E14  364  10.454   7.031  11.584 -0.3445 -0.0870  0.0454
   53POPE   E25  365  10.220   6.664  11.255 -0.0223 -0.3633  0.2732
   53POPE   S16  366  10.551   7.350  11.380  0.1310  0.2432  0.3502
   53POPE   S17  367  10.167   6.813  10.899  0.0608 -0.4955 -0.1566
   53POPE   SD8  368  10.368   7.601  11.276 -0.1001  0.2142  0.0759
   53POPE   SD9  369  10.319   6.702  10.609 -0.0490  0.0565 -0.1789
   53POPE  SD10  370  10.334   7.825  11.017 -0.2413  0.3908  0.0196
   53POPE  SD11  371  10.512   6.738  10.342 -0.5438 -0.5526  0.1153
   53POPE  SM12  372  10.347   7.786  10.681 -0.1158 -0.3105  0.0772
   53POPE  SM13  373  10.709   6.970  10.200  0.1745 -0.2729  0.0266
   53POPE  SM14  374  10.318   7.867  10.356 -0.3372  0.0319 -0.2732
   53POPE  SM15  375  10.707   7.034  10.097 -0.4698 -0.3885 -0.5169
   54POPE   HH1  376   5.587  13.695  11.875 -0.0187  0.0301 -0.1556
   54POPE   PH2  377   5.784  13.455  11.754  0.0330 -0.3784  0.2365
   54POPE   GL3  378   5.569  13.253  11.566 -0.1623 -0.2296 -0.0965
   54POPE   E14  379   5.237  13.172  11.590 -0.2974  0.3376 -0.0748
   54POPE   E25  380   5.745  13.229  11.240 -0.0708  0.1965 -0.0254
   54POPE   S16  381   5.086  12.974  11.238 -0.1062  0.0076 -0.3209
   54POPE   S17  382   5.624  12.877  11.038  0.0341  0.2316  0.0365
   54POPE   SD8  383   4.914  12.856  10.976 -0.1764 -0.4852 -0.1015
   54POPE   SD9  384   5.695  12.546  10.903  0.2298  0.1259 -0.1111
   54POPE  SD10  385   4.910  12.714  10.708  0.1707 -0.0210 -0.1888
   54POPE  SD11  386   5.573  12.507  10.595  0.0101  0.1614 -0.1986
   54POPE  SM12  387   4.996  12.423  10.535  0.4520 -0.1091 -0.0856
   54POPE  SM13  388   5.522  12.343  10.292  0.0584 -0.0984  0.0251
   54POPE  SM14  389   4.909  12.281  10.229  0.0519 -0.3086 -0.0224
   54POPE  SM15  390   5.493  12.320  10.207  0.3279  0.2045 -0.1688
   55POPE   HH1  391   2.847   9.933  11.795 -0.0866  0.2136 -0.0124
   55POPE   PH2  392   3.159   9.964  11.892 -0.2765  0.0853  0.0591
   55POPE   GL3  393   3.382   9.944  11.595  0.3403 -0.5526 -0.0667
   55POPE   E14  394   3.529   9.644  11.538  0.2493 -0.1932  0.3760
   55POPE   E25  395   3.651  10.077  11.401  0.0696  0.0639  0.3172
   55POPE   S16  396   3.781   9.532  11.205  0.6775  0.1272  0.2414
   55POPE   S17  397   3.611  10.115  11.005 -0.0690 -0.2598  0.3269
   55POPE   SD8  398   3.820   9.585  10.896  0.1146  0.3195  0.4135
   55POPE   SD9  399   3.837  10.084  10.748 -0.0641  0.1938  0.1311
   55POPE  SD10  400   3.812   9.635  10.597 -0.2441 -0.0420 -0.0800
   55POPE  SD11  401   4.013  10.130  10.464 -0.3328 -0.0307  0.0288
   55POPE  SM12  402   3.758   9.474  10.319  0.0183 -0.3736 -0.3246
   55POPE  SM13  403   4.102  10.296  10.174 -0.2907 -0.1032  0.0181
   55POPE  SM14  404   3.682   9.294  10.042  0.2558 -0.0780  0.2242
   55POPE  SM15  405   4.197  10.285  10.089  0.3317  0.4354 -0.0127
   56POPE   HH1  406   0.921  14.816  12.012 -0.2752  0.0540 -0.2580
   56POPE   PH2  407   1.109  14.962  11.814 -0.2439 -0.0971 -0.1757
   56POPE   GL3  408   1.012  14.885  11.487  0.0943  0.0487 -0.1797
   56POPE   E14  409   0.980  14.624  11.292  0.0693 -0.0061  0.0021
   56POPE   E25  410   0.757  15.037  11.296  0.2562  0.1589 -0.0473
   56POPE   S16  411   1.036  14.415  10.986  0.1835  0.0785  0.1248
   56POPE   S17  412   0.801  15.415  11.104  0.0460 -0.0333 -0.0551
   56POPE   SD8  413   1.174  14.471  10.686 -0.1620 -0.5954 -0.1010
   56POPE   SD9  414   0.921  15.459  10.800  0.1510  0.1340 -0.0664
   56POPE  SD10  415   1.257  14.686  10.427  0.4049 -0.0954 -0.0326
   56POPE  SD11  416   0.855  15.557  10.514  0.0123 -0.3108  0.2562
   56POPE  SM12  417   1.316  14.636  10.108 -0.1412  0.2109 -0.3142
   56POPE  SM13  418   0.912  15.561  10.153 -0.0225 -0.1735 -0.0831
   56POPE  SM14  419   1.527  14.457   9.903  0.1617 -0.1256 -0.1967
   56POPE  SM15  420   0.921  15.526  10.064 -0.0419  0.0173 -0.0155
   57POPE   HH1  421  12.841  10.029  11.816 -0.2251 -0.0490 -0.1351
   57POPE   PH2  422  12.533   9.993  11.826  0.0175  0.0879 -0.0962
   57POPE   GL3  423  12.446   9.800  11.526 -0.1312  0.3256  0.0739
   57POPE   E14  424  12.202   9.874  11.328  0.1514 -0.1474  0.0122
   57POPE   E25  425  12.728   9.688  11.339  0.1240 -0.2279 -0.1495
   57POPE   S16  426  12.265   9.867  10.910  0.2708  0.1183 -0.1196
   57POPE   S17  427  12.923   9.734  10.983 -0.0866 -0.1478  0.2733
   57POPE   SD8  428  12.425   9.954  10.608 -0.2514 -0.3571 -0.2557
   57POPE   SD9  429  13.175   9.687  10.773  0.0092 -0.3128  0.1849
   57POPE  SD10  430  12.341  10.109  10.325 -0.4669  0.1091  0.1328
   57POPE  SD11  431  13.257   9.657  10.439 -0.0473 -0.0746  0.1113
   57POPE  SM12  432  12.114  10.205  10.063  0.1575 -0.0450 -0.0920
   57POPE  SM13  433  13.390   9.682  10.099 -0.3304  0.1139 -0.0407
   57POPE  SM14  434  12.243  10.366   9.795 -0.1785  0.0586  0.4455
   57POPE  SM15  435  13.397   9.646  10.021 -0.0626 -0.0780 -0.1761
   58POPE   HH1  436  13.303  16.748  11.802  0.0710 -0.2513  0.1219
   58POPE   PH2  437  12.968  16.769  11.722 -0.3429  0.0808  0.0949
   58POPE   GL3  438  13.011  16.825  11.379 -0.0523  0.2430 -0.1680
   58POPE   E14  439  12.854  17.111  11.337  0.2052  0.1715  0.0206
   58POPE   E25  440  12.961  16.545  11.155 -0.2235  0.1996 -0.1203
   58POPE   S16  441  12.629  17.274  11.014 -0.1957 -0.2971 -0.1987
   58POPE   S17  442  13.128  16.226  10.960  0.1671  0.2641 -0.2611
   58POPE   SD8  443  12.533  17.562  10.803  0.0801 -0.0448  0.1768
   58POPE   SD9  444  13.145  15.983  10.726  0.1675  0.2561  0.1590
   58POPE  SD10  445  12.571  17.650  10.477  0.0431  0.0072  0.4183
   58POPE  SD11  446  13.073  15.764  10.479  0.3174 -0.0350 -0.1106
   58POPE  SM12  447  12.663  17.457  10.250 -0.3284  0.1501 -0.2287
   58POPE  SM13  448  12.892  15.684  10.191  0.1549  0.0247  0.2942
   58POPE  SM14  449  12.678  17.244  10.000 -0.0240  0.2638  0.1026
   58POPE  SM15  450  12.831  15.631  10.106 -0.3784 -0.0540 -0.0143
   59POPE   HH1  451   4.798  15.782  11.761  0.2613  0.1011 -0.3570
   59POPE   PH2  452   4.480  15.897  11.688 -0.2014  0.1278  0.1655
   59POPE   GL3  453   4.369  15.811  11.344 -0.3769  0.1113  0.2635
   59POPE   E14  454   4.538  15.575  11.194 -0.2127 -0.0370  0.1357
   59POPE   E25  455   4.266  16.008  11.073  0.0645  0.1756  0.5120
   59POPE   S16  456   4.254  15.444  10.946 -0.0666 -0.2267  0.1547
   59POPE   S17  457   4.345  15.913  10.642 -0.4601  0.0324  0.1218
   59POPE   SD8  458   4.130  15.153  10.799 -0.1856 -0.1967  0.2282
   59POPE   SD9  459   4.606  15.980  10.441 -0.3021 -0.0083  0.5935
   59POPE  SD10  460   4.072  15.054  10.507 -0.1537  0.0818  0.0461
   59POPE  SD11  461   4.905  15.997  10.273  0.2008  0.3354 -0.2534
   59POPE  SM12  462   3.936  15.133  10.240 -0.0269  0.0049 -0.3232
   59POPE  SM13  463   5.118  16.152  10.108  0.0961 -0.2652  0.4449
   59POPE  SM14  464   3.845  15.430  10.068  0.4045 -0.2468  0.3414
   59POPE  SM15  465   5.204  16.161  10.113  0.2195  0.1885 -0.3098
   60POPE   HH1  466   2.732  18.599  11.980  0.2570 -0.1728 -0.3392
   60POPE   PH2  467   2.429  18.547  12.083 -0.0015 -0.0186 -0.0879
   60POPE   GL3  468   2.279  18.391  11.812  0.0287 -0.1628  0.4089
   60POPE   E14  469   2.530  18.192  11.701 -0.0031  0.3197  0.3291
   60POPE   E25  470   2.152  18.605  11.517  0.1789 -0.0203  0.0093
   60POPE   S16  471   2.468  18.084  11.306  0.1152 -0.2851 -0.4658
   60POPE   S17  472   2.374  18.623  11.199  0.4828  0.2874  0.1071
   60POPE   SD8  473   2.307  17.803  11.185  0.0926  0.2009  0.1839
   60POPE   SD9  474   2.271  18.561  10.875 -0.2214  0.0248  0.6708
   60POPE  SD10  475   2.353  17.592  10.913 -0.2614  0.2512 -0.1513
   60POPE  SD11  476   2.313  18.495  10.559  0.0220  0.2631 -0.2988
   60POPE  SM12  477   2.518  17.573  10.605  0.0731 -0.2430  0.0637
   60POPE  SM13  478   2.414  18.621  10.293 -0.0503 -0.0848 -0.1517
   60POPE  SM14  479   2.601  17.480  10.278 -0.3068 -0.3141 -0.1371
   60POPE  SM15  480   2.443  18.659  10.210 -0.0964 -0.0503  0.2540
   61POPC   CH1  481  12.992   7.160  11.764  0.0092 -0.1314  0.2061
   61POPC   PH2  482  13.348   6.938  11.896  0.2487  0.1122  0.2165
   61POPC   GL3  483  13.682   6.915  11.760 -0.1041 -0.4179  0.1028
   61POPC   E14  484  13.871   6.665  11.816  0.0374 -0.0402  0.0113
   61POPC   E25  485  13.792   6.952  11.390  0.0504 -0.3345 -0.1947
   61POPC   S16  486  13.933   6.403  11.498 -0.0517  0.0835 -0.3365
   61POPC   S17  487  13.890   6.723  11.083 -0.1696  0.3359  0.5964
   61POPC   SD8  488  14.209   6.243  11.387  0.3282  0.1608  0.1038
   61POPC   SD9  489  13.789   6.618  10.767  0.0732 -0.2083 -0.1924
   61POPC  SD10  490  14.320   6.043  11.128 -0.1650 -0.0816  0.1832
   61POPC  SD11  491  13.494   6.451  10.648 -0.1884 -0.2466  0.2073
   61POPC  SM12  492  14.177   5.916  10.854 -0.2766  0.2047 -0.1206
   61POPC  SM13  493  13.356   6.258  10.431  0.0259 -0.2844 -0.0231
   61POPC  SM14  494  13.904   5.928  10.668 -0.4185  0.2470  0.1220
   61POPC  SM15  495  13.346   6.227  10.352  0.2678 -0.3214  0.2457
   62POPC   CH1  496   6.221  17.161  12.194  0.0114 -0.0845 -0.2455
   62POPC   PH2  497   6.238  17.336  11.817  0.1165 -0.0363 -0.0362
   62POPC   GL3  498   6.456  17.485  11.566  0.3178 -0.1026 -0.0339
   62POPC   E14  499   6.776  17.514  11.524 -0.1213 -0.2067 -0.0199
   62POPC   E25  500   6.214  17.681  11.349 -0.2186 -0.1053  0.2505
   62POPC   S16  501   7.060  17.388  11.268  0.2586 -0.0350  0.3630
   62POPC   S17  502   6.108  17.774  10.965 -0.1274  0.0147 -0.5819
   62POPC   SD8  503   7.324  17.443  11.017 -0.1104 -0.1617 -0.1291
   62POPC   SD9  504   5.985  18.016  10.785 -0.4343  0.0797  0.1586
   62POPC  SD10  505   7.526  17.466  10.765 -0.5659 -0.4059  0.1989
   62POPC  SD11  506   5.937  18.239  10.490 -0.1724 -0.2363 -0.1845
   62POPC  SM12  507   7.726  17.277  10.606 -0.0149  0.0027 -0.2554
   62POPC  SM13  508   5.871  18.277  10.163 -0.2409  0.1648 -0.5629
   62POPC  SM14  509   7.986  17.027  10.622 -0.1026  0.0983 -0.0463
   62POPC  SM15  510   5.804  18.269  10.115  0.2895  0.0860  0.2665
   63POPC   CH1  511  10.022   5.729  11.597  0.0673 -0.0925  0.1678
   63POPC   PH2  512   9.606   5.909  11.538  0.1043  0.0189 -0.1621
   63POPC   GL3  513   9.434   6.195  11.431 -0.3323  0.3534  0.0941
   63POPC   E14  514   9.107   6.195  11.521  0.1612 -0.1217 -0.2033
   63POPC   E25  515   9.442   6.181  11.076 -0.0895 -0.0481 -0.0763
   63POPC   S16  516   8.977   6.171  11.142 -0.3189 -0.1545  0.0809
   63POPC   S17  517   9.378   5.869  10.816  0.2790 -0.2190  0.0072
   63POPC   SD8  518   8.896   6.111  10.844 -0.0549 -0.3557  0.0131
   63POPC   SD9  519   9.492   5.684  10.589 -0.0385  0.0248 -0.0518
   63POPC  SD10  520   9.017   6.035  10.535 -0.2703  0.4904 -0.2398
   63POPC  SD11  521   9.584   5.508  10.345  0.0540 -0.3363  0.1823
   63POPC  SM12  522   9.085   5.790  10.325  0.1293 -0.0731 -0.1276
   63POPC  SM13  523   9.787   5.290  10.240  0.1587 -0.1080 -0.2443
   63POPC  SM14  524   9.273   5.720  10.012 -0.2417  0.0776  0.0504
   63POPC  SM15  525   9.884   5.259  10.243  0.0874 -0.0448 -0.3188
   64POPC   CH1  526  10.180  12.748  12.224 -0.0832  0.1347 -0.1002
   64POPC   PH2  527  10.311  12.409  11.972 -0.2245  0.1534  0.2848
   64POPC   GL3  528  10.524  12.499  11.694  0.0443  0.0439 -0.2162
   64POPC   E14  529  10.819  12.397  11.559 -0.2129 -0.0488  0.2213
   64POPC   E25  530  10.293  12.343  11.448  0.2241  0.4036  0.0725
   64POPC   S16  531  10.957  12.119  11.375 -0.1364 -0.0134 -0.2525
   64POPC   S17  532  10.243  12.224  11.084 -0.1810  0.0034 -0.0339
   64POPC   SD8  533  10.818  11.878  11.184 -0.4330 -0.1480 -0.2212
   64POPC   SD9  534  10.284  11.969  10.883  0.1013 -0.1057 -0.1351
   64POPC  SD10  535  10.797  11.724  10.899 -0.0040 -0.0969  0.0558
   64POPC  SD11  536  10.290  11.827  10.585 -0.3569  0.2075 -0.1338
   64POPC  SM12  537  10.820  11.654  10.598  0.0324  0.0431 -0.1329
   64POPC  SM13  538  10.219  11.730  10.264  0.0502  0.1686 -0.0964
   64POPC  SM14  539  10.889  11.555  10.288  0.7002 -0.1995 -0.1359
   64POPC  SM15  540  10.183  11.738  10.167  0.1095  0.1442  0.1235
   65POPC   CH1  541  17.259  12.232  12.024 -0.3263  0.0111  0.0582
   65POPC   PH2  542  17.181  12.060  11.629 -0.1160  0.0858 -0.2689
   65POPC   GL3  543  16.958  12.129  11.413 -0.0132  0.0824  0.1107
   65POPC   E14  544  16.685  12.288  11.514 -0.0569 -0.1984 -0.2870
   65POPC   E25  545  16.921  12.060  11.073  0.1884  0.0832 -0.1010
   65POPC   S16  546  16.677  12.446  11.120  0.0727 -0.1144 -0.0598
   65POPC   S17  547  16.743  12.244  10.733  0.1852  0.0637 -0.1513
   65POPC   SD8  548  16.559  12.647  10.896  0.4166 -0.0610  0.3464
   65POPC   SD9  549  16.611  12.323  10.432 -0.1281  0.2171  0.1580
   65POPC  SD10  550  16.329  12.790  10.681 -0.1554 -0.1244 -0.3185
   65POPC  SD11  551  16.657  12.442  10.132  0.0534  0.2380  0.1149
   65POPC  SM12  552  16.086  12.746  10.420  0.0128  0.0061  0.1619
   65POPC  SM13  553  16.954  12.371  10.031 -0.2253  0.0366 -0.1399
   65POPC  SM14  554  16.136  12.457  10.290 -0.0231  0.0748  0.0036
   65POPC  SM15  555  17.051  12.395  10.018  0.3805 -0.1244 -0.2676
   66POPC   CH1  556   8.016  12.787  12.420  0.1125  0.0130  0.3768
   66POPC   PH2  557   8.336  12.847  12.194 -0.1102 -0.0053 -0.1387
   66POPC   GL3  558   8.252  12.889  11.861 -0.2474  0.2815 -0.2493
   66POPC   E14  559   8.494  13.060  11.691 -0.0128 -0.3136 -0.0055
   66POPC   E25  560   7.901  12.811  11.773 -0.2897 -0.1152 -0.0737
   66POPC   S16  561   8.603  13.285  11.323 -0.1240  0.2937 -0.1220
   66POPC   S17  562   7.690  12.651  11.451 -0.1469  0.0469 -0.2481
   66POPC   SD8  563   8.550  13.293  10.993 -0.1144 -0.3021 -0.0494
   66POPC   SD9  564   7.637  12.615  11.142 -0.0799 -0.3578 -0.5596
   66POPC  SD10  565   8.652  13.385  10.675  0.4456  0.2716 -0.3020
   66POPC  SD11  566   7.583  12.669  10.817 -0.3649  0.2644  0.3954
   66POPC  SM12  567   8.777  13.591  10.427 -0.3242  0.1644  0.1616
   66POPC  SM13  568   7.497  12.659  10.490  0.0444  0.1266 -0.0338
   66POPC  SM14  569   8.971  13.798  10.238 -0.0040 -0.0942 -0.3747
   66POPC  SM15  570   7.508  12.611  10.365 -0.0950 -0.1858 -0.2759
   67POPC   CH1  571  18.558   4.345  12.208 -0.0160 -0.1974  0.1159
   67POPC   PH2  572  18.414   4.784  12.224  0.0885 -0.0824  0.0845
   67POPC   GL3  573  18.469   4.984  11.955  0.1225  0.1148  0.1007
   67POPC   E14  574  18.192   5.026  11.795 -0.1127 -0.0542  0.3411
   67POPC   E25  575  18.707   4.922  11.668 -0.0619  0.3000  0.1551
   67POPC   S16  576  18.134   5.014  11.394  0.2526  0.0549  0.0851
   67POPC   S17  577  18.851   4.638  11.378  0.0241 -0.0893  0.4272
   67POPC   SD8  578  17.961   5.155  11.139 -0.0138 -0.5136 -0.0731
   67POPC   SD9  579  19.135   4.541  11.174  0.3613  0.0441  0.3154
   67POPC  SD10  580  17.880   5.105  10.812  0.3501  0.1722  0.0037
   67POPC  SD11  581  19.265   4.645  10.872  0.0717 -0.2083  0.1779
   67POPC  SM12  582  17.965   4.894  10.575  0.1864  0.0713  0.3808
   67POPC  SM13  583  19.325   4.825  10.569  0.3201  0.0313  0.0278
   67POPC  SM14  584  17.779   4.979  10.299  0.0881 -0.0078  0.1975
   67POPC  SM15  585  19.261   4.853  10.507 -0.1302  0.5320  0.1200
   68POPC   CH1  586  14.183  17.812  12.340 -0.0265  0.3190 -0.3247
   68POPC   PH2  587  14.191  18.104  12.019  0.0735 -0.0428  0.3086
   68POPC   GL3  588  14.038  18.122  11.691  0.0526  0.1155  0.1971
   68POPC   E14  589  13.985  17.805  11.580  0.0600 -0.2353 -0.0525
   68POPC   E25  590  14.334  18.230  11.479 -0.4917  0.1554  0.2222
   68POPC   S16  591  14.209  17.547  11.359  0.0913 -0.3940 -0.2007
   68POPC   S17  592  14.304  18.203  11.047 -0.0467 -0.4029 -0.0557
   68POPC   SD8  593  14.451  17.311  11.217 -0.0418 -0.0659 -0.0514
   68POPC   SD9  594  14.066  18.337  10.844 -0.0657 -0.0384 -0.0475
   68POPC  SD10  595  14.598  17.201  10.924 -0.0650 -0.0489 -0.0072
   68POPC  SD11  596  14.048  18.604  10.684  0.0856 -0.1483  0.1127
   68POPC  SM12  597  14.691  17.146  10.625 -0.5953 -0.1649 -0.0723
   68POPC  SM13  598  14.042  18.688  10.341 -0.1937 -0.0290 -0.3787
   68POPC  SM14  599  14.807  17.012  10.337 -0.2683  0.0941 -0.3625
   68POPC  SM15  600  13.992  18.726  10.316 -0.0624  0.3599  0.1993
   69POPC   CH1  601   1.894   4.046  12.398 -0.0138  0.0484 -0.0593
   69POPC   PH2  602   1.556   4.178  12.153  0.2748 -0.1234  0.1575
   69POPC   GL3  603   1.319   3.992  11.960 -0.1210  0.1932 -0.2754
   69POPC   E14  604   1.217   3.703  12.071  0.3283  0.0780  0.1938
   69POPC   E25  605   1.217   4.194  11.653 -0.2613 -0.2758 -0.0464
   69POPC   S16  606   1.144   3.341  11.896 -0.0848 -0.4198 -0.0303
   69POPC   S17  607   1.119   4.255  11.258 -0.0843  0.0362 -0.0507
   69POPC   SD8  608   1.234   3.100  11.642  0.2213 -0.1241 -0.0501
   69POPC   SD9  609   0.939   4.284  11.014  0.0851 -0.1747  0.1637
   69POPC  SD10  610   1.108   3.071  11.356  0.1735  0.1442  0.4829
   69POPC  SD11  611   0.871   4.218  10.703 -0.5184  0.1574  0.3045
   69POPC  SM12  612   0.987   3.277  11.120 -0.0141 -0.2417  0.1058
   69POPC  SM13  613   0.694   4.033  10.488 -0.1678  0.5276  0.1851
   69POPC  SM14  614   0.714   3.348  10.887 -0.0756  0.1076  0.0859
   69POPC  SM15  615   0.663   3.969  10.393 -0.2321 -0.2502  0.0145
   70POPC   CH1  616   0.770   9.861  11.837 -0.1529  0.0261 -0.1584
   70POPC   PH2  617   0.830   9.451  11.819 -0.0817  0.1263 -0.2563
   70POPC   GL3  618   0.689   9.239  11.587 -0.1528  0.2357 -0.4196
   70POPC   E14  619   0.528   8.969  11.597 -0.0852 -0.0320  0.0865
   70POPC   E25  620   0.835   9.324  11.237 -0.1803  0.0010 -0.0560
   70POPC   S16  621   0.452   8.831  11.248  0.1042  0.1211  0.1293
   70POPC   S17  622   0.563   9.328  10.939 -0.5036  0.0223 -0.0443
   70POPC   SD8  623   0.257   8.812  10.979  0.1417 -0.2010 -0.2930
   70POPC   SD9  624   0.370   9.228  10.701 -0.7963 -0.0086  0.1962
   70POPC  SD10  625   0.112   8.672  10.751 -0.0030 -0.4663 -0.0471
   70POPC  SD11  626   0.344   9.116  10.413  0.0530 -0.2573 -0.0496
   70POPC  SM12  627  -0.182   8.542  10.660  0.2302  0.0095 -0.3916
   70POPC  SM13  628   0.480   8.975  10.144  0.1688  0.1818  0.1686
   70POPC  SM14  629  -0.482   8.521  10.616  0.0276  0.0610 -0.3761
   70POPC  SM15  630   0.489   8.888  10.073 -0.1019 -0.0555 -0.2662
   71POPC   CH1  631   0.833   1.841  12.309 -0.4023  0.3311 -0.3012
   71POPC   PH2  632   0.445   1.938  12.099 -0.1475  0.0994 -0.1959
   71POPC   GL3  633   0.452   2.195  11.865 -0.2634  0.2608  0.6044
   71POPC   E14  634   0.538   2.512  11.814  0.0608  0.2866 -0.1982
   71POPC   E25  635   0.332   2.135  11.552 -0.2455 -0.3619 -0.1981
   71POPC   S16  636   0.576   2.820  11.573 -0.2327 -0.1721 -0.0066
   71POPC   S17  637   0.007   2.174  11.345  0.1874 -0.3575 -0.1250
   71POPC   SD8  638   0.477   2.989  11.288  0.1451 -0.0814  0.2675
   71POPC   SD9  639  -0.154   2.187  11.057 -0.0486  0.1769 -0.0904
   71POPC  SD10  640   0.460   2.999  10.949  0.5410 -0.1554  0.0941
   71POPC  SD11  641  -0.365   2.024  10.894 -0.0002 -0.1298 -0.4251
   71POPC  SM12  642   0.421   2.810  10.668  0.3094 -0.1845 -0.1427
   71POPC  SM13  643  -0.426   1.820  10.656 -0.2021 -0.1189 -0.2194
   71POPC  SM14  644   0.525   2.703  10.347  0.0284 -0.2358 -0.0896
   71POPC  SM15  645  -0.396   1.733  10.594 -0.5378 -0.1625 -0.2426
   72POPC   CH1  646  14.834   8.356  12.290 -0.1512 -0.1450  0.4918
   72POPC   PH2  647  15.198   8.346  12.050 -0.0093  0.2302  0.1390
   72POPC   GL3  648  15.363   8.086  11.865 -0.1755 -0.2722  0.1374
   72POPC   E14  649  15.673   8.145  11.781 -0.0967  0.0191 -0.0599
   72POPC   E25  650  15.177   8.154  11.542 -0.1984 -0.0830 -0.0889
   72POPC   S16  651  15.976   8.183  11.487 -0.3419 -0.0462  0.4438
   72POPC   S17  652  15.154   8.046  11.150 -0.0740 -0.0732 -0.0424
   72POPC   SD8  653  16.047   8.323  11.188  0.1543 -0.0053 -0.0490
   72POPC   SD9  654  15.171   7.959  10.819  0.2504 -0.4267 -0.4448
   72POPC  SD10  655  16.205   8.348  10.922 -0.0672  0.2922 -0.1410
   72POPC  SD11  656  15.102   7.945  10.465 -0.1902  0.1131  0.4953
   72POPC  SM12  657  16.424   8.275  10.639 -0.0266 -0.1869 -0.0446
   72POPC  SM13  658  14.984   7.737  10.200  0.0349  0.0078  0.2673
   72POPC  SM14  659  16.710   8.113  10.512 -0.1126 -0.0467 -0.2607
   72POPC  SM15  660  14.990   7.632  10.167 -0.0566  0.1251 -0.0872
   73POPC   CH1  661   7.318   1.459  12.236 -0.0023  0.0448 -0.3545
   73POPC   PH2  662   7.320   1.512  11.819 -0.0961 -0.2022  0.1007
   73POPC   GL3  663   7.276   1.753  11.567  0.1934  0.0426  0.4616
   73POPC   E14  664   7.561   1.893  11.470  0.0317  0.1489 -0.2389
   73POPC   E25  665   7.020   1.864  11.302  0.1019 -0.0071  0.2649
   73POPC   S16  666   7.847   1.767  11.238  0.2892 -0.0179 -0.0746
   73POPC   S17  667   6.958   1.754  10.959 -0.5123  0.1085 -0.2516
   73POPC   SD8  668   8.003   1.791  10.922 -0.3119  0.0347  0.4293
   73POPC   SD9  669   6.753   1.536  10.797 -0.3428 -0.1164 -0.1708
   73POPC  SD10  670   8.260   1.969  10.824 -0.0574 -0.0506 -0.2375
   73POPC  SD11  671   6.581   1.538  10.514  0.0198 -0.2058 -0.1183
   73POPC  SM12  672   8.342   2.072  10.507  0.0355  0.3987 -0.1869
   73POPC  SM13  673   6.509   1.704  10.229  0.2247  0.4765  0.0004
   73POPC  SM14  674   8.187   2.125  10.195 -0.2949 -0.0433 -0.2162
   73POPC  SM15  675   6.493   1.795  10.160  0.0921  0.1101  0.1744
   74POPC   CH1  676  12.474  14.453  12.233 -0.0683  0.3627  0.0783
   74POPC   PH2  677  12.071  14.488  12.128 -0.0462 -0.0828  0.1134
   74POPC   GL3  678  12.028  14.490  11.795  0.0313 -0.1355  0.1126
   74POPC   E14  679  11.745  14.624  11.694  0.0374 -0.1853 -0.0978
   74POPC   E25  680  12.075  14.238  11.536  0.1820  0.0015  0.1073
   74POPC   S16  681  11.551  14.618  11.351  0.2655  0.0373 -0.1188
   74POPC   S17  682  12.039  14.234  11.168 -0.1827 -0.2777  0.0414
   74POPC   SD8  683  11.536  14.524  11.024 -0.0015 -0.2800  0.2838
   74POPC   SD9  684  12.129  14.268  10.858 -0.5009  0.2000 -0.1773
   74POPC  SD10  685  11.782  14.455  10.782 -0.0748 -0.2085 -0.4244
   74POPC  SD11  686  12.328  14.279  10.568 -0.0145 -0.0411  0.0945
   74POPC  SM12  687  11.933  14.599  10.490  0.3086  0.0962  0.3749
   74POPC  SM13  688  12.589  14.319  10.373 -0.0607  0.1013 -0.1685
   74POPC  SM14  689  12.088  14.636  10.214  0.3521  0.1644  0.3333
   74POPC  SM15  690  12.672  14.338  10.292 -0.1404  0.1673 -0.3860
   75POPC   CH1  691  13.847   1.359  12.143  0.3433 -0.2084  0.1694
   75POPC   PH2  692  13.647   1.635  11.882 -0.0805  0.3146  0.0131
   75POPC   GL3  693  13.790   1.653  11.580 -0.0011  0.1420  0.1756
   75POPC   E14  694  14.058   1.482  11.620 -0.0073  0.0748  0.1426
   75POPC   E25  695  13.743   1.991  11.448  0.2510 -0.0215 -0.0088
   75POPC   S16  696  14.275   1.682  11.319  0.2898  0.0463  0.0318
   75POPC   S17  697  13.672   2.069  11.059  0.1442 -0.2286  0.0957
   75POPC   SD8  698  14.436   1.710  11.042  0.4009 -0.1096 -0.1213
   75POPC   SD9  699  13.516   2.303  10.875 -0.1892  0.1541  0.3476
   75POPC  SD10  700  14.746   1.736  10.920  0.0006  0.0213 -0.1848
   75POPC  SD11  701  13.421   2.240  10.563  0.1938  0.2808 -0.1562
   75POPC  SM12  702  14.840   2.017  10.750 -0.4368  0.0711 -0.0499
   75POPC  SM13  703  13.234   2.152  10.304  0.0275  0.5867  0.0657
   75POPC  SM14  704  14.783   2.109  10.418  0.1738  0.1243  0.3488
   75POPC  SM15  705  13.155   2.126  10.266 -0.1472  0.0996  0.1181
   76POPC   CH1  706   8.698  16.533  12.269 -0.0591 -0.2579 -0.1208
   76POPC   PH2  707   8.810  16.816  12.012  0.0879 -0.0314 -0.0154
   76POPC   GL3  708   8.931  16.737  11.727 -0.0692 -0.2303  0.3363
   76POPC   E14  709   8.901  16.430  11.622  0.1942 -0.0576 -0.3250
   76POPC   E25  710   9.153  16.960  11.583  0.2012 -0.1127 -0.1408
   76POPC   S16  711   8.665  16.147  11.515 -0.3130  0.2120  0.2911
   76POPC   S17  712   9.134  17.199  11.247 -0.2556  0.0137 -0.1724
   76POPC   SD8  713   8.465  15.955  11.339 -0.0437 -0.1282 -0.5886
   76POPC   SD9  714   9.160  17.320  10.922  0.3189 -0.1894  0.0690
   76POPC  SD10  715   8.364  15.765  11.074 -0.2407 -0.0589 -0.0671
   76POPC  SD11  716   9.227  17.502  10.670 -0.0141 -0.3987  0.1569
   76POPC  SM12  717   8.346  15.669  10.771  0.0523 -0.0955  0.1287
   76POPC  SM13  718   9.454  17.593  10.417  0.3103  0.0828  0.1354
   76POPC  SM14  719   8.344  15.494  10.484 -0.1255 -0.1507 -0.1080
   76POPC  SM15  720   9.470  17.575  10.307  0.2359 -0.2433  0.0056
   77POPC   CH1  721  14.511  12.917  12.003 -0.0433 -0.0248  0.1688
   77POPC   PH2  722  14.836  12.733  11.727 -0.0474  0.0912 -0.4228
   77POPC   GL3  723  15.015  12.967  11.570  0.3039  0.0740  0.1638
   77POPC   E14  724  14.915  13.290  11.577 -0.1358  0.0641 -0.1431
   77POPC   E25  725  15.006  12.846  11.230  0.1168  0.2342  0.2125
   77POPC   S16  726  14.847  13.465  11.215 -0.0292  0.2575  0.5932
   77POPC   S17  727  15.043  12.786  10.845 -0.3372 -0.0214 -0.0326
   77POPC   SD8  728  14.623  13.306  10.931  0.3293 -0.0736 -0.0553
   77POPC   SD9  729  15.194  12.579  10.609  0.0725  0.1095 -0.2573
   77POPC  SD10  730  14.689  13.227  10.601  0.2188  0.2121 -0.0926
   77POPC  SD11  731  15.139  12.254  10.550 -0.1156 -0.1099  0.0356
   77POPC  SM12  732  14.701  13.403  10.320  0.0426 -0.4208 -0.2696
   77POPC  SM13  733  14.998  12.055  10.328  0.1019 -0.6077  0.2378
   77POPC  SM14  734  14.623  13.476   9.970 -0.3473  0.3559  0.0901
   77POPC  SM15  735  14.979  12.007  10.252  0.1237 -0.0072 -0.0034
   78POPC   CH1  736  11.068  14.615  12.376 -0.0818 -0.2477  0.0905
   78POPC   PH2  737  11.272  14.538  12.021 -0.0002 -0.0900 -0.0548
   78POPC   GL3  738  11.244  14.263  11.797  0.1192 -0.3348 -0.1353
   78POPC   E14  739  11.550  14.190  11.701 -0.2308  0.0853  0.0002
   78POPC   E25  740  11.078  14.325  11.464 -0.2182 -0.1973 -0.0435
   78POPC   S16  741  11.459  14.092  11.352 -0.3178 -0.1213 -0.1635
   78POPC   S17  742  11.051  14.541  11.172 -0.2504  0.1612  0.1912
   78POPC   SD8  743  11.337  14.034  11.049 -0.0294  0.2059 -0.5323
   78POPC   SD9  744  10.852  14.605  10.882 -0.5646  0.1664  0.1476
   78POPC  SD10  745  11.290  14.191  10.810  0.1801 -0.1076  0.3881
   78POPC  SD11  746  10.847  14.703  10.535  0.1974  0.2827  0.1406
   78POPC  SM12  747  11.374  14.437  10.602 -0.0252 -0.0213 -0.2934
   78POPC  SM13  748  10.879  14.769  10.219  0.0822 -0.0351  0.0433
   78POPC  SM14  749  11.476  14.519  10.271 -0.1411  0.6437  0.2806
   78POPC  SM15  750  10.871  14.776  10.102 -0.1226  0.1044 -0.0164
   79POPC   CH1  751   8.366   4.893  12.274  0.1591  0.3706  0.3228
   79POPC   PH2  752   8.487   5.253  12.014 -0.2632  0.1520 -0.1488
   79POPC   GL3  753   8.357   5.361  11.714  0.0528 -0.3450  0.1195
   79POPC   E14  754   8.115   5.132  11.661 -0.2659  0.0101  0.1790
   79POPC   E25  755   8.549   5.598  11.501  0.0067  0.0601  0.2096
   79POPC   S16  756   8.050   5.039  11.319 -0.2354  0.5146 -0.1468
   79POPC   S17  757   8.847   5.597  11.163 -0.0116 -0.1110 -0.1080
   79POPC   SD8  758   7.974   4.779  11.070 -0.1837  0.3035  0.1969
   79POPC   SD9  759   8.930   5.578  10.824 -0.0586  0.0208  0.1476
   79POPC  SD10  760   7.879   4.670  10.740  0.1143 -0.0414  0.1029
   79POPC  SD11  761   9.089   5.389  10.601 -0.1448  0.1524  0.1127
   79POPC  SM12  762   7.861   4.620  10.378 -0.2066 -0.3490 -0.2059
   79POPC  SM13  763   9.262   5.148  10.448 -0.2480 -0.4791 -0.1744
   79POPC  SM14  764   7.915   4.525  10.059 -0.1514 -0.0725 -0.3438
   79POPC  SM15  765   9.266   5.083  10.370 -0.0557  0.1671  0.3282
   80POPC   CH1  766  16.319  -0.061  12.115  0.3649 -0.1502  0.0648
   80POPC   PH2  767  16.403   0.345  11.990 -0.2126  0.1885  0.1083
   80POPC   GL3  768  16.318   0.396  11.657  0.2063 -0.1034  0.2546
   80POPC   E14  769  16.223   0.087  11.523  0.5105  0.2327  0.1710
   80POPC   E25  770  16.576   0.502  11.389  0.2902  0.1859 -0.1207
   80POPC   S16  771  16.253   0.074  11.137  0.1171  0.1474 -0.2542
   80POPC   S17  772  16.378   0.655  11.076 -0.0064  0.2237 -0.1563
   80POPC   SD8  773  16.019   0.002  10.892  0.2307 -0.0842 -0.0584
   80POPC   SD9  774  16.318   0.910  10.849 -0.2115 -0.0083 -0.2448
   80POPC  SD10  775  15.973   0.116  10.592 -0.3801  0.0752  0.2700
   80POPC  SD11  776  16.418   1.137  10.651  0.0891 -0.3068 -0.0669
   80POPC  SM12  777  16.155   0.207  10.354 -0.1219  0.0086 -0.2715
   80POPC  SM13  778  16.512   1.326  10.414 -0.1118 -0.0194  0.0358
   80POPC  SM14  779  16.297   0.528  10.278  0.0924  0.1158  0.0555
   80POPC  SM15  780  16.476   1.296  10.318  0.2220  0.0963 -0.1054
   81POPC   CH1  781   9.097  11.885  12.007  0.0893  0.1118  0.0456
   81POPC   PH2  782   9.085  12.244  11.768 -0.0277 -0.0019  0.1951
   81POPC   GL3  783   9.244  12.426  11.525 -0.1183  0.1503  0.4108
   81POPC   E14  784   9.534  12.559  11.618 -0.0309  0.0439  0.1268
   81POPC   E25  785   9.145  12.497  11.181  0.1381  0.0175 -0.1822
   81POPC   S16  786   9.871  12.710  11.494  0.0042  0.3590  0.1350
   81POPC   S17  787   9.319  12.333  10.854  0.5138  0.2998  0.4428
   81POPC   SD8  788  10.062  12.781  11.245  0.2897 -0.0523 -0.1492
   81POPC   SD9  789   9.066  12.237  10.684 -0.1175 -0.2651  0.1791
   81POPC  SD10  790  10.189  12.673  10.966  0.0500 -0.4288  0.0828
   81POPC  SD11  791   8.720  12.264  10.552  0.0860 -0.1934  0.1172
   81POPC  SM12  792  10.173  12.403  10.708 -0.1036 -0.1961  0.1760
   81POPC  SM13  793   8.513  12.492  10.420  0.1883  0.3262 -0.0880
   81POPC  SM14  794  10.256  12.341  10.375  0.2766 -0.0126 -0.0888
   81POPC  SM15  795   8.480  12.551  10.358 -0.2604 -0.1297  0.0769
   82POPC   CH1  796   7.566  13.168  11.814 -0.3006  0.0965  0.0095
   82POPC   PH2  797   7.352  13.518  11.594  0.1423  0.0950  0.2341
   82POPC   GL3  798   7.057  13.332  11.533 -0.0757 -0.2697  0.0818
   82POPC   E14  799   7.005  13.062  11.691 -0.1534 -0.1167  0.0004
   82POPC   E25  800   7.076  13.394  11.188 -0.0683  0.2083 -0.0477
   82POPC   S16  801   6.904  12.835  11.385  0.2983 -0.1328  0.0883
   82POPC   S17  802   6.867  13.475  10.885 -0.1307  0.1968  0.2032
   82POPC   SD8  803   7.077  12.765  11.101  0.0551 -0.1770 -0.2975
   82POPC   SD9  804   6.631  13.628  10.720 -0.0586 -0.2438  0.0520
   82POPC  SD10  805   7.060  12.841  10.761 -0.0961 -0.1312 -0.1952
   82POPC  SD11  806   6.425  13.581  10.434 -0.0704  0.0294  0.0306
   82POPC  SM12  807   6.947  13.099  10.531 -0.2857  0.2190 -0.1701
   82POPC  SM13  808   6.247  13.431  10.223  0.3345  0.1873  0.5049
   82POPC  SM14  809   6.698  13.169  10.316  0.4452  0.0870  0.1434
   82POPC  SM15  810   6.147  13.402  10.188  0.0507  0.1034 -0.0125
   83POPC   CH1  811  11.445   5.033  12.358 -0.0526 -0.0706  0.1823
   83POPC   PH2  812  11.376   5.403  12.122 -0.0656  0.0450  0.1308
   83POPC   GL3  813  11.348   5.261  11.809 -0.2552  0.2632  0.0242
   83POPC   E14  814  11.216   4.974  11.757  0.0946  0.1328 -0.0213
   83POPC   E25  815  11.280   5.452  11.519 -0.0412  0.0141 -0.1258
   83POPC   S16  816  11.127   4.642  11.540 -0.0286  0.1297 -0.0235
   83POPC   S17  817  11.357   5.605  11.156  0.1163 -0.0565 -0.0112
   83POPC   SD8  818  10.951   4.413  11.354 -0.2651  0.3893 -0.3055
   83POPC   SD9  819  11.345   5.666  10.823 -0.3223 -0.0351  0.0318
   83POPC  SD10  820  10.832   4.364  11.030  0.1720 -0.5651 -0.3607
   83POPC  SD11  821  11.116   5.712  10.562 -0.1768 -0.1732  0.0174
   83POPC  SM12  822  10.812   4.439  10.702 -0.0095 -0.1406 -0.0319
   83POPC  SM13  823  11.109   5.537  10.266 -0.1492  0.2525  0.2397
   83POPC  SM14  824  10.895   4.659  10.438 -0.0141 -0.0631  0.3180
   83POPC  SM15  825  11.097   5.522  10.158 -0.1640 -0.4673 -0.0845
   84POPC   CH1  826  12.983   2.586  12.598  0.2632 -0.2763  0.0072
   84POPC   PH2  827  13.156   2.337  12.296  0.0694  0.1770 -0.0788
   84POPC   GL3  828  13.320   2.520  12.052  0.4253 -0.0661  0.1075
   84POPC   E14  829  13.616   2.654  12.035  0.2632 -0.0519  0.0257
   84POPC   E25  830  13.051   2.723  11.887 -0.1099 -0.1079 -0.0888
   84POPC   S16  831  13.698   2.864  11.660  0.0992  0.1682 -0.2956
   84POPC   S17  832  12.961   2.573  11.546  0.2254 -0.3578 -0.0899
   84POPC   SD8  833  13.683   2.794  11.354 -0.1541 -0.0631 -0.0501
   84POPC   SD9  834  12.765   2.407  11.313  0.2937  0.0583  0.0985
   84POPC  SD10  835  13.545   2.735  11.069 -0.3189  0.0503  0.0930
   84POPC  SD11  836  12.645   2.253  11.025 -0.1129  0.0403  0.5033
   84POPC  SM12  837  13.360   2.829  10.802  0.3563 -0.2485  0.0536
   84POPC  SM13  838  12.459   2.247  10.754 -0.0576  0.1954  0.1321
   84POPC  SM14  839  13.308   2.989  10.526  0.0431  0.2390  0.1191
   84POPC  SM15  840  12.407   2.257  10.674  0.0046 -0.0106  0.0540
   85POPC   CH1  841   5.033   4.665  12.111 -0.3269 -0.2197 -0.1857
   85POPC   PH2  842   4.707   4.920  11.998 -0.0021 -0.0814 -0.1187
   85POPC   GL3  843   4.553   4.990  11.675  0.1696 -0.0723  0.2275
   85POPC   E14  844   4.415   5.281  11.639  0.0769  0.1158 -0.3266
   85POPC   E25  845   4.578   4.705  11.500  0.2367  0.4381  0.1470
   85POPC   S16  846   4.494   5.524  11.365 -0.1062 -0.1532  0.1931
   85POPC   S17  847   4.639   4.615  11.113  0.1427  0.1575  0.3161
   85POPC   SD8  848   4.490   5.532  11.052  0.2974 -0.1242  0.1283
   85POPC   SD9  849   4.612   4.761  10.792 -0.0553  0.2825  0.0508
   85POPC  SD10  850   4.583   5.688  10.771  0.0792 -0.3090 -0.1781
   85POPC  SD11  851   4.830   4.923  10.568  0.5060 -0.2193 -0.1127
   85POPC  SM12  852   4.716   5.929  10.618  0.1604  0.1657 -0.0593
   85POPC  SM13  853   4.897   4.944  10.247  0.1362  0.0652 -0.1352
   85POPC  SM14  854   4.862   6.019  10.326 -0.2748 -0.1112 -0.0704
   85POPC  SM15  855   4.908   4.967  10.153  0.3075 -0.1759  0.2882
   86POPC   CH1  856  15.596  12.053  11.646  0.0611 -0.0202  0.0026
   86POPC   PH2  857  15.286  12.325  11.733  0.1719 -0.0423  0.0010
   86POPC   GL3  858  15.192  12.426  11.421 -0.2995  0.0538  0.3333
   86POPC   E14  859  14.930  12.272  11.264 -0.0372 -0.2029 -0.0121
   86POPC   E25  860  15.510  12.527  11.205  0.2050 -0.0416 -0.2043
   86POPC   S16  861  14.650  12.203  11.003 -0.0401  0.0488 -0.0583
   86POPC   S17  862  15.557  12.339  10.861  0.2627 -0.1289 -0.0786
   86POPC   SD8  863  14.320  12.232  10.962  0.5175  0.2052  0.0630
   86POPC   SD9  864  15.554  12.268  10.516  0.3574 -0.1976  0.0769
   86POPC  SD10  865  14.212  12.134  10.681 -0.2307 -0.1160  0.1266
   86POPC  SD11  866  15.491  12.184  10.205  0.1042 -0.2834  0.0788
   86POPC  SM12  867  14.182  11.926  10.386 -0.7049 -0.2739  0.1223
   86POPC  SM13  868  15.391  12.253   9.894  0.2366 -0.1507  0.4461
   86POPC  SM14  869  14.015  11.821  10.122 -0.1227 -0.0908  0.1912
   86POPC  SM15  870  15.318  12.256   9.825  0.3371 -0.1431 -0.2092
   87POPC   CH1  871   2.057   1.378  11.811 -0.2005  0.0506 -0.0812
   87POPC   PH2  872   2.172   1.828  11.774 -0.0729  0.0403 -0.2266
   87POPC   GL3  873   2.010   2.150  11.726  0.0354 -0.2238 -0.0642
   87POPC   E14  874   1.870   2.407  11.840  0.0895  0.4228  0.2650
   87POPC   E25  875   1.977   2.217  11.359 -0.1118  0.0783 -0.1265
   87POPC   S16  876   1.751   2.795  11.698  0.2226  0.2563 -0.0354
   87POPC   S17  877   2.221   1.981  11.151  0.3014 -0.2784 -0.1773
   87POPC   SD8  878   1.675   2.996  11.403 -0.3581 -0.2517  0.1147
   87POPC   SD9  879   2.400   1.781  10.941  0.2204 -0.0158  0.2813
   87POPC  SD10  880   1.590   3.029  11.091 -0.0122 -0.0216  0.1048
   87POPC  SD11  881   2.340   1.688  10.585 -0.3450  0.0364  0.1644
   87POPC  SM12  882   1.506   2.851  10.792 -0.2009 -0.0995  0.3075
   87POPC  SM13  883   2.099   1.745  10.359 -0.2885  0.2570  0.5519
   87POPC  SM14  884   1.391   2.544  10.660 -0.0464 -0.1277 -0.2584
   87POPC  SM15  885   2.103   1.835  10.312  0.0085 -0.0998  0.0203
   88POPC   CH1  886  11.186   1.289  12.436  0.1091  0.0887  0.1781
   88POPC   PH2  887  11.106   1.096  12.047 -0.1013  0.0767 -0.0131
   88POPC   GL3  888  10.841   1.104  11.802  0.2848 -0.2838  0.0400
   88POPC   E14  889  10.975   1.168  11.507  0.1738  0.2461 -0.0991
   88POPC   E25  890  10.550   0.887  11.753  0.0820 -0.1353  0.0255
   88POPC   S16  891  11.064   0.961  11.219 -0.0233  0.2381  0.0412
   88POPC   S17  892  10.526   0.806  11.368  0.0502 -0.0307  0.2154
   88POPC   SD8  893  11.229   0.837  10.951 -0.2209  0.0956  0.3154
   88POPC   SD9  894  10.516   0.945  11.073 -0.1192  0.0181 -0.1941
   88POPC  SD10  895  11.418   0.754  10.677  0.0381 -0.3932  0.0979
   88POPC  SD11  896  10.675   0.969  10.729  0.1921 -0.0435 -0.3145
   88POPC  SM12  897  11.511   0.854  10.337 -0.1099 -0.0022  0.0793
   88POPC  SM13  898  10.580   0.994  10.413 -0.0195  0.0012 -0.5082
   88POPC  SM14  899  11.555   1.078  10.077 -0.1492 -0.1142 -0.1522
   88POPC  SM15  900  10.530   1.043  10.345 -0.0633 -0.0715  0.0684
   89POPC   CH1  901   3.681  14.950  11.931  0.1682  0.2321  0.0605
   89POPC   PH2  902   3.359  15.029  11.707 -0.1677  0.0722  0.0500
   89POPC   GL3  903   3.429  15.262  11.429  0.3565 -0.2384  0.1954
   89POPC   E14  904   3.170  15.242  11.243 -0.0391  0.0340 -0.0003
   89POPC   E25  905   3.678  15.202  11.140 -0.0772 -0.2342  0.1557
   89POPC   S16  906   2.934  15.368  10.948 -0.0017  0.1840  0.0785
   89POPC   S17  907   3.768  15.320  10.813  0.0217  0.1319 -0.2655
   89POPC   SD8  908   2.712  15.580  10.824  0.1157 -0.2054  0.1965
   89POPC   SD9  909   3.929  15.522  10.554 -0.0134 -0.0391  0.1211
   89POPC  SD10  910   2.646  15.646  10.509  0.0252 -0.0920  0.0106
   89POPC  SD11  911   3.946  15.772  10.292 -0.0889 -0.1063 -0.1037
   89POPC  SM12  912   2.671  15.516  10.231  0.0287 -0.2282 -0.1273
   89POPC  SM13  913   4.084  15.952  10.090  0.0248  0.0144 -0.3139
   89POPC  SM14  914   2.748  15.426   9.924 -0.3172  0.1584  0.0786
   89POPC  SM15  915   4.214  15.968  10.042 -0.2157 -0.2758 -0.1148
   90POPC   CH1  916   0.337   8.553  11.726  0.3509 -0.1326  0.3411
   90POPC   PH2  917   0.316   8.116  11.774 -0.0378 -0.0458 -0.1042
   90POPC   GL3  918   0.546   7.841  11.707 -0.1151  0.1101 -0.2378
   90POPC   E14  919   0.813   7.981  11.598  0.4174  0.0193 -0.1815
   90POPC   E25  920   0.376   7.580  11.569 -0.1938 -0.2029  0.2254
   90POPC   S16  921   0.957   8.090  11.250  0.2146 -0.3834  0.0547
   90POPC   S17  922   0.565   7.591  11.208  0.3821 -0.2060  0.3513
   90POPC   SD8  923   1.155   8.334  11.113  0.2499  0.0734  0.2460
   90POPC   SD9  924   0.684   7.763  10.953  0.0688  0.1110  0.1838
   90POPC  SD10  925   1.219   8.460  10.819  0.3809  0.1905  0.4622
   90POPC  SD11  926   0.845   8.022  10.869 -0.0052  0.0286 -0.1551
   90POPC  SM12  927   1.115   8.567  10.493 -0.2971  0.1450  0.0696
   90POPC  SM13  928   1.041   8.025  10.604 -0.3722 -0.2546 -0.1183
   90POPC  SM14  929   1.036   8.825  10.285 -0.0116  0.1188 -0.2073
   90POPC  SM15  930   1.134   8.062  10.547  0.0907  0.0933 -0.2155
   91POPC   CH1  931   2.538  12.172  11.601 -0.1981 -0.0984 -0.0686
   91POPC   PH2  932   2.675  11.848  11.333 -0.1820 -0.0080 -0.1490
   91POPC   GL3  933   2.576  11.531  11.408  0.1380 -0.1682  0.1465
   91POPC   E14  934   2.355  11.355  11.253  0.0014 -0.0957  0.0237
   91POPC   E25  935   2.903  11.396  11.392  0.2441 -0.2102  0.3215
   91POPC   S16  936   2.250  11.256  10.849 -0.1776 -0.0977  0.3203
   91POPC   S17  937   3.196  11.440  11.073  0.2755 -0.4967 -0.2638
   91POPC   SD8  938   2.201  11.293  10.532  0.0847 -0.3170  0.0793
   91POPC   SD9  939   3.232  11.173  10.852  0.3070 -0.1190 -0.1877
   91POPC  SD10  940   2.052  11.269  10.234 -0.1507 -0.0237  0.0833
   91POPC  SD11  941   3.082  11.029  10.566  0.2519 -0.0580 -0.3582
   91POPC  SM12  942   1.931  11.098  10.003 -0.3575  0.2439 -0.1105
   91POPC  SM13  943   2.923  11.012  10.297  0.2633 -0.1907 -0.2192
   91POPC  SM14  944   1.907  11.168   9.658  0.1266  0.0610  0.2434
   91POPC  SM15  945   2.895  11.035  10.196  0.1971  0.0595  0.1715
   92POPC   CH1  946   5.899   4.251  12.168  0.1551 -0.1009  0.0857
   92POPC   PH2  947   6.144   4.475  11.898  0.1064  0.0406  0.0208
   92POPC   GL3  948   5.993   4.616  11.620  0.2317 -0.1282  0.1725
   92POPC   E14  949   5.936   4.925  11.564 -0.0544 -0.5611 -0.0667
   92POPC   E25  950   6.175   4.621  11.309 -0.0004  0.3429  0.0428
   92POPC   S16  951   5.925   5.211  11.286  0.1678 -0.1205  0.3143
   92POPC   S17  952   6.358   4.444  11.035  0.1591  0.3420  0.2975
   92POPC   SD8  953   5.982   5.454  11.052 -0.2827 -0.0105 -0.2588
   92POPC   SD9  954   6.626   4.445  10.796  0.1755  0.3786 -0.3954
   92POPC  SD10  955   6.098   5.410  10.716 -0.1598 -0.0282  0.1584
   92POPC  SD11  956   6.850   4.470  10.514  0.0498 -0.1345 -0.2246
   92POPC  SM12  957   6.244   5.290  10.410 -0.2451  0.0368 -0.0226
   92POPC  SM13  958   7.005   4.602  10.210 -0.2022  0.1822 -0.1915
   92POPC  SM14  959   6.282   5.046  10.191 -0.1535 -0.2489 -0.1441
   92POPC  SM15  960   7.085   4.639  10.188 -0.2680 -0.0275  0.2262
   93POPE   HH1  961  15.450   0.661   8.073  0.2723 -0.3521 -0.0938
   93POPE   PH2  962  15.118   0.637   8.150  0.2100 -0.1135 -0.1054
   93POPE   GL3  963  15.111   0.831   8.434  0.0434  0.0531 -0.2018
   93POPE   E14  964  15.374   0.949   8.616  0.1178 -0.1915  0.0649
   93POPE   E25  965  14.737   0.798   8.566 -0.1356 -0.2237 -0.1354
   93POPE   S16  966  15.485   0.690   8.875 -0.0568 -0.0307 -0.2461
   93POPE   S17  967  14.556   0.867   8.925 -0.1813  0.1175  0.2494
   93POPE   SD8  968  15.647   0.503   9.120  0.0597  0.0693 -0.1295
   93POPE   SD9  969  14.392   0.699   9.139  0.2832 -0.0813  0.3719
   93POPE  SD10  970  15.757   0.417   9.431 -0.0950  0.0493 -0.3438
   93POPE  SD11  971  14.604   0.642   9.410  0.3322  0.1794  0.2051
   93POPE  SM12  972  15.835   0.424   9.736 -0.2921 -0.3577 -0.3712
   93POPE  SM13  973  14.551   0.642   9.720 -0.1724  0.0693 -0.2367
   93POPE  SM14  974  15.818   0.517  10.064  0.0728  0.0904 -0.0707
   93POPE  SM15  975  14.517   0.625   9.806  0.0110 -0.1806 -0.1455
   94POPE   HH1  976  10.690   4.978   8.083 -0.0729  0.1179  0.0773
   94POPE   PH2  977  10.769   4.673   7.986  0.1024 -0.0538  0.0566
   94POPE   GL3  978  10.865   4.525   8.275 -0.0671 -0.4030 -0.3186
   94POPE   E14  979  10.796   4.241   8.451  0.1101  0.1390 -0.1538
   94POPE   E25  980  10.768   4.718   8.550 -0.1654  0.1610  0.1569
   94POPE   S16  981  10.913   4.082   8.854 -0.0158  0.2710 -0.3792
   94POPE   S17  982  10.812   4.721   8.953 -0.0772  0.1656  0.1297
   94POPE   SD8  983  10.783   4.045   9.167  0.1486 -0.4410 -0.3141
   94POPE   SD9  984  10.725   4.630   9.238 -0.1154 -0.2207  0.2699
   94POPE  SD10  985  10.903   4.003   9.464 -0.0660 -0.6578 -0.3009
   94POPE  SD11  986  10.934   4.604   9.483  0.1499  0.0717 -0.3038
   94POPE  SM12  987  11.059   4.016   9.761 -0.0896  0.2417 -0.0993
   94POPE  SM13  988  11.044   4.547   9.776 -0.2419  0.1198 -0.1104
   94POPE  SM14  989  11.143   4.163  10.095 -0.2205 -0.1890 -0.3822
   94POPE  SM15  990  11.122   4.553   9.851 -0.0341 -0.2459 -0.0663
   95POPE   HH1  991  13.825   5.681   8.259 -0.0492 -0.0328 -0.0890
   95POPE   PH2  992  14.109   5.842   8.245 -0.0351  0.0570 -0.1065
   95POPE   GL3  993  14.310   5.691   8.476  0.0055  0.0450  0.0949
   95POPE   E14  994  14.317   5.364   8.533  0.0378 -0.1133  0.3081
   95POPE   E25  995  14.441   5.851   8.750  0.3112  0.0999 -0.3348
   95POPE   S16  996  14.428   5.153   8.868 -0.2796  0.0566 -0.1296
   95POPE   S17  997  14.516   6.065   9.101  0.2212 -0.1223  0.3177
   95POPE   SD8  998  14.528   4.962   9.134  0.1833 -0.0376  0.0596
   95POPE   SD9  999  14.640   6.269   9.302  0.0570  0.2983 -0.0674
   95POPE  SD10 1000  14.715   5.036   9.396  0.0007 -0.3223 -0.0486
   95POPE  SD11 1001  14.620   6.463   9.539  0.2080  0.3330  0.1058
   95POPE  SM12 1002  14.810   5.260   9.620  0.0888  0.0277 -0.2528
   95POPE  SM13 1003  14.579   6.723   9.714 -0.2888 -0.0984  0.2234
   95POPE  SM14 1004  14.793   5.427   9.918 -0.2547  0.1791  0.0132
   95POPE  SM15 1005  14.559   6.750   9.783 -0.0276  0.0174 -0.2560
   96POPE   HH1 1006  15.691  10.383   8.365 -0.0410 -0.0252  0.0196
   96POPE   PH2 1007  15.582  10.615   8.193 -0.2608  0.0734 -0.0672
   96POPE   GL3 1008  15.604  10.906   8.372 -0.0763  0.0154 -0.0625
   96POPE   E14 1009  15.763  11.188   8.459 -0.0440  0.1225 -0.1264
   96POPE   E25 1010  15.248  10.957   8.429  0.2185  0.0002 -0.1116
   96POPE   S16 1011  15.656  11.309   8.832 -0.5786  0.3872  0.0938
   96POPE   S17 1012  15.298  10.978   8.819  0.1981  0.0914 -0.0606
   96POPE   SD8 1013  15.432  11.523   9.023  0.0204 -0.0587  0.0370
   96POPE   SD9 1014  15.462  10.974   9.134  0.0447 -0.1385  0.3347
   96POPE  SD10 1015  15.370  11.657   9.313 -0.1851  0.1236 -0.0284
   96POPE  SD11 1016  15.523  10.826   9.394  0.1348 -0.1007 -0.0276
   96POPE  SM12 1017  15.453  11.794   9.602 -0.1737 -0.0759  0.5014
   96POPE  SM13 1018  15.527  10.803   9.747 -0.1199 -0.1095  0.3322
   96POPE  SM14 1019  15.471  11.807   9.921  0.1570  0.2167 -0.3005
   96POPE  SM15 1020  15.543  10.853   9.841  0.3395  0.3983  0.1345
   97POPE   HH1 1021   9.780  11.732   8.047  0.0973 -0.1564  0.2451
   97POPE   PH2 1022   9.786  11.949   8.276  0.0103 -0.0942  0.0910
   97POPE   GL3 1023   9.901  11.889   8.587 -0.0399  0.0019  0.0715
   97POPE   E14 1024  10.233  11.847   8.590  0.1144 -0.0782 -0.1606
   97POPE   E25 1025   9.891  12.144   8.820 -0.2354 -0.1644 -0.0723
   97POPE   S16 1026  10.368  11.738   8.962 -0.2975  0.1240  0.2399
   97POPE   S17 1027  10.031  12.137   9.148  0.5074  0.3162 -0.3695
   97POPE   SD8 1028  10.429  11.426   9.068  0.3454 -0.0919  0.1793
   97POPE   SD9 1029  10.315  12.142   9.309  0.3025  0.4356  0.2463
   97POPE  SD10 1030  10.384  11.269   9.348 -0.2386  0.2064 -0.3773
   97POPE  SD11 1031  10.499  12.007   9.569 -0.0332  0.0423  0.2275
   97POPE  SM12 1032  10.269  11.340   9.691  0.1741 -0.2811 -0.1209
   97POPE  SM13 1033  10.646  11.906   9.875  0.0391 -0.2190  0.1378
   97POPE  SM14 1034  10.111  11.271   9.948 -0.0242  0.0847 -0.2337
   97POPE  SM15 1035  10.634  11.941   9.962 -0.0847 -0.0866 -0.2181
   98POPE   HH1 1036   5.879   6.057   8.255 -0.1146  0.3815 -0.0697
   98POPE   PH2 1037   6.067   6.339   8.273 -0.0044 -0.0441  0.0889
   98POPE   GL3 1038   5.931   6.567   8.507 -0.5318  0.3569 -0.3551
   98POPE   E14 1039   5.731   6.486   8.771  0.0999  0.1137  0.1461
   98POPE   E25 1040   5.984   6.873   8.589  0.0256  0.0484  0.3677
   98POPE   S16 1041   5.615   6.610   9.084 -0.0113 -0.0853  0.1058
   98POPE   S17 1042   6.096   7.019   8.946 -0.1154  0.2913 -0.2890
   98POPE   SD8 1043   5.739   6.593   9.379 -0.2621  0.1484 -0.2965
   98POPE   SD9 1044   6.342   7.070   9.167  0.1802 -0.1472  0.2451
   98POPE  SD10 1045   5.717   6.677   9.686  0.0938  0.3099 -0.4581
   98POPE  SD11 1046   6.542   6.954   9.394 -0.3035  0.0420  0.3018
   98POPE  SM12 1047   5.557   6.728   9.969 -0.3143  0.5423  0.2759
   98POPE  SM13 1048   6.727   6.742   9.557 -0.1280  0.2949 -0.0190
   98POPE  SM14 1049   5.502   6.842  10.300 -0.0490  0.0736  0.0825
   98POPE  SM15 1050   6.759   6.706   9.628 -0.2493 -0.2739 -0.2779
   99POPE   HH1 1051   6.210  12.728   8.243  0.0971  0.0801 -0.1734
   99POPE   PH2 1052   6.273  13.037   8.243 -0.1566 -0.2789  0.1513
   99POPE   GL3 1053   6.429  13.140   8.526 -0.2401  0.0072 -0.1526
   99POPE   E14 1054   6.467  12.871   8.731 -0.0238  0.2838  0.2866
   99POPE   E25 1055   6.588  13.485   8.625  0.0975  0.1438 -0.1924
   99POPE   S16 1056   6.546  12.783   9.097  0.4232 -0.0919  0.3200
   99POPE   S17 1057   6.735  13.641   8.966  0.2707  0.0275  0.0530
   99POPE   SD8 1058   6.680  12.604   9.366  0.1024  0.3933 -0.1475
   99POPE   SD9 1059   6.648  13.635   9.302  0.0357 -0.0435  0.3888
   99POPE  SD10 1060   6.815  12.611   9.657  0.0036  0.0801  0.2637
   99POPE  SD11 1061   6.676  13.494   9.611  0.1516  0.0259 -0.5058
   99POPE  SM12 1062   6.659  12.490   9.927  0.4299  0.1106  0.0571
   99POPE  SM13 1063   6.623  13.505   9.941  0.2874  0.2251 -0.0152
   99POPE  SM14 1064   6.662  12.193  10.130 -0.2279  0.2041  0.2875
   99POPE  SM15 1065   6.650  13.547   9.990 -0.0761  0.1087  0.3350
  100POPE   HH1 1066  16.607  15.643   8.309 -0.0473  0.3087 -0.2532
  100POPE   PH2 1067  16.770  15.365   8.320 -0.0156  0.0237  0.0105
  100POPE   GL3 1068  16.684  15.237   8.618  0.0323  0.1321  0.1161
  100POPE   E14 1069  16.613  14.933   8.556  0.1133  0.0223  0.2147
  100POPE   E25 1070  16.940  15.209   8.879  0.2540 -0.2292 -0.0135
  100POPE   S16 1071  16.672  14.712   8.837 -0.0842  0.5863  0.3228
  100POPE   S17 1072  16.776  15.355   9.216  0.3538  0.0714  0.1321
  100POPE   SD8 1073  16.785  14.552   9.080  0.0048  0.1041 -0.2209
  100POPE   SD9 1074  16.720  15.429   9.546 -0.0277  0.2468  0.1059
  100POPE  SD10 1075  16.667  14.487   9.368  0.1117 -0.5325 -0.1263
  100POPE  SD11 1076  16.523  15.491   9.825  0.2069 -0.4586 -0.2390
  100POPE  SM12 1077  16.415  14.541   9.575 -0.1635  0.0462  0.1607
  100POPE  SM13 1078  16.288  15.468  10.084 -0.4347  0.1600  0.5021
  100POPE  SM14 1079  16.086  14.446   9.620  0.0131 -0.1709 -0.5980
  100POPE  SM15 1080  16.292  15.501  10.188  0.0401  0.0178  0.1685
  101POPE   HH1 1081   6.633   7.522   8.191  0.0723 -0.0826 -0.1780
  101POPE   PH2 1082   6.517   7.237   8.181  0.0586  0.1057  0.1895
  101POPE   GL3 1083   6.352   7.183   8.479  0.1463  0.1217  0.1047
  101POPE   E14 1084   6.138   7.431   8.524 -0.2012  0.0153  0.2339
  101POPE   E25 1085   6.565   7.066   8.757  0.2659  0.0923  0.2569
  101POPE   S16 1086   5.948   7.694   8.757 -0.0809  0.0881  0.3363
  101POPE   S17 1087   6.764   7.130   9.069  0.0994 -0.0092  0.1390
  101POPE   SD8 1088   5.866   7.571   9.054 -0.0048  0.0519  0.0076
  101POPE   SD9 1089   6.798   7.275   9.356 -0.3796 -0.1194 -0.2499
  101POPE  SD10 1090   5.815   7.566   9.408  0.0305  0.3344 -0.1373
  101POPE  SD11 1091   6.824   7.268   9.693 -0.0511 -0.0971 -0.1055
  101POPE  SM12 1092   5.843   7.521   9.748  0.2172 -0.1547  0.1249
  101POPE  SM13 1093   6.622   7.358   9.969 -0.0219 -0.0271 -0.1768
  101POPE  SM14 1094   6.110   7.424   9.979 -0.1451 -0.2541  0.0313
  101POPE  SM15 1095   6.644   7.417  10.040 -0.1608  0.0891 -0.1091
  102POPE   HH1 1096  13.439   3.444   8.326  0.0824  0.2539 -0.2099
  102POPE   PH2 1097  13.684   3.288   8.438  0.0809  0.1225  0.1692
  102POPE   GL3 1098  13.703   2.983   8.533  0.1286 -0.0887  0.1639
  102POPE   E14 1099  13.401   2.864   8.552  0.0668 -0.0649 -0.2020
  102POPE   E25 1100  13.880   2.828   8.781 -0.1221  0.0100  0.0667
  102POPE   S16 1101  13.314   2.790   8.983 -0.0286  0.2400 -0.1330
  102POPE   S17 1102  13.858   2.698   9.151  0.2865  0.0825  0.2151
  102POPE   SD8 1103  13.382   2.881   9.326  0.3250 -0.2734  0.1977
  102POPE   SD9 1104  13.720   2.577   9.415 -0.0668 -0.1579 -0.5617
  102POPE  SD10 1105  13.410   2.847   9.663 -0.2518  0.0937  0.0872
  102POPE  SD11 1106  13.874   2.456   9.681 -0.0103  0.3149  0.1473
  102POPE  SM12 1107  13.500   2.684   9.967 -0.3250 -0.0445  0.5285
  102POPE  SM13 1108  13.885   2.313   9.943  0.4896 -0.4321  0.1623
  102POPE  SM14 1109  13.498   2.608  10.292 -0.0458  0.1735 -0.2434
  102POPE  SM15 1110  13.848   2.300  10.035  0.1671  0.0509  0.1298
  103POPE   HH1 1111  14.341  16.378   8.186 -0.0447  0.0778  0.0361
  103POPE   PH2 1112  14.087  16.169   8.116 -0.1845  0.2058 -0.0081
  103POPE   GL3 1113  13.992  15.959   8.349  0.3609  0.5785  0.0602
  103POPE   E14 1114  13.999  15.648   8.486  0.1504 -0.0598 -0.4163
  103POPE   E25 1115  14.169  16.120   8.608 -0.5304 -0.2022 -0.0867
  103POPE   S16 1116  13.795  15.498   8.774 -0.1019  0.0397  0.2029
  103POPE   S17 1117  14.160  15.963   8.981  0.1751 -0.0124  0.3204
  103POPE   SD8 1118  13.683  15.703   9.046  0.3445  0.0345 -0.1315
  103POPE   SD9 1119  14.127  16.017   9.319 -0.0715  0.1263 -0.0969
  103POPE  SD10 1120  13.436  15.729   9.266  0.1602  0.1765  0.0986
  103POPE  SD11 1121  14.080  15.990   9.648 -0.3662  0.2122  0.0619
  103POPE  SM12 1122  13.295  15.583   9.490 -0.0946  0.0317 -0.4447
  103POPE  SM13 1123  14.007  16.003   9.962  0.2732  0.2079  0.0740
  103POPE  SM14 1124  13.193  15.541   9.802  0.0046  0.3423 -0.0657
  103POPE  SM15 1125  14.049  15.949  10.077 -0.0642  0.2167  0.3976
  104POPE   HH1 1126  15.654   2.891   8.299 -0.0657 -0.0335 -0.2600
  104POPE   PH2 1127  15.962   2.970   8.214 -0.2005 -0.0006 -0.0088
  104POPE   GL3 1128  16.241   2.962   8.370  0.0558 -0.2004 -0.1657
  104POPE   E14 1129  16.455   3.218   8.370  0.0513  0.0109 -0.1840
  104POPE   E25 1130  16.310   2.583   8.439 -0.0443 -0.1051  0.1575
  104POPE   S16 1131  16.667   3.387   8.712  0.0896 -0.2186  0.1124
  104POPE   S17 1132  16.236   2.484   8.858  0.0447 -0.0311  0.4416
  104POPE   SD8 1133  16.589   3.556   8.998  0.0626  0.3450 -0.0478
  104POPE   SD9 1134  16.297   2.593   9.148  0.1917  0.0385 -0.0793
  104POPE  SD10 1135  16.517   3.629   9.302  0.1810  0.0380 -0.5566
  104POPE  SD11 1136  16.280   2.572   9.481  0.1009  0.1154  0.1256
  104POPE  SM12 1137  16.473   3.599   9.646 -0.3617  0.4190  0.1973
  104POPE  SM13 1138  16.312   2.684   9.797 -0.2885 -0.0901  0.1112
  104POPE  SM14 1139  16.572   3.433   9.952 -0.2206 -0.2695 -0.1749
  104POPE  SM15 1140  16.266   2.660   9.865 -0.0576 -0.2049 -0.5004
  105POPE   HH1 1141  11.227   1.590   7.943 -0.0017 -0.1655  0.1285
  105POPE   PH2 1142  11.364   1.820   8.125 -0.0786  0.1987  0.1337
  105POPE   GL3 1143  11.249   1.912   8.427 -0.0116 -0.4098  0.0374
  105POPE   E14 1144  10.985   2.094   8.521 -0.1860 -0.1203 -0.1486
  105POPE   E25 1145  11.408   1.808   8.745  0.3544 -0.1794 -0.0543
  105POPE   S16 1146  10.889   2.250   8.889  0.2081  0.0758 -0.2682
  105POPE   S17 1147  11.336   1.880   9.141 -0.3284 -0.1257 -0.1383
  105POPE   SD8 1148  10.974   2.155   9.170 -0.1551  0.1578 -0.1712
  105POPE   SD9 1149  11.360   2.124   9.356 -0.2827  0.0124  0.0781
  105POPE  SD10 1150  10.963   2.183   9.518  0.3841  0.0104  0.1838
  105POPE  SD11 1151  11.400   2.237   9.628 -0.2285  0.2069  0.2603
  105POPE  SM12 1152  10.963   2.324   9.804  0.2468  0.2313  0.0422
  105POPE  SM13 1153  11.589   2.294   9.938 -0.0271 -0.0025 -0.0353
  105POPE  SM14 1154  11.060   2.442  10.097 -0.1738 -0.0964  0.4082
  105POPE  SM15 1155  11.591   2.246  10.061 -0.0648  0.1702 -0.1779
  106POPE   HH1 1156   3.794  16.542   7.853 -0.3086 -0.0279  0.3807
  106POPE   PH2 1157   3.815  16.851   7.792  0.0292  0.1085 -0.2038
  106POPE   GL3 1158   3.928  16.938   8.106  0.0177 -0.0433 -0.0573
  106POPE   E14 1159   4.116  16.692   8.236  0.2068  0.3985  0.0146
  106POPE   E25 1160   3.714  17.020   8.420 -0.2104  0.1297  0.3572
  106POPE   S16 1161   4.171  16.520   8.564  0.2455 -0.4488  0.0211
  106POPE   S17 1162   3.847  16.894   8.785  0.2161  0.3958  0.0466
  106POPE   SD8 1163   4.125  16.608   8.855 -0.2432 -0.0615 -0.3644
  106POPE   SD9 1164   3.711  16.933   9.075  0.5171 -0.2937 -0.1246
  106POPE  SD10 1165   4.020  16.550   9.150  0.0019  0.0519 -0.1118
  106POPE  SD11 1166   3.719  16.863   9.405  0.2972  0.0435  0.4388
  106POPE  SM12 1167   3.929  16.387   9.385  0.0910  0.1663  0.1511
  106POPE  SM13 1168   3.661  16.681   9.670 -0.3063  0.2610  0.2089
  106POPE  SM14 1169   3.886  16.090   9.585 -0.2268  0.1728 -0.5257
  106POPE  SM15 1170   3.732  16.589   9.723  0.1266  0.0325 -0.0154
  107POPE   HH1 1171  13.299  10.888   7.903  0.0702  0.2342 -0.3987
  107POPE   PH2 1172  13.121  11.146   7.967 -0.0912  0.1398  0.0226
  107POPE   GL3 1173  12.924  11.140   8.271 -0.0702 -0.1181  0.0147
  107POPE   E14 1174  12.636  10.997   8.311 -0.1678 -0.1135  0.0870
  107POPE   E25 1175  13.083  11.195   8.602  0.1171 -0.1322 -0.2513
  107POPE   S16 1176  12.371  10.865   8.620  0.4074 -0.0433  0.2523
  107POPE   S17 1177  13.392  11.162   8.814  0.1980 -0.0425 -0.2019
  107POPE   SD8 1178  12.380  10.772   8.948 -0.0729 -0.1913  0.5333
  107POPE   SD9 1179  13.490  11.109   9.109  0.1427 -0.1974 -0.1738
  107POPE  SD10 1180  12.449  10.790   9.286  0.4215 -0.1852  0.1429
  107POPE  SD11 1181  13.265  11.080   9.392 -0.1709  0.0357  0.1727
  107POPE  SM12 1182  12.558  10.998   9.502 -0.0774  0.0578 -0.0462
  107POPE  SM13 1183  13.127  11.089   9.701  0.0435  0.0290  0.0517
  107POPE  SM14 1184  12.642  11.281   9.695  0.0557  0.0561  0.0705
  107POPE  SM15 1185  13.097  11.123   9.774  0.0992  0.2699  0.2037
  108POPE   HH1 1186   4.877   3.093   8.262  0.0288 -0.1555  0.1919
  108POPE   PH2 1187   4.982   3.398   8.179 -0.4566  0.1066 -0.3904
  108POPE   GL3 1188   5.186   3.472   8.472  0.0158  0.3044 -0.1745
  108POPE   E14 1189   5.198   3.758   8.613 -0.0839  0.1072  0.1206
  108POPE   E25 1190   5.049   3.317   8.750  0.1720  0.0757  0.0444
  108POPE   S16 1191   5.434   3.834   8.893 -0.1122  0.0608  0.1252
  108POPE   S17 1192   5.012   3.484   9.080 -0.1348  0.1011 -0.1315
  108POPE   SD8 1193   5.371   3.807   9.223 -0.6420 -0.3439 -0.0305
  108POPE   SD9 1194   5.094   3.335   9.375 -0.0540 -0.0257 -0.1019
  108POPE  SD10 1195   5.423   3.907   9.531 -0.2512 -0.0490 -0.2691
  108POPE  SD11 1196   5.136   3.398   9.733  0.1215 -0.0790  0.1589
  108POPE  SM12 1197   5.602   4.088   9.734  0.0271  0.1438  0.0864
  108POPE  SM13 1198   5.116   3.340  10.061  0.0444 -0.0103  0.1099
  108POPE  SM14 1199   5.567   4.261  10.040  0.3248  0.1846  0.6054
  108POPE  SM15 1200   5.075   3.307  10.156 -0.0818 -0.1133  0.0857
  109POPE   HH1 1201   9.877   0.976   8.217  0.2800  0.0118 -0.2805
  109POPE   PH2 1202   9.972   1.291   8.253  0.0231  0.0129 -0.3443
  109POPE   GL3 1203   9.747   1.503   8.361  0.3878 -0.1179  0.0797
  109POPE   E14 1204   9.438   1.382   8.339 -0.0925  0.0780 -0.0791
  109POPE   E25 1205   9.848   1.550   8.682 -0.2586 -0.1926 -0.3337
  109POPE   S16 1206   9.187   1.463   8.577  0.4377 -0.1906 -0.0087
  109POPE   S17 1207  10.203   1.422   8.965 -0.0116  0.1869 -0.2640
  109POPE   SD8 1208   8.999   1.657   8.812 -0.2552  0.1829 -0.1812
  109POPE   SD9 1209  10.444   1.563   9.174 -0.0614 -0.1440 -0.4317
  109POPE  SD10 1210   8.847   1.723   9.141 -0.2661  0.2454  0.3072
  109POPE  SD11 1211  10.564   1.558   9.484  0.0961 -0.3079  0.1936
  109POPE  SM12 1212   8.736   1.588   9.406  0.0631  0.1278  0.3130
  109POPE  SM13 1213  10.584   1.643   9.783  0.2216  0.3431  0.0075
  109POPE  SM14 1214   8.745   1.680   9.719  0.1299 -0.0257  0.0630
  109POPE  SM15 1215  10.622   1.664   9.835  0.0334 -0.0669 -0.1339
  110POPE   HH1 1216  16.093  11.887   8.233  0.0525 -0.4314  0.4395
  110POPE   PH2 1217  16.310  11.624   8.151 -0.0689 -0.2316  0.1110
  110POPE   GL3 1218  16.498  11.584   8.422 -0.3715 -0.1171 -0.3085
  110POPE   E14 1219  16.829  11.569   8.372  0.0661 -0.3437  0.3126
  110POPE   E25 1220  16.391  11.796   8.712  0.2995  0.0038  0.0793
  110POPE   S16 1221  17.118  11.518   8.657  0.1502  0.2823 -0.1704
  110POPE   S17 1222  16.380  11.779   9.080 -0.0916  0.1781 -0.0669
  110POPE   SD8 1223  17.311  11.385   8.910 -0.0721 -0.1198 -0.1940
  110POPE   SD9 1224  16.580  11.692   9.332  0.0799 -0.0298 -0.0179
  110POPE  SD10 1225  17.398  11.384   9.210 -0.1901 -0.1270 -0.0598
  110POPE  SD11 1226  16.518  11.554   9.606  0.1193  0.1869  0.0289
  110POPE  SM12 1227  17.436  11.523   9.512  0.0029  0.3754  0.2445
  110POPE  SM13 1228  16.392  11.565   9.910  0.0413  0.2052 -0.0635
  110POPE  SM14 1229  17.334  11.618   9.825  0.1174 -0.0977  0.0942
  110POPE  SM15 1230  16.388  11.515  10.016  0.1431  0.0454  0.2803
  111POPE   HH1 1231   7.118   0.831   8.101 -0.1038 -0.0572  0.1472
  111POPE   PH2 1232   7.411   0.853   8.261  0.0553  0.0013 -0.1888
  111POPE   GL3 1233   7.280   0.942   8.563  0.0154  0.2686  0.0801
  111POPE   E14 1234   6.970   1.071   8.595  0.0408 -0.0607 -0.2527
  111POPE   E25 1235   7.347   0.694   8.818 -0.0441 -0.0354  0.2518
  111POPE   S16 1236   6.886   1.341   8.943 -0.0959  0.2490  0.5844
  111POPE   S17 1237   7.483   0.691   9.194 -0.0612  0.0158 -0.1224
  111POPE   SD8 1238   7.004   1.579   9.108 -0.4770 -0.0455  0.1016
  111POPE   SD9 1239   7.474   0.702   9.556 -0.2481 -0.3121 -0.1007
  111POPE  SD10 1240   7.135   1.637   9.401 -0.2783  0.1117 -0.1752
  111POPE  SD11 1241   7.275   0.668   9.837 -0.2050 -0.1541  0.1083
  111POPE  SM12 1242   7.362   1.609   9.686 -0.1040 -0.1962  0.2676
  111POPE  SM13 1243   7.046   0.783  10.025 -0.0097 -0.0153 -0.0437
  111POPE  SM14 1244   7.531   1.680  10.007  0.0660 -0.1902 -0.0804
  111POPE  SM15 1245   7.004   0.818  10.090 -0.0206  0.0792 -0.0031
  112POPE   HH1 1246  13.304   6.050   8.120  0.4620 -0.3376 -0.0277
  112POPE   PH2 1247  13.631   6.050   8.132  0.0931 -0.0807 -0.0799
  112POPE   GL3 1248  13.692   6.048   8.469 -0.2506 -0.4217 -0.3676
  112POPE   E14 1249  13.792   5.802   8.660  0.2026  0.0153 -0.0324
  112POPE   E25 1250  13.513   6.213   8.748  0.0126  0.0179 -0.2683
  112POPE   S16 1251  13.951   5.819   9.057  0.2102  0.3222 -0.2721
  112POPE   S17 1252  13.538   6.415   9.059  0.2693 -0.1984  0.0394
  112POPE   SD8 1253  14.188   5.820   9.267  0.3656  0.1682 -0.3996
  112POPE   SD9 1254  13.580   6.660   9.271  0.6271 -0.3811  0.1476
  112POPE  SD10 1255  14.241   5.700   9.575  0.2261 -0.0868 -0.1765
  112POPE  SD11 1256  13.583   6.703   9.605  0.1564  0.3633 -0.4699
  112POPE  SM12 1257  14.030   5.564   9.828 -0.0063 -0.4372  0.0218
  112POPE  SM13 1258  13.522   6.479   9.862 -0.3296 -0.2192  0.2597
  112POPE  SM14 1259  13.776   5.405  10.023 -0.2701  0.0225  0.1347
  112POPE  SM15 1260  13.492   6.428   9.899 -0.0275  0.1225  0.2784
  113POPE   HH1 1261   2.631  13.368   8.139  0.0518  0.0675  0.2185
  113POPE   PH2 1262   2.936  13.340   8.257 -0.1166  0.1804  0.0335
  113POPE   GL3 1263   3.014  13.060   8.446  0.3384 -0.0656 -0.0254
  113POPE   E14 1264   3.090  12.720   8.436 -0.1154  0.1602  0.0157
  113POPE   E25 1265   3.117  13.272   8.722 -0.1574 -0.0027  0.2750
  113POPE   S16 1266   3.283  12.689   8.795 -0.0757 -0.4642 -0.1669
  113POPE   S17 1267   3.394  13.503   8.885  0.0202 -0.0240 -0.1616
  113POPE   SD8 1268   3.443  12.665   9.101 -0.3229 -0.1057 -0.0585
  113POPE   SD9 1269   3.605  13.635   9.098  0.3242 -0.3777  0.0886
  113POPE  SD10 1270   3.315  12.607   9.414  0.1852 -0.1637 -0.3965
  113POPE  SD11 1271   3.723  13.880   9.304 -0.3441 -0.2603 -0.0309
  113POPE  SM12 1272   3.226  12.673   9.736 -0.7023 -0.1904  0.1154
  113POPE  SM13 1273   3.701  13.982   9.630 -0.2005 -0.1317  0.0962
  113POPE  SM14 1274   2.938  12.802   9.910 -0.1118 -0.0134  0.1390
  113POPE  SM15 1275   3.745  13.978   9.705  0.3757 -0.0718 -0.0809
  114POPE   HH1 1276  14.158   6.251   7.997 -0.3191  0.1200 -0.0189
  114POPE   PH2 1277  13.962   6.511   8.037  0.0418  0.0198  0.1821
  114POPE   GL3 1278  13.931   6.641   8.351 -0.0874  0.3817  0.1148
  114POPE   E14 1279  13.809   6.915   8.502  0.0122 -0.0025 -0.1836
  114POPE   E25 1280  13.997   6.433   8.620  0.0704 -0.0780 -0.0253
  114POPE   S16 1281  13.509   6.911   8.743  0.1419  0.2907 -0.1138
  114POPE   S17 1282  13.969   6.388   9.047  0.1544 -0.0666  0.0534
  114POPE   SD8 1283  13.561   7.162   8.991  0.2346 -0.0341 -0.4241
  114POPE   SD9 1284  13.827   6.146   9.261  0.0748 -0.1328 -0.1462
  114POPE  SD10 1285  13.426   7.330   9.234 -0.1507 -0.1902  0.0631
  114POPE  SD11 1286  13.874   5.962   9.504  0.1799 -0.3571  0.0179
  114POPE  SM12 1287  13.237   7.290   9.539  0.0401  0.2838  0.1671
  114POPE  SM13 1288  13.836   5.918   9.839 -0.3822 -0.1047  0.0607
  114POPE  SM14 1289  13.193   7.096   9.839 -0.2895 -0.0528 -0.2659
  114POPE  SM15 1290  13.827   5.961   9.946  0.3033  0.0748 -0.3498
  115POPE   HH1 1291   0.604   0.256   8.226  0.0643 -0.2715 -0.1253
  115POPE   PH2 1292   0.369   0.452   8.359  0.0039  0.0851 -0.1753
  115POPE   GL3 1293   0.305   0.338   8.674 -0.3934 -0.4422 -0.3153
  115POPE   E14 1294   0.340   0.105   8.910  0.0354 -0.1378 -0.1448
  115POPE   E25 1295   0.430   0.556   8.972 -0.1180  0.0934 -0.0650
  115POPE   S16 1296   0.271   0.037   9.309 -0.2415 -0.2827 -0.1531
  115POPE   S17 1297   0.383   0.555   9.398 -0.2901 -0.2064  0.4647
  115POPE   SD8 1298   0.248  -0.076   9.606  0.1810 -0.0588 -0.1525
  115POPE   SD9 1299   0.542   0.310   9.599 -0.4015 -0.0196  0.1719
  115POPE  SD10 1300   0.074  -0.140   9.877 -0.3241  0.0522 -0.6175
  115POPE  SD11 1301   0.576   0.192   9.924  0.1432  0.1036 -0.1094
  115POPE  SM12 1302  -0.091  -0.007  10.118  0.0092  0.1542 -0.0232
  115POPE  SM13 1303   0.355   0.089  10.146  0.1719 -0.1433 -0.0525
  115POPE  SM14 1304  -0.106   0.179  10.393 -0.4067 -0.0425 -0.1956
  115POPE  SM15 1305   0.326   0.079  10.215  0.1777 -0.2372 -0.1104
  116POPE   HH1 1306   5.657   0.808   7.943 -0.0584  0.3951 -0.5006
  116POPE   PH2 1307   5.719   0.484   7.994  0.0008  0.1489  0.0850
  116POPE   GL3 1308   5.594   0.453   8.295 -0.1486 -0.0714 -0.3334
  116POPE   E14 1309   5.483   0.160   8.387 -0.0246  0.0900 -0.1253
  116POPE   E25 1310   5.541   0.712   8.521 -0.1301  0.1127  0.0828
  116POPE   S16 1311   5.555  -0.022   8.719  0.1123  0.0535 -0.2532
  116POPE   S17 1312   5.703   0.967   8.800  0.2726  0.1763 -0.1634
  116POPE   SD8 1313   5.811  -0.009   8.962  0.0984 -0.0937  0.2034
  116POPE   SD9 1314   5.942   1.028   9.062 -0.0914 -0.1758  0.5531
  116POPE  SD10 1315   5.967   0.114   9.237 -0.1024 -0.2334 -0.1657
  116POPE  SD11 1316   5.985   1.075   9.394 -0.1667  0.0535 -0.1490
  116POPE  SM12 1317   5.963   0.086   9.545 -0.3046 -0.0808  0.0835
  116POPE  SM13 1318   5.942   0.935   9.671 -0.3778  0.2692  0.2157
  116POPE  SM14 1319   5.796   0.118   9.812 -0.1932 -0.2164 -0.0471
  116POPE  SM15 1320   5.847   0.918   9.792  0.3078 -0.3523 -0.0738
  117POPE   HH1 1321  15.971  17.267   8.276  0.5749 -0.1957 -0.4274
  117POPE   PH2 1322  16.211  17.498   8.207 -0.0944  0.1317 -0.0781
  117POPE   GL3 1323  16.445  17.577   8.459 -0.2250 -0.1283 -0.1974
  117POPE   E14 1324  16.316  17.800   8.667 -0.2296 -0.1755  0.1076
  117POPE   E25 1325  16.586  17.306   8.628  0.1272 -0.2451 -0.0324
  117POPE   S16 1326  16.350  17.880   9.090 -0.0094 -0.1058 -0.1456
  117POPE   S17 1327  16.707  17.476   8.955  0.3631 -0.0268 -0.3526
  117POPE   SD8 1328  16.321  18.017   9.406  0.2991 -0.3798  0.2364
  117POPE   SD9 1329  16.939  17.567   9.184  0.0800 -0.0651 -0.3446
  117POPE  SD10 1330  16.339  17.997   9.726  0.0976  0.0267  0.2315
  117POPE  SD11 1331  17.124  17.558   9.436 -0.1336 -0.1052 -0.0459
  117POPE  SM12 1332  16.478  17.858   9.986  0.1661  0.1388 -0.2869
  117POPE  SM13 1333  17.394  17.625   9.639  0.3159  0.4524  0.2864
  117POPE  SM14 1334  16.509  17.508  10.106  0.1189  0.2489  0.1664
  117POPE  SM15 1335  17.486  17.578   9.636 -0.1219  0.0608 -0.1217
  118POPE   HH1 1336  17.799   4.517   8.290  0.2468 -0.4469 -0.1905
  118POPE   PH2 1337  17.929   4.221   8.311 -0.0240 -0.1486 -0.0350
  118POPE   GL3 1338  18.164   4.311   8.569 -0.2655  0.2184 -0.1563
  118POPE   E14 1339  18.290   4.167   8.842 -0.0083 -0.0496 -0.0393
  118POPE   E25 1340  17.972   4.561   8.771  0.1211  0.1484 -0.0903
  118POPE   S16 1341  18.506   4.233   9.198 -0.1090 -0.0650 -0.1360
  118POPE   S17 1342  17.951   4.546   9.160 -0.1508  0.0793 -0.2993
  118POPE   SD8 1343  18.820   4.236   9.337  0.2337 -0.0662  0.0090
  118POPE   SD9 1344  17.934   4.527   9.493  0.4354 -0.0309  0.3379
  118POPE  SD10 1345  18.956   4.105   9.615 -0.0205  0.0616  0.4130
  118POPE  SD11 1346  17.776   4.318   9.681 -0.0995 -0.3540 -0.1211
  118POPE  SM12 1347  18.926   3.874   9.833 -0.0093 -0.0210 -0.0077
  118POPE  SM13 1348  17.905   4.123   9.922 -0.2678 -0.1812  0.3779
  118POPE  SM14 1349  19.083   3.669  10.033  0.0348  0.1635  0.4038
  118POPE  SM15 1350  17.935   4.100  10.019  0.0461 -0.0254 -0.1957
  119POPE   HH1 1351   5.521   2.302   8.313 -0.3012  0.0245 -0.1692
  119POPE   PH2 1352   5.259   2.347   8.143 -0.0225  0.1036 -0.0905
  119POPE   GL3 1353   5.136   2.593   8.344  0.2359  0.1737 -0.2349
  119POPE   E14 1354   5.422   2.661   8.479 -0.0130 -0.0158  0.1517
  119POPE   E25 1355   4.788   2.590   8.464 -0.1835 -0.1078  0.1271
  119POPE   S16 1356   5.556   2.441   8.811 -0.1831 -0.0028 -0.0529
  119POPE   S17 1357   4.702   2.484   8.872  0.0935  0.0996  0.2511
  119POPE   SD8 1358   5.605   2.502   9.136  0.1547 -0.0022 -0.0081
  119POPE   SD9 1359   4.563   2.622   9.125  0.2129 -0.1884 -0.3671
  119POPE  SD10 1360   5.591   2.766   9.348 -0.0069 -0.1413  0.2714
  119POPE  SD11 1361   4.423   2.537   9.434 -0.4210  0.2520  0.0772
  119POPE  SM12 1362   5.632   2.706   9.689 -0.3418 -0.0422 -0.1621
  119POPE  SM13 1363   4.322   2.540   9.745 -0.0288  0.1180  0.2161
  119POPE  SM14 1364   5.718   2.574   9.983  0.3685  0.2153 -0.4955
  119POPE  SM15 1365   4.307   2.569   9.830 -0.1139  0.2538  0.0050
  120POPE   HH1 1366   9.962  15.866   8.226  0.3910  0.0191 -0.2636
  120POPE   PH2 1367   9.844  16.165   8.162 -0.0628 -0.2818  0.0053
  120POPE   GL3 1368   9.872  16.372   8.401  0.1566 -0.2589 -0.1447
  120POPE   E14 1369   9.658  16.622   8.387  0.0278 -0.3559 -0.2561
  120POPE   E25 1370   9.778  16.123   8.667  0.1637 -0.2062 -0.2224
  120POPE   S16 1371   9.593  16.593   8.700  0.1333  0.0123  0.0330
  120POPE   S17 1372   9.695  16.141   9.059 -0.2150  0.1604  0.2796
  120POPE   SD8 1373   9.454  16.579   9.000 -0.2480  0.0778  0.2160
  120POPE   SD9 1374   9.628  16.280   9.355  0.0029 -0.2015  0.1563
  120POPE  SD10 1375   9.412  16.718   9.318 -0.0586 -0.1177  0.0906
  120POPE  SD11 1376   9.418  16.300   9.597  0.1947  0.1519  0.0875
  120POPE  SM12 1377   9.500  16.872   9.587  0.2277  0.0126 -0.0377
  120POPE  SM13 1378   9.327  16.486   9.834 -0.2665 -0.3489 -0.0881
  120POPE  SM14 1379   9.576  16.858   9.910 -0.2714  0.0261  0.1456
  120POPE  SM15 1380   9.256  16.526   9.894 -0.7536 -0.1345  0.2988
  121POPE   HH1 1381   4.062   8.827   8.214 -0.1200  0.0109 -0.0760
  121POPE   PH2 1382   4.051   8.515   8.161  0.0681 -0.2502 -0.1542
  121POPE   GL3 1383   3.876   8.289   8.365  0.0908  0.1001  0.3804
  121POPE   E14 1384   3.697   8.017   8.267  0.3487  0.0887 -0.2891
  121POPE   E25 1385   4.015   8.285   8.681  0.1598 -0.1236  0.1140
  121POPE   S16 1386   3.647   7.744   8.552  0.0479  0.1574 -0.1604
  121POPE   S17 1387   3.731   8.345   8.986  0.1722 -0.1831 -0.3303
  121POPE   SD8 1388   3.873   7.650   8.778 -0.4791 -0.0986 -0.0895
  121POPE   SD9 1389   3.561   8.566   9.167 -0.2480  0.0776 -0.0966
  121POPE  SD10 1390   3.910   7.453   9.016  0.0542  0.4675 -0.1894
  121POPE  SD11 1391   3.511   8.812   9.399 -0.1713  0.0244 -0.0523
  121POPE  SM12 1392   3.757   7.445   9.295  0.1348 -0.3090  0.4392
  121POPE  SM13 1393   3.575   9.064   9.606 -0.3979  0.0111  0.1304
  121POPE  SM14 1394   3.640   7.569   9.627 -0.0370  0.0902 -0.1997
  121POPE  SM15 1395   3.657   9.173   9.620 -0.1434 -0.3620 -0.3940
  122POPE   HH1 1396   0.819  15.952   8.153 -0.2579 -0.0243  0.3266
  122POPE   PH2 1397   0.568  15.750   8.075  0.1927 -0.1014 -0.0904
  122POPE   GL3 1398   0.623  15.534   8.325 -0.4415  0.0629  0.1343
  122POPE   E14 1399   0.411  15.294   8.403  0.0551  0.4459 -0.3858
  122POPE   E25 1400   0.786  15.510   8.634 -0.2986 -0.0150 -0.0751
  122POPE   S16 1401   0.225  15.322   8.729 -0.0072 -0.1482 -0.1081
  122POPE   S17 1402   0.958  15.235   8.833 -0.7066 -0.1932  0.3350
  122POPE   SD8 1403  -0.027  15.519   8.837 -0.1203  0.1310 -0.0762
  122POPE   SD9 1404   1.140  14.983   8.884  0.0176 -0.0508  0.0661
  122POPE  SD10 1405  -0.153  15.612   9.105  0.0003  0.0936 -0.3024
  122POPE  SD11 1406   1.378  14.904   9.098 -0.0782 -0.1307 -0.0026
  122POPE  SM12 1407   0.056  15.646   9.352 -0.1198  0.1756 -0.1687
  122POPE  SM13 1408   1.515  14.721   9.352 -0.3036  0.0092 -0.3109
  122POPE  SM14 1409   0.024  15.498   9.686  0.0747  0.2047  0.2326
  122POPE  SM15 1410   1.609  14.698   9.372  0.3243 -0.1641  0.3915
  123POPE   HH1 1411   8.150   7.994   8.290 -0.6250 -0.4932  0.0373
  123POPE   PH2 1412   7.911   7.824   8.412 -0.1673  0.1554 -0.2210
  123POPE   GL3 1413   8.064   7.744   8.714  0.0359  0.0874 -0.2428
  123POPE   E14 1414   8.384   7.637   8.729  0.1266 -0.2453 -0.1719
  123POPE   E25 1415   7.938   7.936   8.997 -0.2167 -0.1095  0.1206
  123POPE   S16 1416   8.579   7.852   8.962  0.0992 -0.1907 -0.1809
  123POPE   S17 1417   7.893   8.291   9.196  0.1165  0.2514  0.2036
  123POPE   SD8 1418   8.468   8.092   9.108  0.0105 -0.1093 -0.1525
  123POPE   SD9 1419   8.048   8.532   9.355  0.1974  0.1230  0.1564
  123POPE  SD10 1420   8.490   8.263   9.386  0.2991  0.1978  0.0476
  123POPE  SD11 1421   8.096   8.672   9.665  0.1825  0.0957 -0.0909
  123POPE  SM12 1422   8.418   8.219   9.709 -0.4080  0.0135  0.1386
  123POPE  SM13 1423   8.212   8.821   9.927  0.1114  0.4292  0.1064
  123POPE  SM14 1424   8.352   8.346  10.031 -0.1617 -0.0177  0.2179
  123POPE  SM15 1425   8.260   8.819  10.018  0.1360 -0.0315 -0.0153
  124POPE   HH1 1426  15.771   6.388   8.170  0.3030  0.0927  0.4735
  124POPE   PH2 1427  15.937   6.627   8.050 -0.1580  0.0013  0.1013
  124POPE   GL3 1428  16.005   6.833   8.304  0.1557 -0.1228  0.1965
  124POPE   E14 1429  15.791   7.087   8.332  0.3614 -0.0462  0.0461
  124POPE   E25 1430  16.318   6.940   8.326 -0.0116  0.2598  0.0093
  124POPE   S16 1431  15.625   7.024   8.714  0.1762 -0.3794 -0.0527
  124POPE   S17 1432  16.444   6.891   8.688 -0.0211  0.0637  0.1225
  124POPE   SD8 1433  15.366   6.904   8.932 -0.2145  0.3452  0.0373
  124POPE   SD9 1434  16.510   6.952   9.024  0.0268 -0.2371  0.0843
  124POPE  SD10 1435  15.273   6.821   9.240 -0.1503  0.0420 -0.0238
  124POPE  SD11 1436  16.615   6.776   9.316 -0.4425  0.0454 -0.1503
  124POPE  SM12 1437  15.296   6.796   9.589 -0.1786 -0.3202 -0.1104
  124POPE  SM13 1438  16.636   6.735   9.630 -0.1034  0.0153  0.2440
  124POPE  SM14 1439  15.199   6.587   9.828 -0.1365  0.2031 -0.0892
  124POPE  SM15 1440  16.620   6.726   9.716 -0.1314  0.0298  0.2125
  125POPC   CH1 1441   8.541  11.067   8.028  0.0422  0.0910 -0.1695
  125POPC   PH2 1442   8.755  10.676   7.997 -0.1060 -0.0071 -0.1283
  125POPC   GL3 1443   8.722  10.546   8.325 -0.2029 -0.0832  0.1204
  125POPC   E14 1444   8.975  10.573   8.547  0.0315 -0.0376  0.1617
  125POPC   E25 1445   8.407  10.655   8.465 -0.1469 -0.0601 -0.1343
  125POPC   S16 1446   9.014  10.644   8.948 -0.0793  0.0813  0.2377
  125POPC   S17 1447   8.167  10.622   8.804 -0.3386  0.3529 -0.1120
  125POPC   SD8 1448   8.929  10.795   9.252  0.1745 -0.1781  0.1953
  125POPC   SD9 1449   8.232  10.587   9.111  0.0669 -0.0551  0.1902
  125POPC  SD10 1450   8.804  10.742   9.559  0.0204  0.0071  0.3573
  125POPC  SD11 1451   8.525  10.507   9.247  0.1726 -0.2815 -0.1467
  125POPC  SM12 1452   8.654  10.503   9.667  0.1614  0.2865  0.1443
  125POPC  SM13 1453   8.713  10.221   9.275 -0.2222  0.4183 -0.1163
  125POPC  SM14 1454   8.398  10.302   9.656  0.1181 -0.1167  0.4618
  125POPC  SM15 1455   8.769  10.129   9.257 -0.1415 -0.1970  0.1742
  126POPC   CH1 1456  10.882   9.582   8.547  0.2705 -0.2167  0.2103
  126POPC   PH2 1457  10.997   9.937   8.290  0.0725  0.0278  0.5257
  126POPC   GL3 1458  10.941  10.264   8.400 -0.0256  0.2403 -0.0213
  126POPC   E14 1459  10.722  10.464   8.269  0.1848 -0.0172 -0.0620
  126POPC   E25 1460  10.749  10.291   8.681  0.1286  0.2419  0.1470
  126POPC   S16 1461  10.418  10.723   8.356  0.3181  0.0057  0.0567
  126POPC   S17 1462  10.405  10.401   8.870 -0.2283 -0.1474 -0.0556
  126POPC   SD8 1463  10.402  10.896   8.632  0.2733  0.2077  0.0828
  126POPC   SD9 1464  10.113  10.371   9.054 -0.2796 -0.2483  0.0970
  126POPC  SD10 1465  10.437  10.912   8.955 -0.1915  0.1457  0.0374
  126POPC  SD11 1466   9.902  10.405   9.318  0.1844  0.0380  0.4169
  126POPC  SM12 1467  10.324  10.809   9.222  0.5625 -0.0511  0.1960
  126POPC  SM13 1468   9.702  10.351   9.589 -0.0046 -0.0357 -0.1651
  126POPC  SM14 1469  10.284  10.733   9.538  0.0010  0.0845 -0.2608
  126POPC  SM15 1470   9.694  10.367   9.667 -0.0109 -0.1749  0.2141
  127POPC   CH1 1471  12.239   9.587   7.733  0.1328 -0.1122  0.1195
  127POPC   PH2 1472  12.201   9.273   8.032 -0.1194  0.0919  0.1935
  127POPC   GL3 1473  12.169   9.302   8.368  0.0977  0.2701 -0.4884
  127POPC   E14 1474  12.212   9.510   8.628 -0.0404  0.0057 -0.4107
  127POPC   E25 1475  12.223   8.978   8.518  0.0763 -0.1781  0.1335
  127POPC   S16 1476  12.378   9.398   8.950  0.0584 -0.1003  0.1534
  127POPC   S17 1477  12.151   8.905   8.872  0.1755 -0.2035 -0.0726
  127POPC   SD8 1478  12.260   9.376   9.262 -0.1289 -0.0973 -0.0806
  127POPC   SD9 1479  12.028   8.784   9.182  0.0927  0.0463  0.0342
  127POPC  SD10 1480  12.315   9.465   9.594  0.3132 -0.4278  0.0832
  127POPC  SD11 1481  11.944   8.654   9.502  0.0553 -0.3036 -0.0782
  127POPC  SM12 1482  12.520   9.652   9.774 -0.1331  0.1945 -0.4694
  127POPC  SM13 1483  11.678   8.627   9.700 -0.2644  0.2428  0.0858
  127POPC  SM14 1484  12.555   9.939   9.948  0.0244 -0.3031  0.0958
  127POPC  SM15 1485  11.575   8.612   9.726  0.4185  0.0973 -0.5892
  128POPC   CH1 1486   3.530   4.224   7.945 -0.1104 -0.0563 -0.1484
  128POPC   PH2 1487   3.666   4.524   8.219 -0.0364 -0.0271 -0.2401
  128POPC   GL3 1488   3.705   4.512   8.554 -0.0957  0.3826  0.0364
  128POPC   E14 1489   3.424   4.588   8.748 -0.2443  0.3620  0.0814
  128POPC   E25 1490   3.996   4.661   8.679  0.0566 -0.0303  0.1175
  128POPC   S16 1491   3.385   4.605   9.116 -0.3456  0.4658  0.0377
  128POPC   S17 1492   4.217   4.637   9.000 -0.0219 -0.0898  0.1360
  128POPC   SD8 1493   3.255   4.705   9.424  0.2123 -0.2131  0.4635
  128POPC   SD9 1494   4.187   4.604   9.321 -0.1097 -0.1482 -0.1731
  128POPC  SD10 1495   3.181   4.749   9.764 -0.3723  0.1818 -0.0890
  128POPC  SD11 1496   4.219   4.598   9.646  0.2899 -0.1072 -0.0170
  128POPC  SM12 1497   3.184   4.699  10.089 -0.3101 -0.3235 -0.1652
  128POPC  SM13 1498   4.121   4.665   9.929 -0.0778 -0.1301  0.0155
  128POPC  SM14 1499   2.888   4.772  10.201 -0.1149 -0.1007  0.3613
  128POPC  SM15 1500   4.104   4.662  10.011 -0.0650 -0.1867  0.0408
  129POPC   CH1 1501  14.786  17.136   7.885 -0.3060  0.1926  0.1935
  129POPC   PH2 1502  15.205  17.162   8.089 -0.1135  0.1144 -0.0697
  129POPC   GL3 1503  15.292  16.990   8.382 -0.0361 -0.2401  0.1008
  129POPC   E14 1504  15.371  16.684   8.351 -0.0336  0.1379  0.1562
  129POPC   E25 1505  15.393  17.157   8.661  0.0389 -0.2940  0.0664
  129POPC   S16 1506  15.489  16.419   8.688 -0.3604 -0.6170 -0.1714
  129POPC   S17 1507  15.711  17.130   8.896 -0.1851  0.0583  0.0177
  129POPC   SD8 1508  15.621  16.355   8.964 -0.1951 -0.0275 -0.1235
  129POPC   SD9 1509  15.774  17.117   9.201 -0.4178  0.2356  0.0920
  129POPC  SD10 1510  15.781  16.136   9.202 -0.1154 -0.0151 -0.0713
  129POPC  SD11 1511  15.858  17.002   9.516  0.0851  0.2783 -0.1660
  129POPC  SM12 1512  15.860  16.201   9.550  0.1895  0.2144 -0.1556
  129POPC  SM13 1513  15.729  17.039   9.847 -0.1198 -0.4087  0.0339
  129POPC  SM14 1514  15.687  16.137   9.816 -0.5235 -0.1654 -0.0052
  129POPC  SM15 1515  15.643  17.062   9.887 -0.4162 -0.5930 -0.1538
  130POPC   CH1 1516   8.631  13.303   7.645  0.1642 -0.3429  0.3081
  130POPC   PH2 1517   8.562  13.497   8.011  0.1041  0.1785  0.0416
  130POPC   GL3 1518   8.429  13.358   8.285  0.2159 -0.1518  0.0715
  130POPC   E14 1519   8.516  13.040   8.332  0.2247  0.1854 -0.0932
  130POPC   E25 1520   8.387  13.665   8.507  0.0544  0.1240 -0.0241
  130POPC   S16 1521   8.589  12.968   8.716  0.1728 -0.1083 -0.1839
  130POPC   S17 1522   8.251  13.776   8.920 -0.3101  0.1232  0.0664
  130POPC   SD8 1523   8.828  13.060   8.872 -0.0795 -0.0553  0.2026
  130POPC   SD9 1524   8.111  13.666   9.236  0.0839  0.2388  0.2432
  130POPC  SD10 1525   9.024  13.153   9.120 -0.1799  0.0141 -0.2514
  130POPC  SD11 1526   7.936  13.765   9.554  0.0937 -0.2400 -0.0048
  130POPC  SM12 1527   9.001  13.114   9.455  0.4900 -0.2789 -0.3679
  130POPC  SM13 1528   8.023  13.794   9.868  0.1091 -0.0672  0.2196
  130POPC  SM14 1529   9.151  13.140   9.789 -0.0433 -0.0633  0.4072
  130POPC  SM15 1530   8.097  13.742   9.938 -0.1989  0.0549  0.1915
  131POPC   CH1 1531  16.679   5.547   8.003  0.0355 -0.0679 -0.2368
  131POPC   PH2 1532  16.828   5.202   8.275  0.2369  0.1360  0.1731
  131POPC   GL3 1533  16.626   5.079   8.497  0.5025 -0.2632 -0.1967
  131POPC   E14 1534  16.712   5.178   8.799 -0.2415  0.0605  0.1546
  131POPC   E25 1535  16.280   5.116   8.531 -0.0308 -0.0990 -0.0223
  131POPC   S16 1536  16.791   5.478   9.049  0.1243 -0.6187  0.0473
  131POPC   S17 1537  15.994   5.304   8.806  0.0577  0.3620 -0.0941
  131POPC   SD8 1538  16.648   5.598   9.332  0.0708 -0.0320  0.1057
  131POPC   SD9 1539  15.845   5.405   9.143 -0.3311 -0.1030 -0.0871
  131POPC  SD10 1540  16.602   5.744   9.643  0.4618 -0.0845  0.3576
  131POPC  SD11 1541  15.764   5.430   9.490 -0.1186 -0.0603  0.3217
  131POPC  SM12 1542  16.692   5.850   9.913  0.1056 -0.1596  0.0027
  131POPC  SM13 1543  15.812   5.429   9.804  0.0163 -0.0776  0.3409
  131POPC  SM14 1544  16.659   5.870  10.245  0.0332  0.3128  0.4504
  131POPC  SM15 1545  15.839   5.469   9.884 -0.1159 -0.2792 -0.0308
  132POPC   CH1 1546  14.169   8.705   8.234  0.1407  0.2096 -0.3640
  132POPC   PH2 1547  13.928   8.445   8.495 -0.0974 -0.1099  0.0009
  132POPC   GL3 1548  14.141   8.220   8.625 -0.0041 -0.1381  0.0196
  132POPC   E14 1549  14.153   7.881   8.674 -0.1916  0.1625 -0.0507
  132POPC   E25 1550  14.133   8.312   8.950  0.1021  0.1245 -0.0642
  132POPC   S16 1551  14.379   7.719   8.927 -0.3217  0.3180  0.2146
  132POPC   S17 1552  14.288   8.673   8.884 -0.0036 -0.5005  0.1040
  132POPC   SD8 1553  14.412   7.648   9.257  0.3715  0.0217 -0.1927
  132POPC   SD9 1554  14.353   8.926   9.115  0.1709  0.3571 -0.0184
  132POPC  SD10 1555  14.285   7.587   9.569 -0.0129 -0.1745 -0.0560
  132POPC  SD11 1556  14.498   9.061   9.400  0.1919 -0.2516  0.3315
  132POPC  SM12 1557  14.089   7.421   9.788 -0.2603 -0.1486  0.0809
  132POPC  SM13 1558  14.475   9.195   9.674  0.1359  0.0309  0.2870
  132POPC  SM14 1559  14.108   7.152  10.021  0.1833 -0.2567  0.1326
  132POPC  SM15 1560  14.481   9.214   9.759  0.2208 -0.1240  0.1182
  133POPC   CH1 1561  11.462   8.951   8.021  0.0862 -0.1339  0.0875
  133POPC   PH2 1562  11.356   8.516   7.957  0.2377 -0.0374 -0.0209
  133POPC   GL3 1563  11.301   8.403   8.252  0.3170 -0.1871  0.2106
  133POPC   E14 1564  11.382   8.105   8.403  0.3860 -0.0847 -0.2764
  133POPC   E25 1565  11.459   8.585   8.471 -0.0603  0.0954  0.1563
  133POPC   S16 1566  11.485   8.159   8.783 -0.0954 -0.2010  0.1813
  133POPC   S17 1567  11.344   8.832   8.780  0.3284 -0.4400 -0.0796
  133POPC   SD8 1568  11.402   8.009   9.073  0.2151  0.1205  0.1088
  133POPC   SD9 1569  11.312   8.932   9.108  0.0685 -0.0725 -0.0967
  133POPC  SD10 1570  11.507   7.889   9.349  0.4612  0.0214 -0.3809
  133POPC  SD11 1571  11.251   9.082   9.431 -0.0465 -0.0942  0.2070
  133POPC  SM12 1572  11.718   7.827   9.580  0.0656 -0.3448  0.4226
  133POPC  SM13 1573  11.334   9.142   9.726 -0.1423  0.1291 -0.2151
  133POPC  SM14 1574  11.817   7.701   9.886 -0.3506 -0.3345 -0.1634
  133POPC  SM15 1575  11.292   9.155   9.826  0.1348  0.2268  0.0206
  134POPC   CH1 1576  11.917   7.553   8.130 -0.0862 -0.0710  0.0840
  134POPC   PH2 1577  12.346   7.591   8.004  0.2277  0.3557 -0.0167
  134POPC   GL3 1578  12.541   7.845   8.177 -0.3109  0.0303 -0.0751
  134POPC   E14 1579  12.552   8.078   7.957 -0.2579 -0.2489  0.3541
  134POPC   E25 1580  12.692   7.937   8.502 -0.0607  0.0313 -0.1023
  134POPC   S16 1581  12.400   8.314   8.260 -0.1801  0.0694 -0.0412
  134POPC   S17 1582  12.636   8.027   8.958 -0.1888 -0.3197  0.6402
  134POPC   SD8 1583  12.307   8.342   8.587 -0.3120  0.2106 -0.2310
  134POPC   SD9 1584  12.542   8.235   9.227  0.0504 -0.0982  0.1392
  134POPC  SD10 1585  12.145   8.325   8.870  0.0824  0.1022 -0.2675
  134POPC  SD11 1586  12.509   8.368   9.516  0.3422 -0.1797  0.0378
  134POPC  SM12 1587  12.088   8.316   9.205  0.0134  0.0444 -0.0461
  134POPC  SM13 1588  12.348   8.456   9.832  0.1476  0.0803  0.0955
  134POPC  SM14 1589  12.061   8.183   9.531 -0.1682  0.0507 -0.1588
  134POPC  SM15 1590  12.346   8.432   9.913  0.0893 -0.1087 -0.4104
  135POPC   CH1 1591  16.244   3.952   8.596 -0.1511  0.1389  0.2882
  135POPC   PH2 1592  16.158   3.655   8.282 -0.0694 -0.0483  0.0650
  135POPC   GL3 1593  16.062   3.346   8.389  0.1715 -0.2989  0.2036
  135POPC   E14 1594  15.760   3.276   8.476  0.1908  0.0271 -0.0832
  135POPC   E25 1595  16.179   3.341   8.726 -0.2748 -0.3962  0.0332
  135POPC   S16 1596  15.583   3.169   8.818 -0.1659 -0.1924  0.0050
  135POPC   S17 1597  16.037   3.435   9.064 -0.0745 -0.0349 -0.1102
  135POPC   SD8 1598  15.551   3.148   9.142  0.0271 -0.4107  0.3861
  135POPC   SD9 1599  16.003   3.501   9.392 -0.2547  0.1570  0.2922
  135POPC  SD10 1600  15.435   3.053   9.445 -0.0455 -0.1597 -0.1898
  135POPC  SD11 1601  16.028   3.417   9.707 -0.2313 -0.1818  0.2699
  135POPC  SM12 1602  15.150   3.051   9.605  0.0527  0.1386 -0.0053
  135POPC  SM13 1603  16.079   3.417  10.068 -0.2158  0.2914  0.0772
  135POPC  SM14 1604  14.970   3.221   9.865  0.1825  0.4211 -0.4092
  135POPC  SM15 1605  16.134   3.409  10.179 -0.3605 -0.1472 -0.0432
  136POPC   CH1 1606   3.687   3.441   8.386 -0.0029 -0.1335 -0.0031
  136POPC   PH2 1607   3.846   3.133   8.142  0.1770  0.1915  0.0307
  136POPC   GL3 1608   3.678   2.864   8.229 -0.2373  0.2219 -0.0712
  136POPC   E14 1609   3.462   2.984   8.431 -0.2569 -0.0937 -0.1228
  136POPC   E25 1610   3.747   2.633   8.503  0.1053  0.0263 -0.2769
  136POPC   S16 1611   3.420   2.935   8.851  0.3540  0.5431  0.1322
  136POPC   S17 1612   3.938   2.609   8.868  0.2195  0.1821  0.4603
  136POPC   SD8 1613   3.559   2.743   9.091 -0.0364 -0.1720  0.1014
  136POPC   SD9 1614   4.027   2.659   9.186  0.0088  0.2952  0.3984
  136POPC  SD10 1615   3.667   2.652   9.407  0.0719  0.1128 -0.5059
  136POPC  SD11 1616   4.130   2.954   9.325 -0.1982  0.2257 -0.3219
  136POPC  SM12 1617   3.790   2.807   9.675 -0.0099 -0.2315  0.1000
  136POPC  SM13 1618   4.303   3.152   9.533 -0.2769 -0.2210 -0.2487
  136POPC  SM14 1619   3.803   3.001   9.948  0.3132  0.0465 -0.5382
  136POPC  SM15 1620   4.327   3.123   9.635  0.2171 -0.1309 -0.3544
  137POPC   CH1 1621   4.266   6.185   8.170 -0.0711  0.0952  0.0233
  137POPC   PH2 1622   3.859   6.063   8.182  0.1303  0.0568  0.1349
  137POPC   GL3 1623   3.758   5.901   8.476  0.4084  0.1686  0.3710
  137POPC   E14 1624   3.789   5.582   8.532 -0.0345  0.1076  0.2997
  137POPC   E25 1625   3.986   5.968   8.724 -0.0610  0.1604 -0.1240
  137POPC   S16 1626   4.039   5.321   8.733  0.1276  0.0343 -0.0552
  137POPC   S17 1627   4.075   5.722   9.032 -0.2691 -0.1123  0.4239
  137POPC   SD8 1628   4.008   5.022   8.898 -0.0134  0.2085  0.1686
  137POPC   SD9 1629   4.011   5.478   9.233  0.2466 -0.0397  0.0488
  137POPC  SD10 1630   4.004   5.022   9.224  0.0937 -0.0391 -0.1843
  137POPC  SD11 1631   4.005   5.418   9.539  0.0658 -0.1543  0.2502
  137POPC  SM12 1632   4.273   5.021   9.455  0.1347 -0.2550  0.1310
  137POPC  SM13 1633   3.854   5.320   9.814  0.2522 -0.4288  0.0351
  137POPC  SM14 1634   4.370   5.070   9.764 -0.3212 -0.0877 -0.1131
  137POPC  SM15 1635   3.818   5.241   9.896  0.0622 -0.0996  0.1785
  138POPC   CH1 1636  12.818  16.993   8.045 -0.0229 -0.0125 -0.0268
  138POPC   PH2 1637  12.382  17.000   8.080 -0.1926  0.1220  0.1621
  138POPC   GL3 1638  12.247  17.071   8.363  0.0530 -0.2179  0.1023
  138POPC   E14 1639  12.470  17.116   8.601  0.0702 -0.1142  0.4143
  138POPC   E25 1640  11.891  16.943   8.452  0.0809  0.1561  0.2650
  138POPC   S16 1641  12.627  17.398   8.870  0.1637 -0.2141  0.0492
  138POPC   S17 1642  11.717  17.139   8.736  0.0713 -0.3310  0.0263
  138POPC   SD8 1643  12.906  17.586   9.003 -0.0072  0.0670  0.2313
  138POPC   SD9 1644  11.725  17.366   8.964 -0.0385  0.2860  0.2907
  138POPC  SD10 1645  12.965  17.751   9.293 -0.4631 -0.1680  0.1608
  138POPC  SD11 1646  11.848  17.625   9.108 -0.5566  0.1243  0.2042
  138POPC  SM12 1647  12.874  17.763   9.618  0.0870  0.5890 -0.3291
  138POPC  SM13 1648  11.912  17.577   9.445 -0.1614  0.4998 -0.3364
  138POPC  SM14 1649  12.887  17.905   9.938 -0.2293 -0.0366  0.2146
  138POPC  SM15 1650  11.987  17.575   9.523 -0.0500 -0.0305 -0.0174
  139POPC   CH1 1651  11.550   3.781   8.056 -0.2285  0.2323 -0.1626
  139POPC   PH2 1652  11.720   3.381   8.025 -0.2338 -0.1053  0.0114
  139POPC   GL3 1653  11.658   3.131   8.257  0.5352  0.3077  0.1085
  139POPC   E14 1654  11.900   2.952   8.365 -0.1045 -0.1155 -0.3697
  139POPC   E25 1655  11.369   3.143   8.486  0.1030 -0.0951 -0.0264
  139POPC   S16 1656  11.935   2.839   8.736  0.0713 -0.2472 -0.0073
  139POPC   S17 1657  11.567   3.410   8.710 -0.5177 -0.0257  0.1462
  139POPC   SD8 1658  12.144   2.726   8.977 -0.2014 -0.0007 -0.2720
  139POPC   SD9 1659  11.861   3.499   8.842  0.1228 -0.0410 -0.1933
  139POPC  SD10 1660  12.276   2.606   9.280 -0.2277 -0.2844  0.2809
  139POPC  SD11 1661  11.995   3.594   9.134  0.2579 -0.1598  0.0217
  139POPC  SM12 1662  12.320   2.625   9.628  0.1286  0.2962 -0.2476
  139POPC  SM13 1663  12.162   3.618   9.438 -0.1545  0.1022 -0.0494
  139POPC  SM14 1664  12.430   2.700   9.924 -0.0702  0.1253 -0.1569
  139POPC  SM15 1665  12.206   3.652   9.498 -0.0809 -0.2460 -0.0852
  140POPC   CH1 1666  18.499  11.523   8.040 -0.1773  0.0919  0.1070
  140POPC   PH2 1667  18.334  11.139   8.108  0.1763  0.2272 -0.1626
  140POPC   GL3 1668  18.124  11.033   8.346 -0.3868 -0.6336  0.1357
  140POPC   E14 1669  17.907  10.799   8.257 -0.1781 -0.2344 -0.2851
  140POPC   E25 1670  18.105  11.289   8.599 -0.0383  0.0477  0.1751
  140POPC   S16 1671  17.677  10.812   8.606 -0.2676 -0.2831 -0.3773
  140POPC   S17 1672  18.287  11.279   8.957 -0.5991  0.5611  0.0797
  140POPC   SD8 1673  17.671  10.826   8.903  0.2710  0.1425  0.2326
  140POPC   SD9 1674  18.254  11.089   9.233  0.0535 -0.1801  0.1311
  140POPC  SD10 1675  17.710  10.933   9.182 -0.0094  0.1137 -0.4608
  140POPC  SD11 1676  18.339  11.154   9.514 -0.0275  0.1518 -0.0156
  140POPC  SM12 1677  17.718  11.181   9.410 -0.0028 -0.0315  0.1796
  140POPC  SM13 1678  18.223  11.272   9.800 -0.6906 -0.2174 -0.0748
  140POPC  SM14 1679  17.887  11.393   9.549 -0.0999  0.2197 -0.2164
  140POPC  SM15 1680  18.143  11.242   9.894  0.3740 -0.0877 -0.2227
  141POPC   CH1 1681  10.327  15.420   7.812  0.0435 -0.2351 -0.0108
  141POPC   PH2 1682  10.575  15.775   7.919  0.1097 -0.1654  0.0035
  141POPC   GL3 1683  10.501  15.888   8.240  0.3599  0.0096  0.0133
  141POPC   E14 1684  10.241  16.083   8.342 -0.0977 -0.0224 -0.2180
  141POPC   E25 1685  10.553  15.594   8.438 -0.1707 -0.2688  0.0796
  141POPC   S16 1686  10.308  16.157   8.698 -0.4438 -0.2180 -0.0139
  141POPC   S17 1687  10.479  15.670   8.781 -0.0179 -0.1058 -0.0568
  141POPC   SD8 1688  10.612  16.189   8.879  0.0706  0.1076 -0.0242
  141POPC   SD9 1689  10.383  15.730   9.097 -0.0923 -0.0694  0.0863
  141POPC  SD10 1690  10.854  16.197   9.167  0.3323  0.0578  0.2460
  141POPC  SD11 1691  10.363  15.562   9.361  0.1389 -0.1443  0.4599
  141POPC  SM12 1692  10.921  16.196   9.476  0.0965  0.0706 -0.0432
  141POPC  SM13 1693  10.230  15.301   9.523 -0.0362 -0.4404  0.1063
  141POPC  SM14 1694  10.767  16.125   9.782 -0.1768  0.1477  0.2621
  141POPC  SM15 1695  10.247  15.211   9.502  0.1467 -0.0949 -0.4753
  142POPC   CH1 1696   9.849   2.026   8.090 -0.0656  0.0748 -0.2252
  142POPC   PH2 1697   9.463   1.846   8.136 -0.0223  0.2757 -0.1407
  142POPC   GL3 1698   9.390   2.063   8.372  0.2472  0.0268  0.3584
  142POPC   E14 1699   9.647   2.288   8.410  0.0601 -0.5152  0.2202
  142POPC   E25 1700   9.498   1.807   8.601  0.3981 -0.0729 -0.2056
  142POPC   S16 1701   9.850   2.317   8.734  0.0210 -0.2501  0.0494
  142POPC   S17 1702   9.438   1.753   9.002 -0.1793 -0.1434  0.0832
  142POPC   SD8 1703  10.135   2.386   8.948  0.0200 -0.1514 -0.0562
  142POPC   SD9 1704   9.245   1.687   9.283 -0.2193 -0.1507 -0.0014
  142POPC  SD10 1705  10.220   2.511   9.233  0.2882  0.2268  0.3798
  142POPC  SD11 1706   9.111   1.872   9.549  0.1232  0.4045  0.2928
  142POPC  SM12 1707  10.260   2.699   9.509 -0.0772 -0.0021  0.1172
  142POPC  SM13 1708   9.157   2.034   9.837 -0.3366  0.5291 -0.1588
  142POPC  SM14 1709  10.215   2.899   9.774 -0.3485 -0.3415 -0.2523
  142POPC  SM15 1710   9.124   2.121   9.896  0.1133 -0.4057  0.1851
  143POPC   CH1 1711   4.417   2.610   7.891 -0.0586  0.1358 -0.0939
  143POPC   PH2 1712   4.201   2.545   8.238  0.2596 -0.2915  0.1206
  143POPC   GL3 1713   4.316   2.632   8.580 -0.1081 -0.0520  0.1937
  143POPC   E14 1714   4.233   2.955   8.634  0.2367 -0.2634  0.2095
  143POPC   E25 1715   4.301   2.279   8.696 -0.1015 -0.1260  0.0316
  143POPC   S16 1716   4.019   3.073   8.918  0.0391 -0.3849 -0.0375
  143POPC   S17 1717   3.956   2.177   8.917  0.3057  0.0456 -0.1161
  143POPC   SD8 1718   3.752   3.190   9.087 -0.1928  0.3120 -0.0755
  143POPC   SD9 1719   3.802   2.276   9.188 -0.2281 -0.0494 -0.0004
  143POPC  SD10 1720   3.712   3.262   9.410 -0.0160  0.2558  0.4552
  143POPC  SD11 1721   3.669   2.207   9.472 -0.2407  0.2401  0.2640
  143POPC  SM12 1722   3.822   3.379   9.677  0.1226  0.0843 -0.0913
  143POPC  SM13 1723   3.683   2.373   9.762 -0.2983  0.1384  0.0785
  143POPC  SM14 1724   3.897   3.677   9.781 -0.1354 -0.0120  0.0435
  143POPC  SM15 1725   3.702   2.385   9.862  0.2407 -0.2137 -0.4917
  144POPC   CH1 1726   6.057  16.438   7.938 -0.2188 -0.0734 -0.0158
  144POPC   PH2 1727   5.784  16.068   7.863 -0.2851 -0.1259 -0.0178
  144POPC   GL3 1728   5.688  15.833   8.125 -0.1371  0.1162  0.2306
  144POPC   E14 1729   5.458  15.935   8.340 -0.0814  0.0984  0.2553
  144POPC   E25 1730   5.892  15.654   8.328  0.2361  0.0179 -0.0953
  144POPC   S16 1731   5.146  15.899   8.573 -0.2449 -0.1682  0.1903
  144POPC   S17 1732   5.826  15.400   8.627 -0.0866 -0.1994 -0.0035
  144POPC   SD8 1733   4.923  15.925   8.806 -0.0189 -0.2011 -0.5078
  144POPC   SD9 1734   5.841  15.394   8.964 -0.3082  0.0887 -0.2241
  144POPC  SD10 1735   4.784  15.933   9.087 -0.1661 -0.1196  0.2155
  144POPC  SD11 1736   5.744  15.541   9.285 -0.2705  0.4338  0.0008
  144POPC  SM12 1737   4.944  16.079   9.375  0.0444  0.1608 -0.0403
  144POPC  SM13 1738   5.803  15.489   9.578 -0.0669  0.1019  0.0265
  144POPC  SM14 1739   4.955  16.378   9.568  0.2569  0.2028 -0.0826
  144POPC  SM15 1740   5.854  15.494   9.648 -0.1053 -0.1048  0.0888
  145POPC   CH1 1741   7.535   9.379   7.646  0.2054 -0.1432 -0.1231
  145POPC   PH2 1742   7.663   9.383   8.038 -0.0822  0.0202 -0.1221
  145POPC   GL3 1743   7.784   9.682   8.170 -0.3260  0.0927 -0.2278
  145POPC   E14 1744   7.588   9.938   8.201  0.3443 -0.1787 -0.1131
  145POPC   E25 1745   8.085   9.673   8.358 -0.0687  0.0238  0.3039
  145POPC   S16 1746   7.237  10.115   8.327  0.1991  0.4589  0.4585
  145POPC   S17 1747   8.138   9.657   8.754 -0.1827  0.3201 -0.1401
  145POPC   SD8 1748   7.059  10.282   8.552  0.0397  0.0032  0.1876
  145POPC   SD9 1749   8.212   9.459   9.011 -0.4196 -0.0381  0.0916
  145POPC  SD10 1750   7.059  10.327   8.903  0.0307  0.0786 -0.0965
  145POPC  SD11 1751   8.336   9.497   9.293 -0.0473 -0.1385 -0.3141
  145POPC  SM12 1752   7.274  10.342   9.163  0.0923  0.0544 -0.1550
  145POPC  SM13 1753   8.547   9.619   9.517 -0.2270  0.4530  0.4899
  145POPC  SM14 1754   7.373  10.321   9.526  0.2228  0.1322  0.1148
  145POPC  SM15 1755   8.603   9.634   9.566 -0.4402  0.0044  0.1958
  146POPC   CH1 1756   0.793   8.355   7.938  0.0105  0.0166  0.0253
  146POPC   PH2 1757   0.651   8.068   8.202 -0.0612 -0.0080 -0.2151
  146POPC   GL3 1758   0.465   8.278   8.389  0.2972 -0.2649  0.1509
  146POPC   E14 1759   0.574   8.573   8.519  0.0427 -0.0702  0.0048
  146POPC   E25 1760   0.304   8.035   8.639  0.0027  0.0513 -0.0006
  146POPC   S16 1761   0.639   8.696   8.915 -0.0540 -0.1259 -0.0041
  146POPC   S17 1762   0.099   8.000   8.972  0.0522  0.2556 -0.3372
  146POPC   SD8 1763   0.558   8.747   9.236  0.0492  0.2125  0.3114
  146POPC   SD9 1764   0.110   8.019   9.304  0.1939 -0.2403  0.2998
  146POPC  SD10 1765   0.367   8.828   9.491 -0.0891  0.1415  0.0120
  146POPC  SD11 1766   0.015   7.936   9.587 -0.0289  0.2211 -0.1860
  146POPC  SM12 1767   0.239   9.079   9.667  0.5102 -0.0916 -0.0078
  146POPC  SM13 1768   0.083   7.886   9.889 -0.0030  0.0793 -0.0502
  146POPC  SM14 1769   0.185   9.349   9.907  0.1569  0.0307 -0.0393
  146POPC  SM15 1770   0.101   7.919   9.957 -0.1799  0.1677  0.0368
  147POPC   CH1 1771  12.054   4.657   7.738 -0.0698  0.0439  0.1624
  147POPC   PH2 1772  11.970   5.075   7.821 -0.0114  0.0555  0.0222
  147POPC   GL3 1773  11.853   4.956   8.132  0.0778 -0.3017  0.0530
  147POPC   E14 1774  12.148   4.793   8.174 -0.0275  0.2634  0.0128
  147POPC   E25 1775  11.663   4.768   8.375  0.1740  0.1724  0.0162
  147POPC   S16 1776  12.280   4.623   8.481 -0.1259 -0.0452 -0.0612
  147POPC   S17 1777  11.820   4.704   8.712 -0.1385 -0.0549  0.0794
  147POPC   SD8 1778  12.216   4.565   8.818  0.0916  0.1472 -0.1651
  147POPC   SD9 1779  11.745   4.720   9.032 -0.0774  0.1270  0.6370
  147POPC  SD10 1780  12.362   4.518   9.130  0.0206 -0.0130  0.2300
  147POPC  SD11 1781  11.601   4.657   9.300 -0.0019  0.2480  0.0643
  147POPC  SM12 1782  12.621   4.523   9.345 -0.0839  0.5220  0.0434
  147POPC  SM13 1783  11.510   4.451   9.542  0.1431 -0.1598  0.0872
  147POPC  SM14 1784  12.665   4.495   9.674  0.1160  0.1358 -0.3071
  147POPC  SM15 1785  11.494   4.362   9.598 -0.0999  0.1751 -0.3021
  148POPC   CH1 1786  15.405   2.404   7.757  0.1588  0.2208  0.2069
  148POPC   PH2 1787  15.271   2.722   8.047 -0.1699 -0.0074 -0.1753
  148POPC   GL3 1788  15.160   2.620   8.330 -0.1953  0.2453  0.0623
  148POPC   E14 1789  15.184   2.298   8.425 -0.0762  0.3521 -0.1158
  148POPC   E25 1790  15.254   2.800   8.639 -0.1742  0.2016 -0.4003
  148POPC   S16 1791  15.275   2.208   8.793 -0.0353 -0.2688  0.1219
  148POPC   S17 1792  15.344   2.740   9.078 -0.1553 -0.1028 -0.1732
  148POPC   SD8 1793  15.106   2.378   9.028  0.3099  0.1984  0.2523
  148POPC   SD9 1794  15.445   2.476   9.205  0.0611  0.1941  0.2359
  148POPC  SD10 1795  15.059   2.548   9.314 -0.2283  0.0301  0.1302
  148POPC  SD11 1796  15.685   2.379   9.455  0.2117  0.0131 -0.1401
  148POPC  SM12 1797  15.232   2.578   9.618 -0.3150 -0.3459  0.1508
  148POPC  SM13 1798  15.858   2.318   9.750  0.3862 -0.0595  0.5064
  148POPC  SM14 1799  15.364   2.378   9.880  0.0519 -0.2009  0.3283
  148POPC  SM15 1800  15.928   2.337   9.854 -0.1591 -0.1217 -0.2056
  149POPC   CH1 1801  12.624   8.998   7.704  0.0919 -0.0547  0.1063
  149POPC   PH2 1802  12.662   8.974   8.135  0.1057  0.0862  0.0189
  149POPC   GL3 1803  12.715   8.749   8.382  0.2682 -0.1093 -0.1367
  149POPC   E14 1804  12.937   8.529   8.312  0.0935  0.1797 -0.4228
  149POPC   E25 1805  12.538   8.707   8.696 -0.0359  0.0090  0.0983
  149POPC   S16 1806  13.187   8.359   8.547 -0.0217 -0.4969  0.4027
  149POPC   S17 1807  12.546   8.716   9.109 -0.0603  0.3077  0.1052
  149POPC   SD8 1808  13.032   8.186   8.814 -0.2163  0.0273 -0.0970
  149POPC   SD9 1809  12.397   8.890   9.347 -0.5333  0.4309  0.2200
  149POPC  SD10 1810  12.961   8.077   9.122  0.0156 -0.0292 -0.3618
  149POPC  SD11 1811  12.252   8.894   9.658  0.1675  0.3798  0.4435
  149POPC  SM12 1812  12.984   8.006   9.436  0.3021 -0.0448 -0.0494
  149POPC  SM13 1813  12.095   8.828   9.957  0.0019  0.0559 -0.3449
  149POPC  SM14 1814  12.880   7.843   9.733 -0.1839 -0.0689 -0.0717
  149POPC  SM15 1815  11.995   8.847  10.017  0.1114  0.0509 -0.1717
  150POPC   CH1 1816  12.849   6.213   8.002 -0.1816 -0.1007 -0.0320
  150POPC   PH2 1817  13.013   5.807   7.988 -0.0870 -0.0929 -0.1839
  150POPC   GL3 1818  13.066   5.656   8.319 -0.0599 -0.1505 -0.3108
  150POPC   E14 1819  13.365   5.552   8.460 -0.1923  0.3185  0.0837
  150POPC   E25 1820  12.742   5.542   8.470  0.2216  0.2129 -0.2529
  150POPC   S16 1821  13.369   5.376   8.842  0.0782  0.1425 -0.1748
  150POPC   S17 1822  12.513   5.336   8.773 -0.2815 -0.0973  0.5072
  150POPC   SD8 1823  13.537   5.295   9.092 -0.3189 -0.0753 -0.1895
  150POPC   SD9 1824  12.257   5.134   8.913 -0.1587 -0.1932  0.3083
  150POPC  SD10 1825  13.552   5.365   9.382 -0.4745 -0.0187  0.0777
  150POPC  SD11 1826  12.118   4.938   9.186  0.0584  0.1516  0.0084
  150POPC  SM12 1827  13.503   5.530   9.656 -0.0053  0.2056 -0.0790
  150POPC  SM13 1828  11.972   4.825   9.474 -0.0168  0.3904 -0.1546
  150POPC  SM14 1829  13.380   5.539   9.974  0.0271  0.2613 -0.2547
  150POPC  SM15 1830  11.946   4.742   9.525  0.0858  0.0751 -0.3242
  151POPC   CH1 1831  -0.349  16.182   8.040  0.2753 -0.0158  0.0765
  151POPC   PH2 1832  -0.076  16.459   8.146  0.0105  0.0790 -0.0933
  151POPC   GL3 1833   0.175  16.541   8.352 -0.1774 -0.1256 -0.0975
  151POPC   E14 1834   0.263  16.839   8.464  0.1632  0.0179  0.1123
  151POPC   E25 1835   0.283  16.298   8.594 -0.0289 -0.2895 -0.0561
  151POPC   S16 1836   0.249  16.953   8.889 -0.1410 -0.1700 -0.1717
  151POPC   S17 1837   0.335  16.311   9.026 -0.1304 -0.2668 -0.0912
  151POPC   SD8 1838   0.221  16.966   9.219  0.0981  0.5021  0.0342
  151POPC   SD9 1839   0.317  16.476   9.271 -0.2056 -0.5154  0.2927
  151POPC  SD10 1840   0.171  16.850   9.532 -0.1936 -0.2611 -0.1505
  151POPC  SD11 1841   0.532  16.589   9.477 -0.4547 -0.1935 -0.2545
  151POPC  SM12 1842   0.200  16.651   9.796 -0.3741  0.0486 -0.0939
  151POPC  SM13 1843   0.772  16.769   9.657 -0.4436  0.0523 -0.2234
  151POPC  SM14 1844   0.484  16.450   9.875  0.2988  0.1435 -0.2124
  151POPC  SM15 1845   0.873  16.788   9.729  0.0369  0.3035 -0.0368
  152POPC   CH1 1846   8.893   1.618   7.970 -0.4072 -0.1579  0.0808
  152POPC   PH2 1847   8.579   1.295   8.030 -0.0624  0.1133  0.4439
  152POPC   GL3 1848   8.354   1.368   8.292 -0.1019 -0.2872  0.0446
  152POPC   E14 1849   8.030   1.454   8.292  0.0767 -0.0151 -0.1156
  152POPC   E25 1850   8.610   1.481   8.559 -0.0660 -0.2425  0.2080
  152POPC   S16 1851   7.907   1.583   8.648  0.2003 -0.1198  0.3804
  152POPC   S17 1852   8.675   1.259   8.856  0.2232  0.4546 -0.0370
  152POPC   SD8 1853   7.831   1.827   8.861  0.0805 -0.0348  0.1074
  152POPC   SD9 1854   8.778   1.070   9.155 -0.1667  0.1087  0.0588
  152POPC  SD10 1855   7.637   1.871   9.120  0.2016 -0.2484  0.1544
  152POPC  SD11 1856   8.657   1.009   9.467  0.1081  0.0361  0.0604
  152POPC  SM12 1857   7.718   1.676   9.379 -0.0820 -0.1515 -0.2841
  152POPC  SM13 1858   8.465   1.159   9.679 -0.1497  0.3246 -0.1149
  152POPC  SM14 1859   7.902   1.586   9.622  0.3672  0.8962 -0.3223
  152POPC  SM15 1860   8.393   1.225   9.689  0.2279  0.3314  0.3981
  153POPC   CH1 1861   2.465   4.731   8.448  0.1896 -0.2996 -0.0857
  153POPC   PH2 1862   2.061   4.884   8.484  0.1090  0.0706 -0.1876
  153POPC   GL3 1863   2.118   4.982   8.792  0.4605 -0.0057 -0.0993
  153POPC   E14 1864   2.005   5.262   8.907 -0.1928  0.1127 -0.0294
  153POPC   E25 1865   2.409   4.848   8.974 -0.4270 -0.1244  0.0372
  153POPC   S16 1866   2.174   5.457   9.250 -0.1733 -0.2069  0.1485
  153POPC   S17 1867   2.367   4.491   9.104  0.0446 -0.1383 -0.2273
  153POPC   SD8 1868   2.248   5.730   9.403 -0.0706 -0.2155 -0.0473
  153POPC   SD9 1869   2.364   4.345   9.399 -0.0590 -0.3056  0.2041
  153POPC  SD10 1870   2.432   5.989   9.573  0.3059 -0.1076  0.0368
  153POPC  SD11 1871   2.227   4.395   9.722  0.2663  0.3189  0.1231
  153POPC  SM12 1872   2.720   6.006   9.819  0.0533 -0.2771  0.2969
  153POPC  SM13 1873   2.032   4.443   9.995 -0.0710 -0.0986 -0.0204
  153POPC  SM14 1874   2.956   5.850   9.983  0.4183 -0.0797  0.0531
  153POPC  SM15 1875   1.962   4.460  10.068  0.1649 -0.1728 -0.0513
  154POPC   CH1 1876   5.046  14.505   7.623  0.1871  0.2929  0.0247
  154POPC   PH2 1877   4.790  14.561   7.964 -0.0977 -0.0914  0.1496
  154POPC   GL3 1878   4.836  14.849   8.141 -0.1507 -0.1063  0.0158
  154POPC   E14 1879   4.648  15.110   8.168  0.0383  0.1072  0.0639
  154POPC   E25 1880   5.099  14.976   8.372  0.0118 -0.0648  0.0097
  154POPC   S16 1881   4.679  15.217   8.519 -0.0341  0.2137 -0.0629
  154POPC   S17 1882   5.352  15.064   8.646  0.0492  0.3766 -0.1953
  154POPC   SD8 1883   4.640  15.109   8.861 -0.1394  0.4560 -0.1642
  154POPC   SD9 1884   5.458  15.164   8.927  0.1522 -0.0421  0.0870
  154POPC  SD10 1885   4.749  15.020   9.142 -0.0898  0.1081 -0.2826
  154POPC  SD11 1886   5.361  15.175   9.257  0.0698  0.2136  0.0893
  154POPC  SM12 1887   4.753  15.135   9.469  0.2060  0.0154  0.0258
  154POPC  SM13 1888   5.225  15.190   9.545 -0.3397  0.3259  0.0070
  154POPC  SM14 1889   4.707  15.312   9.733 -0.1081  0.4172  0.0231
  154POPC  SM15 1890   5.215  15.247   9.625  0.2129 -0.1277 -0.1395
  155POPC   CH1 1891   6.279  10.115   7.612  0.0767 -0.0767  0.1241
  155POPC   PH2 1892   5.962  10.111   7.874 -0.0710 -0.1703 -0.0820
  155POPC   GL3 1893   6.077  10.348   8.102  0.0799 -0.3000 -0.0382
  155POPC   E14 1894   6.370  10.294   8.186  0.0874 -0.0238  0.0673
  155POPC   E25 1895   5.931  10.578   8.342  0.1102 -0.1360 -0.0411
  155POPC   S16 1896   6.540  10.145   8.540 -0.0502 -0.0702  0.0407
  155POPC   S17 1897   5.577  10.424   8.530  0.4469  0.0629  0.1248
  155POPC   SD8 1898   6.565  10.067   8.855 -0.1003  0.2050  0.4759
  155POPC   SD9 1899   5.490  10.400   8.841 -0.2359  0.2708 -0.1598
  155POPC  SD10 1900   6.626  10.177   9.144  0.1055 -0.1175  0.0544
  155POPC  SD11 1901   5.441  10.409   9.172  0.3111 -0.2104  0.1542
  155POPC  SM12 1902   6.806  10.280   9.436  0.2497  0.3487  0.1317
  155POPC  SM13 1903   5.583  10.241   9.438 -0.0025 -0.3786  0.3365
  155POPC  SM14 1904   6.986  10.158   9.705 -0.0021 -0.2790 -0.0973
  155POPC  SM15 1905   5.631  10.160   9.464 -0.0977 -0.1249  0.3565
  156POPC   CH1 1906  13.637   4.534   8.226 -0.0912  0.0652 -0.1180
  156POPC   PH2 1907  13.416   4.213   8.424  0.1869 -0.1820 -0.0024
  156POPC   GL3 1908  13.566   3.984   8.622 -0.0786 -0.0471 -0.2052
  156POPC   E14 1909  13.487   3.663   8.641  0.0053  0.0380 -0.1636
  156POPC   E25 1910  13.808   4.108   8.866  0.0015  0.0332 -0.1170
  156POPC   S16 1911  13.488   3.407   8.995 -0.2396  0.1564 -0.1422
  156POPC   S17 1912  13.823   4.277   9.234  0.1972 -0.2831 -0.0524
  156POPC   SD8 1913  13.217   3.277   9.193 -0.2121 -0.1137  0.0049
  156POPC   SD9 1914  13.610   4.379   9.472 -0.0145  0.1049  0.4887
  156POPC  SD10 1915  13.046   3.293   9.464 -0.0198  0.2600  0.1647
  156POPC  SD11 1916  13.530   4.564   9.740 -0.3109  0.2247 -0.5063
  156POPC  SM12 1917  13.225   3.297   9.771 -0.2159  0.3773 -0.2501
  156POPC  SM13 1918  13.455   4.639  10.052  0.3162  0.0126  0.1295
  156POPC  SM14 1919  13.274   3.366  10.099  0.1637 -0.3927 -0.0046
  156POPC  SM15 1920  13.486   4.703  10.149 -0.2724  0.0904  0.1175
  157POPE   HH1 1921  17.307  16.171  11.879 -0.3980 -0.1111 -0.0834
  157POPE   PH2 1922  17.533  15.930  11.823  0.0202  0.0021 -0.2556
  157POPE   GL3 1923  17.639  15.868  11.505  0.2542  0.0227  0.0778
  157POPE   E14 1924  17.619  15.565  11.375  0.1226 -0.2029  0.0957
  157POPE   E25 1925  17.837  16.107  11.316  0.0299 -0.0009 -0.0714
  157POPE   S16 1926  17.880  15.542  11.031 -0.0224 -0.0016  0.0757
  157POPE   S17 1927  18.157  16.204  11.049  0.0674 -0.5035 -0.5292
  157POPE   SD8 1928  18.015  15.721  10.776  0.3063 -0.2707 -0.3518
  157POPE   SD9 1929  18.330  16.347  10.743 -0.0410  0.2584  0.0652
  157POPE  SD10 1930  17.985  15.735  10.446  0.1272  0.3459 -0.1387
  157POPE  SD11 1931  18.454  16.514  10.514  0.0663 -0.0268 -0.1339
  157POPE  SM12 1932  17.969  15.492  10.202  0.5633 -0.5322  0.1882
  157POPE  SM13 1933  18.660  16.657  10.275  0.0638 -0.0493  0.1692
  157POPE  SM14 1934  17.845  15.195  10.061 -0.2297  0.0782  0.1626
  157POPE  SM15 1935  18.724  16.726  10.250  0.1393 -0.1569 -0.1025
  158POPE   HH1 1936   1.258  13.411  11.819 -0.0646  0.1923 -0.3164
  158POPE   PH2 1937   1.414  13.679  11.734 -0.0504  0.0187 -0.0343
  158POPE   GL3 1938   1.385  13.684  11.403 -0.1795 -0.1198  0.4148
  158POPE   E14 1939   1.548  13.944  11.295 -0.0522  0.0257 -0.2178
  158POPE   E25 1940   1.125  13.457  11.317  0.0892  0.2464 -0.2007
  158POPE   S16 1941   1.520  14.252  11.066 -0.1899 -0.2332 -0.1385
  158POPE   S17 1942   0.907  13.406  10.958  0.0001  0.2262 -0.0965
  158POPE   SD8 1943   1.574  14.196  10.750 -0.2338  0.2579  0.3667
  158POPE   SD9 1944   0.808  13.395  10.632  0.0933 -0.5680  0.0892
  158POPE  SD10 1945   1.657  14.266  10.445  0.0228  0.0141 -0.0674
  158POPE  SD11 1946   0.705  13.345  10.293  0.2639 -0.0240  0.2656
  158POPE  SM12 1947   1.881  14.489  10.327 -0.1008 -0.5157 -0.0424
  158POPE  SM13 1948   0.653  13.249   9.993 -0.1882  0.3147  0.1916
  158POPE  SM14 1949   2.031  14.728  10.171  0.2077 -0.0704  0.4664
  158POPE  SM15 1950   0.702  13.276   9.903 -0.2173  0.0256  0.0500
  159POPE   HH1 1951  12.758  16.461  11.997 -0.1427  0.2399 -0.1491
  159POPE   PH2 1952  12.577  16.398  11.730 -0.0652  0.1414 -0.2741
  159POPE   GL3 1953  12.819  16.260  11.484 -0.0465  0.0226  0.1800
  159POPE   E14 1954  12.991  16.005  11.611  0.2808  0.2189  0.0343
  159POPE   E25 1955  12.772  16.122  11.143 -0.1686 -0.1954 -0.1039
  159POPE   S16 1956  13.089  15.804  11.276 -0.2567 -0.3335  0.0707
  159POPE   S17 1957  12.652  16.381  10.876  0.0954 -0.1719  0.0884
  159POPE   SD8 1958  13.027  15.539  11.074  0.2048 -0.3491  0.0978
  159POPE   SD9 1959  12.437  16.499  10.639  0.0751 -0.4310  0.4057
  159POPE  SD10 1960  13.143  15.307  10.827  0.1514 -0.0965 -0.4954
  159POPE  SD11 1961  12.454  16.754  10.406 -0.1076 -0.1431  0.4132
  159POPE  SM12 1962  13.343  15.156  10.611 -0.3849  0.2520 -0.0751
  159POPE  SM13 1963  12.248  16.871  10.167  0.1476 -0.2211  0.1016
  159POPE  SM14 1964  13.555  15.096  10.372  0.1827  0.3594  0.2669
  159POPE  SM15 1965  12.233  16.872  10.063 -0.0946  0.1504 -0.1516
  160POPE   HH1 1966   4.268   5.136  12.136  0.3691  0.0557  0.3442
  160POPE   PH2 1967   4.015   4.943  12.102 -0.1225  0.1268  0.0097
  160POPE   GL3 1968   4.092   4.733  11.856  0.2150 -0.0420 -0.2352
  160POPE   E14 1969   4.283   4.477  11.855 -0.0822  0.0555 -0.1083
  160POPE   E25 1970   4.098   4.916  11.525 -0.4961  0.2134 -0.0502
  160POPE   S16 1971   4.324   4.324  11.472  0.3159 -0.0267 -0.1142
  160POPE   S17 1972   4.107   5.261  11.349  0.2689  0.1942  0.0902
  160POPE   SD8 1973   4.294   4.202  11.139  0.3273 -0.3849 -0.0767
  160POPE   SD9 1974   3.978   5.494  11.207  0.0957 -0.3126  0.1692
  160POPE  SD10 1975   4.379   4.282  10.841 -0.1337  0.2068  0.1668
  160POPE  SD11 1976   3.846   5.721  10.959 -0.1781  0.1755  0.2956
  160POPE  SM12 1977   4.672   4.313  10.743  0.1963 -0.1045  0.0767
  160POPE  SM13 1978   3.777   5.688  10.664 -0.0759 -0.0988  0.2685
  160POPE  SM14 1979   4.827   4.422  10.457 -0.2235  0.0511 -0.2062
  160POPE  SM15 1980   3.735   5.725  10.594  0.1717 -0.2081  0.0598
  161POPE   HH1 1981  12.855   7.984  12.184  0.2392  0.0507 -0.1625
  161POPE   PH2 1982  12.603   8.208  12.219  0.1011 -0.0950  0.0801
  161POPE   GL3 1983  12.487   8.334  11.899 -0.4616 -0.0067  0.0442
  161POPE   E14 1984  12.508   8.665  11.830 -0.0084  0.0935  0.1262
  161POPE   E25 1985  12.530   8.091  11.681 -0.0092 -0.2703 -0.1812
  161POPE   S16 1986  12.566   8.916  11.507 -0.0908 -0.1896 -0.0888
  161POPE   S17 1987  12.392   7.957  11.380 -0.2636 -0.2253 -0.1953
  161POPE   SD8 1988  12.392   9.025  11.261 -0.0664  0.1041 -0.1485
  161POPE   SD9 1989  12.226   7.726  11.148 -0.0259 -0.1492 -0.1547
  161POPE  SD10 1990  12.130   8.961  11.071  0.1213 -0.2184 -0.0893
  161POPE  SD11 1991  12.238   7.663  10.813 -0.2193  0.3798 -0.2095
  161POPE  SM12 1992  11.999   8.746  10.859  0.3159 -0.2377  0.1742
  161POPE  SM13 1993  12.102   7.766  10.524 -0.0072  0.0935  0.0138
  161POPE  SM14 1994  12.016   8.491  10.656  0.0046  0.1305  0.4547
  161POPE  SM15 1995  12.049   7.823  10.431 -0.2636  0.0816  0.2875
  162POPE   HH1 1996  12.009   6.455  12.010  0.1789  0.1278  0.0009
  162POPE   PH2 1997  12.306   6.371  11.908  0.2064  0.0206  0.1167
  162POPE   GL3 1998  12.440   6.604  11.694  0.1476 -0.0402 -0.1458
  162POPE   E14 1999  12.755   6.498  11.644 -0.0195  0.1640  0.1681
  162POPE   E25 2000  12.361   6.553  11.345 -0.2712 -0.1787 -0.1430
  162POPE   S16 2001  12.958   6.466  11.326 -0.1438 -0.0931  0.3853
  162POPE   S17 2002  12.142   6.747  11.073 -0.1106  0.0864 -0.0731
  162POPE   SD8 2003  13.122   6.483  11.038 -0.1923  0.2048  0.0350
  162POPE   SD9 2004  12.133   7.042  10.970 -0.1488 -0.0753  0.0204
  162POPE  SD10 2005  13.140   6.674  10.767 -0.0832 -0.1492  0.1404
  162POPE  SD11 2006  12.125   7.235  10.655  0.2182 -0.1123  0.0770
  162POPE  SM12 2007  12.897   6.755  10.563 -0.4322 -0.2075  0.3554
  162POPE  SM13 2008  12.187   7.150  10.307  0.2384  0.3386  0.0970
  162POPE  SM14 2009  12.737   6.722  10.250  0.1163 -0.1196  0.3166
  162POPE  SM15 2010  12.231   7.113  10.212  0.0561 -0.0101  0.1366
  163POPE   HH1 2011   8.690  18.260  11.955  0.1406 -0.1050 -0.1428
  163POPE   PH2 2012   8.988  18.131  12.033 -0.0776 -0.0448 -0.0352
  163POPE   GL3 2013   9.164  18.320  11.823  0.0053 -0.0112 -0.0551
  163POPE   E14 2014   8.933  18.555  11.710 -0.0105  0.0503 -0.0274
  163POPE   E25 2015   9.405  18.203  11.563 -0.0500 -0.0908 -0.0777
  163POPE   S16 2016   8.877  18.818  11.351  0.0877 -0.2963  0.1172
  163POPE   S17 2017   9.461  17.970  11.224 -0.0086  0.2822 -0.1236
  163POPE   SD8 2018   8.867  18.857  11.019 -0.3637  0.0825  0.2272
  163POPE   SD9 2019   9.483  18.054  10.929 -0.2159  0.1522 -0.0114
  163POPE  SD10 2020   9.008  18.787  10.726  0.1139  0.0401  0.2897
  163POPE  SD11 2021   9.452  18.145  10.575 -0.0854 -0.0457 -0.0481
  163POPE  SM12 2022   8.872  18.785  10.431 -0.1295  0.0765 -0.0867
  163POPE  SM13 2023   9.343  18.139  10.247  0.1532 -0.0408  0.2190
  163POPE  SM14 2024   8.999  18.826  10.116  0.0629 -0.0240  0.1794
  163POPE  SM15 2025   9.314  18.158  10.167 -0.2790 -0.2492  0.4308
  164POPE   HH1 2026   7.523   2.478  11.988  0.1284 -0.2488  0.2947
  164POPE   PH2 2027   7.255   2.642  11.889 -0.1637  0.1521  0.2442
  164POPE   GL3 2028   7.226   2.643  11.549 -0.1358 -0.1517  0.1215
  164POPE   E14 2029   6.928   2.484  11.511 -0.0145 -0.1237  0.0311
  164POPE   E25 2030   7.455   2.679  11.262  0.2678 -0.0784 -0.2198
  164POPE   S16 2031   6.926   2.288  11.157 -0.3422  0.0654  0.0587
  164POPE   S17 2032   7.519   2.695  10.885 -0.0946 -0.4678  0.1049
  164POPE   SD8 2033   6.946   2.235  10.854 -0.1654  0.2666 -0.0707
  164POPE   SD9 2034   7.535   2.882  10.604  0.1038 -0.2057  0.1684
  164POPE  SD10 2035   6.941   2.275  10.525  0.0694 -0.0554 -0.0932
  164POPE  SD11 2036   7.678   3.143  10.455  0.0423 -0.1128  0.2392
  164POPE  SM12 2037   6.962   2.374  10.207 -0.3023  0.1153  0.2445
  164POPE  SM13 2038   7.764   3.209  10.146 -0.0978 -0.0031 -0.2087
  164POPE  SM14 2039   6.834   2.461   9.887 -0.0219  0.3298 -0.5751
  164POPE  SM15 2040   7.787   3.182  10.040 -0.0818 -0.0083 -0.0179
  165POPE   HH1 2041  11.567   4.318  11.914 -0.4272 -0.3044 -0.0862
  165POPE   PH2 2042  11.691   4.022  11.986  0.0252  0.0761 -0.0813
  165POPE   GL3 2043  11.918   3.940  11.744 -0.0313 -0.4131 -0.1096
  165POPE   E14 2044  12.060   3.650  11.714  0.0984  0.4446 -0.2570
  165POPE   E25 2045  11.784   3.921  11.382  0.0877 -0.2928 -0.3342
  165POPE   S16 2046  12.320   3.548  11.503 -0.3147  0.0769  0.2409
  165POPE   S17 2047  11.813   3.870  10.977  0.0153 -0.0134 -0.2521
  165POPE   SD8 2048  12.272   3.305  11.303  0.0008 -0.1551 -0.2229
  165POPE   SD9 2049  11.776   3.912  10.661  0.1156 -0.1799 -0.2274
  165POPE  SD10 2050  12.272   3.212  11.008  0.1465 -0.2264 -0.0588
  165POPE  SD11 2051  11.696   4.055  10.382 -0.0275 -0.0719  0.2160
  165POPE  SM12 2052  12.220   3.177  10.691 -0.5634 -0.1039  0.1507
  165POPE  SM13 2053  11.623   4.118  10.075  0.5276 -0.0933  0.2098
  165POPE  SM14 2054  12.211   3.121  10.340  0.1347  0.1434  0.3552
  165POPE  SM15 2055  11.645   4.151  10.021  0.0183  0.0797 -0.1937
  166POPE   HH1 2056   5.837   1.002  11.913  0.3378 -0.0290 -0.0313
  166POPE   PH2 2057   5.544   0.973  11.790 -0.1896  0.0132  0.0436
  166POPE   GL3 2058   5.592   1.116  11.493  0.2089 -0.2340 -0.1346
  166POPE   E14 2059   5.763   1.386  11.452 -0.3260  0.1156  0.0406
  166POPE   E25 2060   5.238   1.058  11.328 -0.1511 -0.0488 -0.1372
  166POPE   S16 2061   5.940   1.509  11.099 -0.2598 -0.3795  0.2311
  166POPE   S17 2062   5.171   1.037  10.925 -0.1823 -0.1822 -0.2317
  166POPE   SD8 2063   6.051   1.717  10.819  0.3273 -0.0327 -0.4498
  166POPE   SD9 2064   5.232   0.841  10.635  0.2470  0.2389 -0.1406
  166POPE  SD10 2065   6.102   1.761  10.476 -0.1890  0.5163  0.0859
  166POPE  SD11 2066   5.209   0.749  10.326 -0.1665 -0.0435 -0.1310
  166POPE  SM12 2067   6.065   1.443  10.278  0.1028 -0.0612  0.0004
  166POPE  SM13 2068   5.211   0.533  10.056 -0.0790  0.0928  0.1525
  166POPE  SM14 2069   6.174   1.222  10.031  0.1184 -0.0242  0.0789
  166POPE  SM15 2070   5.206   0.447   9.962  0.0942 -0.0230 -0.6245
  167POPE   HH1 2071   1.900  13.365  11.611 -0.1677  0.2758 -0.4316
  167POPE   PH2 2072   1.967  13.050  11.733  0.0685  0.0305  0.2239
  167POPE   GL3 2073   1.804  12.972  11.427 -0.1265 -0.1900  0.0764
  167POPE   E14 2074   1.642  13.243  11.319 -0.2080 -0.2304 -0.2402
  167POPE   E25 2075   1.705  12.665  11.275  0.3006  0.3284  0.1225
  167POPE   S16 2076   1.600  13.469  10.998  0.2452  0.3090  0.0238
  167POPE   S17 2077   1.368  12.680  10.984  0.0241  0.0004  0.3343
  167POPE   SD8 2078   1.481  13.701  10.785  0.1070  0.3891  0.4270
  167POPE   SD9 2079   1.306  12.709  10.653 -0.2942 -0.3796 -0.0010
  167POPE  SD10 2080   1.407  13.758  10.495  0.0113 -0.2156 -0.0266
  167POPE  SD11 2081   1.251  12.540  10.403 -0.3082  0.2350  0.3284
  167POPE  SM12 2082   1.384  13.784  10.153  0.0285  0.0908 -0.1782
  167POPE  SM13 2083   1.079  12.393  10.122  0.1982  0.0515 -0.2663
  167POPE  SM14 2084   1.289  13.883   9.837 -0.0751 -0.2174 -0.3162
  167POPE  SM15 2085   1.065  12.375  10.010 -0.3312  0.2048  0.1368
  168POPE   HH1 2086   4.738   5.499  11.960  0.2182  0.4438 -0.1931
  168POPE   PH2 2087   4.557   5.774  11.921 -0.2007  0.1146  0.2539
  168POPE   GL3 2088   4.259   5.658  11.788  0.3332 -0.1328  0.0309
  168POPE   E14 2089   3.976   5.480  11.819 -0.0168  0.1812 -0.1630
  168POPE   E25 2090   4.215   5.897  11.505  0.3107 -0.1738 -0.1053
  168POPE   S16 2091   3.649   5.675  11.530  0.1072 -0.1194 -0.2268
  168POPE   S17 2092   4.218   5.955  11.099  0.0231  0.2741 -0.3778
  168POPE   SD8 2093   3.424   5.780  11.295 -0.1413 -0.3252 -0.0359
  168POPE   SD9 2094   4.205   5.972  10.765  0.3267  0.2382  0.0106
  168POPE  SD10 2095   3.296   5.782  10.984  0.0039 -0.2995  0.3922
  168POPE  SD11 2096   4.063   5.940  10.467  0.3014  0.2932  0.1467
  168POPE  SM12 2097   3.277   5.674  10.681  0.2568  0.2857  0.0469
  168POPE  SM13 2098   3.853   5.833  10.214  0.1497 -0.0500  0.1165
  168POPE  SM14 2099   3.114   5.632  10.365  0.0989 -0.0359 -0.0708
  168POPE  SM15 2100   3.818   5.840  10.108  0.0235  0.0862 -0.3358
  169POPE   HH1 2101  11.999  12.193  11.743 -0.0130 -0.3265  0.1892
  169POPE   PH2 2102  12.214  11.942  11.758  0.2838 -0.0443  0.1681
  169POPE   GL3 2103  12.083  11.783  11.479  0.1835  0.3452  0.0710
  169POPE   E14 2104  12.078  11.453  11.453  0.0500  0.2213  0.0283
  169POPE   E25 2105  12.143  11.999  11.185  0.0950  0.0664  0.0725
  169POPE   S16 2106  12.391  11.222  11.278 -0.1152 -0.3010 -0.3253
  169POPE   S17 2107  11.956  11.921  10.835 -0.0267  0.2266 -0.3030
  169POPE   SD8 2108  12.695  11.189  11.077 -0.2125 -0.0458 -0.0869
  169POPE   SD9 2109  11.989  11.631  10.648 -0.1034 -0.0900  0.0994
  169POPE  SD10 2110  12.877  11.083  10.771 -0.3067  0.2499 -0.1177
  169POPE  SD11 2111  12.066  11.328  10.573 -0.2125  0.3822 -0.2974
  169POPE  SM12 2112  12.942  10.976  10.459 -0.0507 -0.1101  0.4305
  169POPE  SM13 2113  12.071  11.331  10.259  0.3651 -0.2880 -0.0016
  169POPE  SM14 2114  13.111  10.886  10.179  0.0420  0.4313 -0.2098
  169POPE  SM15 2115  12.114  11.328  10.193  0.0729  0.0935 -0.2686
  170POPE   HH1 2116   7.704   1.601  11.745  0.0298  0.2517 -0.0436
  170POPE   PH2 2117   7.725   1.315  11.903  0.0181  0.0646 -0.1310
  170POPE   GL3 2118   7.713   1.038  11.677  0.2142  0.2160 -0.5037
  170POPE   E14 2119   7.966   0.935  11.521  0.1976  0.0796  0.1648
  170POPE   E25 2120   7.427   1.093  11.444 -0.1181 -0.0948  0.1283
  170POPE   S16 2121   7.907   0.748  11.140  0.3275 -0.1791  0.1677
  170POPE   S17 2122   7.147   0.963  11.286 -0.1144  0.3810  0.0610
  170POPE   SD8 2123   7.860   0.505  10.924  0.0166  0.4330 -0.1226
  170POPE   SD9 2124   6.923   1.069  11.025 -0.0965 -0.1596  0.1685
  170POPE  SD10 2125   7.696   0.328  10.698  0.2295 -0.0979  0.0036
  170POPE  SD11 2126   6.686   1.101  10.762  0.0984 -0.3425 -0.0275
  170POPE  SM12 2127   7.719   0.386  10.375 -0.0315 -0.0862  0.0741
  170POPE  SM13 2128   6.666   1.095  10.424  0.2436  0.2061  0.0174
  170POPE  SM14 2129   7.666   0.448  10.032 -0.0319  0.0458 -0.2860
  170POPE  SM15 2130   6.650   1.151  10.332 -0.1963 -0.0511  0.1022
  171POPE   HH1 2131  17.309  10.636  11.861 -0.0245 -0.0288  0.0527
  171POPE   PH2 2132  17.230  10.944  11.788  0.0481 -0.1743  0.0945
  171POPE   GL3 2133  16.999  10.907  11.543  0.0395 -0.0286 -0.2275
  171POPE   E14 2134  17.069  10.592  11.455 -0.1048 -0.0906 -0.3119
  171POPE   E25 2135  16.970  10.938  11.179 -0.0478  0.1501 -0.0775
  171POPE   S16 2136  16.868  10.337  11.168 -0.0413 -0.2617  0.1445
  171POPE   S17 2137  16.995  10.672  10.896 -0.1753 -0.3609  0.2305
  171POPE   SD8 2138  16.714  10.137  10.972  0.2786  0.1541  0.0196
  171POPE   SD9 2139  16.950  10.542  10.598 -0.0086  0.4297 -0.2284
  171POPE  SD10 2140  16.600  10.101  10.648 -0.1847  0.0261 -0.0111
  171POPE  SD11 2141  17.036  10.222  10.476 -0.1315  0.2062  0.5009
  171POPE  SM12 2142  16.566  10.136  10.344 -0.1439 -0.2897 -0.2961
  171POPE  SM13 2143  17.043   9.997  10.259  0.4540 -0.9619  0.1477
  171POPE  SM14 2144  16.535  10.000  10.017 -0.0638 -0.1354 -0.3047
  171POPE  SM15 2145  17.022   9.944  10.191  0.3195 -0.2394 -0.1604
  172POPE   HH1 2146  17.368   9.158  11.754 -0.1906  0.0446  0.1706
  172POPE   PH2 2147  17.595   9.177  11.497 -0.0707  0.0513  0.1547
  172POPE   GL3 2148  17.558   9.434  11.271 -0.0276 -0.0580 -0.1111
  172POPE   E14 2149  17.523   9.767  11.281  0.1829 -0.2264 -0.0524
  172POPE   E25 2150  17.678   9.374  10.948 -0.1019  0.0826  0.0546
  172POPE   S16 2151  17.690   9.997  11.012 -0.1185 -0.1774 -0.0081
  172POPE   S17 2152  17.632   9.506  10.615  0.0401 -0.2283  0.1494
  172POPE   SD8 2153  17.789  10.092  10.695 -0.1857 -0.0822 -0.0794
  172POPE   SD9 2154  17.518   9.716  10.396 -0.1822  0.1659 -0.2771
  172POPE  SD10 2155  17.875   9.979  10.398  0.1260  0.1625 -0.3166
  172POPE  SD11 2156  17.527   9.885  10.120  0.3074 -0.0769 -0.2932
  172POPE  SM12 2157  18.006   9.745  10.257  0.2535  0.5301 -0.3290
  172POPE  SM13 2158  17.422  10.124   9.924 -0.0550 -0.1772 -0.0864
  172POPE  SM14 2159  18.300   9.631  10.095 -0.0470  0.1078  0.2022
  172POPE  SM15 2160  17.363  10.179   9.870  0.1090 -0.1190  0.1223
  173POPE   HH1 2161  17.526  11.015  11.446 -0.2305  0.0885  0.0243
  173POPE   PH2 2162  17.669  10.799  11.651  0.0182  0.0763  0.0074
  173POPE   GL3 2163  17.774  10.473  11.602  0.0576  0.0017 -0.1825
  173POPE   E14 2164  17.523  10.257  11.580 -0.0935  0.0937 -0.0338
  173POPE   E25 2165  18.056  10.480  11.410  0.3190  0.4028 -0.1949
  173POPE   S16 2166  17.253  10.064  11.334  0.2724 -0.0202 -0.4491
  173POPE   S17 2167  18.249  10.575  11.066  0.1348  0.0662  0.0755
  173POPE   SD8 2168  17.186  10.009  11.031 -0.2282  0.4839 -0.3008
  173POPE   SD9 2169  18.275  10.558  10.733  0.3153  0.1135  0.0360
  173POPE  SD10 2170  17.037   9.844  10.802  0.1339  0.1160 -0.0122
  173POPE  SD11 2171  18.035  10.567  10.500 -0.1048 -0.0420  0.0572
  173POPE  SM12 2172  17.060   9.565  10.584  0.1835 -0.0233 -0.3551
  173POPE  SM13 2173  18.004  10.460  10.186  0.0429  0.3296  0.0368
  173POPE  SM14 2174  17.150   9.500  10.266  0.4473  0.0456  0.0163
  173POPE  SM15 2175  17.965  10.406  10.112 -0.2368 -0.2136  0.0448
  174POPE   HH1 2176   0.217  15.663  12.104  0.4590 -0.1115 -0.2042
  174POPE   PH2 2177   0.151  16.005  12.032 -0.0851 -0.0503  0.2623
  174POPE   GL3 2178   0.279  16.105  11.715 -0.1855 -0.0922 -0.2355
  174POPE   E14 2179   0.098  16.199  11.460  0.4539 -0.1352  0.1616
  174POPE   E25 2180   0.584  16.080  11.542 -0.0572 -0.0057  0.0143
  174POPE   S16 2181  -0.045  16.527  11.295  0.1171  0.0773  0.0575
  174POPE   S17 2182   0.796  15.933  11.268 -0.0248 -0.2666  0.2259
  174POPE   SD8 2183  -0.213  16.738  11.077 -0.1789 -0.0224 -0.1480
  174POPE   SD9 2184   0.978  15.845  11.017  0.2256 -0.0857  0.1259
  174POPE  SD10 2185  -0.127  16.855  10.767  0.1091  0.1032 -0.1331
  174POPE  SD11 2186   0.984  16.008  10.727 -0.1786 -0.2753  0.2438
  174POPE  SM12 2187   0.139  17.003  10.611  0.0399  0.3902 -0.1342
  174POPE  SM13 2188   1.198  15.986  10.464  0.0234 -0.0711  0.0701
  174POPE  SM14 2189   0.249  17.187  10.375 -0.1119  0.4066 -0.0144
  174POPE  SM15 2190   1.231  15.918  10.408  0.2951 -0.2327 -0.4022
  175POPE   HH1 2191  18.885   1.245  12.286  0.3432 -0.1660  0.1853
  175POPE   PH2 2192  18.621   1.361  12.130  0.1515  0.1140  0.2227
  175POPE   GL3 2193  18.524   1.214  11.830  0.3722 -0.0174 -0.3833
  175POPE   E14 2194  18.308   0.981  11.765  0.2575 -0.1934 -0.3250
  175POPE   E25 2195  18.716   1.336  11.525 -0.1528  0.1079  0.0988
  175POPE   S16 2196  18.091   0.741  11.503  0.0426 -0.1965 -0.0189
  175POPE   S17 2197  18.728   1.114  11.194 -0.0508  0.3541  0.0582
  175POPE   SD8 2198  17.744   0.697  11.432 -0.3460 -0.1318  0.0133
  175POPE   SD9 2199  18.601   1.035  10.890 -0.1173 -0.1299 -0.1602
  175POPE  SD10 2200  17.535   0.644  11.164  0.3637  0.0442 -0.0014
  175POPE  SD11 2201  18.458   0.830  10.664 -0.3519 -0.3687 -0.3710
  175POPE  SM12 2202  17.625   0.512  10.851 -0.0102  0.1679 -0.3480
  175POPE  SM13 2203  18.248   0.684  10.509 -0.4122  0.4809 -0.1322
  175POPE  SM14 2204  17.431   0.326  10.613 -0.2301 -0.0463 -0.0849
  175POPE  SM15 2205  18.255   0.630  10.458 -0.4247 -0.0468  0.0929
  176POPE   HH1 2206  12.561  16.968  11.778 -0.3216  0.0123 -0.5005
  176POPE   PH2 2207  12.239  17.045  11.765 -0.0290 -0.1632  0.0253
  176POPE   GL3 2208  12.143  16.921  11.462 -0.2796  0.1681 -0.3668
  176POPE   E14 2209  12.416  16.924  11.278  0.0847 -0.1185 -0.0017
  176POPE   E25 2210  11.864  16.893  11.220 -0.1457  0.1051  0.1684
  176POPE   S16 2211  12.509  16.845  10.899 -0.1286  0.0668 -0.0628
  176POPE   S17 2212  11.747  16.628  10.958 -0.3262  0.0665 -0.3840
  176POPE   SD8 2213  12.773  16.835  10.738 -0.3971 -0.4030 -0.0177
  176POPE   SD9 2214  11.684  16.380  10.753 -0.1534  0.2572 -0.0467
  176POPE  SD10 2215  12.872  16.590  10.538  0.1450 -0.2830 -0.1783
  176POPE  SD11 2216  11.681  16.257  10.410 -0.2525 -0.0496 -0.2847
  176POPE  SM12 2217  12.704  16.416  10.302 -0.2335 -0.2839  0.1016
  176POPE  SM13 2218  11.733  16.121  10.108 -0.0423 -0.2802  0.1080
  176POPE  SM14 2219  12.782  16.144  10.087 -0.1381 -0.1060 -0.1123
  176POPE  SM15 2220  11.752  16.077  10.007 -0.1621  0.2069  0.0751
  177POPE   HH1 2221   2.527   3.276  12.078 -0.1708  0.0244 -0.5064
  177POPE   PH2 2222   2.331   3.011  12.163 -0.0904 -0.0822 -0.1245
  177POPE   GL3 2223   2.145   2.880  11.918 -0.0638 -0.1198 -0.1545
  177POPE   E14 2224   2.265   2.669  11.692  0.2295 -0.0886 -0.3189
  177POPE   E25 2225   1.965   3.197  11.792 -0.0904  0.2505  0.3132
  177POPE   S16 2226   2.102   2.631  11.320 -0.1506 -0.1797 -0.1221
  177POPE   S17 2227   2.066   3.453  11.514  0.2295  0.2253  0.1051
  177POPE   SD8 2228   2.050   2.686  11.018  0.1852 -0.2346  0.0772
  177POPE   SD9 2229   1.993   3.747  11.386 -0.1241 -0.2857  0.1362
  177POPE  SD10 2230   1.930   2.690  10.696 -0.3657  0.1036 -0.3148
  177POPE  SD11 2231   1.937   3.873  11.057 -0.3294 -0.0326 -0.0734
  177POPE  SM12 2232   1.713   2.606  10.441  0.2965 -0.1268  0.5218
  177POPE  SM13 2233   1.971   3.959  10.768  0.3922 -0.0034 -0.2535
  177POPE  SM14 2234   1.479   2.559  10.200 -0.0113  0.2197 -0.1922
  177POPE  SM15 2235   2.005   3.976  10.667  0.0643  0.4631 -0.3242
  178POPE   HH1 2236  18.272  13.770  11.751 -0.1741 -0.1144 -0.0626
  178POPE   PH2 2237  18.327  14.081  11.632  0.1183 -0.0915 -0.1465
  178POPE   GL3 2238  18.057  14.250  11.696  0.2141 -0.1084 -0.4332
  178POPE   E14 2239  17.989  14.498  11.484 -0.0755  0.0047 -0.2954
  178POPE   E25 2240  17.831  13.965  11.605  0.1863 -0.0983  0.1384
  178POPE   S16 2241  18.112  14.536  11.132 -0.0793 -0.3525 -0.2016
  178POPE   S17 2242  17.622  13.835  11.278  0.2991  0.3482  0.1570
  178POPE   SD8 2243  18.088  14.312  10.939  0.1471 -0.7280 -0.0355
  178POPE   SD9 2244  17.445  13.809  11.024 -0.1233 -0.2930 -0.1355
  178POPE  SD10 2245  18.178  14.122  10.684  0.2524  0.3470  0.1466
  178POPE  SD11 2246  17.289  13.806  10.734  0.2977 -0.6514  0.0129
  178POPE  SM12 2247  18.304  14.075  10.389  0.1311  0.5015  0.1297
  178POPE  SM13 2248  17.173  13.857  10.393  0.0209 -0.0404 -0.6074
  178POPE  SM14 2249  18.366  13.978  10.059 -0.0715  0.2261 -0.1641
  178POPE  SM15 2250  17.105  13.904  10.354 -0.0757  0.0463 -0.2497
  179POPE   HH1 2251   3.707  14.055  12.010 -0.1719 -0.0153 -0.1649
  179POPE   PH2 2252   3.880  13.796  11.977 -0.1284  0.0182 -0.1724
  179POPE   GL3 2253   3.891  13.613  11.685  0.2670 -0.0496  0.1034
  179POPE   E14 2254   4.104  13.359  11.626 -0.0820 -0.0305 -0.1599
  179POPE   E25 2255   3.609  13.546  11.508 -0.2316  0.1537 -0.0937
  179POPE   S16 2256   4.085  13.224  11.261 -0.2111  0.4322 -0.2209
  179POPE   S17 2257   3.601  13.580  11.151  0.1110  0.1247  0.0004
  179POPE   SD8 2258   4.029  13.311  10.967 -0.0547 -0.1427 -0.2114
  179POPE   SD9 2259   3.517  13.633  10.834  0.2279  0.1564 -0.2094
  179POPE  SD10 2260   4.156  13.295  10.660  0.1600  0.7149  0.2958
  179POPE  SD11 2261   3.499  13.506  10.554  0.0975 -0.1919 -0.5105
  179POPE  SM12 2262   4.334  13.385  10.373  0.0011 -0.2304 -0.4055
  179POPE  SM13 2263   3.444  13.489  10.233 -0.2316  0.1160  0.1603
  179POPE  SM14 2264   4.514  13.357  10.082 -0.0721 -0.2178  0.1403
  179POPE  SM15 2265   3.361  13.490  10.179  0.1415  0.0137  0.0421
  180POPE   HH1 2266  18.591   6.637  12.215 -0.2370 -0.0288  0.3226
  180POPE   PH2 2267  18.386   6.406  12.171  0.2466  0.0504  0.0920
  180POPE   GL3 2268  18.177   6.486  11.878  0.0617 -0.0772 -0.2089
  180POPE   E14 2269  18.385   6.682  11.708  0.3879 -0.1825 -0.1201
  180POPE   E25 2270  17.855   6.363  11.712  0.1504  0.0820  0.0519
  180POPE   S16 2271  18.695   6.692  11.465  0.3237  0.1392  0.0895
  180POPE   S17 2272  17.917   6.167  11.406  0.0791  0.1087 -0.0918
  180POPE   SD8 2273  18.966   6.607  11.250  0.5247 -0.2499 -0.1228
  180POPE   SD9 2274  18.032   6.195  11.108  0.1555 -0.0969 -0.2806
  180POPE  SD10 2275  19.045   6.607  10.935  0.1054  0.0143  0.2323
  180POPE  SD11 2276  18.080   6.207  10.775  0.2762  0.1648  0.1919
  180POPE  SM12 2277  18.992   6.670  10.625 -0.2237  0.0462  0.2576
  180POPE  SM13 2278  17.986   6.279  10.462  0.1837 -0.3164 -0.0827
  180POPE  SM14 2279  19.206   6.694  10.340  0.4112 -0.0887 -0.2714
  180POPE  SM15 2280  18.004   6.293  10.406 -0.1284  0.1501 -0.2295
  181POPE   HH1 2281   7.364   5.584  12.097  0.1188  0.3138  0.0803
  181POPE   PH2 2282   7.609   5.351  12.098  0.2283  0.1656 -0.2462
  181POPE   GL3 2283   7.537   5.114  11.837 -0.0324 -0.1909 -0.0209
  181POPE   E14 2284   7.490   4.792  11.745 -0.4639  0.1024  0.0834
  181POPE   E25 2285   7.625   5.263  11.510  0.2079 -0.0484  0.0526
  181POPE   S16 2286   7.330   4.694  11.358  0.2544 -0.2256 -0.1852
  181POPE   S17 2287   7.587   5.152  11.108  0.2720 -0.2249 -0.1345
  181POPE   SD8 2288   7.087   4.732  11.126  0.0179  0.2604  0.0353
  181POPE   SD9 2289   7.486   4.962  10.816 -0.0977 -0.5066  0.1719
  181POPE  SD10 2290   6.955   4.884  10.858  0.3357 -0.4259 -0.1226
  181POPE  SD11 2291   7.410   4.689  10.627 -0.2491  0.0187 -0.3287
  181POPE  SM12 2292   7.005   5.067  10.597  0.1919 -0.3126 -0.2142
  181POPE  SM13 2293   7.364   4.426  10.441  0.2934 -0.0818  0.0057
  181POPE  SM14 2294   7.194   5.088  10.311 -0.1923  0.0139  0.5026
  181POPE  SM15 2295   7.411   4.363  10.365  0.0736 -0.5926  0.0519
  182POPE   HH1 2296   1.109   5.656  12.050  0.0423 -0.1024  0.1105
  182POPE   PH2 2297   1.120   5.900  11.837  0.0354  0.1251 -0.2150
  182POPE   GL3 2298   1.418   5.873  11.640 -0.3408  0.1532 -0.1269
  182POPE   E14 2299   1.720   5.981  11.678  0.3382 -0.1287  0.2590
  182POPE   E25 2300   1.449   5.551  11.507  0.1344 -0.1587  0.1892
  182POPE   S16 2301   1.986   6.271  11.569  0.1137 -0.1549 -0.3180
  182POPE   S17 2302   1.193   5.331  11.337 -0.5722  0.0711 -0.0288
  182POPE   SD8 2303   2.036   6.445  11.311  0.0394 -0.4137  0.1840
  182POPE   SD9 2304   1.112   5.200  11.038  0.1286 -0.3296 -0.1630
  182POPE  SD10 2305   2.027   6.458  10.976 -0.0810 -0.1295 -0.1099
  182POPE  SD11 2306   1.206   5.069  10.751  0.2917 -0.4320  0.3342
  182POPE  SM12 2307   1.965   6.317  10.705 -0.0495 -0.3775 -0.0623
  182POPE  SM13 2308   1.293   5.023  10.431  0.3196  0.0498  0.0828
  182POPE  SM14 2309   1.770   6.306  10.410 -0.0965  0.0326 -0.0101
  182POPE  SM15 2310   1.257   5.002  10.352 -0.3941  0.4679  0.0403
  183POPE   HH1 2311   8.017  16.796  12.011 -0.2607 -0.0389 -0.0211
  183POPE   PH2 2312   8.128  17.113  12.030  0.1751  0.0300  0.1372
  183POPE   GL3 2313   7.969  17.330  11.816 -0.2092  0.1290  0.0687
  183POPE   E14 2314   7.954  17.615  11.692  0.1015  0.1192  0.0145
  183POPE   E25 2315   7.625  17.247  11.719 -0.1060  0.0347 -0.2362
  183POPE   S16 2316   8.145  17.743  11.313  0.2663  0.0870  0.3471
  183POPE   S17 2317   7.567  17.101  11.352 -0.1999 -0.1276  0.1033
  183POPE   SD8 2318   8.396  17.817  11.094  0.4858  0.1807 -0.0039
  183POPE   SD9 2319   7.624  16.958  11.021 -0.1263  0.0254  0.1339
  183POPE  SD10 2320   8.502  17.896  10.792  0.2958  0.2269 -0.0315
  183POPE  SD11 2321   7.586  16.719  10.786 -0.4103  0.0673  0.5266
  183POPE  SM12 2322   8.443  17.943  10.474 -0.1488  0.1061  0.0948
  183POPE  SM13 2323   7.405  16.452  10.658 -0.0250 -0.3224  0.0119
  183POPE  SM14 2324   8.414  17.826  10.136  0.2052 -0.3678  0.1945
  183POPE  SM15 2325   7.332  16.430  10.620 -0.6353  0.0499 -0.1107
  184POPE   HH1 2326  12.641  15.871  11.890 -0.2491  0.0731 -0.0937
  184POPE   PH2 2327  12.752  15.560  12.007  0.0103 -0.0458  0.1008
  184POPE   GL3 2328  12.869  15.393  11.730  0.2541  0.0865 -0.2083
  184POPE   E14 2329  12.765  15.095  11.622 -0.0076  0.0776  0.0876
  184POPE   E25 2330  13.191  15.365  11.545  0.2510  0.2480  0.1241
  184POPE   S16 2331  12.688  15.089  11.271 -0.4559 -0.2798 -0.1653
  184POPE   S17 2332  13.219  15.079  11.245  0.1110 -0.1020 -0.2669
  184POPE   SD8 2333  12.602  15.181  10.952 -0.1949  0.2037  0.0996
  184POPE   SD9 2334  13.246  14.882  11.004 -0.1213 -0.0218  0.2016
  184POPE  SD10 2335  12.664  15.241  10.648 -0.1129 -0.0884  0.0515
  184POPE  SD11 2336  13.519  14.691  10.854  0.2300  0.0748  0.1987
  184POPE  SM12 2337  12.923  15.286  10.444 -0.0938 -0.1816 -0.0534
  184POPE  SM13 2338  13.576  14.506  10.594  0.3105  0.2440 -0.1666
  184POPE  SM14 2339  13.114  15.240  10.170 -0.0458  0.2908  0.2462
  184POPE  SM15 2340  13.594  14.462  10.528 -0.0347 -0.6730 -0.3056
  185POPE   HH1 2341   8.083   0.620  11.767 -0.0832 -0.0342 -0.1822
  185POPE   PH2 2342   7.948   0.383  11.594  0.1745  0.0861  0.2339
  185POPE   GL3 2343   8.120   0.079  11.481 -0.0704  0.1307 -0.2373
  185POPE   E14 2344   7.908   0.019  11.243  0.0753 -0.0579  0.1308
  185POPE   E25 2345   8.405   0.224  11.359  0.5045  0.1829  0.1748
  185POPE   S16 2346   8.051   0.113  10.899 -0.1329  0.0930 -0.1817
  185POPE   S17 2347   8.511  -0.048  11.030  0.5009 -0.0762  0.2222
  185POPE   SD8 2348   8.242   0.398  10.809  0.0113  0.1305  0.1266
  185POPE   SD9 2349   8.593  -0.011  10.736 -0.0568 -0.1446  0.2057
  185POPE  SD10 2350   8.464   0.551  10.568 -0.0853 -0.0386  0.1978
  185POPE  SD11 2351   8.435   0.021  10.438 -0.4770  0.3354  0.0206
  185POPE  SM12 2352   8.598   0.539  10.254  0.2796 -0.2262 -0.0370
  185POPE  SM13 2353   8.213   0.218  10.299  0.1869  0.0601  0.0552
  185POPE  SM14 2354   8.624   0.287  10.031  0.2100  0.0607 -0.2697
  185POPE  SM15 2355   8.121   0.243  10.323 -0.4671 -0.4313  0.0563
  186POPE   HH1 2356   9.644   3.695  11.636  0.1789  0.4736 -0.2110
  186POPE   PH2 2357   9.754   3.911  11.848 -0.1110  0.1135 -0.1437
  186POPE   GL3 2358  10.091   3.889  11.816  0.1453  0.0154 -0.1020
  186POPE   E14 2359  10.303   3.672  11.938  0.1114 -0.2203  0.1404
  186POPE   E25 2360  10.068   3.683  11.479  0.1175  0.2182 -0.1373
  186POPE   S16 2361  10.483   3.440  11.688 -0.1551  0.3391 -0.3619
  186POPE   S17 2362  10.182   3.592  11.097  0.0135 -0.1194 -0.3945
  186POPE   SD8 2363  10.683   3.380  11.434 -0.2378  0.0149  0.0974
  186POPE   SD9 2364  10.119   3.703  10.781 -0.1606  0.2645  0.1599
  186POPE  SD10 2365  10.772   3.363  11.106 -0.2739  0.1451  0.3304
  186POPE  SD11 2366  10.248   3.819  10.502  0.3241  0.5159 -0.0943
  186POPE  SM12 2367  10.728   3.406  10.737 -0.0832  0.0006 -0.0750
  186POPE  SM13 2368  10.155   4.050  10.300  0.3265 -0.1638  0.1356
  186POPE  SM14 2369  10.732   3.359  10.377 -0.1083  0.3752 -0.5569
  186POPE  SM15 2370  10.160   4.136  10.224 -0.0986  0.1373 -0.0306
  187POPE   HH1 2371  12.983  11.416  11.780  0.1686 -0.0332  0.2898
  187POPE   PH2 2372  13.298  11.350  11.851  0.0214 -0.0607  0.1592
  187POPE   GL3 2373  13.439  11.162  11.632  0.5665  0.1467  0.0874
  187POPE   E14 2374  13.207  10.946  11.507 -0.2899  0.1587  0.2178
  187POPE   E25 2375  13.744  11.164  11.406 -0.1194 -0.0990 -0.0138
  187POPE   S16 2376  13.187  10.706  11.177  0.2087  0.1291 -0.4410
  187POPE   S17 2377  14.022  11.269  11.071 -0.0316 -0.0526  0.0918
  187POPE   SD8 2378  13.071  10.554  10.927  0.1953 -0.1789  0.0960
  187POPE   SD9 2379  13.908  11.414  10.810 -0.1400 -0.0023 -0.2495
  187POPE  SD10 2380  13.179  10.505  10.622  0.2518 -0.1471  0.1370
  187POPE  SD11 2381  13.825  11.485  10.507 -0.0313 -0.2018 -0.0873
  187POPE  SM12 2382  13.446  10.441  10.392  0.2464 -0.3328 -0.0895
  187POPE  SM13 2383  13.654  11.478  10.214  0.0084  0.1438  0.1720
  187POPE  SM14 2384  13.484  10.160  10.201 -0.0862  0.1022  0.3468
  187POPE  SM15 2385  13.600  11.462  10.122 -0.3304  0.1537 -0.1158
  188POPE   HH1 2386  11.226  10.454  12.040  0.0860 -0.1631 -0.4230
  188POPE   PH2 2387  10.911  10.530  11.951 -0.3433  0.1528 -0.0856
  188POPE   GL3 2388  10.813  10.538  11.625 -0.0711  0.0828 -0.4663
  188POPE   E14 2389  10.997  10.413  11.390 -0.1097 -0.0208  0.0408
  188POPE   E25 2390  10.725  10.799  11.376  0.0458  0.1942  0.3005
  188POPE   S16 2391  10.953  10.216  11.071 -0.1272  0.0914 -0.1939
  188POPE   S17 2392  10.572  10.797  10.993 -0.1423  0.0422  0.1629
  188POPE   SD8 2393  10.730  10.086  10.865  0.3834  0.5138 -0.1666
  188POPE   SD9 2394  10.545  10.662  10.686  0.1448  0.0631  0.1106
  188POPE  SD10 2395  10.602   9.983  10.585 -0.0389  0.0235  0.0731
  188POPE  SD11 2396  10.612  10.544  10.361 -0.2302 -0.1522  0.2324
  188POPE  SM12 2397  10.659  10.048  10.266  0.1656 -0.1354  0.0684
  188POPE  SM13 2398  10.626  10.495  10.021 -0.1276  0.0488 -0.2321
  188POPE  SM14 2399  10.906   9.866  10.045 -0.0589 -0.2499 -0.2024
  188POPE  SM15 2400  10.623  10.425   9.960  0.0309 -0.1307 -0.2582
  189POPC   CH1 2401  16.007  16.301  12.045  0.3156  0.1916  0.0381
  189POPC   PH2 2402  15.940  16.732  12.073  0.1262  0.0147  0.0096
  189POPC   GL3 2403  15.979  16.887  11.736 -0.1693  0.1087 -0.0459
  189POPC   E14 2404  15.872  17.191  11.675  0.3098  0.1847 -0.0862
  189POPC   E25 2405  16.307  17.000  11.701 -0.0428  0.2361  0.1036
  189POPC   S16 2406  15.698  17.241  11.309 -0.3661  0.0780 -0.0823
  189POPC   S17 2407  16.481  17.086  11.340  0.1645 -0.0462 -0.4661
  189POPC   SD8 2408  15.707  17.406  11.000 -0.0662  0.0338  0.3899
  189POPC   SD9 2409  16.582  17.061  11.042  0.1514 -0.3203  0.0495
  189POPC  SD10 2410  15.819  17.299  10.693  0.0617  0.2911  0.1107
  189POPC  SD11 2411  16.814  17.100  10.817 -0.1021  0.0128  0.0174
  189POPC  SM12 2412  15.722  17.167  10.377 -0.0999 -0.0483 -0.0098
  189POPC  SM13 2413  16.888  17.184  10.545  0.4555 -0.1708  0.1282
  189POPC  SM14 2414  16.010  17.111  10.224 -0.0196 -0.3328  0.4531
  189POPC  SM15 2415  16.851  17.174  10.448 -0.2492 -0.0449  0.0837
  190POPC   CH1 2416  16.000  10.532  11.973  0.2673 -0.1797  0.0609
  190POPC   PH2 2417  15.876  10.963  12.032 -0.1203 -0.0473 -0.1409
  190POPC   GL3 2418  15.663  11.155  11.811  0.0586 -0.2352  0.2850
  190POPC   E14 2419  15.376  10.997  11.775 -0.2488  0.1080 -0.2281
  190POPC   E25 2420  15.786  10.992  11.511 -0.1301 -0.0185 -0.1957
  190POPC   S16 2421  15.260  10.731  11.448  0.0243  0.3225  0.5219
  190POPC   S17 2422  15.728  10.990  11.109  0.3038  0.1734  0.3288
  190POPC   SD8 2423  15.348  10.583  11.165  0.0321 -0.2058 -0.1996
  190POPC   SD9 2424  15.461  10.990  10.938 -0.3057  0.1795 -0.0134
  190POPC  SD10 2425  15.281  10.408  10.893 -0.0644 -0.2409  0.0982
  190POPC  SD11 2426  15.239  11.031  10.731 -0.1210  0.1640 -0.0748
  190POPC  SM12 2427  15.180  10.379  10.589  0.2375 -0.2478  0.2058
  190POPC  SM13 2428  15.171  11.039  10.375  0.0767  0.3094 -0.3478
  190POPC  SM14 2429  14.909  10.370  10.372  0.0299 -0.1278  0.6411
  190POPC  SM15 2430  15.125  11.064  10.282  0.3035  0.3227  0.1100
  191POPC   CH1 2431  18.485   8.896  12.231 -0.1957 -0.2192 -0.0266
  191POPC   PH2 2432  18.126   9.018  11.953 -0.1045  0.1558 -0.1172
  191POPC   GL3 2433  18.208   9.038  11.604 -0.1866 -0.1999  0.0402
  191POPC   E14 2434  18.143   9.346  11.497 -0.2875  0.1747  0.0401
  191POPC   E25 2435  18.452   8.834  11.434  0.0536 -0.1272 -0.0369
  191POPC   S16 2436  18.024   9.474  11.194  0.0564  0.0458  0.2715
  191POPC   S17 2437  18.286   8.594  11.144 -0.0459 -0.0853  0.0550
  191POPC   SD8 2438  18.046   9.604  10.907  0.1017 -0.3454  0.1716
  191POPC   SD9 2439  18.156   8.295  10.976  0.0282 -0.2922 -0.3724
  191POPC  SD10 2440  18.049   9.427  10.627  0.1678  0.4637  0.2148
  191POPC  SD11 2441  18.212   8.021  10.789  0.2612 -0.2462  0.1442
  191POPC  SM12 2442  17.896   9.216  10.408  0.1292 -0.1436  0.0223
  191POPC  SM13 2443  18.317   7.934  10.528 -0.0787  0.3523  0.0685
  191POPC  SM14 2444  17.797   8.899  10.328 -0.1146  0.0984 -0.5171
  191POPC  SM15 2445  18.296   7.954  10.457 -0.0440 -0.2155 -0.3665
  192POPC   CH1 2446   3.176  18.105  12.432  0.0280 -0.1105  0.0713
  192POPC   PH2 2447   2.958  18.159  12.084 -0.1299 -0.1099  0.1562
  192POPC   GL3 2448   3.095  18.098  11.778  0.1645 -0.0858  0.0281
  192POPC   E14 2449   3.303  18.283  11.623 -0.0576 -0.1100  0.0244
  192POPC   E25 2450   2.972  17.891  11.498  0.3330 -0.1177  0.1098
  192POPC   S16 2451   3.295  18.188  11.241 -0.2069 -0.2992 -0.1699
  192POPC   S17 2452   2.867  17.913  11.137 -0.0013  0.0883 -0.0956
  192POPC   SD8 2453   3.289  18.491  11.066 -0.1448 -0.0998 -0.4312
  192POPC   SD9 2454   2.974  17.923  10.816 -0.0401  0.0269 -0.2823
  192POPC  SD10 2455   3.115  18.745  10.939 -0.0619  0.1745 -0.1020
  192POPC  SD11 2456   2.785  17.915  10.542  0.0553 -0.2894  0.1468
  192POPC  SM12 2457   2.832  18.853  10.824 -0.2760 -0.1068 -0.0905
  192POPC  SM13 2458   2.710  18.039  10.214 -0.4181 -0.2253 -0.1441
  192POPC  SM14 2459   2.743  19.050  10.552  0.1101 -0.0050  0.0061
  192POPC  SM15 2460   2.615  18.136  10.200  0.2080  0.0614  0.0470
  193POPC   CH1 2461   2.794   9.084  11.715 -0.1125  0.1053 -0.0463
  193POPC   PH2 2462   2.900   8.686  11.566  0.0785  0.0887  0.1826
  193POPC   GL3 2463   3.183   8.633  11.379 -0.1740 -0.3418  0.0724
  193POPC   E14 2464   3.370   8.787  11.161  0.0624  0.1017  0.1533
  193POPC   E25 2465   3.093   8.331  11.290  0.1702 -0.2666  0.1962
  193POPC   S16 2466   3.205   8.800  10.760  0.2079  0.1667 -0.0795
  193POPC   S17 2467   2.930   8.184  10.936 -0.1502 -0.4133 -0.0743
  193POPC   SD8 2468   3.253   8.585  10.503 -0.1884  0.0406 -0.5034
  193POPC   SD9 2469   2.603   8.206  10.823  0.3185  0.2094 -0.2954
  193POPC  SD10 2470   3.108   8.345  10.361  0.3188  0.1341 -0.3784
  193POPC  SD11 2471   2.280   8.233  10.670 -0.3465  0.2193  0.0663
  193POPC  SM12 2472   2.856   8.124  10.358 -0.0166 -0.3275 -0.0177
  193POPC  SM13 2473   2.089   8.110  10.429  0.2537 -0.0534 -0.0409
  193POPC  SM14 2474   2.601   7.951  10.398 -0.0730 -0.1499 -0.1280
  193POPC  SM15 2475   2.004   8.140  10.418  0.0030 -0.1585  0.0130
  194POPC   CH1 2476  11.253  12.394  12.406  0.1551  0.0175 -0.3730
  194POPC   PH2 2477  11.139  12.417  12.011  0.0366 -0.1785  0.2132
  194POPC   GL3 2478  11.125  12.757  11.913  0.3489  0.0542 -0.4923
  194POPC   E14 2479  10.996  12.986  12.109 -0.1625  0.0076  0.1108
  194POPC   E25 2480  10.947  12.873  11.615  0.1722  0.1980  0.0886
  194POPC   S16 2481  10.687  13.157  11.995  0.1865  0.2831 -0.2115
  194POPC   S17 2482  10.823  12.722  11.260  0.2056 -0.2308 -0.1040
  194POPC   SD8 2483  10.469  13.196  11.679 -0.3014  0.2956  0.1455
  194POPC   SD9 2484  10.709  12.582  10.967  0.0914  0.2659  0.1519
  194POPC  SD10 2485  10.346  13.081  11.405 -0.5411 -0.2659  0.3543
  194POPC  SD11 2486  10.658  12.315  10.745  0.2111  0.1961  0.1175
  194POPC  SM12 2487  10.434  13.024  11.042  0.4932 -0.1015 -0.0809
  194POPC  SM13 2488  10.682  12.149  10.472 -0.0053  0.3460 -0.3920
  194POPC  SM14 2489  10.372  13.149  10.715 -0.0416  0.0080 -0.1109
  194POPC  SM15 2490  10.643  12.081  10.408  0.1646  0.0473  0.1370
  195POPC   CH1 2491   7.938   8.680  12.285 -0.0437 -0.1600  0.0332
  195POPC   PH2 2492   7.883   8.738  11.830  0.1076 -0.0071 -0.1019
  195POPC   GL3 2493   8.137   8.701  11.630  0.0427 -0.2283 -0.0172
  195POPC   E14 2494   8.346   8.433  11.667  0.0298 -0.1913 -0.2089
  195POPC   E25 2495   8.231   8.950  11.376  0.1390  0.1221  0.1135
  195POPC   S16 2496   8.490   8.141  11.469 -0.0463  0.0427 -0.2504
  195POPC   S17 2497   8.117   9.087  11.014  0.4425 -0.0732 -0.1006
  195POPC   SD8 2498   8.681   7.938  11.227  0.0103  0.0444  0.0325
  195POPC   SD9 2499   7.916   9.151  10.743 -0.0223 -0.0114  0.0204
  195POPC  SD10 2500   8.572   7.734  10.962  0.0544  0.0193 -0.0649
  195POPC  SD11 2501   7.797   9.204  10.444  0.2689 -0.1562 -0.2388
  195POPC  SM12 2502   8.389   7.612  10.733 -0.1522  0.0195 -0.1102
  195POPC  SM13 2503   7.880   9.266  10.102  0.2380  0.1617 -0.1425
  195POPC  SM14 2504   8.316   7.529  10.436  0.3464 -0.1358  0.0724
  195POPC  SM15 2505   7.868   9.237  10.040 -0.1986  0.2878  0.2711
  196POPC   CH1 2506  -0.290  16.953  12.379 -0.0350  0.0770  0.0954
  196POPC   PH2 2507  -0.042  17.154  12.084  0.0436 -0.0493  0.0647
  196POPC   GL3 2508   0.055  16.981  11.810  0.3242  0.4337  0.3447
  196POPC   E14 2509  -0.239  16.978  11.649  0.0644 -0.1240  0.1323
  196POPC   E25 2510   0.320  16.987  11.569  0.1186  0.0852  0.2644
  196POPC   S16 2511  -0.143  17.136  11.312  0.0949 -0.4424  0.3484
  196POPC   S17 2512   0.255  16.833  11.198  0.0018 -0.0947  0.0282
  196POPC   SD8 2513   0.080  17.277  11.132 -0.2630 -0.4766 -0.0688
  196POPC   SD9 2514   0.261  16.637  10.920  0.0683  0.0672 -0.2419
  196POPC  SD10 2515   0.051  17.449  10.827 -0.1942  0.2653  0.3646
  196POPC  SD11 2516   0.327  16.380  10.744  0.3183  0.2555  0.1280
  196POPC  SM12 2517  -0.220  17.588  10.646  0.1860  0.0431 -0.2054
  196POPC  SM13 2518   0.262  16.226  10.445  0.0844 -0.2298 -0.1718
  196POPC  SM14 2519  -0.489  17.818  10.611  0.0998  0.3008  0.1401
  196POPC  SM15 2520   0.230  16.174  10.370 -0.5009 -0.4203 -0.4327
  197POPC   CH1 2521   6.894  15.218  12.160 -0.2172 -0.0335 -0.2396
  197POPC   PH2 2522   6.974  15.384  11.796  0.1247 -0.0489 -0.2766
  197POPC   GL3 2523   6.863  15.156  11.578  0.1827 -0.0680  0.0360
  197POPC   E14 2524   6.596  14.971  11.561 -0.1368 -0.2023 -0.1006
  197POPC   E25 2525   6.924  15.382  11.299 -0.0036  0.0326  0.0280
  197POPC   S16 2526   6.352  15.210  11.280  0.4656  0.3919  0.1672
  197POPC   S17 2527   6.694  15.413  10.960 -0.0948  0.1570 -0.1861
  197POPC   SD8 2528   6.345  15.091  10.979 -0.3250 -0.0761  0.0793
  197POPC   SD9 2529   6.662  15.423  10.620 -0.0097 -0.1792  0.0857
  197POPC  SD10 2530   6.541  14.929  10.747 -0.0221  0.2739  0.2034
  197POPC  SD11 2531   6.673  15.237  10.280 -0.1287  0.0927  0.2333
  197POPC  SM12 2532   6.890  14.889  10.664 -0.0608 -0.0004  0.2282
  197POPC  SM13 2533   6.535  15.017  10.089 -0.2636  0.0587  0.0375
  197POPC  SM14 2534   7.219  14.799  10.726 -0.0648  0.0237 -0.0761
  197POPC  SM15 2535   6.483  14.983  10.031 -0.1596  0.6268  0.1440
  198POPC   CH1 2536  14.328   6.325  11.773  0.0023  0.4917 -0.1105
  198POPC   PH2 2537  14.407   6.741  11.949  0.1192  0.0273  0.0991
  198POPC   GL3 2538  14.602   6.899  11.705  0.0527  0.7259  0.5314
  198POPC   E14 2539  14.905   6.792  11.657  0.2350  0.0887 -0.1106
  198POPC   E25 2540  14.427   6.682  11.476 -0.3720 -0.0757  0.0282
  198POPC   S16 2541  15.007   6.613  11.354 -0.3041  0.3181  0.0627
  198POPC   S17 2542  14.354   6.653  11.069  0.0204 -0.1020 -0.2052
  198POPC   SD8 2543  15.205   6.645  11.085  0.0654 -0.1076 -0.1014
  198POPC   SD9 2544  14.276   6.422  10.865 -0.0161 -0.4303 -0.3224
  198POPC  SD10 2545  15.301   6.744  10.783 -0.0160 -0.2588 -0.3796
  198POPC  SD11 2546  14.165   6.321  10.571 -0.1226  0.4404 -0.0881
  198POPC  SM12 2547  15.207   6.860  10.455 -0.0019 -0.0910  0.1961
  198POPC  SM13 2548  13.911   6.298  10.377 -0.2221  0.1711  0.1301
  198POPC  SM14 2549  14.999   6.833  10.194 -0.0592 -0.1795 -0.1901
  198POPC  SM15 2550  13.843   6.331  10.281  0.1034 -0.0563 -0.2956
  199POPC   CH1 2551   5.122  12.026  12.021  0.3157  0.1827 -0.1299
  199POPC   PH2 2552   5.389  12.200  11.745  0.4314  0.0191 -0.0415
  199POPC   GL3 2553   5.317  11.983  11.531 -0.1287 -0.0309  0.0885
  199POPC   E14 2554   5.029  11.816  11.580  0.0889  0.1305 -0.2795
  199POPC   E25 2555   5.620  11.888  11.330  0.0731 -0.0427  0.3551
  199POPC   S16 2556   4.791  11.572  11.323 -0.1505  0.1026  0.0331
  199POPC   S17 2557   5.660  11.689  10.993  0.0816  0.4219 -0.0431
  199POPC   SD8 2558   4.636  11.510  10.991 -0.1760  0.4208  0.2822
  199POPC   SD9 2559   5.628  11.638  10.653 -0.0404 -0.0622  0.4111
  199POPC  SD10 2560   4.647  11.653  10.703  0.2472  0.0042  0.0561
  199POPC  SD11 2561   5.642  11.397  10.386 -0.4572 -0.2693 -0.0306
  199POPC  SM12 2562   4.863  11.759  10.479 -0.3332 -0.2800 -0.1295
  199POPC  SM13 2563   5.669  11.330  10.059 -0.0418  0.1617  0.1685
  199POPC  SM14 2564   4.891  11.871  10.143 -0.2174  0.1137  0.7435
  199POPC  SM15 2565   5.665  11.255   9.969 -0.0448  0.2022 -0.0250
  200POPC   CH1 2566   5.567   2.181  12.491  0.0256  0.0582 -0.0540
  200POPC   PH2 2567   5.286   2.392  12.208 -0.2161 -0.0320 -0.0228
  200POPC   GL3 2568   5.270   2.319  11.866  0.0587 -0.3349 -0.2177
  200POPC   E14 2569   5.401   2.047  11.764  0.0359 -0.2390 -0.2099
  200POPC   E25 2570   4.930   2.387  11.854  0.2697 -0.3150  0.0366
  200POPC   S16 2571   5.435   1.931  11.354 -0.0774  0.0931  0.4288
  200POPC   S17 2572   4.671   2.490  11.564 -0.1011  0.2019 -0.0463
  200POPC   SD8 2573   5.645   1.948  11.099 -0.0351  0.1366  0.5295
  200POPC   SD9 2574   4.679   2.544  11.250  0.1715  0.0023  0.2638
  200POPC  SD10 2575   5.585   1.972  10.807  0.1686  0.2569 -0.1334
  200POPC  SD11 2576   4.806   2.547  10.951 -0.0505 -0.0480  0.2628
  200POPC  SM12 2577   5.303   2.059  10.642 -0.3052  0.2686 -0.1530
  200POPC  SM13 2578   4.834   2.706  10.667 -0.0879 -0.0713 -0.0046
  200POPC  SM14 2579   5.038   2.281  10.686  0.1848 -0.3181  0.1101
  200POPC  SM15 2580   4.916   2.761  10.590 -0.2985 -0.2253 -0.2656
  201POPC   CH1 2581   2.369  11.139  11.781  0.2192  0.0145  0.0465
  201POPC   PH2 2582   2.522  10.847  11.569  0.0042 -0.1211 -0.0444
  201POPC   GL3 2583   2.335  10.782  11.296 -0.2908  0.2129  0.0801
  201POPC   E14 2584   2.010  10.823  11.282 -0.0327  0.1453  0.0672
  201POPC   E25 2585   2.431  10.788  10.948 -0.0648 -0.0042  0.0566
  201POPC   S16 2586   1.639  10.911  11.064  0.0815 -0.3218 -0.2305
  201POPC   S17 2587   2.134  10.711  10.693  0.4615 -0.2995 -0.0012
  201POPC   SD8 2588   1.325  10.789  10.972 -0.0739 -0.1446  0.0231
  201POPC   SD9 2589   1.945  10.737  10.431 -0.1692  0.1457  0.1154
  201POPC  SD10 2590   1.091  10.716  10.738 -0.0536 -0.3986  0.1488
  201POPC  SD11 2591   1.958  10.590  10.127 -0.2538 -0.0957  0.0032
  201POPC  SM12 2592   0.935  10.777  10.438 -0.0252  0.1169  0.1453
  201POPC  SM13 2593   2.060  10.722   9.811 -0.1344 -0.3084 -0.1424
  201POPC  SM14 2594   0.972  10.736  10.106 -0.1257 -0.0452 -0.0827
  201POPC  SM15 2595   2.035  10.766   9.738  0.4783 -0.3107 -0.0914
  202POPC   CH1 2596  11.022   9.266  12.238  0.1699  0.1040 -0.0294
  202POPC   PH2 2597  10.845   9.070  11.875 -0.0832  0.1591 -0.0598
  202POPC   GL3 2598  10.932   9.239  11.580 -0.1217 -0.1652 -0.0435
  202POPC   E14 2599  10.869   9.572  11.552 -0.1732  0.1724  0.1121
  202POPC   E25 2600  11.280   9.180  11.543  0.1970 -0.2127  0.0607
  202POPC   S16 2601  10.965   9.681  11.208 -0.0002 -0.0460  0.0162
  202POPC   S17 2602  11.219   9.344  11.170  0.1205  0.0942  0.0405
  202POPC   SD8 2603  10.946   9.731  10.869 -0.0578 -0.1650 -0.2951
  202POPC   SD9 2604  11.272   9.376  10.823  0.0826 -0.0565 -0.0624
  202POPC  SD10 2605  10.972   9.730  10.561 -0.1310 -0.1982  0.1093
  202POPC  SD11 2606  11.454   9.448  10.523  0.0000  0.1339  0.1059
  202POPC  SM12 2607  11.161   9.594  10.356 -0.1873 -0.1106 -0.3316
  202POPC  SM13 2608  11.669   9.317  10.351  0.2216 -0.0175  0.0996
  202POPC  SM14 2609  11.294   9.600  10.075  0.3922  0.2386  0.1338
  202POPC  SM15 2610  11.676   9.247  10.278 -0.1980  0.1602 -0.0672
  203POPC   CH1 2611  17.025   8.233  12.073  0.1676 -0.3551 -0.2226
  203POPC   PH2 2612  16.770   7.849  12.056 -0.1058  0.0446  0.0447
  203POPC   GL3 2613  16.923   7.591  11.900  0.3139  0.1690  0.2502
  203POPC   E14 2614  16.722   7.316  11.944 -0.0093  0.1429 -0.1209
  203POPC   E25 2615  17.068   7.536  11.571  0.1892 -0.1842 -0.0668
  203POPC   S16 2616  16.689   7.064  11.653  0.1732  0.0071 -0.4203
  203POPC   S17 2617  17.293   7.530  11.233  0.6405 -0.2871 -0.0046
  203POPC   SD8 2618  16.739   6.884  11.399  0.2928  0.2302 -0.0188
  203POPC   SD9 2619  17.315   7.421  10.917 -0.3436 -0.2554  0.0087
  203POPC  SD10 2620  16.722   6.852  11.104  0.3602  0.4873 -0.0441
  203POPC  SD11 2621  17.283   7.404  10.571  0.1266  0.4646  0.1342
  203POPC  SM12 2622  16.522   6.732  10.858  0.0489 -0.0620  0.3174
  203POPC  SM13 2623  17.170   7.350  10.255 -0.0855 -0.0975  0.3551
  203POPC  SM14 2624  16.581   6.612  10.525 -0.1033 -0.1717 -0.1129
  203POPC  SM15 2625  17.059   7.333  10.201 -0.1394 -0.1755 -0.4634
  204POPC   CH1 2626   5.961  15.963  12.087  0.1925 -0.0362 -0.0257
  204POPC   PH2 2627   5.686  15.808  11.786  0.2254  0.1027 -0.1095
  204POPC   GL3 2628   5.610  16.074  11.580 -0.2707 -0.2756  0.1920
  204POPC   E14 2629   5.579  16.407  11.597 -0.4299 -0.0332  0.0364
  204POPC   E25 2630   5.268  16.048  11.444  0.2108  0.0817 -0.3426
  204POPC   S16 2631   5.567  16.630  11.274  0.2104 -0.1675 -0.2140
  204POPC   S17 2632   5.217  15.799  11.115  0.0700 -0.3223 -0.0566
  204POPC   SD8 2633   5.361  16.766  11.047 -0.0694 -0.5097 -0.1762
  204POPC   SD9 2634   5.331  15.581  10.873 -0.2613 -0.0643 -0.1290
  204POPC  SD10 2635   5.346  16.710  10.726 -0.0763 -0.2100  0.0943
  204POPC  SD11 2636   5.199  15.543  10.539  0.0164 -0.0744 -0.0772
  204POPC  SM12 2637   5.349  16.579  10.413  0.1505  0.4248 -0.2089
  204POPC  SM13 2638   4.974  15.477  10.309 -0.5344 -0.1436  0.2834
  204POPC  SM14 2639   5.533  16.500  10.150  0.0444  0.0445 -0.2379
  204POPC  SM15 2640   4.911  15.547  10.243  0.0830 -0.3278  0.2734
  205POPC   CH1 2641  12.945   1.288  12.250 -0.0217 -0.1663  0.1781
  205POPC   PH2 2642  13.315   1.412  12.089  0.1717 -0.0525 -0.0042
  205POPC   GL3 2643  13.425   1.237  11.785 -0.3551 -0.3662  0.0303
  205POPC   E14 2644  13.528   1.338  11.483 -0.0648 -0.1920 -0.0894
  205POPC   E25 2645  13.387   0.871  11.790 -0.1621 -0.0117 -0.1093
  205POPC   S16 2646  13.727   1.470  11.153 -0.1812 -0.0066  0.1322
  205POPC   S17 2647  13.289   0.543  11.561  0.2228  0.3523  0.3831
  205POPC   SD8 2648  14.057   1.469  11.035  0.0908 -0.0847  0.1012
  205POPC   SD9 2649  13.189   0.391  11.290 -0.3361  0.4498  0.1534
  205POPC  SD10 2650  14.126   1.538  10.736 -0.1515 -0.1913  0.1511
  205POPC  SD11 2651  13.133   0.458  10.959  0.1228 -0.3561  0.0634
  205POPC  SM12 2652  14.154   1.492  10.417  0.0915 -0.1834 -0.1614
  205POPC  SM13 2653  13.130   0.379  10.646  0.3468 -0.5476 -0.2462
  205POPC  SM14 2654  14.213   1.484  10.099  0.0064 -0.1468  0.0377
  205POPC  SM15 2655  13.206   0.365  10.568  0.1133 -0.0406  0.0117
  206POPC   CH1 2656   9.696  15.200  12.459 -0.3443  0.0581 -0.0018
  206POPC   PH2 2657   9.873  15.218  12.061  0.0059 -0.1928 -0.1164
  206POPC   GL3 2658   9.652  15.140  11.844 -0.1619  0.0750 -0.3880
  206POPC   E14 2659   9.414  14.925  11.795 -0.1047 -0.1473 -0.0224
  206POPC   E25 2660   9.695  15.379  11.592  0.0853 -0.0567  0.1451
  206POPC   S16 2661   9.155  14.991  11.479  0.2983  0.0703 -0.1976
  206POPC   S17 2662   9.889  15.550  11.283 -0.1127  0.2317 -0.2662
  206POPC   SD8 2663   9.137  15.161  11.158 -0.1574 -0.1846 -0.1993
  206POPC   SD9 2664   9.964  15.675  10.962 -0.3582  0.2158 -0.2040
  206POPC  SD10 2665   9.141  15.191  10.819 -0.4614  0.1278 -0.3707
  206POPC  SD11 2666  10.215  15.736  10.771  0.1392 -0.0681 -0.3967
  206POPC  SM12 2667   8.977  15.155  10.536  0.2190 -0.1684  0.0920
  206POPC  SM13 2668  10.276  15.665  10.448  0.1045 -0.1375 -0.4201
  206POPC  SM14 2669   8.768  15.151  10.293 -0.3983  0.3666  0.2227
  206POPC  SM15 2670  10.267  15.662  10.358  0.3031 -0.1294  0.2300
  207POPC   CH1 2671   9.399   1.928  11.803  0.0183 -0.1480  0.0254
  207POPC   PH2 2672   9.590   1.527  11.920 -0.2007  0.0984  0.0426
  207POPC   GL3 2673   9.833   1.382  11.695 -0.0109 -0.0618 -0.0611
  207POPC   E14 2674  10.087   1.591  11.674 -0.0702  0.3675 -0.0063
  207POPC   E25 2675   9.829   1.427  11.317  0.2583 -0.0403 -0.1001
  207POPC   S16 2676  10.165   1.699  11.267 -0.0631  0.3700  0.4437
  207POPC   S17 2677   9.641   1.425  10.951 -0.2354 -0.2907  0.1078
  207POPC   SD8 2678  10.222   1.999  11.120 -0.3132  0.0030 -0.0320
  207POPC   SD9 2679   9.417   1.416  10.709  0.5142  0.3403 -0.4201
  207POPC  SD10 2680  10.308   1.978  10.796  0.5373  0.1536 -0.1842
  207POPC  SD11 2681   9.579   1.527  10.448 -0.4456 -0.0823 -0.3223
  207POPC  SM12 2682  10.321   2.010  10.462 -0.2613 -0.2349  0.4935
  207POPC  SM13 2683   9.480   1.624  10.139 -0.0385  0.2682 -0.1582
  207POPC  SM14 2684  10.283   1.950  10.129 -0.0343 -0.1354 -0.0614
  207POPC  SM15 2685   9.406   1.682  10.092  0.2586 -0.2677 -0.0553
  208POPC   CH1 2686   9.147  17.207  12.024 -0.2066 -0.1496  0.1353
  208POPC   PH2 2687   8.818  17.285  11.719  0.2195  0.0337 -0.0376
  208POPC   GL3 2688   8.600  17.174  11.510 -0.0799  0.0293 -0.2278
  208POPC   E14 2689   8.714  16.888  11.378 -0.5119  0.0176  0.1500
  208POPC   E25 2690   8.268  17.259  11.429 -0.4095  0.0860  0.0745
  208POPC   S16 2691   8.838  16.582  11.164 -0.2214 -0.3341  0.0401
  208POPC   S17 2692   8.115  17.309  11.098  0.0166 -0.0703  0.1349
  208POPC   SD8 2693   8.702  16.251  11.130  0.1392 -0.3089 -0.0176
  208POPC   SD9 2694   8.214  17.419  10.809  0.0473  0.2920  0.4964
  208POPC  SD10 2695   8.560  16.100  10.885  0.3006  0.4427 -0.1282
  208POPC  SD11 2696   8.323  17.424  10.486  0.0711  0.0824  0.4971
  208POPC  SM12 2697   8.540  16.048  10.556  0.0681 -0.3474  0.2216
  208POPC  SM13 2698   8.376  17.341  10.148 -0.1110 -0.4057  0.0881
  208POPC  SM14 2699   8.741  16.214  10.314  0.1345  0.2079  0.4103
  208POPC  SM15 2700   8.454  17.344  10.087 -0.2190 -0.0150  0.1737
  209POPC   CH1 2701   7.244   7.612  12.219 -0.0610 -0.2443 -0.1769
  209POPC   PH2 2702   7.197   7.645  11.795 -0.1257  0.1137  0.0158
  209POPC   GL3 2703   7.446   7.632  11.594  0.0168  0.1698 -0.2736
  209POPC   E14 2704   7.707   7.440  11.562 -0.0559  0.0631  0.0349
  209POPC   E25 2705   7.551   7.976  11.503 -0.0174  0.0828 -0.2318
  209POPC   S16 2706   7.915   7.623  11.337  0.2312 -0.2417 -0.2261
  209POPC   S17 2707   7.660   8.115  11.149  0.2054 -0.2232  0.2961
  209POPC   SD8 2708   8.033   7.923  11.226 -0.5375 -0.0998 -0.2063
  209POPC   SD9 2709   7.672   8.159  10.806  0.0004  0.1471 -0.2397
  209POPC  SD10 2710   8.132   8.146  10.969  0.2035  0.3452  0.2151
  209POPC  SD11 2711   7.679   8.118  10.479 -0.0288 -0.0191  0.0811
  209POPC  SM12 2712   8.128   8.235  10.664  0.3157 -0.2474  0.2763
  209POPC  SM13 2713   7.507   8.131  10.177  0.1097  0.3302 -0.0342
  209POPC  SM14 2714   7.986   8.293  10.344 -0.0603 -0.1259  0.0341
  209POPC  SM15 2715   7.532   8.145  10.068 -0.1675  0.3616 -0.0417
  210POPC   CH1 2716  16.809   8.975  12.070  0.1201 -0.1070  0.0649
  210POPC   PH2 2717  16.906   9.239  11.760 -0.0056 -0.1484 -0.0271
  210POPC   GL3 2718  16.902   9.115  11.431 -0.1479  0.3717  0.2616
  210POPC   E14 2719  16.681   8.864  11.347 -0.1470 -0.0687  0.0222
  210POPC   E25 2720  17.235   9.146  11.278  0.2125  0.2270 -0.1846
  210POPC   S16 2721  16.327   8.832  11.186 -0.3231  0.1841  0.4462
  210POPC   S17 2722  17.483   8.959  11.024  0.1883  0.0751 -0.2272
  210POPC   SD8 2723  16.054   8.916  11.004  0.0433  0.1709  0.0564
  210POPC   SD9 2724  17.584   8.799  10.740  0.3399  0.1316  0.1669
  210POPC  SD10 2725  15.865   8.886  10.740  0.0650  0.0729  0.2416
  210POPC  SD11 2726  17.664   8.500  10.635  0.4212 -0.0322  0.1060
  210POPC  SM12 2727  15.831   8.631  10.487 -0.0178 -0.3332 -0.0284
  210POPC  SM13 2728  17.689   8.198  10.467  0.1091 -0.0978 -0.2273
  210POPC  SM14 2729  16.019   8.493  10.238 -0.2182 -0.2802 -0.0077
  210POPC  SM15 2730  17.627   8.106  10.446 -0.1919 -0.1411 -0.1480
  211POPC   CH1 2731   6.795   2.717  12.441  0.1064  0.2533 -0.2145
  211POPC   PH2 2732   6.764   2.710  12.012  0.0153  0.1002  0.0258
  211POPC   GL3 2733   6.493   2.782  11.830  0.0807  0.1346 -0.4108
  211POPC   E14 2734   6.438   3.088  11.733  0.1146 -0.2646  0.1014
  211POPC   E25 2735   6.199   2.628  11.657  0.1463 -0.1233 -0.0979
  211POPC   S16 2736   6.252   3.098  11.354  0.2220  0.0216 -0.0943
  211POPC   S17 2737   6.130   2.634  11.243  0.1797 -0.0457 -0.5582
  211POPC   SD8 2738   6.255   3.068  11.014 -0.1324  0.5387 -0.6285
  211POPC   SD9 2739   5.890   2.736  10.993  0.1045 -0.1804  0.0459
  211POPC  SD10 2740   6.196   3.048  10.716 -0.0814  0.1173 -0.2446
  211POPC  SD11 2741   5.812   2.714  10.651 -0.1787  0.2218  0.0983
  211POPC  SM12 2742   6.127   3.155  10.427 -0.0156  0.3510  0.2422
  211POPC  SM13 2743   5.749   2.846  10.333 -0.0767 -0.1582  0.1044
  211POPC  SM14 2744   6.151   3.298  10.102  0.1747 -0.0452  0.2058
  211POPC  SM15 2745   5.776   2.925  10.259  0.1375 -0.0755  0.0277
  212POPC   CH1 2746   5.037  15.267  12.087 -0.0475 -0.0679  0.3485
  212POPC   PH2 2747   5.231  15.581  11.898  0.0441 -0.0638  0.1322
  212POPC   GL3 2748   5.207  15.624  11.573 -0.0584 -0.0100 -0.2291
  212POPC   E14 2749   4.934  15.466  11.448 -0.2462 -0.2022  0.1369
  212POPC   E25 2750   5.457  15.455  11.358 -0.3628  0.0345 -0.0796
  212POPC   S16 2751   4.894  15.242  11.094 -0.2939  0.3239  0.1009
  212POPC   S17 2752   5.697  15.570  11.083 -0.0084 -0.0610  0.3656
  212POPC   SD8 2753   4.704  15.077  10.819 -0.0517  0.0012 -0.1676
  212POPC   SD9 2754   5.679  15.787  10.800  0.4320  0.3607  0.3355
  212POPC  SD10 2755   4.647  15.046  10.483  0.0862  0.1765  0.0247
  212POPC  SD11 2756   5.877  15.912  10.592 -0.0530 -0.0118  0.0984
  212POPC  SM12 2757   4.757  15.073  10.184 -0.0912 -0.3589 -0.0049
  212POPC  SM13 2758   5.895  16.144  10.320 -0.0521 -0.2055 -0.0439
  212POPC  SM14 2759   4.997  15.034   9.952  0.0233  0.1853 -0.0053
  212POPC  SM15 2760   5.877  16.222  10.262  0.0542 -0.3358 -0.1132
  213POPC   CH1 2761   1.769  -0.462  11.900  0.0231  0.1581 -0.3212
  213POPC   PH2 2762   1.884  -0.089  12.069  0.1371  0.1879  0.1226
  213POPC   GL3 2763   1.880   0.137  11.840 -0.0730 -0.1876 -0.2002
  213POPC   E14 2764   2.013   0.432  11.733  0.2254  0.0861 -0.4379
  213POPC   E25 2765   1.775  -0.036  11.507 -0.0118 -0.0003 -0.3269
  213POPC   S16 2766   2.019   0.619  11.375  0.1035  0.2667  0.2570
  213POPC   S17 2767   1.848   0.198  11.156  0.0753  0.5015 -0.0549
  213POPC   SD8 2768   1.977   0.841  11.120 -0.2354 -0.0619 -0.0672
  213POPC   SD9 2769   1.786   0.474  10.976 -0.1704 -0.3058 -0.1887
  213POPC  SD10 2770   2.122   0.871  10.821  0.3494 -0.3272 -0.0096
  213POPC  SD11 2771   1.698   0.693  10.751  0.2981  0.0039  0.2275
  213POPC  SM12 2772   2.319   0.751  10.526 -0.0879  0.1157 -0.0674
  213POPC  SM13 2773   1.784   0.784  10.436 -0.2578 -0.0617 -0.0407
  213POPC  SM14 2774   2.301   0.607  10.219 -0.1786  0.0477  0.5882
  213POPC  SM15 2775   1.797   0.784  10.355 -0.0166  0.3667 -0.0747
  214POPC   CH1 2776  16.698  11.174  12.226 -0.1014 -0.3143  0.3721
  214POPC   PH2 2777  16.615  11.460  11.931  0.2304 -0.0740  0.0664
  214POPC   GL3 2778  16.553  11.385  11.632  0.0104  0.1209  0.4643
  214POPC   E14 2779  16.614  11.152  11.399  0.0814  0.1089  0.2059
  214POPC   E25 2780  16.501  11.749  11.566  0.3523 -0.1705 -0.0756
  214POPC   S16 2781  16.571  11.054  10.993  0.1317 -0.2087  0.3941
  214POPC   S17 2782  16.335  11.837  11.215  0.1520  0.1377 -0.0731
  214POPC   SD8 2783  16.695  11.085  10.670 -0.3465  0.4230 -0.2546
  214POPC   SD9 2784  16.053  11.876  11.045 -0.1307 -0.1820  0.0463
  214POPC  SD10 2785  16.788  10.942  10.406  0.0100  0.1608  0.4278
  214POPC  SD11 2786  15.939  11.810  10.736  0.2479 -0.2316 -0.0175
  214POPC  SM12 2787  16.766  10.621  10.227 -0.3059 -0.3942 -0.0608
  214POPC  SM13 2788  15.781  11.958  10.469  0.1247 -0.0973 -0.0510
  214POPC  SM14 2789  16.853  10.359  10.031 -0.2089 -0.0673  0.1260
  214POPC  SM15 2790  15.748  11.939  10.368 -0.1618 -0.2800  0.3618
  215POPC   CH1 2791  16.107  13.880  12.155 -0.1264  0.1287 -0.1450
  215POPC   PH2 2792  16.547  13.885  12.089  0.1250 -0.0313 -0.0612
  215POPC   GL3 2793  16.774  14.038  11.882  0.2053  0.1392 -0.4304
  215POPC   E14 2794  16.678  14.252  11.642 -0.1192  0.0743  0.1752
  215POPC   E25 2795  17.057  13.791  11.932 -0.1727 -0.0059  0.0134
  215POPC   S16 2796  16.732  14.570  11.372  0.1461 -0.6133 -0.0144
  215POPC   S17 2797  17.081  13.689  11.546  0.0696  0.0168 -0.0083
  215POPC   SD8 2798  16.987  14.701  11.157 -0.5690  0.1018  0.1184
  215POPC   SD9 2799  16.979  13.876  11.262  0.1087  0.1785 -0.1926
  215POPC  SD10 2800  17.046  14.704  10.855  0.3063 -0.4080 -0.0912
  215POPC  SD11 2801  16.781  13.824  10.983  0.1509 -0.2648  0.0847
  215POPC  SM12 2802  17.033  14.610  10.493  0.0646 -0.1926  0.5304
  215POPC  SM13 2803  16.540  13.864  10.733 -0.0661 -0.2725  0.0523
  215POPC  SM14 2804  17.079  14.326  10.292  0.2794 -0.2401  0.0612
  215POPC  SM15 2805  16.477  13.913  10.681 -0.3209 -0.4388 -0.0890
  216POPC   CH1 2806  14.518   8.859  11.997  0.2447  0.1764 -0.1419
  216POPC   PH2 2807  14.187   8.955  11.743  0.0740 -0.1677  0.0382
  216POPC   GL3 2808  14.012   9.216  11.691 -0.0984  0.2283  0.2105
  216POPC   E14 2809  13.727   9.207  11.553  0.1720 -0.1215 -0.3009
  216POPC   E25 2810  14.184   9.465  11.525  0.2276  0.3654  0.0228
  216POPC   S16 2811  13.451   8.945  11.339 -0.2815  0.0034 -0.1465
  216POPC   S17 2812  14.338   9.470  11.153 -0.2534  0.1036 -0.4749
  216POPC   SD8 2813  13.235   8.783  11.090 -0.4295 -0.1907  0.0833
  216POPC   SD9 2814  14.220   9.250  10.949  0.4336  0.0856 -0.0848
  216POPC  SD10 2815  13.002   8.819  10.868 -0.0816  0.1514 -0.0383
  216POPC  SD11 2816  14.239   9.178  10.616  0.0870  0.2003  0.4856
  216POPC  SM12 2817  13.022   8.861  10.542 -0.0900  0.2577  0.3958
  216POPC  SM13 2818  14.224   9.194  10.286  0.2638 -0.1787  0.1292
  216POPC  SM14 2819  12.905   9.104  10.318  0.0305  0.4004 -0.2942
  216POPC  SM15 2820  14.270   9.246  10.200  0.0957  0.1535 -0.3178
  217POPC   CH1 2821  12.228   3.789  12.164 -0.0195  0.1373  0.3222
  217POPC   PH2 2822  12.596   3.853  12.099  0.1629 -0.0017 -0.0769
  217POPC   GL3 2823  12.719   3.902  11.790  0.0076 -0.6001  0.0145
  217POPC   E14 2824  12.820   3.666  11.557  0.0992 -0.0759 -0.0917
  217POPC   E25 2825  12.362   4.076  11.740  0.1751 -0.0259  0.0454
  217POPC   S16 2826  13.020   3.723  11.258  0.1667  0.0999  0.2805
  217POPC   S17 2827  12.249   4.036  11.349  0.1507 -0.3796  0.1581
  217POPC   SD8 2828  13.221   3.670  11.031 -0.0889  0.1904  0.1005
  217POPC   SD9 2829  12.243   3.847  11.092  0.1686 -0.2733 -0.3330
  217POPC  SD10 2830  13.439   3.748  10.769 -0.2064  0.0257 -0.1431
  217POPC  SD11 2831  12.295   3.677  10.809 -0.0298 -0.0462  0.0716
  217POPC  SM12 2832  13.423   4.004  10.545  0.1259  0.0710  0.3618
  217POPC  SM13 2833  12.166   3.627  10.479  0.1060 -0.0341 -0.3691
  217POPC  SM14 2834  13.284   4.224  10.337 -0.1690  0.5501 -0.1223
  217POPC  SM15 2835  12.067   3.596  10.368 -0.0378 -0.0107  0.0993
  218POPC   CH1 2836  16.470   6.917  12.174  0.4062 -0.2062  0.1612
  218POPC   PH2 2837  16.055   6.971  12.026  0.1911 -0.2663  0.0333
  218POPC   GL3 2838  15.956   7.194  11.764 -0.2799 -0.1572  0.1866
  218POPC   E14 2839  16.234   7.259  11.590  0.0249  0.1095  0.1889
  218POPC   E25 2840  15.729   6.955  11.585  0.0289 -0.0607 -0.0748
  218POPC   S16 2841  16.399   7.294  11.191  0.2000 -0.0656  0.4808
  218POPC   S17 2842  15.726   6.873  11.155  0.5465  0.1591  0.2368
  218POPC   SD8 2843  16.347   7.381  10.854  0.0073  0.0126  0.2003
  218POPC   SD9 2844  15.641   6.536  11.035  0.0706  0.0465  0.0360
  218POPC  SD10 2845  16.199   7.324  10.566 -0.4669 -0.0690 -0.4520
  218POPC  SD11 2846  15.731   6.268  10.880 -0.0942  0.4259  0.0098
  218POPC  SM12 2847  16.007   7.150  10.311 -0.0130 -0.2556 -0.1976
  218POPC  SM13 2848  15.804   6.108  10.601 -0.0079  0.1505  0.7143
  218POPC  SM14 2849  15.753   7.065  10.115 -0.3302 -0.0742 -0.1405
  218POPC  SM15 2850  15.823   6.119  10.514 -0.0453  0.1469 -0.0982
  219POPC   CH1 2851  16.871   6.074  12.651 -0.1712 -0.1188  0.0174
  219POPC   PH2 2852  16.877   6.423  12.420  0.0059  0.1856 -0.2257
  219POPC   GL3 2853  16.680   6.316  12.153 -0.3423  0.1226  0.3883
  219POPC   E14 2854  16.698   6.017  12.019 -0.0232  0.3187 -0.0657
  219POPC   E25 2855  16.598   6.497  11.827  0.3334 -0.1270 -0.2842
  219POPC   S16 2856  16.937   5.824  11.789  0.1557  0.0204  0.1770
  219POPC   S17 2857  16.375   6.638  11.504  0.0967 -0.1608 -0.1654
  219POPC   SD8 2858  17.145   5.797  11.531  0.2929  0.0460  0.2020
  219POPC   SD9 2859  16.208   6.802  11.290 -0.1366 -0.5125 -0.0789
  219POPC  SD10 2860  17.160   5.797  11.191 -0.2202 -0.0778 -0.0753
  219POPC  SD11 2861  16.180   6.909  10.993 -0.0855  0.2939 -0.2854
  219POPC  SM12 2862  17.291   5.631  10.928  0.1979  0.1312 -0.1759
  219POPC  SM13 2863  16.074   6.799  10.698  0.1690 -0.4015  0.2482
  219POPC  SM14 2864  17.458   5.422  10.716 -0.5345 -0.3109  0.1567
  219POPC  SM15 2865  16.086   6.809  10.580 -0.0953 -0.0931  0.1317
  220POPC   CH1 2866   1.392   1.158  12.452  0.0480 -0.0188 -0.2883
  220POPC   PH2 2867   1.568   0.772  12.385  0.1828 -0.0788  0.3016
  220POPC   GL3 2868   1.693   0.712  12.073  0.1168 -0.2377 -0.2708
  220POPC   E14 2869   1.844   0.919  11.865 -0.0016  0.2501 -0.0852
  220POPC   E25 2870   1.454   0.536  11.866  0.2168 -0.1318 -0.2992
  220POPC   S16 2871   1.842   0.976  11.512 -0.2256 -0.2210 -0.1479
  220POPC   S17 2872   1.044   0.487  11.797 -0.1576 -0.0484  0.2675
  220POPC   SD8 2873   1.658   1.058  11.236  0.2486  0.1803  0.0622
  220POPC   SD9 2874   0.956   0.566  11.465 -0.0811 -0.1042 -0.1451
  220POPC  SD10 2875   1.522   1.157  10.951  0.1342 -0.1541  0.1995
  220POPC  SD11 2876   0.969   0.524  11.128  0.0243  0.0227  0.0990
  220POPC  SM12 2877   1.544   1.305  10.618  0.0531  0.0020 -0.0773
  220POPC  SM13 2878   1.037   0.627  10.819  0.3107 -0.5857  0.2413
  220POPC  SM14 2879   1.707   1.411  10.321  0.3574  0.4560  0.4908
  220POPC  SM15 2880   0.998   0.667  10.709 -0.0690 -0.2099 -0.0957
  221POPE   HH1 2881   8.988  13.394   8.083  0.0877 -0.2018  0.0408
  221POPE   PH2 2882   9.307  13.410   8.087 -0.2279 -0.1858 -0.0721
  221POPE   GL3 2883   9.466  13.557   8.351 -0.1255  0.0805  0.0598
  221POPE   E14 2884   9.779  13.502   8.439 -0.0439  0.0912  0.1850
  221POPE   E25 2885   9.263  13.399   8.625  0.1225 -0.1072  0.0172
  221POPE   S16 2886   9.919  13.264   8.771 -0.1503 -0.0408  0.2617
  221POPE   S17 2887   9.424  13.273   8.983 -0.0225 -0.2365 -0.3214
  221POPE   SD8 2888  10.145  13.114   8.969 -0.0933  0.3769 -0.0194
  221POPE   SD9 2889   9.627  13.099   9.215  0.3138  0.4536 -0.2974
  221POPE  SD10 2890  10.283  12.955   9.226  0.0971 -0.0053 -0.0600
  221POPE  SD11 2891   9.812  13.266   9.438  0.0441 -0.0648  0.3265
  221POPE  SM12 2892  10.275  12.889   9.566 -0.1797 -0.3620 -0.0124
  221POPE  SM13 2893   9.877  13.254   9.776  0.1453 -0.1354  0.4645
  221POPE  SM14 2894  10.159  12.783   9.868 -0.2335 -0.1171 -0.1770
  221POPE  SM15 2895   9.848  13.189   9.827  0.2602  0.0874  0.0456
  222POPE   HH1 2896   1.527   4.782   8.375  0.0901  0.0053 -0.2870
  222POPE   PH2 2897   1.255   4.595   8.326  0.0704  0.0904  0.1247
  222POPE   GL3 2898   1.257   4.409   8.622  0.1431  0.1863 -0.0552
  222POPE   E14 2899   1.570   4.520   8.722 -0.1757  0.2220  0.1917
  222POPE   E25 2900   1.159   4.586   8.934 -0.1081 -0.0294 -0.0267
  222POPE   S16 2901   1.764   4.737   9.000  0.1754  0.0937  0.2389
  222POPE   S17 2902   1.004   4.672   9.337 -0.0135  0.3075  0.0277
  222POPE   SD8 2903   1.982   4.745   9.191  0.0756 -0.2518  0.5161
  222POPE   SD9 2904   1.161   4.904   9.493  0.0674 -0.0385 -0.0674
  222POPE  SD10 2905   2.033   4.757   9.526  0.1591  0.1440  0.1465
  222POPE  SD11 2906   1.235   5.180   9.681 -0.0206  0.1295 -0.1750
  222POPE  SM12 2907   1.752   4.821   9.737 -0.0001  0.1137  0.3136
  222POPE  SM13 2908   1.182   5.376   9.987 -0.1636 -0.2785  0.0806
  222POPE  SM14 2909   1.712   5.053   9.966 -0.1786 -0.1209  0.1639
  222POPE  SM15 2910   1.160   5.362  10.078  0.3465 -0.3298  0.0961
  223POPE   HH1 2911  17.498   5.096   8.386 -0.0793  0.3582 -0.2747
  223POPE   PH2 2912  17.680   5.342   8.407 -0.1206 -0.0212  0.1371
  223POPE   GL3 2913  17.934   5.393   8.634  0.1098  0.1196  0.1056
  223POPE   E14 2914  18.243   5.307   8.556 -0.0281  0.0748  0.0432
  223POPE   E25 2915  17.892   5.538   8.955 -0.0068  0.1122  0.0489
  223POPE   S16 2916  18.513   5.131   8.771 -0.2219  0.0288  0.0165
  223POPE   S17 2917  18.107   5.618   9.323  0.0908 -0.2905 -0.2820
  223POPE   SD8 2918  18.843   5.090   8.882  0.2274 -0.3532 -0.1944
  223POPE   SD9 2919  18.312   5.608   9.620  0.0422 -0.0103  0.0095
  223POPE  SD10 2920  18.942   5.054   9.209 -0.2079  0.1816  0.2610
  223POPE  SD11 2921  18.418   5.598   9.936  0.1486 -0.4412 -0.0673
  223POPE  SM12 2922  18.872   5.056   9.539 -0.3701 -0.0437 -0.0268
  223POPE  SM13 2923  18.670   5.578  10.149 -0.1682 -0.0984  0.1911
  223POPE  SM14 2924  18.864   5.291   9.778 -0.0145  0.5779 -0.0466
  223POPE  SM15 2925  18.726   5.632  10.214  0.1395  0.0765  0.1967
  224POPE   HH1 2926  17.250  13.562   8.330  0.2206 -0.2625 -0.1144
  224POPE   PH2 2927  17.519  13.429   8.234  0.0927 -0.1499 -0.1707
  224POPE   GL3 2928  17.793  13.416   8.451 -0.4560 -0.2499  0.0350
  224POPE   E14 2929  18.063  13.605   8.429  0.1147  0.0477  0.0208
  224POPE   E25 2930  17.798  13.521   8.781  0.0332 -0.1270 -0.0659
  224POPE   S16 2931  18.105  13.847   8.698 -0.0815  0.1097 -0.1013
  224POPE   S17 2932  17.730  13.680   9.155  0.5564  0.0210  0.3860
  224POPE   SD8 2933  18.278  13.850   9.007  0.2030  0.0047  0.0555
  224POPE   SD9 2934  17.494  13.821   9.333  0.4018  0.1129  0.0831
  224POPE  SD10 2935  18.235  13.860   9.349 -0.1563 -0.0049  0.0122
  224POPE  SD11 2936  17.448  14.048   9.589 -0.1771  0.2869  0.2277
  224POPE  SM12 2937  18.163  13.710   9.639  0.1674 -0.0233  0.0288
  224POPE  SM13 2938  17.366  14.121   9.917  0.0680 -0.0812  0.1675
  224POPE  SM14 2939  18.084  13.447   9.819  0.2555  0.1244 -0.2235
  224POPE  SM15 2940  17.295  14.089   9.983  0.2247 -0.2718  0.2513
  225POPE   HH1 2941  17.129   4.417   7.992  0.0119 -0.3338  0.2807
  225POPE   PH2 2942  17.357   4.635   8.113  0.0801 -0.0120 -0.3094
  225POPE   GL3 2943  17.143   4.746   8.373  0.2614 -0.2504  0.0905
  225POPE   E14 2944  16.885   4.568   8.503 -0.1727  0.0633 -0.0503
  225POPE   E25 2945  17.218   4.967   8.674 -0.0482  0.3773  0.1929
  225POPE   S16 2946  16.954   4.436   8.844  0.2110  0.1343 -0.1662
  225POPE   S17 2947  17.046   4.963   9.054  0.3475  0.1837  0.1884
  225POPE   SD8 2948  17.002   4.447   9.202 -0.3244  0.1339  0.0668
  225POPE   SD9 2949  16.992   5.181   9.304  0.1969  0.3975  0.3720
  225POPE  SD10 2950  16.954   4.526   9.507  0.2659 -0.0673 -0.0652
  225POPE  SD11 2951  17.024   5.245   9.629 -0.1967  0.1850  0.0043
  225POPE  SM12 2952  16.803   4.681   9.780 -0.0202 -0.4055  0.1281
  225POPE  SM13 2953  16.812   5.344   9.875 -0.0178 -0.4070 -0.1245
  225POPE  SM14 2954  16.812   4.813  10.078 -0.2649 -0.5417  0.0238
  225POPE  SM15 2955  16.757   5.338   9.957 -0.2136 -0.4368 -0.3442
  226POPE   HH1 2956   5.594   1.453   8.043 -0.1719  0.3510 -0.2485
  226POPE   PH2 2957   5.805   1.210   8.111 -0.2737 -0.0587 -0.1280
  226POPE   GL3 2958   5.838   1.216   8.441  0.2161  0.4931  0.1905
  226POPE   E14 2959   5.722   1.461   8.583 -0.1493 -0.1546 -0.2177
  226POPE   E25 2960   6.135   1.276   8.603  0.0147 -0.2226  0.1674
  226POPE   S16 2961   5.577   1.621   8.924  0.1015  0.0575 -0.0449
  226POPE   S17 2962   6.379   1.162   8.969 -0.0027 -0.3880 -0.4477
  226POPE   SD8 2963   5.239   1.692   9.039 -0.2287  0.1947 -0.5341
  226POPE   SD9 2964   6.530   0.979   9.188 -0.2298  0.1784  0.0048
  226POPE  SD10 2965   5.157   1.762   9.344  0.3119  0.0929 -0.0632
  226POPE  SD11 2966   6.556   0.972   9.525 -0.0530 -0.0940  0.3568
  226POPE  SM12 2967   5.167   1.741   9.686  0.0116 -0.0266  0.0129
  226POPE  SM13 2968   6.571   0.887   9.839 -0.1846 -0.1563  0.1231
  226POPE  SM14 2969   5.034   1.844  10.023 -0.0557 -0.0751  0.1778
  226POPE  SM15 2970   6.599   0.846   9.953 -0.4274 -0.4768  0.0494
  227POPE   HH1 2971  17.139  14.172   8.337 -0.1597 -0.0524 -0.1332
  227POPE   PH2 2972  16.992  13.912   8.312  0.0327  0.1320  0.1252
  227POPE   GL3 2973  16.773  13.827   8.535  0.1039  0.2816 -0.1519
  227POPE   E14 2974  16.786  13.602   8.774  0.0754 -0.2480 -0.0911
  227POPE   E25 2975  16.420  13.793   8.532 -0.1721 -0.1744 -0.0460
  227POPE   S16 2976  16.547  13.459   9.009 -0.0297  0.1011 -0.0687
  227POPE   S17 2977  16.305  13.860   8.976  0.1289  0.2726 -0.5851
  227POPE   SD8 2978  16.457  13.395   9.302 -0.0256 -0.1328 -0.3742
  227POPE   SD9 2979  16.369  13.906   9.316 -0.0818  0.0520 -0.1474
  227POPE  SD10 2980  16.495  13.451   9.615  0.2431 -0.3548 -0.2057
  227POPE  SD11 2981  16.509  14.084   9.582  0.0213 -0.3163  0.0232
  227POPE  SM12 2982  16.652  13.682   9.825 -0.0269 -0.1507  0.0226
  227POPE  SM13 2983  16.716  14.224   9.773  0.3627 -0.1646 -0.1231
  227POPE  SM14 2984  16.791  13.859  10.091  0.1043 -0.2518 -0.0968
  227POPE  SM15 2985  16.816  14.257   9.759  0.0981 -0.0876 -0.2862
  228POPE   HH1 2986   2.605  11.815   8.005 -0.2312  0.0961 -0.2049
  228POPE   PH2 2987   2.634  12.134   8.098 -0.0195  0.0233 -0.2917
  228POPE   GL3 2988   2.409  12.252   8.337  0.6500  0.0946  0.1281
  228POPE   E14 2989   2.480  12.568   8.415 -0.1672 -0.1183  0.1735
  228POPE   E25 2990   2.313  12.036   8.587 -0.0759 -0.1884  0.1177
  228POPE   S16 2991   2.422  12.685   8.788 -0.0304  0.0641 -0.1974
  228POPE   S17 2992   2.283  12.139   8.972  0.0199  0.2064 -0.4696
  228POPE   SD8 2993   2.445  12.741   9.134 -0.0964 -0.2243  0.1884
  228POPE   SD9 2994   2.316  12.353   9.210  0.0016  0.1099  0.0374
  228POPE  SD10 2995   2.652  12.791   9.375 -0.2385  0.2090  0.2675
  228POPE  SD11 2996   2.206  12.478   9.509  0.5026  0.2583  0.0745
  228POPE  SM12 2997   2.581  12.687   9.679  0.1766  0.0725  0.0605
  228POPE  SM13 2998   2.022  12.740   9.649 -0.0174  0.0057 -0.2547
  228POPE  SM14 2999   2.459  12.529   9.964  0.0049 -0.0614  0.1418
  228POPE  SM15 3000   2.001  12.797   9.688  0.3111 -0.1034  0.1367
  229POPE   HH1 3001   3.146   5.788   8.172  0.2980  0.0845 -0.2813
  229POPE   PH2 3002   2.905   5.985   8.276  0.0756  0.1741 -0.1388
  229POPE   GL3 3003   2.838   6.018   8.596 -0.2262  0.0328  0.1966
  229POPE   E14 3004   2.605   6.209   8.705 -0.2304 -0.2388  0.3054
  229POPE   E25 3005   3.009   6.091   8.922 -0.0257  0.0475 -0.0337
  229POPE   S16 3006   2.500   6.312   9.039 -0.1249 -0.1026 -0.0813
  229POPE   S17 3007   3.030   6.480   9.080  0.0110 -0.1499  0.0213
  229POPE   SD8 3008   2.266   6.222   9.280 -0.0480 -0.1642 -0.2670
  229POPE   SD9 3009   3.347   6.540   9.233 -0.0227 -0.3355  0.1026
  229POPE  SD10 3010   2.113   6.327   9.538  0.2017 -0.4541  0.2277
  229POPE  SD11 3011   3.522   6.816   9.334 -0.4997  0.1238 -0.2353
  229POPE  SM12 3012   2.266   6.491   9.813 -0.0373  0.0059  0.3244
  229POPE  SM13 3013   3.615   7.119   9.493 -0.0057  0.4972 -0.3353
  229POPE  SM14 3014   2.298   6.697  10.073  0.2464 -0.5444  0.0978
  229POPE  SM15 3015   3.596   7.169   9.580 -0.0044  0.4242 -0.0027
  230POPE   HH1 3016   0.011  17.773   8.163  0.1191  0.2265 -0.2169
  230POPE   PH2 3017   0.231  18.011   8.134 -0.1223 -0.0368  0.0543
  230POPE   GL3 3018   0.350  17.995   8.462 -0.0687  0.4787 -0.6542
  230POPE   E14 3019   0.314  18.201   8.719 -0.5082 -0.2217 -0.0842
  230POPE   E25 3020   0.701  17.977   8.495  0.1801  0.1754 -0.1285
  230POPE   S16 3021   0.485  18.239   9.004 -0.1664 -0.3642 -0.0429
  230POPE   S17 3022   0.890  17.833   8.812 -0.3929  0.0758 -0.2931
  230POPE   SD8 3023   0.607  18.063   9.264 -0.2073 -0.2747 -0.3163
  230POPE   SD9 3024   0.969  17.823   9.139  0.2080  0.0673  0.1787
  230POPE  SD10 3025   0.506  17.980   9.563 -0.0270  0.4457 -0.4250
  230POPE  SD11 3026   0.990  17.867   9.458 -0.0848 -0.1366 -0.1517
  230POPE  SM12 3027   0.331  18.079   9.858 -0.0981 -0.1336 -0.3668
  230POPE  SM13 3028   1.080  17.910   9.757 -0.0590  0.0264 -0.5874
  230POPE  SM14 3029   0.355  18.135  10.181  0.0077  0.0167  0.0461
  230POPE  SM15 3030   1.135  17.948   9.851  0.0165  0.0603  0.2316
  231POPE   HH1 3031  17.246  15.638   8.231  0.3362 -0.0345  0.0568
  231POPE   PH2 3032  17.224  15.429   8.504 -0.0770 -0.0440  0.1222
  231POPE   GL3 3033  17.033  15.647   8.672  0.1346 -0.4438  0.0932
  231POPE   E14 3034  16.717  15.670   8.750  0.0909  0.0601  0.0858
  231POPE   E25 3035  17.177  15.678   9.010 -0.1534 -0.1505 -0.0804
  231POPE   S16 3036  16.637  15.806   9.083  0.4859 -0.2941 -0.0764
  231POPE   S17 3037  17.542  15.510   9.115  0.0084 -0.1103  0.0432
  231POPE   SD8 3038  16.827  15.994   9.314 -0.2364 -0.1935  0.1219
  231POPE   SD9 3039  17.736  15.355   9.358  0.1904 -0.0963  0.0131
  231POPE  SD10 3040  16.892  16.123   9.592  0.1716 -0.0592  0.0846
  231POPE  SD11 3041  17.652  15.160   9.632 -0.0702 -0.2379  0.2260
  231POPE  SM12 3042  16.931  16.345   9.826  0.2314  0.1174  0.2639
  231POPE  SM13 3043  17.469  14.988   9.814  0.2793 -0.1586  0.3150
  231POPE  SM14 3044  16.892  16.495  10.113  0.3675  0.0933  0.0562
  231POPE  SM15 3045  17.413  14.938   9.877 -0.1621 -0.0510  0.2724
  232POPE   HH1 3046   7.318  15.294   8.127 -0.0738  0.0482  0.1650
  232POPE   PH2 3047   7.209  15.475   8.387  0.0805  0.0284  0.0106
  232POPE   GL3 3048   7.418  15.719   8.514 -0.0237 -0.1542  0.0020
  232POPE   E14 3049   7.667  15.925   8.490  0.1534 -0.1028 -0.2151
  232POPE   E25 3050   7.461  15.554   8.839  0.1232  0.0483  0.0535
  232POPE   S16 3051   7.746  16.145   8.877 -0.1833  0.1274  0.0122
  232POPE   S17 3052   7.596  15.701   9.165 -0.2687 -0.1826 -0.0354
  232POPE   SD8 3053   7.834  16.321   9.120  0.1160  0.2398  0.3169
  232POPE   SD9 3054   7.768  15.620   9.469  0.0408 -0.2470 -0.0825
  232POPE  SD10 3055   7.775  16.281   9.438 -0.0807  0.0484  0.0288
  232POPE  SD11 3056   7.964  15.598   9.743 -0.4101 -0.1329 -0.1233
  232POPE  SM12 3057   7.836  16.044   9.639 -0.1776 -0.0243 -0.0498
  232POPE  SM13 3058   7.952  15.507  10.046  0.2409  0.2091  0.3423
  232POPE  SM14 3059   7.849  16.026   9.967 -0.0755 -0.1024 -0.3897
  232POPE  SM15 3060   7.971  15.447  10.120  0.1022  0.1287  0.2892
  233POPE   HH1 3061   4.740   5.298   7.874 -0.3136 -0.3336 -0.4010
  233POPE   PH2 3062   4.999   5.472   7.952  0.1184  0.3061 -0.2908
  233POPE   GL3 3063   4.893   5.602   8.250 -0.1030  0.0980  0.3904
  233POPE   E14 3064   4.686   5.458   8.476 -0.1831 -0.1717  0.3933
  233POPE   E25 3065   5.010   5.867   8.470 -0.3519 -0.0095 -0.1342
  233POPE   S16 3066   4.452   5.564   8.762  0.0885 -0.1476  0.0559
  233POPE   S17 3067   5.071   5.795   8.879 -0.1961  0.0607  0.1866
  233POPE   SD8 3068   4.497   5.769   9.038 -0.0355  0.4484  0.2247
  233POPE   SD9 3069   4.893   5.879   9.132  0.0528  0.1154 -0.3325
  233POPE  SD10 3070   4.471   5.792   9.348  0.3366  0.0753 -0.1329
  233POPE  SD11 3071   4.930   5.823   9.490  0.4234 -0.1657  0.0452
  233POPE  SM12 3072   4.448   5.645   9.649 -0.1087 -0.1457 -0.2232
  233POPE  SM13 3073   4.894   5.831   9.802 -0.3752 -0.4602  0.0565
  233POPE  SM14 3074   4.288   5.557   9.945 -0.1596 -0.2546  0.0352
  233POPE  SM15 3075   4.893   5.906   9.870  0.2960  0.1213  0.3366
  234POPE   HH1 3076   5.289  15.164   7.957 -0.3691 -0.1850 -0.0816
  234POPE   PH2 3077   5.366  14.844   7.875  0.1902  0.3422 -0.1117
  234POPE   GL3 3078   5.396  14.689   8.172 -0.2218  0.3650 -0.1206
  234POPE   E14 3079   5.226  14.440   8.340  0.2661 -0.2951  0.2306
  234POPE   E25 3080   5.717  14.774   8.297  0.1709 -0.0718 -0.3196
  234POPE   S16 3081   5.346  14.484   8.733  0.0835 -0.2515 -0.0707
  234POPE   S17 3082   5.902  14.927   8.682  0.2033 -0.2370  0.2753
  234POPE   SD8 3083   5.607  14.595   8.901 -0.1778 -0.3717  0.0463
  234POPE   SD9 3084   6.087  15.045   8.955  0.1350  0.0225  0.0055
  234POPE  SD10 3085   5.742  14.768   9.106  0.0267 -0.3518 -0.1553
  234POPE  SD11 3086   6.069  15.140   9.295  0.2960  0.4148  0.3507
  234POPE  SM12 3087   5.718  14.801   9.434  0.2813 -0.0983  0.0626
  234POPE  SM13 3088   6.178  14.957   9.538 -0.4408  0.1024  0.1483
  234POPE  SM14 3089   5.564  14.994   9.639 -0.4139 -0.0268  0.2751
  234POPE  SM15 3090   6.191  14.885   9.525 -0.0830  0.2022 -0.3359
  235POPE   HH1 3091   5.121   8.536   8.127  0.1345  0.0681  0.0127
  235POPE   PH2 3092   5.306   8.295   7.999 -0.1171 -0.0866 -0.0268
  235POPE   GL3 3093   5.362   8.029   8.248  0.1406 -0.1034  0.0397
  235POPE   E14 3094   5.131   7.779   8.278  0.0307 -0.0135 -0.0054
  235POPE   E25 3095   5.561   8.090   8.517  0.1736  0.1263  0.2409
  235POPE   S16 3096   4.983   7.685   8.634 -0.3193  0.3559  0.3284
  235POPE   S17 3097   5.633   8.001   8.910  0.0422 -0.0851 -0.3303
  235POPE   SD8 3098   4.839   7.736   8.969  0.1957 -0.0097  0.1115
  235POPE   SD9 3099   5.459   8.090   9.175 -0.1905 -0.0118  0.0225
  235POPE  SD10 3100   4.890   7.837   9.268  0.3250 -0.1772  0.0915
  235POPE  SD11 3101   5.420   8.093   9.503  0.1995  0.4992 -0.0928
  235POPE  SM12 3102   5.037   7.757   9.561  0.1328 -0.1186 -0.2330
  235POPE  SM13 3103   5.346   8.260   9.717  0.0751  0.2817  0.5183
  235POPE  SM14 3104   5.170   7.759   9.856 -0.2043 -0.2151 -0.4646
  235POPE  SM15 3105   5.417   8.301   9.788  0.3263  0.1221  0.1883
  236POPE   HH1 3106   4.581  12.647   8.264  0.1104  0.0179  0.0289
  236POPE   PH2 3107   4.673  12.945   8.177 -0.1839  0.2106  0.1207
  236POPE   GL3 3108   4.787  13.085   8.457  0.0195  0.3990 -0.0941
  236POPE   E14 3109   4.778  13.429   8.429 -0.0296 -0.1835 -0.1061
  236POPE   E25 3110   5.138  13.004   8.596  0.0113 -0.0603 -0.1042
  236POPE   S16 3111   5.002  13.636   8.679 -0.1291  0.1511  0.1875
  236POPE   S17 3112   5.267  12.798   8.943  0.0263 -0.0435  0.1461
  236POPE   SD8 3113   5.002  13.864   8.964 -0.1114  0.0088  0.1038
  236POPE   SD9 3114   5.491  12.694   9.170  0.2781  0.2838 -0.0099
  236POPE  SD10 3115   5.056  14.002   9.254  0.1616  0.1103  0.1456
  236POPE  SD11 3116   5.700  12.567   9.410 -0.1003  0.1209  0.1030
  236POPE  SM12 3117   5.300  13.958   9.483 -0.1406 -0.1850 -0.0681
  236POPE  SM13 3118   5.776  12.498   9.750 -0.1984 -0.0393  0.0075
  236POPE  SM14 3119   5.383  14.017   9.783 -0.3349  0.1016 -0.3526
  236POPE  SM15 3120   5.842  12.465   9.833  0.2430  0.0767  0.3028
  237POPE   HH1 3121   9.908   7.491   8.474  0.0595  0.0473 -0.0071
  237POPE   PH2 3122   9.707   7.245   8.441 -0.0116  0.0563  0.2405
  237POPE   GL3 3123   9.546   7.141   8.740 -0.0366  0.1640 -0.0716
  237POPE   E14 3124   9.318   7.356   8.847 -0.0490  0.0368  0.1693
  237POPE   E25 3125   9.736   7.225   9.023  0.0158 -0.0904 -0.0729
  237POPE   S16 3126   9.430   7.664   9.087 -0.1375 -0.0734 -0.1636
  237POPE   S17 3127   9.612   7.387   9.365  0.4164  0.0452  0.1631
  237POPE   SD8 3128   9.386   7.946   9.289  0.0362 -0.1278  0.0724
  237POPE   SD9 3129   9.645   7.596   9.582 -0.0240  0.0027 -0.0452
  237POPE  SD10 3130   9.171   8.068   9.511  0.1268 -0.3326  0.3113
  237POPE  SD11 3131   9.691   7.892   9.757  0.2989  0.1097 -0.1102
  237POPE  SM12 3132   8.973   8.053   9.797 -0.0305  0.4049  0.0122
  237POPE  SM13 3133   9.688   8.071  10.017 -0.2626 -0.6340 -0.0900
  237POPE  SM14 3134   8.863   8.126  10.158  0.3414 -0.0118 -0.0580
  237POPE  SM15 3135   9.641   8.136  10.105  0.1385 -0.1200 -0.1983
  238POPE   HH1 3136  10.942   7.997   8.341  0.0044  0.3733 -0.2604
  238POPE   PH2 3137  10.628   8.081   8.394  0.1904  0.1129  0.1959
  238POPE   GL3 3138  10.647   7.990   8.729 -0.1116 -0.0322  0.0849
  238POPE   E14 3139  10.398   7.834   8.839  0.0282  0.1141 -0.0064
  238POPE   E25 3140  10.693   8.318   8.924  0.3401 -0.0582 -0.2256
  238POPE   S16 3141  10.382   7.611   9.127 -0.0437  0.1266  0.0583
  238POPE   S17 3142  10.696   8.467   9.259  0.5495 -0.2203 -0.1876
  238POPE   SD8 3143  10.535   7.566   9.436 -0.3307 -0.1869  0.0727
  238POPE   SD9 3144  10.662   8.803   9.387 -0.2897 -0.0092  0.1256
  238POPE  SD10 3145  10.671   7.321   9.595  0.3536 -0.0708  0.1657
  238POPE  SD11 3146  10.444   8.849   9.630  0.2691 -0.1303  0.0171
  238POPE  SM12 3147  10.504   7.017   9.677  0.2028  0.1125  0.3933
  238POPE  SM13 3148  10.146   8.903   9.799  0.1280  0.1152 -0.3416
  238POPE  SM14 3149  10.246   6.985   9.870 -0.1637 -0.2787  0.0758
  238POPE  SM15 3150  10.071   8.885   9.835  0.1432 -0.1509  0.5048
  239POPE   HH1 3151  18.269   5.576   8.262 -0.3676 -0.0486 -0.0732
  239POPE   PH2 3152  18.010   5.749   8.328 -0.0909 -0.1654  0.0292
  239POPE   GL3 3153  18.041   5.875   8.642 -0.1252  0.1741 -0.0232
  239POPE   E14 3154  18.279   5.962   8.833 -0.3260  0.1707  0.2987
  239POPE   E25 3155  17.744   5.962   8.851  0.0240 -0.0782  0.1960
  239POPE   S16 3156  18.460   5.680   9.089 -0.0244  0.2266 -0.2557
  239POPE   S17 3157  17.566   5.914   9.174 -0.1267 -0.2676 -0.0097
  239POPE   SD8 3158  18.597   5.429   9.283  0.0022  0.0269 -0.0114
  239POPE   SD9 3159  17.627   5.765   9.472 -0.3232 -0.1188 -0.0441
  239POPE  SD10 3160  18.485   5.146   9.424 -0.1925  0.2703  0.4359
  239POPE  SD11 3161  17.808   5.635   9.737  0.0937  0.1234 -0.1268
  239POPE  SM12 3162  18.400   5.041   9.712  0.1136 -0.0090 -0.0333
  239POPE  SM13 3163  17.926   5.495  10.028  0.1359  0.5596 -0.2878
  239POPE  SM14 3164  18.296   5.229   9.967 -0.1978 -0.1757  0.1524
  239POPE  SM15 3165  17.894   5.430  10.061  0.3231  0.0734 -0.1090
  240POPE   HH1 3166   7.284  11.842   8.189 -0.0885  0.3033  0.1088
  240POPE   PH2 3167   7.430  11.569   8.142  0.0458 -0.0439  0.2291
  240POPE   GL3 3168   7.704  11.443   8.300  0.1249  0.1698 -0.1429
  240POPE   E14 3169   7.969  11.622   8.340 -0.0563  0.1759  0.0980
  240POPE   E25 3170   7.691  11.473   8.650  0.1925 -0.1675  0.0365
  240POPE   S16 3171   8.014  11.790   8.730 -0.1276 -0.3304 -0.3477
  240POPE   S17 3172   7.606  11.719   8.964  0.3353  0.1160 -0.0479
  240POPE   SD8 3173   8.106  12.010   8.931  0.2001  0.3590  0.0429
  240POPE   SD9 3174   7.420  11.867   9.193  0.1392 -0.0988 -0.4843
  240POPE  SD10 3175   8.061  12.037   9.260 -0.3662  0.2670 -0.0371
  240POPE  SD11 3176   7.336  11.948   9.516  0.5838  0.1999  0.2283
  240POPE  SM12 3177   8.264  12.011   9.575 -0.1146  0.0011  0.1318
  240POPE  SM13 3178   7.422  11.829   9.795 -0.1358  0.3021  0.2121
  240POPE  SM14 3179   8.216  11.855   9.889 -0.0425 -0.1617 -0.2870
  240POPE  SM15 3180   7.435  11.858   9.884 -0.2140  0.2422 -0.1341
  241POPE   HH1 3181  16.426   6.482   8.052 -0.3471 -0.0080  0.0298
  241POPE   PH2 3182  16.303   6.187   8.108  0.1591 -0.1539  0.2486
  241POPE   GL3 3183  16.369   6.045   8.418  0.0673 -0.4505  0.1551
  241POPE   E14 3184  16.354   5.737   8.519  0.1161  0.2317 -0.2337
  241POPE   E25 3185  16.407   6.313   8.686  0.1805 -0.0338  0.1137
  241POPE   S16 3186  16.369   5.635   8.936  0.1709 -0.2499  0.2899
  241POPE   S17 3187  16.349   6.550   8.998 -0.0049  0.4536 -0.2619
  241POPE   SD8 3188  16.380   5.382   9.084 -0.0981  0.1015 -0.0757
  241POPE   SD9 3189  16.188   6.482   9.278  0.1461 -0.1301  0.2259
  241POPE  SD10 3190  16.320   5.320   9.389 -0.2102 -0.3300  0.1212
  241POPE  SD11 3191  16.210   6.405   9.616  0.2463  0.0782  0.2642
  241POPE  SM12 3192  16.235   5.420   9.684  0.1163  0.1696  0.1754
  241POPE  SM13 3193  16.100   6.642   9.832  0.1403 -0.3788  0.1942
  241POPE  SM14 3194  16.310   5.443  10.018 -0.0989 -0.0517 -0.1347
  241POPE  SM15 3195  16.137   6.729   9.837 -0.2796 -0.0328  0.0233
  242POPE   HH1 3196  18.130   9.880   8.116  0.0563  0.0221  0.5014
  242POPE   PH2 3197  18.079  10.164   8.264 -0.0599 -0.1907 -0.1813
  242POPE   GL3 3198  18.096  10.252   8.606 -0.0790  0.0053  0.0604
  242POPE   E14 3199  17.881  10.045   8.740 -0.2669  0.0818 -0.0342
  242POPE   E25 3200  18.456  10.293   8.703  0.0671 -0.2888  0.0158
  242POPE   S16 3201  17.889   9.912   9.049 -0.0107 -0.2728  0.1598
  242POPE   S17 3202  18.592  10.449   9.019 -0.1818 -0.2953  0.2131
  242POPE   SD8 3203  18.046   9.844   9.293  0.1738  0.2514  0.4034
  242POPE   SD9 3204  18.831  10.457   9.227 -0.0732  0.0490 -0.4888
  242POPE  SD10 3205  18.040   9.703   9.598  0.2631 -0.2245 -0.7020
  242POPE  SD11 3206  18.990  10.619   9.472 -0.2665  0.3239 -0.1654
  242POPE  SM12 3207  18.096   9.435   9.820  0.1992  0.1768  0.1741
  242POPE  SM13 3208  19.050  10.566   9.806 -0.2295 -0.2964 -0.0089
  242POPE  SM14 3209  18.195   9.220  10.101  0.2718  0.1040 -0.0621
  242POPE  SM15 3210  19.116  10.571   9.855 -0.0543 -0.0481 -0.4337
  243POPE   HH1 3211   8.874  17.362   8.208  0.0952  0.1751  0.1346
  243POPE   PH2 3212   9.051  17.261   8.467  0.1242 -0.1756 -0.0649
  243POPE   GL3 3213   8.774  17.164   8.665  0.0444 -0.0345 -0.1883
  243POPE   E14 3214   8.478  17.305   8.783 -0.0610 -0.0110  0.2187
  243POPE   E25 3215   8.733  16.904   8.946  0.0271 -0.2706 -0.2110
  243POPE   S16 3216   8.213  17.352   9.054  0.3828  0.2951 -0.1430
  243POPE   S17 3217   8.420  16.851   9.252 -0.0904  0.5640 -0.2564
  243POPE   SD8 3218   8.122  17.260   9.368 -0.0681 -0.1474  0.0148
  243POPE   SD9 3219   8.255  16.908   9.563  0.1410  0.0978  0.0567
  243POPE  SD10 3220   8.119  17.321   9.672 -0.1423  0.3448 -0.4193
  243POPE  SD11 3221   8.107  16.970   9.855  0.0919 -0.0564  0.1644
  243POPE  SM12 3222   7.938  17.420   9.938 -0.1320 -0.0421  0.4609
  243POPE  SM13 3223   8.123  16.912  10.202 -0.1879  0.2220 -0.3771
  243POPE  SM14 3224   7.755  17.515  10.191 -0.2365 -0.3366  0.2375
  243POPE  SM15 3225   8.197  16.907  10.240 -0.2533  0.2992 -0.1076
  244POPE   HH1 3226  17.796   2.397   8.236  0.1814 -0.0585  0.4104
  244POPE   PH2 3227  17.565   2.613   8.243 -0.0720  0.1225 -0.0908
  244POPE   GL3 3228  17.521   2.714   8.573  0.2277 -0.5774 -0.1411
  244POPE   E14 3229  17.583   2.984   8.737 -0.0821 -0.0538 -0.3694
  244POPE   E25 3230  17.505   2.451   8.835 -0.2145  0.2593 -0.0064
  244POPE   S16 3231  17.523   3.191   9.084 -0.3690 -0.2861 -0.1844
  244POPE   S17 3232  17.236   2.329   9.046  0.0431  0.0000  0.0489
  244POPE   SD8 3233  17.583   3.163   9.396 -0.1061  0.1867 -0.1663
  244POPE   SD9 3234  17.183   2.336   9.391  0.0648  0.0072  0.0220
  244POPE  SD10 3235  17.423   3.218   9.703  0.2852  0.0614  0.3168
  244POPE  SD11 3236  17.096   2.172   9.642  0.0048 -0.1401 -0.2005
  244POPE  SM12 3237  17.122   3.183   9.886  0.1944 -0.0224 -0.1562
  244POPE  SM13 3238  16.972   1.960   9.877  0.1409 -0.1809  0.3950
  244POPE  SM14 3239  16.878   3.231  10.122 -0.0731 -0.0578 -0.1961
  244POPE  SM15 3240  17.006   1.916   9.913 -0.0206 -0.0667 -0.3687
  245POPE   HH1 3241   9.071   4.911   8.181 -0.2451 -0.1024 -0.0239
  245POPE   PH2 3242   9.298   5.134   8.259 -0.0450 -0.1366  0.0006
  245POPE   GL3 3243   9.366   5.154   8.589 -0.0401 -0.3719 -0.1992
  245POPE   E14 3244   9.642   4.970   8.606  0.1091 -0.1379  0.1887
  245POPE   E25 3245   9.184   5.294   8.885  0.0757  0.0185  0.1084
  245POPE   S16 3246   9.914   4.931   8.927 -0.3420  0.0719 -0.1240
  245POPE   S17 3247   9.215   4.986   9.151 -0.5379 -0.0990  0.1503
  245POPE   SD8 3248  10.162   5.083   9.106  0.1772  0.0111 -0.1072
  245POPE   SD9 3249   9.258   4.813   9.413 -0.0763 -0.1484  0.1051
  245POPE  SD10 3250  10.136   5.279   9.354 -0.2867  0.0284 -0.2076
  245POPE  SD11 3251   9.321   4.676   9.712  0.2710 -0.0166 -0.2122
  245POPE  SM12 3252  10.240   5.287   9.674  0.1116  0.1539 -0.2998
  245POPE  SM13 3253   9.159   4.691  10.005 -0.1801 -0.0776 -0.4496
  245POPE  SM14 3254  10.211   5.184   9.991  0.1774  0.2302  0.1007
  245POPE  SM15 3255   9.076   4.658  10.057 -0.3021 -0.0502 -0.0856
  246POPE   HH1 3256   0.570   3.662   8.255 -0.0799 -0.1068 -0.0732
  246POPE   PH2 3257   0.763   3.886   8.363 -0.0484 -0.4278  0.1247
  246POPE   GL3 3258   0.882   3.809   8.686  0.0225 -0.5001 -0.0111
  246POPE   E14 3259   1.186   3.942   8.710  0.0463 -0.3181  0.2017
  246POPE   E25 3260   0.832   3.766   9.010  0.1742 -0.1989 -0.1473
  246POPE   S16 3261   1.258   4.155   9.045 -0.1344 -0.2388 -0.2152
  246POPE   S17 3262   0.705   3.754   9.403  0.1143  0.0111  0.1394
  246POPE   SD8 3263   1.390   4.364   9.262 -0.1644  0.0408 -0.0042
  246POPE   SD9 3264   0.928   3.730   9.660  0.0622 -0.1192 -0.0524
  246POPE  SD10 3265   1.615   4.435   9.457  0.1335  0.2306  0.2312
  246POPE  SD11 3266   1.067   3.871   9.941  0.1014  0.0780  0.4167
  246POPE  SM12 3267   1.647   4.360   9.785 -0.3808 -0.0711 -0.0856
  246POPE  SM13 3268   1.137   4.063  10.191  0.0489 -0.2157  0.2216
  246POPE  SM14 3269   1.517   4.467  10.115 -0.1273  0.2293  0.3583
  246POPE  SM15 3270   1.164   4.179  10.222  0.2288 -0.0685  0.4270
  247POPE   HH1 3271   5.713   4.384   8.304  0.5861  0.0740 -0.0269
  247POPE   PH2 3272   5.432   4.533   8.309 -0.0586 -0.1064 -0.0133
  247POPE   GL3 3273   5.423   4.582   8.642  0.1680 -0.1774 -0.3380
  247POPE   E14 3274   5.517   4.313   8.839 -0.0891  0.0935 -0.2691
  247POPE   E25 3275   5.548   4.891   8.775 -0.1297 -0.1244  0.1133
  247POPE   S16 3276   5.497   4.444   9.252  0.1562  0.2199 -0.1345
  247POPE   S17 3277   5.624   5.189   8.995  0.0620 -0.3122  0.3518
  247POPE   SD8 3278   5.659   4.581   9.523  0.1028  0.0338  0.1143
  247POPE   SD9 3279   5.521   5.401   9.245 -0.0729  0.0849 -0.1862
  247POPE  SD10 3280   5.560   4.684   9.814  0.2172 -0.1093 -0.3177
  247POPE  SD11 3281   5.571   5.626   9.476 -0.0496  0.0711 -0.2070
  247POPE  SM12 3282   5.244   4.673   9.964  0.1959  0.1108  0.3667
  247POPE  SM13 3283   5.340   5.678   9.722  0.1303 -0.2157 -0.0353
  247POPE  SM14 3284   4.943   4.520   9.973 -0.1144 -0.0916 -0.2396
  247POPE  SM15 3285   5.280   5.642   9.743  0.1289  0.1207  0.1376
  248POPE   HH1 3286  14.379   2.960   8.469  0.0536 -0.3286 -0.1071
  248POPE   PH2 3287  14.139   3.185   8.393  0.1267 -0.0221 -0.1779
  248POPE   GL3 3288  14.009   3.339   8.670 -0.1592  0.0986 -0.2223
  248POPE   E14 3289  13.929   3.661   8.684  0.1033  0.2718  0.0806
  248POPE   E25 3290  13.845   3.173   8.995  0.0118 -0.1901  0.2669
  248POPE   S16 3291  13.845   3.699   9.108  0.0195 -0.6071  0.0070
  248POPE   S17 3292  13.882   3.057   9.406  0.1452 -0.0888 -0.3153
  248POPE   SD8 3293  13.786   3.674   9.451  0.2380  0.2693  0.1364
  248POPE   SD9 3294  14.035   2.904   9.632 -0.2530 -0.0213  0.0150
  248POPE  SD10 3295  13.750   3.498   9.705 -0.3288  0.2214  0.0120
  248POPE  SD11 3296  14.012   2.851   9.969  0.1414 -0.0730 -0.3253
  248POPE  SM12 3297  13.698   3.195   9.859 -0.2480  0.4249  0.0183
  248POPE  SM13 3298  13.946   2.759  10.259  0.1524 -0.1917 -0.0153
  248POPE  SM14 3299  13.597   3.078  10.134 -0.0538  0.1303 -0.1779
  248POPE  SM15 3300  14.004   2.719  10.320 -0.4772 -0.1845  0.0270
  249POPE   HH1 3301   8.343  12.160   8.057  0.0130  0.0557  0.1600
  249POPE   PH2 3302   8.267  11.825   7.980  0.0734  0.0301  0.1196
  249POPE   GL3 3303   8.492  11.677   8.186  0.0223 -0.1492  0.1286
  249POPE   E14 3304   8.532  11.945   8.389 -0.2493  0.0477  0.1741
  249POPE   E25 3305   8.535  11.391   8.377  0.0425  0.1366  0.2263
  249POPE   S16 3306   8.538  12.037   8.821 -0.4206  0.0267  0.0540
  249POPE   S17 3307   8.491  11.508   8.778  0.0631 -0.1167 -0.1367
  249POPE   SD8 3308   8.536  12.068   9.158 -0.1200  0.0679  0.1094
  249POPE   SD9 3309   8.332  11.626   9.061 -0.3662 -0.0481 -0.4844
  249POPE  SD10 3310   8.551  12.308   9.342 -0.2111  0.2327  0.1209
  249POPE  SD11 3311   8.141  11.642   9.316  0.1223 -0.0046  0.0185
  249POPE  SM12 3312   8.384  12.515   9.575  0.2283  0.0935  0.0858
  249POPE  SM13 3313   7.841  11.732   9.444 -0.1736 -0.1484  0.2961
  249POPE  SM14 3314   8.103  12.455   9.729  0.0343  0.4951  0.0989
  249POPE  SM15 3315   7.781  11.727   9.521 -0.1965 -0.0473  0.0169
  250POPE   HH1 3316  19.165  18.494   8.637  0.0013  0.2547  0.0005
  250POPE   PH2 3317  18.945  18.519   8.382 -0.0706 -0.1831  0.0502
  250POPE   GL3 3318  18.583  18.471   8.464 -0.1410  0.2876 -0.0273
  250POPE   E14 3319  18.397  18.638   8.670  0.2937 -0.4515  0.1128
  250POPE   E25 3320  18.491  18.124   8.457 -0.0940 -0.3017  0.2597
  250POPE   S16 3321  18.123  18.682   8.920 -0.1282 -0.3398  0.3032
  250POPE   S17 3322  18.371  18.107   8.856 -0.1171 -0.1208  0.0631
  250POPE   SD8 3323  17.980  18.958   9.056 -0.0024 -0.3131 -0.0546
  250POPE   SD9 3324  18.420  18.168   9.170  0.3836 -0.5146  0.1771
  250POPE  SD10 3325  18.032  19.211   9.236 -0.0676 -0.0759  0.4488
  250POPE  SD11 3326  18.514  18.114   9.470 -0.3725 -0.0267 -0.1453
  250POPE  SM12 3327  18.046  19.274   9.554 -0.1371  0.0639  0.1996
  250POPE  SM13 3328  18.417  18.039   9.793 -0.0954  0.1877  0.0193
  250POPE  SM14 3329  18.019  19.521   9.788 -0.1422  0.2598 -0.0838
  250POPE  SM15 3330  18.360  17.974   9.841  0.4502  0.1922  0.0282
  251POPE   HH1 3331   9.233   4.227   8.198 -0.2094 -0.0273  0.0739
  251POPE   PH2 3332   9.306   4.546   8.273 -0.0212  0.0580  0.0885
  251POPE   GL3 3333   9.254   4.629   8.582 -0.0044 -0.3668  0.2224
  251POPE   E14 3334   9.045   4.873   8.628  0.1537 -0.0525  0.1058
  251POPE   E25 3335   9.465   4.487   8.861 -0.0868 -0.2323  0.1298
  251POPE   S16 3336   8.778   4.995   8.903  0.0023 -0.0256 -0.3031
  251POPE   S17 3337   9.644   4.710   9.194 -0.0568  0.1244 -0.0313
  251POPE   SD8 3338   8.760   4.955   9.226  0.3693  0.0736  0.3282
  251POPE   SD9 3339   9.834   4.929   9.384 -0.4229  0.3977 -0.0300
  251POPE  SD10 3340   8.796   5.035   9.540 -0.4566  0.2794  0.0039
  251POPE  SD11 3341  10.031   4.846   9.648  0.2008  0.0290  0.2402
  251POPE  SM12 3342   9.083   5.120   9.748 -0.3645 -0.1850  0.0539
  251POPE  SM13 3343  10.204   4.689   9.896  0.2096 -0.0113  0.1807
  251POPE  SM14 3344   9.170   5.321  10.012  0.3460  0.2794 -0.1596
  251POPE  SM15 3345  10.212   4.633   9.995  0.1581  0.0723  0.2234
  252POPE   HH1 3346  10.938  15.556   8.193  0.0244 -0.1096  0.2203
  252POPE   PH2 3347  11.237  15.615   8.212  0.0141 -0.1102  0.2759
  252POPE   GL3 3348  11.292  15.671   8.531  0.4078  0.5559  0.5115
  252POPE   E14 3349  11.362  15.420   8.754 -0.1797 -0.0197  0.1493
  252POPE   E25 3350  11.219  15.985   8.707 -0.0998  0.0414 -0.0347
  252POPE   S16 3351  11.327  15.352   9.125 -0.0717  0.0077  0.2486
  252POPE   S17 3352  11.223  16.256   9.002 -0.0439  0.1677 -0.2170
  252POPE   SD8 3353  11.163  15.437   9.391 -0.0528 -0.1109 -0.2867
  252POPE   SD9 3354  11.381  16.439   9.212 -0.4753 -0.0051  0.3428
  252POPE  SD10 3355  11.222  15.307   9.670 -0.2464 -0.1139  0.1022
  252POPE  SD11 3356  11.513  16.565   9.466  0.0469  0.2892 -0.0115
  252POPE  SM12 3357  11.399  15.100   9.839 -0.6035  0.1121 -0.0957
  252POPE  SM13 3358  11.773  16.775   9.552 -0.2506 -0.3432  0.2344
  252POPE  SM14 3359  11.308  14.859  10.040  0.0183  0.4380  0.3676
  252POPE  SM15 3360  11.852  16.768   9.616  0.3902 -0.1771 -0.1975
  253POPC   CH1 3361   4.280  11.437   8.146 -0.1558  0.3666  0.1287
  253POPC   PH2 3362   3.951  11.545   8.375  0.1492 -0.0072 -0.1824
  253POPC   GL3 3363   4.006  11.787   8.601  0.2455  0.0736  0.2020
  253POPC   E14 3364   4.212  12.036   8.661 -0.0458  0.1167  0.3267
  253POPC   E25 3365   3.688  11.737   8.802 -0.3237  0.0786 -0.1925
  253POPC   S16 3366   4.328  12.092   9.019  0.1911  0.2575 -0.0372
  253POPC   S17 3367   3.519  11.403   8.964  0.0563  0.0885  0.4339
  253POPC   SD8 3368   4.478  12.358   9.241 -0.1917  0.0462  0.5454
  253POPC   SD9 3369   3.255  11.198   9.066 -0.3845  0.4023 -0.0110
  253POPC  SD10 3370   4.336  12.538   9.453 -0.1457 -0.4559 -0.0640
  253POPC  SD11 3371   3.166  11.072   9.340  0.0631  0.2277 -0.2690
  253POPC  SM12 3372   4.219  12.621   9.753 -0.0103  0.2373  0.0413
  253POPC  SM13 3373   2.994  11.018   9.651 -0.4585 -0.1289  0.0118
  253POPC  SM14 3374   4.059  12.446   9.986 -0.0582 -0.4330  0.0475
  253POPC  SM15 3375   2.908  10.977   9.717  0.1209  0.1579  0.1256
  254POPC   CH1 3376   6.509  16.745   8.924  0.0458 -0.0776 -0.2748
  254POPC   PH2 3377   6.732  16.737   8.568  0.0837 -0.1480  0.1633
  254POPC   GL3 3378   7.053  16.585   8.577  0.1127 -0.4249 -0.0526
  254POPC   E14 3379   7.249  16.849   8.604 -0.0462  0.0733  0.0232
  254POPC   E25 3380   7.022  16.407   8.891 -0.0954 -0.0058 -0.3178
  254POPC   S16 3381   7.280  16.945   8.987  0.2935 -0.1240 -0.2528
  254POPC   S17 3382   6.987  16.693   9.222 -0.1457  0.3896 -0.0337
  254POPC   SD8 3383   7.197  17.026   9.280 -0.2270 -0.0582  0.2006
  254POPC   SD9 3384   6.914  16.636   9.539  0.1242 -0.1303 -0.0734
  254POPC  SD10 3385   7.264  16.893   9.584 -0.3279 -0.0340 -0.2118
  254POPC  SD11 3386   6.984  16.651   9.854  0.6067 -0.3511 -0.0721
  254POPC  SM12 3387   7.449  16.661   9.760  0.0652  0.3481 -0.0778
  254POPC  SM13 3388   7.202  16.735  10.085 -0.0086  0.2263  0.3222
  254POPC  SM14 3389   7.464  16.356   9.882 -0.2417  0.0215 -0.2481
  254POPC  SM15 3390   7.217  16.816  10.158 -0.2098 -0.0486 -0.1372
  255POPC   CH1 3391   7.651   5.832   7.590 -0.1514 -0.1619  0.0127
  255POPC   PH2 3392   7.310   5.931   7.884  0.1760 -0.1719  0.1130
  255POPC   GL3 3393   7.325   5.806   8.201  0.3792 -0.5219  0.1814
  255POPC   E14 3394   7.204   5.489   8.266  0.0492 -0.0437 -0.0748
  255POPC   E25 3395   7.152   5.994   8.457 -0.4322 -0.0711 -0.0136
  255POPC   S16 3396   7.011   5.424   8.642 -0.1202  0.0340  0.1496
  255POPC   S17 3397   7.230   5.991   8.840  0.0210  0.1459  0.5243
  255POPC   SD8 3398   6.942   5.499   8.921 -0.0294 -0.2129 -0.1471
  255POPC   SD9 3399   7.397   6.139   9.104  0.1694  0.0483  0.5097
  255POPC  SD10 3400   6.948   5.415   9.238  0.0069  0.4261  0.0843
  255POPC  SD11 3401   7.525   6.068   9.377 -0.0242  0.2853  0.1302
  255POPC  SM12 3402   7.088   5.346   9.531  0.2716  0.0240 -0.0168
  255POPC  SM13 3403   7.667   5.952   9.675 -0.1869 -0.0059  0.0745
  255POPC  SM14 3404   7.196   5.208   9.816  0.0984 -0.4887 -0.0741
  255POPC  SM15 3405   7.699   5.989   9.773 -0.2989 -0.1890 -0.0755
  256POPC   CH1 3406  10.387  14.333   8.266 -0.0248 -0.1900 -0.1598
  256POPC   PH2 3407  10.817  14.433   8.261 -0.0290  0.1013  0.1060
  256POPC   GL3 3408  10.914  14.395   8.589  0.1158 -0.0037  0.0884
  256POPC   E14 3409  11.166  14.308   8.759  0.0092  0.0829 -0.0429
  256POPC   E25 3410  10.582  14.292   8.707 -0.0736  0.0258 -0.1290
  256POPC   S16 3411  11.360  14.352   9.059 -0.2880 -0.1372  0.0695
  256POPC   S17 3412  10.458  13.992   8.969 -0.0526 -0.2504  0.0895
  256POPC   SD8 3413  11.605  14.550   9.177 -0.0793  0.3607  0.0267
  256POPC   SD9 3414  10.269  14.035   9.259 -0.0051  0.0001  0.1487
  256POPC  SD10 3415  11.869  14.565   9.335 -0.3605 -0.1248 -0.0143
  256POPC  SD11 3416  10.143  13.843   9.455  0.0067 -0.1423  0.1427
  256POPC  SM12 3417  12.042  14.389   9.590 -0.0618  0.3189  0.0242
  256POPC  SM13 3418   9.950  13.809   9.731 -0.4211  0.4060  0.2380
  256POPC  SM14 3419  12.138  14.095   9.684  0.1175 -0.0207 -0.0004
  256POPC  SM15 3420   9.872  13.755   9.774 -0.0067  0.5669 -0.0413
  257POPC   CH1 3421   4.986  11.176   7.832  0.0978  0.2033  0.2114
  257POPC   PH2 3422   4.619  11.127   8.056 -0.0027 -0.1213  0.2168
  257POPC   GL3 3423   4.403  10.913   8.212 -0.1572 -0.6304 -0.1285
  257POPC   E14 3424   4.283  10.625   8.139 -0.3359 -0.0603 -0.1406
  257POPC   E25 3425   4.186  11.046   8.441  0.0488  0.2846 -0.0775
  257POPC   S16 3426   4.035  10.542   8.432  0.2756  0.3565 -0.1371
  257POPC   S17 3427   4.141  11.126   8.796  0.1219  0.0282 -0.0330
  257POPC   SD8 3428   3.848  10.564   8.741 -0.3714 -0.2079  0.1438
  257POPC   SD9 3429   4.103  11.304   9.073  0.0952 -0.3624 -0.1945
  257POPC  SD10 3430   3.809  10.507   9.094  0.0078  0.0313 -0.2593
  257POPC  SD11 3431   3.850  11.276   9.325  0.1373  0.4967 -0.1390
  257POPC  SM12 3432   3.890  10.407   9.408  0.0175 -0.1078 -0.1826
  257POPC  SM13 3433   3.623  11.210   9.573 -0.0971  0.1511 -0.1067
  257POPC  SM14 3434   4.050  10.417   9.712 -0.5600 -0.1884 -0.2210
  257POPC  SM15 3435   3.595  11.187   9.664  0.0647  0.0465 -0.2951
  258POPC   CH1 3436  13.205  18.178   7.957 -0.1957 -0.1754 -0.1650
  258POPC   PH2 3437  13.463  17.890   8.175 -0.0504  0.1139  0.0512
  258POPC   GL3 3438  13.385  17.634   8.405  0.0595  0.3485  0.0518
  258POPC   E14 3439  13.567  17.362   8.398 -0.0072 -0.2657 -0.1857
  258POPC   E25 3440  13.215  17.778   8.686  0.0957  0.0833  0.0290
  258POPC   S16 3441  13.560  17.067   8.729  0.0446 -0.0246 -0.0558
  258POPC   S17 3442  13.314  18.085   8.932 -0.1026  0.3040 -0.6412
  258POPC   SD8 3443  13.380  17.058   9.031 -0.1755 -0.1187 -0.0223
  258POPC   SD9 3444  13.295  18.253   9.198  0.0977 -0.1347 -0.0586
  258POPC  SD10 3445  13.163  17.141   9.275  0.0408 -0.0015  0.2828
  258POPC  SD11 3446  13.235  18.131   9.509 -0.0950 -0.1813 -0.1767
  258POPC  SM12 3447  13.308  17.259   9.590 -0.1736 -0.0124  0.4158
  258POPC  SM13 3448  13.285  18.195   9.840 -0.0690  0.0289 -0.0410
  258POPC  SM14 3449  13.582  17.242   9.818 -0.4650 -0.4616 -0.1603
  258POPC  SM15 3450  13.280  18.183   9.900  0.0900  0.0124 -0.2003
  259POPC   CH1 3451   4.706   4.616   8.356  0.4818 -0.0340 -0.1950
  259POPC   PH2 3452   4.980   4.369   8.598  0.0591 -0.2388 -0.0512
  259POPC   GL3 3453   4.885   4.074   8.762 -0.1310  0.0689  0.5198
  259POPC   E14 3454   4.609   3.895   8.675  0.3456 -0.1154  0.2372
  259POPC   E25 3455   4.931   4.040   9.116 -0.1610 -0.0753  0.0685
  259POPC   S16 3456   4.512   3.650   8.910  0.0607 -0.0952  0.0857
  259POPC   S17 3457   4.775   3.835   9.368 -0.0944  0.1102  0.1762
  259POPC   SD8 3458   4.392   3.551   9.205  0.0134  0.0427 -0.0779
  259POPC   SD9 3459   4.806   3.550   9.613 -0.0471  0.3395  0.3903
  259POPC  SD10 3460   4.327   3.614   9.507  0.1448 -0.2275  0.1543
  259POPC  SD11 3461   4.618   3.406   9.849  0.3487 -0.0507 -0.0322
  259POPC  SM12 3462   4.306   3.812   9.775 -0.0526 -0.1228  0.1144
  259POPC  SM13 3463   4.334   3.453  10.035  0.0578 -0.1354 -0.1680
  259POPC  SM14 3464   4.316   3.880  10.111  0.3527 -0.0397 -0.3686
  259POPC  SM15 3465   4.275   3.384  10.080  0.2913  0.0803 -0.2259
  260POPC   CH1 3466   6.487   2.336   7.844 -0.1844  0.3931 -0.4910
  260POPC   PH2 3467   6.823   2.106   7.998  0.0351  0.0558 -0.0471
  260POPC   GL3 3468   6.782   2.311   8.292 -0.1310  0.3804  0.2673
  260POPC   E14 3469   6.671   2.611   8.247 -0.0046  0.2545  0.1696
  260POPC   E25 3470   7.056   2.421   8.540 -0.4833 -0.0014 -0.0413
  260POPC   S16 3471   6.492   2.824   8.547 -0.1587 -0.0822 -0.0381
  260POPC   S17 3472   7.028   2.767   8.665 -0.1207 -0.6042 -0.1139
  260POPC   SD8 3473   6.435   3.084   8.771  0.3250 -0.2507  0.0689
  260POPC   SD9 3474   7.172   2.950   8.877 -0.2455 -0.0059  0.2083
  260POPC  SD10 3475   6.355   3.151   9.089  0.1900  0.1458 -0.0073
  260POPC  SD11 3476   7.227   3.217   9.097 -0.1009 -0.1307 -0.2954
  260POPC  SM12 3477   6.292   3.114   9.444 -0.0513 -0.3919  0.2233
  260POPC  SM13 3478   7.261   3.341   9.392 -0.3288 -0.0444 -0.1691
  260POPC  SM14 3479   6.400   3.281   9.681 -0.0847 -0.1343 -0.0493
  260POPC  SM15 3480   7.246   3.454   9.392 -0.0334 -0.3265  0.3154
  261POPC   CH1 3481   4.936   7.342   8.099  0.0504  0.0507 -0.5130
  261POPC   PH2 3482   5.274   7.093   8.035  0.3386 -0.1579  0.1655
  261POPC   GL3 3483   5.509   7.146   8.260  0.2600  0.2735  0.3159
  261POPC   E14 3484   5.640   7.428   8.266  0.2228 -0.0866  0.1232
  261POPC   E25 3485   5.496   6.982   8.613 -0.0811  0.0820  0.0254
  261POPC   S16 3486   5.526   7.519   8.576 -0.2649  0.0132  0.1676
  261POPC   S17 3487   5.580   7.116   8.958  0.1722  0.3412 -0.1365
  261POPC   SD8 3488   5.418   7.615   8.858  0.4509 -0.2851 -0.1398
  261POPC   SD9 3489   5.798   7.056   9.209 -0.1646 -0.2645 -0.1123
  261POPC  SD10 3490   5.392   7.482   9.170  0.0217 -0.2563  0.0052
  261POPC  SD11 3491   6.003   7.140   9.518  0.1780  0.1888  0.2017
  261POPC  SM12 3492   5.430   7.297   9.458 -0.1043  0.1266  0.2259
  261POPC  SM13 3493   6.242   7.101   9.752 -0.1328  0.1732  0.0384
  261POPC  SM14 3494   5.410   7.084   9.716  0.2880 -0.2501  0.1772
  261POPC  SM15 3495   6.233   7.025   9.841  0.1476 -0.1240 -0.1840
  262POPC   CH1 3496   6.477   3.027   8.016  0.1261  0.2548  0.0817
  262POPC   PH2 3497   6.080   2.947   8.236 -0.1339  0.0882 -0.0753
  262POPC   GL3 3498   5.955   2.783   8.517  0.3658  0.4155  0.0271
  262POPC   E14 3499   5.884   2.455   8.467 -0.3111 -0.0539  0.1008
  262POPC   E25 3500   6.151   2.792   8.834  0.0164 -0.3274  0.0951
  262POPC   S16 3501   6.019   2.237   8.741  0.0111  0.3446 -0.2237
  262POPC   S17 3502   6.102   2.557   9.153 -0.1314  0.1332  0.0051
  262POPC   SD8 3503   6.273   2.103   8.913  0.6901 -0.4143 -0.4016
  262POPC   SD9 3504   5.965   2.284   9.349 -0.2689  0.0319  0.3921
  262POPC  SD10 3505   6.373   1.967   9.207  0.0410 -0.1493  0.3340
  262POPC  SD11 3506   5.951   2.227   9.681  0.0496  0.1035  0.1839
  262POPC  SM12 3507   6.256   1.861   9.480  0.1375  0.1512 -0.0980
  262POPC  SM13 3508   5.942   2.021   9.979 -0.2384 -0.2762  0.0920
  262POPC  SM14 3509   6.056   1.709   9.719 -0.2302  0.4506 -0.3886
  262POPC  SM15 3510   5.906   1.968  10.085  0.0668  0.2019  0.1716
  263POPC   CH1 3511   4.742   1.678   8.339  0.0273 -0.0596  0.1145
  263POPC   PH2 3512   4.650   1.354   8.559 -0.2882  0.2080 -0.3406
  263POPC   GL3 3513   4.382   1.388   8.800  0.2619  0.1960 -0.2748
  263POPC   E14 3514   4.192   1.154   8.921  0.2415  0.0084  0.1533
  263POPC   E25 3515   4.339   1.753   8.781  0.3160  0.0832  0.2094
  263POPC   S16 3516   4.013   0.770   8.970 -0.4326 -0.5320  0.0756
  263POPC   S17 3517   4.332   1.844   9.181  0.0202  0.1516 -0.0746
  263POPC   SD8 3518   3.858   0.498   9.071  0.1450  0.0392 -0.0579
  263POPC   SD9 3519   4.199   2.058   9.420 -0.1888 -0.0347 -0.0838
  263POPC  SD10 3520   3.931   0.190   9.186  0.0769 -0.0320 -0.0413
  263POPC  SD11 3521   4.037   2.105   9.700  0.0263  0.1408 -0.0451
  263POPC  SM12 3522   3.812  -0.024   9.403  0.3059 -0.0706 -0.0519
  263POPC  SM13 3523   3.970   2.086  10.064 -0.0074 -0.0648 -0.2439
  263POPC  SM14 3524   3.875  -0.141   9.737 -0.1152 -0.2496 -0.3403
  263POPC  SM15 3525   3.981   2.066  10.134 -0.1238 -0.1390 -0.3845
  264POPC   CH1 3526   3.085   1.249   8.156  0.0107  0.0228 -0.1111
  264POPC   PH2 3527   3.374   0.902   8.220  0.0021 -0.1744  0.1672
  264POPC   GL3 3528   3.412   0.744   8.528 -0.1600 -0.1889 -0.3519
  264POPC   E14 3529   3.630   0.882   8.757 -0.2678 -0.0804  0.4716
  264POPC   E25 3530   3.089   0.697   8.712 -0.1936 -0.0206  0.1544
  264POPC   S16 3531   3.568   0.875   9.198  0.0582  0.0115  0.2572
  264POPC   S17 3532   3.075   0.522   9.030  0.1527  0.1239  0.0372
  264POPC   SD8 3533   3.307   0.760   9.389 -0.2822  0.1823  0.5126
  264POPC   SD9 3534   3.023   0.239   9.245  0.0374  0.1548  0.0954
  264POPC  SD10 3535   3.213   0.675   9.686  0.3946  0.2145 -0.0533
  264POPC  SD11 3536   3.156   0.082   9.512 -0.2655  0.2403  0.2600
  264POPC  SM12 3537   3.218   0.890   9.939 -0.1504  0.1963 -0.4102
  264POPC  SM13 3538   3.134   0.089   9.832 -0.0742 -0.1427  0.3562
  264POPC  SM14 3539   3.265   1.085  10.231 -0.0670 -0.3107 -0.0419
  264POPC  SM15 3540   3.126   0.051   9.894  0.4511  0.0519 -0.1462
  265POPC   CH1 3541   8.774   8.056   7.885 -0.0446  0.3794  0.2079
  265POPC   PH2 3542   8.609   7.957   8.260  0.1732 -0.0019 -0.0776
  265POPC   GL3 3543   8.699   7.915   8.568 -0.3641 -0.2680 -0.0149
  265POPC   E14 3544   8.814   7.621   8.559 -0.1806  0.1274 -0.2538
  265POPC   E25 3545   8.937   8.052   8.786  0.0723  0.0990  0.0339
  265POPC   S16 3546   8.888   7.496   8.889  0.1074  0.1070 -0.0017
  265POPC   S17 3547   8.932   8.207   9.174  0.0759  0.0555 -0.0677
  265POPC   SD8 3548   8.941   7.701   9.127  0.6140 -0.2369 -0.1105
  265POPC   SD9 3549   9.053   8.497   9.280 -0.1106  0.3855 -0.1488
  265POPC  SD10 3550   8.779   7.843   9.406 -0.0399  0.2735  0.3497
  265POPC  SD11 3551   8.971   8.534   9.584 -0.1270  0.1999 -0.1238
  265POPC  SM12 3552   8.522   7.808   9.648 -0.1789 -0.0208  0.1599
  265POPC  SM13 3553   8.839   8.578   9.880  0.1537 -0.6330  0.1540
  265POPC  SM14 3554   8.440   7.812   9.983  0.1165  0.0568 -0.3091
  265POPC  SM15 3555   8.778   8.532   9.944  0.1371  0.2651 -0.1186
  266POPC   CH1 3556   1.259   0.147   7.998 -0.0587  0.1169 -0.0490
  266POPC   PH2 3557   1.029   0.447   8.172  0.0575 -0.0992  0.1070
  266POPC   GL3 3558   1.114   0.327   8.479 -0.3513 -0.0738 -0.5756
  266POPC   E14 3559   0.956   0.201   8.750  0.3089 -0.0093  0.0835
  266POPC   E25 3560   1.476   0.311   8.504  0.0499 -0.1026  0.1106
  266POPC   S16 3561   0.918   0.125   9.128  0.1473  0.0273  0.2568
  266POPC   S17 3562   1.556   0.195   8.859  0.1306  0.0116 -0.1778
  266POPC   SD8 3563   0.830  -0.081   9.384  0.2727 -0.0894 -0.1713
  266POPC   SD9 3564   1.527   0.087   9.208 -0.1735 -0.1011 -0.3659
  266POPC  SD10 3565   0.731  -0.157   9.664 -0.0921 -0.3742 -0.2262
  266POPC  SD11 3566   1.649   0.097   9.543 -0.1187  0.0597 -0.0372
  266POPC  SM12 3567   0.857  -0.195   9.981  0.0984  0.3528 -0.4111
  266POPC  SM13 3568   1.835   0.208   9.840 -0.2106 -0.1047  0.2964
  266POPC  SM14 3569   1.029   0.013  10.161 -0.0420  0.2565  0.1800
  266POPC  SM15 3570   1.892   0.250   9.903  0.2108 -0.1378 -0.0159
  267POPC   CH1 3571   5.088   9.737   7.874 -0.3056 -0.0448  0.1938
  267POPC   PH2 3572   5.344   9.400   8.094  0.1804 -0.2094  0.1420
  267POPC   GL3 3573   5.509   9.504   8.377  0.0435 -0.0168 -0.2523
  267POPC   E14 3574   5.678   9.793   8.488  0.1635  0.0036  0.0430
  267POPC   E25 3575   5.223   9.333   8.536  0.1303 -0.0793  0.0957
  267POPC   S16 3576   5.749   9.869   8.832 -0.0057 -0.0969 -0.0496
  267POPC   S17 3577   5.134   9.261   8.884  0.1131  0.3677  0.4691
  267POPC   SD8 3578   6.034  10.035   8.929  0.0170 -0.1919 -0.0702
  267POPC   SD9 3579   5.129   9.124   9.170  0.0740 -0.1911  0.4201
  267POPC  SD10 3580   6.191  10.254   9.125 -0.2512 -0.0093 -0.0395
  267POPC  SD11 3581   5.099   9.211   9.484 -0.1972  0.0029  0.4053
  267POPC  SM12 3582   6.280  10.360   9.445  0.1598 -0.1913  0.2447
  267POPC  SM13 3583   4.870   9.350   9.693 -0.3269  0.3056 -0.0234
  267POPC  SM14 3584   6.473  10.526   9.667 -0.2111 -0.0734 -0.0415
  267POPC  SM15 3585   4.773   9.383   9.701 -0.2445 -0.1266 -0.1020
  268POPC   CH1 3586   0.343  15.128   7.823  0.0446  0.0977  0.0844
  268POPC   PH2 3587   0.114  15.438   7.990 -0.1490  0.0123  0.1422
  268POPC   GL3 3588   0.095  15.627   8.286  0.1938 -0.0426  0.0974
  268POPC   E14 3589  -0.237  15.602   8.349  0.0932 -0.0445 -0.1372
  268POPC   E25 3590   0.368  15.800   8.497 -0.1168  0.2943  0.0698
  268POPC   S16 3591  -0.523  15.719   8.648  0.5733  0.3466  0.3943
  268POPC   S17 3592   0.344  15.814   8.945 -0.1217  0.2407  0.0713
  268POPC   SD8 3593  -0.667  15.689   8.945 -0.2540  0.4256 -0.2005
  268POPC   SD9 3594   0.485  15.599   9.179  0.1016 -0.2866  0.2055
  268POPC  SD10 3595  -0.635  15.802   9.255  0.0232 -0.4406 -0.0019
  268POPC  SD11 3596   0.579  15.533   9.503 -0.1062  0.0918 -0.0295
  268POPC  SM12 3597  -0.421  15.882   9.518  0.0569  0.2150 -0.2491
  268POPC  SM13 3598   0.557  15.401   9.802  0.0681 -0.0822  0.1409
  268POPC  SM14 3599  -0.341  15.771   9.821 -0.2530  0.4259 -0.2924
  268POPC  SM15 3600   0.493  15.365   9.868  0.1766  0.2557  0.0561
  269POPC   CH1 3601  12.163   6.048   7.519  0.1289 -0.1074  0.0071
  269POPC   PH2 3602  11.889   6.079   7.858 -0.2338  0.1034  0.0292
  269POPC   GL3 3603  11.922   6.160   8.198 -0.3746  0.3027 -0.3856
  269POPC   E14 3604  12.223   6.099   8.280 -0.2228 -0.0605  0.3191
  269POPC   E25 3605  11.674   6.258   8.427 -0.1717 -0.1604  0.2334
  269POPC   S16 3606  12.431   5.908   8.589 -0.0229 -0.1827 -0.4010
  269POPC   S17 3607  11.715   6.329   8.790 -0.2522 -0.1562 -0.0683
  269POPC   SD8 3608  12.627   5.825   8.832 -0.0847 -0.1320  0.1550
  269POPC   SD9 3609  11.891   6.380   9.082  0.3788  0.3384  0.0318
  269POPC  SD10 3610  12.802   5.846   9.134 -0.1781 -0.2642  0.0182
  269POPC  SD11 3611  11.989   6.248   9.399  0.0229 -0.2403 -0.4541
  269POPC  SM12 3612  12.892   5.980   9.443 -0.2365  0.2026 -0.3414
  269POPC  SM13 3613  12.037   6.112   9.694  0.0652 -0.1925 -0.1564
  269POPC  SM14 3614  12.851   6.171   9.723  0.2987 -0.0641  0.1531
  269POPC  SM15 3615  12.021   6.113   9.767  0.2964 -0.0946  0.0648
  270POPC   CH1 3616   9.320   2.719   8.028 -0.0891  0.2616  0.0215
  270POPC   PH2 3617   9.174   2.382   8.261  0.1633  0.0624 -0.0803
  270POPC   GL3 3618   9.232   2.513   8.540  0.0378 -0.1022 -0.0386
  270POPC   E14 3619   9.282   2.831   8.458  0.0853  0.2558 -0.0771
  270POPC   E25 3620   9.405   2.364   8.806 -0.3288  0.0518  0.2098
  270POPC   S16 3621   9.115   3.137   8.760  0.0849  0.0707  0.3196
  270POPC   S17 3622   9.697   2.371   9.089  0.2674  0.1986 -0.3136
  270POPC   SD8 3623   8.956   3.318   8.980  0.2905  0.2384 -0.4808
  270POPC   SD9 3624   9.835   2.182   9.334  0.1165  0.0876 -0.2423
  270POPC  SD10 3625   9.024   3.511   9.236  0.0700  0.0830  0.2200
  270POPC  SD11 3626   9.952   2.189   9.620 -0.2586 -0.3267  0.3395
  270POPC  SM12 3627   9.174   3.621   9.528 -0.2792 -0.1333  0.0223
  270POPC  SM13 3628  10.026   2.319   9.906 -0.0078  0.3112 -0.2049
  270POPC  SM14 3629   9.205   3.470   9.818  0.1730  0.0771 -0.0479
  270POPC  SM15 3630  10.061   2.406   9.931 -0.3345  0.0052 -0.0027
  271POPC   CH1 3631   0.238  13.315  11.826 -0.1150 -0.1301 -0.2081
  271POPC   PH2 3632   0.150  13.750  11.865 -0.1332 -0.0813  0.0524
  271POPC   GL3 3633   0.246  13.960  11.619  0.2101  0.1978  0.1809
  271POPC   E14 3634   0.517  14.126  11.508 -0.0826 -0.1858  0.4811
  271POPC   E25 3635   0.084  13.769  11.328 -0.0060  0.2234  0.0648
  271POPC   S16 3636   0.582  14.159  11.092 -0.2386 -0.0409  0.0802
  271POPC   S17 3637   0.022  13.790  10.941  0.1276 -0.1776 -0.3574
  271POPC   SD8 3638   0.535  14.375  10.837  0.2903  0.1163 -0.0741
  271POPC   SD9 3639   0.098  13.872  10.656  0.2624  0.2134  0.0681
  271POPC  SD10 3640   0.547  14.398  10.516  0.1763  0.0738 -0.1349
  271POPC  SD11 3641   0.273  13.985  10.415  0.0533 -0.0261  0.0964
  271POPC  SM12 3642   0.594  14.392  10.194  0.1269  0.0465 -0.0717
  271POPC  SM13 3643   0.321  13.960  10.082  0.2719 -0.0577 -0.0298
  271POPC  SM14 3644   0.463  14.515   9.900  0.1501 -0.0827  0.0282
  271POPC  SM15 3645   0.313  13.916  10.009 -0.3551  0.1437 -0.2110
  272POPC   CH1 3646   0.834   2.934   8.184  0.0088  0.1038 -0.1981
  272POPC   PH2 3647   0.904   3.301   8.385  0.0906 -0.2203 -0.1748
  272POPC   GL3 3648   0.961   3.313   8.707  0.2856  0.0740 -0.0724
  272POPC   E14 3649   1.222   3.450   8.844  0.0966  0.0429 -0.0834
  272POPC   E25 3650   0.786   3.219   9.016 -0.3123  0.1740  0.0964
  272POPC   S16 3651   1.219   3.383   9.203 -0.2719  0.4763 -0.1910
  272POPC   S17 3652   0.659   3.290   9.370 -0.0250  0.0486  0.0160
  272POPC   SD8 3653   1.034   3.146   9.413  0.2075 -0.3247 -0.2264
  272POPC   SD9 3654   0.416   3.361   9.582 -0.0965 -0.1677  0.0965
  272POPC  SD10 3655   0.894   2.973   9.684  0.3433  0.3201 -0.0103
  272POPC  SD11 3656   0.236   3.245   9.827  0.2140 -0.2312 -0.2945
  272POPC  SM12 3657   0.705   3.011   9.977  0.1788  0.0894  0.2837
  272POPC  SM13 3658   0.241   3.042  10.076  0.1356  0.0432  0.0505
  272POPC  SM14 3659   0.646   3.149  10.276 -0.2311  0.1318  0.1858
  272POPC  SM15 3660   0.280   3.019  10.142 -0.1731 -0.2840 -0.2328
  273POPC   CH1 3661   3.515  10.342   8.257 -0.1078  0.0683  0.0749
  273POPC   PH2 3662   3.778  10.179   7.993 -0.0322  0.2298  0.1111
  273POPC   GL3 3663   4.058  10.056   8.188  0.2176  0.0334 -0.0755
  273POPC   E14 3664   4.363  10.110   8.054  0.2083  0.1738  0.0287
  273POPC   E25 3665   4.158  10.142   8.542  0.0937  0.0763  0.0392
  273POPC   S16 3666   4.735  10.047   8.243  0.2102 -0.1801  0.3090
  273POPC   S17 3667   4.009  10.081   8.957  0.2476 -0.1469  0.1526
  273POPC   SD8 3668   4.797  10.133   8.559  0.3550 -0.1326  0.3607
  273POPC   SD9 3669   3.977   9.820   9.101 -0.0217  0.3574 -0.3205
  273POPC  SD10 3670   4.696  10.183   8.894  0.3366  0.7359 -0.6411
  273POPC  SD11 3671   3.835   9.692   9.375 -0.1217  0.0254 -0.0456
  273POPC  SM12 3672   4.426  10.239   9.097  0.2405 -0.0536  0.2077
  273POPC  SM13 3673   3.675   9.594   9.616  0.0488 -0.3286  0.2878
  273POPC  SM14 3674   4.305  10.247   9.413 -0.0088  0.2794  0.0042
  273POPC  SM15 3675   3.669   9.599   9.677 -0.2129  0.1259 -0.0317
  274POPC   CH1 3676  13.991   9.975   7.823 -0.0945 -0.1886  0.0041
  274POPC   PH2 3677  14.032   9.797   8.221 -0.1188 -0.0500  0.0031
  274POPC   GL3 3678  13.709   9.762   8.356 -0.3757  0.2535 -0.2156
  274POPC   E14 3679  13.517  10.025   8.377 -0.0847  0.1371  0.0069
  274POPC   E25 3680  13.790   9.435   8.514 -0.1217 -0.1278  0.2186
  274POPC   S16 3681  13.613  10.201   8.729  0.0347 -0.2222  0.2251
  274POPC   S17 3682  13.740   9.470   8.885 -0.0118  0.2682  0.1101
  274POPC   SD8 3683  13.670  10.241   9.056  0.0206  0.2142 -0.0214
  274POPC   SD9 3684  13.588   9.246   9.129 -0.1163  0.4513 -0.1645
  274POPC  SD10 3685  13.678  10.075   9.321  0.0824 -0.1049  0.3343
  274POPC  SD11 3686  13.570   9.180   9.431 -0.1530 -0.1461 -0.1742
  274POPC  SM12 3687  13.673   9.810   9.550  0.3811  0.0338  0.0179
  274POPC  SM13 3688  13.570   9.210   9.792 -0.2129  0.0425 -0.1701
  274POPC  SM14 3689  13.708   9.925   9.865  0.1152 -0.2464  0.1273
  274POPC  SM15 3690  13.561   9.278   9.845 -0.1320  0.1627 -0.0915
  275POPC   CH1 3691   7.316   2.361   8.098  0.1465  0.0689  0.0349
  275POPC   PH2 3692   7.401   2.799   8.198  0.1032 -0.2268 -0.1462
  275POPC   GL3 3693   7.542   2.718   8.495 -0.0343 -0.1059 -0.2750
  275POPC   E14 3694   7.699   2.423   8.562 -0.2142 -0.0907  0.0904
  275POPC   E25 3695   7.480   3.068   8.627 -0.0223 -0.0784 -0.0562
  275POPC   S16 3696   7.682   2.344   8.955  0.1001 -0.2757  0.2542
  275POPC   S17 3697   7.548   3.480   8.723  0.1709  0.0410 -0.1956
  275POPC   SD8 3698   7.695   2.490   9.275 -0.2035  0.3304 -0.0675
  275POPC   SD9 3699   7.447   3.718   8.948 -0.1001  0.1972  0.0320
  275POPC  SD10 3700   7.715   2.599   9.599  0.1099 -0.2708 -0.1983
  275POPC  SD11 3701   7.554   3.765   9.267 -0.0637  0.2262 -0.3014
  275POPC  SM12 3702   7.714   2.577   9.932 -0.1757  0.0490 -0.1079
  275POPC  SM13 3703   7.454   3.929   9.535 -0.1276 -0.6083  0.2432
  275POPC  SM14 3704   7.605   2.738  10.200  0.1699  0.0948 -0.0320
  275POPC  SM15 3705   7.379   3.923   9.585  0.0721  0.2792  0.0800
  276POPC   CH1 3706   4.211  12.152   7.701  0.0311  0.0530  0.4856
  276POPC   PH2 3707   4.227  12.039   8.128  0.2256  0.1423  0.0849
  276POPC   GL3 3708   4.457  11.931   8.351  0.3674  0.3845  0.1877
  276POPC   E14 3709   4.750  12.001   8.476 -0.3315 -0.3647  0.0150
  276POPC   E25 3710   4.450  11.644   8.545  0.2014 -0.1205  0.2609
  276POPC   S16 3711   4.881  12.044   8.903  0.0101 -0.0168 -0.5127
  276POPC   S17 3712   4.422  11.591   8.948  0.1511  0.1492  0.1467
  276POPC   SD8 3713   4.973  12.038   9.214  0.0694  0.1259  0.0239
  276POPC   SD9 3714   4.479  11.753   9.234 -0.3176 -0.1118  0.1427
  276POPC  SD10 3715   4.944  11.985   9.538 -0.1945  0.4887  0.1784
  276POPC  SD11 3716   4.546  11.691   9.570 -0.4089  0.4890 -0.0742
  276POPC  SM12 3717   4.652  12.014   9.719  0.1259  0.0134 -0.2040
  276POPC  SM13 3718   4.657  11.567   9.861  0.1127  0.0076 -0.1771
  276POPC  SM14 3719   4.374  12.160   9.837 -0.2893  0.1461 -0.1534
  276POPC  SM15 3720   4.727  11.516   9.934  0.2342  0.1209  0.1487
  277POPC   CH1 3721  10.987  14.052   8.090  0.1873  0.0011  0.3057
  277POPC   PH2 3722  11.180  13.708   8.214  0.0565  0.2205 -0.0233
  277POPC   GL3 3723  11.196  13.716   8.569  0.1331  0.0847  0.3178
  277POPC   E14 3724  11.445  13.833   8.727  0.0401  0.0496 -0.0026
  277POPC   E25 3725  10.923  13.489   8.693  0.2977  0.1236 -0.2350
  277POPC   S16 3726  11.498  13.780   9.125  0.0305  0.2792  0.2087
  277POPC   S17 3727  10.932  13.179   8.924 -0.2100 -0.2472  0.0491
  277POPC   SD8 3728  11.492  13.975   9.384  0.1835  0.4387  0.3319
  277POPC   SD9 3729  10.727  13.181   9.193 -0.1593  0.3338 -0.4869
  277POPC  SD10 3730  11.544  14.009   9.700 -0.0267 -0.0540 -0.0399
  277POPC  SD11 3731  10.731  13.087   9.519  0.0338 -0.0568  0.4263
  277POPC  SM12 3732  11.540  13.816   9.965 -0.1366 -0.2241 -0.2620
  277POPC  SM13 3733  10.799  12.896   9.792  0.1040 -0.4894  0.0512
  277POPC  SM14 3734  11.496  13.903  10.289  0.1881  0.0292  0.3048
  277POPC  SM15 3735  10.888  12.858   9.858  0.1949  0.0610 -0.1774
  278POPC   CH1 3736   3.357   2.342   8.403  0.2062 -0.3808  0.4336
  278POPC   PH2 3737   3.455   2.209   8.799  0.1377  0.0167 -0.1173
  278POPC   GL3 3738   3.560   1.880   8.736 -0.2148 -0.5219 -0.0921
  278POPC   E14 3739   3.815   1.743   8.878  0.0147 -0.1484 -0.0813
  278POPC   E25 3740   3.366   1.592   8.832 -0.1106  0.2171  0.1627
  278POPC   S16 3741   3.803   1.750   9.261  0.1053 -0.3308  0.1600
  278POPC   S17 3742   3.245   1.475   9.224 -0.1344 -0.2289 -0.2075
  278POPC   SD8 3743   3.664   1.722   9.568 -0.0849 -0.2163 -0.1964
  278POPC   SD9 3744   3.353   1.340   9.526  0.2432  0.0261  0.0170
  278POPC  SD10 3745   3.672   1.567   9.851 -0.2073  0.0535 -0.3774
  278POPC  SD11 3746   3.514   1.183   9.773 -0.0696  0.2304 -0.2891
  278POPC  SM12 3747   3.808   1.374  10.122  0.1516 -0.0491 -0.0226
  278POPC  SM13 3748   3.692   0.905   9.868 -0.1514 -0.0345 -0.0902
  278POPC  SM14 3749   4.118   1.184  10.118  0.0446  0.0743  0.0064
  278POPC  SM15 3750   3.731   0.831   9.925  0.0002 -0.4385 -0.2849
  279POPC   CH1 3751   0.044  12.366   7.575  0.0993  0.0217 -0.0869
  279POPC   PH2 3752   0.049  12.637   7.922  0.0632  0.1122  0.0708
  279POPC   GL3 3753   0.057  12.378   8.134 -0.1375  0.1797 -0.3387
  279POPC   E14 3754   0.131  12.047   8.075  0.2433  0.0626 -0.2749
  279POPC   E25 3755  -0.156  12.489   8.377 -0.0786 -0.0996  0.2429
  279POPC   S16 3756   0.093  11.902   8.467  0.3149 -0.3685  0.0158
  279POPC   S17 3757  -0.131  12.694   8.722 -0.1544  0.0664  0.3281
  279POPC   SD8 3758  -0.090  11.668   8.601  0.2897  0.6687 -0.2454
  279POPC   SD9 3759  -0.053  12.811   9.042  0.5077 -0.2098 -0.1628
  279POPC  SD10 3760  -0.090  11.614   8.944 -0.2510 -0.1682  0.0936
  279POPC  SD11 3761  -0.012  12.923   9.368  0.2744 -0.3750  0.6292
  279POPC  SM12 3762   0.003  11.698   9.243  0.1124  0.5089  0.0762
  279POPC  SM13 3763   0.046  12.964   9.716  0.1049  0.2647 -0.2902
  279POPC  SM14 3764   0.159  11.533   9.459  0.1493  0.2991  0.0105
  279POPC  SM15 3765   0.029  13.012   9.837 -0.2751  0.0217  0.2792
  280POPC   CH1 3766   8.960  14.602   7.679  0.3119 -0.1875 -0.1473
  280POPC   PH2 3767   8.874  14.666   8.103 -0.0219 -0.1229 -0.1332
  280POPC   GL3 3768   9.128  14.837   8.243  0.1894 -0.0803  0.1121
  280POPC   E14 3769   9.161  15.135   8.405  0.0084 -0.1328  0.2407
  280POPC   E25 3770   9.305  14.618   8.476 -0.1129  0.0299 -0.2385
  280POPC   S16 3771   8.978  15.240   8.750  0.1905  0.0255  0.1159
  280POPC   S17 3772   9.041  14.350   8.582  0.0227  0.0524 -0.5041
  280POPC   SD8 3773   8.818  15.175   9.038 -0.1753 -0.0696  0.1808
  280POPC   SD9 3774   8.959  14.187   8.868 -0.0555  0.0055  0.0507
  280POPC  SD10 3775   8.927  15.141   9.362  0.0950 -0.0902  0.0031
  280POPC  SD11 3776   9.069  14.049   9.163  0.1322 -0.0526  0.1519
  280POPC  SM12 3777   9.078  15.327   9.605  0.0399  0.1126  0.0476
  280POPC  SM13 3778   8.990  13.937   9.476 -0.2920 -0.4300 -0.0453
  280POPC  SM14 3779   9.003  15.371   9.908 -0.3122  0.1750 -0.2651
  280POPC  SM15 3780   9.020  13.962   9.573  0.2237 -0.1852  0.4292
  281POPC   CH1 3781  14.790  18.549   7.833  0.1028 -0.0354  0.3215
  281POPC   PH2 3782  14.686  18.172   8.007  0.1813 -0.0704 -0.0491
  281POPC   GL3 3783  14.614  18.115   8.334 -0.1108  0.3196 -0.0475
  281POPC   E14 3784  14.457  17.828   8.422 -0.0395  0.1776  0.0686
  281POPC   E25 3785  14.544  18.348   8.570 -0.1683 -0.1544  0.0292
  281POPC   S16 3786  14.451  17.627   8.730  0.1685 -0.0515 -0.2751
  281POPC   S17 3787  14.260  18.159   8.814 -0.0145 -0.4444 -0.4754
  281POPC   SD8 3788  14.246  17.480   8.931  0.2355  0.1483 -0.1160
  281POPC   SD9 3789  14.277  17.965   9.039  0.3775  0.3064 -0.0334
  281POPC  SD10 3790  14.195  17.403   9.259 -0.1467  0.0771 -0.1699
  281POPC  SD11 3791  14.263  17.806   9.332  0.1200  0.0276  0.0221
  281POPC  SM12 3792  14.279  17.328   9.526 -0.1261  0.2197  0.0420
  281POPC  SM13 3793  14.114  17.850   9.658  0.1023  0.4231 -0.1904
  281POPC  SM14 3794  14.283  17.319   9.879  0.1578 -0.0525 -0.1625
  281POPC  SM15 3795  14.113  17.917   9.700 -0.0039  0.0972  0.3992
  282POPC   CH1 3796  12.962   3.878   7.908 -0.0282  0.0681  0.1483
  282POPC   PH2 3797  12.888   4.316   7.742  0.0080  0.0326 -0.1957
  282POPC   GL3 3798  12.777   4.470   8.025 -0.1503  0.2136  0.2801
  282POPC   E14 3799  12.813   4.782   8.146  0.0481 -0.1295  0.4417
  282POPC   E25 3800  12.586   4.360   8.325 -0.1877 -0.0784  0.0112
  282POPC   S16 3801  12.963   4.686   8.495 -0.3098 -0.0145  0.2331
  282POPC   S17 3802  12.564   4.175   8.691  0.0881 -0.2193  0.2914
  282POPC   SD8 3803  12.877   4.500   8.789 -0.1144 -0.1688 -0.1191
  282POPC   SD9 3804  12.652   4.107   8.990 -0.0332 -0.0090  0.2528
  282POPC  SD10 3805  12.962   4.442   9.111  0.5409 -0.5316 -0.0917
  282POPC  SD11 3806  12.511   4.063   9.285  0.2083 -0.0801 -0.1622
  282POPC  SM12 3807  13.105   4.507   9.458 -0.0694 -0.0801  0.0144
  282POPC  SM13 3808  12.590   4.009   9.594  0.1286  0.0542 -0.1533
  282POPC  SM14 3809  13.067   4.627   9.774 -0.0706 -0.0303 -0.2865
  282POPC  SM15 3810  12.660   4.010   9.671 -0.0080 -0.2029 -0.3625
  283POPC   CH1 3811  16.474   7.157   7.828 -0.0639  0.0565  0.0428
  283POPC   PH2 3812  16.689   6.790   7.962 -0.2088 -0.0370  0.1888
  283POPC   GL3 3813  16.776   6.818   8.295  0.1685 -0.0046  0.0688
  283POPC   E14 3814  16.700   7.118   8.446  0.2314  0.0851 -0.1249
  283POPC   E25 3815  16.819   6.485   8.498  0.1041  0.0219 -0.1177
  283POPC   S16 3816  16.755   7.348   8.786 -0.1223 -0.1240  0.0425
  283POPC   S17 3817  16.834   6.464   8.918  0.0334  0.4215 -0.0047
  283POPC   SD8 3818  16.630   7.424   9.116 -0.0997 -0.2991 -0.0938
  283POPC   SD9 3819  16.930   6.449   9.257 -0.3539 -0.5836  0.2258
  283POPC  SD10 3820  16.543   7.379   9.452  0.2069  0.1284  0.1774
  283POPC  SD11 3821  17.195   6.334   9.453 -0.0915  0.0883 -0.3078
  283POPC  SM12 3822  16.483   7.179   9.720  0.1546  0.2394 -0.1631
  283POPC  SM13 3823  17.358   6.151   9.661 -0.5853  0.3769 -0.4663
  283POPC  SM14 3824  16.457   7.130  10.033 -0.0742  0.3639 -0.1710
  283POPC  SM15 3825  17.418   6.115   9.729 -0.2623 -0.0118 -0.0490
  284POPC   CH1 3826   5.382  16.513   8.497  0.0639  0.0787  0.1748
  284POPC   PH2 3827   5.755  16.465   8.356  0.2041 -0.1048 -0.2600
  284POPC   GL3 3828   5.968  16.175   8.396 -0.0519  0.3649  0.1807
  284POPC   E14 3829   6.240  16.047   8.304 -0.0994 -0.1075 -0.0696
  284POPC   E25 3830   5.806  16.073   8.714  0.1556 -0.1288  0.0521
  284POPC   S16 3831   6.569  16.111   8.510  0.0538  0.3876  0.0195
  284POPC   S17 3832   5.520  15.778   8.762 -0.2150 -0.4657 -0.0956
  284POPC   SD8 3833   6.649  16.170   8.837  0.0456  0.1021 -0.2531
  284POPC   SD9 3834   5.378  15.658   9.056  0.1883  0.0535  0.1257
  284POPC  SD10 3835   6.628  16.225   9.163  0.1511 -0.0317  0.3216
  284POPC  SD11 3836   5.294  15.671   9.406 -0.1125  0.0466 -0.5633
  284POPC  SM12 3837   6.509  16.295   9.502  0.2178  0.1729  0.0378
  284POPC  SM13 3838   5.168  15.696   9.723 -0.2354 -0.0125  0.3035
  284POPC  SM14 3839   6.604  16.298   9.837 -0.0296  0.0237  0.0338
  284POPC  SM15 3840   5.139  15.760   9.792  0.3338 -0.2287  0.0839
  285POPE   HH1 3841  17.574  17.925  11.868 -0.2964 -0.0245  0.4565
  285POPE   PH2 3842  17.834  18.056  12.024 -0.1361 -0.0682 -0.1354
  285POPE   GL3 3843  18.026  18.185  11.743 -0.1962 -0.1371  0.2069
  285POPE   E14 3844  18.327  18.090  11.646  0.0678  0.3379  0.0881
  285POPE   E25 3845  17.765  18.339  11.473  0.0312 -0.0310 -0.2110
  285POPE   S16 3846  18.621  18.069  11.389  0.1008 -0.3451 -0.2327
  285POPE   S17 3847  17.406  18.223  11.233 -0.3551 -0.0960  0.1295
  285POPE   SD8 3848  18.703  17.935  11.087 -0.0800  0.0336  0.2886
  285POPE   SD9 3849  17.106  18.158  11.035 -0.5536 -0.0977  0.2297
  285POPE  SD10 3850  18.693  17.934  10.768 -0.1821 -0.2166  0.1261
  285POPE  SD11 3851  16.841  18.165  10.823  0.1180  0.6130 -0.1184
  285POPE  SM12 3852  18.547  18.079  10.500  0.3057 -0.0360 -0.0616
  285POPE  SM13 3853  16.904  18.261  10.490  0.0215  0.1606 -0.0609
  285POPE  SM14 3854  18.367  18.038  10.240  0.2310  0.0289 -0.1453
  285POPE  SM15 3855  16.951  18.330  10.445  0.2244  0.2382  0.0996
  286POPE   HH1 3856  15.850   1.542  12.170  0.0778  0.1530  0.2370
  286POPE   PH2 3857  15.924   1.749  11.920  0.2605  0.0340  0.0727
  286POPE   GL3 3858  15.638   1.815  11.722  0.3128  0.1338 -0.3076
  286POPE   E14 3859  15.344   1.851  11.872  0.0860  0.0140  0.4087
  286POPE   E25 3860  15.613   1.692  11.396 -0.2379  0.1617 -0.0206
  286POPE   S16 3861  15.151   2.048  11.570 -0.0732  0.0709 -0.0612
  286POPE   S17 3862  15.482   1.378  11.146  0.2334  0.2222 -0.2832
  286POPE   SD8 3863  15.187   2.330  11.354 -0.3028 -0.1356 -0.2485
  286POPE   SD9 3864  15.232   1.181  11.038 -0.2173 -0.0770  0.1272
  286POPE  SD10 3865  15.221   2.436  11.064 -0.0575 -0.4631  0.2795
  286POPE  SD11 3866  15.212   1.068  10.733  0.3106  0.5216 -0.2615
  286POPE  SM12 3867  15.282   2.431  10.726 -0.0021  0.1828 -0.2635
  286POPE  SM13 3868  15.345   0.907  10.459  0.0358  0.0411 -0.0683
  286POPE  SM14 3869  15.198   2.484  10.400 -0.2175  0.2529 -0.0542
  286POPE  SM15 3870  15.407   0.823  10.413 -0.0262  0.0514  0.1828
  287POPE   HH1 3871   3.399  17.124  11.913 -0.0641  0.1423 -0.0436
  287POPE   PH2 3872   3.561  16.872  11.832 -0.1530 -0.2495 -0.0751
  287POPE   GL3 3873   3.476  16.605  11.663 -0.1781  0.1053  0.0115
  287POPE   E14 3874   3.162  16.529  11.597  0.1011 -0.1947 -0.0093
  287POPE   E25 3875   3.572  16.318  11.407 -0.0038  0.2216 -0.0355
  287POPE   S16 3876   2.869  16.438  11.316  0.0954 -0.2103 -0.0779
  287POPE   S17 3877   3.508  16.323  10.984 -0.1368  0.4893  0.0753
  287POPE   SD8 3878   2.552  16.338  11.241  0.1959 -0.1245 -0.2312
  287POPE   SD9 3879   3.544  16.586  10.769  0.1251  0.3579  0.0271
  287POPE  SD10 3880   2.327  16.140  11.052  0.2849  0.2015 -0.1109
  287POPE  SD11 3881   3.427  16.625  10.497  0.0786 -0.0904 -0.0134
  287POPE  SM12 3882   2.310  16.208  10.723 -0.1695 -0.0602  0.1190
  287POPE  SM13 3883   3.531  16.609  10.205 -0.0925  0.0922  0.0553
  287POPE  SM14 3884   2.160  16.272  10.448  0.2091  0.0776 -0.1919
  287POPE  SM15 3885   3.592  16.622  10.134 -0.1484 -0.2289  0.2177
  288POPE   HH1 3886  15.031  10.785  11.903  0.0481  0.3069 -0.3031
  288POPE   PH2 3887  15.160  10.494  12.031 -0.1006 -0.1534 -0.0448
  288POPE   GL3 3888  15.338  10.335  11.767  0.1909  0.0145 -0.1207
  288POPE   E14 3889  15.677  10.406  11.708 -0.0700 -0.3016  0.0268
  288POPE   E25 3890  15.040  10.340  11.510 -0.2359 -0.3113  0.0643
  288POPE   S16 3891  15.883  10.451  11.328 -0.0816  0.0757  0.1024
  288POPE   S17 3892  14.900  10.206  11.153 -0.1693  0.0736 -0.1195
  288POPE   SD8 3893  16.000  10.423  11.035  0.2663 -0.2197  0.1838
  288POPE   SD9 3894  14.694  10.153  10.886 -0.1652  0.0208  0.4748
  288POPE  SD10 3895  15.969  10.572  10.740  0.2899  0.1810  0.0132
  288POPE  SD11 3896  14.598  10.253  10.566 -0.2519  0.1980  0.2280
  288POPE  SM12 3897  15.728  10.728  10.556  0.1483  0.2377 -0.0566
  288POPE  SM13 3898  14.393  10.212  10.351  0.0141 -0.4868 -0.2978
  288POPE  SM14 3899  15.416  10.663  10.441  0.0082  0.0086 -0.1484
  288POPE  SM15 3900  14.304  10.131  10.345 -0.0405  0.0305  0.0809
  289POPE   HH1 3901   1.790  12.532  11.639 -0.1429 -0.0866 -0.4296
  289POPE   PH2 3902   1.942  12.244  11.606  0.0316  0.1099 -0.0400
  289POPE   GL3 3903   2.085  12.261  11.304 -0.2344 -0.0294  0.0398
  289POPE   E14 3904   2.239  12.477  11.102  0.0401 -0.1675 -0.0073
  289POPE   E25 3905   2.172  11.928  11.276  0.1122 -0.0374  0.1146
  289POPE   S16 3906   2.317  12.686  10.738  0.4643  0.0492  0.0103
  289POPE   S17 3907   2.465  11.953  10.997 -0.3823  0.0851 -0.1891
  289POPE   SD8 3908   2.369  12.800  10.434 -0.2478  0.0950 -0.1583
  289POPE   SD9 3909   2.503  12.106  10.703  0.3310 -0.0908 -0.1163
  289POPE  SD10 3910   2.246  12.979  10.177  0.1836  0.0904  0.0016
  289POPE  SD11 3911   2.549  12.060  10.362 -0.3192  0.0244 -0.2769
  289POPE  SM12 3912   2.199  13.287  10.144 -0.0509  0.0515  0.0272
  289POPE  SM13 3913   2.700  11.947  10.085 -0.0967  0.0950 -0.4007
  289POPE  SM14 3914   2.004  13.445   9.862  0.0073 -0.2777 -0.2604
  289POPE  SM15 3915   2.714  11.947  10.028  0.4793 -0.2674  0.0288
  290POPE   HH1 3916   1.414   8.114  12.120 -0.0304 -0.5096  0.0451
  290POPE   PH2 3917   1.532   8.309  11.898  0.3283 -0.1478 -0.0876
  290POPE   GL3 3918   1.816   8.205  11.747  0.0130 -0.2502  0.0191
  290POPE   E14 3919   2.024   7.965  11.840 -0.1492 -0.3983  0.0598
  290POPE   E25 3920   2.011   8.428  11.545  0.0715  0.3878  0.0297
  290POPE   S16 3921   1.910   7.643  11.615 -0.0890  0.0448  0.3468
  290POPE   S17 3922   1.941   8.732  11.300 -0.0307  0.5295 -0.3566
  290POPE   SD8 3923   2.055   7.469  11.378  0.0641  0.0492  0.2478
  290POPE   SD9 3924   1.781   8.824  10.988  0.0956  0.1867 -0.0305
  290POPE  SD10 3925   2.105   7.412  11.069  0.4314 -0.1062 -0.4085
  290POPE  SD11 3926   1.571   8.831  10.750  0.3887  0.1051  0.2192
  290POPE  SM12 3927   2.019   7.532  10.789 -0.4431 -0.0658 -0.2151
  290POPE  SM13 3928   1.507   8.833  10.429  0.3033 -0.7895 -0.0404
  290POPE  SM14 3929   2.113   7.697  10.535  0.4317  0.0477 -0.1827
  290POPE  SM15 3930   1.476   8.932  10.370  0.1938  0.0122 -0.4068
  291POPE   HH1 3931  14.829  10.092  11.983  0.1572  0.1289  0.1694
  291POPE   PH2 3932  15.113  10.032  11.842  0.0368 -0.1431 -0.1670
  291POPE   GL3 3933  15.185   9.692  11.792 -0.1942 -0.3969 -0.1538
  291POPE   E14 3934  14.965   9.484  11.710 -0.0561 -0.0177 -0.0710
  291POPE   E25 3935  15.307   9.645  11.427 -0.0241  0.3124 -0.0199
  291POPE   S16 3936  14.846   9.408  11.378 -0.5622 -0.0893 -0.2180
  291POPE   S17 3937  15.420   9.457  11.099  0.0407 -0.0244 -0.0870
  291POPE   SD8 3938  14.870   9.257  11.056 -0.3145 -0.0254 -0.5558
  291POPE   SD9 3939  15.610   9.438  10.842  0.0033 -0.0753  0.1972
  291POPE  SD10 3940  14.807   9.212  10.726 -0.1210  0.1343 -0.2975
  291POPE  SD11 3941  15.758   9.586  10.597 -0.2941 -0.1640  0.1249
  291POPE  SM12 3942  14.612   9.278  10.469 -0.1062  0.2508  0.0520
  291POPE  SM13 3943  15.731   9.519  10.271 -0.2064  0.1234  0.1042
  291POPE  SM14 3944  14.700   9.454  10.160  0.0669 -0.1091  0.0057
  291POPE  SM15 3945  15.739   9.475  10.186 -0.1839  0.4400 -0.1199
  292POPE   HH1 3946  12.471   7.623  12.238  0.0843 -0.3553  0.3415
  292POPE   PH2 3947  12.782   7.614  12.101 -0.1503 -0.0134  0.1566
  292POPE   GL3 3948  12.675   7.628  11.747  0.2205 -0.1362  0.0012
  292POPE   E14 3949  12.888   7.624  11.486 -0.1232  0.2535 -0.0534
  292POPE   E25 3950  12.499   7.421  11.563 -0.0866  0.2653  0.0699
  292POPE   S16 3951  12.804   7.784  11.087  0.4063  0.0519 -0.1410
  292POPE   S17 3952  12.471   7.298  11.158 -0.1419  0.0639  0.0972
  292POPE   SD8 3953  12.709   7.834  10.744  0.1850 -0.1997 -0.2743
  292POPE   SD9 3954  12.578   7.312  10.830 -0.0935  0.1642 -0.2132
  292POPE  SD10 3955  12.858   7.859  10.469 -0.1251 -0.0666  0.1925
  292POPE  SD11 3956  12.497   7.421  10.549 -0.2880 -0.0463  0.2626
  292POPE  SM12 3957  13.130   7.989  10.332 -0.1068  0.0193  0.1199
  292POPE  SM13 3958  12.471   7.628  10.313  0.0366 -0.0916 -0.1256
  292POPE  SM14 3959  13.329   7.981  10.070  0.1869  0.3130  0.2706
  292POPE  SM15 3960  12.522   7.644  10.219  0.1305 -0.2771 -0.2243
  293POPE   HH1 3961  10.618   8.901  11.620 -0.1921  0.0301 -0.0564
  293POPE   PH2 3962  10.370   9.077  11.755 -0.1951  0.1215  0.1497
  293POPE   GL3 3963  10.334   9.315  11.503  0.3321  0.1429 -0.2728
  293POPE   E14 3964  10.600   9.253  11.289  0.0814  0.0114 -0.3613
  293POPE   E25 3965  10.074   9.548  11.420  0.2251 -0.2211  0.1569
  293POPE   S16 3966  10.627   9.172  10.865  0.2235 -0.3586 -0.2134
  293POPE   S17 3967   9.773   9.473  11.143 -0.3334 -0.0816  0.0284
  293POPE   SD8 3968  10.835   9.205  10.587  0.2289  0.3239  0.4897
  293POPE   SD9 3969   9.508   9.392  11.007  0.3178  0.0202 -0.1219
  293POPE  SD10 3970  10.923   9.220  10.269  0.4768  0.0372 -0.3845
  293POPE  SD11 3971   9.236   9.264  10.806 -0.0196  0.0025  0.2024
  293POPE  SM12 3972  10.866   9.268   9.924 -0.0391 -0.3922  0.3419
  293POPE  SM13 3973   8.953   9.155  10.634 -0.0563 -0.2174  0.1846
  293POPE  SM14 3974  10.768   9.272   9.597  0.0706  0.1993  0.1519
  293POPE  SM15 3975   8.949   9.101  10.561  0.3544 -0.3967 -0.0941
  294POPE   HH1 3976   7.239   8.692  11.901 -0.2020 -0.0393  0.3149
  294POPE   PH2 3977   7.351   9.008  11.913 -0.1751  0.1078  0.2331
  294POPE   GL3 3978   7.440   9.019  11.571 -0.3370  0.1888  0.1200
  294POPE   E14 3979   7.660   8.859  11.432  0.0433 -0.1242  0.3103
  294POPE   E25 3980   7.262   9.300  11.406 -0.0145 -0.0090 -0.1236
  294POPE   S16 3981   7.558   9.036  11.168  0.1820 -0.0271  0.1963
  294POPE   S17 3982   7.292   9.628  11.116 -0.1352 -0.1415  0.1040
  294POPE   SD8 3983   7.580   9.301  10.970  0.2043 -0.0082  0.0158
  294POPE   SD9 3984   7.354   9.826  10.814 -0.1232 -0.2129  0.0077
  294POPE  SD10 3985   7.499   9.452  10.674 -0.1247  0.1278  0.3926
  294POPE  SD11 3986   7.309  10.027  10.528  0.2466  0.1942  0.0559
  294POPE  SM12 3987   7.392   9.439  10.332  0.1638 -0.1059 -0.0436
  294POPE  SM13 3988   7.310  10.014  10.189  0.1965  0.0032  0.1086
  294POPE  SM14 3989   7.133   9.608  10.136 -0.0540  0.0557 -0.5997
  294POPE  SM15 3990   7.272  10.012  10.082  0.0965 -0.1312 -0.2123
  295POPE   HH1 3991  13.842  14.604  11.761 -0.4429  0.3131 -0.0297
  295POPE   PH2 3992  14.069  14.570  11.983 -0.0860  0.0235  0.0061
  295POPE   GL3 3993  14.179  14.330  11.760  0.1058 -0.4376 -0.0309
  295POPE   E14 3994  14.054  14.360  11.466  0.2266 -0.0367 -0.1218
  295POPE   E25 3995  14.545  14.338  11.658 -0.0024 -0.2361  0.1356
  295POPE   S16 3996  14.246  14.170  11.155 -0.2364 -0.3837  0.0815
  295POPE   S17 3997  14.668  14.417  11.314  0.1918 -0.2615 -0.1390
  295POPE   SD8 3998  14.141  14.001  10.906 -0.1614 -0.3352 -0.0564
  295POPE   SD9 3999  14.836  14.373  11.018  0.1461  0.1136  0.2015
  295POPE  SD10 4000  13.981  13.918  10.634 -0.0411  0.1342 -0.2230
  295POPE  SD11 4001  15.003  14.429  10.724  0.0019  0.4541 -0.0615
  295POPE  SM12 4002  13.653  13.849  10.507 -0.1247  0.3405 -0.2387
  295POPE  SM13 4003  15.029  14.496  10.391  0.4283  0.1149  0.4413
  295POPE  SM14 4004  13.524  14.078  10.259  0.2254  0.0380  0.0238
  295POPE  SM15 4005  14.971  14.465  10.321  0.2659  0.3401  0.1193
  296POPE   HH1 4006  15.564   4.005  12.139 -0.2670  0.2598 -0.1805
  296POPE   PH2 4007  15.872   3.995  12.042  0.0117  0.1232  0.0175
  296POPE   GL3 4008  15.929   4.042  11.712  0.0943  0.0717 -0.3014
  296POPE   E14 4009  15.906   4.322  11.550 -0.2137  0.0771  0.1142
  296POPE   E25 4010  16.103   3.775  11.576 -0.1974 -0.1297 -0.0633
  296POPE   S16 4011  16.031   4.709  11.354 -0.5233 -0.0038 -0.1590
  296POPE   S17 4012  16.197   3.453  11.366  0.0153  0.2552 -0.0431
  296POPE   SD8 4013  16.222   4.769  11.059  0.2274 -0.3630 -0.0433
  296POPE   SD9 4014  15.974   3.279  11.222 -0.2402 -0.2941  0.5308
  296POPE  SD10 4015  16.351   4.722  10.753  0.1569 -0.1122  0.1648
  296POPE  SD11 4016  15.998   3.232  10.885  0.1547 -0.2483  0.2616
  296POPE  SM12 4017  16.367   4.454  10.564 -0.3834  0.3942 -0.0986
  296POPE  SM13 4018  16.245   3.200  10.649  0.2636  0.1636 -0.1971
  296POPE  SM14 4019  16.633   4.240  10.639 -0.1135 -0.1715 -0.2243
  296POPE  SM15 4020  16.284   3.229  10.622  0.1762  0.0870 -0.2232
  297POPE   HH1 4021   9.379  11.910  11.601  0.2153  0.0561  0.3382
  297POPE   PH2 4022   9.205  11.639  11.503  0.2459 -0.0549  0.2085
  297POPE   GL3 4023   9.003  11.626  11.240  0.0381  0.4856 -0.2978
  297POPE   E14 4024   8.711  11.522  11.326 -0.0721 -0.0435  0.0648
  297POPE   E25 4025   8.964  11.481  10.913  0.0500  0.2079  0.1060
  297POPE   S16 4026   8.442  11.666  11.135  0.2234 -0.3948  0.4213
  297POPE   S17 4027   9.100  11.241  10.597 -0.1799  0.0629 -0.3744
  297POPE   SD8 4028   8.240  11.558  10.914  0.1556  0.0835 -0.2074
  297POPE   SD9 4029   9.166  10.946  10.441  0.1837  0.1093 -0.0489
  297POPE  SD10 4030   8.205  11.456  10.594 -0.2861 -0.2071 -0.0019
  297POPE  SD11 4031   9.239  10.654  10.302  0.0835 -0.1940  0.1093
  297POPE  SM12 4032   8.335  11.397  10.297 -0.0195 -0.0179 -0.4120
  297POPE  SM13 4033   9.494  10.558  10.208 -0.2680  0.3286 -0.0847
  297POPE  SM14 4034   8.649  11.374  10.188  0.1581 -0.0053 -0.1368
  297POPE  SM15 4035   9.536  10.561  10.172 -0.2123 -0.1167  0.1375
  298POPE   HH1 4036  17.776   8.848  11.771 -0.3821 -0.3088 -0.0182
  298POPE   PH2 4037  17.673   8.565  11.911  0.0203  0.1799  0.1029
  298POPE   GL3 4038  17.444   8.432  11.727  0.1076  0.1795 -0.0193
  298POPE   E14 4039  17.175   8.612  11.644 -0.2302  0.0528 -0.0272
  298POPE   E25 4040  17.523   8.390  11.361 -0.2078 -0.1223  0.0065
  298POPE   S16 4041  17.114   8.674  11.234 -0.0959  0.2817 -0.0579
  298POPE   S17 4042  17.664   8.081  11.115  0.1858  0.3321  0.0050
  298POPE   SD8 4043  17.175   8.491  10.941  0.1305 -0.0158  0.0458
  298POPE   SD9 4044  17.550   7.832  10.903  0.3263 -0.0765 -0.0049
  298POPE  SD10 4045  17.143   8.256  10.757  0.3469 -0.1812  0.0638
  298POPE  SD11 4046  17.636   7.673  10.641 -0.1498  0.0628  0.1829
  298POPE  SM12 4047  17.128   7.973  10.613 -0.5622 -0.1707 -0.2203
  298POPE  SM13 4048  17.791   7.611  10.393  0.1582  0.0690  0.1402
  298POPE  SM14 4049  16.983   7.757  10.417 -0.0383  0.1122 -0.0181
  298POPE  SM15 4050  17.846   7.597  10.359 -0.0623  0.1116 -0.3123
  299POPE   HH1 4051   4.851  16.750  11.882 -0.0288 -0.1876  0.1965
  299POPE   PH2 4052   5.177  16.725  11.782  0.0532  0.1068  0.0738
  299POPE   GL3 4053   5.226  16.887  11.487 -0.0366 -0.0823 -0.1476
  299POPE   E14 4054   5.460  17.093  11.392  0.1738 -0.2779  0.2291
  299POPE   E25 4055   4.891  16.873  11.399  0.0969 -0.2333  0.0786
  299POPE   S16 4056   5.640  17.048  11.056  0.1259 -0.3385 -0.3317
  299POPE   S17 4057   4.792  16.813  11.011 -0.1364  0.4547 -0.2953
  299POPE   SD8 4058   5.670  17.259  10.771  0.2571  0.2180  0.1234
  299POPE   SD9 4059   4.648  16.894  10.727  0.2838 -0.0679 -0.1076
  299POPE  SD10 4060   5.773  17.170  10.470  0.4187 -0.2179 -0.4583
  299POPE  SD11 4061   4.670  17.165  10.533  0.1556  0.2961 -0.4579
  299POPE  SM12 4062   5.910  16.860  10.417 -0.1925 -0.1243 -0.0867
  299POPE  SM13 4063   4.526  17.262  10.241 -0.1760  0.1945 -0.1839
  299POPE  SM14 4064   5.740  16.571  10.556 -0.2337  0.3594  0.2987
  299POPE  SM15 4065   4.462  17.273  10.193 -0.3952  0.0072  0.3013
  300POPE   HH1 4066  13.951   7.824  12.033 -0.0190 -0.3653 -0.0076
  300POPE   PH2 4067  13.892   8.116  11.906  0.1254 -0.0244  0.2230
  300POPE   GL3 4068  13.620   8.009  11.731 -0.1640 -0.1854 -0.1374
  300POPE   E14 4069  13.668   7.797  11.474  0.0099 -0.3929 -0.0045
  300POPE   E25 4070  13.550   8.288  11.503 -0.0187  0.2081 -0.2006
  300POPE   S16 4071  13.773   7.857  11.102  0.1858 -0.2329 -0.2335
  300POPE   S17 4072  13.488   8.296  11.071 -0.1503 -0.1925  0.1704
  300POPE   SD8 4073  13.825   7.653  10.845 -0.4108  0.1085  0.0408
  300POPE   SD9 4074  13.378   8.467  10.778  0.1804  0.2327 -0.3781
  300POPE  SD10 4075  13.973   7.447  10.671  0.2209  0.1524 -0.0299
  300POPE  SD11 4076  13.332   8.548  10.458 -0.1110 -0.1049  0.1153
  300POPE  SM12 4077  14.243   7.355  10.511 -0.2368  0.2983  0.3337
  300POPE  SM13 4078  13.438   8.485  10.136 -0.1862  0.0940  0.1252
  300POPE  SM14 4079  14.370   7.124  10.280 -0.0450  0.0248  0.0551
  300POPE  SM15 4080  13.408   8.485  10.054 -0.3124  0.1770 -0.1186
  301POPE   HH1 4081  15.041   1.125  11.946  0.3126 -0.0640  0.0546
  301POPE   PH2 4082  14.712   1.277  12.003 -0.0870  0.1489 -0.1858
  301POPE   GL3 4083  14.495   1.463  11.786 -0.5867  0.0320  0.2061
  301POPE   E14 4084  14.318   1.668  11.955  0.1171  0.2184  0.1159
  301POPE   E25 4085  14.711   1.764  11.723  0.0345  0.0931  0.2494
  301POPE   S16 4086  14.134   2.006  11.792 -0.1112  0.0228  0.3858
  301POPE   S17 4087  14.734   2.018  11.363 -0.3828  0.1110 -0.0426
  301POPE   SD8 4088  14.296   2.165  11.524 -0.1981  0.3279  0.1677
  301POPE   SD9 4089  14.794   2.191  11.098  0.2624  0.1513 -0.2600
  301POPE  SD10 4090  14.323   2.238  11.208 -0.2312 -0.1259  0.1036
  301POPE  SD11 4091  14.717   2.475  10.910 -0.1365 -0.2014 -0.1300
  301POPE  SM12 4092  14.197   2.165  10.901  0.0382  0.1485 -0.2197
  301POPE  SM13 4093  14.701   2.596  10.589 -0.0574  0.3176  0.0039
  301POPE  SM14 4094  14.283   2.375  10.615  0.3914  0.1596 -0.2062
  301POPE  SM15 4095  14.749   2.648  10.518  0.1712  0.2087 -0.0587
  302POPE   HH1 4096   5.262   6.512  11.832 -0.2375  0.3572 -0.0768
  302POPE   PH2 4097   5.566   6.607  11.914 -0.2811 -0.1413  0.2990
  302POPE   GL3 4098   5.778   6.447  11.677  0.2031 -0.2577 -0.3258
  302POPE   E14 4099   6.060   6.312  11.757  0.1722 -0.3683 -0.3098
  302POPE   E25 4100   5.669   6.525  11.340 -0.0919  0.0175 -0.1919
  302POPE   S16 4101   6.266   6.242  11.399  0.1310 -0.0828  0.1950
  302POPE   S17 4102   5.837   6.486  11.018 -0.2296  0.2346 -0.2295
  302POPE   SD8 4103   6.466   6.333  11.090  0.0347 -0.0505 -0.3243
  302POPE   SD9 4104   6.025   6.566  10.792  0.3223  0.1730  0.1283
  302POPE  SD10 4105   6.480   6.311  10.750 -0.1125 -0.0193 -0.4193
  302POPE  SD11 4106   6.056   6.796  10.542  0.0956  0.2996 -0.1800
  302POPE  SM12 4107   6.383   6.306  10.420 -0.3096 -0.2035 -0.2866
  302POPE  SM13 4108   6.013   6.801  10.217 -0.3345  0.4610 -0.0898
  302POPE  SM14 4109   6.192   6.293  10.146 -0.0202 -0.0839  0.2873
  302POPE  SM15 4110   5.981   6.752  10.158  0.2026 -0.2584  0.0804
  303POPE   HH1 4111  -0.007  16.508  11.757  0.0958  0.1961 -0.1015
  303POPE   PH2 4112   0.320  16.552  11.771  0.1382  0.1129 -0.0041
  303POPE   GL3 4113   0.471  16.587  11.462  0.4146 -0.2243 -0.3794
  303POPE   E14 4114   0.447  16.370  11.217  0.0358 -0.1175  0.0997
  303POPE   E25 4115   0.750  16.809  11.372 -0.1925 -0.0180  0.0489
  303POPE   S16 4116   0.495  16.068  10.964 -0.0953  0.1350 -0.2168
  303POPE   S17 4117   0.915  16.888  11.069  0.1253 -0.4096  0.0610
  303POPE   SD8 4118   0.184  16.013  10.890 -0.0774 -0.2186  0.4726
  303POPE   SD9 4119   1.061  17.025  10.796  0.3553 -0.0643 -0.1824
  303POPE  SD10 4120  -0.052  15.890  10.693  0.2330 -0.4043  0.0298
  303POPE  SD11 4121   1.247  17.045  10.493  0.0120  0.0343 -0.0959
  303POPE  SM12 4122  -0.058  15.864  10.354  0.0225 -0.0372  0.2081
  303POPE  SM13 4123   1.367  16.942  10.181  0.1230 -0.0617 -0.2366
  303POPE  SM14 4124   0.211  15.789  10.134 -0.0623 -0.1275 -0.1940
  303POPE  SM15 4125   1.325  16.942  10.091 -0.3077  0.2709  0.1800
  304POPE   HH1 4126   4.506   8.640  12.122  0.0217 -0.2449 -0.2151
  304POPE   PH2 4127   4.805   8.769  12.010  0.2426 -0.0353  0.0842
  304POPE   GL3 4128   4.961   8.583  11.781  0.2588 -0.2466 -0.1516
  304POPE   E14 4129   4.808   8.306  11.748 -0.0145  0.1205 -0.1968
  304POPE   E25 4130   5.045   8.701  11.449  0.3523  0.2560  0.1091
  304POPE   S16 4131   4.650   8.306  11.334 -0.0761  0.3006 -0.0494
  304POPE   S17 4132   4.983   8.614  11.073 -0.1036 -0.5840 -0.0093
  304POPE   SD8 4133   4.665   8.153  11.049 -0.2014 -0.3845  0.0508
  304POPE   SD9 4134   4.733   8.577  10.830 -0.0563 -0.3466 -0.1072
  304POPE  SD10 4135   4.640   8.135  10.740  0.2611  0.1181 -0.0350
  304POPE  SD11 4136   4.641   8.690  10.521 -0.1122 -0.0118 -0.1421
  304POPE  SM12 4137   4.743   8.266  10.420  0.2804 -0.1972 -0.2147
  304POPE  SM13 4138   4.580   8.617  10.226  0.2634  0.2068  0.0625
  304POPE  SM14 4139   5.011   8.177  10.171 -0.2007 -0.1741  0.1651
  304POPE  SM15 4140   4.652   8.573  10.160 -0.1446  0.2205  0.3529
  305POPE   HH1 4141   5.169  16.311  11.712  0.2796  0.1693 -0.3078
  305POPE   PH2 4142   4.855  16.234  11.703  0.0044  0.0350  0.1244
  305POPE   GL3 4143   4.758  16.337  11.389 -0.2575 -0.1780  0.0084
  305POPE   E14 4144   4.787  16.146  11.111  0.1245 -0.1579 -0.4518
  305POPE   E25 4145   5.065  16.467  11.217  0.1863  0.1120 -0.0200
  305POPE   S16 4146   4.775  15.873  10.789 -0.5280 -0.3148  0.0591
  305POPE   S17 4147   5.030  16.486  10.830 -0.2295  0.2278 -0.2209
  305POPE   SD8 4148   4.660  15.601  10.670 -0.2472  0.0636  0.1803
  305POPE   SD9 4149   4.810  16.542  10.526  0.0954 -0.4115  0.2102
  305POPE  SD10 4150   4.462  15.437  10.446 -0.1108 -0.3338 -0.1118
  305POPE  SD11 4151   4.667  16.729  10.280  0.4272 -0.2274  0.1638
  305POPE  SM12 4152   4.373  15.334  10.150 -0.0832  0.3826  0.0919
  305POPE  SM13 4153   4.659  16.807   9.951  0.0965  0.2741  0.3609
  305POPE  SM14 4154   4.250  15.254   9.851  0.2577  0.3171 -0.0844
  305POPE  SM15 4155   4.692  16.832   9.868 -0.2851 -0.1172  0.0890
  306POPE   HH1 4156   2.916  13.392  11.927  0.0369  0.1614  0.3625
  306POPE   PH2 4157   2.613  13.399  11.814  0.1253 -0.1335 -0.0134
  306POPE   GL3 4158   2.539  13.672  11.576  0.0115 -0.1373 -0.2096
  306POPE   E14 4159   2.736  13.900  11.470  0.1109 -0.1574 -0.0759
  306POPE   E25 4160   2.390  13.691  11.253  0.1574  0.0080  0.0978
  306POPE   S16 4161   2.882  13.877  11.052 -0.3643 -0.3095  0.2331
  306POPE   S17 4162   2.429  13.638  10.856 -0.0138 -0.2274  0.0698
  306POPE   SD8 4163   3.105  14.038  10.834  0.1263 -0.2984 -0.1917
  306POPE   SD9 4164   2.668  13.742  10.623  0.2364 -0.1232 -0.3127
  306POPE  SD10 4165   3.394  14.072  10.667 -0.1389  0.3962  0.4479
  306POPE  SD11 4166   2.961  13.851  10.491  0.0126 -0.3584 -0.2092
  306POPE  SM12 4167   3.629  14.013  10.387 -0.0324 -0.1579 -0.1934
  306POPE  SM13 4168   3.159  13.971  10.233 -0.0176 -0.1246 -0.0384
  306POPE  SM14 4169   3.598  14.140  10.062  0.0803 -0.0053 -0.1535
  306POPE  SM15 4170   3.163  13.971  10.134 -0.5364 -0.3693 -0.0529
  307POPE   HH1 4171  12.473  13.398  11.780 -0.0603 -0.1385 -0.0947
  307POPE   PH2 4172  12.377  13.391  11.453 -0.1110 -0.0767 -0.1820
  307POPE   GL3 4173  12.379  13.084  11.335  0.2174 -0.0820  0.1738
  307POPE   E14 4174  12.541  12.805  11.302 -0.0988  0.0450 -0.0233
  307POPE   E25 4175  12.230  13.240  11.061  0.1469  0.0332 -0.0308
  307POPE   S16 4176  12.529  12.558  10.964  0.0130 -0.2098 -0.1943
  307POPE   S17 4177  12.045  13.158  10.702  0.1076  0.2140  0.3936
  307POPE   SD8 4178  12.520  12.489  10.646  0.0427  0.2682 -0.1010
  307POPE   SD9 4179  11.742  13.056  10.592  0.4276 -0.1610 -0.4499
  307POPE  SD10 4180  12.377  12.309  10.434 -0.3761  0.1995  0.0563
  307POPE  SD11 4181  11.489  12.922  10.472 -0.0355  0.4444  0.4449
  307POPE  SM12 4182  12.231  12.217  10.132  0.5280  0.1369 -0.0092
  307POPE  SM13 4183  11.195  12.868  10.276  0.0063 -0.2304 -0.2198
  307POPE  SM14 4184  12.115  11.915  10.054 -0.1328 -0.2090  0.0813
  307POPE  SM15 4185  11.137  12.837  10.261  0.2893  0.1598 -0.2958
  308POPE   HH1 4186   2.904   4.773  12.174 -0.0691 -0.1522  0.0319
  308POPE   PH2 4187   2.591   4.797  12.090 -0.2084 -0.2352  0.0115
  308POPE   GL3 4188   2.523   4.509  11.941  0.1408 -0.1230  0.1860
  308POPE   E14 4189   2.229   4.364  12.038  0.1314  0.2062 -0.1378
  308POPE   E25 4190   2.521   4.519  11.576  0.2017 -0.1492 -0.2200
  308POPE   S16 4191   1.975   4.284  11.719 -0.0273  0.2295  0.3494
  308POPE   S17 4192   2.824   4.592  11.274  0.3034  0.1425 -0.1234
  308POPE   SD8 4193   1.991   4.212  11.375 -0.2766 -0.2020 -0.5366
  308POPE   SD9 4194   3.081   4.488  11.059 -0.4199 -0.0658  0.1313
  308POPE  SD10 4195   2.076   4.283  11.077  0.2803  0.2262 -0.1002
  308POPE  SD11 4196   3.211   4.213  10.928 -0.0482  0.2171  0.4900
  308POPE  SM12 4197   2.146   4.485  10.854 -0.0168 -0.0360  0.1226
  308POPE  SM13 4198   3.369   4.002  10.723  0.0149 -0.1978  0.3356
  308POPE  SM14 4199   2.182   4.477  10.498 -0.1935 -0.0847 -0.2528
  308POPE  SM15 4200   3.375   4.025  10.625 -0.4004  0.1032  0.1128
  309POPE   HH1 4201   6.668   4.336  11.984 -0.1307 -0.3483 -0.0511
  309POPE   PH2 4202   6.917   4.224  11.802 -0.0275 -0.0303 -0.1139
  309POPE   GL3 4203   6.849   4.315  11.483 -0.1429 -0.4084  0.0714
  309POPE   E14 4204   6.678   4.595  11.500 -0.0071  0.0151 -0.0767
  309POPE   E25 4205   6.561   4.145  11.274  0.0355  0.3031  0.1924
  309POPE   S16 4206   6.597   4.837  11.241  0.0500  0.0542  0.6966
  309POPE   S17 4207   6.510   4.027  10.899  0.2108 -0.0534  0.0566
  309POPE   SD8 4208   6.441   4.878  10.957  0.0507 -0.1211 -0.0531
  309POPE   SD9 4209   6.500   3.945  10.571 -0.1728  0.0664  0.0194
  309POPE  SD10 4210   6.422   4.916  10.620  0.0788  0.1194  0.4302
  309POPE  SD11 4211   6.257   3.784  10.450  0.1884  0.1675  0.3736
  309POPE  SM12 4212   6.545   4.794  10.330 -0.1638 -0.2424 -0.2581
  309POPE  SM13 4213   6.030   3.777  10.230 -0.3206 -0.3839  0.2450
  309POPE  SM14 4214   6.578   4.741   9.984 -0.2991  0.0290  0.0661
  309POPE  SM15 4215   5.936   3.815  10.193 -0.1085  0.0946 -0.1535
  310POPE   HH1 4216  11.970   8.662  11.899  0.1553  0.1663 -0.4231
  310POPE   PH2 4217  11.908   8.355  11.889  0.3681 -0.0828  0.0246
  310POPE   GL3 4218  11.680   8.319  11.648 -0.3849 -0.1236  0.0597
  310POPE   E14 4219  11.346   8.292  11.608 -0.0854 -0.2548  0.0788
  310POPE   E25 4220  11.806   8.131  11.345  0.1610 -0.3603  0.1413
  310POPE   S16 4221  11.080   8.362  11.241 -0.0792 -0.0013 -0.0418
  310POPE   S17 4222  11.811   8.221  10.931  0.4387  0.1303 -0.0367
  310POPE   SD8 4223  10.808   8.215  11.069 -0.0204 -0.3361 -0.3928
  310POPE   SD9 4224  11.806   8.084  10.623  0.1202  0.2140  0.0800
  310POPE  SD10 4225  10.653   8.149  10.782  0.0364 -0.0355 -0.1945
  310POPE  SD11 4226  11.694   8.045  10.290 -0.0210 -0.0687  0.1452
  310POPE  SM12 4227  10.782   8.170  10.481 -0.0891 -0.2815  0.2391
  310POPE  SM13 4228  11.852   8.186  10.047 -0.0652 -0.0652 -0.2230
  310POPE  SM14 4229  10.878   7.979  10.214 -0.0246  0.2560 -0.0535
  310POPE  SM15 4230  11.940   8.245   9.986  0.0046  0.2848  0.2634
  311POPE   HH1 4231   0.761  12.542  11.858  0.1781  0.2968  0.2349
  311POPE   PH2 4232   0.782  12.845  11.740  0.1530 -0.0080 -0.1307
  311POPE   GL3 4233   0.891  12.881  11.417 -0.0797 -0.4421  0.1418
  311POPE   E14 4234   1.226  12.900  11.398  0.0494 -0.1873 -0.1792
  311POPE   E25 4235   0.700  12.923  11.113 -0.1624 -0.0736 -0.2685
  311POPE   S16 4236   1.322  13.083  11.005 -0.0117 -0.1381  0.2655
  311POPE   S17 4237   0.348  13.052  10.885  0.1076  0.0351  0.1445
  311POPE   SD8 4238   1.255  13.193  10.689 -0.3378 -0.0664  0.1604
  311POPE   SD9 4239   0.032  12.978  10.747  0.0877 -0.1133 -0.3110
  311POPE  SD10 4240   1.184  13.372  10.417 -0.0843 -0.1270  0.0764
  311POPE  SD11 4241  -0.105  13.032  10.464  0.0496 -0.1167 -0.0365
  311POPE  SM12 4242   0.985  13.616  10.253 -0.3806  0.3086 -0.2534
  311POPE  SM13 4243  -0.315  13.013  10.215  0.5848 -0.1678 -0.1742
  311POPE  SM14 4244   0.766  13.897  10.240  0.3044 -0.1605  0.0274
  311POPE  SM15 4245  -0.384  12.997  10.156  0.4783  0.2186  0.2198
  312POPE   HH1 4246   6.038   6.687  12.031  0.1932  0.0244 -0.1515
  312POPE   PH2 4247   6.012   6.995  12.108 -0.0689  0.0532  0.1048
  312POPE   GL3 4248   5.967   7.225  11.837  0.2478 -0.0214 -0.1201
  312POPE   E14 4249   5.829   7.513  11.799  0.0774 -0.1612 -0.1611
  312POPE   E25 4250   6.118   7.237  11.484 -0.0032 -0.0856 -0.3148
  312POPE   S16 4251   5.818   7.630  11.406  0.1364 -0.1274 -0.1022
  312POPE   S17 4252   5.857   7.070  11.151  0.0923 -0.0286  0.5141
  312POPE   SD8 4253   6.091   7.750  11.285 -0.1272  0.0641 -0.0211
  312POPE   SD9 4254   5.730   6.859  10.889  0.3654 -0.0401 -0.1609
  312POPE  SD10 4255   6.215   7.845  10.980  0.0975  0.1114 -0.5638
  312POPE  SD11 4256   5.660   6.636  10.660  0.0750 -0.1841  0.0938
  312POPE  SM12 4257   6.200   7.756  10.636  0.2581 -0.3460 -0.1528
  312POPE  SM13 4258   5.627   6.397  10.429 -0.0301  0.0624  0.3178
  312POPE  SM14 4259   6.117   7.803  10.299 -0.0267 -0.2155 -0.1724
  312POPE  SM15 4260   5.683   6.338  10.368 -0.0366 -0.0996 -0.4308
  313POPE   HH1 4261   7.063   3.866  11.793  0.1387 -0.1604 -0.2899
  313POPE   PH2 4262   7.213   3.591  11.824 -0.1936 -0.0402  0.0259
  313POPE   GL3 4263   7.463   3.502  11.609  0.0175  0.3382  0.0324
  313POPE   E14 4264   7.368   3.691  11.363  0.1116 -0.3172  0.0844
  313POPE   E25 4265   7.372   3.164  11.510 -0.0921 -0.1831 -0.2234
  313POPE   S16 4266   7.361   3.904  11.047  0.0507 -0.3923 -0.1243
  313POPE   S17 4267   7.173   3.097  11.158 -0.0681 -0.1190  0.0393
  313POPE   SD8 4268   7.261   3.888  10.710 -0.2926  0.2018 -0.1082
  313POPE   SD9 4269   6.875   3.229  11.025 -0.1522 -0.0481 -0.1557
  313POPE  SD10 4270   7.339   3.790  10.400  0.1366  0.2214 -0.0976
  313POPE  SD11 4271   6.693   3.172  10.755 -0.1568  0.2026  0.0693
  313POPE  SM12 4272   7.514   3.640  10.164  0.2604  0.1240 -0.1623
  313POPE  SM13 4273   6.627   3.221  10.424 -0.2834  0.2779  0.0240
  313POPE  SM14 4274   7.583   3.605   9.823 -0.6136 -0.1827 -0.0268
  313POPE  SM15 4275   6.598   3.220  10.358 -0.1369  0.3477 -0.1491
  314POPE   HH1 4276   8.060   4.264  12.060 -0.2176  0.4322  0.1244
  314POPE   PH2 4277   8.331   4.379  11.903  0.0095 -0.1329  0.0239
  314POPE   GL3 4278   8.315   4.689  11.765 -0.1081  0.0191 -0.1721
  314POPE   E14 4279   8.019   4.719  11.649 -0.0456 -0.1579 -0.2815
  314POPE   E25 4280   8.545   4.838  11.514 -0.2413 -0.0439 -0.5559
  314POPE   S16 4281   7.835   4.503  11.355 -0.3540 -0.6207  0.0207
  314POPE   S17 4282   8.581   5.062  11.201 -0.3731  0.3967 -0.1491
  314POPE   SD8 4283   7.717   4.334  11.132  0.0057 -0.0099  0.2067
  314POPE   SD9 4284   8.625   5.246  10.896 -0.1152  0.0296 -0.2752
  314POPE  SD10 4285   7.698   4.208  10.824  0.2293 -0.0427 -0.2731
  314POPE  SD11 4286   8.601   5.316  10.601  0.1291 -0.1993 -0.1786
  314POPE  SM12 4287   7.951   4.200  10.629 -0.3603  0.1997 -0.1795
  314POPE  SM13 4288   8.538   5.636  10.539 -0.3134 -0.1495 -0.3057
  314POPE  SM14 4289   8.301   4.313  10.628 -0.0967 -0.1118  0.1945
  314POPE  SM15 4290   8.593   5.723  10.547  0.2317  0.0589 -0.0274
  315POPE   HH1 4291  17.799   2.448  12.278 -0.0368 -0.1513 -0.5111
  315POPE   PH2 4292  17.964   2.216  12.120  0.1946  0.0276  0.1138
  315POPE   GL3 4293  18.137   2.338  11.848 -0.3945 -0.3927  0.1101
  315POPE   E14 4294  18.302   2.613  11.938 -0.2584 -0.0452  0.1415
  315POPE   E25 4295  18.103   2.181  11.535  0.0916 -0.0822  0.0392
  315POPE   S16 4296  18.653   2.584  11.790  0.2886 -0.2926 -0.1088
  315POPE   S17 4297  18.257   1.857  11.351 -0.0168 -0.1050  0.3933
  315POPE   SD8 4298  18.772   2.642  11.448  0.1018 -0.1635 -0.0062
  315POPE   SD9 4299  18.454   1.702  11.118 -0.1715 -0.3675  0.1817
  315POPE  SD10 4300  18.726   2.593  11.136 -0.2527  0.0237  0.0423
  315POPE  SD11 4301  18.629   1.745  10.839 -0.0993 -0.3908 -0.1113
  315POPE  SM12 4302  18.689   2.448  10.832 -0.0662  0.3316 -0.2901
  315POPE  SM13 4303  18.665   1.811  10.518  0.2597 -0.0942  0.0851
  315POPE  SM14 4304  18.712   2.475  10.514 -0.1464  0.1395 -0.2597
  315POPE  SM15 4305  18.621   1.836  10.443  0.1263  0.0053  0.2133
  316POPE   HH1 4306  14.626  11.048  11.694 -0.0521 -0.3954  0.2256
  316POPE   PH2 4307  14.636  10.754  11.852  0.0713  0.0662  0.2131
  316POPE   GL3 4308  14.544  10.581  11.587 -0.0837  0.1387  0.4763
  316POPE   E14 4309  14.274  10.413  11.599  0.0922  0.2251  0.2458
  316POPE   E25 4310  14.691  10.769  11.327 -0.2294  0.3794  0.0917
  316POPE   S16 4311  13.903  10.599  11.369 -0.1509 -0.0252 -0.1402
  316POPE   S17 4312  14.829  10.683  10.932 -0.2101  0.3380  0.1263
  316POPE   SD8 4313  13.696  10.643  11.059 -0.0507 -0.2220  0.0464
  316POPE   SD9 4314  14.744  10.898  10.675 -0.0104  0.0937 -0.2916
  316POPE  SD10 4315  13.722  10.755  10.778 -0.1118 -0.4066  0.0605
  316POPE  SD11 4316  14.667  10.845  10.358  0.1350  0.1345 -0.5196
  316POPE  SM12 4317  13.901  10.891  10.493  0.0168 -0.0872 -0.4272
  316POPE  SM13 4318  14.882  10.788  10.070  0.2213  0.0141  0.1715
  316POPE  SM14 4319  14.238  10.803  10.446 -0.0832  0.2567  0.1211
  316POPE  SM15 4320  14.877  10.793   9.993  0.2891 -0.1043 -0.0144
  317POPC   CH1 4321  14.224   8.602  12.564 -0.3184 -0.0254  0.1089
  317POPC   PH2 4322  13.986   8.615  12.194  0.1848  0.0013 -0.0117
  317POPC   GL3 4323  14.081   8.499  11.885  0.0812  0.2415 -0.0710
  317POPC   E14 4324  14.289   8.288  11.738  0.0306  0.0240 -0.0317
  317POPC   E25 4325  13.944   8.614  11.582  0.0195 -0.0725 -0.2242
  317POPC   S16 4326  14.517   8.426  11.441  0.0973  0.2249  0.0767
  317POPC   S17 4327  14.042   8.881  11.299 -0.0116  0.0172 -0.0104
  317POPC   SD8 4328  14.499   8.693  11.216  0.1083  0.2424 -0.4368
  317POPC   SD9 4329  13.861   9.023  11.101  0.1827  0.1003  0.1907
  317POPC  SD10 4330  14.478   8.865  10.949 -0.1145 -0.4059  0.2589
  317POPC  SD11 4331  13.774   8.890  10.842  0.0324 -0.0038 -0.0372
  317POPC  SM12 4332  14.484   8.727  10.616  0.3373  0.1766 -0.1260
  317POPC  SM13 4333  13.752   8.751  10.568  0.2537  0.3317 -0.1046
  317POPC  SM14 4334  14.239   8.606  10.459 -0.3016 -0.2478  0.1108
  317POPC  SM15 4335  13.762   8.745  10.441 -0.1160 -0.0687  0.0518
  318POPC   CH1 4336  10.461  17.636  12.302 -0.1978  0.2419  0.1791
  318POPC   PH2 4337  10.912  17.626  12.184  0.1955  0.1078  0.0465
  318POPC   GL3 4338  10.867  17.600  11.841  0.1837 -0.0838 -0.0861
  318POPC   E14 4339  10.756  17.891  11.691 -0.0912  0.2772 -0.0968
  318POPC   E25 4340  11.008  17.385  11.567 -0.0856 -0.1392 -0.2231
  318POPC   S16 4341  10.815  18.208  11.393 -0.3109  0.6414 -0.0854
  318POPC   S17 4342  10.982  17.495  11.170  0.4822  0.1186 -0.0201
  318POPC   SD8 4343  10.957  18.410  11.157 -0.5934 -0.3212  0.1840
  318POPC   SD9 4344  10.950  17.660  10.908  0.0404 -0.0993 -0.2480
  318POPC  SD10 4345  10.912  18.637  10.924 -0.1865  0.4664 -0.1680
  318POPC  SD11 4346  10.850  17.642  10.611  0.1848 -0.1967  0.4047
  318POPC  SM12 4347  10.876  18.569  10.582  0.0454  0.3100 -0.1461
  318POPC  SM13 4348  11.011  17.689  10.321 -0.1135  0.1784  0.2784
  318POPC  SM14 4349  10.858  18.642  10.252  0.1772  0.1004 -0.5218
  318POPC  SM15 4350  10.994  17.676  10.224  0.0134  0.2283 -0.0743
  319POPC   CH1 4351   1.572   8.755  11.720  0.1157  0.0000 -0.0155
  319POPC   PH2 4352   1.971   8.875  11.698 -0.1646  0.1396  0.0074
  319POPC   GL3 4353   2.298   8.819  11.609 -0.4357  0.2680  0.0229
  319POPC   E14 4354   2.491   8.567  11.724 -0.0123  0.0641  0.0946
  319POPC   E25 4355   2.475   8.955  11.339  0.1931 -0.1102  0.0084
  319POPC   S16 4356   2.484   8.367  11.408  0.1300  0.1772  0.1254
  319POPC   S17 4357   2.686   8.863  11.015 -0.0574  0.2481 -0.2366
  319POPC   SD8 4358   2.270   8.474  11.151  0.0221 -0.0231  0.0981
  319POPC   SD9 4359   2.788   8.673  10.717 -0.0571  0.0458 -0.3286
  319POPC  SD10 4360   2.192   8.635  10.844 -0.2029  0.0891  0.3105
  319POPC  SD11 4361   2.710   8.579  10.382  0.2291 -0.2218 -0.2471
  319POPC  SM12 4362   2.121   8.594  10.507  0.1536  0.1213 -0.1042
  319POPC  SM13 4363   2.496   8.539  10.134  0.4111 -0.1102 -0.3684
  319POPC  SM14 4364   1.990   8.596  10.203 -0.0221 -0.2565 -0.2931
  319POPC  SM15 4365   2.386   8.474  10.105  0.3015  0.0027 -0.0617
  320POPC   CH1 4366  13.168  14.482  12.098 -0.1858 -0.0037 -0.1815
  320POPC   PH2 4367  13.112  14.889  11.934  0.1751  0.0754 -0.1192
  320POPC   GL3 4368  13.224  14.836  11.609  0.2716 -0.1638 -0.1231
  320POPC   E14 4369  13.507  14.754  11.517 -0.1175 -0.1504 -0.0099
  320POPC   E25 4370  13.108  14.496  11.528 -0.1427 -0.0565  0.0516
  320POPC   S16 4371  13.748  14.976  11.297 -0.1347 -0.1384 -0.2310
  320POPC   S17 4372  13.227  14.361  11.139  0.3418 -0.0910 -0.2559
  320POPC   SD8 4373  13.728  15.111  11.004 -0.1236  0.1237  0.1225
  320POPC   SD9 4374  13.148  14.296  10.841 -0.0725  0.1100  0.0882
  320POPC  SD10 4375  13.888  15.053  10.722 -0.0784  0.1919 -0.0187
  320POPC  SD11 4376  13.099  14.225  10.539  0.0507 -0.1401 -0.0420
  320POPC  SM12 4377  13.976  14.866  10.465  0.2891 -0.0638 -0.3574
  320POPC  SM13 4378  13.092  14.197  10.186  0.0267  0.0105  0.1117
  320POPC  SM14 4379  13.959  14.617  10.236 -0.1234  0.4044  0.3110
  320POPC  SM15 4380  13.076  14.159  10.098 -0.0443 -0.1093 -0.1245
  321POPC   CH1 4381   6.957   8.889  12.538 -0.1322 -0.1465  0.3198
  321POPC   PH2 4382   6.879   9.120  12.177  0.0692 -0.0463 -0.0161
  321POPC   GL3 4383   6.641   9.065  11.910 -0.0198  0.3773  0.3207
  321POPC   E14 4384   6.521   8.760  11.938 -0.3197 -0.0191 -0.1037
  321POPC   E25 4385   6.816   9.265  11.649  0.3614  0.1127 -0.1266
  321POPC   S16 4386   6.265   8.702  11.623  0.2316  0.4854  0.3894
  321POPC   S17 4387   6.715   9.358  11.237  0.1795 -0.2216 -0.3828
  321POPC   SD8 4388   6.428   8.826  11.382  0.1019  0.3965 -0.1731
  321POPC   SD9 4389   6.929   9.428  10.977 -0.1139  0.3119  0.0742
  321POPC  SD10 4390   6.453   8.785  11.056 -0.1301  0.3004  0.1239
  321POPC  SD11 4391   6.984   9.389  10.675 -0.0027  0.1896  0.3101
  321POPC  SM12 4392   6.346   8.876  10.744  0.2647 -0.1770 -0.4284
  321POPC  SM13 4393   6.898   9.241  10.380 -0.4038  0.1291  0.0288
  321POPC  SM14 4394   6.151   8.850  10.490  0.2897  0.0328 -0.1794
  321POPC  SM15 4395   6.873   9.229  10.266 -0.4164 -0.0479 -0.0095
  322POPC   CH1 4396  15.052   4.567  12.484  0.1757 -0.0780 -0.1113
  322POPC   PH2 4397  15.187   4.240  12.223  0.1124  0.0881 -0.1738
  322POPC   GL3 4398  15.195   4.127  11.913 -0.1164  0.0341 -0.1975
  322POPC   E14 4399  15.294   3.810  11.824 -0.3381  0.0814 -0.0692
  322POPC   E25 4400  14.969   4.335  11.716  0.1005 -0.0418 -0.2920
  322POPC   S16 4401  15.447   3.551  11.550  0.0064 -0.1835 -0.0447
  322POPC   S17 4402  14.979   4.267  11.309  0.2699 -0.0349  0.0140
  322POPC   SD8 4403  15.465   3.289  11.348  0.4079  0.1877 -0.2148
  322POPC   SD9 4404  15.139   4.329  11.038  0.2964  0.0195 -0.3215
  322POPC  SD10 4405  15.580   3.245  11.043  0.0005  0.1234  0.2208
  322POPC  SD11 4406  15.264   4.381  10.720 -0.5176 -0.1616  0.1614
  322POPC  SM12 4407  15.653   3.393  10.744  0.3192  0.0650 -0.2138
  322POPC  SM13 4408  15.366   4.666  10.585 -0.2024 -0.2935 -0.2064
  322POPC  SM14 4409  15.893   3.516  10.528  0.5497 -0.6907 -0.4157
  322POPC  SM15 4410  15.361   4.757  10.594 -0.1584  0.2382 -0.1650
  323POPC   CH1 4411  12.908  10.359  12.398 -0.1839  0.1106 -0.1727
  323POPC   PH2 4412  13.187  10.153  12.101 -0.0584 -0.2197 -0.3119
  323POPC   GL3 4413  13.168  10.403  11.879 -0.1308 -0.3468 -0.0161
  323POPC   E14 4414  13.461  10.469  11.743 -0.1026  0.0233 -0.2327
  323POPC   E25 4415  12.871  10.455  11.694  0.1511  0.0875  0.0504
  323POPC   S16 4416  13.613  10.154  11.504 -0.0889  0.0727 -0.2718
  323POPC   S17 4417  12.779  10.684  11.392  0.0473 -0.2922 -0.0207
  323POPC   SD8 4418  13.500   9.907  11.262  0.2117  0.0330 -0.1433
  323POPC   SD9 4419  12.667  10.769  11.095 -0.2934  0.0950  0.2522
  323POPC  SD10 4420  13.565   9.763  10.972 -0.0595 -0.1320  0.0758
  323POPC  SD11 4421  12.583  10.697  10.773  0.3212  0.0074  0.0235
  323POPC  SM12 4422  13.732   9.774  10.661  0.2647 -0.0437  0.2013
  323POPC  SM13 4423  12.685  10.598  10.483 -0.3803 -0.0854 -0.2426
  323POPC  SM14 4424  13.808   9.811  10.321 -0.2995  0.0013 -0.1498
  323POPC  SM15 4425  12.665  10.548  10.385  0.0069  0.0429 -0.0871
  324POPC   CH1 4426  17.310   7.746  12.247  0.1266  0.0660 -0.1094
  324POPC   PH2 4427  17.514   7.646  11.890 -0.0610 -0.1801  0.2020
  324POPC   GL3 4428  17.586   7.932  11.698 -0.1985  0.1024 -0.2136
  324POPC   E14 4429  17.329   8.051  11.508 -0.1903  0.2666  0.0717
  324POPC   E25 4430  17.924   7.818  11.615 -0.0285 -0.1892  0.1377
  324POPC   S16 4431  17.137   8.091  11.174  0.1318 -0.2264  0.2357
  324POPC   S17 4432  18.017   7.610  11.302  0.1385 -0.1379 -0.3458
  324POPC   SD8 4433  16.867   7.918  11.073 -0.5888  0.0355  0.1661
  324POPC   SD9 4434  18.032   7.413  11.021  0.1093  0.0238  0.1609
  324POPC  SD10 4435  16.787   7.703  10.809  0.2443 -0.2560 -0.4757
  324POPC  SD11 4436  18.262   7.364  10.789 -0.0758  0.3332  0.0628
  324POPC  SM12 4437  16.851   7.426  10.615 -0.1088 -0.2880  0.4056
  324POPC  SM13 4438  18.408   7.395  10.516  0.1991 -0.1123  0.0171
  324POPC  SM14 4439  16.670   7.182  10.425 -0.0206  0.5005  0.0584
  324POPC  SM15 4440  18.480   7.409  10.473  0.3618  0.2146 -0.2284
  325POPC   CH1 4441  14.469   2.517  12.033  0.1012 -0.3726  0.0843
  325POPC   PH2 4442  14.695   2.857  12.026 -0.3135 -0.0719 -0.2195
  325POPC   GL3 4443  14.704   3.000  11.741  0.1092 -0.0409 -0.0195
  325POPC   E14 4444  14.978   3.149  11.601 -0.0929 -0.2146  0.1810
  325POPC   E25 4445  14.435   3.051  11.507 -0.0468  0.0272 -0.1617
  325POPC   S16 4446  14.924   3.261  11.199 -0.0744  0.1490 -0.1880
  325POPC   S17 4447  14.274   3.191  11.161  0.1411 -0.2275  0.1060
  325POPC   SD8 4448  14.690   3.457  11.049  0.1576 -0.1892 -0.1116
  325POPC   SD9 4449  14.242   3.224  10.840 -0.5422 -0.0088 -0.1348
  325POPC  SD10 4450  14.670   3.613  10.778 -0.1853 -0.0948 -0.3812
  325POPC  SD11 4451  14.263   3.108  10.516 -0.1995  0.1668 -0.1369
  325POPC  SM12 4452  14.590   3.467  10.500 -0.1953 -0.3704 -0.1240
  325POPC  SM13 4453  14.281   3.248  10.219 -0.2515  0.0624  0.0508
  325POPC  SM14 4454  14.726   3.529  10.186  0.4427  0.1146  0.1721
  325POPC  SM15 4455  14.290   3.283  10.151  0.1029  0.0986 -0.0246
  326POPC   CH1 4456   3.534  13.306  11.932  0.0050 -0.0568  0.0582
  326POPC   PH2 4457   3.223  13.580  11.780  0.1685  0.1095 -0.0614
  326POPC   GL3 4458   3.222  13.615  11.410 -0.1249 -0.1511  0.2313
  326POPC   E14 4459   3.321  13.910  11.312  0.3539 -0.0701 -0.1397
  326POPC   E25 4460   3.191  13.266  11.304 -0.0340 -0.1808 -0.0549
  326POPC   S16 4461   3.541  14.160  11.129 -0.3050 -0.2418  0.1011
  326POPC   S17 4462   3.290  13.109  10.986 -0.3296 -0.0393 -0.2069
  326POPC   SD8 4463   3.790  14.288  10.951  0.2638 -0.1074 -0.1234
  326POPC   SD9 4464   3.464  13.131  10.708 -0.1749 -0.2731 -0.0004
  326POPC  SD10 4465   3.799  14.475  10.663 -0.2943 -0.0248 -0.3016
  326POPC  SD11 4466   3.732  13.032  10.552  0.3189  0.0286  0.0729
  326POPC  SM12 4467   3.668  14.542  10.354 -0.1947  0.2078 -0.3786
  326POPC  SM13 4468   3.798  13.152  10.252 -0.0071  0.1545  0.1588
  326POPC  SM14 4469   3.614  14.539  10.000  0.2922  0.3560 -0.0701
  326POPC  SM15 4470   3.864  13.182  10.200 -0.0889 -0.0435 -0.0859
  327POPC   CH1 4471   6.879  14.402  11.915  0.0526 -0.0756 -0.1895
  327POPC   PH2 4472   7.159  14.612  12.177  0.1122  0.1981 -0.2070
  327POPC   GL3 4473   7.349  14.811  11.948  0.1062  0.0244  0.2632
  327POPC   E14 4474   7.663  14.918  11.921 -0.1049  0.0167  0.1684
  327POPC   E25 4475   7.145  14.797  11.661 -0.1532  0.1372 -0.0408
  327POPC   S16 4476   7.868  15.214  11.707  0.2035  0.0996  0.5395
  327POPC   S17 4477   7.194  14.447  11.466  0.1907 -0.2915  0.0409
  327POPC   SD8 4478   7.977  15.449  11.524 -0.1684 -0.0123  0.0094
  327POPC   SD9 4479   7.147  14.415  11.111  0.1150 -0.0789 -0.0683
  327POPC  SD10 4480   8.195  15.506  11.261 -0.2348 -0.1865  0.4525
  327POPC  SD11 4481   7.171  14.298  10.793  0.3624 -0.1500  0.3777
  327POPC  SM12 4482   8.426  15.354  11.090 -0.1717 -0.1660  0.1699
  327POPC  SM13 4483   7.331  14.421  10.504  0.0069  0.1704 -0.1190
  327POPC  SM14 4484   8.613  15.271  10.844  0.1722 -0.0932  0.1867
  327POPC  SM15 4485   7.334  14.419  10.434 -0.2354  0.2228 -0.1967
  328POPC   CH1 4486   3.843  12.669  12.425 -0.2357 -0.3555  0.0304
  328POPC   PH2 4487   3.423  12.636  12.224  0.1225 -0.1003  0.1320
  328POPC   GL3 4488   3.330  12.705  11.914 -0.1635  0.0477  0.2275
  328POPC   E14 4489   3.255  12.492  11.667 -0.0233  0.1724 -0.0237
  328POPC   E25 4490   3.577  12.850  11.723  0.1335 -0.0568 -0.1164
  328POPC   S16 4491   3.143  12.601  11.285 -0.4008  0.3841  0.0142
  328POPC   S17 4492   3.591  12.956  11.358 -0.0088 -0.1171  0.6889
  328POPC   SD8 4493   3.195  12.685  10.962  0.1249 -0.0656  0.0201
  328POPC   SD9 4494   3.698  12.890  11.035 -0.0177 -0.2220  0.0781
  328POPC  SD10 4495   3.110  12.535  10.684 -0.3711 -0.0603 -0.1236
  328POPC  SD11 4496   3.730  12.655  10.834  0.0641  0.0500  0.5182
  328POPC  SM12 4497   3.154  12.272  10.480  0.1192  0.0736  0.3824
  328POPC  SM13 4498   3.759  12.574  10.486 -0.2314 -0.0603  0.2162
  328POPC  SM14 4499   3.305  12.078  10.216  0.3840 -0.0183 -0.0128
  328POPC  SM15 4500   3.680  12.532  10.445  0.1390  0.4761 -0.1135
  329POPC   CH1 4501   9.253   1.542  12.304  0.1495 -0.0854 -0.2387
  329POPC   PH2 4502   8.927   1.309  12.111  0.1478 -0.1568  0.1322
  329POPC   GL3 4503   8.889   1.353  11.771 -0.0771 -0.2484 -0.1222
  329POPC   E14 4504   8.619   1.297  11.580  0.1186  0.2330 -0.2252
  329POPC   E25 4505   9.201   1.482  11.691 -0.1535 -0.0384 -0.1388
  329POPC   S16 4506   8.509   1.301  11.168 -0.1503 -0.2221 -0.1695
  329POPC   S17 4507   9.384   1.603  11.356 -0.1251  0.1890 -0.2680
  329POPC   SD8 4508   8.306   1.216  10.914 -0.3819  0.0113  0.1374
  329POPC   SD9 4509   9.591   1.821  11.155 -0.1230  0.0303  0.0490
  329POPC  SD10 4510   8.217   1.221  10.604  0.1652  0.0514 -0.2172
  329POPC  SD11 4511   9.748   1.870  10.832 -0.1295 -0.0229 -0.0398
  329POPC  SM12 4512   8.163   1.407  10.337  0.3231  0.4100 -0.1544
  329POPC  SM13 4513   9.824   1.902  10.514  0.2110  0.1255  0.3870
  329POPC  SM14 4514   8.037   1.595  10.073 -0.6357 -0.0362 -0.1069
  329POPC  SM15 4515   9.855   1.902  10.391 -0.4597 -0.0154 -0.2319
  330POPC   CH1 4516   3.853   3.637  12.629  0.1207 -0.1234  0.0175
  330POPC   PH2 4517   3.804   3.414  12.273 -0.1116 -0.0843  0.1193
  330POPC   GL3 4518   3.645   3.426  11.941  0.2577 -0.1625  0.2938
  330POPC   E14 4519   3.377   3.236  11.868  0.2462  0.0341 -0.2701
  330POPC   E25 4520   3.788   3.560  11.632  0.0452  0.0799 -0.3132
  330POPC   S16 4521   3.159   3.384  11.587  0.1007 -0.3820  0.1526
  330POPC   S17 4522   3.938   3.354  11.326  0.0027  0.1560  0.0711
  330POPC   SD8 4523   2.963   3.496  11.330  0.2676  0.2537 -0.3615
  330POPC   SD9 4524   3.792   3.363  11.008  0.0408  0.2125 -0.1426
  330POPC  SD10 4525   2.811   3.428  11.032 -0.0933 -0.2222 -0.2141
  330POPC  SD11 4526   3.754   3.102  10.785  0.1240  0.0419 -0.0178
  330POPC  SM12 4527   2.766   3.318  10.722 -0.0587 -0.0889 -0.1841
  330POPC  SM13 4528   3.896   3.108  10.497  0.0053 -0.2675  0.0059
  330POPC  SM14 4529   2.586   3.285  10.413  0.0875 -0.3788  0.0645
  330POPC  SM15 4530   3.873   3.158  10.427 -0.0357 -0.3552  0.0562
  331POPC   CH1 4531   9.984  17.467  11.821  0.3683 -0.1183 -0.0578
  331POPC   PH2 4532   9.676  17.778  11.764 -0.1520  0.0198 -0.1295
  331POPC   GL3 4533   9.854  18.041  11.660 -0.3592  0.0476 -0.1922
  331POPC   E14 4534  10.136  18.224  11.743 -0.1709 -0.0874  0.0322
  331POPC   E25 4535  10.014  17.738  11.484 -0.0443 -0.0897  0.0582
  331POPC   S16 4536  10.398  18.424  11.503 -0.1547  0.0725 -0.3646
  331POPC   S17 4537   9.918  17.700  11.073  0.0904  0.1777  0.2906
  331POPC   SD8 4538  10.511  18.474  11.167  0.0317 -0.0772 -0.0205
  331POPC   SD9 4539  10.228  17.699  10.938 -0.0643  0.2307 -0.1069
  331POPC  SD10 4540  10.484  18.467  10.861  0.1865  0.3196  0.2585
  331POPC  SD11 4541  10.384  17.709  10.655  0.0053  0.2595 -0.1318
  331POPC  SM12 4542  10.383  18.363  10.550 -0.1917  0.1338  0.0668
  331POPC  SM13 4543  10.502  17.680  10.311 -0.0006 -0.0845 -0.2372
  331POPC  SM14 4544  10.387  18.392  10.203  0.4622 -0.1371  0.2419
  331POPC  SM15 4545  10.533  17.635  10.222 -0.0214  0.1285 -0.1122
  332POPC   CH1 4546  14.582   5.388  12.191  0.1631 -0.0792  0.1869
  332POPC   PH2 4547  14.203   5.498  12.024 -0.2203 -0.1104 -0.0988
  332POPC   GL3 4548  14.127   5.214  11.865 -0.1604 -0.0601  0.0316
  332POPC   E14 4549  14.287   4.919  11.832 -0.2300  0.0574 -0.2358
  332POPC   E25 4550  13.980   5.232  11.577 -0.0669 -0.0429  0.2783
  332POPC   S16 4551  14.617   4.678  11.769  0.1320  0.2132  0.0598
  332POPC   S17 4552  13.906   5.491  11.250 -0.5403 -0.3412 -0.1540
  332POPC   SD8 4553  14.672   4.635  11.434 -0.0785  0.0786  0.1469
  332POPC   SD9 4554  13.739   5.575  10.944 -0.1740  0.2155 -0.0718
  332POPC  SD10 4555  14.572   4.610  11.118  0.1360 -0.1268  0.1618
  332POPC  SD11 4556  13.592   5.652  10.667  0.1579  0.1068 -0.2244
  332POPC  SM12 4557  14.357   4.651  10.876 -0.1000  0.0948  0.2264
  332POPC  SM13 4558  13.590   5.758  10.352  0.3647 -0.0965 -0.3294
  332POPC  SM14 4559  14.140   4.732  10.649  0.0552 -0.0065  0.1492
  332POPC  SM15 4560  13.552   5.809  10.283 -0.0355 -0.1564  0.0051
  333POPC   CH1 4561   6.226  16.500  11.972  0.0299 -0.0638 -0.0313
  333POPC   PH2 4562   6.373  16.099  11.883  0.1551 -0.2012  0.1168
  333POPC   GL3 4563   6.696  16.118  11.757  0.1074  0.5520 -0.0760
  333POPC   E14 4564   6.817  15.886  11.574  0.1453 -0.1059 -0.0378
  333POPC   E25 4565   6.599  16.350  11.538 -0.1373  0.1904 -0.1534
  333POPC   S16 4566   6.707  15.870  11.212 -0.0681  0.1256  0.0170
  333POPC   S17 4567   6.591  16.308  11.144 -0.0834  0.0046  0.0634
  333POPC   SD8 4568   6.692  15.828  10.883  0.3031 -0.2414  0.2217
  333POPC   SD9 4569   6.424  16.176  10.868  0.0544 -0.3350  0.4376
  333POPC  SD10 4570   6.748  15.850  10.524 -0.0114  0.2217  0.0165
  333POPC  SD11 4571   6.332  16.085  10.573  0.0696 -0.1698 -0.0021
  333POPC  SM12 4572   6.925  15.946  10.259  0.1957 -0.1367 -0.4212
  333POPC  SM13 4573   6.355  15.915  10.299 -0.1015  0.2083 -0.1103
  333POPC  SM14 4574   7.205  15.979  10.127  0.1181 -0.0625  0.4011
  333POPC  SM15 4575   6.299  15.900  10.250  0.3504 -0.0992 -0.1793
  334POPC   CH1 4576   5.726   8.390  12.014 -0.1453 -0.2035  0.0463
  334POPC   PH2 4577   5.356   8.475  11.832  0.1595  0.1631  0.0399
  334POPC   GL3 4578   5.215   8.204  11.649  0.0700  0.3975 -0.5158
  334POPC   E14 4579   5.398   7.925  11.616 -0.0134 -0.2789 -0.3311
  334POPC   E25 4580   5.189   8.237  11.300 -0.0957 -0.1574  0.0267
  334POPC   S16 4581   5.298   7.718  11.240 -0.1410 -0.0523  0.3296
  334POPC   S17 4582   5.318   8.321  10.918  0.1724 -0.1593  0.0233
  334POPC   SD8 4583   5.275   7.486  10.951  0.1112 -0.3735  0.0175
  334POPC   SD9 4584   5.325   8.242  10.576  0.0938  0.2228  0.2706
  334POPC  SD10 4585   5.331   7.375  10.646 -0.0050  0.0158 -0.0131
  334POPC  SD11 4586   5.438   8.018  10.327  0.2552  0.1575 -0.2394
  334POPC  SM12 4587   5.336   7.465  10.344  0.1654  0.0719 -0.2559
  334POPC  SM13 4588   5.597   7.831  10.094 -0.1245 -0.0603  0.4205
  334POPC  SM14 4589   5.639   7.363  10.188 -0.0307  0.0029 -0.0159
  334POPC  SM15 4590   5.603   7.812   9.988  0.1957 -0.1245  0.2402
  335POPC   CH1 4591  15.649  18.127  11.819 -0.0457 -0.1140 -0.1222
  335POPC   PH2 4592  15.260  18.360  11.688  0.0198  0.2027 -0.3602
  335POPC   GL3 4593  15.465  18.602  11.559  0.3728 -0.0246 -0.0798
  335POPC   E14 4594  15.707  18.463  11.401  0.0445  0.1639 -0.0612
  335POPC   E25 4595  15.370  18.746  11.241 -0.0401  0.0074  0.0428
  335POPC   S16 4596  15.767  18.343  11.015 -0.0363  0.1565 -0.2069
  335POPC   S17 4597  15.179  18.625  10.936  0.2273  0.1864 -0.1243
  335POPC   SD8 4598  15.507  18.377  10.820 -0.3800  0.0250  0.1845
  335POPC   SD9 4599  15.078  18.511  10.627 -0.2627  0.0044  0.1981
  335POPC  SD10 4600  15.437  18.480  10.510 -0.2308 -0.1276  0.1200
  335POPC  SD11 4601  15.120  18.502  10.316  0.0835  0.0165 -0.0530
  335POPC  SM12 4602  15.597  18.716  10.366  0.2536 -0.2579  0.3129
  335POPC  SM13 4603  14.989  18.408  10.009  0.3046 -0.3850 -0.1225
  335POPC  SM14 4604  15.752  18.982  10.470 -0.4306  0.0032 -0.1248
  335POPC  SM15 4605  15.000  18.475   9.950  0.2263 -0.1153  0.4290
  336POPC   CH1 4606  15.952   3.387  11.799  0.0007  0.1446 -0.0989
  336POPC   PH2 4607  16.319   3.377  12.014  0.1895  0.1184  0.2851
  336POPC   GL3 4608  16.512   3.161  11.816  0.2385 -0.2095  0.1790
  336POPC   E14 4609  16.837   3.147  11.847  0.0398 -0.0518  0.1677
  336POPC   E25 4610  16.533   3.062  11.472 -0.3071 -0.1371  0.2217
  336POPC   S16 4611  17.057   2.969  11.587 -0.0679  0.1010  0.1107
  336POPC   S17 4612  16.445   2.835  11.175  0.5669  0.1511 -0.2358
  336POPC   SD8 4613  17.071   2.746  11.324  0.0827 -0.4387  0.0984
  336POPC   SD9 4614  16.302   2.836  10.885  0.2914  0.0616 -0.0358
  336POPC  SD10 4615  17.068   2.672  11.018  0.3972  0.3572 -0.0558
  336POPC  SD11 4616  16.083   2.799  10.648  0.1641 -0.1979 -0.2339
  336POPC  SM12 4617  16.947   2.596  10.757 -0.2885  0.1173  0.5004
  336POPC  SM13 4618  15.874   2.839  10.417 -0.0145  0.2939  0.2450
  336POPC  SM14 4619  17.024   2.670  10.413 -0.1215 -0.0963  0.2804
  336POPC  SM15 4620  15.860   2.858  10.309  0.0528 -0.1999  0.3395
  337POPC   CH1 4621  11.877   9.467  11.995  0.2579  0.1669  0.0469
  337POPC   PH2 4622  11.753   9.030  12.017 -0.1392  0.2090  0.0759
  337POPC   GL3 4623  11.553   8.934  11.757  0.1797  0.0343 -0.3017
  337POPC   E14 4624  11.312   8.725  11.674 -0.1434  0.4192  0.1508
  337POPC   E25 4625  11.720   9.175  11.518  0.0648  0.2771 -0.1452
  337POPC   S16 4626  10.963   8.766  11.403  0.0229 -0.0908 -0.6032
  337POPC   S17 4627  11.603   9.033  11.118 -0.0648 -0.3466  0.3703
  337POPC   SD8 4628  10.937   8.893  11.097  0.4877 -0.0387  0.1677
  337POPC   SD9 4629  11.536   9.021  10.795  0.1869  0.1688  0.0495
  337POPC  SD10 4630  10.960   8.797  10.795 -0.1635 -0.1513 -0.0953
  337POPC  SD11 4631  11.330   8.987  10.536 -0.1255 -0.0448 -0.1605
  337POPC  SM12 4632  10.920   8.587  10.523 -0.3202 -0.0937  0.1749
  337POPC  SM13 4633  11.267   8.839  10.216 -0.3443  0.0690  0.0500
  337POPC  SM14 4634  10.999   8.387  10.216 -0.0147  0.2857 -0.2821
  337POPC  SM15 4635  11.326   8.808  10.134 -0.4738  0.1926 -0.0594
  338POPC   CH1 4636   9.497  16.176  11.955  0.0463 -0.1907  0.1428
  338POPC   PH2 4637   9.751  16.525  12.035 -0.0639  0.0571 -0.0793
  338POPC   GL3 4638   9.681  16.744  11.788  0.0322  0.1569  0.0003
  338POPC   E14 4639   9.582  17.053  11.816 -0.2361  0.0068  0.1458
  338POPC   E25 4640   9.420  16.575  11.569  0.0645 -0.1152 -0.0151
  338POPC   S16 4641   9.497  17.351  11.542 -0.3433  0.0347  0.2109
  338POPC   S17 4642   9.363  16.662  11.196  0.0160 -0.1347  0.1607
  338POPC   SD8 4643   9.472  17.452  11.220  0.1877  0.1141 -0.0231
  338POPC   SD9 4644   9.345  16.836  10.951  0.1787  0.3490  0.2180
  338POPC  SD10 4645   9.534  17.361  10.920  0.4030 -0.4539  0.1629
  338POPC  SD11 4646   9.353  16.945  10.620  0.0090 -0.0315 -0.0243
  338POPC  SM12 4647   9.701  17.205  10.693 -0.0040  0.0526  0.3507
  338POPC  SM13 4648   9.221  17.147  10.399  0.1074  0.0497  0.1540
  338POPC  SM14 4649   9.740  17.062  10.373 -0.2213 -0.2479  0.0083
  338POPC  SM15 4650   9.181  17.161  10.316 -0.1644 -0.1585 -0.1543
  339POPC   CH1 4651  13.933  14.259  12.286  0.0230 -0.1990 -0.3142
  339POPC   PH2 4652  13.735  13.939  12.074 -0.0187  0.1272  0.0239
  339POPC   GL3 4653  13.675  13.987  11.751 -0.0259 -0.0171  0.0214
  339POPC   E14 4654  13.588  14.228  11.571 -0.2529 -0.1054 -0.3824
  339POPC   E25 4655  13.656  13.697  11.515  0.2716 -0.0996  0.0389
  339POPC   S16 4656  13.620  14.207  11.196 -0.1396 -0.2104  0.0270
  339POPC   S17 4657  13.636  13.699  11.102  0.2399  0.0771  0.2787
  339POPC   SD8 4658  13.710  14.417  11.005 -0.2987 -0.1967  0.0925
  339POPC   SD9 4659  13.603  13.526  10.816 -0.1846  0.1305  0.3001
  339POPC  SD10 4660  13.987  14.421  10.861 -0.0144  0.3761  0.1146
  339POPC  SD11 4661  13.591  13.347  10.526 -0.1148  0.2056 -0.3683
  339POPC  SM12 4662  14.240  14.339  10.625 -0.0238 -0.1382  0.0926
  339POPC  SM13 4663  13.532  13.400  10.195  0.0847  0.1629 -0.7390
  339POPC  SM14 4664  14.549  14.282  10.443  0.1057 -0.1786  0.3578
  339POPC  SM15 4665  13.549  13.432  10.129  0.3876 -0.3273  0.0248
  340POPC   CH1 4666  16.961   9.866  11.910  0.2728 -0.1970 -0.1475
  340POPC   PH2 4667  17.032  10.295  11.868  0.0863 -0.0132  0.1906
  340POPC   GL3 4668  16.713  10.343  11.709  0.2458  0.1251  0.1118
  340POPC   E14 4669  16.530  10.610  11.823 -0.1095  0.0687  0.2230
  340POPC   E25 4670  16.618  10.087  11.510 -0.1180 -0.0389 -0.1073
  340POPC   S16 4671  16.326  10.871  11.587 -0.2870  0.2251  0.0755
  340POPC   S17 4672  16.641   9.780  11.267  0.1225  0.2329  0.2982
  340POPC   SD8 4673  16.136  10.886  11.326 -0.1438 -0.1459 -0.2393
  340POPC   SD9 4674  16.622   9.661  10.965  0.2110  0.2399 -0.0167
  340POPC  SD10 4675  16.137  10.962  11.010 -0.0208  0.0336 -0.0389
  340POPC  SD11 4676  16.659   9.562  10.661  0.0010 -0.2176 -0.2201
  340POPC  SM12 4677  16.143  10.955  10.693 -0.0551  0.0666  0.1501
  340POPC  SM13 4678  16.759   9.311  10.477  0.6005  0.1305  0.3685
  340POPC  SM14 4679  16.293  11.018  10.396  0.1673  0.0683  0.4046
  340POPC  SM15 4680  16.802   9.262  10.406 -0.5209 -0.0132  0.2694
  341POPC   CH1 4681   9.186   7.677  11.896  0.1131  0.0690 -0.2064
  341POPC   PH2 4682   9.553   7.467  11.827  0.0456 -0.0732 -0.2741
  341POPC   GL3 4683   9.628   7.429  11.495 -0.2340 -0.2089  0.1410
  341POPC   E14 4684   9.484   7.207  11.309  0.2222 -0.1644  0.0357
  341POPC   E25 4685   9.690   7.779  11.427 -0.0034 -0.1175  0.0153
  341POPC   S16 4686   9.420   7.242  10.890 -0.3134 -0.0246 -0.1360
  341POPC   S17 4687   9.381   7.800  11.163  0.0147 -0.2117  0.0548
  341POPC   SD8 4688   9.256   7.299  10.583  0.2306  0.0582  0.2671
  341POPC   SD9 4689   9.272   7.962  10.913  0.0807  0.0490 -0.0221
  341POPC  SD10 4690   9.296   7.392  10.278 -0.1827  0.3040  0.1177
  341POPC  SD11 4691   9.076   8.104  10.712 -0.0544  0.0919 -0.0366
  341POPC  SM12 4692   9.595   7.476  10.118  0.1774  0.0200  0.0411
  341POPC  SM13 4693   9.027   8.367  10.604  0.1165  0.2687  0.2217
  341POPC  SM14 4694   9.933   7.492  10.104 -0.3517  0.0313 -0.5263
  341POPC  SM15 4695   9.037   8.450  10.556 -0.2401 -0.0961 -0.2254
  342POPC   CH1 4696   2.675  15.101  11.769 -0.1301 -0.2198 -0.1369
  342POPC   PH2 4697   2.282  15.038  11.570  0.1611 -0.0791 -0.1474
  342POPC   GL3 4698   2.332  14.743  11.441 -0.3577  0.1437 -0.0659
  342POPC   E14 4699   2.439  14.685  11.135 -0.1194 -0.1227 -0.0240
  342POPC   E25 4700   2.676  14.616  11.503  0.3184  0.0194  0.0168
  342POPC   S16 4701   2.548  14.742  10.738 -0.1737 -0.0585  0.5708
  342POPC   S17 4702   2.854  14.831  11.229 -0.0544  0.0210  0.2085
  342POPC   SD8 4703   2.513  14.708  10.399 -0.1451 -0.0347 -0.3956
  342POPC   SD9 4704   2.927  14.906  10.939 -0.1647  0.1649  0.2480
  342POPC  SD10 4705   2.564  14.683  10.104 -0.1059  0.2773 -0.1750
  342POPC  SD11 4706   2.878  14.978  10.601  0.1438  0.1335  0.2059
  342POPC  SM12 4707   2.866  14.741  10.045  0.1153 -0.2100 -0.3860
  342POPC  SM13 4708   2.925  15.201  10.387  0.1523 -0.0840  0.1120
  342POPC  SM14 4709   3.182  14.731  10.019  0.4249  0.3136  0.1498
  342POPC  SM15 4710   2.981  15.248  10.330 -0.2357  0.3204 -0.1336
  343POPC   CH1 4711  13.044   0.633  12.184  0.1507  0.1431  0.0547
  343POPC   PH2 4712  12.776   0.346  12.017  0.1450 -0.1059 -0.0271
  343POPC   GL3 4713  12.855   0.288  11.694 -0.2697  0.1648 -0.0674
  343POPC   E14 4714  13.052   0.055  11.573 -0.0496 -0.0338  0.1109
  343POPC   E25 4715  12.796   0.541  11.435  0.0877  0.1715 -0.1021
  343POPC   S16 4716  13.192  -0.079  11.231 -0.5501 -0.0380 -0.1469
  343POPC   S17 4717  12.623   0.497  11.050  0.1614  0.2104  0.0072
  343POPC   SD8 4718  13.465  -0.081  11.024 -0.1873  0.2054 -0.1169
  343POPC   SD9 4719  12.707   0.358  10.741  0.0713  0.0395  0.4499
  343POPC  SD10 4720  13.584  -0.090  10.729  0.0305  0.2571  0.1799
  343POPC  SD11 4721  12.727   0.163  10.473  0.3151  0.2012  0.0555
  343POPC  SM12 4722  13.497   0.052  10.413  0.0862 -0.0582 -0.1064
  343POPC  SM13 4723  12.676   0.232  10.163  0.3994 -0.1649  0.3047
  343POPC  SM14 4724  13.542   0.159  10.080 -0.0607  0.1646  0.1875
  343POPC  SM15 4725  12.679   0.253  10.084  0.2186  0.2683 -0.2441
  344POPC   CH1 4726   6.879  11.268   7.505 -0.1335  0.1984 -0.3218
  344POPC   PH2 4727   6.734  10.958   7.751 -0.1871 -0.0801 -0.0082
  344POPC   GL3 4728   6.741  11.048   8.077 -0.0317  0.1305  0.0817
  344POPC   E14 4729   6.710  11.315   8.268 -0.0557 -0.0355 -0.1666
  344POPC   E25 4730   6.767  10.737   8.299 -0.3233  0.0341 -0.0563
  344POPC   S16 4731   6.746  11.325   8.662  0.0546 -0.0252  0.0193
  344POPC   S17 4732   6.835  10.640   8.705 -0.1785  0.1637  0.0741
  344POPC   SD8 4733   6.814  11.282   8.981 -0.2167  0.0511 -0.0149
  344POPC   SD9 4734   7.056  10.780   8.941  0.2838  0.0650 -0.0113
  344POPC  SD10 4735   6.690  11.220   9.295  0.0095 -0.2071 -0.0245
  344POPC  SD11 4736   7.144  10.812   9.255  0.0898  0.1841 -0.0142
  344POPC  SM12 4737   6.515  11.358   9.545  0.3824 -0.0237 -0.0291
  344POPC  SM13 4738   7.110  10.920   9.569 -0.1196  0.0523 -0.0445
  344POPC  SM14 4739   6.547  11.611   9.775  0.3126 -0.1255  0.0939
  344POPC  SM15 4740   7.137  10.879   9.667  0.0996  0.0484 -0.2197
  345POPC   CH1 4741   1.119  18.107  12.030 -0.2151 -0.1658 -0.0214
  345POPC   PH2 4742   0.982  18.089  11.625  0.2976 -0.0337 -0.3310
  345POPC   GL3 4743   1.077  17.766  11.488 -0.2431 -0.0735  0.0628
  345POPC   E14 4744   0.933  17.579  11.723  0.2154  0.0936  0.0009
  345POPC   E25 4745   1.242  17.770  11.161 -0.0998  0.1154  0.0850
  345POPC   S16 4746   0.658  17.427  11.481  0.2213 -0.4474 -0.1884
  345POPC   S17 4747   1.517  18.028  10.977 -0.0172 -0.0383 -0.2052
  345POPC   SD8 4748   0.570  17.236  11.201 -0.0965 -0.1826 -0.0081
  345POPC   SD9 4749   1.613  18.300  10.802 -0.0059  0.2288 -0.0516
  345POPC  SD10 4750   0.585  17.323  10.903  0.3180  0.1187 -0.5360
  345POPC  SD11 4751   1.799  18.507  10.580  0.3510 -0.1622  0.2091
  345POPC  SM12 4752   0.484  17.589  10.762 -0.0405  0.0850  0.3585
  345POPC  SM13 4753   1.905  18.418  10.236  0.1450  0.0076 -0.0858
  345POPC  SM14 4754   0.524  17.864  10.519  0.2455  0.2106 -0.2455
  345POPC  SM15 4755   1.973  18.360  10.151  0.0169 -0.3434  0.0872
  346POPC   CH1 4756   9.918  15.764  11.788  0.0078 -0.0028 -0.2575
  346POPC   PH2 4757  10.217  15.495  11.946  0.1465  0.1207  0.0795
  346POPC   GL3 4758  10.142  15.207  11.743 -0.1265 -0.1632  0.1017
  346POPC   E14 4759  10.371  14.968  11.681 -0.2005 -0.1373 -0.2106
  346POPC   E25 4760  10.260  15.377  11.455  0.1722  0.2115 -0.1123
  346POPC   S16 4761  10.525  14.776  11.406 -0.1242 -0.0614 -0.3335
  346POPC   S17 4762  10.334  15.385  11.023  0.0034 -0.0433  0.4267
  346POPC   SD8 4763  10.548  14.898  11.089 -0.2804  0.0993  0.1316
  346POPC   SD9 4764  10.262  15.217  10.719  0.0944  0.3357 -0.2279
  346POPC  SD10 4765  10.525  14.880  10.774 -0.0654  0.0033  0.2374
  346POPC  SD11 4766  10.019  15.139  10.480  0.0946 -0.1706 -0.0336
  346POPC  SM12 4767  10.348  14.743  10.503  0.1436 -0.0704 -0.2377
  346POPC  SM13 4768   9.963  15.024  10.151  0.0345  0.0861 -0.2959
  346POPC  SM14 4769  10.070  14.594  10.306  0.1785 -0.2658 -0.0504
  346POPC  SM15 4770   9.902  14.999  10.115  0.3084 -0.1140  0.0801
  347POPC   CH1 4771  10.068   4.380  12.049 -0.0170  0.1989  0.1354
  347POPC   PH2 4772  10.256   4.496  11.715 -0.1286 -0.1759  0.2308
  347POPC   GL3 4773  10.568   4.612  11.667  0.3229 -0.0593 -0.1863
  347POPC   E14 4774  10.765   4.775  11.847 -0.0057 -0.1173 -0.0033
  347POPC   E25 4775  10.504   4.727  11.321 -0.1226  0.1556  0.0242
  347POPC   S16 4776  10.783   5.131  11.615 -0.2735 -0.2266  0.1987
  347POPC   S17 4777  10.161   4.551  11.165 -0.3244  0.0469  0.1894
  347POPC   SD8 4778  10.869   5.345  11.399 -0.2129 -0.3031 -0.0831
  347POPC   SD9 4779   9.903   4.443  11.003 -0.1560  0.1762  0.1538
  347POPC  SD10 4780  10.929   5.368  11.078 -0.0315  0.2354 -0.0459
  347POPC  SD11 4781   9.897   4.392  10.681  0.2901 -0.1356  0.0880
  347POPC  SM12 4782  10.826   5.315  10.736 -0.3046 -0.1932  0.1446
  347POPC  SM13 4783   9.832   4.438  10.330 -0.0301 -0.0820 -0.1600
  347POPC  SM14 4784  10.884   5.191  10.417  0.0753  0.1308 -0.0248
  347POPC  SM15 4785   9.840   4.399  10.229 -0.0696 -0.1806 -0.0903
  348POPC   CH1 4786  11.372  17.658  12.214 -0.2010  0.0486 -0.3196
  348POPC   PH2 4787  11.362  17.895  11.863 -0.2720  0.0551 -0.1057
  348POPC   GL3 4788  11.268  17.709  11.612  0.4698  0.0734 -0.2389
  348POPC   E14 4789  11.485  17.465  11.646 -0.0336  0.0423 -0.1292
  348POPC   E25 4790  11.160  17.899  11.326 -0.0713  0.0734 -0.1391
  348POPC   S16 4791  11.487  17.160  11.401 -0.0366 -0.2987 -0.1745
  348POPC   S17 4792  11.310  18.169  11.049 -0.1951  0.1296  0.0528
  348POPC   SD8 4793  11.277  16.957  11.243 -0.0368 -0.1412  0.2985
  348POPC   SD9 4794  11.286  18.279  10.744 -0.3489 -0.4379 -0.0875
  348POPC  SD10 4795  11.197  16.778  10.972  0.1982  0.2025 -0.5234
  348POPC  SD11 4796  11.292  18.161  10.408  0.1360 -0.1580  0.0607
  348POPC  SM12 4797  11.283  16.691  10.629  0.3225 -0.5039  0.0206
  348POPC  SM13 4798  11.296  18.063  10.111  0.5203 -0.7812 -0.0761
  348POPC  SM14 4799  11.433  16.747  10.312  0.2033 -0.0546  0.0965
  348POPC  SM15 4800  11.317  18.013  10.064 -0.2264 -0.0134  0.2193
  349POPE   HH1 4801  11.385  18.116   7.917  0.1781  0.5059 -0.0399
  349POPE   PH2 4802  11.676  18.312   7.876 -0.2041 -0.0526  0.1079
  349POPE   GL3 4803  11.792  18.349   8.186  0.2266  0.1560 -0.1893
  349POPE   E14 4804  11.751  18.141   8.443  0.0698  0.2900 -0.2185
  349POPE   E25 4805  12.105  18.410   8.293 -0.4192 -0.0309  0.2414
  349POPE   S16 4806  11.742  18.094   8.844  0.4814  0.1935 -0.2164
  349POPE   S17 4807  12.261  18.465   8.667  0.1469  0.0521 -0.0918
  349POPE   SD8 4808  11.829  18.010   9.177  0.2888  0.2561  0.0844
  349POPE   SD9 4809  12.325  18.324   8.969  0.0294  0.1746 -0.4347
  349POPE  SD10 4810  11.714  18.069   9.487  0.3689 -0.0241 -0.2928
  349POPE  SD11 4811  12.330  18.207   9.261 -0.1957 -0.2212 -0.0947
  349POPE  SM12 4812  11.491  18.229   9.670 -0.0488  0.0602 -0.3668
  349POPE  SM13 4813  12.257  17.981   9.505 -0.4578  0.1450  0.1936
  349POPE  SM14 4814  11.340  18.531   9.714 -0.1286  0.0208 -0.4887
  349POPE  SM15 4815  12.195  17.947   9.589 -0.0404  0.0093 -0.3342
  350POPE   HH1 4816  11.791  11.884   8.134  0.1381  0.2113 -0.1892
  350POPE   PH2 4817  12.105  11.995   8.174  0.0561  0.0065 -0.1463
  350POPE   GL3 4818  12.267  11.867   8.438 -0.1801  0.1637  0.3418
  350POPE   E14 4819  12.598  11.911   8.436 -0.2586  0.0259  0.3583
  350POPE   E25 4820  12.217  11.555   8.625  0.1095  0.4017  0.2128
  350POPE   S16 4821  12.670  11.917   8.823  0.2728 -0.0946  0.0067
  350POPE   S17 4822  11.904  11.526   8.945 -0.0900 -0.1270 -0.0587
  350POPE   SD8 4823  12.600  11.847   9.099 -0.1377 -0.0687  0.3052
  350POPE   SD9 4824  11.770  11.738   9.134 -0.3777  0.2338 -0.2248
  350POPE  SD10 4825  12.668  11.697   9.375  0.0076 -0.2113 -0.2540
  350POPE  SD11 4826  11.651  11.772   9.438  0.3929  0.4341 -0.0370
  350POPE  SM12 4827  12.932  11.594   9.568 -0.2010 -0.1507 -0.1096
  350POPE  SM13 4828  11.703  11.689   9.771 -0.2316 -0.1003  0.4374
  350POPE  SM14 4829  13.097  11.561   9.841  0.1568  0.0546  0.0845
  350POPE  SM15 4830  11.698  11.646   9.851  0.0214 -0.1480 -0.2194
  351POPE   HH1 4831   3.421  15.693   7.642  0.2041 -0.4352  0.3802
  351POPE   PH2 4832   3.541  15.933   7.820 -0.2354  0.0288 -0.0134
  351POPE   GL3 4833   3.320  16.041   8.047 -0.0074  0.0566  0.1234
  351POPE   E14 4834   3.480  16.326   8.073  0.1726 -0.0975  0.3104
  351POPE   E25 4835   3.415  15.795   8.318  0.2899  0.1675  0.0143
  351POPE   S16 4836   3.615  16.406   8.427 -0.0204  0.0746  0.0267
  351POPE   S17 4837   3.528  15.796   8.724  0.2615 -0.2740 -0.2387
  351POPE   SD8 4838   3.634  16.384   8.736  0.5222  0.2105  0.3383
  351POPE   SD9 4839   3.667  15.621   8.974 -0.1463 -0.3544  0.2142
  351POPE  SD10 4840   3.623  16.297   9.038  0.0807  0.3522  0.2084
  351POPE  SD11 4841   3.772  15.577   9.292  0.0244 -0.0326  0.1533
  351POPE  SM12 4842   3.544  16.018   9.229  0.0681 -0.2203 -0.3628
  351POPE  SM13 4843   3.924  15.643   9.566  0.3101  0.1051  0.0673
  351POPE  SM14 4844   3.430  15.819   9.523  0.1596  0.1420 -0.1146
  351POPE  SM15 4845   3.935  15.648   9.657 -0.0458  0.0162 -0.2555
  352POPE   HH1 4846   6.126  17.292   8.150  0.1972  0.2813  0.1258
  352POPE   PH2 4847   6.008  17.514   7.939  0.0475  0.1400  0.0706
  352POPE   GL3 4848   6.046  17.742   8.181  0.0549 -0.1335 -0.0275
  352POPE   E14 4849   6.297  17.927   8.278 -0.1955 -0.2114 -0.1065
  352POPE   E25 4850   5.991  17.581   8.488 -0.0937  0.0791 -0.1526
  352POPE   S16 4851   6.419  18.156   8.561  0.0729  0.0279 -0.3136
  352POPE   S17 4852   6.098  17.505   8.842  0.1177  0.0088  0.0507
  352POPE   SD8 4853   6.545  18.277   8.835  0.2024 -0.0783  0.0770
  352POPE   SD9 4854   6.278  17.419   9.098 -0.2115 -0.0865  0.1412
  352POPE  SD10 4855   6.578  18.233   9.149 -0.2071  0.1564 -0.0513
  352POPE  SD11 4856   6.348  17.627   9.349 -0.1795  0.1722  0.0467
  352POPE  SM12 4857   6.407  18.136   9.436  0.1507  0.3275 -0.0265
  352POPE  SM13 4858   6.358  17.689   9.667  0.1043 -0.0778 -0.2633
  352POPE  SM14 4859   6.319  18.206   9.760  0.0977 -0.0924 -0.2268
  352POPE  SM15 4860   6.410  17.664   9.762  0.5680 -0.2933 -0.0068
  353POPE   HH1 4861   1.794   4.002   8.400 -0.0231  0.1738 -0.3641
  353POPE   PH2 4862   2.049   3.876   8.535 -0.0984  0.0437 -0.2619
  353POPE   GL3 4863   1.956   3.597   8.722 -0.4254  0.2167  0.1962
  353POPE   E14 4864   2.067   3.291   8.677 -0.1135 -0.1507  0.3135
  353POPE   E25 4865   1.951   3.638   9.095 -0.1830  0.1831 -0.0597
  353POPE   S16 4866   2.237   2.988   8.970  0.0401  0.4988  0.0703
  353POPE   S17 4867   1.698   3.500   9.362 -0.0289  0.1118 -0.2359
  353POPE   SD8 4868   2.277   2.665   9.050  0.0377  0.0304 -0.3374
  353POPE   SD9 4869   1.567   3.498   9.661 -0.1614  0.2899 -0.2307
  353POPE  SD10 4870   2.307   2.455   9.316  0.2491 -0.1235 -0.0586
  353POPE  SD11 4871   1.280   3.503   9.841 -0.4077  0.2293 -0.1378
  353POPE  SM12 4872   2.294   2.524   9.632 -0.1449 -0.2365 -0.1701
  353POPE  SM13 4873   1.041   3.390  10.017 -0.0517  0.0605 -0.0959
  353POPE  SM14 4874   2.398   2.767   9.847  0.1123  0.0339  0.4500
  353POPE  SM15 4875   1.004   3.368  10.091  0.3652  0.1381 -0.2151
  354POPE   HH1 4876  17.690  14.326   8.295  0.0198 -0.2535  0.3276
  354POPE   PH2 4877  17.423  14.454   8.429 -0.1460 -0.1178 -0.0100
  354POPE   GL3 4878  17.538  14.661   8.655  0.0374  0.3469 -0.0243
  354POPE   E14 4879  17.738  14.900   8.550  0.1365 -0.0118  0.2594
  354POPE   E25 4880  17.657  14.594   9.024 -0.1070  0.0658  0.0623
  354POPE   S16 4881  17.984  15.209   8.736 -0.0982 -0.1321  0.1819
  354POPE   S17 4882  17.812  14.378   9.255  0.2338  0.1818 -0.1917
  354POPE   SD8 4883  18.157  15.219   9.002 -0.1114 -0.2854 -0.3227
  354POPE   SD9 4884  17.894  14.180   9.518  0.4444  0.4124 -0.0547
  354POPE  SD10 4885  18.242  15.209   9.330  0.3335 -0.1418 -0.0928
  354POPE  SD11 4886  17.877  14.142   9.872  0.0591  0.0942 -0.4455
  354POPE  SM12 4887  18.186  15.172   9.688  0.1151  0.0082 -0.4827
  354POPE  SM13 4888  17.815  14.042  10.208 -0.0649 -0.0891  0.0206
  354POPE  SM14 4889  18.122  14.886   9.839  0.0418 -0.1605 -0.0172
  354POPE  SM15 4890  17.764  14.070  10.289 -0.1503  0.2462 -0.1699
  355POPE   HH1 4891  16.006  17.932   8.302 -0.0196 -0.2419  0.1419
  355POPE   PH2 4892  15.694  17.807   8.323  0.0818  0.0126  0.0362
  355POPE   GL3 4893  15.680  18.014   8.590 -0.0296  0.1847 -0.0050
  355POPE   E14 4894  15.355  18.072   8.655 -0.1557 -0.1854  0.1239
  355POPE   E25 4895  15.936  17.932   8.819 -0.0386  0.4587  0.0418
  355POPE   S16 4896  15.171  18.074   9.023 -0.2997 -0.0463  0.2066
  355POPE   S17 4897  15.917  17.652   9.118 -0.5575  0.1069 -0.1431
  355POPE   SD8 4898  15.128  18.277   9.304 -0.3041  0.0045 -0.0960
  355POPE   SD9 4899  15.996  17.744   9.446  0.0409  0.1010 -0.1152
  355POPE  SD10 4900  15.205  18.276   9.618 -0.1256  0.0015  0.1438
  355POPE  SD11 4901  15.905  17.583   9.785  0.2842 -0.0108 -0.0874
  355POPE  SM12 4902  15.374  18.175   9.839 -0.0023 -0.0850  0.2620
  355POPE  SM13 4903  15.912  17.550  10.104  0.1003  0.1156 -0.1943
  355POPE  SM14 4904  15.708  18.044   9.851 -0.0695 -0.1430 -0.1491
  355POPE  SM15 4905  15.911  17.583  10.214  0.0158 -0.3898 -0.3988
  356POPE   HH1 4906  13.226  13.301   7.939 -0.0336 -0.3216  0.1923
  356POPE   PH2 4907  13.195  13.611   8.028  0.1221 -0.0980 -0.0545
  356POPE   GL3 4908  13.323  13.714   8.333 -0.2640 -0.0431 -0.3823
  356POPE   E14 4909  13.624  13.680   8.490  0.1247  0.2422  0.0852
  356POPE   E25 4910  13.069  13.817   8.533 -0.5085  0.2613 -0.1940
  356POPE   S16 4911  13.670  13.422   8.785 -0.3525 -0.3258  0.4052
  356POPE   S17 4912  13.155  13.752   8.943 -0.0999 -0.2296 -0.2473
  356POPE   SD8 4913  13.929  13.387   8.958  0.0435 -0.0462  0.1355
  356POPE   SD9 4914  13.398  13.904   9.160 -0.0637 -0.1416 -0.1049
  356POPE  SD10 4915  13.986  13.249   9.275  0.1429  0.0912  0.0249
  356POPE  SD11 4916  13.508  14.047   9.427  0.1495  0.5742  0.3653
  356POPE  SM12 4917  13.837  13.096   9.532  0.1461  0.2235 -0.1271
  356POPE  SM13 4918  13.571  14.146   9.719 -0.1350  0.2988  0.2098
  356POPE  SM14 4919  13.513  13.011   9.637  0.0225  0.0221  0.0653
  356POPE  SM15 4920  13.588  14.211   9.826 -0.0946  0.0206 -0.0674
  357POPE   HH1 4921  15.240   8.912   8.094  0.0636 -0.5486 -0.2110
  357POPE   PH2 4922  15.533   8.952   7.950 -0.0596 -0.1238 -0.1941
  357POPE   GL3 4923  15.815   8.812   8.076 -0.3734  0.1419 -0.1408
  357POPE   E14 4924  16.053   9.031   8.090 -0.1492  0.2207 -0.0426
  357POPE   E25 4925  15.771   8.539   8.332  0.3494  0.0753 -0.0227
  357POPE   S16 4926  16.394   9.075   8.257  0.4813  0.1200 -0.0013
  357POPE   S17 4927  15.861   8.665   8.717 -0.3234 -0.1942 -0.2275
  357POPE   SD8 4928  16.611   9.087   8.504  0.1748 -0.0586 -0.0633
  357POPE   SD9 4929  16.066   8.717   8.966  0.2915 -0.0780  0.1813
  357POPE  SD10 4930  16.780   9.185   8.788 -0.0214  0.2310 -0.3063
  357POPE  SD11 4931  16.200   8.657   9.286  0.0041  0.3069 -0.3572
  357POPE  SM12 4932  16.830   9.310   9.136 -0.1205  0.1869  0.1466
  357POPE  SM13 4933  16.193   8.723   9.611 -0.3376  0.0517  0.3331
  357POPE  SM14 4934  17.047   9.374   9.380  0.1232 -0.2169  0.2552
  357POPE  SM15 4935  16.233   8.759   9.705 -0.2081  0.3284 -0.1194
  358POPE   HH1 4936   1.353   9.266   8.250  0.0652  0.3345  0.2004
  358POPE   PH2 4937   1.508   8.983   8.302  0.0765  0.0795 -0.2805
  358POPE   GL3 4938   1.383   8.685   8.210  0.1360  0.2132  0.6479
  358POPE   E14 4939   1.087   8.565   8.245  0.0134 -0.2127  0.0499
  358POPE   E25 4940   1.504   8.663   8.570  0.2969 -0.1999 -0.1448
  358POPE   S16 4941   0.897   8.394   8.559 -0.2153 -0.1820 -0.1552
  358POPE   S17 4942   1.587   8.452   8.917 -0.1246  0.2146 -0.0876
  358POPE   SD8 4943   0.688   8.201   8.720  0.0680 -0.1539 -0.3438
  358POPE   SD9 4944   1.597   8.245   9.214 -0.1083 -0.0359  0.1661
  358POPE  SD10 4945   0.627   8.082   9.007 -0.1671  0.1251 -0.1965
  358POPE  SD11 4946   1.792   8.306   9.457  0.1113  0.5239  0.0521
  358POPE  SM12 4947   0.588   8.205   9.332 -0.2162 -0.0742  0.0213
  358POPE  SM13 4948   1.742   8.460   9.734  0.4212  0.0355 -0.3777
  358POPE  SM14 4949   0.420   8.132   9.625  0.2081  0.0250 -0.2929
  358POPE  SM15 4950   1.736   8.422   9.814  0.4183  0.0721  0.2017
  359POPE   HH1 4951   2.652  13.795   7.863  0.2412 -0.2487 -0.3721
  359POPE   PH2 4952   2.372  13.610   7.881  0.0764 -0.0179 -0.1983
  359POPE   GL3 4953   2.179  13.699   8.158 -0.2555  0.3738 -0.0077
  359POPE   E14 4954   2.332  13.926   8.347 -0.1518  0.1349 -0.0129
  359POPE   E25 4955   1.830  13.594   8.300 -0.2069  0.2697  0.1113
  359POPE   S16 4956   2.287  14.204   8.662  0.0757  0.1879 -0.3457
  359POPE   S17 4957   1.578  13.535   8.606 -0.2067 -0.4524 -0.0331
  359POPE   SD8 4958   2.296  14.234   8.995  0.1889 -0.2645 -0.4396
  359POPE   SD9 4959   1.551  13.441   8.960  0.2037  0.2548 -0.0409
  359POPE  SD10 4960   2.509  14.424   9.174 -0.0586 -0.1704  0.1043
  359POPE  SD11 4961   1.423  13.432   9.299 -0.1552  0.0397  0.2936
  359POPE  SM12 4962   2.586  14.628   9.403 -0.1476  0.3252  0.1626
  359POPE  SM13 4963   1.317  13.406   9.608  0.0451  0.0439 -0.3925
  359POPE  SM14 4964   2.424  14.791   9.688 -0.1441  0.1950 -0.2440
  359POPE  SM15 4965   1.293  13.363   9.693  0.0068 -0.5028  0.0461
  360POPE   HH1 4966   5.075   0.773   8.668  0.0698  0.2251 -0.1371
  360POPE   PH2 4967   4.789   0.908   8.562  0.2279 -0.0522  0.2148
  360POPE   GL3 4968   4.652   1.035   8.858  0.2563  0.3569  0.2021
  360POPE   E14 4969   4.655   0.788   9.066 -0.0864  0.2274  0.3767
  360POPE   E25 4970   4.801   1.282   9.066  0.0572  0.1905 -0.0570
  360POPE   S16 4971   4.367   0.774   9.337  0.0090 -0.2858  0.2809
  360POPE   S17 4972   4.702   1.517   9.363  0.1373  0.0847  0.3348
  360POPE   SD8 4973   4.088   0.913   9.510  0.3471 -0.1340 -0.2193
  360POPE   SD9 4974   4.557   1.708   9.575  0.4059  0.1304  0.0217
  360POPE  SD10 4975   3.961   1.184   9.657 -0.0954  0.4460 -0.0565
  360POPE  SD11 4976   4.626   1.965   9.724 -0.1978 -0.1382 -0.6005
  360POPE  SM12 4977   4.103   1.494   9.760 -0.0540 -0.2077 -0.0897
  360POPE  SM13 4978   4.651   2.136  10.009 -0.1385  0.0561  0.0730
  360POPE  SM14 4979   4.209   1.626  10.032 -0.3683 -0.2896  0.2374
  360POPE  SM15 4980   4.631   2.176  10.109  0.3490 -0.0857 -0.0813
  361POPE   HH1 4981  10.918   3.211   8.417 -0.0114  0.3294 -0.0709
  361POPE   PH2 4982  10.848   2.909   8.326  0.0309  0.0294 -0.0754
  361POPE   GL3 4983  10.511   2.888   8.372  0.0250  0.1676  0.0442
  361POPE   E14 4984  10.234   2.789   8.226 -0.2022 -0.3196  0.1514
  361POPE   E25 4985  10.475   2.886   8.745  0.0006  0.3193  0.3094
  361POPE   S16 4986   9.905   2.780   8.455  0.0793 -0.0683 -0.3201
  361POPE   S17 4987  10.145   2.910   9.054 -0.1328 -0.2265 -0.0572
  361POPE   SD8 4988   9.655   2.754   8.698 -0.0774  0.0721 -0.1299
  361POPE   SD9 4989  10.013   3.128   9.247 -0.3826 -0.2198  0.3751
  361POPE  SD10 4990   9.574   2.765   9.016 -0.3277 -0.1943  0.1233
  361POPE  SD11 4991   9.802   3.235   9.415  0.4135  0.4210  0.0083
  361POPE  SM12 4992   9.668   2.751   9.332  0.0811  0.0182 -0.1740
  361POPE  SM13 4993   9.737   3.284   9.755  0.2264  0.3151 -0.1293
  361POPE  SM14 4994   9.688   2.659   9.632  0.3260  0.1081 -0.0380
  361POPE  SM15 4995   9.752   3.302   9.858  0.0967 -0.2050 -0.0733
  362POPE   HH1 4996  17.773   3.043   8.327  0.1810 -0.4051 -0.3079
  362POPE   PH2 4997  17.942   3.314   8.365  0.0355 -0.1078  0.0081
  362POPE   GL3 4998  18.023   3.451   8.662  0.0408  0.1312 -0.0703
  362POPE   E14 4999  17.874   3.754   8.688 -0.1352 -0.1711 -0.0636
  362POPE   E25 5000  18.008   3.260   8.984 -0.2575 -0.0416  0.3979
  362POPE   S16 5001  17.773   4.010   8.957 -0.1717 -0.0143  0.1395
  362POPE   S17 5002  18.053   3.242   9.389  0.1779  0.1556  0.3792
  362POPE   SD8 5003  17.817   4.095   9.274 -0.0372  0.0809 -0.3642
  362POPE   SD9 5004  18.165   3.176   9.703  0.4656 -0.4284 -0.1136
  362POPE  SD10 5005  18.036   3.982   9.490  0.2735  0.2024  0.2261
  362POPE  SD11 5006  18.270   3.238   9.995 -0.3106  0.2203  0.1677
  362POPE  SM12 5007  18.328   4.095   9.658 -0.3469  0.1532  0.2880
  362POPE  SM13 5008  18.420   3.377  10.288 -0.0634  0.4036  0.1463
  362POPE  SM14 5009  18.448   4.156   9.969  0.2124 -0.0011 -0.2964
  362POPE  SM15 5010  18.435   3.404  10.365 -0.1211 -0.0299 -0.2040
  363POPE   HH1 5011   0.975   4.905   8.384 -0.2076  0.2106 -0.3989
  363POPE   PH2 5012   1.239   5.049   8.488  0.0041 -0.2136  0.0688
  363POPE   GL3 5013   1.172   5.166   8.806 -0.1143  0.0736  0.4311
  363POPE   E14 5014   1.187   5.489   8.908  0.0555 -0.2132 -0.0229
  363POPE   E25 5015   1.341   5.031   9.128  0.0720 -0.0635  0.0628
  363POPE   S16 5016   1.245   5.578   9.316 -0.1615 -0.0347  0.1435
  363POPE   S17 5017   1.617   5.103   9.455  0.1691  0.2523 -0.3703
  363POPE   SD8 5018   1.370   5.814   9.495 -0.0752 -0.3052 -0.3248
  363POPE   SD9 5019   1.908   5.216   9.503 -0.0874  0.5587 -0.2144
  363POPE  SD10 5020   1.601   5.762   9.762 -0.1234 -0.1453 -0.0601
  363POPE  SD11 5021   2.145   5.337   9.702  0.2604 -0.0841  0.0466
  363POPE  SM12 5022   1.652   5.523   9.988  0.0654 -0.3078 -0.2610
  363POPE  SM13 5023   2.279   5.442   9.951  0.0638 -0.0414  0.1968
  363POPE  SM14 5024   1.632   5.321  10.253  0.2335  0.2968 -0.3098
  363POPE  SM15 5025   2.358   5.529   9.990 -0.1639 -0.0822  0.0848
  364POPE   HH1 5026  16.600  16.208   8.111 -0.3131  0.3569  0.0499
  364POPE   PH2 5027  16.821  16.024   8.278 -0.2741 -0.0372 -0.0216
  364POPE   GL3 5028  16.910  16.236   8.545  0.1760 -0.4086  0.1784
  364POPE   E14 5029  16.780  16.538   8.569 -0.0049 -0.0031 -0.0604
  364POPE   E25 5030  17.053  16.116   8.827  0.1437 -0.2534 -0.0515
  364POPE   S16 5031  16.663  16.702   8.927 -0.3112  0.3489  0.1921
  364POPE   S17 5032  17.316  16.154   9.115 -0.4000  0.0688 -0.0889
  364POPE   SD8 5033  16.412  16.825   9.087 -0.0285  0.0677  0.1522
  364POPE   SD9 5034  17.564  15.997   9.288  0.1737 -0.4133 -0.0818
  364POPE  SD10 5035  16.334  16.950   9.384 -0.1462 -0.3035 -0.4464
  364POPE  SD11 5036  17.578  15.815   9.573 -0.0196 -0.1092 -0.0191
  364POPE  SM12 5037  16.347  17.009   9.719  0.2702  0.1572  0.0384
  364POPE  SM13 5038  17.726  15.690   9.845 -0.2504  0.0936  0.3737
  364POPE  SM14 5039  16.269  17.260   9.950 -0.4733  0.3990  0.0203
  364POPE  SM15 5040  17.730  15.729   9.905 -0.3330 -0.3182  0.0134
  365POPE   HH1 5041  11.514  12.190   8.306  0.0641  0.0561  0.2718
  365POPE   PH2 5042  11.753  11.981   8.438  0.2460 -0.0648 -0.0357
  365POPE   GL3 5043  11.998  12.078   8.625 -0.5661  0.1953  0.1246
  365POPE   E14 5044  12.161  12.363   8.526 -0.1888  0.2205 -0.1254
  365POPE   E25 5045  12.084  11.949   8.900 -0.0603 -0.1472 -0.1899
  365POPE   S16 5046  12.561  12.444   8.533  0.0900  0.2186 -0.1760
  365POPE   S17 5047  12.247  12.053   9.299  0.0717  0.0546  0.2028
  365POPE   SD8 5048  12.805  12.480   8.792 -0.1015  0.2373 -0.2066
  365POPE   SD9 5049  12.392  12.103   9.589 -0.2834  0.3796  0.0399
  365POPE  SD10 5050  12.917  12.375   9.104 -0.2659  0.1328  0.1201
  365POPE  SD11 5051  12.497  12.333   9.796 -0.3094 -0.1125  0.1822
  365POPE  SM12 5052  12.786  12.241   9.396 -0.1396  0.0305  0.3323
  365POPE  SM13 5053  12.558  12.594   9.986  0.0744 -0.4242 -0.1640
  365POPE  SM14 5054  12.883  12.034   9.660  0.0607 -0.1892  0.0065
  365POPE  SM15 5055  12.576  12.663  10.094 -0.1919 -0.0473 -0.0657
  366POPE   HH1 5056  15.688   7.134   7.922 -0.0130 -0.0437 -0.0354
  366POPE   PH2 5057  15.682   7.458   7.966  0.2036  0.2029 -0.0449
  366POPE   GL3 5058  15.835   7.595   8.243 -0.1633  0.0715 -0.1685
  366POPE   E14 5059  16.072   7.431   8.406 -0.0182  0.1034  0.0141
  366POPE   E25 5060  15.693   7.866   8.446 -0.2416  0.0385 -0.2643
  366POPE   S16 5061  16.178   7.473   8.796  0.2296  0.0931  0.1367
  366POPE   S17 5062  15.440   7.870   8.782 -0.1394  0.2359 -0.0254
  366POPE   SD8 5063  16.288   7.596   9.080 -0.2206  0.3611 -0.0310
  366POPE   SD9 5064  15.313   7.848   9.056 -0.0412 -0.1986  0.2363
  366POPE  SD10 5065  16.214   7.682   9.372  0.1530 -0.1013  0.1350
  366POPE  SD11 5066  15.309   7.902   9.379  0.0940  0.0254 -0.2561
  366POPE  SM12 5067  15.935   7.821   9.536 -0.2040  0.4410  0.1819
  366POPE  SM13 5068  15.315   7.785   9.707 -0.3038  0.3172  0.0362
  366POPE  SM14 5069  15.824   7.803   9.830 -0.3229 -0.1715 -0.0985
  366POPE  SM15 5070  15.272   7.789   9.789 -0.1075  0.4110 -0.2391
  367POPE   HH1 5071  17.792  13.801   8.228  0.1730  0.4849 -0.2644
  367POPE   PH2 5072  17.498  13.908   8.351  0.0731  0.1447  0.1516
  367POPE   GL3 5073  17.517  13.784   8.698  0.1235  0.0365  0.0441
  367POPE   E14 5074  17.399  13.476   8.768 -0.0631  0.0256 -0.1006
  367POPE   E25 5075  17.520  14.099   8.868 -0.0932 -0.2549 -0.0611
  367POPE   S16 5076  17.332  13.217   9.031 -0.2700  0.2720 -0.1880
  367POPE   S17 5077  17.304  14.326   9.151  0.1189 -0.3640  0.1833
  367POPE   SD8 5078  17.102  13.050   9.243 -0.2389 -0.1484  0.0694
  367POPE   SD9 5079  17.151  14.463   9.413 -0.5507  0.0916  0.0947
  367POPE  SD10 5080  17.127  12.811   9.514  0.0390 -0.1816 -0.3013
  367POPE  SD11 5081  17.151  14.583   9.741  0.3054 -0.1054 -0.0182
  367POPE  SM12 5082  17.356  12.758   9.740  0.0297  0.2110  0.4835
  367POPE  SM13 5083  17.104  14.701  10.073  0.1625  0.2504 -0.0230
  367POPE  SM14 5084  17.492  12.681  10.052  0.1528  0.3075  0.0281
  367POPE  SM15 5085  17.134  14.733  10.155  0.2338  0.2249 -0.1127
  368POPE   HH1 5086   5.685  12.326   7.773  0.4133  0.5276  0.0578
  368POPE   PH2 5087   5.469  12.098   7.795  0.0374  0.1694  0.0723
  368POPE   GL3 5088   5.357  12.057   8.104 -0.0006 -0.0610  0.3467
  368POPE   E14 5089   5.364  12.353   8.266  0.0689  0.2121 -0.1118
  368POPE   E25 5090   5.479  11.749   8.299 -0.2401  0.1831 -0.0212
  368POPE   S16 5091   5.393  12.309   8.709  0.0038 -0.2502  0.0070
  368POPE   S17 5092   5.496  11.420   8.556 -0.2491  0.2373  0.2909
  368POPE   SD8 5093   5.521  12.188   9.009  0.3803 -0.1331  0.1902
  368POPE   SD9 5094   5.318  11.177   8.740  0.2378  0.1196  0.0078
  368POPE  SD10 5095   5.571  12.191   9.313 -0.4416 -0.1892 -0.1874
  368POPE  SD11 5096   5.263  11.020   9.028 -0.0988 -0.0170  0.2808
  368POPE  SM12 5097   5.349  12.217   9.524  0.0254  0.1648 -0.1720
  368POPE  SM13 5098   5.235  10.844   9.306 -0.3693 -0.2966  0.0144
  368POPE  SM14 5099   5.219  12.204   9.833  0.3502  0.0969  0.0847
  368POPE  SM15 5100   5.208  10.812   9.382 -0.3067 -0.0904  0.2196
  369POPE   HH1 5101  16.270  10.469   8.016  0.0426  0.1352  0.1833
  369POPE   PH2 5102  16.171  10.244   8.227 -0.2068  0.0017 -0.0834
  369POPE   GL3 5103  16.234  10.402   8.525 -0.2103 -0.0212  0.0563
  369POPE   E14 5104  16.408  10.685   8.533 -0.2002  0.1715  0.0514
  369POPE   E25 5105  15.958  10.387   8.727  0.0134  0.0395  0.0430
  369POPE   S16 5106  16.487  10.926   8.898 -0.1964  0.1883 -0.1735
  369POPE   S17 5107  16.086  10.438   9.148 -0.0566  0.5247 -0.0397
  369POPE   SD8 5108  16.388  10.987   9.250 -0.1732  0.0292  0.3798
  369POPE   SD9 5109  16.030  10.672   9.323 -0.0115 -0.0366  0.1340
  369POPE  SD10 5110  16.453  10.979   9.559  0.2977 -0.2211  0.1895
  369POPE  SD11 5111  15.975  10.925   9.542  0.0003 -0.0652 -0.2487
  369POPE  SM12 5112  16.684  11.076   9.778  0.0498 -0.0563  0.2732
  369POPE  SM13 5113  16.058  11.157   9.755  0.0094 -0.3672  0.2458
  369POPE  SM14 5114  16.904  10.891   9.966  0.1833  0.3508  0.1374
  369POPE  SM15 5115  16.016  11.231   9.766 -0.1456 -0.1190 -0.2215
  370POPE   HH1 5116   2.491   5.477   8.411  0.4783  0.1846 -0.3485
  370POPE   PH2 5117   2.812   5.400   8.450 -0.1170 -0.1080 -0.0289
  370POPE   GL3 5118   2.861   5.449   8.781  0.0129 -0.1587 -0.0443
  370POPE   E14 5119   2.980   5.157   8.880 -0.0295  0.0189 -0.0510
  370POPE   E25 5120   2.744   5.739   8.957 -0.1139  0.0088  0.0076
  370POPE   S16 5121   3.091   5.167   9.252 -0.0526  0.2337  0.0830
  370POPE   S17 5122   2.748   5.948   9.314 -0.1131 -0.3756  0.1475
  370POPE   SD8 5123   3.239   5.278   9.514 -0.0782  0.0734 -0.3670
  370POPE   SD9 5124   2.860   6.255   9.420 -0.0289 -0.1081 -0.0375
  370POPE  SD10 5125   3.309   5.134   9.792  0.2179  0.1169 -0.0197
  370POPE  SD11 5126   3.136   6.260   9.646  0.3493  0.1974 -0.1995
  370POPE  SM12 5127   3.375   5.181  10.123 -0.0093 -0.0050  0.3279
  370POPE  SM13 5128   3.448   6.287   9.812  0.1436  0.1068 -0.3834
  370POPE  SM14 5129   3.476   5.405  10.366  0.3693  0.2518  0.1111
  370POPE  SM15 5130   3.483   6.287   9.924 -0.0462 -0.2647 -0.8674
  371POPE   HH1 5131   3.649   9.359   7.799  0.1881  0.0444 -0.2281
  371POPE   PH2 5132   3.549   9.523   8.063  0.1642  0.2342 -0.1038
  371POPE   GL3 5133   3.228   9.532   8.223 -0.0623  0.2508  0.4077
  371POPE   E14 5134   2.900   9.407   8.255 -0.1751 -0.2964 -0.0801
  371POPE   E25 5135   3.400   9.673   8.538 -0.1987  0.0004  0.1751
  371POPE   S16 5136   2.627   9.572   8.573  0.2046 -0.0954  0.1742
  371POPE   S17 5137   3.410   9.815   8.924 -0.1869 -0.0057 -0.1926
  371POPE   SD8 5138   2.460   9.577   8.859 -0.0322  0.0435 -0.0434
  371POPE   SD9 5139   3.522  10.006   9.164  0.0111 -0.0347 -0.1003
  371POPE  SD10 5140   2.360   9.627   9.191 -0.0790  0.0996  0.0803
  371POPE  SD11 5141   3.627  10.092   9.467 -0.1940  0.1589 -0.3798
  371POPE  SM12 5142   2.308   9.814   9.448  0.0793 -0.3532 -0.2306
  371POPE  SM13 5143   3.669  10.133   9.819 -0.2060 -0.2605  0.1652
  371POPE  SM14 5144   2.174  10.106   9.361 -0.1136  0.1780  0.2029
  371POPE  SM15 5145   3.654  10.127   9.920  0.3265 -0.2836 -0.0676
  372POPE   HH1 5146   6.368  11.583   8.340 -0.0944 -0.4154 -0.0844
  372POPE   PH2 5147   6.313  11.896   8.292  0.1263  0.0610 -0.0211
  372POPE   GL3 5148   6.243  11.967   8.608 -0.0237 -0.1225  0.4496
  372POPE   E14 5149   6.522  11.885   8.776  0.1377 -0.4623 -0.0074
  372POPE   E25 5150   5.971  12.200   8.695  0.0252 -0.3544 -0.0083
  372POPE   S16 5151   6.416  11.661   9.099  0.0101 -0.2480  0.0496
  372POPE   S17 5152   6.010  12.407   9.071  0.3210  0.1968  0.0365
  372POPE   SD8 5153   6.331  11.321   9.109  0.1667 -0.0156  0.2691
  372POPE   SD9 5154   6.133  12.632   9.275 -0.2422  0.3750  0.3490
  372POPE  SD10 5155   6.189  11.123   9.283  0.3567 -0.1160 -0.0831
  372POPE  SD11 5156   6.202  12.655   9.587  0.1961  0.0957  0.0396
  372POPE  SM12 5157   5.930  11.213   9.510 -0.1114 -0.0015 -0.0352
  372POPE  SM13 5158   6.209  12.737   9.910 -0.0137  0.0847  0.0865
  372POPE  SM14 5159   5.597  11.282   9.523  0.3239 -0.3727  0.2157
  372POPE  SM15 5160   6.211  12.781   9.997  0.1825  0.0698 -0.0497
  373POPE   HH1 5161  12.508   3.286   8.170  0.0866  0.2365  0.1640
  373POPE   PH2 5162  12.804   3.439   8.165  0.1648  0.0378  0.1083
  373POPE   GL3 5163  12.704   3.686   8.410 -0.1328  0.3006 -0.2312
  373POPE   E14 5164  12.904   3.943   8.436 -0.2499 -0.1966  0.1006
  373POPE   E25 5165  12.433   3.718   8.635  0.1461  0.0435  0.3405
  373POPE   S16 5166  13.101   3.986   8.811 -0.3139  0.0141  0.2254
  373POPE   S17 5167  12.399   3.568   8.991 -0.3723  0.1623  0.2477
  373POPE   SD8 5168  13.377   3.968   9.018 -0.0645  0.1184 -0.0158
  373POPE   SD9 5169  12.524   3.349   9.229 -0.1225  0.4749 -0.0319
  373POPE  SD10 5170  13.387   3.797   9.299  0.1698 -0.1190  0.3966
  373POPE  SD11 5171  12.590   3.159   9.525 -0.4387 -0.2186 -0.2486
  373POPE  SM12 5172  13.325   3.845   9.599  0.1743  0.1280  0.1702
  373POPE  SM13 5173  12.625   3.128   9.868 -0.3094 -0.4502  0.3106
  373POPE  SM14 5174  13.308   4.001   9.910  0.2808  0.0204 -0.2640
  373POPE  SM15 5175  12.689   3.113   9.966  0.1625  0.2757  0.1707
  374POPE   HH1 5176   8.380  17.480   8.434 -0.3178 -0.2139  0.3351
  374POPE   PH2 5177   8.482  17.246   8.228 -0.0561 -0.1531  0.0984
  374POPE   GL3 5178   8.358  16.997   8.455 -0.0309  0.1934 -0.2296
  374POPE   E14 5179   8.607  16.769   8.509 -0.0099  0.0713  0.1231
  374POPE   E25 5180   8.054  16.900   8.528 -0.1818  0.0905  0.0170
  374POPE   S16 5181   8.776  16.529   8.766 -0.2430  0.4663 -0.0538
  374POPE   S17 5182   8.099  16.825   8.922 -0.0475  0.0610  0.1516
  374POPE   SD8 5183   8.833  16.432   9.082  0.2110 -0.0291  0.0051
  374POPE   SD9 5184   7.971  16.733   9.227 -0.0397 -0.3266  0.0297
  374POPE  SD10 5185   8.973  16.603   9.366 -0.0383 -0.2772 -0.1143
  374POPE  SD11 5186   7.884  16.675   9.531 -0.0319 -0.2821  0.0097
  374POPE  SM12 5187   8.966  16.909   9.604 -0.2314  0.1204  0.4767
  374POPE  SM13 5188   7.963  16.526   9.818 -0.0435 -0.1086  0.3880
  374POPE  SM14 5189   9.022  16.994   9.932  0.2653 -0.3588  0.0625
  374POPE  SM15 5190   7.972  16.488   9.903  0.1020  0.1549  0.3505
  375POPE   HH1 5191  18.069   8.797   8.306  0.2521  0.0269  0.1735
  375POPE   PH2 5192  17.925   8.528   8.177 -0.0704  0.0263 -0.1613
  375POPE   GL3 5193  17.914   8.288   8.427 -0.1613 -0.4047 -0.7717
  375POPE   E14 5194  18.209   8.323   8.556  0.5322 -0.0626  0.2071
  375POPE   E25 5195  17.796   8.234   8.775  0.1443 -0.0492  0.0875
  375POPE   S16 5196  18.348   8.469   8.929 -0.1019 -0.2819 -0.4369
  375POPE   S17 5197  17.823   8.188   9.222 -0.1052 -0.0797  0.1637
  375POPE   SD8 5198  18.247   8.354   9.240  0.1173 -0.0013  0.2325
  375POPE   SD9 5199  17.635   8.250   9.493  0.3056  0.2819 -0.0414
  375POPE  SD10 5200  18.270   8.366   9.556  0.2136  0.1947 -0.1904
  375POPE  SD11 5201  17.468   8.333   9.782 -0.2149  0.0610  0.1244
  375POPE  SM12 5202  18.366   8.320   9.858  0.0719  0.2028 -0.2561
  375POPE  SM13 5203  17.380   8.529  10.063 -0.1452 -0.0982 -0.0617
  375POPE  SM14 5204  18.354   8.447  10.177 -0.1612  0.0467 -0.0580
  375POPE  SM15 5205  17.309   8.569  10.104 -0.3022 -0.2106 -0.0157
  376POPE   HH1 5206  13.583  11.352   8.009 -0.2403 -0.0114 -0.2322
  376POPE   PH2 5207  13.674  11.636   8.151 -0.3632 -0.1877  0.2675
  376POPE   GL3 5208  13.925  11.604   8.372  0.0987 -0.0393  0.1186
  376POPE   E14 5209  13.864  11.302   8.476 -0.2163  0.2686  0.2780
  376POPE   E25 5210  14.167  11.855   8.533  0.2400 -0.0004 -0.1784
  376POPE   S16 5211  14.053  11.061   8.750 -0.3105 -0.1942  0.0117
  376POPE   S17 5212  14.078  12.078   8.875 -0.1974 -0.2346 -0.0488
  376POPE   SD8 5213  14.297  11.018   8.993  0.0483  0.0305  0.1057
  376POPE   SD9 5214  14.160  12.308   9.087  0.0173 -0.1068 -0.2784
  376POPE  SD10 5215  14.404  10.955   9.266  0.1545  0.0681 -0.1690
  376POPE  SD11 5216  14.120  12.232   9.427 -0.4124  0.0038 -0.0393
  376POPE  SM12 5217  14.277  10.952   9.564  0.3681 -0.0380 -0.2815
  376POPE  SM13 5218  14.191  12.175   9.760  0.3566  0.1492  0.0857
  376POPE  SM14 5219  14.000  10.922   9.759  0.0245 -0.0721  0.3315
  376POPE  SM15 5220  14.171  12.119   9.833  0.0453  0.3242  0.2529
  377POPE   HH1 5221  15.925  13.174   8.550 -0.2985 -0.0942 -0.1174
  377POPE   PH2 5222  15.620  13.240   8.432 -0.0537 -0.0729 -0.1870
  377POPE   GL3 5223  15.380  12.973   8.483  0.1961 -0.6035  0.1725
  377POPE   E14 5224  15.525  12.690   8.477  0.0790  0.0744  0.2179
  377POPE   E25 5225  15.104  12.962   8.681 -0.0453 -0.0210  0.2419
  377POPE   S16 5226  15.539  12.514   8.835  0.0356 -0.0931 -0.1851
  377POPE   S17 5227  15.062  12.961   9.084 -0.0372 -0.0534 -0.1654
  377POPE   SD8 5228  15.411  12.657   9.130  0.1323  0.5379  0.0823
  377POPE   SD9 5229  14.912  13.115   9.302  0.0615  0.0618 -0.2947
  377POPE  SD10 5230  15.240  12.588   9.413 -0.2564  0.2594  0.3273
  377POPE  SD11 5231  14.940  13.250   9.589 -0.2231 -0.4025 -0.0592
  377POPE  SM12 5232  15.004  12.374   9.561 -0.0566  0.4097 -0.1938
  377POPE  SM13 5233  15.057  13.314   9.887  0.4458 -0.2125  0.0825
  377POPE  SM14 5234  14.760  12.323   9.837 -0.2009 -0.1045  0.1325
  377POPE  SM15 5235  15.113  13.269   9.969 -0.0673  0.0134  0.0631
  378POPE   HH1 5236   5.012   4.015   8.351  0.0242 -0.1015 -0.0233
  378POPE   PH2 5237   5.343   4.037   8.280 -0.1564 -0.0549 -0.0264
  378POPE   GL3 5238   5.588   3.841   8.477 -0.1135  0.0467  0.5492
  378POPE   E14 5239   5.868   4.031   8.438  0.1116  0.0521 -0.1912
  378POPE   E25 5240   5.586   3.465   8.471  0.0446 -0.2455  0.0671
  378POPE   S16 5241   6.172   4.179   8.691 -0.1858  0.2090 -0.1635
  378POPE   S17 5242   5.480   3.402   8.851 -0.1598 -0.0549  0.1471
  378POPE   SD8 5243   6.356   4.273   8.964 -0.0023  0.1190 -0.3034
  378POPE   SD9 5244   5.535   3.452   9.153  0.1249 -0.2180 -0.0648
  378POPE  SD10 5245   6.586   4.155   9.175 -0.2378 -0.2384  0.0177
  378POPE  SD11 5246   5.532   3.322   9.473 -0.1030  0.1123  0.2471
  378POPE  SM12 5247   6.705   3.948   9.396  0.0702 -0.0879  0.1837
  378POPE  SM13 5248   5.528   3.094   9.747 -0.0122  0.2089  0.1711
  378POPE  SM14 5249   6.613   3.761   9.679 -0.0704 -0.0132  0.2975
  378POPE  SM15 5250   5.559   3.079   9.835  0.1678  0.1624 -0.0608
  379POPE   HH1 5251  15.567   5.896   8.639  0.1443  0.0019  0.2317
  379POPE   PH2 5252  15.456   6.070   8.372 -0.0545 -0.0511 -0.1628
  379POPE   GL3 5253  15.150   6.133   8.512 -0.0045  0.3872 -0.0782
  379POPE   E14 5254  14.842   6.008   8.432 -0.1143  0.2878 -0.0599
  379POPE   E25 5255  15.282   6.083   8.865  0.0115  0.1316  0.1729
  379POPE   S16 5256  14.519   6.206   8.540 -0.0079  0.1129  0.1478
  379POPE   S17 5257  15.264   6.283   9.205 -0.0141 -0.3321  0.2386
  379POPE   SD8 5258  14.437   6.413   8.806 -0.0032 -0.2911  0.2867
  379POPE   SD9 5259  15.157   6.324   9.490 -0.0660 -0.0183 -0.1347
  379POPE  SD10 5260  14.344   6.527   9.104 -0.0247 -0.0090  0.4169
  379POPE  SD11 5261  14.939   6.221   9.737 -0.3359  0.0498  0.1244
  379POPE  SM12 5262  14.217   6.508   9.432  0.0857 -0.0589  0.5447
  379POPE  SM13 5263  14.742   6.305   9.972  0.3585 -0.2428  0.0745
  379POPE  SM14 5264  14.065   6.293   9.649 -0.0274  0.0574 -0.1349
  379POPE  SM15 5265  14.744   6.361  10.036 -0.1252  0.1347  0.1651
  380POPE   HH1 5266   0.800   9.435   7.983  0.0729  0.3517 -0.0664
  380POPE   PH2 5267   0.513   9.529   8.052 -0.0759  0.0320 -0.3083
  380POPE   GL3 5268   0.333   9.433   8.344 -0.0972 -0.3950 -0.0483
  380POPE   E14 5269   0.322   9.105   8.377 -0.4214  0.0237 -0.1714
  380POPE   E25 5270   0.556   9.401   8.620 -0.1317  0.1144 -0.1107
  380POPE   S16 5271   0.315   9.002   8.780  0.1023  0.0900 -0.0573
  380POPE   S17 5272   0.564   9.331   9.031 -0.2134 -0.0414 -0.2851
  380POPE   SD8 5273   0.143   8.877   9.032 -0.2952  0.1890 -0.1832
  380POPE   SD9 5274   0.582   9.280   9.351 -0.0736 -0.0551  0.2173
  380POPE  SD10 5275  -0.104   8.936   9.253  0.0563 -0.3227 -0.0214
  380POPE  SD11 5276   0.749   9.064   9.583 -0.5453  0.3542  0.0957
  380POPE  SM12 5277  -0.131   8.850   9.589  0.3366 -0.3845  0.1568
  380POPE  SM13 5278   0.990   9.032   9.804  0.0535  0.5287 -0.1057
  380POPE  SM14 5279  -0.229   8.778   9.920  0.0293 -0.0010  0.0248
  380POPE  SM15 5280   1.005   9.124   9.840  0.1557  0.0387  0.1010
  381POPC   CH1 5281   1.838  12.229   8.071  0.1751 -0.0904  0.1334
  381POPC   PH2 5282   2.057  12.469   8.304 -0.2106  0.0942  0.2209
  381POPC   GL3 5283   2.063  12.813   8.359  0.2476 -0.3101  0.2615
  381POPC   E14 5284   1.761  12.949   8.304  0.1344  0.0744  0.0008
  381POPC   E25 5285   2.012  12.920   8.709 -0.4179 -0.0881  0.1413
  381POPC   S16 5286   1.419  13.088   8.441 -0.0876 -0.6168 -0.2472
  381POPC   S17 5287   1.992  12.900   9.089 -0.3455 -0.0961 -0.1834
  381POPC   SD8 5288   1.135  13.248   8.472  0.1776  0.4135 -0.3453
  381POPC   SD9 5289   1.786  12.942   9.349  0.0491 -0.2708 -0.1774
  381POPC  SD10 5290   1.039  13.340   8.781  0.1162 -0.3330 -0.4527
  381POPC  SD11 5291   1.513  12.837   9.488 -0.2689 -0.0725 -0.3408
  381POPC  SM12 5292   0.970  13.331   9.125  0.2775  0.0355 -0.1149
  381POPC  SM13 5293   1.382  12.597   9.698 -0.4576 -0.0561 -0.1745
  381POPC  SM14 5294   0.778  13.278   9.372 -0.1172  0.1141  0.1991
  381POPC  SM15 5295   1.365  12.490   9.759 -0.0536 -0.1289  0.3842
  382POPC   CH1 5296   8.932   9.161   7.786 -0.1860  0.2277  0.1256
  382POPC   PH2 5297   8.880   9.543   8.007 -0.0143 -0.1038  0.0718
  382POPC   GL3 5298   9.072   9.523   8.309 -0.7639  0.2253  0.0560
  382POPC   E14 5299   9.002   9.332   8.580  0.0256 -0.2224 -0.0637
  382POPC   E25 5300   9.446   9.475   8.250 -0.2119  0.1768  0.0314
  382POPC   S16 5301   8.692   9.249   8.873  0.2275  0.0223 -0.2555
  382POPC   S17 5302   9.656   9.416   8.561 -0.3086 -0.4496  0.1112
  382POPC   SD8 5303   8.416   9.128   9.031  0.2634  0.0376 -0.1413
  382POPC   SD9 5304   9.783   9.429   8.868 -0.3889  0.0090 -0.3004
  382POPC  SD10 5305   8.266   9.063   9.337  0.1343 -0.1335 -0.1921
  382POPC  SD11 5306   9.855   9.557   9.143  0.0130  0.3347  0.3177
  382POPC  SM12 5307   8.282   9.169   9.632 -0.3504  0.3435  0.4384
  382POPC  SM13 5308   9.799   9.637   9.441  0.0389 -0.1726  0.0710
  382POPC  SM14 5309   8.349   9.310   9.924 -0.2430  0.2413 -0.0139
  382POPC  SM15 5310   9.758   9.651   9.505  0.2899 -0.0589 -0.0439
  383POPC   CH1 5311   0.014   3.927   8.384  0.0279  0.1366  0.4623
  383POPC   PH2 5312   0.138   4.279   8.519  0.1310 -0.1732  0.1230
  383POPC   GL3 5313   0.431   4.239   8.703  0.0976  0.1684 -0.2872
  383POPC   E14 5314   0.340   3.974   8.855 -0.1451  0.3160  0.2709
  383POPC   E25 5315   0.405   4.560   8.862 -0.0312 -0.0383  0.2892
  383POPC   S16 5316   0.249   3.859   9.269  0.1693 -0.0456  0.1120
  383POPC   S17 5317   0.500   4.605   9.236  0.0032  0.2398 -0.0490
  383POPC   SD8 5318   0.017   3.676   9.425 -0.1201 -0.1955  0.0029
  383POPC   SD9 5319   0.539   4.627   9.573  0.3240  0.4360 -0.2376
  383POPC  SD10 5320  -0.146   3.596   9.727  0.2540 -0.1806 -0.3584
  383POPC  SD11 5321   0.427   4.606   9.882 -0.1817  0.2090 -0.1210
  383POPC  SM12 5322  -0.013   3.734  10.016 -0.1664 -0.2748 -0.2600
  383POPC  SM13 5323   0.279   4.402  10.104 -0.0705 -0.2836 -0.1652
  383POPC  SM14 5324   0.127   3.811  10.306 -0.3162 -0.0103  0.0435
  383POPC  SM15 5325   0.288   4.308  10.155 -0.0044  0.0235  0.2984
  384POPC   CH1 5326  16.591  13.281   8.043  0.1866  0.0309  0.0573
  384POPC   PH2 5327  16.277  13.309   8.342  0.0682  0.0088 -0.1140
  384POPC   GL3 5328  16.427  13.373   8.656  0.4086  0.1358  0.3843
  384POPC   E14 5329  16.550  13.116   8.799  0.2046  0.1015 -0.1988
  384POPC   E25 5330  16.155  13.396   8.914 -0.0565 -0.0824 -0.0224
  384POPC   S16 5331  16.675  13.023   9.157  0.1522  0.0202  0.0448
  384POPC   S17 5332  15.926  13.573   9.220 -0.1100 -0.0114  0.0756
  384POPC   SD8 5333  16.491  12.956   9.446  0.1535 -0.2586  0.0089
  384POPC   SD9 5334  15.895  13.652   9.546  0.1391  0.2880  0.2179
  384POPC  SD10 5335  16.343  12.741   9.629 -0.3211  0.1381  0.3638
  384POPC  SD11 5336  15.998  13.871   9.776  0.1882 -0.0338 -0.2924
  384POPC  SM12 5337  16.354  12.438   9.781 -0.3357  0.1991 -0.4081
  384POPC  SM13 5338  16.213  13.858  10.031  0.0490 -0.0398 -0.3324
  384POPC  SM14 5339  16.261  12.179  10.038  0.0318  0.0866 -0.0795
  384POPC  SM15 5340  16.284  13.838  10.132  0.2554  0.1674 -0.1472
  385POPC   CH1 5341  18.694  14.014   7.934 -0.1349  0.3690 -0.1369
  385POPC   PH2 5342  18.674  14.364   8.165 -0.0440 -0.0285 -0.1330
  385POPC   GL3 5343  18.400  14.501   8.295 -0.1175 -0.2027 -0.3364
  385POPC   E14 5344  18.125  14.323   8.339 -0.4118 -0.2467 -0.0672
  385POPC   E25 5345  18.379  14.775   8.519 -0.0624  0.3619 -0.2460
  385POPC   S16 5346  18.025  14.350   8.734 -0.2051  0.1759  0.0646
  385POPC   S17 5347  18.572  14.934   8.851 -0.0169  0.0251  0.4688
  385POPC   SD8 5348  18.061  14.673   8.852 -0.2167 -0.2015 -0.4726
  385POPC   SD9 5349  18.748  15.037   9.122  0.1639 -0.2756  0.1243
  385POPC  SD10 5350  18.212  14.722   9.141  0.1394  0.1468 -0.2420
  385POPC  SD11 5351  18.787  15.164   9.464  0.0828  0.1168 -0.0495
  385POPC  SM12 5352  18.382  14.709   9.429  0.3888 -0.1995 -0.0153
  385POPC  SM13 5353  18.702  14.980   9.720 -0.1107 -0.2088  0.0503
  385POPC  SM14 5354  18.600  14.546   9.635 -0.2665 -0.0659 -0.4545
  385POPC  SM15 5355  18.742  14.888   9.811  0.1203 -0.0052 -0.1521
  386POPC   CH1 5356   5.637  13.375   7.990 -0.0628 -0.3391  0.0557
  386POPC   PH2 5357   5.996  13.507   8.158 -0.1595  0.1076 -0.2013
  386POPC   GL3 5358   5.910  13.270   8.407  0.0032  0.1129  0.1831
  386POPC   E14 5359   5.601  13.183   8.451  0.2394  0.2911  0.2221
  386POPC   E25 5360   6.050  13.210   8.717 -0.1526  0.1167  0.4384
  386POPC   S16 5361   5.435  13.259   8.804 -0.1907 -0.2773  0.2660
  386POPC   S17 5362   6.237  13.425   8.962  0.1045 -0.0477  0.0815
  386POPC   SD8 5363   5.208  13.398   9.000 -0.0628 -0.4906 -0.1764
  386POPC   SD9 5364   6.362  13.296   9.259  0.3633  0.0530  0.3071
  386POPC  SD10 5365   5.189  13.567   9.280 -0.1686  0.4219  0.1954
  386POPC  SD11 5366   6.488  13.118   9.504 -0.0032  0.0164 -0.0793
  386POPC  SM12 5367   5.417  13.543   9.570 -0.0738  0.1549 -0.1885
  386POPC  SM13 5368   6.647  13.014   9.766  0.3557 -0.2316  0.0225
  386POPC  SM14 5369   5.713  13.525   9.649  0.3002  0.1469 -0.1336
  386POPC  SM15 5370   6.655  12.977   9.819 -0.0383 -0.2552  0.2927
  387POPC   CH1 5371   3.705   7.101   7.785 -0.3986 -0.2846  0.0615
  387POPC   PH2 5372   3.980   6.849   7.976 -0.1966 -0.0240 -0.0884
  387POPC   GL3 5373   4.195   6.894   8.260 -0.2726  0.0381  0.4668
  387POPC   E14 5374   4.510   6.963   8.255  0.1173 -0.1181  0.3804
  387POPC   E25 5375   4.117   6.601   8.452 -0.0710 -0.0587  0.0183
  387POPC   S16 5376   4.837   7.012   8.464  0.4086 -0.0010  0.0836
  387POPC   S17 5377   4.028   6.490   8.813 -0.0950  0.0813  0.3788
  387POPC   SD8 5378   4.967   7.143   8.719 -0.0635  0.1810 -0.1167
  387POPC   SD9 5379   4.141   6.497   9.158 -0.0715  0.4406  0.0515
  387POPC  SD10 5380   4.978   7.213   9.050  0.0319 -0.0481  0.0010
  387POPC  SD11 5381   4.215   6.412   9.474  0.0317 -0.2523  0.2964
  387POPC  SM12 5382   4.993   7.104   9.373  0.0153  0.4374  0.1784
  387POPC  SM13 5383   4.368   6.425   9.769 -0.2447  0.0826 -0.1466
  387POPC  SM14 5384   4.984   7.267   9.686  0.1289  0.0511 -0.1474
  387POPC  SM15 5385   4.424   6.386   9.847  0.1055  0.2108 -0.0268
  388POPC   CH1 5386   1.004  16.320   7.819  0.0406 -0.0012 -0.1867
  388POPC   PH2 5387   1.321  16.343   8.130  0.0890 -0.2415  0.0259
  388POPC   GL3 5388   1.237  16.141   8.382  0.4806  0.2438  0.2288
  388POPC   E14 5389   1.003  15.957   8.549  0.0041 -0.2598  0.2892
  388POPC   E25 5390   1.557  16.210   8.583 -0.4740  0.1202 -0.1704
  388POPC   S16 5391   0.949  15.764   8.896 -0.3164 -0.0986 -0.2419
  388POPC   S17 5392   1.787  16.005   8.776  0.1670 -0.1043  0.1242
  388POPC   SD8 5393   1.035  15.701   9.227  0.1616  0.2975 -0.1223
  388POPC   SD9 5394   1.915  15.747   8.951 -0.0018  0.3019  0.0835
  388POPC  SD10 5395   1.148  15.679   9.538 -0.1034  0.3278 -0.1077
  388POPC  SD11 5396   1.979  15.573   9.238  0.2033 -0.1283 -0.2105
  388POPC  SM12 5397   1.307  15.465   9.743 -0.2401 -0.0036  0.0761
  388POPC  SM13 5398   1.893  15.541   9.538  0.0749 -0.1198 -0.0951
  388POPC  SM14 5399   1.494  15.152   9.800 -0.0972  0.2593  0.0023
  388POPC  SM15 5400   1.860  15.519   9.605 -0.1706 -0.1198 -0.2129
  389POPC   CH1 5401   6.270   1.116   8.047 -0.1621 -0.2720 -0.0069
  389POPC   PH2 5402   6.058   0.804   8.231  0.0608 -0.0537  0.0164
  389POPC   GL3 5403   6.026   0.765   8.540 -0.1518 -0.3019  0.0103
  389POPC   E14 5404   6.309   0.812   8.703  0.0422  0.1333 -0.0756
  389POPC   E25 5405   5.818   0.489   8.681  0.0355  0.1553 -0.0286
  389POPC   S16 5406   6.674   0.642   8.866 -0.2924 -0.2044  0.0115
  389POPC   S17 5407   5.812   0.518   9.094  0.3391 -0.1556  0.3209
  389POPC   SD8 5408   6.934   0.824   9.019 -0.1469 -0.1314 -0.0706
  389POPC   SD9 5409   5.681   0.592   9.380  0.0454  0.0317 -0.1148
  389POPC  SD10 5410   7.015   1.076   9.220  0.2277  0.1905 -0.1423
  389POPC  SD11 5411   5.394   0.710   9.580  0.0187  0.2207  0.1103
  389POPC  SM12 5412   7.066   1.144   9.566 -0.3077  0.0629 -0.0803
  389POPC  SM13 5413   5.343   0.954   9.804  0.1375  0.2536  0.0633
  389POPC  SM14 5414   7.206   1.195   9.858 -0.0357  0.1334 -0.2189
  389POPC  SM15 5415   5.346   1.004   9.868 -0.3616  0.1699  0.0058
  390POPC   CH1 5416   1.648  17.351   7.827 -0.4109  0.1492 -0.1852
  390POPC   PH2 5417   1.868  16.998   7.954 -0.3226  0.3110 -0.1292
  390POPC   GL3 5418   2.127  17.063   8.198  0.1966 -0.1259 -0.0692
  390POPC   E14 5419   2.360  16.825   8.304 -0.1593  0.0407  0.4359
  390POPC   E25 5420   1.987  17.224   8.497 -0.0072 -0.1186  0.3465
  390POPC   S16 5421   2.260  16.768   8.694  0.0883 -0.3928  0.1808
  390POPC   S17 5422   1.798  16.974   8.736 -0.0609 -0.2214  0.3610
  390POPC   SD8 5423   2.261  16.559   8.958 -0.4372 -0.0237  0.1090
  390POPC   SD9 5424   1.544  16.810   8.854 -0.0376  0.2595  0.0430
  390POPC  SD10 5425   2.357  16.425   9.250  0.1548  0.2623  0.1684
  390POPC  SD11 5426   1.361  16.807   9.120 -0.3616  0.3763 -0.1495
  390POPC  SM12 5427   2.450  16.394   9.580 -0.1409  0.2881 -0.0320
  390POPC  SM13 5428   1.319  16.719   9.421 -0.2511  0.2754  0.0366
  390POPC  SM14 5429   2.284  16.290   9.844 -0.0940 -0.0166 -0.1125
  390POPC  SM15 5430   1.271  16.680   9.495 -0.2512  0.2460 -0.0155
  391POPC   CH1 5431  13.049  16.135   8.118 -0.3971 -0.4827 -0.0133
  391POPC   PH2 5432  13.212  16.534   8.111  0.1259  0.0127 -0.0278
  391POPC   GL3 5433  13.264  16.773   8.339  0.2548  0.3286 -0.3485
  391POPC   E14 5434  13.039  16.983   8.446  0.0908  0.2070  0.0180
  391POPC   E25 5435  13.398  16.576   8.670  0.1362 -0.1570  0.0500
  391POPC   S16 5436  12.905  16.943   8.797 -0.2098  0.4620  0.0429
  391POPC   S17 5437  13.519  16.597   9.087  0.2632  0.1706 -0.4687
  391POPC   SD8 5438  12.889  16.699   9.014  0.1896  0.5373  0.3692
  391POPC   SD9 5439  13.662  16.818   9.347 -0.1358  0.1041  0.0196
  391POPC  SD10 5440  13.140  16.613   9.191  0.1694  0.3401 -0.0324
  391POPC  SD11 5441  13.641  16.862   9.653 -0.3658 -0.2274 -0.1517
  391POPC  SM12 5442  13.208  16.596   9.479  0.1965 -0.1259 -0.1217
  391POPC  SM13 5443  13.652  16.773   9.960 -0.3334 -0.1969  0.2902
  391POPC  SM14 5444  13.198  16.858   9.643  0.1255 -0.1165  0.0146
  391POPC  SM15 5445  13.603  16.841  10.025 -0.1644 -0.0103 -0.1318
  392POPC   CH1 5446   5.565  17.712   7.889  0.1785 -0.1876 -0.1510
  392POPC   PH2 5447   5.422  17.374   8.096 -0.0662 -0.2088 -0.1594
  392POPC   GL3 5448   5.178  17.177   8.181  0.1154 -0.2117  0.0599
  392POPC   E14 5449   4.917  17.342   8.261  0.0313 -0.2547  0.0248
  392POPC   E25 5450   5.281  16.943   8.434 -0.3366  0.0569 -0.2952
  392POPC   S16 5451   4.761  17.284   8.603  0.0879 -0.0993  0.1341
  392POPC   S17 5452   5.236  17.099   8.806 -0.0151  0.0443  0.1906
  392POPC   SD8 5453   4.778  17.041   8.832 -0.3178  0.0935  0.1664
  392POPC   SD9 5454   5.267  16.900   9.070  0.0187 -0.3751 -0.0509
  392POPC  SD10 5455   4.662  16.978   9.143 -0.2892 -0.3963 -0.0391
  392POPC  SD11 5456   5.175  16.836   9.372  0.1057 -0.1535  0.1667
  392POPC  SM12 5457   4.542  17.158   9.408 -0.1020  0.0150 -0.3893
  392POPC  SM13 5458   5.071  16.851   9.679  0.0935 -0.0661  0.0336
  392POPC  SM14 5459   4.338  17.219   9.691 -0.4360  0.0356  0.2996
  392POPC  SM15 5460   5.138  16.837   9.789 -0.1335 -0.1091  0.0679
  393POPC   CH1 5461  14.069  17.304   8.377 -0.0933 -0.0583 -0.0106
  393POPC   PH2 5462  14.254  16.947   8.160 -0.0811  0.0741  0.0163
  393POPC   GL3 5463  14.508  16.788   8.327  0.3004  0.1668 -0.0528
  393POPC   E14 5464  14.376  16.577   8.556 -0.0650  0.0964 -0.1802
  393POPC   E25 5465  14.808  16.947   8.411  0.1124 -0.1926 -0.0489
  393POPC   S16 5466  14.213  16.483   8.882 -0.1726 -0.0190 -0.0885
  393POPC   S17 5467  14.941  16.800   8.750 -0.1507 -0.0103 -0.0146
  393POPC   SD8 5468  14.006  16.416   9.135 -0.2538  0.0306 -0.1570
  393POPC   SD9 5469  15.128  16.769   9.054  0.0240 -0.1465  0.3090
  393POPC  SD10 5470  13.996  16.386   9.469 -0.1018  0.1221 -0.3865
  393POPC  SD11 5471  15.040  16.782   9.366 -0.4710  0.1100  0.3891
  393POPC  SM12 5472  14.201  16.373   9.755  0.1009 -0.0074 -0.1507
  393POPC  SM13 5473  15.100  16.938   9.693  0.3460  0.0770 -0.2328
  393POPC  SM14 5474  14.116  16.413  10.075  0.1921  0.0561 -0.4619
  393POPC  SM15 5475  15.109  16.920   9.792  0.2243 -0.1661  0.1277
  394POPC   CH1 5476   1.865   6.150   8.483  0.0316 -0.2058 -0.0947
  394POPC   PH2 5477   2.183   5.860   8.458  0.1331 -0.0723 -0.0363
  394POPC   GL3 5478   2.269   5.784   8.802 -0.0972  0.3086  0.0312
  394POPC   E14 5479   2.365   5.473   8.790 -0.2724  0.1207 -0.4186
  394POPC   E25 5480   1.946   5.871   8.945  0.1661 -0.1551 -0.0818
  394POPC   S16 5481   2.608   5.289   9.097 -0.0249 -0.2670  0.2401
  394POPC   S17 5482   1.763   6.159   9.191 -0.2273  0.2712  0.1098
  394POPC   SD8 5483   2.772   5.448   9.333  0.1472 -0.0071  0.1824
  394POPC   SD9 5484   1.644   6.172   9.502  0.2597  0.3101 -0.2778
  394POPC  SD10 5485   2.874   5.570   9.620 -0.0670  0.2016  0.3214
  394POPC  SD11 5486   1.663   6.223   9.841  0.0933  0.1474  0.4426
  394POPC  SM12 5487   2.807   5.424   9.892 -0.3953 -0.2434  0.1840
  394POPC  SM13 5488   1.729   6.523  10.009 -0.0588  0.1694 -0.1422
  394POPC  SM14 5489   2.696   5.253  10.160  0.2985  0.0975 -0.0203
  394POPC  SM15 5490   1.774   6.601  10.039 -0.2061  0.0896  0.3464
  395POPC   CH1 5491   5.451  13.926   8.705 -0.2108 -0.0885  0.1359
  395POPC   PH2 5492   5.286  13.814   8.321  0.0067 -0.0135 -0.1445
  395POPC   GL3 5493   4.996  13.969   8.241  0.0624  0.0246 -0.3179
  395POPC   E14 5494   4.699  13.879   8.153 -0.2388 -0.4138  0.1016
  395POPC   E25 5495   4.808  14.158   8.481  0.1795 -0.0309  0.0921
  395POPC   S16 5496   4.447  13.933   8.490 -0.1646  0.2466 -0.1051
  395POPC   S17 5497   4.778  14.266   8.856 -0.2554 -0.1087  0.3840
  395POPC   SD8 5498   4.336  14.119   8.750 -0.2771 -0.0716 -0.0632
  395POPC   SD9 5499   4.890  14.441   9.143 -0.0370  0.1479  0.0412
  395POPC  SD10 5500   4.248  14.187   9.045  0.1110  0.1374 -0.1903
  395POPC  SD11 5501   4.758  14.495   9.425  0.0078 -0.1571 -0.4733
  395POPC  SM12 5502   4.289  14.072   9.351  0.3448 -0.2810  0.0885
  395POPC  SM13 5503   4.608  14.702   9.623  0.3120 -0.1194 -0.1763
  395POPC  SM14 5504   4.457  14.188   9.623 -0.2308 -0.0286  0.1379
  395POPC  SM15 5505   4.609  14.781   9.681  0.2666 -0.0599 -0.1040
  396POPC   CH1 5506  14.378  12.800   8.003  0.2874  0.0431 -0.3202
  396POPC   PH2 5507  14.258  12.904   8.407 -0.2030 -0.0408  0.1911
  396POPC   GL3 5508  14.588  12.956   8.493 -0.2126 -0.0401 -0.3758
  396POPC   E14 5509  14.825  12.805   8.334  0.2121  0.1984 -0.1154
  396POPC   E25 5510  14.692  13.275   8.632  0.0505  0.0160  0.0199
  396POPC   S16 5511  15.020  12.489   8.300  0.2522  0.1625 -0.1703
  396POPC   S17 5512  14.772  13.417   9.030  0.1591 -0.0954  0.1329
  396POPC   SD8 5513  15.113  12.315   8.554  0.0743 -0.4452 -0.2421
  396POPC   SD9 5514  14.761  13.611   9.299  0.1728 -0.3056 -0.0987
  396POPC  SD10 5515  14.992  12.264   8.844 -0.3334 -0.0420  0.2725
  396POPC  SD11 5516  14.876  13.747   9.564 -0.3133 -0.2716 -0.0269
  396POPC  SM12 5517  14.862  12.411   9.097  0.5015 -0.1526  0.0572
  396POPC  SM13 5518  14.672  13.992   9.736 -0.1311  0.2011 -0.0001
  396POPC  SM14 5519  14.570  12.327   9.334 -0.0015  0.0393  0.1505
  396POPC  SM15 5520  14.633  14.069   9.712 -0.3500  0.3027 -0.1029
  397POPC   CH1 5521  18.220   2.505   7.736 -0.3491  0.1437  0.1093
  397POPC   PH2 5522  18.158   2.647   8.150 -0.0269  0.1845  0.0700
  397POPC   GL3 5523  18.273   2.565   8.464  0.2361  0.0201 -0.4942
  397POPC   E14 5524  18.576   2.672   8.594 -0.0777 -0.0391 -0.2560
  397POPC   E25 5525  17.965   2.700   8.622 -0.1563 -0.2601  0.2127
  397POPC   S16 5526  18.385   2.477   8.934  0.1437  0.0290 -0.1199
  397POPC   S17 5527  17.883   2.703   9.018  0.1777 -0.0928 -0.2829
  397POPC   SD8 5528  18.285   2.262   9.108  0.0439  0.0280 -0.0578
  397POPC   SD9 5529  17.602   2.666   9.194 -0.3031 -0.0170 -0.3200
  397POPC  SD10 5530  18.239   2.255   9.450  0.0514  0.0564 -0.0670
  397POPC  SD11 5531  17.575   2.501   9.483 -0.0583  0.1206 -0.3277
  397POPC  SM12 5532  18.381   2.312   9.762 -0.0716  0.0014  0.0672
  397POPC  SM13 5533  17.854   2.392   9.639 -0.1194  0.0714  0.1556
  397POPC  SM14 5534  18.533   2.420  10.016  0.1143 -0.0623 -0.2652
  397POPC  SM15 5535  17.819   2.306   9.653  0.1727 -0.0512 -0.3836
  398POPC   CH1 5536   9.638   3.464   7.616 -0.2026 -0.2754 -0.1400
  398POPC   PH2 5537   9.392   3.588   7.943 -0.0093  0.1463 -0.0958
  398POPC   GL3 5538   9.585   3.577   8.254  0.2657 -0.2092 -0.0221
  398POPC   E14 5539   9.656   3.302   8.438  0.1005  0.1720  0.1149
  398POPC   E25 5540   9.585   3.844   8.526 -0.1423  0.0376 -0.1584
  398POPC   S16 5541   9.651   3.221   8.792  0.2748  0.1415 -0.1228
  398POPC   S17 5542   9.583   3.761   8.865  0.0069  0.3357 -0.5212
  398POPC   SD8 5543   9.517   3.262   9.083 -0.0202 -0.1524  0.1914
  398POPC   SD9 5544   9.585   3.767   9.226 -0.1856 -0.0343  0.3164
  398POPC  SD10 5545   9.369   3.109   9.365 -0.1373  0.2452  0.5496
  398POPC  SD11 5546   9.593   3.665   9.516 -0.2483  0.0765  0.2009
  398POPC  SM12 5547   9.366   3.022   9.674  0.1833  0.1154  0.0814
  398POPC  SM13 5548   9.579   3.739   9.870 -0.0069  0.1427 -0.2667
  398POPC  SM14 5549   9.361   2.886   9.980 -0.3971  0.1597 -0.1485
  398POPC  SM15 5550   9.579   3.756   9.976 -0.0536  0.0292  0.3588
  399POPC   CH1 5551   2.229  14.645   8.280  0.2819  0.2215 -0.2587
  399POPC   PH2 5552   2.187  15.040   8.104  0.0362  0.0202 -0.1006
  399POPC   GL3 5553   2.073  15.273   8.302  0.0621 -0.1998  0.3777
  399POPC   E14 5554   2.050  15.586   8.238 -0.1060  0.1116  0.0211
  399POPC   E25 5555   2.118  15.382   8.641  0.1606  0.1980 -0.2487
  399POPC   S16 5556   2.194  15.875   8.493  0.2752 -0.0859 -0.0129
  399POPC   S17 5557   2.317  15.395   9.035 -0.4656 -0.0705 -0.0566
  399POPC   SD8 5558   2.259  16.018   8.814  0.0053 -0.2017  0.4047
  399POPC   SD9 5559   2.651  15.339   9.132 -0.1508  0.2913  0.5272
  399POPC  SD10 5560   2.166  16.042   9.120  0.0108  0.3533  0.1465
  399POPC  SD11 5561   2.840  15.123   9.332 -0.3375 -0.2955  0.0676
  399POPC  SM12 5562   1.982  16.005   9.373  0.5351 -0.0402 -0.1064
  399POPC  SM13 5563   3.002  15.004   9.660 -0.1484  0.1112  0.0497
  399POPC  SM14 5564   2.051  16.008   9.700  0.1834 -0.4131  0.3749
  399POPC  SM15 5565   3.001  15.052   9.726 -0.3046  0.0478  0.1929
  400POPC   CH1 5566  17.410  16.199   7.764  0.1906  0.0962 -0.1401
  400POPC   PH2 5567  17.572  15.924   8.054 -0.0749 -0.1951  0.1801
  400POPC   GL3 5568  17.629  16.092   8.359  0.2254 -0.0241 -0.1095
  400POPC   E14 5569  17.931  16.196   8.361  0.2172 -0.0890  0.0603
  400POPC   E25 5570  17.461  16.416   8.368  0.1129 -0.1956  0.3072
  400POPC   S16 5571  18.154  16.455   8.603  0.0644  0.1832 -0.2210
  400POPC   S17 5572  17.303  16.601   8.650  0.1581 -0.0215 -0.2481
  400POPC   SD8 5573  18.340  16.494   8.884 -0.0347 -0.0767  0.0265
  400POPC   SD9 5574  17.143  16.574   8.950  0.4362 -0.4230  0.0572
  400POPC  SD10 5575  18.377  16.604   9.200 -0.4931  0.3472 -0.1700
  400POPC  SD11 5576  16.951  16.574   9.198  0.4362  0.2318 -0.2876
  400POPC  SM12 5577  18.287  16.655   9.524 -0.2852 -0.0045 -0.1391
  400POPC  SM13 5578  16.901  16.669   9.464 -0.4889  0.2174  0.1682
  400POPC  SM14 5579  18.036  16.544   9.707 -0.0997  0.1231 -0.4282
  400POPC  SM15 5580  16.886  16.723   9.550 -0.2954 -0.1535  0.0255
  401POPC   CH1 5581   4.657  10.390   7.549  0.0122  0.4356  0.1290
  401POPC   PH2 5582   4.845  10.481   7.931  0.0175  0.1268 -0.0560
  401POPC   GL3 5583   5.029  10.380   8.205 -0.1665  0.0349 -0.0612
  401POPC   E14 5584   5.174  10.084   8.255  0.0908 -0.1904 -0.2374
  401POPC   E25 5585   5.069  10.485   8.561  0.0360  0.2180  0.1307
  401POPC   S16 5586   5.335   9.928   8.601 -0.0479  0.3162  0.1805
  401POPC   S17 5587   4.896  10.613   8.877 -0.1017 -0.5455  0.3506
  401POPC   SD8 5588   5.281   9.858   8.891  0.0668 -0.0319 -0.0056
  401POPC   SD9 5589   4.666  10.721   9.098  0.0177  0.1493  0.2072
  401POPC  SD10 5590   5.170  10.055   9.132  0.2092 -0.0845  0.2113
  401POPC  SD11 5591   4.693  10.823   9.398 -0.0463 -0.2163  0.2397
  401POPC  SM12 5592   4.993  10.272   9.247 -0.2605  0.0046 -0.1211
  401POPC  SM13 5593   4.748  11.116   9.604 -0.1474  0.0250 -0.3634
  401POPC  SM14 5594   4.846  10.420   9.546 -0.1499  0.3822  0.2482
  401POPC  SM15 5595   4.765  11.082   9.679 -0.2163  0.1192 -0.3176
  402POPC   CH1 5596   7.712   4.925   8.059 -0.1623  0.0250 -0.1221
  402POPC   PH2 5597   8.037   4.738   8.286 -0.1137 -0.1333  0.0014
  402POPC   GL3 5598   8.132   4.974   8.519  0.4639  0.0908 -0.1503
  402POPC   E14 5599   7.846   5.148   8.564  0.2357  0.1165  0.2153
  402POPC   E25 5600   8.223   4.860   8.862 -0.1577 -0.0715  0.0724
  402POPC   S16 5601   7.832   5.218   8.941 -0.0849  0.1310  0.0509
  402POPC   S17 5602   8.124   4.727   9.227 -0.2832 -0.2026 -0.1911
  402POPC   SD8 5603   7.568   5.189   9.095 -0.1024 -0.3544 -0.1856
  402POPC   SD9 5604   7.981   4.685   9.530 -0.0175 -0.0998 -0.0537
  402POPC  SD10 5605   7.517   5.124   9.405  0.0664  0.0587  0.0690
  402POPC  SD11 5606   7.697   4.622   9.634 -0.4723 -0.2895 -0.0031
  402POPC  SM12 5607   7.740   5.088   9.679 -0.3735 -0.2075 -0.0923
  402POPC  SM13 5608   7.437   4.463   9.778  0.1049  0.1238 -0.1023
  402POPC  SM14 5609   7.997   5.096   9.898  0.1543 -0.2157  0.1547
  402POPC  SM15 5610   7.366   4.434   9.796 -0.3450  0.0460  0.3173
  403POPC   CH1 5611   3.941  14.028   8.134 -0.0298 -0.0156 -0.2124
  403POPC   PH2 5612   3.503  13.986   8.127  0.0946 -0.0953 -0.2056
  403POPC   GL3 5613   3.384  14.281   8.252  0.1341 -0.0659  0.0291
  403POPC   E14 5614   3.510  14.592   8.220 -0.3244  0.1160 -0.2252
  403POPC   E25 5615   3.135  14.361   8.517  0.0381  0.1571 -0.0395
  403POPC   S16 5616   3.720  14.844   8.373  0.0523  0.2315  0.0709
  403POPC   S17 5617   3.045  14.149   8.819 -0.0182 -0.1026 -0.0453
  403POPC   SD8 5618   3.770  15.083   8.530 -0.2708 -0.2041 -0.2809
  403POPC   SD9 5619   3.141  13.853   9.039  0.0219 -0.3072 -0.0542
  403POPC  SD10 5620   3.819  15.177   8.875 -0.0809  0.3885 -0.1858
  403POPC  SD11 5621   3.216  13.843   9.349  0.2337 -0.2767 -0.2661
  403POPC  SM12 5622   3.972  15.057   9.151  0.0484 -0.0397 -0.1016
  403POPC  SM13 5623   3.181  13.810   9.681  0.2709 -0.1191  0.0991
  403POPC  SM14 5624   4.132  14.839   9.368 -0.0296  0.2660  0.0020
  403POPC  SM15 5625   3.140  13.747   9.773  0.4415  0.0633  0.0464
  404POPC   CH1 5626  16.718   0.630   8.002  0.1501  0.0768  0.0026
  404POPC   PH2 5627  17.049   0.386   8.195 -0.0000 -0.0244  0.1237
  404POPC   GL3 5628  16.969   0.159   8.439  0.0959  0.3349 -0.0277
  404POPC   E14 5629  17.082  -0.160   8.477  0.3821  0.1381  0.0845
  404POPC   E25 5630  16.839   0.185   8.771 -0.2095  0.1450  0.0208
  404POPC   S16 5631  17.257  -0.343   8.775  0.2768  0.3114  0.1558
  404POPC   S17 5632  17.061   0.005   9.017 -0.0929 -0.1502 -0.0788
  404POPC   SD8 5633  17.455  -0.377   9.031  0.0528 -0.1279 -0.0691
  404POPC   SD9 5634  17.099   0.056   9.363 -0.0034 -0.2648 -0.3371
  404POPC  SD10 5635  17.528  -0.288   9.332  0.1045  0.2942  0.3147
  404POPC  SD11 5636  17.210   0.198   9.660  0.2672 -0.0539  0.1475
  404POPC  SM12 5637  17.493  -0.106   9.602  0.2113 -0.0931 -0.3147
  404POPC  SM13 5638  17.066   0.144   9.955  0.0215 -0.0931  0.2634
  404POPC  SM14 5639  17.494   0.024   9.920  0.0381 -0.0937  0.1734
  404POPC  SM15 5640  17.015   0.055   9.987  0.3029 -0.4589  0.0802
  405POPC   CH1 5641   4.574   7.116   7.747  0.1856  0.3546 -0.0002
  405POPC   PH2 5642   4.262   7.333   7.974  0.2045 -0.0221  0.1835
  405POPC   GL3 5643   4.157   7.445   8.282 -0.1486  0.5280 -0.2009
  405POPC   E14 5644   4.192   7.725   8.470 -0.2144  0.2527  0.2195
  405POPC   E25 5645   3.918   7.236   8.466 -0.0626  0.0336  0.1619
  405POPC   S16 5646   4.253   7.760   8.854 -0.2495  0.2422 -0.3473
  405POPC   S17 5647   3.877   7.007   8.773  0.0940  0.2232  0.2199
  405POPC   SD8 5648   4.090   7.942   9.075 -0.1158  0.5106  0.2169
  405POPC   SD9 5649   3.950   6.922   9.066  0.1614  0.0700 -0.3332
  405POPC  SD10 5650   4.071   8.218   9.288  0.0095 -0.1999  0.4576
  405POPC  SD11 5651   4.092   6.876   9.358  0.2214 -0.0843  0.2170
  405POPC  SM12 5652   4.242   8.311   9.549  0.0755  0.1949 -0.1907
  405POPC  SM13 5653   4.064   6.830   9.674  0.2169 -0.2707 -0.1703
  405POPC  SM14 5654   4.390   8.509   9.757 -0.1934 -0.0448 -0.1626
  405POPC  SM15 5655   4.007   6.813   9.771  0.0084  0.1543 -0.0821
  406POPC   CH1 5656   6.876  12.817   8.052 -0.1402  0.2655  0.0119
  406POPC   PH2 5657   6.641  12.466   7.943  0.1371 -0.1350  0.1215
  406POPC   GL3 5658   6.539  12.244   8.170  0.0742 -0.0996 -0.1654
  406POPC   E14 5659   6.829  12.120   8.241 -0.2819  0.2491  0.0878
  406POPC   E25 5660   6.366  12.395   8.486  0.0208 -0.0656 -0.3190
  406POPC   S16 5661   6.991  12.018   8.556 -0.4759 -0.1160  0.2369
  406POPC   S17 5662   6.541  12.335   8.839  0.2178  0.8476  0.1120
  406POPC   SD8 5663   7.024  12.061   8.903 -0.3357 -0.1148  0.3696
  406POPC   SD9 5664   6.380  12.282   9.143 -0.1369 -0.1442  0.0710
  406POPC  SD10 5665   6.875  12.138   9.172  0.0534  0.4021 -0.2531
  406POPC  SD11 5666   6.145  12.197   9.410 -0.0870  0.2148  0.0453
  406POPC  SM12 5667   6.676  12.138   9.464 -0.1795  0.2487  0.0687
  406POPC  SM13 5668   6.160  12.132   9.754 -0.3841 -0.0290 -0.2903
  406POPC  SM14 5669   6.463  11.885   9.407 -0.3260 -0.0618  0.1890
  406POPC  SM15 5670   6.138  12.144   9.855  0.1316 -0.1991  0.2196
  407POPC   CH1 5671  10.654   1.419   8.101 -0.0835  0.2097  0.1538
  407POPC   PH2 5672  11.012   1.182   8.282 -0.1795  0.0269 -0.1259
  407POPC   GL3 5673  11.023   1.141   8.634 -0.1564  0.2636 -0.0452
  407POPC   E14 5674  11.230   0.889   8.707  0.0530 -0.0988 -0.0461
  407POPC   E25 5675  10.787   1.248   8.873  0.1427  0.2029  0.1976
  407POPC   S16 5676  11.501   0.886   9.035  0.0053 -0.1496  0.1822
  407POPC   S17 5677  10.491   1.100   9.077  0.2789 -0.2508 -0.2626
  407POPC   SD8 5678  11.555   0.861   9.347  0.1083 -0.0878  0.4145
  407POPC   SD9 5679  10.342   1.045   9.384  0.0916 -0.1718 -0.1876
  407POPC  SD10 5680  11.712   0.783   9.627 -0.3029 -0.1992  0.1535
  407POPC  SD11 5681  10.099   1.028   9.606 -0.0959  0.1106  0.2386
  407POPC  SM12 5682  12.008   0.667   9.710  0.2678  0.1030  0.3262
  407POPC  SM13 5683   9.908   1.074   9.859  0.1005  0.2012  0.2648
  407POPC  SM14 5684  12.278   0.543   9.913  0.3113  0.2001  0.4324
  407POPC  SM15 5685   9.894   1.142   9.976 -0.1011  0.0630  0.0490
  408POPC   CH1 5686   4.380   4.824   7.898 -0.2234  0.0452  0.0797
  408POPC   PH2 5687   4.388   5.237   8.139  0.0887  0.1381 -0.1329
  408POPC   GL3 5688   4.187   5.402   8.351  0.3405 -0.3794 -0.2783
  408POPC   E14 5689   4.212   5.728   8.368 -0.1686 -0.1579 -0.1787
  408POPC   E25 5690   4.304   5.089   8.455  0.4574 -0.0992  0.0441
  408POPC   S16 5691   4.428   5.952   8.627 -0.0551 -0.2394 -0.3491
  408POPC   S17 5692   4.574   4.965   8.677 -0.1894  0.1545  0.1827
  408POPC   SD8 5693   4.514   6.252   8.705 -0.0561 -0.2087 -0.0171
  408POPC   SD9 5694   4.614   5.043   9.039  0.1085  0.1719 -0.2112
  408POPC  SD10 5695   4.648   6.383   8.972  0.3265  0.0212  0.1850
  408POPC  SD11 5696   4.695   4.962   9.365  0.0284 -0.0093 -0.0529
  408POPC  SM12 5697   4.754   6.397   9.259  0.1934  0.2039 -0.1234
  408POPC  SM13 5698   4.690   4.806   9.664 -0.1207  0.4469 -0.3911
  408POPC  SM14 5699   4.774   6.243   9.564  0.0475  0.2810  0.2012
  408POPC  SM15 5700   4.652   4.722   9.722 -0.0874 -0.1957 -0.1218
  409POPC   CH1 5701   1.631  10.077   7.853  0.5597  0.2478 -0.0151
  409POPC   PH2 5702   1.709   9.779   8.148  0.0322 -0.0940 -0.1465
  409POPC   GL3 5703   1.721   9.730   8.479 -0.0694  0.0355  0.7167
  409POPC   E14 5704   1.505   9.502   8.580 -0.1084  0.4372  0.3583
  409POPC   E25 5705   1.905   9.842   8.786 -0.1587 -0.2029 -0.1514
  409POPC   S16 5706   1.559   9.229   8.847  0.3707  0.1148  0.2127
  409POPC   S17 5707   1.832  10.019   9.120 -0.3640  0.1577  0.0561
  409POPC   SD8 5708   1.630   8.938   8.997 -0.2094  0.1089  0.3374
  409POPC   SD9 5709   1.738  10.171   9.393  0.1477 -0.3859  0.2965
  409POPC  SD10 5710   1.570   8.698   9.231 -0.0526 -0.2218 -0.2585
  409POPC  SD11 5711   1.853  10.181   9.700 -0.4860  0.1276 -0.1107
  409POPC  SM12 5712   1.419   8.669   9.531  0.0237 -0.3586  0.1338
  409POPC  SM13 5713   2.058  10.076   9.915 -0.0376 -0.1568 -0.1027
  409POPC  SM14 5714   1.288   8.663   9.839  0.2520  0.0252  0.0633
  409POPC  SM15 5715   2.112  10.094   9.951  0.0087 -0.0809 -0.1667
  410POPC   CH1 5716   7.325   0.090   7.704 -0.1278 -0.4596 -0.0427
  410POPC   PH2 5717   7.281   0.452   7.962 -0.1083  0.0332 -0.1204
  410POPC   GL3 5718   7.194   0.387   8.278 -0.0191  0.0949 -0.1905
  410POPC   E14 5719   7.484   0.292   8.396  0.2611  0.1116 -0.1610
  410POPC   E25 5720   6.943   0.165   8.417  0.0351  0.2461 -0.0150
  410POPC   S16 5721   7.716   0.511   8.705  0.0977 -0.1362 -0.2290
  410POPC   S17 5722   6.730   0.272   8.752  0.3559  0.0196 -0.1675
  410POPC   SD8 5723   7.878   0.606   8.981 -0.0454 -0.0789  0.5062
  410POPC   SD9 5724   6.607   0.172   9.046  0.1740  0.0839 -0.4191
  410POPC  SD10 5725   7.920   0.487   9.266  0.4135 -0.1169 -0.3424
  410POPC  SD11 5726   6.601   0.038   9.373  0.4507  0.1067  0.0589
  410POPC  SM12 5727   7.864   0.271   9.495  0.2674  0.1553 -0.2684
  410POPC  SM13 5728   6.633   0.051   9.707  0.3307 -0.3441  0.4838
  410POPC  SM14 5729   7.906   0.200   9.804  0.1114 -0.2368  0.1701
  410POPC  SM15 5730   6.708   0.104   9.766  0.2028 -0.1773 -0.2994
  411POPC   CH1 5731   8.239   4.216   8.283 -0.1368  0.2785 -0.3142
  411POPC   PH2 5732   8.478   4.501   8.535 -0.1087 -0.0717 -0.1149
  411POPC   GL3 5733   8.222   4.417   8.768  0.0633  0.4847 -0.1781
  411POPC   E14 5734   8.483   4.385   8.967 -0.0158 -0.0845  0.1123
  411POPC   E25 5735   7.929   4.547   8.729 -0.0307  0.0463 -0.2555
  411POPC   S16 5736   8.401   4.286   9.352  0.1633 -0.1223  0.0087
  411POPC   S17 5737   7.690   4.786   9.028  0.0891 -0.0620 -0.0186
  411POPC   SD8 5738   8.353   4.435   9.643  0.0296 -0.0153  0.3956
  411POPC   SD9 5739   7.478   4.611   9.238  0.1562 -0.0357  0.0624
  411POPC  SD10 5740   8.320   4.411   9.955 -0.1070 -0.0620  0.5089
  411POPC  SD11 5741   7.207   4.706   9.427  0.3948  0.1745 -0.1576
  411POPC  SM12 5742   8.314   4.127  10.203 -0.1114  0.0320 -0.3920
  411POPC  SM13 5743   6.989   4.728   9.681  0.2075 -0.1577 -0.0674
  411POPC  SM14 5744   8.166   3.830  10.292  0.0307  0.1541 -0.1842
  411POPC  SM15 5745   6.973   4.729   9.785  0.2987  0.2850  0.0057
  412POPE   HH1 5746  16.671   4.475  11.896  0.1001  0.1961  0.1578
  412POPE   PH2 5747  16.455   4.265  12.035 -0.1656 -0.0111 -0.1195
  412POPE   GL3 5748  16.358   4.046  11.795  0.1819 -0.3119 -0.0373
  412POPE   E14 5749  16.610   3.836  11.731  0.1227 -0.1717 -0.0990
  412POPE   E25 5750  16.283   4.153  11.455 -0.1022  0.1047 -0.1992
  412POPE   S16 5751  16.685   3.528  11.483 -0.1412  0.2808  0.0659
  412POPE   S17 5752  16.210   3.977  11.073  0.2113  0.1520  0.0474
  412POPE   SD8 5753  16.892   3.379  11.226 -0.2793  0.1495  0.2775
  412POPE   SD9 5754  16.069   3.980  10.747  0.4203  0.0175  0.3675
  412POPE  SD10 5755  16.750   3.229  10.958  0.2903  0.1276  0.0693
  412POPE  SD11 5756  16.102   3.967  10.405 -0.4463  0.2045  0.2574
  412POPE  SM12 5757  16.768   2.994  10.767 -0.1523 -0.0649  0.3988
  412POPE  SM13 5758  16.303   4.009  10.151  0.3641  0.3103 -0.2141
  412POPE  SM14 5759  16.687   2.947  10.446  0.0657  0.3715  0.1803
  412POPE  SM15 5760  16.344   3.948  10.075 -0.1565  0.0481 -0.4660
  413POPE   HH1 5761  15.183  11.373  11.991  0.0614 -0.0355  0.2285
  413POPE   PH2 5762  14.971  11.247  11.753  0.2654  0.1644  0.1185
  413POPE   GL3 5763  14.937  11.418  11.453  0.2496 -0.2209  0.1765
  413POPE   E14 5764  15.181  11.311  11.255  0.0118  0.2396  0.2992
  413POPE   E25 5765  14.686  11.659  11.382  0.0578  0.1587  0.0713
  413POPE   S16 5766  15.450  11.407  11.064 -0.2708 -0.2316  0.1431
  413POPE   S17 5767  14.481  11.526  11.052  0.2183 -0.3471 -0.2447
  413POPE   SD8 5768  15.713  11.381  10.826  0.0175 -0.0141 -0.2810
  413POPE   SD9 5769  14.369  11.404  10.757  0.0982 -0.0946 -0.1309
  413POPE  SD10 5770  15.857  11.316  10.538  0.4464  0.4402 -0.1060
  413POPE  SD11 5771  14.339  11.292  10.441 -0.0358  0.1213  0.2274
  413POPE  SM12 5772  15.884  11.097  10.288 -0.2081  0.4219  0.2317
  413POPE  SM13 5773  14.178  11.135  10.153 -0.0322 -0.0664  0.2551
  413POPE  SM14 5774  15.913  10.774  10.174 -0.1551  0.0978  0.1822
  413POPE  SM15 5775  14.182  11.066  10.091  0.3412 -0.4766 -0.2110
  414POPE   HH1 5776   5.419  10.611  11.459 -0.3773 -0.0608  0.0703
  414POPE   PH2 5777   5.469  10.912  11.598 -0.0139  0.2050 -0.1612
  414POPE   GL3 5778   5.737  11.011  11.420  0.3197  0.4440  0.0880
  414POPE   E14 5779   5.965  10.784  11.368  0.1608 -0.0166  0.3472
  414POPE   E25 5780   5.617  11.265  11.163 -0.1694  0.1724 -0.1160
  414POPE   S16 5781   6.112  10.610  11.008 -0.1261 -0.4799  0.3501
  414POPE   S17 5782   5.546  11.117  10.768  0.0086 -0.2260  0.0105
  414POPE   SD8 5783   6.283  10.384  10.830 -0.2388 -0.0137  0.2592
  414POPE   SD9 5784   5.357  11.002  10.523  0.0029  0.1089  0.0371
  414POPE  SD10 5785   6.372  10.203  10.573 -0.0376 -0.0715 -0.2004
  414POPE  SD11 5786   5.264  10.862  10.219  0.2008  0.0620 -0.2103
  414POPE  SM12 5787   6.416  10.270  10.234 -0.0383 -0.4526 -0.0375
  414POPE  SM13 5788   5.126  10.720   9.943  0.0355  0.1591  0.3300
  414POPE  SM14 5789   6.523  10.152   9.973  0.0622  0.1680 -0.3212
  414POPE  SM15 5790   5.089  10.622   9.875  0.0301  0.3881 -0.0520
  415POPE   HH1 5791   8.652   3.559  12.010 -0.2182  0.0599 -0.5853
  415POPE   PH2 5792   8.895   3.711  11.844  0.2234 -0.0566 -0.0291
  415POPE   GL3 5793   8.941   3.589  11.515  0.0961 -0.1745  0.2536
  415POPE   E14 5794   9.208   3.442  11.366 -0.0353 -0.2682  0.0528
  415POPE   E25 5795   8.639   3.404  11.493  0.0168  0.0174  0.1161
  415POPE   S16 5796   9.322   3.285  11.060  0.0948 -0.0944 -0.0897
[truncated: 794,084 more chars]
