# Supplementary material for: Refining amino acid hydrophobicity for dynamics simulation of membrane proteins
Source: PeerJ. 2018 Jan 10;6:e4230. doi: 10.7717/peerj.4230 (PMC5767086; doi:10.7717/peerj.4230)
Supplement: Supplemental Information 1 — Version 2.4 of the CgProt force field is included as a tar.gz archive. The package includes parameter text files, Python scripts, and equilibrated bilayer coordinates needed for simulations with the free Gromacs software package. [file peerj-06-4230-s001.tgz › cgprot24/mb/popcpope.tcl]

# Tcl script for drawing CG protein bonds in VMD:  vmd -e pro.tcl
# Put .vmdrc color settings file in your current directory.
# Double-click on a Graphics representation "Rep" to hide (reveal bonds).

display projection orthographic
axes location off
color Display Background white
mol new popcpope.gro type gro
#mol addfile 2.md.xtc type xtc waitfor -1
set sel [atomselect top "all"]
#set sel [atomselect top "index 0 1 2"]
$sel setbonds {
{}
{}
{}
{}
{}
{}
{}
{}
{}
{}
{}
{}
{}
{}
{}
{}
{}
{}
{}
{}
{}
{}
{}
{}
{}
{}
{}
{}
{}
{}
{}
{}
{}
{}
{}
{}
{}
{}
{}
{}
{}
{}
{}
{}
{}
{}
{}
{}
{}
{}
{}
{}
{}
{}
{}
{}
{}
{}
{}
{}
{}
{}
{}
{}
{}
{}
{}
{}
{}
{}
{}
{}
{}
{}
{}
{}
{}
{}
{}
{}
{}
{}
{}
{}
{}
{}
{}
{}
{}
{}
{}
{}
{}
{}
{}
{}
{}
{}
{}
{}
{}
{}
{}
{}
{}
{}
{}
{}
{}
{}
{}
{}
{}
{}
{}
{}
{}
{}
{}
{}
{}
{}
{}
{}
{}
{}
{}
{}
{}
{}
{}
{}
{}
{}
{}
{}
{}
{}
{}
{}
{}
{}
{}
{}
{}
{}
{}
{}
{}
{}
{}
{}
{}
{}
{}
{}
{}
{}
{}
{}
{}
{}
{}
{}
{}
{}
{}
{}
{}
{}
{}
{}
{}
{}
{}
{}
{}
{}
{}
{}
{}
{}
{}
{}
{}
{}
{}
{}
{}
{}
{}
{}
{}
{}
{}
{}
{}
{}
{}
{}
{}
{}
{}
{}
{}
{}
{}
{}
{}
{}
{}
{}
{}
{}
{}
{}
{}
{}
{}
{}
{}
{}
{}
{}
{}
{}
{}
{}
{}
{}
{}
{}
{}
{}
{}
{}
{}
{}
{}
{}
{}
{}
{}
{}
{}
{}
{}
{}
{}
{}
{}
{}
{}
{}
{}
{}
{}
{}
{}
{}
{}
{}
{}
{}
{}
{}
{}
{}
{}
{}
{}
{}
{}
{}
{}
{}
{}
{}
{}
{}
{}
{}
{}
{}
{}
{}
{}
{}
{}
{}
{}
{}
{}
{}
{}
{}
{}
{}
{}
{}
{}
{}
{}
{}
{}
{}
{}
{}
{}
{}
{}
{}
{}
{}
{}
{}
{}
{}
{}
{}
{}
{}
{}
{}
{}
{}
{}
{}
{}
{}
{}
{}
{}
{}
{}
{}
{}
{}
{}
{}
{}
{}
{}
{}
{}
{}
{}
{}
{}
{}
{}
{}
{}
{}
{}
{}
{}
{}
{}
{}
{}
{}
{}
{}
{}
{}
{}
{}
{}
{}
{}
{}
{}
{}
{}
{}
{}
{}
{}
{}
{}
{}
{}
{}
{}
{}
{}
{}
{}
{}
{}
{}
{}
{}
{}
{}
{}
{}
{}
{}
{}
{}
{}
{}
{}
{}
{}
{}
{}
{}
{}
{}
{}
{}
{}
{}
{}
{}
{}
{}
{}
{}
{}
{}
{}
{}
{}
{}
{}
{}
{}
{}
{}
{}
{}
{}
{}
{}
{}
{}
{}
{}
{}
{}
{}
{}
{}
{}
{}
{}
{}
{}
{}
{}
{}
{}
{}
{}
{}
{}
{}
{}
{}
{}
{}
{}
{}
{}
{}
{}
{}
{}
{}
{}
{}
{}
{}
{}
{}
{}
{}
{}
{}
{}
{}
{}
{}
{}
{}
{}
{}
{}
{}
{}
{}
{}
{}
{}
{}
{}
{}
{}
{}
{}
{}
{}
{}
{}
{}
{}
{}
{}
{}
{}
{}
{}
{}
{}
{}
{}
{}
{}
{}
{}
{}
{}
{}
{}
{}
{}
{}
{}
{}
{}
{}
{}
{}
{}
{}
{}
{}
{}
{}
{}
{}
{}
{}
{}
{}
{}
{}
{}
{}
{}
{}
{}
{}
{}
{}
{}
{}
{}
{}
{}
{}
{}
{}
{}
{}
{}
{}
{}
{}
{}
{}
{}
{}
{}
{}
{}
{}
{}
{}
{}
{}
{}
{}
{}
{}
{}
{}
{}
{}
{}
{}
{}
{}
{}
{}
{}
{}
{}
{}
{}
{}
{}
{}
{}
{}
{}
{}
{}
{}
{}
{}
{}
{}
{}
{}
{}
{}
{}
{}
{}
{}
{}
{}
{}
{}
{}
{}
{}
{}
{}
{}
{}
{}
{}
{}
{}
{}
{}
{}
{}
{}
{}
{}
{}
{}
{}
{}
{}
{}
{}
{}
{}
{}
{}
{}
{}
{}
{}
{}
{}
{}
{}
{}
{}
{}
{}
{}
{}
{}
{}
{}
{}
{}
{}
{}
{}
{}
{}
{}
{}
{}
{}
{}
{}
{}
{}
{}
{}
{}
{}
{}
{}
{}
{}
{}
{}
{}
{}
{}
{}
{}
{}
{}
{}
{}
{}
{}
{}
{}
{}
{}
{}
{}
{}
{}
{}
{}
{}
{}
{}
{}
{}
{}
{}
{}
{}
{}
{}
{}
{}
{}
{}
{}
{}
{}
{}
{}
{}
{}
{}
{}
{}
{}
{}
{}
{}
{}
{}
{}
{}
{}
{}
{}
{}
{}
{}
{}
{}
{}
{}
{}
{}
{}
{}
{}
{}
{}
{}
{}
{}
{}
{}
{}
{}
{}
{}
{}
{}
{}
{}
{}
{}
{}
{}
{}
{}
{}
{}
{}
{}
{}
{}
{}
{}
{}
{}
{}
{}
{}
{}
{}
{}
{}
{}
{}
{}
{}
{}
{}
{}
{}
{}
{}
{}
{}
{}
{}
{}
{}
{}
{}
{}
{}
{}
{}
{}
{}
{}
{}
{}
{}
{}
{}
{}
{}
{}
{}
{}
{}
{}
{}
{}
{}
{}
{}
{}
{}
{}
{}
{}
{}
{}
{}
{}
{}
{}
{}
{}
{}
{}
{}
{}
{}
{}
{}
{}
{}
{}
{}
{}
{}
{}
{}
{}
{}
{}
{}
{}
{}
{}
{}
{}
{}
{}
{}
{}
{}
{}
{}
{}
{}
{}
{}
{}
{}
{}
{}
{}
{}
{}
{}
{}
{}
{}
{}
{}
{}
{}
{}
{}
{}
{}
{}
{}
{}
{}
{}
{}
{}
{}
{}
{}
{}
{}
{}
{}
{}
{}
{}
{}
{}
{}
{}
{}
{}
{}
{}
{}
{}
{}
{}
{}
{}
{}
{}
{}
{}
{}
{}
{}
{}
{}
{}
{}
{}
{}
{}
{}
{}
{}
{}
{}
{}
{}
{}
{}
{}
{}
{}
{}
{}
{}
{}
{}
{}
{}
{}
{}
{}
{}
{}
{}
{}
{}
{}
{}
{}
{}
{}
{}
{}
{}
{}
{}
{}
{}
{}
{}
{}
{}
{}
{}
{}
{}
{}
{}
{}
{}
{}
{}
{}
{}
{}
{}
{}
{}
{}
{}
{}
{}
{}
{}
{}
{}
{}
{}
{}
{}
{}
{}
{}
{}
{}
{}
{}
{}
{}
{}
{}
{}
{}
{}
{}
{}
{}
{}
{}
{}
{}
{}
{}
{}
{}
{}
{}
{}
{}
{}
{}
{}
{}
{}
{}
{}
{}
{}
{}
{}
{}
{}
{}
{}
{}
{}
{}
{}
{}
{}
{}
{}
{}
{}
{}
{}
{}
{}
{}
{}
{}
{}
{}
{}
{}
{}
{}
{}
{}
{}
{}
{}
{}
{}
{}
{}
{}
{}
{}
{}
{}
{}
{}
{}
{}
{}
{}
{}
{}
{}
{}
{}
{}
{}
{}
{}
{}
{}
{}
{}
{}
{}
{}
{}
{}
{}
{}
{}
{}
{}
{}
{}
{}
{}
{}
{}
{}
{}
{}
{}
{}
{}
{}
{}
{}
{}
{}
{}
{}
{}
{}
{}
{}
{}
{}
{}
{}
{}
{}
{}
{}
{}
{}
{}
{}
{}
{}
{}
{}
{}
{}
{}
{}
{}
{}
{}
{}
{}
{}
{}
{}
{}
{}
{}
{}
{}
{}
{}
{}
{}
{}
{}
{}
{}
{}
{}
{}
{}
{}
{}
{}
{}
{}
{}
{}
{}
{}
{}
{}
{}
{}
{}
{}
{}
{}
{}
{}
{}
{}
{}
{}
{}
{}
{}
{}
{}
{}
{}
{}
{}
{}
{}
{}
{}
{}
{}
{}
{}
{}
{}
{}
{}
{}
{}
{}
{}
{}
{}
{}
{}
{}
{}
{}
{}
{}
{}
{}
{}
{}
{}
{}
{}
{}
{}
{}
{}
{}
{}
{}
{}
{}
{}
{}
{}
{}
{}
{}
{}
{}
{}
{}
{}
{}
{}
{}
{}
{}
{}
{}
{}
{}
{}
{}
{}
{}
{}
{}
{}
{}
{}
{}
{}
{}
{}
{}
{}
{}
{}
{}
{}
{}
{}
{}
{}
{}
{}
{}
{}
{}
{}
{}
{}
{}
{}
{}
{}
{}
{}
{}
{}
{}
{}
{}
{}
{}
{}
{}
{}
{}
{}
{}
{}
{}
{}
{}
{}
{}
{}
{}
{}
{}
{}
{}
{}
{}
{}
{}
{}
{}
{}
{}
{}
{}
{}
{}
{}
{}
{}
{}
{}
{}
{}
{}
{}
{}
{}
{}
{}
{}
{}
{}
{}
{}
{}
{}
{}
{}
{}
{}
{}
{}
{}
{}
{}
{}
{}
{}
{}
{}
{}
{}
{}
{}
{}
{}
{}
{}
{}
{}
{}
{}
{}
{}
{}
{}
{}
{}
{}
{}
{}
{}
{}
{}
{}
{}
{}
{}
{}
{}
{}
{}
{}
{}
{}
{}
{}
{}
{}
{}
{}
{}
{}
{}
{}
{}
{}
{}
{}
{}
{}
{}
{}
{}
{}
{}
{}
{}
{}
{}
{}
{}
{}
{}
{}
{}
{}
{}
{}
{}
{}
{}
{}
{}
{}
{}
{}
{}
{}
{}
{}
{}
{}
{}
{}
{}
{}
{}
{}
{}
{}
{}
{}
{}
{}
{}
{}
{}
{}
{}
{}
{}
{}
{}
{}
{}
{}
{}
{}
{}
{}
{}
{}
{}
{}
{}
{}
{}
{}
{}
{}
{}
{}
{}
{}
{}
{}
{}
{}
{}
{}
{}
{}
{}
{}
{}
{}
{}
{}
{}
{}
{}
{}
{}
{}
{}
{}
{}
{}
{}
{}
{}
{}
{}
{}
{}
{}
{}
{}
{}
{}
{}
{}
{}
{}
{}
{}
{}
{}
{}
{}
{}
{}
{}
{}
{}
{}
{}
{}
{}
{}
{}
{}
{}
{}
{}
{}
{}
{}
{}
{}
{}
{}
{}
{}
{}
{}
{}
{}
{}
{}
{}
{}
{}
{}
{}
{}
{}
{}
{}
{}
{}
{}
{}
{}
{}
{}
{}
{}
{}
{}
{}
{}
{}
{}
{}
{}
{}
{}
{}
{}
{}
{}
{}
{}
{}
{}
{}
{}
{}
{}
{}
{}
{}
{}
{}
{}
{}
{}
{}
{}
{}
{}
{}
{}
{}
{}
{}
{}
{}
{}
{}
{}
{}
{}
{}
{}
{}
{}
{}
{}
{}
{}
{}
{}
{}
{}
{}
{}
{}
{}
{}
{}
{}
{}
{}
{}
{}
{}
{}
{}
{}
{}
{}
{}
{}
{}
{}
{}
{}
{}
{}
{}
{}
{}
{}
{}
{}
{}
{}
{}
{}
{}
{}
{}
{}
{}
{}
{}
{}
{}
{}
{}
{}
{}
{}
{}
{}
{}
{}
{}
{}
{}
{}
{}
{}
{}
{}
{}
{}
{}
{}
{}
{}
{}
{}
{}
{}
{}
{}
{}
{}
{}
{}
{}
{}
{}
{}
{}
{}
{}
{}
{}
{}
{}
{}
{}
{}
{}
{}
{}
{}
{}
{}
{}
{}
{}
{}
{}
{}
{}
{}
{}
{}
{}
{}
{}
{}
{}
{}
{}
{}
{}
{}
{}
{}
{}
{}
{}
{}
{}
{}
{}
{}
{}
{}
{}
{}
{}
{}
{}
{}
{}
{}
{}
{}
{}
{}
{}
{}
{}
{}
{}
{}
{}
{}
{}
{}
{}
{}
{}
{}
{}
{}
{}
{}
{}
{}
{}
{}
{}
{}
{}
{}
{}
{}
{}
{}
{}
{}
{}
{}
{}
{}
{}
{}
{}
{}
{}
{}
{}
{}
{}
{}
{}
{}
{}
{}
{}
{}
{}
{}
{}
{}
{}
{}
{}
{}
{}
{}
{}
{}
{}
{}
{}
{}
{}
{}
{}
{}
{}
{}
{}
{}
{}
{}
{}
{}
{}
{}
{}
{}
{}
{}
{}
{}
{}
{}
{}
{}
{}
{}
{}
{}
{}
{}
{}
{}
{}
{}
{}
{}
{}
{}
{}
{}
{}
{}
{}
{}
{}
{}
{}
{}
{}
{}
{}
{}
{}
{}
{}
{}
{}
{}
{}
{}
{}
{}
{}
{}
{}
{}
{}
{}
{}
{}
{}
{}
{}
{}
{}
{}
{}
{}
{}
{}
{}
{}
{}
{}
{}
{}
{}
{}
{}
{}
{}
{}
{}
{}
{}
{}
{}
{}
{}
{}
{}
{}
{}
{}
{}
{}
{}
{}
{}
{}
{}
{}
{}
{}
{}
{}
{}
{}
{}
{}
{}
{}
{}
{}
{}
{}
{}
{}
{}
{}
{}
{}
{}
{}
{}
{}
{}
{}
{}
{}
{}
{}
{}
{}
{}
{}
{}
{}
{}
{}
{}
{}
{}
{}
{}
{}
{}
{}
{}
{}
{}
{}
{}
{}
{}
{}
{}
{}
{}
{}
{}
{}
{}
{}
{}
{}
{}
{}
{}
{}
{}
{}
{}
{}
{}
{}
{}
{}
{}
{}
{}
{}
{}
{}
{}
{}
{}
{}
{}
{}
{}
{}
{}
{}
{}
{}
{}
{}
{}
{}
{}
{}
{}
{}
{}
{}
{}
{}
{}
{}
{}
{}
{}
{}
{}
{}
{}
{}
{}
{}
{}
{}
{}
{}
{}
{}
{}
{}
{}
{}
{}
{}
{}
{}
{}
{}
{}
{}
{}
{}
{}
{}
{}
{}
{}
{}
{}
{}
{}
{}
{}
{}
{}
{}
{}
{}
{}
{}
{}
{}
{}
{}
{}
{}
{}
{}
{}
{}
{}
{}
{}
{}
{}
{}
{}
{}
{}
{}
{}
{}
{}
{}
{}
{}
{}
{}
{}
{}
{}
{}
{}
{}
{}
{}
{}
{}
{}
{}
{}
{}
{}
{}
{}
{}
{}
{}
{}
{}
{}
{}
{}
{}
{}
{}
{}
{}
{}
{}
{}
{}
{}
{}
{}
{}
{}
{}
{}
{}
{}
{}
{}
{}
{}
{}
{}
{}
{}
{}
{}
{}
{}
{}
{}
{}
{}
{}
{}
{}
{}
{}
{}
{}
{}
{}
{}
{}
{}
{}
{}
{}
{}
{}
{}
{}
{}
{}
{}
{}
{}
{}
{}
{}
{}
{}
{}
{}
{}
{}
{}
{}
{}
{}
{}
{}
{}
{}
{}
{}
{}
{}
{}
{}
{}
{}
{}
{}
{}
{}
{}
{}
{}
{}
{}
{}
{}
{}
{}
{}
{}
{}
{}
{}
{}
{}
{}
{}
{}
{}
{}
{}
{}
{}
{}
{}
{}
{}
{}
{}
{}
{}
{}
{}
{}
{}
{}
{}
{}
{}
{}
{}
{}
{}
{}
{}
{}
{}
{}
{}
{}
{}
{}
{}
{}
{}
{}
{}
{}
{}
{}
{}
{}
{}
{}
{}
{}
{}
{}
{}
{}
{}
{}
{}
{}
{}
{}
{}
{}
{}
{}
{}
{}
{}
{}
{}
{}
{}
{}
{}
{}
{}
{}
{}
{}
{}
{}
{}
{}
{}
{}
{}
{}
{}
{}
{}
{}
{}
{}
{}
{}
{}
{}
{}
{}
{}
{}
{}
{}
{}
{}
{}
{}
{}
{}
{}
{}
{}
{}
{}
{}
{}
{}
{}
{}
{}
{}
{}
{}
{}
{}
{}
{}
{}
{}
{}
{}
{}
{}
{}
{}
{}
{}
{}
{}
{}
{}
{}
{}
{}
{}
{}
{}
{}
{}
{}
{}
{}
{}
{}
{}
{}
{}
{}
{}
{}
{}
{}
{}
{}
{}
{}
{}
{}
{}
{}
{}
{}
{}
{}
{}
{}
{}
{}
{}
{}
{}
{}
{}
{}
{}
{}
{}
{}
{}
{}
{}
{}
{}
{}
{}
{}
{}
{}
{}
{}
{}
{}
{}
{}
{}
{}
{}
{}
{}
{}
{}
{}
{}
{}
{}
{}
{}
{}
{}
{}
{}
{}
{}
{}
{}
{}
{}
{}
{}
{}
{}
{}
{}
{}
{}
{}
{}
{}
{}
{}
{}
{}
{}
{}
{}
{}
{}
{}
{}
{}
{}
{}
{}
{}
{}
{}
{}
{}
{}
{}
{}
{}
{}
{}
{}
{}
{}
{}
{}
{}
{}
{}
{}
{}
{}
{}
{}
{}
{}
{}
{}
{}
{}
{}
{}
{}
{}
{}
{}
{}
{}
{}
{}
{}
{}
{}
{}
{}
{}
{}
{}
{}
{}
{}
{}
{}
{}
{}
{}
{}
{}
{}
{}
{}
{}
{}
{}
{}
{}
{}
{}
{}
{}
{}
{}
{}
{}
{}
{}
{}
{}
{}
{}
{}
{}
{}
{}
{}
{}
{}
{}
{}
{}
{}
{}
{}
{}
{}
{}
{}
{}
{}
{}
{}
{}
{}
{}
{}
{}
{}
{}
{}
{}
{}
{}
{}
{}
{}
{}
{}
{}
{}
{}
{}
{}
{}
{}
{}
{}
{}
{}
{}
{}
{}
{}
{}
{}
{}
{}
{}
{}
{}
{}
{}
{}
{}
{}
{}
{}
{}
{}
{}
{}
{}
{}
{}
{}
{}
{}
{}
{}
{}
{}
{}
{}
{}
{}
{}
{}
{}
{}
{}
{}
{}
{}
{}
{}
{}
{}
{}
{}
{}
{}
{}
{}
{}
{}
{}
{}
{}
{}
{}
{}
{}
{}
{}
{}
{}
{}
{}
{}
{}
{}
{}
{}
{}
{}
{}
{}
{}
{}
{}
{}
{}
{}
{}
{}
{}
{}
{}
{}
{}
{}
{}
{}
{}
{}
{}
{}
{}
{}
{}
{}
{}
{}
{}
{}
{}
{}
{}
{}
{}
{}
{}
{}
{}
{}
{}
{}
{}
{}
{}
{}
{}
{}
{}
{}
{}
{}
{}
{}
{}
{}
{}
{}
{}
{}
{}
{}
{}
{}
{}
{}
{}
{}
{}
{}
{}
{}
{}
{}
{}
{}
{}
{}
{}
{}
{}
{}
{}
{}
{}
{}
{}
{}
{}
{}
{}
{}
{}
{}
{}
{}
{}
{}
{}
{}
{}
{}
{}
{}
{}
{}
{}
{}
{}
{}
{}
{}
{}
{}
{}
{}
{}
{}
{}
{}
{}
{}
{}
{}
{}
{}
{}
{}
{}
{}
{}
{}
{}
{}
{}
{}
{}
{}
{}
{}
{}
{}
{}
{}
{}
{}
{}
{}
{}
{}
{}
{}
{}
{}
{}
{}
{}
{}
{}
{}
{}
{}
{}
{}
{}
{}
{}
{}
{}
{}
{}
{}
{}
{}
{}
{}
{}
{}
{}
{}
{}
{}
{}
{}
{}
{}
{}
{}
{}
{}
{}
{}
{}
{}
{}
{}
{}
{}
{}
{}
{}
{}
{}
{}
{}
{}
{}
{}
{}
{}
{}
{}
{}
{}
{}
{}
{}
{}
{}
{}
{}
{}
{}
{}
{}
{}
{}
{}
{}
{}
{}
{}
{}
{}
{}
{}
{}
{}
{}
{}
{}
{}
{}
{}
{}
{}
{}
{}
{}
{}
{}
{}
{}
{}
{}
{}
{}
{}
{}
{}
{}
{}
{}
{}
{}
{}
{}
{}
{}
{}
{}
{}
{}
{}
{}
{}
{}
{}
{}
{}
{}
{}
{}
{}
{}
{}
{}
{}
{}
{}
{}
{}
{}
{}
{}
{}
{}
{}
{}
{}
{}
{}
{}
{}
{}
{}
{}
{}
{}
{}
{}
{}
{}
{}
{}
{}
{}
{}
{}
{}
{}
{}
{}
{}
{}
{}
{}
{}
{}
{}
{}
{}
{}
{}
{}
{}
{}
{}
{}
{}
{}
{}
{}
{}
{}
{}
{}
{}
{}
{}
{}
{}
{}
{}
{}
{}
{}
{}
{}
{}
{}
{}
{}
{}
{}
{}
{}
{}
{}
{}
{}
{}
{}
{}
{}
{}
{}
{}
{}
{}
{}
{}
{}
{}
{}
{}
{}
{}
{}
{}
{}
{}
{}
{}
{}
{}
{}
{}
{}
{}
{}
{}
{}
{}
{}
{}
{}
{}
{}
{}
{}
{}
{}
{}
{}
{}
{}
{}
{}
{}
{}
{}
{}
{}
{}
{}
{}
{}
{}
{}
{}
{}
{}
{}
{}
{}
{}
{}
{}
{}
{}
{}
{}
{}
{}
{}
{}
{}
{}
{}
{}
{}
{}
{}
{}
{}
{}
{}
{}
{}
{}
{}
{}
{}
{}
{}
{}
{}
{}
{}
{}
{}
{}
{}
{}
{}
{}
{}
{}
{}
{}
{}
{}
{}
{}
{}
{}
{}
{}
{}
{}
{}
{}
{}
{}
{}
{}
{}
{}
{}
{}
{}
{}
{}
{}
{}
{}
{}
{}
{}
{}
{}
{}
{}
{}
{}
{}
{}
{}
{}
{}
{}
{}
{}
{}
{}
{}
{}
{}
{}
{}
{}
{}
{}
{}
{}
{}
{}
{}
{}
{}
{}
{}
{}
{}
{}
{}
{}
{}
{}
{}
{}
{}
{}
{}
{}
{}
{}
{}
{}
{}
{}
{}
{}
{}
{}
{}
{}
{}
{}
{}
{}
{}
{}
{}
{}
{}
{}
{}
{}
{}
{}
{}
{}
{}
{}
{}
{}
{}
{}
{}
{}
{}
{}
{}
{}
{}
{}
{}
{}
{}
{}
{}
{}
{}
{}
{}
{}
{}
{}
{}
{}
{}
{}
{}
{}
{}
{}
{}
{}
{}
{}
{}
{}
{}
{}
{}
{}
{}
{}
{}
{}
{}
{}
{}
{}
{}
{}
{}
{}
{}
{}
{}
{}
{}
{}
{}
{}
{}
{}
{}
{}
{}
{}
{}
{}
{}
{}
{}
{}
{}
{}
{}
{}
{}
{}
{}
{}
{}
{}
{}
{}
{}
{}
{}
{}
{}
{}
{}
{}
{}
{}
{}
{}
{}
{}
{}
{}
{}
{}
{}
{}
{}
{}
{}
{}
{}
{}
{}
{}
{}
{}
{}
{}
{}
{}
{}
{}
{}
{}
{}
{}
{}
{}
{}
{}
{}
{}
{}
{}
{}
{}
{}
{}
{}
{}
{}
{}
{}
{}
{}
{}
{}
{}
{}
{}
{}
{}
{}
{}
{}
{}
{}
{}
{}
{}
{}
{}
{}
{}
{}
{}
{}
{}
{}
{}
{}
{}
{}
{}
{}
{}
{}
{}
{}
{}
{}
{}
{}
{}
{}
{}
{}
{}
{}
{}
{}
{}
{}
{}
{}
{}
{}
{}
{}
{}
{}
{}
{}
{}
{}
{}
{}
{}
{}
{}
{}
{}
{}
{}
{}
{}
{}
{}
{}
{}
{}
{}
{}
{}
{}
{}
{}
{}
{}
{}
{}
{}
{}
{}
{}
{}
{}
{}
{}
{}
{}
{}
{}
{}
{}
{}
{}
{}
{}
{}
{}
{}
{}
{}
{}
{}
{}
{}
{}
{}
{}
{}
{}
{}
{}
{}
{}
{}
{}
{}
{}
{}
{}
{}
{}
{}
{}
{}
{}
{}
{}
{}
{}
{}
{}
{}
{}
{}
{}
{}
{}
{}
{}
{}
{}
{}
{}
{}
{}
{}
{}
{}
{}
{}
{}
{}
{}
{}
{}
{}
{}
{}
{}
{}
{}
{}
{}
{}
{}
{}
{}
{}
{}
{}
{}
{}
{}
{}
{}
{}
{}
{}
{}
{}
{}
{}
{}
{}
{}
{}
{}
{}
{}
{}
{}
{}
{}
{}
{}
{}
{}
{}
{}
{}
{}
{}
{}
{}
{}
{}
{}
{}
{}
{}
{}
{}
{}
{}
{}
{}
{}
{}
{}
{}
{}
{}
{}
{}
{}
{}
{}
{}
{}
{}
{}
{}
{}
{}
{}
{}
{}
{}
{}
{}
{}
{}
{}
{}
{}
{}
{}
{}
{}
{}
{}
{}
{}
{}
{}
{}
{}
{}
{}
{}
{}
{}
{}
{}
{}
{}
{}
{}
{}
{}
{}
{}
{}
{}
{}
{}
{}
{}
{}
{}
{}
{}
{}
{}
{}
{}
{}
{}
{}
{}
{}
{}
{}
{}
{}
{}
{}
{}
{}
{}
{}
{}
{}
{}
{}
{}
{}
{}
{}
{}
{}
{}
{}
{}
{}
{}
{}
{}
{}
{}
{}
{}
{}
{}
{}
{}
{}
{}
{}
{}
{}
{}
{}
{}
{}
{}
{}
{}
{}
{}
{}
{}
{}
{}
{}
{}
{}
{}
{}
{}
{}
{}
{}
{}
{}
{}
{}
{}
{}
{}
{}
{}
{}
{}
{}
{}
{}
{}
{}
{}
{}
{}
{}
{}
{}
{}
{}
{}
{}
{}
{}
{}
{}
{}
{}
{}
{}
{}
{}
{}
{}
{}
{}
{}
{}
{}
{}
{}
{}
{}
{}
{}
{}
{}
{}
{}
{}
{}
{}
{}
{}
{}
{}
{}
{}
{}
{}
{}
{}
{}
{}
{}
{}
{}
{}
{}
{}
{}
{}
{}
{}
{}
{}
{}
{}
{}
{}
{}
{}
{}
{}
{}
{}
{}
{}
{}
{}
{}
{}
{}
{}
{}
{}
{}
{}
{}
{}
{}
{}
{}
{}
{}
{}
{}
{}
{}
{}
{}
{}
{}
{}
{}
{}
{}
{}
{}
{}
{}
{}
{}
{}
{}
{}
{}
{}
{}
{}
{}
{}
{}
{}
{}
{}
{}
{}
{}
{}
{}
{}
{}
{}
{}
{}
{}
{}
{}
{}
{}
{}
{}
{}
{}
{}
{}
{}
{}
{}
{}
{}
{}
{}
{}
{}
{}
{}
{}
{}
{}
{}
{}
{}
{}
{}
{}
{}
{}
{}
{}
{}
{}
{}
{}
{}
{}
{}
{}
{}
{}
{}
{}
{}
{}
{}
{}
{}
{}
{}
{}
{}
{}
{}
{}
{}
{}
{}
{}
{}
{}
{}
{}
{}
{}
{}
{}
{}
{}
{}
{}
{}
{}
{}
{}
{}
{}
{}
{}
{}
{}
{}
{}
{}
{}
{}
{}
{}
{}
{}
{}
{}
{}
{}
{}
{}
{}
{}
{}
{}
{}
{}
{}
{}
{}
{}
{}
{}
{}
{}
{}
{}
{}
{}
{}
{}
{}
{}
{}
{}
{}
{}
{}
{}
{}
{}
{}
{}
{}
{}
{}
{}
{}
{}
{}
{}
{}
{}
{}
{}
{}
{}
{}
{}
{}
{}
{}
{}
{}
{}
{}
{}
{}
{}
{}
{}
{}
{}
{}
{}
{}
{}
{}
{}
{}
{}
{}
{}
{}
{}
{}
{}
{}
{}
{}
{}
{}
{}
{}
{}
{}
{}
{}
{}
{}
{}
{}
{}
{}
{}
{}
{}
{}
{}
{}
{}
{}
{}
{}
{}
{}
{}
{}
{}
{}
{}
{}
{}
{}
{}
{}
{}
{}
{}
{}
{}
{}
{}
{}
{}
{}
{}
{}
{}
{}
{}
{}
{}
{}
{}
{}
{}
{}
{}
{}
{}
{}
{}
{}
{}
{}
{}
{}
{}
{}
{}
{}
{}
{}
{}
{}
{}
{}
{}
{}
{}
{}
{}
{}
{}
{}
{}
{}
{}
{}
{}
{}
{}
{}
{}
{}
{}
{}
{}
{}
{}
{}
{}
{}
{}
{}
{}
{}
{}
{}
{}
{}
{}
{}
{}
{}
{}
{}
{}
{}
{}
{}
{}
{}
{}
{}
{}
{}
{}
{}
{}
{}
{}
{}
{}
{}
{}
{}
{}
{}
{}
{}
{}
{}
{}
{}
{}
{}
{}
{}
{}
{}
{}
{}
{}
{}
{}
{}
{}
{}
{}
{}
{}
{}
{}
{}
{}
{}
{}
{}
{}
{}
{}
{}
{}
{}
{}
{}
{}
{}
{}
{}
{}
{}
{}
{}
{}
{}
{}
{}
{}
{}
{}
{}
{}
{}
{}
{}
{}
{}
{}
{}
{}
{}
{}
{}
{}
{}
{}
{}
{}
{}
{}
{}
{}
{}
{}
{}
{}
{}
{}
{}
{}
{}
{}
{}
{}
{}
{}
{}
{}
{}
{}
{}
{}
{}
{}
{}
{}
{}
{}
{}
{}
{}
{}
{}
{}
{}
{}
{}
{}
{}
{}
{}
{}
{}
{}
{}
{}
{}
{}
{}
{}
{}
{}
{}
{}
{}
{}
{}
{}
{}
{}
{}
{}
{}
{}
{}
{}
{}
{}
{}
{}
{}
{}
{}
{}
{}
{}
{}
{}
{}
{}
{}
{}
{}
{}
{}
{}
{}
{}
{}
{}
{}
{}
{}
{}
{}
{}
{}
{}
{}
{}
{}
{}
{}
{}
{}
{}
{}
{}
{}
{}
{}
{}
{}
{}
{}
{}
{}
{}
{}
{}
{}
{}
{}
{}
{}
{}
{}
{}
{}
{}
{}
{}
{}
{}
{}
{}
{}
{}
{}
{}
{}
{}
{}
{}
{}
{}
{}
{}
{}
{}
{}
{}
{}
{}
{}
{}
{}
{}
{}
{}
{}
{}
{}
{}
{}
{}
{}
{}
{}
{}
{}
{}
{}
{}
{}
{}
{}
{}
{}
{}
{}
{}
{}
{}
{}
{}
{}
{}
{}
{}
{}
{}
{}
{}
{}
{}
{}
{}
{}
{}
{}
{}
{}
{}
{}
{}
{}
{}
{}
{}
{}
{}
{}
{}
{}
{}
{}
{}
{}
{}
{}
{}
{}
{}
{}
{}
{}
{}
{}
{}
{}
{}
{}
{}
{}
{}
{}
{}
{}
{}
{}
{}
{}
{}
{}
{}
{}
{}
{}
{}
{}
{}
{}
{}
{}
{}
{}
{}
{}
{}
{}
{}
{}
{}
{}
{}
{}
{}
{}
{}
{}
{}
{}
{}
{}
{}
{}
{}
{}
{}
{}
{}
{}
{}
{}
{}
{}
{}
{}
{}
{}
{}
{}
{}
{}
{}
{}
{}
{}
{}
{}
{}
{}
{}
{}
{}
{}
{}
{}
{}
{}
{}
{}
{}
{}
{}
{}
{}
{}
{}
{}
{}
{}
{}
{}
{}
{}
{}
{}
{}
{}
{}
{}
{}
{}
{}
{}
{}
{}
{}
{}
{}
{}
{}
{}
{}
{}
{}
{}
{}
{}
{}
{}
{}
{}
{}
{}
{}
{}
{}
{}
{}
{}
{}
{}
{}
{}
{}
{}
{}
{}
{}
{}
{}
{}
{}
{}
{}
{}
{}
{}
{}
{}
{}
{}
{}
{}
{}
{}
{}
{}
{}
{}
{}
{}
{}
{}
{}
{}
{}
{}
{}
{}
{}
{}
{}
{}
{}
{}
{}
{}
{}
{}
{}
{}
{}
{}
{}
{}
{}
{}
{}
{}
{}
{}
{}
{}
{}
{}
{}
{}
{}
{}
{}
{}
{}
{}
{}
{}
{}
{}
{}
{}
{}
{}
{}
{}
{}
{}
{}
{}
{}
{}
{}
{}
{}
{}
{}
{}
{}
{}
{}
{}
{}
{}
{}
{}
{}
{}
{}
{}
{}
{}
{}
{}
{}
{}
{}
{}
{}
{}
{}
{}
{}
{}
{}
{}
{}
{}
{}
{}
{}
{}
{}
{}
{}
{}
{}
{}
{}
{}
{}
{}
{}
{}
{}
{}
{}
{}
{}
{}
{}
{}
{}
{}
{}
{}
{}
{}
{}
{}
{}
{}
{}
{}
{}
{}
{}
{}
{}
{}
{}
{}
{}
{}
{}
{}
{}
{}
{}
{}
{}
{}
{}
{}
{}
{}
{}
{}
{}
{}
{}
{}
{}
{}
{}
{}
{}
{}
{}
{}
{}
{}
{}
{}
{}
{}
{}
{}
{}
{}
{}
{}
{}
{}
{}
{}
{}
{}
{}
{}
{}
{}
{}
{}
{}
{}
{}
{}
{}
{}
{}
{}
{}
{}
{}
{}
{}
{}
{}
{}
{}
{}
{}
{}
{}
{}
{}
{}
{}
{}
{}
{}
{}
{}
{}
{}
{}
{}
{}
{}
{}
{}
{}
{}
{}
{}
{}
{}
{}
{}
{}
{}
{}
{}
{}
{}
{}
{}
{}
{}
{}
{}
{}
{}
{}
{}
{}
{}
{}
{}
{}
{}
{}
{}
{}
{}
{}
{}
{}
{}
{}
{}
{}
{}
{}
{}
{}
{}
{}
{}
{}
{}
{}
{}
{}
{}
{}
{}
{}
{}
{}
{}
{}
{}
{}
{}
{}
{}
{}
{}
{}
{}
{}
{}
{}
{}
{}
{}
{}
{}
{}
{}
{}
{}
{}
{}
{}
{}
{}
{}
{}
{}
{}
{}
{}
{}
{}
{}
{}
{}
{}
{}
{}
{}
{}
{}
{}
{}
{}
{}
{}
{}
{}
{}
{}
{}
{}
{}
{}
{}
{}
{}
{}
{}
{}
{}
{}
{}
{}
{}
{}
{}
{}
{}
{}
{}
{}
{}
{}
{}
{}
{}
{}
{}
{}
{}
{}
{}
{}
{}
{}
{}
{}
{}
{}
{}
{}
{}
{}
{}
{}
{}
{}
{}
{}
{}
{}
{}
{}
{}
{}
{}
{}
{}
{}
{}
{}
{}
{}
{}
{}
{}
{}
{}
{}
{}
{}
{}
{}
{}
{}
{}
{}
{}
{}
{}
{}
{}
{}
{}
{}
{}
{}
{}
{}
{}
{}
{}
{}
{}
{}
{}
{}
{}
{}
{}
{}
{}
{}
{}
{}
{}
{}
{}
{}
{}
{}
{}
{}
{}
{}
{}
{}
{}
{}
{}
{}
{}
{}
{}
{}
{}
{}
{}
{}
{}
{}
{}
{}
{}
{}
{}
{}
{}
{}
{}
{}
{}
{}
{}
{}
{}
{}
{}
{}
{}
{}
{}
{}
{}
{}
{}
{}
{}
{}
{}
{}
{}
{}
{}
{}
{}
{}
{}
{}
{}
{}
{}
{}
{}
{}
{}
{}
{}
{}
{}
{}
{}
{}
{}
{}
{}
{}
{}
{}
{}
{}
{}
{}
{}
{}
{}
{}
{}
{}
{}
{}
{}
{}
{}
{}
{}
{}
{}
{}
{}
{}
{}
{}
{}
{}
{}
{}
{}
{}
{}
{}
{}
{}
{}
{}
{}
{}
{}
{}
{}
{}
{}
{}
{}
{}
{}
{}
{}
{}
{}
{}
{}
{}
{}
{}
{}
{}
{}
{}
{}
{}
{}
{}
{}
{}
{}
{}
{}
{}
{}
{}
{}
{}
{}
{}
{}
{}
{}
{}
{}
{}
{}
{}
{}
{}
{}
{}
{}
{}
{}
{}
{}
{}
{}
{}
{}
{}
{}
{}
{}
{}
{}
{}
{}
{}
{}
{}
{}
{}
{}
{}
{}
{}
{}
{}
{}
{}
{}
{}
{}
{}
{}
{}
{}
{}
{}
{}
{}
{}
{}
{}
{}
{}
{}
{}
{}
{}
{}
{}
{}
{}
{}
{}
{}
{}
{}
{}
{}
{}
{}
{}
{}
{}
{}
{}
{}
{}
{}
{}
{}
{}
{}
{}
{}
{}
{}
{}
{}
{}
{}
{}
{}
{}
{}
{}
{}
{}
{}
{}
{}
{}
{}
{}
{}
{}
{}
{}
{}
{}
{}
{}
{}
{}
{}
{}
{}
{}
{}
{}
{}
{}
{}
{}
{}
{}
{}
{}
{}
{}
{}
{}
{}
{}
{}
{}
{}
{}
{}
{}
{}
{}
{}
{}
{}
{}
{}
{}
{}
{}
{}
{}
{}
{}
{}
{}
{}
{}
{}
{}
{}
{}
{}
{}
{}
{}
{}
{}
{}
{}
{}
{}
{}
{}
{}
{}
{}
{}
{}
{}
{}
{}
{}
{}
{}
{}
{}
{}
{}
{}
{}
{}
{}
{}
{}
{}
{}
{}
{}
{}
{}
{}
{}
{}
{}
{}
{}
{}
{}
{}
{}
{}
{}
{}
{}
{}
{}
{}
{}
{}
{}
{}
{}
{}
{}
{}
{}
{}
{}
{}
{}
{}
{}
{}
{}
{}
{}
{}
{}
{}
{}
{}
{}
{}
{}
{}
{}
{}
{}
{}
{}
{}
{}
{}
{}
{}
{}
{}
{}
{}
{}
{}
{}
{}
{}
{}
{}
{}
{}
{}
{}
{}
{}
{}
{}
{}
{}
{}
{}
{}
{}
{}
{}
{}
{}
{}
{}
{}
{}
{}
{}
{}
{}
{}
{}
{}
{}
{}
{}
{}
{}
{}
{}
{}
{}
{}
{}
{}
{}
{}
{}
{}
{}
{}
{}
{}
{}
{}
{}
{}
{}
{}
{}
{}
{}
{}
{}
{}
{}
{}
{}
{}
{}
{}
{}
{}
{}
{}
{}
{}
{}
{}
{}
{}
{}
{}
{}
{}
{}
{}
{}
{}
{}
{}
{}
{}
{}
{}
{}
{}
{}
{}
{}
{}
{}
{}
{}
{}
{}
{}
{}
{}
{}
{}
{}
{}
{}
{}
{}
{}
{}
{}
{}
{}
{}
{}
{}
{}
{}
{}
{}
{}
{}
{}
{}
{}
{}
{}
{}
{}
{}
{}
{}
{}
{}
{}
{}
{}
{}
{}
{}
{}
{}
{}
{}
{}
{}
{}
{}
{}
{}
{}
{}
{}
{}
{}
{}
{}
{}
{}
{}
{}
{}
{}
{}
{}
{}
{}
{}
{}
{}
{}
{}
{}
{}
{}
{}
{}
{}
{}
{}
{}
{}
{}
{}
{}
{}
{}
{}
{}
{}
{}
{}
{}
{}
{}
{}
{}
{}
{}
{}
{}
{}
{}
{}
{}
{}
{}
{}
{}
{}
{}
{}
{}
{}
{}
{}
{}
{}
{}
{}
{}
{}
{}
{}
{}
{}
{}
{}
{}
{}
{}
{}
{}
{}
{}
{}
{}
{}
{}
{}
{}
{}
{}
{}
{}
{}
{}
{}
{}
{}
{}
{}
{}
{}
{}
{}
{}
{}
{}
{}
{}
{}
{}
{}
{}
{}
{}
{}
{}
{}
{}
{}
{}
{}
{}
{}
{}
{}
{}
{}
{}
{}
{}
{}
{}
{}
{}
{}
{}
{}
{}
{}
{}
{}
{}
{}
{}
{}
{}
{}
{}
{}
{}
{}
{}
{}
{}
{}
{}
{}
{}
{}
{}
{}
{}
{}
{}
{}
{}
{}
{}
{}
{}
{}
{}
{}
{}
{}
{}
{}
{}
{}
{}
{}
{}
{}
{}
{}
{}
{}
{}
{}
{}
{}
{}
{}
{}
{}
{}
{}
{}
{}
{}
{}
{}
{}
{}
{}
{}
{}
{}
{}
{}
{}
{}
{}
{}
{}
{}
{}
{}
{}
{}
{}
{}
{}
{}
{}
{}
{}
{}
{}
{}
{}
{}
{}
{}
{}
{}
{}
{}
{}
{}
{}
{}
{}
{}
{}
{}
{}
{}
{}
{}
{}
{}
{}
{}
{}
{}
{}
{}
{}
{}
{}
{}
{}
{}
{}
{}
{}
{}
{}
{}
{}
{}
{}
{}
{}
{}
{}
{}
{}
{}
{}
{}
{}
{}
{}
{}
{}
{}
{}
{}
{}
{}
{}
{}
{}
{}
{}
{}
{}
{}
{}
{}
{}
{}
{}
{}
{}
{}
{}
{}
{}
{}
{}
{}
{}
{}
{}
{}
{}
{}
{}
{}
{}
{}
{}
{}
{}
{}
{}
{}
{}
{}
{}
{}
{}
{}
{}
{}
{}
{}
{}
{}
{}
{}
{}
{}
{}
{}
{}
{}
{}
{}
{}
{}
{}
{}
{}
{}
{}
{}
{}
{}
{}
{}
{}
{}
{}
{}
{}
{}
{}
{}
{}
{}
{}
{}
{}
{}
{}
{}
{}
{}
{}
{}
{}
{}
{}
{}
{}
{}
{}
{}
{}
{}
{}
{}
{}
{}
{}
{}
{}
{}
{}
{}
{}
{}
{}
{}
{}
{}
{}
{}
{}
{}
{}
{}
{}
{}
{}
{}
{}
{}
{}
{}
{}
{}
{}
{}
{}
{}
{}
{}
{}
{}
{}
{}
{}
{}
{}
{}
{}
{}
{}
{}
{}
{}
{}
{}
{}
{}
{}
{}
{}
{}
{}
{}
{}
{}
{}
{}
{}
{}
{}
{}
{}
{}
{}
{}
{}
{}
{}
{}
{}
{}
{}
{}
{}
{}
{}
{}
{}
{}
{}
{}
{}
{}
{}
{}
{}
{}
{}
{}
{}
{}
{}
{}
{}
{}
{}
{}
{}
{}
{}
{}
{}
{}
{}
{}
{}
{}
{}
{}
{}
{}
{}
{}
{}
{}
{}
{}
{}
{}
{}
{}
{}
{}
{}
{}
{}
{}
{}
{}
{}
{}
{}
{}
{}
{}
{}
{}
{}
{}
{}
{}
{}
{}
{}
{}
{}
{}
{}
{}
{}
{}
{}
{}
{}
{}
{}
{}
{}
{}
{}
{}
{}
{}
{}
{}
{}
{}
{}
{}
{}
{}
{}
{}
{}
{}
{}
{}
{}
{}
{}
{}
{}
{}
{}
{}
{}
{}
{}
{}
{}
{}
{}
{}
{}
{}
{}
{}
{}
{}
{}
{}
{}
{}
{}
{}
{}
{}
{}
{}
{}
{}
{}
{}
{}
{}
{}
{}
{}
{}
{}
{}
{}
{}
{}
{}
{}
{}
{}
{}
{}
{}
{}
{}
{}
{}
{}
{}
{}
{}
{}
{}
{}
{}
{}
{}
{}
{}
{}
{}
{}
{}
{}
{}
{}
{}
{}
{}
{}
{}
{}
{}
{}
{}
{}
{}
{}
{}
{}
{}
{}
{}
{}
{}
{}
{}
{}
{}
{}
{}
{}
{}
{}
{}
{}
{}
{}
{}
{}
{}
{}
{}
{}
{}
{}
{}
{}
{}
{}
{}
{}
{}
{}
{}
{}
{}
{}
{}
{}
{}
{}
{}
{}
{}
{}
{}
{}
{}
{}
{}
{}
{}
{}
{}
{}
{}
{}
{}
{}
{}
{}
{}
{}
{}
{}
{}
{}
{}
{}
{}
{}
{}
{}
{}
{}
{}
{}
{}
{}
{}
{}
{}
{}
{}
{}
{}
{}
{}
{}
{}
{}
{}
{}
{}
{}
{}
{}
{}
{}
{}
{}
{}
{}
{}
{}
{}
{}
{}
{}
{}
{}
{}
{}
{}
{}
{}
{}
{}
{}
{}
{}
{}
{}
{}
{}
{}
{}
{}
{}
{}
{}
{}
{}
{}
{}
{}
{}
{}
{}
{}
{}
{}
{}
{}
{}
{}
{}
{}
{}
{}
{}
{}
{}
{}
{}
{}
{}
{}
{}
{}
{}
{}
{}
{}
{}
{}
{}
{}
{}
{}
{}
{}
{}
{}
{}
{}
{}
{}
{}
{}
{}
{}
{}
{}
{}
{}
{}
{}
{}
{}
{}
{}
{}
{}
{}
{}
{}
{}
{}
{}
{}
{}
{}
{}
{}
{}
{}
{}
{}
{}
{}
{}
{}
{}
{}
{}
{}
{}
{}
{}
{}
{}
{}
{}
{}
{}
{}
{}
{}
{}
{}
{}
{}
{}
{}
{}
{}
{}
{}
{}
{}
{}
{}
{}
{}
{}
{}
{}
{}
{}
{}
{}
{}
{}
{}
{}
{}
{}
{}
{}
{}
{}
{}
{}
{}
{}
{}
{}
{}
{}
{}
{}
{}
{}
{}
{}
{}
{}
{}
{}
{}
{}
{}
{}
{}
{}
{}
{}
{}
{}
{}
{}
{}
{}
{}
{}
{}
{}
{}
{}
{}
{}
{}
{}
{}
{}
{}
{}
{}
{}
{}
{}
{}
{}
{}
{}
{}
{}
{}
{}
{}
{}
{}
{}
{}
{}
{}
{}
{}
{}
{}
{}
{}
{}
{}
{}
{}
{}
{}
{}
{}
{}
{}
{}
{}
{}
{}
{}
{}
{}
{}
{}
{}
{}
{}
{}
{}
{}
{}
{}
{}
{}
{}
{}
{}
{}
{}
{}
{}
{}
{}
{}
{}
{}
{}
{}
{}
{}
{}
{}
{}
{}
{}
{}
{}
{}
{}
{}
{}
{}
{}
{}
{}
{}
{}
{}
{}
{}
{}
{}
{}
{}
{}
{}
{}
{}
{}
{}
{}
{}
{}
{}
{}
{}
{}
{}
{}
{}
{}
{}
{}
{}
{}
{}
{}
{}
{}
{}
{}
{}
{}
{}
{}
{}
{}
{}
{}
{}
{}
{}
{}
{}
{}
{}
{}
{}
{}
{}
{}
{}
{}
{}
{}
{}
{}
{}
{}
{}
{}
{}
{}
{}
{}
{}
{}
{}
{}
{}
{}
{}
{}
{}
{}
{}
{}
{}
{}
{}
{}
{}
{}
{}
{}
{}
{}
{}
{}
{}
{}
{}
{}
{}
{}
{}
{}
{}
{}
{}
{}
{}
{}
{}
{}
{}
{}
{}
{}
{}
{}
{}
{}
{}
{}
{}
{}
{}
{}
{}
{}
{}
{}
{}
{}
{}
{}
{}
{}
{}
{}
{}
{}
{}
{}
{}
{}
{}
{}
{}
{}
{}
{}
{}
{}
{}
{}
{}
{}
{}
{}
{}
{}
{}
{}
{}
{}
{}
{}
{}
{}
{}
{}
{}
{}
{}
{}
{}
{}
{}
{}
{}
{}
{}
{}
{}
{}
{}
{}
{}
{}
{}
{}
{}
{}
{}
{}
{}
{}
{}
{}
{}
{}
{}
{}
{}
{}
{}
{}
{}
{}
{}
{}
{}
{}
{}
{}
{}
{}
{}
{}
{}
{}
{}
{}
{}
{}
{}
{}
{}
{}
{}
{}
{}
{}
{}
{}
{}
{}
{}
{}
{}
{}
{}
{}
{}
{}
{}
{}
{}
{}
{}
{}
{}
{}
{}
{}
{}
{}
{}
{}
{}
{}
{}
{}
{}
{}
{}
{}
{}
{}
{}
{}
{}
{}
{}
{}
{}
{}
{}
{}
{}
{}
{}
{}
{}
{}
{}
{}
{}
{}
{}
{}
{}
{}
{}
{}
{}
{}
{}
{}
{}
{}
{}
{}
{}
{}
{}
{}
{}
{}
{}
{}
{}
{}
{}
{}
{}
{}
{}
{}
{}
{}
{}
{}
{}
{}
{}
{}
{}
{}
{}
{}
{}
{}
{}
{}
{}
{}
{}
{}
{}
{}
{}
{}
{}
{}
{}
{}
{}
{}
{}
{}
{}
{}
{}
{}
{}
{}
{}
{}
{}
{}
{}
{}
{}
{}
{}
{}
{}
{}
{}
{}
{}
{}
{}
{}
{}
{}
{}
{}
{}
{}
{}
{}
{}
{}
{}
{}
{}
{}
{}
{}
{}
{}
{}
{}
{}
{}
{}
{}
{}
{}
{}
{}
{}
{}
{}
{}
{}
{}
{}
{}
{}
{}
{}
{}
{}
{}
{}
{}
{}
{}
{}
{}
{}
{}
{}
{}
{}
{}
{}
{}
{}
{}
{}
{}
{}
{}
{}
{}
{}
{}
{}
{}
{}
{}
{}
{}
{}
{}
{}
{}
{}
{}
{}
{}
{}
{}
{}
{}
{}
{}
{}
{}
{}
{}
{}
{}
{}
{}
{}
{}
{}
{}
{}
{}
{}
{}
{}
{}
{}
{}
{}
{}
{}
{}
{}
{}
{}
{}
{}
{}
{}
{}
{}
{}
{}
{}
{}
{}
{}
{}
{}
{}
{}
{}
{}
{}
{}
{}
{}
{}
{}
{}
{}
{}
{}
{}
{}
{}
{}
{}
{}
{}
{}
{}
{}
{}
{}
{}
{}
{}
{}
{}
{}
{}
{}
{}
{}
{}
{}
{}
{}
{}
{}
{}
{}
{}
{}
{}
{}
{}
{}
{}
{}
{}
{}
{}
{}
{}
{}
{}
{}
{}
{}
{}
{}
{}
{}
{}
{}
{}
{}
{}
{}
{}
{}
{}
{}
{}
{}
{}
{}
{}
{}
{}
{}
{}
{}
{}
{}
{}
{}
{}
{}
{}
{}
{}
{}
{}
{}
{}
{}
{}
{}
{}
{}
{}
{}
{}
{}
{}
{}
{}
{}
{}
{}
{}
{}
{}
{}
{}
{}
{}
{}
{}
{}
{}
{}
{}
{}
{}
{}
{}
{}
{}
{}
{}
{}
{}
{}
{}
{}
{}
{}
{}
{}
{}
{}
{}
{}
{}
{}
{}
{}
{}
{}
{}
{}
{}
{}
{}
{}
{}
{}
{}
{}
{}
{}
{}
{}
{}
{}
{}
{}
{}
{}
{}
{}
{}
{}
{}
{}
{}
{}
{}
{}
{}
{}
{}
{}
{}
{}
{}
{}
{}
{}
{}
{}
{}
{}
{}
{}
{}
{}
{}
{}
{}
{}
{}
{}
{}
{}
{}
{}
{}
{}
{}
{}
{}
{}
{}
{}
{}
{}
{}
{}
{}
{}
{}
{}
{}
{}
{}
{}
{}
{}
{}
{}
{}
{}
{}
{}
{}
{}
{}
{}
{}
{}
{}
{}
{}
{}
{}
{}
{}
{}
{}
{}
{}
{}
{}
{}
{}
{}
{}
{}
{}
{}
{}
{}
{}
{}
{}
{}
{}
{}
{}
{}
{}
{}
{}
{}
{}
{}
{}
{}
{}
{}
{}
{}
{}
{}
{}
{}
{}
{}
{}
{}
{}
{}
{}
{}
{}
{}
{}
{}
{}
{}
{}
{}
{}
{}
{}
{}
{}
{}
{}
{}
{}
{}
{}
{}
{}
{}
{}
{}
{}
{}
{}
{}
{}
{}
{}
{}
{}
{}
{}
{}
{}
{}
{}
{}
{}
{}
{}
{}
{}
{}
{}
{}
{}
{}
{}
{}
{}
{}
{}
{}
{}
{}
{}
{}
{}
{}
{}
{}
{}
{}
{}
{}
{}
{}
{}
{}
{}
{}
{}
{}
{}
{}
{}
{}
{}
{}
{}
{}
{}
{}
{}
{}
{}
{}
{}
{}
{}
{}
{}
{}
{}
{}
{}
{}
{}
{}
{}
{}
{}
{}
{}
{}
{}
{}
{}
{}
{}
{}
{}
{}
{}
{}
{}
{}
{}
{}
{}
{}
{}
{}
{}
{}
{}
{}
{}
{}
{}
{}
{}
{}
{}
{}
{}
{}
{}
{}
{}
{}
{}
{}
{}
{}
{}
{}
{}
{}
{}
{}
{}
{}
{}
{}
{}
{}
{}
{}
{}
{}
{}
{}
{}
{}
{}
{}
{}
{}
{}
{}
{}
{}
{}
{}
{}
{}
{}
{}
{}
{}
{}
{}
{}
{}
{}
{}
{}
{}
{}
{}
{}
{}
{}
{}
{}
{}
{}
{}
{}
{}
{}
{}
{}
{}
{}
{}
{}
{}
{}
{}
{}
{}
{}
{}
{}
{}
{}
{}
{}
{}
{}
{}
{}
{}
{}
{}
{}
{}
{}
{}
{}
{}
{}
{}
{}
{}
{}
{}
{}
{}
{}
{}
{}
{}
{}
{}
{}
{}
{}
{}
{}
{}
{}
{}
{}
{}
{}
{}
{}
{}
{}
{}
{}
{}
{}
{}
{}
{}
{}
{}
{}
{}
{}
{}
{}
{}
{}
{}
{}
{}
{}
{}
{}
{}
{}
{}
{}
{}
{}
{}
{}
{}
{}
{}
{}
{}
{}
{}
{}
{}
{}
{}
{}
{}
{}
{}
{}
{}
{}
{}
{}
{}
{}
{}
{}
{}
{}
{}
{}
{}
{}
{}
{}
{}
{}
{}
{}
{}
{}
{}
{}
{}
{}
{}
{}
{}
{}
{}
{}
{}
{}
{}
{}
{}
{}
{}
{}
{}
{}
{}
{}
{}
{}
{}
{}
{}
{}
{}
{}
{}
{}
{}
{}
{}
{}
{}
{}
{}
{}
{}
{}
{}
{}
{}
{}
{}
{}
{}
{}
{}
{}
{}
{}
{}
{}
{}
{}
{}
{}
{}
{}
{}
{}
{}
{}
{}
{}
{}
{}
{}
{}
{}
{}
{}
{}
{}
{}
{}
{}
{}
{}
{}
{}
{}
{}
{}
{}
{}
{}
{}
{}
{}
{}
{}
{}
{}
{}
{}
{}
{}
{}
{}
{}
{}
{}
{}
{}
{}
{}
{}
{}
{}
{}
{}
{}
{}
{}
{}
{}
{}
{}
{}
{}
{}
{}
{}
{}
{}
{}
{}
{}
{}
{}
{}
{}
{}
{}
{}
{}
{}
{}
{}
{}
{}
{}
{}
{}
{}
{}
{}
{}
{}
{}
{}
{}
{}
{}
{}
{}
{}
{}
{}
{}
{}
{}
{}
{}
{}
{}
{}
{}
{}
{}
{}
{}
{}
{}
{}
{}
{}
{}
{}
{}
{}
{}
{}
{}
{}
{}
{}
{}
{}
{}
{}
{}
{}
{}
{}
{}
{}
{}
{}
{}
{}
{}
{}
{}
{}
{}
{}
{}
{}
{}
{}
{}
{}
{}
{}
{}
{}
{}
{}
{}
{}
{}
{}
{}
{}
{}
{}
{}
{}
{}
{}
{}
{}
{}
{}
{}
{}
{}
{}
{}
{}
{}
{}
{}
{}
{}
{}
{}
{}
{}
{}
{}
{}
{}
{}
{}
{}
{}
{}
{}
{}
{}
{}
{}
{}
{}
{}
{}
{}
{}
{}
{}
{}
{}
{}
{}
{}
{}
{}
{}
{}
{}
{}
{}
{}
{}
{}
{}
{}
{}
{}
{}
{}
{}
{}
{}
{}
{}
{}
{}
{}
{}
{}
{}
{}
{}
{}
{}
{}
{}
{}
{}
{}
{}
{}
{}
{}
{}
{}
{}
{}
{}
{}
{}
{}
{}
{}
{}
{}
{}
{}
{}
{}
{}
{}
{}
{}
{}
{}
{}
{}
{}
{}
{}
{}
{}
{}
{}
{}
{}
{}
{}
{}
{}
{}
{}
{}
{}
{}
{}
{}
{}
{}
{}
{}
{}
{}
{}
{}
{}
{}
{}
{}
{}
{}
{}
{}
{}
{}
{}
{}
{}
{}
{}
{}
{}
{}
{}
{}
{}
{}
{}
{}
{}
{}
{}
{}
{}
{}
{}
{}
{}
{}
{}
{}
{}
{}
{}
{}
{}
{}
{}
{}
{}
{}
{}
{}
{}
{}
{}
{}
{}
{}
{}
{}
{}
{}
{}
{}
{}
{}
{}
{}
{}
{}
{}
{}
{}
{}
{}
{}
{}
{}
{}
{}
{}
{}
{}
{}
{}
{}
{}
{}
{}
{}
{}
{}
{}
{}
{}
{}
{}
{}
{}
{}
{}
{}
{}
{}
{}
{}
{}
{}
{}
{}
{}
{}
{}
{}
{}
{}
{}
{}
{}
{}
{}
{}
{}
{}
{}
{}
{}
{}
{}
{}
{}
{}
{}
{}
{}
{}
{}
{}
{}
{}
{}
{}
{}
{}
{}
{}
{}
{}
{}
{}
{}
{}
{}
{}
{}
{}
{}
{}
{}
{}
{}
{}
{}
{}
{}
{}
{}
{}
{}
{}
{}
{}
{}
{}
{}
{}
{}
{}
{}
{}
{}
{}
{}
{}
{}
{}
{}
{}
{}
{}
{}
{}
{}
{}
{}
{}
{}
{}
{}
{}
{}
{}
{}
{}
{}
{}
{}
{}
{}
{}
{}
{}
{}
{}
{}
{}
{}
{}
{}
{}
{}
{}
{}
{}
{}
{}
{}
{}
{}
{}
{}
{}
{}
{}
{}
{}
{}
{}
{}
{}
{}
{}
{}
{}
{}
{}
{}
{}
{}
{}
{}
{}
{}
{}
{}
{}
{}
{}
{}
{}
{}
{}
{}
{}
{}
{}
{}
{}
{}
{}
{}
{}
{}
{}
{}
{}
{}
{}
{}
{}
{}
{}
{}
{}
{}
{}
{}
{}
{}
{}
{}
{}
{}
{}
{}
{}
{}
{}
{}
{}
{}
{}
{}
{}
{}
{}
{}
{}
{}
{}
{}
{}
{}
{}
{}
{}
{}
{}
{}
{}
{}
{}
{}
{}
{}
{}
{}
{}
{}
{}
{}
{}
{}
{}
{}
{}
{}
{}
{}
{}
{}
{}
{}
{}
{}
{}
{}
{}
{}
{}
{}
{}
{}
{}
{}
{}
{}
{}
{}
{}
{}
{}
{}
{}
{}
{}
{}
{}
{}
{}
{}
{}
{}
{}
{}
{}
{}
{}
{}
{}
{}
{}
{}
{}
{}
{}
{}
{}
{}
{}
{}
{}
{}
{}
{}
{}
{}
{}
{}
{}
{}
{}
{}
{}
{}
{}
{}
{}
{}
{}
{}
{}
{}
{}
{}
{}
{}
{}
{}
{}
{}
{}
{}
{}
{}
{}
{}
{}
{}
{}
{}
{}
{}
{}
{}
{}
{}
{}
{}
{}
{}
{}
{}
{}
{}
{}
{}
{}
{}
{}
{}
{}
{}
{}
{}
{}
{}
{}
{}
{}
{}
{}
{}
{}
{}
{}
{}
{}
{}
{}
{}
{}
{}
{}
{}
{}
{}
{}
{}
{}
{}
{}
{}
{}
{}
{}
{}
{}
{}
{}
{}
{}
{}
{}
{}
{}
{}
{}
{}
{}
{}
{}
{}
{}
{}
{}
{}
{}
{}
{}
{}
{}
{}
{}
{}
{}
{}
{}
{}
{}
{}
{}
{}
{}
{}
{}
{}
{}
{}
{}
{}
{}
{}
{}
{}
{}
{}
{}
{}
{}
{}
{}
{}
{}
{}
{}
{}
{}
{}
{}
{}
{}
{}
{}
{}
{}
{}
{}
{}
{}
{}
{}
{}
{}
{}
{}
{}
{}
{}
{}
{}
{}
{}
{}
{}
{}
{}
{}
{}
{}
{}
{}
{}
{}
{}
{}
{}
{}
{}
{}
{}
{}
{}
{}
{}
{}
{}
{}
{}
{}
{}
{}
{}
{}
{}
{}
{}
{}
{}
{}
{}
{}
{}
{}
{}
{}
{}
{}
{}
{}
{}
{}
{}
{}
{}
{}
{}
{}
{}
{}
{}
{}
{}
{}
{}
{}
{}
{}
{}
{}
{}
{}
{}
{}
{}
{}
{}
{}
{}
{}
{}
{}
{}
{}
{}
{}
{}
{}
{}
{}
{}
{}
{}
{}
{}
{}
{}
{}
{}
{}
{}
{}
{}
{}
{}
{}
{}
{}
{}
{}
{}
{}
{}
{}
{}
{}
{}
{}
{}
{}
{}
{}
{}
{}
{}
{}
{}
{}
{}
{}
{}
{}
{}
{}
{}
{}
{}
{}
{}
{}
{}
{}
{}
{}
{}
{}
{}
{}
{}
{}
{}
{}
{}
{}
{}
{}
{}
{}
{}
{}
{}
{}
{}
{}
{}
{}
{}
{}
{}
{}
{}
{}
{}
{}
{}
{}
{}
{}
{}
{}
{}
{}
{}
{}
{}
{}
{}
{}
{}
{}
{}
{}
{}
{}
{}
{}
{}
{}
{}
{}
{}
{}
{}
{}
{}
{}
{}
{}
{}
{}
{}
{}
{}
{}
{}
{}
{}
{}
{}
{}
{}
{}
{}
{}
{}
{}
{}
{}
{}
{}
{}
{}
{}
{}
{}
{}
{}
{}
{}
{}
{}
{}
{}
{}
{}
{}
{}
{}
{}
{}
{}
{}
{}
{}
{}
{}
{}
{}
{}
{}
{}
{}
{}
{}
{}
{}
{}
{}
{}
{}
{}
{}
{}
{}
{}
{}
{}
{}
{}
{}
{}
{}
{}
{}
{}
{}
{}
{}
{}
{}
{}
{}
{}
{}
{}
{}
{}
{}
{}
{}
{}
{}
{}
{}
{}
{}
{}
{}
{}
{}
{}
{}
{}
{}
{}
{}
{}
{}
{}
{}
{}
{}
{}
{}
{}
{}
{}
{}
{}
{}
{}
{}
{}
{}
{}
{}
{}
{}
{}
{}
{}
{}
{}
{}
{}
{}
{}
{}
{}
{}
{}
{}
{}
{}
{}
{}
{}
{}
{}
{}
{}
{}
{}
{}
{}
{}
{}
{}
{}
{}
{}
{}
{}
{}
{}
{}
{}
{}
{}
{}
{}
{}
{}
{}
{}
{}
{}
{}
{}
{}
{}
{}
{}
{}
{}
{}
{}
{}
{}
{}
{}
{}
{}
{}
{}
{}
{}
{}
{}
{}
{}
{}
{}
{}
{}
{}
{}
{}
{}
{}
{}
{}
{}
{}
{}
{}
{}
{}
{}
{}
{}
{}
{}
{}
{}
{}
{}
{}
{}
{}
{}
{}
{}
{}
{}
{}
{}
{}
{}
{}
{}
{}
{}
{}
{}
{}
{}
{}
{}
{}
{}
{}
{}
{}
{}
{}
{}
{}
{}
{}
{}
{}
{}
{}
{}
{}
{}
{}
{}
{}
{}
{}
{}
{}
{}
{}
{}
{}
{}
{}
{}
{}
{}
{}
{}
{}
{}
{}
{}
{}
{}
{}
{}
{}
{}
{}
{}
{}
{}
{}
{}
{}
{}
{}
{}
{}
{}
{}
{}
{}
{}
{}
{}
{}
{}
{}
{}
{}
{}
{}
{}
{}
{}
{}
{}
{}
{}
{}
{}
{}
{}
{}
{}
{}
{}
{}
{}
{}
{}
{}
{}
{}
{}
{}
{}
{}
{}
{}
{}
{}
{}
{}
{}
{}
{}
{}
{}
{}
{}
{}
{}
{}
{}
{}
{}
{}
{}
{}
{}
{}
{}
{}
{}
{}
{}
{}
{}
{}
{}
{}
{}
{}
{}
{}
{}
{}
{}
{}
{}
{}
{}
{}
{}
{}
{}
{}
{}
{}
{}
{}
{}
{}
{}
{}
{}
{}
{}
{}
{}
{}
{}
{}
{}
{}
{}
{}
{}
{}
{}
{}
{}
{}
{}
{}
{}
{}
{}
{}
{}
{}
{}
{}
{}
{}
{}
{}
{}
{}
{}
{}
{}
{}
{}
{}
{}
{}
{}
{}
{}
{}
{}
{}
{}
{}
{}
{}
{}
{}
{}
{}
{}
{}
{}
{}
{}
{}
{}
{}
{}
{}
{}
{}
{}
{}
{}
{}
{}
{}
{}
{}
{}
{}
{}
{}
{}
{}
{}
{}
{}
{}
{}
{}
{}
{}
{}
{}
{}
{}
{}
{}
{}
{}
{}
{}
{}
{}
{}
{}
{}
{}
{}
{}
{}
{}
{}
{}
{}
{}
{}
{}
{}
{}
{}
{}
{}
{}
{}
{}
{}
{}
{}
{}
{}
{}
{}
{}
{}
{}
{}
{}
{}
{}
{}
{}
{}
{}
{}
{}
{}
{}
{}
{}
{}
{}
{}
{}
{}
{}
{}
{}
{}
{}
{}
{}
{}
{}
{}
{}
{}
{}
{}
{}
{}
{}
{}
{}
{}
{}
{}
{}
{}
{}
{}
{}
{}
{}
{}
{}
{}
{}
{}
{}
{}
{}
{}
{}
{}
{}
{}
{}
{}
{}
{}
{}
{}
{}
{}
{}
{}
{}
{}
{}
{}
{}
{}
{}
{}
{}
{}
{}
{}
{}
{}
{}
{}
{}
{}
{}
{}
{}
{}
{}
{}
{}
{}
{}
{}
{}
{}
{}
{}
{}
{}
{}
{}
{}
{}
{}
{}
{}
{}
{}
{}
{}
{}
{}
{}
{}
{}
{}
{}
{}
{}
{}
{}
{}
{}
{}
{}
{}
{}
{}
{}
{}
{}
{}
{}
{}
{}
{}
{}
{}
{}
{}
{}
{}
{}
{}
{}
{}
{}
{}
{}
{}
{}
{}
{}
{}
{}
{}
{}
{}
{}
{}
{}
{}
{}
{}
{}
{}
{}
{}
{}
{}
{}
{}
{}
{}
{}
{}
{}
{}
{}
{}
{}
{}
{}
{}
{}
{}
{}
{}
{}
{}
{}
{}
{}
{}
{}
{}
{}
{}
{}
{}
{}
{}
{}
{}
{}
{}
{}
{}
{}
{}
{}
{}
{}
{}
{}
{}
{}
{}
{}
{}
{}
{}
{}
{}
{}
{}
{}
{}
{}
{}
{}
{}
{}
{}
{}
{}
{}
{}
{}
{}
{}
{}
{}
{}
{}
{}
{}
{}
{}
{}
{}
{}
{}
{}
{}
{}
{}
{}
{}
{}
{}
{}
{}
{}
{}
{}
{}
{}
{}
{}
{}
{}
{}
{}
{}
{}
{}
{}
{}
{}
{}
{}
{}
{}
{}
{}
{}
{}
{}
{}
{}
{}
{}
{}
{}
{}
{}
{}
{}
{}
{}
{}
{}
{}
{}
{}
{}
{}
{}
{}
{}
{}
{}
{}
{}
{}
{}
{}
{}
{}
{}
{}
{}
{}
{}
{}
{}
{}
{}
{}
{}
{}
{}
{}
{}
{}
{}
{}
{}
{}
{}
{}
{}
{}
{}
{}
{}
{}
{}
{}
{}
{}
{}
{}
{}
{}
{}
{}
{}
{}
{}
{}
{}
{}
{}
{}
{}
{}
{}
{}
{}
{}
{}
{}
{}
{}
{}
{}
{}
{}
{}
{}
{}
{}
{}
{}
{}
{}
{}
{}
{}
{}
{}
{}
{}
{}
{}
{}
{}
{}
{}
{}
{}
{}
{}
{}
{}
{}
{}
{}
{}
{}
{}
{}
{}
{}
{}
{}
{}
{}
{}
{}
{}
{}
{}
{}
{}
{}
{}
{}
{}
{}
{}
{}
{}
{}
{}
{}
{}
{}
{}
{}
{}
{}
{}
{}
{}
{}
{}
{}
{}
{}
{}
{}
{}
{}
{}
{}
{}
{}
{}
{}
{}
{}
{}
{}
{}
{}
{}
{}
{}
{}
{}
{}
{}
{}
{}
{}
{}
{}
{}
{}
{}
{}
{}
{}
{}
{}
{}
{}
{}
{}
{}
{}
{}
{}
{}
{}
{}
{}
{}
{}
{}
{}
{}
{}
{}
{}
{}
{}
{}
{}
{}
{}
{}
{}
{}
{}
{}
{}
{}
{}
{}
{}
{}
{}
{}
{}
{}
{}
{}
{}
{}
{}
{}
{}
{}
{}
{}
{}
{}
{}
{}
{}
{}
{}
{}
{}
{}
{}
{}
{}
{}
{}
{}
{}
{}
{}
{}
{}
{}
{}
{}
{}
{}
{}
{}
{}
{}
{}
{}
{}
{}
{}
{}
{}
{}
{}
{}
{}
{}
{}
{}
{}
{}
{}
{}
{}
{}
{}
{}
{}
{}
{}
{}
{}
{}
{}
{}
{}
{}
{}
{}
{}
{}
{}
{}
{}
{}
{}
{}
{}
{}
{}
{}
{}
{}
{}
{}
{}
{}
{}
{}
{}
{}
{}
{}
{}
{}
{}
{}
{}
{}
{}
{}
{}
{}
{}
{}
{}
{}
{}
{}
{}
{}
{}
{}
{}
{}
{}
{}
{}
{}
{}
{}
{}
{}
{}
{}
{}
{}
{}
{}
{}
{}
{}
{}
{}
{}
{}
{}
{}
{}
{}
{}
{}
{}
{}
{}
{}
{}
{}
{}
{}
{}
{}
{}
{}
{}
{}
{}
{}
{}
{}
{}
{}
{}
{}
{}
{}
{}
{}
{}
{}
{}
{}
{}
{}
{}
{}
{}
{}
{}
{}
{}
{}
{}
{}
{}
{}
{}
{}
{}
{}
{}
{}
{}
{}
{}
{}
{}
{}
{}
{}
{}
{}
{}
{}
{}
{}
{}
{}
{}
{}
{}
{}
{}
{}
{}
{}
{}
{}
{}
{}
{}
{}
{}
{}
{}
{}
{}
{}
{}
{}
{}
{}
{}
{}
{}
{}
{}
{}
{}
{}
{}
{}
{}
{}
{}
{}
{}
{}
{}
{}
{}
{}
{}
{}
{}
{}
{}
{}
{}
{}
{}
{}
{}
{}
{}
{}
{}
{}
{}
{}
{}
{}
{}
{}
{}
{}
{}
{}
{}
{}
{}
{}
{}
{}
{}
{}
{}
{}
{}
{}
{}
{}
{}
{}
{}
{}
{}
{}
{}
{}
{}
{}
{}
{}
{}
{}
{}
{}
{}
{}
{}
{}
{}
{}
{}
{}
{}
{}
{}
{}
{}
{}
{}
{}
{}
{}
{}
{}
{}
{}
{}
{}
{}
{}
{}
{}
{}
{}
{}
{}
{}
{}
{}
{}
{}
{}
{}
{}
{}
{}
{}
{}
{}
{}
{}
{}
{}
{}
{}
{}
{}
{}
{}
{}
{}
{}
{}
{}
{}
{}
{}
{}
{}
{}
{}
{}
{}
{}
{}
{}
{}
{}
{}
{}
{}
{}
{}
{}
{}
{}
{}
{}
{}
{}
{}
{}
{}
{}
{}
{}
{}
{}
{}
{}
{}
{}
{}
{}
{}
{}
{}
{}
{}
{}
{}
{}
{}
{}
{}
{}
{}
{}
{}
{}
{}
{}
{}
{}
{}
{}
{}
{}
{}
{}
{}
{}
{}
{}
{}
{}
{}
{}
{}
{}
{}
{}
{}
{}
{}
{}
{}
{}
{}
{}
{}
{}
{}
{}
{}
{}
{}
{}
{}
{}
{}
{}
{}
{}
{}
{}
{}
{}
{}
{}
{}
{}
{}
{}
{}
{}
{}
{}
{}
{}
{}
{}
{}
{}
{}
{}
{}
{}
{}
{}
{}
{}
{}
{}
{}
{}
{}
{}
{}
{}
{}
{}
{}
{}
{}
{}
{}
{}
{}
{}
{}
{}
{}
{}
{}
{}
{}
{}
{}
{}
{}
{}
{}
{}
{}
{}
{}
{}
{}
{}
{}
{}
{}
{}
{}
{}
{}
{}
{}
{}
{}
{}
{}
{}
{}
{}
{}
{}
{}
{}
{}
{}
{}
{}
{}
{}
{}
{}
{}
{}
{}
{}
{}
{}
{}
{}
{}
{}
{}
{}
{}
{}
{}
{}
{}
{}
{}
{}
{}
{}
{}
{}
{}
{}
{}
{}
{}
{}
{}
{}
{}
{}
{}
{}
{}
{}
{}
{}
{}
{}
{}
{}
{}
{}
{}
{}
{}
{}
{}
{}
{}
{}
{}
{}
{}
{}
{}
{}
{}
{}
{}
{}
{}
{}
{}
{}
{}
{}
{}
{}
{}
{}
{}
{}
{}
{}
{}
{}
{}
{}
{}
{}
{}
{}
{}
{}
{}
{}
{}
{}
{}
{}
{}
{}
{}
{}
{}
{}
{}
{}
{}
{}
{}
{}
{}
{}
{}
{}
{}
{}
{}
{}
{}
{}
{}
{}
{}
{}
{}
{}
{}
{}
{}
{}
{}
{}
{}
{}
{}
{}
{}
{}
{}
{}
{}
{}
{}
{}
{}
{}
{}
{}
{}
{}
{}
{}
{}
{}
{}
{}
{}
{}
{}
{}
{}
{}
{}
{}
{}
{}
{}
{}
{}
{}
{}
{}
{}
{}
{}
{}
{}
{}
{}
{}
{}
{}
{}
{}
{}
{}
{}
{}
{}
{}
{}
{}
{}
{}
{}
{}
{}
{}
{}
{}
{}
{}
{}
{}
{}
{}
{}
{}
{}
{}
{}
{}
{}
{}
{}
{}
{}
{}
{}
{}
{}
{}
{}
{}
{}
{}
{}
{}
{}
{}
{}
{}
{}
{}
{}
{}
{}
{}
{}
{}
{}
{}
{}
{}
{}
{}
{}
{}
{}
{}
{}
{}
{}
{}
{}
{}
{}
{}
{}
{}
{}
{}
{}
{}
{}
{}
{}
{}
{}
{}
{}
{}
{}
{}
{}
{}
{}
{}
{}
{}
{}
{}
{}
{}
{}
{}
{}
{}
{}
{}
{}
{}
{}
{}
{}
{}
{}
{}
{}
{}
{}
{}
{}
{}
{}
{}
{}
{}
{}
{}
{}
{}
{}
{}
{}
{}
{}
{}
{}
{}
{}
{}
{}
{}
{}
{}
{}
{}
{}
{}
{}
{}
{}
{}
{}
{}
{}
{}
{}
{}
{}
{}
{}
{}
{}
{}
{}
{}
{}
{}
{}
{}
{}
{}
{}
{}
{}
{}
{}
{}
{}
{}
{}
{}
{}
{}
{}
{}
{}
{}
{}
{}
{}
{}
{}
{}
{}
{}
{}
{}
{}
{}
{}
{}
{}
{}
{}
{}
{}
{}
{}
{}
{}
{}
{}
{}
{}
{}
{}
{}
{}
{}
{}
{}
{}
{}
{}
{}
{}
{}
{}
{}
{}
{}
{}
{}
{}
{}
{}
{}
{}
{}
{}
{}
{}
{}
{}
{}
{}
{}
{}
{}
{}
{}
{}
{}
{}
{}
{}
{}
{}
{}
{}
{}
{}
{}
{}
{}
{}
{}
{}
{}
{}
{}
{}
{}
{}
{}
{}
{}
{}
{}
{}
{}
{}
{}
{}
{}
{}
{}
{}
{}
{}
{}
{}
{}
{}
{}
{}
{}
{}
{}
{}
{}
{}
{}
{}
{}
{}
{}
{}
{}
{}
{}
{}
{}
{}
{}
{}
{}
{}
{}
{}
{}
{}
{}
{}
{}
{}
{}
{}
{}
{}
{}
{}
{}
{}
{}
{}
{}
{}
{}
{}
{}
{}
{}
{}
{}
{}
{}
{}
{}
{}
{}
{}
{}
{}
{}
{}
{}
{}
{}
{}
{}
{}
{}
{}
{}
{}
{}
{}
{}
{}
{}
{}
{}
{}
{}
{}
{}
{}
{}
{}
{}
{}
{}
{}
{}
{}
{}
{}
{}
{}
{}
{}
{}
{}
{}
{}
{}
{}
{}
{}
{}
{}
{}
{}
{}
{}
{}
{}
{}
{}
{}
{}
{}
{}
{}
{}
{}
{}
{}
{}
{}
{}
{}
{}
{}
{}
{}
{}
{}
{}
{}
{}
{}
{}
{}
{}
{}
{}
{}
{}
{}
{}
{}
{}
{}
{}
{}
{}
{}
{}
{}
{}
{}
{}
{}
{}
{}
{}
{}
{}
{}
{}
{}
{}
{}
{}
{}
{}
{}
{}
{}
{}
{}
{}
{}
{}
{}
{}
{}
{}
{}
{}
{}
{}
{}
{}
{}
{}
{}
{}
{}
{}
{}
{}
{}
{}
{}
{}
{}
{}
{}
{}
{}
{}
{}
{}
{}
{}
{}
{}
{}
{}
{}
{}
{}
{}
{}
{}
{}
{}
{}
{}
{}
{}
{}
{}
{}
{}
{}
{}
{}
{}
{}
{}
{}
{}
{}
{}
{}
{}
{}
{}
{}
{}
{}
{}
{}
{}
{}
{}
{}
{}
{}
{}
{}
{}
{}
{}
{}
{}
{}
{}
{}
{}
{}
{}
{}
{}
{}
{}
{}
{}
{}
{}
{}
{}
{}
{}
{}
{}
{}
{}
{}
{}
{}
{}
{}
{}
{}
{}
{}
{}
{}
{}
{}
{}
{}
{}
{}
{}
{}
{}
{}
{}
{}
{}
{}
{}
{}
{}
{}
{}
{}
{}
{}
{}
{}
{}
{}
{}
{}
{}
{}
{}
{}
{}
{}
{}
{}
{}
{}
{}
{}
{}
{}
{}
{}
{}
{}
{}
{}
{}
{}
{}
{}
{}
{}
{}
{}
{}
{}
{}
{}
{}
{}
{}
{}
{}
{}
{}
{}
{}
{}
{}
{}
{}
{}
{}
{}
{}
{}
{}
{}
{}
{}
{}
{}
{}
{}
{}
{}
{}
{}
{}
{}
{}
{}
{}
{}
{}
{}
{}
{}
{}
{}
{}
{}
{}
{}
{}
{}
{}
{}
{}
{}
{}
{}
{}
{}
{}
{}
{}
{}
{}
{}
{}
{}
{}
{}
{}
{}
{}
{}
{}
{}
{}
{}
{}
{}
{}
{}
{}
{}
{}
{}
{}
{}
{}
{}
{}
{}
{}
{}
{}
{}
{}
{}
{}
{}
{}
{}
{}
{}
{}
{}
{}
{}
{}
{}
{}
{}
{}
{}
{}
{}
{}
{}
{}
{}
{}
{}
{}
{}
{}
{}
{}
{}
{}
{}
{}
{}
{}
{}
{}
{}
{}
{}
{}
{}
{}
{}
{}
{}
{}
{}
{}
{}
{}
{}
{}
{}
{}
{}
{}
{}
{}
{}
{}
{}
{}
{}
{}
{}
{}
{}
{}
{}
{}
{}
{}
{}
{}
{}
{}
{}
{}
{}
{}
{}
{}
{}
{}
{}
{}
{}
{}
{}
{}
{}
{}
{}
{}
{}
{}
{}
{}
{}
{}
{}
{}
{}
{}
{}
{}
{}
{}
{}
{}
{}
{}
{}
{}
{}
{}
{}
{}
{}
{}
{}
{}
{}
{}
{}
{}
{}
{}
{}
{}
{}
{}
{}
{}
{}
{}
{}
{}
{}
{}
{}
{}
{}
{}
{}
{}
{}
{}
{}
{}
{}
{}
{}
{}
{}
{}
{}
{}
{}
{}
{}
{}
{}
{}
{}
{}
{}
{}
{}
{}
{}
{}
{}
{}
{}
{}
{}
{}
{}
{}
{}
{}
{}
{}
{}
{}
{}
{}
{}
{}
{}
{}
{}
{}
{}
{}
{}
{}
{}
{}
{}
{}
{}
{}
{}
{}
{}
{}
{}
{}
{}
{}
{}
{}
{}
{}
{}
{}
{}
{}
{}
{}
{}
{}
{}
{}
{}
{}
{}
{}
{}
{}
{}
{}
{}
{}
{}
{}
{}
{}
{}
{}
{}
{}
{}
{}
{}
{}
{}
{}
{}
{}
{}
{}
{}
{}
{}
{}
{}
{}
{}
{}
{}
{}
{}
{}
{}
{}
{}
{}
{}
{}
{}
{}
{}
{}
{}
{}
{}
{}
{}
{}
{}
{}
{}
{}
{}
{}
{}
{}
{}
{}
{}
{}
{}
{}
{}
{}
{}
{}
{}
{}
{}
{}
{}
{}
{}
{}
{}
{}
{}
{}
{}
{}
{}
{}
{}
{}
{}
{}
{}
{}
{}
{}
{}
{}
{}
{}
{}
{}
{}
{}
{}
{}
{}
{}
{}
{}
{}
{}
{}
{}
{}
{}
{}
{}
{}
{}
{}
{}
{}
{}
{}
{}
{}
{}
{}
{}
{}
{}
{}
{}
{}
{}
{}
{}
{}
{}
{}
{}
{}
{}
{}
{}
{}
{}
{}
{}
{}
{}
{}
{}
{}
{}
{}
{}
{}
{}
{}
{}
{}
{}
{}
{}
{}
{}
{}
{}
{}
{}
{}
{}
{}
{}
{}
{}
{}
{}
{}
{}
{}
{}
{}
{}
{}
{}
{}
{}
{}
{}
{}
{}
{}
{}
{}
{}
{}
{}
{}
{}
{}
{}
{}
{}
{}
{}
{}
{}
{}
{}
{}
{}
{}
{}
{}
{}
{}
{}
{}
{}
{}
{}
{}
{}
{}
{}
{}
{}
{}
{}
{}
{}
{}
{}
{}
{}
{}
{}
{}
{}
{}
{}
{}
{}
{}
{}
{}
{}
{}
{}
{}
{}
{}
{}
{}
{}
{}
{}
{}
{}
{}
{}
{}
{}
{}
{}
{}
{}
{}
{}
{}
{}
{}
{}
{}
{}
{}
{}
{}
{}
{}
{}
{}
{}
{}
{}
{}
{}
{}
{}
{}
{}
{}
{}
{}
{}
{}
{}
{}
{}
{}
{}
{}
{}
{}
{}
{}
{}
{}
{}
{}
{}
{}
{}
{}
{}
{}
{}
{}
{}
{}
{}
{}
{}
{}
{}
{}
{}
{}
{}
{}
{}
{}
{}
{}
{}
{}
{}
{}
{}
{}
{}
{}
{}
{}
{}
{}
{}
{}
{}
{}
{}
{}
{}
{}
{}
{}
{}
{}
{}
{}
{}
{}
{}
{}
{}
{}
{}
{}
{}
{}
{}
{}
{}
{}
{}
{}
{}
{}
{}
{}
{}
{}
{}
{}
{}
{}
{}
{}
{}
{}
{}
{}
{}
{}
{}
{}
{}
{}
{}
{}
{}
{}
{}
{}
{}
{}
{}
{}
{}
{}
{}
{}
{}
{}
{}
{}
{}
{}
{}
{}
{}
{}
{}
{}
{}
{}
{}
{}
{}
{}
{}
{}
{}
{}
{}
{}
{}
{}
{}
{}
{}
{}
{}
{}
{}
{}
{}
{}
{}
{}
{}
{}
{}
{}
{}
{}
{}
{}
{}
{}
{}
{}
{}
{}
{}
{}
{}
{}
{}
{}
{}
{}
{}
{}
{}
{}
{}
{}
{}
{}
{}
{}
{}
{}
{}
{}
{}
{}
{}
{}
{}
{}
{}
{}
{}
{}
{}
{}
{}
{}
{}
{}
{}
{}
{}
{}
{}
{}
{}
{}
{}
{}
{}
{}
{}
{}
{}
{}
{}
{}
{}
{}
{}
{}
{}
{}
{}
{}
{}
{}
{}
{}
{}
{}
{}
{}
{}
{}
{}
{}
{}
{}
{}
{}
{}
{}
{}
{}
{}
{}
{}
{}
{}
{}
{}
{}
{}
{}
{}
{}
{}
{}
{}
{}
{}
{}
{}
{}
{}
{}
{}
{}
{}
{}
{}
{}
{}
{}
{}
{}
{}
{}
{}
{}
{}
{}
{}
{}
{}
{}
{}
{}
{}
{}
{}
{}
{}
{}
{}
{}
{}
{}
{}
{}
{}
{}
{}
{}
{}
{}
{}
{}
{}
{}
{}
{}
{}
{}
{}
{}
{}
{}
{}
{}
{}
{}
{}
{}
{}
{}
{}
{}
{}
{}
{}
{}
{}
{}
{}
{}
{}
{}
{}
{}
{}
{}
{}
{}
{}
{}
{}
{}
{}
{}
{}
{}
{}
{}
{}
{}
{}
{}
{}
{}
{}
{}
{}
{}
{}
{}
{}
{}
{}
{}
{}
{}
{}
{}
{}
{}
{}
{}
{}
{}
{}
{}
{}
{}
{}
{}
{}
{}
{}
{}
{}
{}
{}
{}
{}
{}
{}
{}
{}
{}
{}
{}
{}
{}
{}
{}
{}
{}
{}
{}
{}
{}
{}
{}
{}
{}
{}
{}
{}
{}
{}
{}
{}
{}
{}
{}
{}
{}
{}
{}
{}
{}
{}
{}
{}
{}
{}
{}
{}
{}
{}
{}
{}
{}
{}
{}
{}
{}
{}
{}
{}
{}
{}
{}
{}
{}
{}
{}
{}
{}
{}
{}
{}
{}
{}
{}
{}
{}
{}
{}
{}
{}
{}
{}
{}
{}
{}
{}
{}
{}
{}
{}
{}
{}
{}
{}
{}
{}
{}
{}
{}
{}
{}
{}
{}
{}
{}
{}
{}
{}
{}
{}
{}
{}
{}
{}
{}
{}
{}
{}
{}
{}
{}
{}
{}
{}
{}
{}
{}
{}
{}
{}
{}
{}
{}
{}
{}
{}
{}
{}
{}
{}
{}
{}
{}
{}
{}
{}
{}
{}
{}
{}
{}
{}
{}
{}
{}
{}
{}
{}
{}
{}
{}
{}
{}
{}
{}
{}
{}
{}
{}
{}
{}
{}
{}
{}
{}
{}
{}
{}
{}
{}
{}
{}
{}
{}
{}
{}
{}
{}
{}
{}
{}
{}
{}
{}
{}
{}
{}
{}
{}
{}
{}
{}
{}
{}
{}
{}
{}
{}
{}
{}
{}
{}
{}
{}
{}
{}
{}
{}
{}
{}
{}
{}
{}
{}
{}
{}
{}
{}
{}
{}
{}
{}
{}
{}
{}
{}
{}
{}
{}
{}
{}
{}
{}
{}
{}
{}
{}
{}
{}
{}
{}
{}
{}
{}
{}
{}
{}
{}
{}
{}
{}
{}
{}
{}
{}
{}
{}
{}
{}
{}
{}
{}
{}
{}
{}
{}
{}
{}
{}
{}
{}
{}
{}
{}
{}
{}
{}
{}
{}
{}
{}
{}
{}
{}
{}
{}
{}
{}
{}
{}
{}
{}
{}
{}
{}
{}
{}
{}
{}
{}
{}
{}
{}
{}
{}
{}
{}
{}
{}
{}
{}
{}
{}
{}
{}
{}
{}
{}
{}
{}
{}
{}
{}
{}
{}
{}
{}
{}
{}
{}
{}
{}
{}
{}
{}
{}
{}
{}
{}
{}
{}
{}
{}
{}
{}
{}
{}
{}
{}
{}
{}
{}
{}
{}
{}
{}
{}
{}
{}
{}
{}
{}
{}
{}
{}
{}
{}
{}
{}
{}
{}
{}
{}
{}
{}
{}
{}
{}
{}
{}
{}
{}
{}
{}
{}
{}
{}
{}
{}
{}
{}
{}
{}
{}
{}
{}
{}
{}
{}
{}
{}
{}
{}
{}
{}
{}
{}
{}
{}
{}
{}
{}
{}
{}
{}
{}
{}
{}
{}
{}
{}
{}
{}
{}
{}
{}
{}
{}
{}
{}
{}
{}
{}
{}
{}
{}
{}
{}
{}
{}
{}
{}
{}
{}
{}
{}
{}
{}
{}
{}
{}
{}
{}
{}
{}
{}
{}
{}
{}
{}
{}
{}
{}
{}
{}
{}
{}
{}
{}
{}
{}
{}
{}
{}
{}
{}
{}
{}
{}
{}
{}
{}
{}
{}
{}
{}
{}
{}
{}
{}
{}
{}
{}
{}
{}
{}
{}
{}
{}
{}
{}
{}
{}
{}
{}
{}
{}
{}
{}
{}
{}
{}
{}
{}
{}
{}
{}
{}
{}
{}
{}
{}
{}
{}
{}
{}
{}
{}
{}
{}
{}
{}
{}
{}
{}
{}
{}
{}
{}
{}
{}
{}
{}
{}
{}
{}
{}
{}
{}
{}
{}
{}
{}
{}
{}
{}
{}
{}
{}
{}
{}
{}
{}
{}
{}
{}
{}
{}
{}
{}
{}
{}
{}
{}
{}
{}
{}
{}
{}
{}
{}
{}
{}
{}
{}
{}
{}
{}
{}
{}
{}
{}
{}
{}
{}
{}
{}
{}
{}
{}
{}
{}
{}
{}
{}
{}
{}
{}
{}
{}
{}
{}
{}
{}
{}
{}
{}
{}
{}
{}
{}
{}
{}
{}
{}
{}
{}
{}
{}
{}
{}
{}
{}
{}
{}
{}
{}
{}
{}
{}
{}
{}
{}
{}
{}
{}
{}
{}
{}
{}
{}
{}
{}
{}
{}
{}
{}
{}
{}
{}
{}
{}
{}
{}
{}
{}
{}
{}
{}
{}
{}
{}
{}
{}
{}
{}
{}
{}
{}
{}
{}
{}
{}
{}
{}
{}
{}
{}
{}
{}
{}
{}
{}
{}
{}
{}
{}
{}
{}
{}
{}
{}
{}
{}
{}
{}
{}
{}
{}
{}
{}
{}
{}
{}
{}
{}
{}
{}
{}
{}
{}
{}
{}
{}
{}
{}
{}
{}
{}
{}
{}
{}
{}
{}
{}
{}
{}
{}
{}
{}
{}
{}
{}
{}
{}
{}
{}
{}
{}
{}
{}
{}
{}
{}
{}
{}
{}
{}
{}
{}
{}
{}
{}
{}
{}
{}
{}
{}
{}
{}
{}
{}
{}
{}
{}
{}
{}
{}
{}
{}
{}
{}
{}
{}
{}
{}
{}
{}
{}
{}
{}
{}
{}
{}
{}
{}
{}
{}
{}
{}
{}
{}
{}
{}
{}
{}
{}
{}
{}
{}
{}
{}
{}
{}
{}
{}
{}
{}
{}
{}
{}
{}
{}
{}
{}
{}
{}
{}
{}
{}
{}
{}
{}
{}
{}
{}
{}
{}
{}
{}
{}
{}
{}
{}
{}
{}
{}
{}
{}
{}
{}
{}
{}
{}
{}
{}
{}
{}
{}
{}
{}
{}
{}
{}
{}
{}
{}
{}
{}
{}
{}
{}
{}
{}
{}
{}
{}
{}
{}
{}
{}
{}
{}
{}
{}
{}
{}
{}
{}
{}
{}
{}
{}
{}
{}
{}
{}
{}
{}
{}
{}
{}
{}
{}
{}
{}
{}
{}
{}
{}
{}
{}
{}
{}
{}
{}
{}
{}
{}
{}
{}
{}
{}
{}
{}
{}
{}
{}
{}
{}
{}
{}
{}
{}
{}
{}
{}
{}
{}
{}
{}
{}
{}
{}
{}
{}
{}
{}
{}
{}
{}
{}
{}
{}
{}
{}
{}
{}
{}
{}
{}
{}
{}
{}
{}
{}
{}
{}
{}
{}
{}
{}
{}
{}
{}
{}
{}
{}
{}
{}
{}
{}
{}
{}
{}
{}
{}
{}
{}
{}
{}
{}
{}
{}
{}
{}
{}
{}
{}
{}
{}
{}
{}
{}
{}
{}
{}
{}
{}
{}
{}
{}
{}
{}
{}
{}
{}
{}
{}
{}
{}
{}
{}
{}
{}
{}
{}
{}
{}
{}
{}
{}
{}
{}
{}
{}
{}
{}
{}
{}
{}
{}
{}
{}
{}
{}
{}
{}
{}
{}
{}
{}
{}
{}
{}
{}
{}
{}
{}
{}
{}
{}
{}
{}
{}
{}
{}
{}
{}
{}
{}
{}
{}
{}
{}
{}
{}
{}
{}
{}
{}
{}
{}
{}
{}
{}
{}
{}
{}
{}
{}
{}
{}
{}
{}
{}
{}
{}
{}
{}
{}
{}
{}
{}
{}
{}
{}
{}
{}
{}
{}
{}
{}
{}
{}
{}
{}
{}
{}
{}
{}
{}
{}
{}
{}
{}
{}
{}
{}
{}
{}
{}
{}
{}
{}
{}
{}
{}
{}
{}
{}
{}
{}
{}
{}
{}
{}
{}
{}
{}
{}
{}
{}
{}
{}
{}
{}
{}
{}
{}
{}
{}
{}
{}
{}
{}
{}
{}
{}
{}
{}
{}
{}
{}
{}
{}
{}
{}
{}
{}
{}
{}
{}
{}
{}
{}
{}
{}
{}
{}
{}
{}
{}
{}
{}
{}
{}
{}
{}
{}
{}
{}
{}
{}
{}
{}
{}
{}
{}
{}
{}
{}
{}
{}
{}
{}
{}
{}
{}
{}
{}
{}
{}
{}
{}
{}
{}
{}
{}
{}
{}
{}
{}
{}
{}
{}
{}
{}
{}
{}
{}
{}
{}
{}
{}
{}
{}
{}
{}
{}
{}
{}
{}
{}
{}
{}
{}
{}
{}
{}
{}
{}
{}
{}
{}
{}
{}
{}
{}
{}
{}
{}
{}
{}
{}
{}
{}
{}
{}
{}
{}
{}
{}
{}
{}
{}
{}
{}
{}
{}
{}
{}
{}
{}
{}
{}
{}
{}
{}
{}
{}
{}
{}
{}
{}
{}
{}
{}
{}
{}
{}
{}
{}
{}
{}
{}
{}
{}
{}
{}
{}
{}
{}
{}
{}
{}
{}
{}
{}
{}
{}
{}
{}
{}
{}
{}
{}
{}
{}
{}
{}
{}
{}
{}
{}
{}
{}
{}
{}
{}
{}
{}
{}
{}
{}
{}
{}
{}
{}
{}
{}
{}
{}
{}
{}
{}
{}
{}
{}
{}
{}
{}
{}
{}
{}
{}
{}
{}
{}
{}
{}
{}
{}
{}
{}
{}
{}
{}
{}
{}
{}
{}
{}
{}
{}
{}
{}
{}
{}
{}
{}
{}
{}
{}
{}
{}
{}
{}
{}
{}
{}
{}
{}
{}
{}
{}
{}
{}
{}
{}
{}
{}
{}
{}
{}
{}
{}
{}
{}
{}
{}
{}
{}
{}
{}
{}
{}
{}
{}
{}
{}
{}
{}
{}
{}
{}
{}
{}
{}
{}
{}
{}
{}
{}
{}
{}
{}
{}
{}
{}
{}
{}
{}
{}
{}
{}
{}
{}
{}
{}
{}
{}
{}
{}
{}
{}
{}
{}
{}
{}
{}
{}
{}
{}
{}
{}
{}
{}
{}
{}
{}
{}
{}
{}
{}
{}
{}
{}
{}
{}
{}
{}
{}
{}
{}
{}
{}
{}
{}
{}
{}
{}
{}
{}
{}
{}
{}
{}
{}
{}
{}
{}
{}
{}
{}
{}
{}
{}
{}
{}
{}
{}
{}
{}
{}
{}
{}
{}
{}
{}
{}
{}
{}
{}
{}
{}
{}
{}
{}
{}
{}
{}
{}
{}
{}
{}
{}
{}
{}
{}
{}
{}
{}
{}
{}
{}
{}
{}
{}
{}
{}
{}
{}
{}
{}
{}
{}
{}
{}
{}
{}
{}
{}
{}
{}
{}
{}
{}
{}
{}
{}
{}
{}
{}
{}
{}
{}
{}
{}
{}
{}
{}
{}
{}
{}
{}
{}
{}
{}
{}
{}
{}
{}
{}
{}
{}
{}
{}
{}
{}
{}
{}
{}
{}
{}
{}
{}
{}
{}
{}
{}
{}
{}
{}
{}
{}
{}
{}
{}
{}
{}
{}
{}
{}
{}
{}
{}
{}
{}
{}
{}
{}
{}
{}
{}
{}
{}
{}
{}
{}
{}
{}
{}
{}
{}
{}
{}
{}
{}
{}
{}
{}
{}
{}
{}
{}
{}
{}
{}
{}
{}
{}
{}
{}
{}
{}
{}
{}
{}
{}
{}
{}
{}
{}
{}
{}
{}
{}
{}
{}
{}
{}
{}
{}
{}
{}
{}
{}
{}
{}
{}
{}
{}
{}
{}
{}
{}
{}
{}
{}
{}
{}
{}
{}
{}
{}
{}
{}
{}
{}
{}
{}
{}
{}
{}
{}
{}
{}
{}
{}
{}
{}
{}
{}
{}
{}
{}
{}
{}
{}
{}
{}
{}
{}
{}
{}
{}
{}
{}
{}
{}
{}
{}
{}
{}
{}
{}
{}
{}
{}
{}
{}
{}
{}
{}
{}
{}
{}
{}
{}
{}
{}
{}
{}
{}
{}
{}
{}
{}
{}
{}
{}
{}
{}
{}
{}
{}
{}
{}
{}
{}
{}
{}
{}
{}
{}
{}
{}
{}
{}
{}
{}
{}
{}
{}
{}
{}
{}
{}
{}
{}
{}
{}
{}
{}
{}
{}
{}
{}
{}
{}
{}
{}
{}
{}
{}
{}
{}
{}
{}
{}
{}
{}
{}
{}
{}
{}
{}
{}
{}
{}
{}
{}
{}
{}
{}
{}
{}
{}
{}
{}
{}
{}
{}
{}
{}
{}
{}
{}
{}
{}
{}
{}
{}
{}
{}
{}
{}
{}
{}
{}
{}
{}
{}
{}
{}
{}
{}
{}
{}
{}
{}
{}
{}
{}
{}
{}
{}
{}
{}
{}
{}
{}
{}
{}
{}
{}
{}
{}
{}
{}
{}
{}
{}
{}
{}
{}
{}
{}
{}
{}
{}
{}
{}
{}
{}
{}
{}
{}
{}
{}
{}
{}
{}
{}
{}
{}
{}
{}
{}
{}
{}
{}
{}
{}
{}
{}
{}
{}
{}
{}
{}
{}
{}
{}
{}
{}
{}
{}
{}
{}
{}
{}
{}
{}
{}
{}
{}
{}
{}
{}
{}
{}
{}
{}
{}
{}
{}
{}
{}
{}
{}
{}
{}
{}
{}
{}
{}
{}
{}
{}
{}
{}
{}
{}
{}
{}
{}
{}
{}
{}
{}
{}
{}
{}
{}
{}
{}
{}
{}
{}
{}
{}
{}
{}
{}
{}
{}
{}
{}
{}
{}
{}
{}
{}
{}
{}
{}
{}
{}
{}
{}
{}
{}
{}
{}
{}
{}
{}
{}
{}
{}
{}
{}
{}
{}
{}
{}
{}
{}
{}
{}
{}
{}
{}
{}
{}
{}
{}
{}
{}
{}
{}
{}
{}
{}
{}
{}
{}
{}
{}
{}
{}
{}
{}
{}
{}
{}
{}
{}
{}
{}
{}
{}
{}
{}
{}
{}
{}
{}
{}
{}
{}
{}
{}
{}
{}
{}
{}
{}
{}
{}
{}
{}
{}
{}
{}
{}
{}
{}
{}
{}
{}
{}
{}
{}
{}
{}
{}
{}
{}
{}
{}
{}
{}
{}
{}
{}
{}
{}
{}
{}
{}
{}
{}
{}
{}
{}
{}
{}
{}
{}
{}
{}
{}
{}
{}
{}
{}
{}
{}
{}
{}
{}
{}
{}
{}
{}
{}
{}
{}
{}
{}
{}
{}
{}
{}
{}
{}
{}
{}
{}
{}
{}
{}
{}
{}
{}
{}
{}
{}
{}
{}
{}
{}
{}
{}
{}
{}
{}
{}
{}
{}
{}
{}
{}
{}
{}
{}
{}
{}
{}
{}
{}
{}
{}
{}
{}
{}
{}
{}
{}
{}
{}
{}
{}
{}
{}
{}
{}
{}
{}
{}
{}
{}
{}
{}
{}
{}
{}
{}
{}
{}
{}
{}
{}
{}
{}
{}
{}
{}
{}
{}
{}
{}
{}
{}
{}
{}
{}
{}
{}
{}
{}
{}
{}
{}
{}
{}
{}
{}
{}
{}
{}
{}
{}
{}
{}
{}
{}
{}
{}
{}
{}
{}
{}
{}
{}
{}
{}
{}
{}
{}
{}
{}
{}
{}
{}
{}
{}
{}
{}
{}
{}
{}
{}
{}
{}
{}
{}
{}
{}
{}
{}
{}
{}
{}
{}
{}
{}
{}
{}
{}
{}
{}
{}
{}
{}
{}
{}
{}
{}
{}
{}
{}
{}
{}
{}
{}
{}
{}
{}
{}
{}
{}
{}
{}
{}
{}
{}
{}
{}
{}
{}
{}
{}
{}
{}
{}
{}
{}
{}
{}
{}
{}
{}
{}
{}
{}
{}
{}
{}
{}
{}
{}
{}
{}
{}
{}
{}
{}
{}
{}
{}
{}
{}
{}
{}
{}
{}
{}
{}
{}
{}
{}
{}
{}
{}
{}
{}
{}
{}
{}
{}
{}
{}
{}
{}
{}
{}
{}
{}
{}
{}
{}
{}
{}
{}
{}
{}
{}
{}
{}
{}
{}
{}
{}
{}
{}
{}
{}
{}
{}
{}
{}
{}
{}
{}
{}
{}
{}
{}
{}
{}
{}
{}
{}
{}
{}
{}
{}
{}
{}
{}
{}
{}
{}
{}
{}
{}
{}
{}
{}
{}
{}
{}
{}
{}
{}
{}
{}
{}
{}
{}
{}
{}
{}
{}
{}
{}
{}
{}
{}
{}
{}
{}
{}
{}
{}
{}
{}
{}
{}
{}
{}
{}
{}
{}
{}
{}
{}
{}
{}
{}
{}
{}
{}
{}
{}
{}
{}
{}
{}
{}
{}
{}
{}
{}
{}
{}
{}
{}
{}
{}
{}
{}
{}
{}
{}
{}
{}
{}
{}
{}
{}
{}
{}
{}
{}
{}
{}
{}
{}
{}
{}
{}
{}
{}
{}
{}
{}
{}
{}
{}
{}
{}
{}
{}
{}
{}
{}
{}
{}
{}
{}
{}
{}
{}
{}
{}
{}
{}
{}
{}
{}
{}
{}
{}
{}
{}
{}
{}
{}
{}
{}
{}
{}
{}
{}
{}
{}
{}
{}
{}
{}
{}
{}
{}
{}
{}
{}
{}
{}
{}
{}
{}
{}
{}
{}
{}
{}
{}
{}
{}
{}
{}
{}
{}
{}
{}
{}
{}
{}
{}
{}
{}
{}
{}
{}
{}
{}
{}
{}
{}
{}
{}
{}
{}
{}
{}
{}
{}
{}
{}
{}
{}
{}
{}
{}
{}
{}
{}
{}
{}
{}
{}
{}
{}
{}
{}
{}
{}
{}
{}
{}
{}
{}
{}
{}
{}
{}
{}
{}
{}
{}
{}
{}
{}
{}
{}
{}
{}
{}
{}
{}
{}
{}
{}
{}
{}
{}
{}
{}
{}
{}
{}
{}
{}
{}
{}
{}
{}
{}
{}
{}
{}
{}
{}
{}
{}
{}
{}
{}
{}
{}
{}
{}
{}
{}
{}
{}
{}
{}
{}
{}
{}
{}
{}
{}
{}
{}
{}
{}
{}
{}
{}
{}
{}
{}
{}
{}
{}
{}
{}
{}
{}
{}
{}
{}
{}
{}
{}
{}
{}
{}
{}
{}
{}
{}
{}
{}
{}
{}
{}
{}
{}
{}
{}
{}
{}
{}
{}
{}
{}
{}
{}
{}
{}
{}
{}
{}
{}
{}
{}
{}
{}
{}
{}
{}
{}
{}
{}
{}
{}
{}
{}
{}
{}
{}
{}
{}
{}
{}
{}
{}
{}
{}
{}
{}
{}
{}
{}
{}
{}
{}
{}
{}
{}
{}
{}
{}
{}
{}
{}
{}
{}
{}
{}
{}
{}
{}
{}
{}
{}
{}
{}
{}
{}
{}
{}
{}
{}
{}
{}
{}
{}
{}
{}
{}
{}
{}
{}
{}
{}
{}
{}
{}
{}
{}
{}
{}
{}
{}
{}
{}
{}
{}
{}
{}
{}
{}
{}
{}
{}
{}
{}
{}
{}
{}
{}
{}
{}
{}
{}
{}
{}
{}
{}
{}
{}
{}
{}
{}
{}
{}
{}
{}
{}
{}
{}
{}
{}
{}
{}
{}
{}
{}
{}
{}
{}
{}
{}
{}
{}
{}
{}
{}
{}
{}
{}
{}
{}
{}
{}
{}
{}
{}
{}
{}
{}
{}
{}
{}
{}
{}
{}
{}
{}
{}
{}
{}
{}
{}
{}
{}
{}
{}
{}
{}
{}
{}
{}
{}
{}
{}
{}
{}
{}
{}
{}
{}
{}
{}
{}
{}
{}
{}
{}
{}
{}
{}
{}
{}
{}
{}
{}
{}
{}
{}
{}
{}
{}
{}
{}
{}
{}
{}
{}
{}
{}
{}
{}
{}
{}
{}
{}
{}
{}
{}
{}
{}
{}
{}
{}
{}
{}
{}
{}
{}
{}
{}
{}
{}
{}
{}
{}
{}
{}
{}
{}
{}
{}
{}
{}
{}
{}
{}
{}
{}
{}
{}
{}
{}
{}
{}
{}
{}
{}
{}
{}
{}
{}
{}
{}
{}
{}
{}
{}
{}
{}
{}
{}
{}
{}
{}
{}
{}
{}
{}
{}
{}
{}
{}
{}
{}
{}
{}
{}
{}
{}
{}
{}
{}
{}
{}
{}
{}
{}
{}
{}
{}
{}
{}
{}
{}
{}
{}
{}
{}
{}
{}
{}
{}
{}
{}
{}
{}
{}
{}
{}
{}
{}
{}
{}
{}
{}
{}
{}
{}
{}
{}
{}
{}
{}
{}
{}
{}
{}
{}
{}
{}
{}
{}
{}
{}
{}
{}
{}
{}
{}
{}
{}
{}
{}
{}
{}
{}
{}
{}
{}
{}
{}
{}
{}
{}
{}
{}
{}
{}
{}
{}
{}
{}
{}
{}
{}
{}
{}
{}
{}
{}
{}
{}
{}
{}
{}
{}
{}
{}
{}
{}
{}
{}
{}
{}
{}
{}
{}
{}
{}
{}
{}
{}
{}
{}
{}
{}
{}
{}
{}
{}
{}
{}
{}
{}
{}
{}
{}
{}
{}
{}
{}
{}
{}
{}
{}
{}
{}
{}
{}
{}
{}
{}
{}
{}
{}
{}
{}
{}
{}
{}
{}
{}
{}
{}
{}
{}
{}
{}
{}
{}
{}
{}
{}
{}
{}
{}
{}
{}
{}
{}
{}
{}
{}
{}
{}
{}
{}
{}
{}
{}
{}
{}
{}
{}
{}
{}
{}
{}
{}
{}
{}
{}
{}
{}
{}
{}
{}
{}
{}
{}
{}
{}
{}
{}
{}
{}
{}
{}
{}
{}
{}
{}
{}
{}
{}
{}
{}
{}
{}
{}
{}
{}
{}
{}
{}
{}
{}
{}
{}
{}
{}
{}
{}
{}
{}
{}
{}
{}
{}
{}
{}
{}
{}
{}
{}
{}
{}
{}
{}
{}
{}
{}
{}
{}
{}
{}
{}
{}
{}
{}
{}
{}
{}
{}
{}
{}
{}
{}
{}
{}
{}
{}
{}
{}
{}
{}
{}
{}
{}
{}
{}
{}
{}
{}
{}
{}
{}
{}
{}
{}
{}
{}
{}
{}
{}
{}
{}
{}
{}
{}
{}
{}
{}
{}
{}
{}
{}
{}
{}
{}
{}
{}
{}
{}
{}
{}
{}
{}
{}
{}
{}
{}
{}
{}
{}
{}
{}
{}
{}
{}
{}
{}
{}
{}
{}
{}
{}
{}
{}
{}
{}
{}
{}
{}
{}
{}
{}
{}
{}
{}
{}
{}
{}
{}
{}
{}
{}
{}
{}
{}
{}
{}
{}
{}
{}
{}
{}
{}
{}
{}
{}
{}
{}
{}
{}
{}
{}
{}
{}
{}
{}
{}
{}
{}
{}
{}
{}
{}
{}
{}
{}
{}
{}
{}
{}
{}
{}
{}
{}
{}
{}
{}
{}
{}
{}
{}
{}
{}
{}
{}
{}
{}
{}
{}
{}
{}
{}
{}
{}
{}
{}
{}
{}
{}
{}
{}
{}
{}
{}
{}
{}
{}
{}
{}
{}
{}
{}
{}
{}
{}
{}
{}
{}
{}
{}
{}
{}
{}
{}
{}
{}
{}
{}
{}
{}
{}
{}
{}
{}
{}
{}
{}
{}
{}
{}
{}
{}
{}
{}
{}
{}
{}
{}
{}
{}
{}
{}
{}
{}
{}
{}
{}
{}
{}
{}
{}
{}
{}
{}
{}
{}
{}
{}
{}
{}
{}
{}
{}
{}
{}
{}
{}
{}
{}
{}
{}
{}
{}
{}
{}
{}
{}
{}
{}
{}
{}
{}
{}
{}
{}
{}
{}
{}
{}
{}
{}
{}
{}
{}
{}
{}
{}
{}
{}
{}
{}
{}
{}
{}
{}
{}
{}
{}
{}
{}
{}
{}
{}
{}
{}
{}
{}
{}
{}
{}
{}
{}
{}
{}
{}
{}
{}
{}
{}
{}
{}
{}
{}
{}
{}
{}
{}
{}
{}
{}
{}
{}
{}
{}
{}
{}
{}
{}
{}
{}
{}
{}
{}
{}
{}
{}
{}
{}
{}
{}
{}
{}
{}
{}
{}
{}
{}
{}
{}
{}
{}
{}
{}
{}
{}
{}
{}
{}
{}
{}
{}
{}
{}
{}
{}
{}
{}
{}
{}
{}
{}
{}
{}
{}
{}
{}
{}
{}
{}
{}
{}
{}
{}
{}
{}
{}
{}
{}
{}
{}
{}
{}
{}
{}
{}
{}
{}
{}
{}
{}
{}
{}
{}
{}
{}
{}
{}
{}
{}
{}
{}
{}
{}
{}
{}
{}
{}
{}
{}
{}
{}
{}
{}
{}
{}
{}
{}
{}
{}
{}
{}
{}
{}
{}
{}
{}
{}
{}
{}
{}
{}
{}
{}
{}
{}
{}
{}
{}
{}
{}
{}
{}
{}
{}
{}
{}
{}
{}
{}
{}
{}
{}
{}
{}
{}
{}
{}
{}
{}
{}
{}
{}
{}
{}
{}
{}
{}
{}
{}
{}
{}
{}
{}
{}
{}
{}
{}
{}
{}
{}
{}
{}
{}
{}
{}
{}
{}
{}
{}
{}
{}
{}
{}
{}
{}
{}
{}
{}
{}
{}
{}
{}
{}
{}
{}
{}
{}
{}
{}
{}
{}
{}
{}
{}
{}
{}
{}
{}
{}
{}
{}
{}
{}
{}
{}
{}
{}
{}
{}
{}
{}
{}
{}
{}
{}
{}
{}
{}
{}
{}
{}
{}
{}
{}
{}
{}
{}
{}
{}
{}
{}
{}
{}
{}
{}
{}
{}
{}
{}
{}
{}
{}
{}
{}
{}
{}
{}
{}
{}
{}
{}
{}
{}
{}
{}
{}
{}
{}
{}
{}
{}
{}
{}
{}
{}
{}
{}
{}
{}
{}
{}
{}
{}
{}
{}
{}
{}
{}
{}
{}
{}
{}
{}
{}
{}
{}
{}
{}
{}
{}
{}
{}
{}
{}
{}
{}
{}
{}
{}
{}
{}
{}
{}
{}
{}
{}
{}
{}
{}
{}
{}
{}
{}
{}
{}
{}
{}
{}
{}
{}
{}
{}
{}
{}
{}
{}
{}
{}
{}
{}
{}
{}
{}
{}
{}
{}
{}
{}
{}
{}
{}
{}
{}
{}
{}
{}
{}
{}
{}
{}
{}
{}
{}
{}
{}
{}
{}
{}
{}
{}
{}
{}
{}
{}
{}
{}
{}
{}
{}
{}
{}
{}
{}
{}
{}
{}
{}
{}
{}
{}
{}
{}
{}
{}
{}
{}
{}
{}
{}
{}
{}
{}
{}
{}
{}
{}
{}
{}
{}
{}
{}
{}
{}
{}
{}
{}
{}
{}
{}
{}
{}
{}
{}
{}
{}
{}
{}
{}
{}
{}
{}
{}
{}
{}
{}
{}
{}
{}
{}
{}
{}
{}
{}
{}
{}
{}
{}
{}
{}
{}
{}
{}
{}
{}
{}
{}
{}
{}
{}
{}
{}
{}
{}
{}
{}
{}
{}
{}
{}
{}
{}
{}
{}
{}
{}
{}
{}
{}
{}
{}
{}
{}
{}
{}
{}
{}
{}
{}
{}
{}
{}
{}
{}
{}
{}
{}
{}
{}
{}
{}
{}
{}
{}
{}
{}
{}
{}
{}
{}
{}
{}
{}
{}
{}
{}
{}
{}
{}
{}
{}
{}
{}
{}
{}
{}
{}
{}
{}
{}
{}
{}
{}
{}
{}
{}
{}
{}
{}
{}
{}
{}
{}
{}
{}
{}
{}
{}
{}
{}
{}
{}
{}
{}
{}
{}
{}
{}
{}
{}
{}
{}
{}
{}
{}
{}
{}
{}
{}
{}
{}
{}
{}
{}
{}
{}
{}
{}
{}
{}
{}
{}
{}
{}
{}
{}
{}
{}
{}
{}
{}
{}
{}
{}
{}
{}
{}
{}
{}
{}
{}
{}
{}
{}
{}
{}
{}
{}
{}
{}
{}
{}
{}
{}
{}
{}
{}
{}
{}
{}
{}
{}
{}
{}
{}
{}
{}
{}
{}
{}
{}
{}
{}
{}
{}
{}
{}
{}
{}
{}
{}
{}
{}
{}
{}
{}
{}
{}
{}
{}
{}
{}
{}
{}
{}
{}
{}
{}
{}
{}
{}
{}
{}
{}
{}
{}
{}
{}
{}
{}
{}
{}
{}
{}
{}
{}
{}
{}
{}
{}
{}
{}
{}
{}
{}
{}
{}
{}
{}
{}
{}
{}
{}
{}
{}
{}
{}
{}
{}
{}
{}
{}
{}
{}
{}
{}
{}
{}
{}
{}
{}
{}
{}
{}
{}
{}
{}
{}
{}
{}
{}
{}
{}
{}
{}
{}
{}
{}
{}
{}
{}
{}
{}
{}
{}
{}
{}
{}
{}
{}
{}
{}
{}
{}
{}
{}
{}
{}
{}
{}
{}
{}
{}
{}
{}
{}
{}
{}
{}
{}
{}
{}
{}
{}
{}
{}
{}
{}
{}
{}
{}
{}
{}
{}
{}
{}
{}
{}
{}
{}
{}
{}
{}
{}
{}
{}
{}
{}
{}
{}
{}
{}
{}
{}
{}
{}
{}
{}
{}
{}
{}
{}
{}
{}
{}
{}
{}
{}
{}
{}
{}
{}
{}
{}
{}
{}
{}
{}
{}
{}
{}
{}
{}
{}
{}
{}
{}
{}
{}
{}
{}
{}
{}
{}
{}
{}
{}
{}
{}
{}
{}
{}
{}
{}
{}
{}
{}
{}
{}
{}
{}
{}
{}
{}
{}
{}
{}
{}
{}
{}
{}
{}
{}
{}
{}
{}
{}
{}
{}
{}
{}
{}
{}
{}
{}
{}
{}
{}
{}
{}
{}
{}
{}
{}
{}
{}
{}
{}
{}
{}
{}
{}
{17223 17221 } {17220 17222 } {17221 } {17220 17226 17224 } {17223 17225 } {17224 } {17223 17229 17227 } 
{17226 17228 } {17227 } {17226 17232 17230 } {17229 17231 } {17230 } {17229 17235 17233 } {17232 17234 } 
{17233 } {17232 17238 17236 } {17235 17237 } {17236 } {17235 17241 17239 } {17238 17240 } {17239 } 
{17238 17244 17242 } {17241 17243 } {17242 } {17241 17247 17245 } {17244 17246 } {17245 } {17244 17250 17248 } 
{17247 17249 } {17248 } {17247 17253 17251 } {17250 17252 } {17251 } {17250 17256 17254 } {17253 17255 } 
{17254 } {17253 17259 17257 } {17256 17258 } {17257 } {17256 17262 17260 } {17259 17261 } {17260 } 
{17259 17265 17263 } {17262 17264 } {17263 } {17262 17268 17266 } {17265 17267 } {17266 } {17265 17271 17269 } 
{17268 17270 } {17269 } {17268 17274 17272 } {17271 17273 } {17272 } {17271 17277 17275 } {17274 17276 } 
{17275 } {17274 17280 17278 } {17277 17279 } {17278 } {17277 17283 17281 } {17280 17282 } {17281 } 
{17280 17286 17284 } {17283 17285 } {17284 } {17283 17289 17287 } {17286 17288 } {17287 } {17286 17292 17290 } 
{17289 17291 } {17290 } {17289 17295 17293 } {17292 17294 } {17293 } {17292 17298 17296 } {17295 17297 } 
{17296 } {17295 17301 17299 } {17298 17300 } {17299 } {17298 17302 } {17301 17303 } {17302 } 
}
mol modselect 0 0 not (name CA CB CG CD CE)
mol modstyle 0 0 DynamicBonds 4.1 0.3 6
mol modcolor 0 0 Name
mol addrep 0
mol modselect 1 0 not (name CA CB CG CD CE)
mol modstyle 1 0 VDW 1.0 12
mol modcolor 1 0 Name
mol addrep 0
mol modselect 2 0 name CA CB CG CD CE
mol modstyle 2 0 Licorice 0.5 28 26
mol modcolor 2 0 ColorID 10
