# Supplementary material for: Refining amino acid hydrophobicity for dynamics simulation of membrane proteins
Source: PeerJ. 2018 Jan 10;6:e4230. doi: 10.7717/peerj.4230 (PMC5767086; doi:10.7717/peerj.4230)
Supplement: Supplemental Information 1 — Version 2.4 of the CgProt force field is included as a tar.gz archive. The package includes parameter text files, Python scripts, and equilibrated bilayer coordinates needed for simulations with the free Gromacs software package. [file peerj-06-4230-s001.tgz › cgprot24/mb/popcpope.top]

;System topology file for CG simulations of:
; K2L24K2 peptide in 1:1 POPC:POPE mixed bilayer
;for use in GROMACS using the CgProt model of Hills et al, version 2.3.

;Read in CG site type definitions (protein+lipid):
#include "atoms.itp"

;K2L24K2 peptide with alpha helix restraints:
#include "l24.itp"

;Read in lipid molecule parameters [JCC 37:1112]:
#include "solv.itp"

[ system ]
K2L24K2 peptide in 574POPC:574POPE bilayer

[ molecules ] ;blocks of entries in .gro
;type/number of molecules
POPE    32
POPC    32
POPE    32
POPC    32
POPE    32
POPC    32
POPE    32
POPC    32
POPE    32
POPC    32
POPE    32
POPC    31
POPE    32
POPC    31
POPE    32
POPC    32
POPE    31
POPC    32
POPE    32
POPC    32
POPE    32
POPC    32
POPE    31
POPC    32
POPE    32
POPC    32
POPE    32
POPC    32
POPE    32
POPC    32
POPE    32
POPC    32
POPE    32
POPC    32
POPE    32
POPC    32
PRO      1
