# Supplementary material for: Refining amino acid hydrophobicity for dynamics simulation of membrane proteins
Source: PeerJ. 2018 Jan 10;6:e4230. doi: 10.7717/peerj.4230 (PMC5767086; doi:10.7717/peerj.4230)
Supplement: Supplemental Information 1 — Version 2.4 of the CgProt force field is included as a tar.gz archive. The package includes parameter text files, Python scripts, and equilibrated bilayer coordinates needed for simulations with the free Gromacs software package. [file peerj-06-4230-s001.tgz › cgprot24/mb/popepgcl.gro]

K2L24K2 helix in 912POPE:168POPG:34CL bilayer (58.4 Angstrom^2/lipid)
17270
   29CL     GL1    1   1.012  14.742  12.084
   29CL     PH2    2   1.207  14.513  11.970
   29CL     GL3    3   1.186  14.576  11.621
   29CL     E14    4   1.449  14.626  11.456
   29CL     E25    5   0.916  14.814  11.536
   29CL     S16    6   1.845  14.621  11.421
   29CL     S17    7   0.894  15.003  11.200
   29CL     SD8    8   2.067  14.591  11.201
   29CL     SD9    9   0.916  15.183  10.894
   29CL    SD10   10   2.157  14.565  10.883
   29CL    SD11   11   1.142  15.269  10.627
   29CL    SM12   12   2.035  14.619  10.575
   29CL    SM13   13   1.291  15.351  10.354
   29CL    SM14   14   2.185  14.794  10.327
   29CL    SM15   15   1.339  15.355  10.279
   29CL    PH22   16   1.148  15.001  11.961
   29CL    GL32   17   1.168  15.081  11.641
   29CL    E142   18   0.938  15.314  11.550
   29CL    E252   19   1.376  15.100  11.341
   29CL    S162   20   0.974  15.519  11.210
   29CL    S172   21   1.300  14.944  10.949
   29CL    SD82   22   0.927  15.729  10.934
   29CL    SD92   23   1.287  14.836  10.646
   29CL    SD20   24   0.837  15.725  10.604
   29CL    SD21   25   1.094  14.730  10.365
   29CL    SM22   26   0.839  15.586  10.310
   29CL    SM23   27   1.079  14.533  10.065
   29CL    SM24   28   0.827  15.593   9.949
   29CL    SM25   29   1.133  14.529   9.984
   30CL     GL1   30   5.265  10.288  11.877
   30CL     PH2   31   4.998  10.440  11.720
   30CL     GL3   32   5.035  10.737  11.553
   30CL     E14   33   4.764  10.893  11.420
   30CL     E25   34   5.282  10.742  11.291
   30CL     S16   35   4.538  10.820  11.038
   30CL     S17   36   5.325  10.650  10.937
   30CL     SD8   37   4.268  10.738  10.877
   30CL     SD9   38   5.365  10.377  10.691
   30CL    SD10   39   4.272  10.532  10.607
   30CL    SD11   40   5.424  10.197  10.404
   30CL    SM12   41   4.411  10.342  10.354
   30CL    SM13   42   5.374   9.971  10.180
   30CL    SM14   43   4.590  10.302  10.070
   30CL    SM15   44   5.327   9.918  10.102
   30CL    PH22   45   5.292   9.985  11.743
   30CL    GL32   46   5.039  10.007  11.490
   30CL    E142   47   5.079   9.706  11.349
   30CL    E252   48   4.842  10.250  11.303
   30CL    S162   49   5.196   9.557  11.009
   30CL    S172   50   4.745  10.369  10.944
   30CL    SD82   51   5.344   9.760  10.740
   30CL    SD92   52   4.865  10.609  10.740
   30CL    SD20   53   5.629   9.830  10.559
   30CL    SD21   54   4.854  10.693  10.411
   30CL    SM22   55   5.769   9.688  10.289
   30CL    SM23   56   4.679  10.769  10.155
   30CL    SM24   57   5.843   9.721   9.954
   30CL    SM25   58   4.600  10.808  10.098
   31CL     GL1   59   6.183   1.892  11.929
   31CL     PH2   60   6.449   1.874  11.728
   31CL     GL3   61   6.464   1.669  11.459
   31CL     E14   62   6.529   1.361  11.397
   31CL     E25   63   6.204   1.683  11.182
   31CL     S16   64   6.447   1.150  11.058
   31CL     S17   65   6.073   1.523  10.823
   31CL     SD8   66   6.465   1.202  10.734
   31CL     SD9   67   6.126   1.410  10.507
   31CL    SD10   68   6.632   1.113  10.467
   31CL    SD11   69   5.969   1.486  10.201
   31CL    SM12   70   6.719   0.933  10.176
   31CL    SM13   71   5.939   1.583   9.903
   31CL    SM14   72   6.642   0.780   9.880
   31CL    SM15   73   6.003   1.642   9.847
   31CL    PH22   74   6.057   1.580  11.953
   31CL    GL32   75   6.016   1.509  11.628
   31CL    E142   76   5.997   1.227  11.456
   31CL    E252   77   5.868   1.670  11.338
   31CL    S162   78   6.009   1.145  11.051
   31CL    S172   79   5.680   1.467  11.050
   31CL    SD82   80   6.201   0.942  10.837
   31CL    SD92   81   5.491   1.526  10.813
   31CL    SD20   82   6.239   0.806  10.538
   31CL    SD21   83   5.289   1.500  10.518
   31CL    SM22   84   6.301   0.722  10.220
   31CL    SM23   85   5.379   1.459  10.194
   31CL    SM24   86   6.239   0.803   9.883
   31CL    SM25   87   5.416   1.418  10.141
   32CL     GL1   88   8.376  11.645  12.113
   32CL     PH2   89   8.365  11.589  11.809
   32CL     GL3   90   8.275  11.279  11.703
   32CL     E14   91   8.486  11.018  11.661
   32CL     E25   92   8.060  11.297  11.419
   32CL     S16   93   8.426  10.900  11.316
   32CL     S17   94   8.081  11.413  11.035
   32CL     SD8   95   8.393  11.058  11.020
   32CL     SD9   96   8.321  11.470  10.784
   32CL    SD10   97   8.319  11.017  10.699
   32CL    SD11   98   8.447  11.433  10.460
   32CL    SM12   99   8.403  10.814  10.457
   32CL    SM13  100   8.598  11.248  10.282
   32CL    SM14  101   8.348  10.492  10.315
   32CL    SM15  102   8.592  11.222  10.210
   32CL    PH22  103   8.166  11.909  12.099
   32CL    GL32  104   8.173  12.024  11.781
   32CL    E142  105   8.287  12.323  11.790
   32CL    E252  106   8.172  11.865  11.456
   32CL    S162  107   8.346  12.355  11.402
   32CL    S172  108   8.378  11.897  11.111
   32CL    SD82  109   8.584  12.487  11.174
   32CL    SD92  110   8.270  11.962  10.815
   32CL    SD20  111   8.687  12.645  10.922
   32CL    SD21  112   8.262  11.847  10.509
   32CL    SM22  113   8.521  12.788  10.677
   32CL    SM23  114   8.150  11.634  10.249
   32CL    SM24  115   8.468  12.910  10.348
   32CL    SM25  116   8.119  11.572  10.161
   33CL     GL1  117  12.978  10.389  12.143
   33CL     PH2  118  13.072  10.311  11.853
   33CL     GL3  119  13.336  10.479  11.703
   33CL     E14  120  13.242  10.780  11.649
   33CL     E25  121  13.439  10.320  11.384
   33CL     S16  122  13.101  11.022  11.420
   33CL     S17  123  13.668  10.235  11.077
   33CL     SD8  124  12.830  11.141  11.231
   33CL     SD9  125  13.959  10.287  10.882
   33CL    SD10  126  12.639  11.111  10.962
   33CL    SD11  127  14.215  10.306  10.670
   33CL    SM12  128  12.555  10.953  10.653
   33CL    SM13  129  14.369  10.252  10.388
   33CL    SM14  130  12.633  10.913  10.347
   33CL    SM15  131  14.415  10.264  10.316
   33CL    PH22  132  12.721  10.182  12.198
   33CL    GL32  133  12.624  10.014  11.907
   33CL    E142  134  12.475   9.739  11.939
   33CL    E252  135  12.467  10.191  11.606
   33CL    S162  136  12.396   9.422  11.650
   33CL    S172  137  12.462  10.209  11.196
   33CL    SD82  138  12.166   9.263  11.452
   33CL    SD92  139  12.142  10.263  11.077
   33CL    SD20  140  12.049   9.168  11.148
   33CL    SD21  141  11.984  10.481  10.855
   33CL    SM22  142  12.004   9.210  10.830
   33CL    SM23  143  11.789  10.609  10.620
   33CL    SM24  144  12.088   9.144  10.503
   33CL    SM25  145  11.739  10.718  10.568
   34CL     GL1  146   8.791   9.953  11.635
   34CL     PH2  147   8.677   9.795  11.415
   34CL     GL3  148   8.612  10.057  11.194
   34CL     E14  149   8.584  10.387  11.175
   34CL     E25  150   8.862   9.989  10.944
   34CL     S16  151   8.320  10.480  10.882
   34CL     S17  152   9.031  10.113  10.636
   34CL     SD8  153   8.062  10.422  10.664
   34CL     SD9  154   9.167  10.212  10.339
   34CL    SD10  155   7.908  10.388  10.364
   34CL    SD11  156   9.278  10.181  10.013
   34CL    SM12  157   7.947  10.325  10.061
   34CL    SM13  158   9.350   9.970   9.789
   34CL    SM14  159   7.984  10.099   9.778
   34CL    SM15  160   9.418   9.939   9.734
   34CL    PH22  161   8.967   9.744  11.810
   34CL    GL32  162   9.199   9.491  11.739
   34CL    E142  163   9.499   9.659  11.723
   34CL    E252  164   9.183   9.187  11.511
   34CL    S162  165   9.741   9.725  11.486
   34CL    S172  166   9.302   9.268  11.155
   34CL    SD82  167   9.968   9.509  11.307
   34CL    SD92  168   9.330   9.220  10.814
   34CL    SD20  169  10.168   9.430  11.067
   34CL    SD21  170   9.536   9.312  10.528
   34CL    SM22  171  10.150   9.494  10.717
   34CL    SM23  172   9.622   9.226  10.213
   34CL    SM24  173   9.954   9.605  10.463
   34CL    SM25  174   9.622   9.278  10.146
   35CL     GL1  175  15.560   7.321  12.017
   35CL     PH2  176  15.845   7.347  11.859
   35CL     GL3  177  15.926   7.586  11.608
   35CL     E14  178  16.113   7.594  11.340
   35CL     E25  179  15.654   7.825  11.493
   35CL     S16  180  16.109   7.615  10.939
   35CL     S17  181  15.605   7.769  11.101
   35CL     SD8  182  15.996   7.499  10.608
   35CL     SD9  183  15.586   7.802  10.757
   35CL    SD10  184  15.877   7.256  10.444
   35CL    SD11  185  15.734   7.966  10.533
   35CL    SM12  186  15.856   7.165  10.152
   35CL    SM13  187  15.767   8.156  10.287
   35CL    SM14  188  15.911   7.297   9.850
   35CL    SM15  189  15.824   8.130  10.230
   35CL    PH22  190  15.283   7.353  11.839
   35CL    GL32  191  15.235   7.538  11.550
   35CL    E142  192  15.244   7.891  11.540
   35CL    E252  193  15.344   7.353  11.280
   35CL    S162  194  15.230   8.210  11.286
   35CL    S172  195  15.152   7.116  11.084
   35CL    SD82  196  15.325   8.245  10.955
   35CL    SD92  197  14.987   6.984  10.835
   35CL    SD20  198  15.198   8.283  10.676
   35CL    SD21  199  14.999   7.122  10.533
   35CL    SM22  200  14.964   8.470  10.541
   35CL    SM23  201  14.886   7.074  10.201
   35CL    SM24  202  14.787   8.784  10.566
   35CL    SM25  203  14.879   7.030  10.093
   36CL     GL1  204   8.039   7.680  12.153
   36CL     PH2  205   8.197   7.948  12.261
   36CL     GL3  206   8.310   7.926  11.931
   36CL     E14  207   8.529   7.683  11.898
   36CL     E25  208   8.154   7.847  11.580
   36CL     S16  209   8.447   7.451  11.608
   36CL     S17  210   8.188   7.834  11.175
   36CL     SD8  211   8.494   7.350  11.297
   36CL     SD9  212   8.121   7.909  10.847
   36CL    SD10  213   8.522   7.299  10.984
   36CL    SD11  214   8.115   8.105  10.552
   36CL    SM12  215   8.500   7.394  10.700
   36CL    SM13  216   8.193   8.117  10.229
   36CL    SM14  217   8.417   7.252  10.391
   36CL    SM15  218   8.252   8.134  10.144
   36CL    PH22  219   7.881   7.680  11.906
   36CL    GL32  220   7.892   7.321  11.837
   36CL    E142  221   7.579   7.238  11.827
   36CL    E252  222   8.107   7.188  11.631
   36CL    S162  223   7.504   7.142  11.501
   36CL    S172  224   8.137   7.315  11.252
   36CL    SD82  225   7.542   7.175  11.159
   36CL    SD92  226   7.955   7.471  10.997
   36CL    SD20  227   7.624   7.125  10.850
   36CL    SD21  228   7.929   7.516  10.665
   36CL    SM22  229   7.783   6.998  10.561
   36CL    SM23  230   8.029   7.621  10.352
   36CL    SM24  231   8.016   6.884  10.398
   36CL    SM25  232   8.021   7.677  10.269
   37CL     GL1  233   3.177   1.668  11.959
   37CL     PH2  234   2.860   1.748  11.942
   37CL     GL3  235   2.854   1.563  11.648
   37CL     E14  236   2.874   1.742  11.385
   37CL     E25  237   2.613   1.305  11.593
   37CL     S16  238   2.746   1.627  11.008
   37CL     S17  239   2.540   1.253  11.186
   37CL     SD8  240   2.765   1.399  10.773
   37CL     SD9  241   2.606   1.037  10.924
   37CL    SD10  242   2.748   1.406  10.447
   37CL    SD11  243   2.482   1.086  10.598
   37CL    SM12  244   2.564   1.409  10.199
   37CL    SM13  245   2.439   1.005  10.303
   37CL    SM14  246   2.559   1.333   9.896
   37CL    SM15  247   2.428   0.913  10.258
   37CL    PH22  248   3.381   1.812  11.763
   37CL    GL32  249   3.449   1.586  11.551
   37CL    E142  250   3.271   1.323  11.492
   37CL    E252  251   3.542   1.638  11.196
   37CL    S162  252   3.145   1.350  11.071
   37CL    S172  253   3.671   1.486  10.868
   37CL    SD82  254   3.195   1.245  10.801
   37CL    SD92  255   3.935   1.463  10.696
   37CL    SD20  256   3.126   1.294  10.470
   37CL    SD21  257   4.057   1.492  10.391
   37CL    SM22  258   3.036   1.440  10.172
   37CL    SM23  259   4.227   1.448  10.094
   37CL    SM24  260   2.806   1.696  10.069
   37CL    SM25  261   4.288   1.523  10.067
   38CL     GL1  262  15.659  13.843  11.993
   38CL     PH2  263  15.552  14.136  12.096
   38CL     GL3  264  15.264  14.276  11.955
   38CL     E14  265  15.034  14.135  11.769
   38CL     E25  266  15.331  14.636  11.905
   38CL     S16  267  14.830  14.208  11.440
   38CL     S17  268  15.112  14.805  11.614
   38CL     SD8  269  14.737  14.467  11.247
   38CL     SD9  270  14.997  14.932  11.304
   38CL    SD10  271  14.577  14.524  10.971
   38CL    SD11  272  14.940  14.975  10.947
   38CL    SM12  273  14.553  14.325  10.672
   38CL    SM13  274  14.910  14.835  10.675
   38CL    SM14  275  14.559  14.286  10.335
   38CL    SM15  276  14.896  14.834  10.613
   38CL    PH22  277  15.893  13.699  12.145
   38CL    GL32  278  16.013  13.512  11.857
   38CL    E142  279  15.940  13.178  11.870
   38CL    E252  280  15.803  13.587  11.551
   38CL    S162  281  15.769  12.972  11.570
   38CL    S172  282  15.586  13.414  11.305
   38CL    SD82  283  15.584  12.875  11.320
   38CL    SD92  284  15.359  13.349  11.047
   38CL    SD20  285  15.598  12.934  11.009
   38CL    SD21  286  15.251  13.321  10.739
   38CL    SM22  287  15.820  13.013  10.796
   38CL    SM23  288  15.404  13.167  10.471
   38CL    SM24  289  16.003  13.062  10.502
   38CL    SM25  290  15.470  13.148  10.446
   39CL     GL1  291   4.243   6.176  11.732
   39CL     PH2  292   4.257   6.349  11.470
   39CL     GL3  293   4.182   6.095  11.220
   39CL     E14  294   3.881   5.967  11.212
   39CL     E25  295   4.237   6.239  10.898
   39CL     S16  296   3.714   5.818  10.943
   39CL     S17  297   4.258   6.473  10.559
   39CL     SD8  298   3.465   5.712  10.742
   39CL     SD9  299   4.364   6.557  10.249
   39CL    SD10  300   3.455   5.637  10.402
   39CL    SD11  301   4.630   6.536  10.047
   39CL    SM12  302   3.460   5.633  10.093
   39CL    SM13  303   4.667   6.556   9.723
   39CL    SM14  304   3.359   5.360   9.907
   39CL    SM15  305   4.720   6.576   9.667
   39CL    PH22  306   4.387   5.930  11.551
   39CL    GL32  307   4.208   5.669  11.422
   39CL    E142  308   3.957   5.465  11.457
   39CL    E252  309   4.298   5.703  11.072
   39CL    S162  310   3.779   5.355  11.085
   39CL    S172  311   4.062   5.848  10.755
   39CL    SD82  312   3.887   5.323  10.786
   39CL    SD92  313   3.940   5.809  10.439
   39CL    SD20  314   3.885   5.303  10.465
   39CL    SD21  315   3.783   5.860  10.169
   39CL    SM22  316   3.942   5.423  10.122
   39CL    SM23  317   3.665   6.015   9.895
   39CL    SM24  318   3.885   5.524   9.807
   39CL    SM25  319   3.644   6.067   9.832
   40CL     GL1  320   1.785   5.939  12.056
   40CL     PH2  321   1.601   5.681  11.974
   40CL     GL3  322   1.625   5.595  11.629
   40CL     E14  323   1.556   5.285  11.536
   40CL     E25  324   1.670   5.826  11.341
   40CL     S16  325   1.467   5.133  11.188
   40CL     S17  326   1.585   5.856  10.972
   40CL     SD8  327   1.587   4.950  10.929
   40CL     SD9  328   1.616   5.734  10.685
   40CL    SD10  329   1.645   4.860  10.633
   40CL    SD11  330   1.935   5.813  10.604
   40CL    SM12  331   1.540   4.814  10.339
   40CL    SM13  332   2.062   5.956  10.326
   40CL    SM14  333   1.331   4.928  10.100
   40CL    SM15  334   2.042   6.004  10.233
   40CL    PH22  335   2.101   6.042  11.915
   40CL    GL32  336   2.229   6.003  11.603
   40CL    E142  337   2.339   6.310  11.534
   40CL    E252  338   2.226   5.737  11.343
   40CL    S162  339   2.351   6.540  11.205
   40CL    S172  340   2.056   5.487  11.099
   40CL    SD82  341   2.190   6.736  10.995
   40CL    SD92  342   1.809   5.301  10.986
   40CL    SD20  343   2.103   6.709  10.689
   40CL    SD21  344   1.713   5.274  10.687
   40CL    SM22  345   2.113   6.691  10.335
   40CL    SM23  346   1.755   5.362  10.363
   40CL    SM24  347   1.864   6.861  10.183
   40CL    SM25  348   1.795   5.465  10.322
   41CL     GL1  349   4.523  16.484  11.981
   41CL     PH2  350   4.564  16.155  11.894
   41CL     GL3  351   4.665  16.234  11.594
   41CL     E14  352   4.917  16.448  11.566
   41CL     E25  353   4.607  15.946  11.379
   41CL     S16  354   4.979  16.572  11.218
   41CL     S17  355   4.702  15.756  11.043
   41CL     SD8  356   5.138  16.687  10.882
   41CL     SD9  357   4.580  15.584  10.757
   41CL    SD10  358   5.137  16.612  10.559
   41CL    SD11  359   4.704  15.549  10.442
   41CL    SM12  360   4.981  16.465  10.295
   41CL    SM13  361   4.776  15.370  10.188
   41CL    SM14  362   5.005  16.366   9.990
   41CL    SM15  363   4.811  15.364  10.083
   41CL    PH22  364   4.206  16.454  11.971
   41CL    GL32  365   4.172  16.529  11.663
   41CL    E142  366   3.898  16.587  11.496
   41CL    E252  367   4.393  16.512  11.383
   41CL    S162  368   3.863  16.682  11.116
   41CL    S172  369   4.433  16.352  10.974
   41CL    SD82  370   3.799  16.694  10.815
   41CL    SD92  371   4.347  16.057  10.851
   41CL    SD20  372   3.894  16.652  10.493
   41CL    SD21  373   4.245  15.894  10.529
   41CL    SM22  374   4.124  16.572  10.243
   41CL    SM23  375   4.300  15.761  10.211
   41CL    SM24  376   4.404  16.508  10.042
   41CL    SM25  377   4.316  15.808  10.107
   42CL     GL1  378  13.334  16.076  12.161
   42CL     PH2  379  13.669  16.192  12.227
   42CL     GL3  380  13.723  16.264  11.905
   42CL     E14  381  13.611  16.530  11.749
   42CL     E25  382  13.907  16.038  11.686
   42CL     S16  383  13.675  16.625  11.369
   42CL     S17  384  13.897  16.219  11.298
   42CL     SD8  385  13.826  16.818  11.203
   42CL     SD9  386  14.006  16.442  11.044
   42CL    SD10  387  13.907  17.095  11.049
   42CL    SD11  388  14.119  16.445  10.697
   42CL    SM12  389  13.880  17.247  10.739
   42CL    SM13  390  14.074  16.351  10.368
   42CL    SM14  391  13.964  17.331  10.425
   42CL    SM15  392  14.096  16.283  10.273
   42CL    PH22  393  13.021  16.063  12.289
   42CL    GL32  394  12.756  16.216  12.072
   42CL    E142  395  12.751  16.392  11.797
   42CL    E252  396  12.724  15.866  11.912
   42CL    S162  397  12.708  16.537  11.394
   42CL    S172  398  12.679  15.919  11.478
   42CL    SD82  399  12.604  16.685  11.112
   42CL    SD92  400  12.798  16.057  11.248
   42CL    SD20  401  12.544  16.577  10.787
   42CL    SD21  402  13.021  16.207  11.079
   42CL    SM22  403  12.468  16.285  10.666
   42CL    SM23  404  13.080  16.156  10.757
   42CL    SM24  405  12.349  16.095  10.386
   42CL    SM25  406  13.092  16.085  10.698
   43CL     GL1  407  14.747  10.208  11.919
   43CL     PH2  408  14.700  10.547  11.976
   43CL     GL3  409  14.759  10.723  11.693
   43CL     E14  410  14.977  10.957  11.775
   43CL     E25  411  14.568  10.735  11.423
   43CL     S16  412  14.984  11.167  11.432
   43CL     S17  413  14.777  10.676  11.120
   43CL     SD8  414  14.907  11.309  11.126
   43CL     SD9  415  15.056  10.825  10.955
   43CL    SD10  416  14.766  11.274  10.847
   43CL    SD11  417  15.164  11.059  10.732
   43CL    SM12  418  14.873  11.224  10.543
   43CL    SM13  419  15.389  11.138  10.463
   43CL    SM14  420  14.942  11.344  10.252
   43CL    SM15  421  15.445  11.172  10.409
   43CL    PH22  422  15.026  10.135  12.009
   43CL    GL32  423  15.240  10.178  11.757
   43CL    E142  424  15.312  10.492  11.720
   43CL    E252  425  15.187  10.099  11.420
   43CL    S162  426  15.348  10.495  11.339
   43CL    S172  427  14.971   9.825  11.269
   43CL    SD82  428  15.164  10.415  11.062
   43CL    SD92  429  14.666   9.663  11.185
   43CL    SD20  430  15.033  10.398  10.762
   43CL    SD21  431  14.645   9.500  10.871
   43CL    SM22  432  15.142  10.460  10.482
   43CL    SM23  433  14.702   9.436  10.565
   43CL    SM24  434  15.294  10.494  10.141
   43CL    SM25  435  14.721   9.384  10.479
   44CL     GL1  436   4.652  15.715  11.772
   44CL     PH2  437   4.442  15.458  11.757
   44CL     GL3  438   4.455  15.330  11.454
   44CL     E14  439   4.582  15.027  11.389
   44CL     E25  440   4.281  15.505  11.209
   44CL     S16  441   4.525  14.767  11.060
   44CL     S17  442   4.092  15.523  10.890
   44CL     SD8  443   4.304  14.599  10.905
   44CL     SD9  444   3.962  15.454  10.582
   44CL    SD10  445   4.209  14.460  10.646
   44CL    SD11  446   3.788  15.458  10.287
   44CL    SM12  447   4.233  14.408  10.309
   44CL    SM13  448   3.802  15.561   9.977
   44CL    SM14  449   4.280  14.299   9.983
   44CL    SM15  450   3.818  15.641   9.911
   44CL    PH22  451   4.922  15.781  11.955
   44CL    GL32  452   5.045  15.558  11.727
   44CL    E142  453   4.912  15.336  11.534
   44CL    E252  454   5.319  15.650  11.495
   44CL    S162  455   4.838  15.355  11.161
   44CL    S172  456   5.409  15.352  11.216
   44CL    SD82  457   4.747  15.174  10.878
   44CL    SD92  458   5.357  15.214  10.916
   44CL    SD20  459   4.561  15.094  10.627
   44CL    SD21  460   5.564  15.196  10.657
   44CL    SM22  461   4.406  15.217  10.363
   44CL    SM23  462   5.812  15.301  10.461
   44CL    SM24  463   4.228  15.313  10.089
   44CL    SM25  464   5.874  15.365  10.445
   45CL     GL1  465  11.823  13.511  11.650
   45CL     PH2  466  12.013  13.270  11.739
   45CL     GL3  467  12.358  13.291  11.727
   45CL     E14  468  12.567  13.030  11.723
   45CL     E25  469  12.568  13.527  11.566
   45CL     S16  470  12.424  12.856  11.379
   45CL     S17  471  12.741  13.543  11.238
   45CL     SD8  472  12.280  12.865  11.121
   45CL     SD9  473  12.935  13.552  10.959
   45CL    SD10  474  12.229  12.822  10.819
   45CL    SD11  475  12.879  13.344  10.699
   45CL    SM12  476  12.278  12.717  10.504
   45CL    SM13  477  12.823  13.235  10.385
   45CL    SM14  478  12.377  12.532  10.256
   45CL    SM15  479  12.858  13.193  10.298
   45CL    PH22  480  11.609  13.665  11.837
   45CL    GL32  481  11.289  13.768  11.761
   45CL    E142  482  11.040  13.570  11.872
   45CL    E252  483  11.334  14.046  11.499
   45CL    S162  484  10.991  13.240  11.569
   45CL    S172  485  11.400  14.004  11.064
   45CL    SD82  486  10.896  13.094  11.257
   45CL    SD92  487  11.474  13.806  10.801
   45CL    SD20  488  10.751  13.236  11.004
   45CL    SD21  489  11.344  13.714  10.516
   45CL    SM22  490  10.753  13.175  10.669
   45CL    SM23  491  11.325  13.582  10.217
   45CL    SM24  492  10.674  13.219  10.301
   45CL    SM25  493  11.269  13.542  10.128
   46POPE   HH1  494  16.697  18.054  12.012
   46POPE   PH2  495  16.915  17.835  11.925
   46POPE   GL3  496  16.819  17.582  11.689
   46POPE   E14  497  16.485  17.548  11.618
   46POPE   E25  498  17.065  17.587  11.411
   46POPE   S16  499  16.346  17.216  11.475
   46POPE   S17  500  16.886  17.567  11.060
   46POPE   SD8  501  16.389  17.046  11.173
   46POPE   SD9  502  16.882  17.425  10.737
   46POPE  SD10  503  16.472  17.072  10.854
   46POPE  SD11  504  16.896  17.567  10.405
   46POPE  SM12  505  16.468  17.181  10.527
   46POPE  SM13  506  16.986  17.550  10.095
   46POPE  SM14  507  16.615  17.128  10.203
   46POPE  SM15  508  16.976  17.551   9.983
   47POPE   HH1  509  16.754  13.495  11.966
   47POPE   PH2  510  16.449  13.546  11.835
   47POPE   GL3  511  16.317  13.277  11.672
   47POPE   E14  512  16.558  13.125  11.529
   47POPE   E25  513  16.114  13.246  11.380
   47POPE   S16  514  16.774  13.110  11.200
   47POPE   S17  515  15.968  13.340  11.030
   47POPE   SD8  516  16.956  13.343  11.046
   47POPE   SD9  517  15.709  13.456  10.870
   47POPE  SD10  518  16.927  13.553  10.784
   47POPE  SD11  519  15.642  13.625  10.583
   47POPE  SM12  520  16.773  13.523  10.491
   47POPE  SM13  521  15.665  13.606  10.216
   47POPE  SM14  522  16.651  13.629  10.154
   47POPE  SM15  523  15.691  13.567  10.097
   48POPE   HH1  524   5.573  17.135  11.933
   48POPE   PH2  525   5.282  17.269  11.861
   48POPE   GL3  526   5.299  17.177  11.527
   48POPE   E14  527   5.393  17.453  11.380
   48POPE   E25  528   5.431  16.881  11.405
   48POPE   S16  529   5.410  17.588  11.022
   48POPE   S17  530   5.498  16.675  11.081
   48POPE   SD8  531   5.452  17.887  10.848
   48POPE   SD9  532   5.649  16.396  10.968
   48POPE  SD10  533   5.583  18.044  10.582
   48POPE  SD11  534   5.840  16.154  10.797
   48POPE  SM12  535   5.771  17.962  10.322
   48POPE  SM13  536   5.980  15.826  10.757
   48POPE  SM14  537   6.028  18.050  10.077
   48POPE  SM15  538   6.048  15.739  10.707
   49POPE   HH1  539   0.532  17.725  12.135
   49POPE   PH2  540   0.843  17.650  12.089
   49POPE   GL3  541   0.921  17.615  11.767
   49POPE   E14  542   0.759  17.466  11.513
   49POPE   E25  543   1.199  17.796  11.658
   49POPE   S16  544   0.695  17.599  11.167
   49POPE   S17  545   1.153  17.877  11.290
   49POPE   SD8  546   0.794  17.865  10.952
   49POPE   SD9  547   1.211  17.882  10.930
   49POPE  SD10  548   0.690  17.952  10.664
   49POPE  SD11  549   1.451  17.768  10.757
   49POPE  SM12  550   0.653  17.994  10.313
   49POPE  SM13  551   1.654  17.489  10.661
   49POPE  SM14  552   0.682  18.190  10.039
   49POPE  SM15  553   1.656  17.442  10.613
   50POPE   HH1  554   7.161  13.351  11.962
   50POPE   PH2  555   7.242  13.040  11.936
   50POPE   GL3  556   7.128  12.959  11.625
   50POPE   E14  557   6.911  12.734  11.521
   50POPE   E25  558   7.266  13.197  11.366
   50POPE   S16  559   6.737  12.800  11.191
   50POPE   S17  560   7.051  13.135  11.073
   50POPE   SD8  561   6.505  12.933  10.988
   50POPE   SD9  562   6.836  13.111  10.830
   50POPE  SD10  563   6.396  12.963  10.681
   50POPE  SD11  564   6.858  13.050  10.490
   50POPE  SM12  565   6.514  12.849  10.402
   50POPE  SM13  566   6.939  13.236  10.201
   50POPE  SM14  567   6.535  12.626  10.141
   50POPE  SM15  568   6.906  13.273  10.088
   51POPE   HH1  569   6.827   8.524  11.542
   51POPE   PH2  570   7.000   8.789  11.623
   51POPE   GL3  571   6.976   9.024  11.373
   51POPE   E14  572   6.984   9.343  11.378
   51POPE   E25  573   7.243   9.084  11.117
   51POPE   S16  574   6.958   9.480  10.975
   51POPE   S17  575   7.328   9.306  10.804
   51POPE   SD8  576   7.125   9.665  10.721
   51POPE   SD9  577   7.551   9.347  10.568
   51POPE  SD10  578   7.192   9.791  10.426
   51POPE  SD11  579   7.603   9.203  10.283
   51POPE  SM12  580   7.143   9.641  10.107
   51POPE  SM13  581   7.572   8.977  10.043
   51POPE  SM14  582   7.224   9.467   9.797
   51POPE  SM15  583   7.616   8.975   9.953
   52POPE   HH1  584   2.616   1.981  11.685
   52POPE   PH2  585   2.518   2.261  11.808
   52POPE   GL3  586   2.521   2.538  11.584
   52POPE   E14  587   2.807   2.692  11.558
   52POPE   E25  588   2.367   2.579  11.233
   52POPE   S16  589   2.977   2.716  11.256
   52POPE   S17  590   2.405   2.658  10.852
   52POPE   SD8  591   3.001   2.587  10.960
   52POPE   SD9  592   2.413   2.863  10.616
   52POPE  SD10  593   2.946   2.748  10.695
   52POPE  SD11  594   2.296   2.994  10.330
   52POPE  SM12  595   2.779   2.856  10.425
   52POPE  SM13  596   2.250   3.104  10.004
   52POPE  SM14  597   2.605   2.830  10.153
   52POPE  SM15  598   2.329   3.133   9.963
   53POPE   HH1  599   0.845   5.572  11.915
   53POPE   PH2  600   0.815   5.684  11.600
   53POPE   GL3  601   0.690   6.005  11.519
   53POPE   E14  602   0.464   6.130  11.711
   53POPE   E25  603   0.606   5.978  11.155
   53POPE   S16  604   0.137   6.220  11.531
   53POPE   S17  605   0.880   5.876  10.943
   53POPE   SD8  606  -0.158   6.254  11.350
   53POPE   SD9  607   1.158   5.803  10.716
   53POPE  SD10  608  -0.299   6.355  11.026
   53POPE  SD11  609   1.262   5.729  10.428
   53POPE  SM12  610  -0.148   6.316  10.735
   53POPE  SM13  611   1.237   5.454  10.194
   53POPE  SM14  612  -0.059   6.247  10.420
   53POPE  SM15  613   1.201   5.391  10.123
   54POPE   HH1  614  11.379   7.573  11.958
   54POPE   PH2  615  11.525   7.855  12.027
   54POPE   GL3  616  11.701   7.882  11.756
   54POPE   E14  617  11.843   7.602  11.613
   54POPE   E25  618  11.535   8.153  11.563
   54POPE   S16  619  12.123   7.500  11.361
   54POPE   S17  620  11.515   8.153  11.157
   54POPE   SD8  621  12.349   7.498  11.120
   54POPE   SD9  622  11.663   8.139  10.838
   54POPE  SD10  623  12.467   7.626  10.853
   54POPE  SD11  624  11.599   8.246  10.513
   54POPE  SM12  625  12.487   7.819  10.637
   54POPE  SM13  626  11.566   8.485  10.301
   54POPE  SM14  627  12.467   8.117  10.481
   54POPE  SM15  628  11.643   8.495  10.220
   55POPE   HH1  629  10.488   8.069  11.774
   55POPE   PH2  630  10.187   8.190  11.831
   55POPE   GL3  631  10.040   8.222  11.529
   55POPE   E14  632  10.309   8.182  11.336
   55POPE   E25  633   9.794   8.008  11.368
   55POPE   S16  634  10.454   8.150  10.987
   55POPE   S17  635   9.666   7.870  11.038
   55POPE   SD8  636  10.740   8.030  10.837
   55POPE   SD9  637   9.502   7.681  10.814
   55POPE  SD10  638  10.834   7.996  10.548
   55POPE  SD11  639   9.364   7.803  10.500
   55POPE  SM12  640  10.694   7.881  10.228
   55POPE  SM13  641   9.232   7.978  10.263
   55POPE  SM14  642  10.595   7.603  10.072
   55POPE  SM15  643   9.183   8.042  10.280
   56POPE   HH1  644   2.159   1.207  12.168
   56POPE   PH2  645   2.177   1.134  11.842
   56POPE   GL3  646   2.137   1.423  11.649
   56POPE   E14  647   2.334   1.686  11.611
   56POPE   E25  648   1.857   1.420  11.438
   56POPE   S16  649   2.162   1.996  11.349
   56POPE   S17  650   1.872   1.162  11.104
   56POPE   SD8  651   1.998   2.115  11.108
   56POPE   SD9  652   2.015   0.970  10.904
   56POPE  SD10  653   2.018   2.168  10.795
   56POPE  SD11  654   2.062   0.818  10.627
   56POPE  SM12  655   2.220   2.261  10.562
   56POPE  SM13  656   2.069   0.687  10.314
   56POPE  SM14  657   2.448   2.407  10.399
   56POPE  SM15  658   2.032   0.658  10.235
   57POPE   HH1  659   8.337   4.036  12.094
   57POPE   PH2  660   8.664   3.958  12.031
   57POPE   GL3  661   8.793   4.214  11.807
   57POPE   E14  662   8.680   4.496  11.667
   57POPE   E25  663   8.789   4.127  11.460
   57POPE   S16  664   8.616   4.737  11.319
   57POPE   S17  665   8.692   4.267  11.110
   57POPE   SD8  666   8.518   4.722  11.026
   57POPE   SD9  667   8.699   4.070  10.837
   57POPE  SD10  668   8.653   4.560  10.776
   57POPE  SD11  669   8.737   3.919  10.537
   57POPE  SM12  670   8.733   4.680  10.479
   57POPE  SM13  671   8.939   3.996  10.268
   57POPE  SM14  672   8.917   4.939  10.351
   57POPE  SM15  673   8.985   3.977  10.206
   58POPE   HH1  674   7.993  16.800  11.939
   58POPE   PH2  675   8.205  17.006  12.007
   58POPE   GL3  676   8.152  17.308  11.821
   58POPE   E14  677   8.421  17.528  11.837
   58POPE   E25  678   8.097  17.248  11.477
   58POPE   S16  679   8.761  17.528  11.625
   58POPE   S17  680   8.121  17.215  11.068
   58POPE   SD8  681   8.990  17.693  11.388
   58POPE   SD9  682   8.340  17.173  10.832
   58POPE  SD10  683   9.147  17.680  11.083
   58POPE  SD11  684   8.292  17.208  10.500
   58POPE  SM12  685   9.119  17.610  10.749
   58POPE  SM13  686   8.332  17.111  10.213
   58POPE  SM14  687   9.210  17.703  10.453
   58POPE  SM15  688   8.367  17.176  10.195
   59POPE   HH1  689  11.446  17.691  12.328
   59POPE   PH2  690  11.661  17.943  12.235
   59POPE   GL3  691  11.856  17.884  11.971
   59POPE   E14  692  12.167  17.758  11.943
   59POPE   E25  693  11.796  17.880  11.598
   59POPE   S16  694  12.461  17.626  11.669
   59POPE   S17  695  11.765  17.673  11.268
   59POPE   SD8  696  12.448  17.483  11.375
   59POPE   SD9  697  11.779  17.679  10.927
   59POPE  SD10  698  12.507  17.491  11.067
   59POPE  SD11  699  11.656  17.835  10.640
   59POPE  SM12  700  12.620  17.639  10.769
   59POPE  SM13  701  11.500  17.952  10.356
   59POPE  SM14  702  12.682  17.796  10.469
   59POPE  SM15  703  11.456  17.997  10.307
   60POPE   HH1  704   9.187  11.610  12.173
   60POPE   PH2  705   8.917  11.680  11.984
   60POPE   GL3  706   8.951  11.601  11.661
   60POPE   E14  707   9.125  11.328  11.635
   60POPE   E25  708   8.705  11.519  11.429
   60POPE   S16  709   9.294  11.028  11.438
   60POPE   S17  710   8.709  11.499  11.029
   60POPE   SD8  711   9.452  10.933  11.173
   60POPE   SD9  712   8.754  11.691  10.737
   60POPE  SD10  713   9.411  10.880  10.866
   60POPE  SD11  714   8.732  11.875  10.469
   60POPE  SM12  715   9.255  10.850  10.581
   60POPE  SM13  716   8.839  12.028  10.203
   60POPE  SM14  717   9.172  11.003  10.283
   60POPE  SM15  718   8.863  12.067  10.117
   61POPE   HH1  719   8.126   8.358  12.068
   61POPE   PH2  720   7.908   8.581  11.970
   61POPE   GL3  721   7.982   8.573  11.645
   61POPE   E14  722   8.288   8.474  11.652
   61POPE   E25  723   7.931   8.284  11.412
   61POPE   S16  724   8.536   8.191  11.609
   61POPE   S17  725   7.994   8.379  11.022
   61POPE   SD8  726   8.654   7.892  11.476
   61POPE   SD9  727   8.116   8.491  10.746
   61POPE  SD10  728   8.664   7.754  11.174
   61POPE  SD11  729   8.302   8.558  10.464
   61POPE  SM12  730   8.640   7.885  10.886
   61POPE  SM13  731   8.499   8.582  10.232
   61POPE  SM14  732   8.508   7.794  10.579
   61POPE  SM15  733   8.517   8.538  10.164
   62POPE   HH1  734  13.753  10.800  12.064
   62POPE   PH2  735  13.568  11.056  12.064
   62POPE   GL3  736  13.656  11.290  11.826
   62POPE   E14  737  13.365  11.388  11.717
   62POPE   E25  738  13.904  11.315  11.567
   62POPE   S16  739  13.289  11.432  11.340
   62POPE   S17  740  13.935  11.147  11.140
   62POPE   SD8  741  13.166  11.490  11.029
   62POPE   SD9  742  13.995  10.878  10.985
   62POPE  SD10  743  13.096  11.324  10.752
   62POPE  SD11  744  13.932  10.756  10.690
   62POPE  SM12  745  13.023  11.050  10.587
   62POPE  SM13  746  14.112  10.690  10.392
   62POPE  SM14  747  13.061  10.861  10.276
   62POPE  SM15  748  14.134  10.677  10.276
   63POPE   HH1  749  13.800  11.947  12.220
   63POPE   PH2  750  13.820  12.286  12.179
   63POPE   GL3  751  13.941  12.361  11.878
   63POPE   E14  752  14.028  12.031  11.879
   63POPE   E25  753  13.683  12.336  11.640
   63POPE   S16  754  14.118  11.863  11.495
   63POPE   S17  755  13.783  12.197  11.285
   63POPE   SD8  756  14.200  11.715  11.196
   63POPE   SD9  757  13.765  12.170  10.936
   63POPE  SD10  758  14.131  11.605  10.901
   63POPE  SD11  759  13.647  12.278  10.658
   63POPE  SM12  760  14.011  11.707  10.587
   63POPE  SM13  761  13.363  12.398  10.460
   63POPE  SM14  762  13.873  11.585  10.281
   63POPE  SM15  763  13.305  12.349  10.390
   64POPE   HH1  764  14.619   1.832  11.697
   64POPE   PH2  765  14.813   1.962  11.882
   64POPE   GL3  766  14.837   2.298  11.768
   64POPE   E14  767  14.611   2.509  11.876
   64POPE   E25  768  14.835   2.323  11.411
   64POPE   S16  769  14.383   2.646  11.597
   64POPE   S17  770  14.743   2.529  11.056
   64POPE   SD8  771  14.115   2.660  11.434
   64POPE   SD9  772  14.766   2.684  10.729
   64POPE  SD10  773  13.934   2.582  11.172
   64POPE  SD11  774  14.592   2.762  10.471
   64POPE  SM12  775  13.890   2.375  10.934
   64POPE  SM13  776  14.700   2.699  10.173
   64POPE  SM14  777  13.763   2.353  10.599
   64POPE  SM15  778  14.685   2.617  10.140
   65POPE   HH1  779   1.360  18.538  12.168
   65POPE   PH2  780   1.345  18.243  12.059
   65POPE   GL3  781   1.371  18.190  11.722
   65POPE   E14  782   1.565  17.978  11.574
   65POPE   E25  783   1.044  18.332  11.588
   65POPE   S16  784   1.497  17.614  11.336
   65POPE   S17  785   0.809  18.235  11.328
   65POPE   SD8  786   1.205  17.491  11.160
   65POPE   SD9  787   0.667  18.342  11.052
   65POPE  SD10  788   1.075  17.420  10.865
   65POPE  SD11  789   0.573  18.403  10.744
   65POPE  SM12  790   1.101  17.297  10.570
   65POPE  SM13  791   0.343  18.418  10.489
   65POPE  SM14  792   1.161  17.238  10.253
   65POPE  SM15  793   0.297  18.437  10.375
   66POPE   HH1  794   9.689  17.497  12.105
   66POPE   PH2  795   9.420  17.342  12.034
   66POPE   GL3  796   9.432  17.280  11.689
   66POPE   E14  797   9.624  17.041  11.564
   66POPE   E25  798   9.162  17.323  11.428
   66POPE   S16  799   9.804  16.959  11.148
   66POPE   S17  800   9.061  17.204  11.084
   66POPE   SD8  801   9.897  17.002  10.825
   66POPE   SD9  802   9.012  17.070  10.762
   66POPE  SD10  803  10.066  17.127  10.591
   66POPE  SD11  804   9.162  17.101  10.463
   66POPE  SM12  805  10.350  17.246  10.516
   66POPE  SM13  806   9.080  17.179  10.144
   66POPE  SM14  807  10.587  17.525  10.465
   66POPE  SM15  808   9.149  17.205  10.071
   67POPE   HH1  809  10.012  10.911  12.088
   67POPE   PH2  810  10.147  10.892  11.785
   67POPE   GL3  811  10.169  10.622  11.563
   67POPE   E14  812  10.428  10.426  11.481
   67POPE   E25  813   9.866  10.602  11.337
   67POPE   S16  814  10.484  10.453  11.118
   67POPE   S17  815   9.865  10.452  11.003
   67POPE   SD8  816  10.358  10.406  10.811
   67POPE   SD9  817   9.990  10.539  10.697
   67POPE  SD10  818  10.352  10.178  10.557
   67POPE  SD11  819   9.940  10.678  10.395
   67POPE  SM12  820  10.390   9.901  10.385
   67POPE  SM13  821   9.883  10.685  10.084
   67POPE  SM14  822  10.403   9.576  10.320
   67POPE  SM15  823   9.848  10.624  10.022
   68POPE   HH1  824  -0.345  12.723  11.945
   68POPE   PH2  825  -0.054  12.647  12.087
   68POPE   GL3  826   0.136  12.586  11.815
   68POPE   E14  827   0.417  12.742  11.699
   68POPE   E25  828  -0.153  12.384  11.607
   68POPE   S16  829   0.518  12.892  11.384
   68POPE   S17  830  -0.262  12.252  11.193
   68POPE   SD8  831   0.665  13.027  11.094
   68POPE   SD9  832  -0.278  12.211  10.852
   68POPE  SD10  833   0.550  13.066  10.784
   68POPE  SD11  834  -0.400  12.219  10.523
   68POPE  SM12  835   0.303  12.939  10.601
   68POPE  SM13  836  -0.405  11.986  10.265
   68POPE  SM14  837   0.051  12.705  10.606
   68POPE  SM15  838  -0.385  11.940  10.216
   69POPE   HH1  839  13.048  16.497  12.338
   69POPE   PH2  840  13.307  16.614  12.172
   69POPE   GL3  841  13.176  16.793  11.905
   69POPE   E14  842  12.880  16.904  11.871
   69POPE   E25  843  13.231  16.543  11.647
   69POPE   S16  844  12.749  17.083  11.474
   69POPE   S17  845  13.187  16.663  11.279
   69POPE   SD8  846  12.708  17.128  11.152
   69POPE   SD9  847  13.054  16.701  10.973
   69POPE  SD10  848  12.977  17.181  10.978
   69POPE  SD11  849  12.884  16.800  10.739
   69POPE  SM12  850  13.184  17.153  10.695
   69POPE  SM13  851  12.851  16.786  10.427
   69POPE  SM14  852  13.334  17.282  10.407
   69POPE  SM15  853  12.846  16.759  10.354
   70POPE   HH1  854  12.620   8.870  12.285
   70POPE   PH2  855  12.887   8.910  12.136
   70POPE   GL3  856  12.918   8.801  11.808
   70POPE   E14  857  12.897   8.479  11.683
   70POPE   E25  858  13.084   9.047  11.645
   70POPE   S16  859  12.582   8.535  11.469
   70POPE   S17  860  13.271   9.179  11.274
   70POPE   SD8  861  12.398   8.711  11.258
   70POPE   SD9  862  13.268   9.012  11.007
   70POPE  SD10  863  12.308   8.716  10.942
   70POPE  SD11  864  13.184   8.836  10.708
   70POPE  SM12  865  12.311   8.707  10.611
   70POPE  SM13  866  13.130   8.836  10.342
   70POPE  SM14  867  12.222   8.828  10.298
   70POPE  SM15  868  13.068   8.773  10.289
   71POPE   HH1  869  16.225  13.951  12.243
   71POPE   PH2  870  16.388  14.024  11.979
   71POPE   GL3  871  16.204  13.952  11.689
   71POPE   E14  872  16.328  13.888  11.374
   71POPE   E25  873  15.861  14.000  11.609
   71POPE   S16  874  16.212  14.047  10.990
   71POPE   S17  875  15.767  14.149  11.274
   71POPE   SD8  876  16.230  14.122  10.689
   71POPE   SD9  877  15.629  14.029  10.991
   71POPE  SD10  878  16.174  14.325  10.436
   71POPE  SD11  879  15.575  14.021  10.683
   71POPE  SM12  880  15.926  14.390  10.222
   71POPE  SM13  881  15.594  14.130  10.382
   71POPE  SM14  882  15.801  14.515   9.922
   71POPE  SM15  883  15.569  14.135  10.308
   72POPE   HH1  884  12.624   5.843  11.902
   72POPE   PH2  885  12.335   5.945  11.959
   72POPE   GL3  886  12.285   6.077  11.658
   72POPE   E14  887  12.513   6.193  11.454
   72POPE   E25  888  11.961   6.229  11.547
   72POPE   S16  889  12.519   6.412  11.169
   72POPE   S17  890  12.011   6.188  11.133
   72POPE   SD8  891  12.276   6.539  10.969
   72POPE   SD9  892  11.844   6.113  10.858
   72POPE  SD10  893  12.234   6.556  10.647
   72POPE  SD11  894  11.680   5.930  10.600
   72POPE  SM12  895  12.333   6.394  10.351
   72POPE  SM13  896  11.733   5.759  10.306
   72POPE  SM14  897  12.448   6.347  10.028
   72POPE  SM15  898  11.735   5.751  10.205
   73POPE   HH1  899  16.724   3.094  11.839
   73POPE   PH2  900  16.539   3.267  11.634
   73POPE   GL3  901  16.534   3.224  11.278
   73POPE   E14  902  16.232   3.217  11.124
   73POPE   E25  903  16.808   3.269  11.060
   73POPE   S16  904  16.120   3.036  10.774
   73POPE   S17  905  16.941   3.103  10.728
   73POPE   SD8  906  16.205   2.737  10.609
   73POPE   SD9  907  17.137   2.938  10.520
   73POPE  SD10  908  16.270   2.626  10.305
   73POPE  SD11  909  17.165   2.833  10.232
   73POPE  SM12  910  16.263   2.778   9.989
   73POPE  SM13  911  17.279   2.608  10.019
   73POPE  SM14  912  16.076   2.992   9.815
   73POPE  SM15  913  17.307   2.613   9.918
   74POPE   HH1  914  13.251  11.090  11.881
   74POPE   PH2  915  12.992  11.264  11.975
   74POPE   GL3  916  12.753  11.126  11.794
   74POPE   E14  917  12.511  11.289  11.639
   74POPE   E25  918  12.764  10.776  11.713
   74POPE   S16  919  12.258  11.223  11.265
   74POPE   S17  920  12.877  10.643  11.382
   74POPE   SD8  921  12.085  11.059  11.044
   74POPE   SD9  922  12.938  10.577  11.040
   74POPE  SD10  923  12.056  10.945  10.754
   74POPE  SD11  924  12.866  10.358  10.847
   74POPE  SM12  925  12.208  10.932  10.430
   74POPE  SM13  926  12.790  10.352  10.549
   74POPE  SM14  927  12.274  11.051  10.134
   74POPE  SM15  928  12.759  10.344  10.397
   75POPE   HH1  929  12.276  15.117  12.320
   75POPE   PH2  930  12.051  14.925  12.188
   75POPE   GL3  931  11.997  15.110  11.901
   75POPE   E14  932  12.255  15.273  11.776
   75POPE   E25  933  11.736  15.034  11.663
   75POPE   S16  934  12.412  15.442  11.443
   75POPE   S17  935  11.586  15.101  11.277
   75POPE   SD8  936  12.509  15.549  11.153
   75POPE   SD9  937  11.388  15.252  11.094
   75POPE  SD10  938  12.507  15.700  10.857
   75POPE  SD11  939  11.352  15.312  10.752
   75POPE  SM12  940  12.293  15.710  10.573
   75POPE  SM13  941  11.311  15.260  10.399
   75POPE  SM14  942  12.044  15.632  10.354
   75POPE  SM15  943  11.342  15.230  10.299
   76POPE   HH1  944  18.113   1.820  12.064
   76POPE   PH2  945  17.784   1.844  12.032
   76POPE   GL3  946  17.741   1.832  11.695
   76POPE   E14  947  17.584   2.073  11.539
   76POPE   E25  948  17.830   1.503  11.587
   76POPE   S16  949  17.569   2.364  11.253
   76POPE   S17  950  17.808   1.288  11.209
   76POPE   SD8  951  17.521   2.536  10.953
   76POPE   SD9  952  17.851   1.109  10.953
   76POPE  SD10  953  17.610   2.545  10.636
   76POPE  SD11  954  18.113   1.058  10.740
   76POPE  SM12  955  17.667   2.392  10.329
   76POPE  SM13  956  18.264   1.064  10.469
   76POPE  SM14  957  17.700   2.155  10.112
   76POPE  SM15  958  18.347   1.065  10.433
   77POPE   HH1  959   3.821  11.378  11.931
   77POPE   PH2  960   4.023  11.128  11.954
   77POPE   GL3  961   4.208  11.152  11.645
   77POPE   E14  962   4.410  11.376  11.591
   77POPE   E25  963   4.191  11.043  11.288
   77POPE   S16  964   4.700  11.355  11.315
   77POPE   S17  965   3.950  11.083  11.007
   77POPE   SD8  966   4.794  11.539  11.041
   77POPE   SD9  967   3.858  11.129  10.642
   77POPE  SD10  968   4.942  11.556  10.781
   77POPE  SD11  969   3.846  11.006  10.348
   77POPE  SM12  970   5.065  11.394  10.490
   77POPE  SM13  971   3.628  11.078  10.111
   77POPE  SM14  972   5.028  11.217  10.228
   77POPE  SM15  973   3.576  11.099  10.008
   78POPE   HH1  974  11.142  11.404  11.962
   78POPE   PH2  975  10.803  11.396  12.026
   78POPE   GL3  976  10.711  11.687  11.874
   78POPE   E14  977  10.539  11.957  11.949
   78POPE   E25  978  10.757  11.790  11.531
   78POPE   S16  979  10.493  12.154  11.581
   78POPE   S17  980  10.990  11.871  11.240
   78POPE   SD8  981  10.489  12.041  11.280
   78POPE   SD9  982  11.013  12.011  10.948
   78POPE  SD10  983  10.364  11.992  10.986
   78POPE  SD11  984  11.188  12.073  10.666
   78POPE  SM12  985  10.141  12.040  10.781
   78POPE  SM13  986  11.293  11.958  10.375
   78POPE  SM14  987  10.068  11.992  10.475
   78POPE  SM15  988  11.356  11.932  10.298
   79POPE   HH1  989   8.298   9.188  11.939
   79POPE   PH2  990   8.617   9.137  11.854
   79POPE   GL3  991   8.681   9.048  11.527
   79POPE   E14  992   8.694   8.728  11.397
   79POPE   E25  993   8.657   9.277  11.241
   79POPE   S16  994   8.546   8.583  11.015
   79POPE   S17  995   8.895   9.458  10.989
   79POPE   SD8  996   8.532   8.369  10.735
   79POPE   SD9  997   8.913   9.583  10.681
   79POPE  SD10  998   8.651   8.235  10.473
   79POPE  SD11  999   8.887   9.672  10.347
   79POPE  SM12 1000   8.736   8.141  10.165
   79POPE  SM13 1001   9.004   9.721  10.059
   79POPE  SM14 1002   8.928   8.087   9.877
   79POPE  SM15 1003   9.009   9.703   9.992
   80POPE   HH1 1004   4.931  13.997  12.155
   80POPE   PH2 1005   5.191  13.847  12.070
   80POPE   GL3 1006   5.143  13.804  11.728
   80POPE   E14 1007   4.877  13.627  11.633
   80POPE   E25 1008   5.454  13.917  11.510
   80POPE   S16 1009   4.764  13.430  11.283
   80POPE   S17 1010   5.567  14.059  11.194
   80POPE   SD8 1011   4.933  13.353  11.016
   80POPE   SD9 1012   5.723  14.345  11.009
   80POPE  SD10 1013   5.052  13.332  10.700
   80POPE  SD11 1014   5.704  14.659  10.861
   80POPE  SM12 1015   5.110  13.497  10.432
   80POPE  SM13 1016   5.817  14.783  10.578
   80POPE  SM14 1017   4.980  13.686  10.172
   80POPE  SM15 1018   5.858  14.753  10.511
   81POPE   HH1 1019  10.157   2.647  11.839
   81POPE   PH2 1020  10.173   2.334  11.923
   81POPE   GL3 1021  10.380   2.112  11.741
   81POPE   E14 1022  10.697   2.074  11.705
   81POPE   E25 1023  10.228   2.240  11.405
   81POPE   S16 1024  10.876   1.974  11.319
   81POPE   S17 1025  10.271   2.350  11.019
   81POPE   SD8 1026  11.008   1.917  11.028
   81POPE   SD9 1027  10.268   2.456  10.730
   81POPE  SD10 1028  11.052   1.877  10.695
   81POPE  SD11 1029  10.233   2.615  10.454
   81POPE  SM12 1030  11.050   1.863  10.332
   81POPE  SM13 1031  10.293   2.631  10.120
   81POPE  SM14 1032  10.932   2.052  10.067
   81POPE  SM15 1033  10.363   2.617  10.045
   82POPE   HH1 1034   1.978  10.295  11.571
   82POPE   PH2 1035   2.100  10.597  11.672
   82POPE   GL3 1036   2.313  10.803  11.477
   82POPE   E14 1037   2.414  11.130  11.509
   82POPE   E25 1038   2.243  10.691  11.138
   82POPE   S16 1039   2.598  11.360  11.238
   82POPE   S17 1040   2.418  10.612  10.796
   82POPE   SD8 1041   2.700  11.617  11.020
   82POPE   SD9 1042   2.703  10.542  10.622
   82POPE  SD10 1043   2.677  11.761  10.727
   82POPE  SD11 1044   2.838  10.541  10.351
   82POPE  SM12 1045   2.600  11.672  10.430
   82POPE  SM13 1046   2.961  10.418  10.094
   82POPE  SM14 1047   2.668  11.561  10.129
   82POPE  SM15 1048   2.916  10.434   9.980
   83POPE   HH1 1049   8.674   0.686  12.156
   83POPE   PH2 1050   8.818   0.386  12.150
   83POPE   GL3 1051   8.887   0.253  11.821
   83POPE   E14 1052   9.098   0.034  11.713
   83POPE   E25 1053   8.832   0.613  11.677
   83POPE   S16 1054   9.274  -0.011  11.358
   83POPE   S17 1055   8.806   0.812  11.346
   83POPE   SD8 1056   9.441   0.052  11.076
   83POPE   SD9 1057   8.872   0.874  11.002
   83POPE  SD10 1058   9.693   0.074  10.870
   83POPE  SD11 1059   9.066   0.874  10.743
   83POPE  SM12 1060   9.957   0.045  10.658
   83POPE  SM13 1061   8.975   0.874  10.422
   83POPE  SM14 1062  10.106   0.128  10.350
   83POPE  SM15 1063   8.960   0.934  10.349
   84POPE   HH1 1064  11.457   4.832  12.136
   84POPE   PH2 1065  11.246   4.691  11.949
   84POPE   GL3 1066  11.349   4.691  11.653
   84POPE   E14 1067  11.351   4.389  11.522
   84POPE   E25 1068  11.576   4.869  11.433
   84POPE   S16 1069  11.453   4.199  11.164
   84POPE   S17 1070  11.512   4.813  11.029
   84POPE   SD8 1071  11.495   4.143  10.844
   84POPE   SD9 1072  11.510   4.847  10.693
   84POPE  SD10 1073  11.658   3.963  10.642
   84POPE  SD11 1074  11.474   4.823  10.338
   84POPE  SM12 1075  11.944   3.761  10.540
   84POPE  SM13 1076  11.555   4.681  10.105
   84POPE  SM14 1077  12.172   3.690  10.284
   84POPE  SM15 1078  11.630   4.683  10.005
   85POPE   HH1 1079  16.777   3.951  11.909
   85POPE   PH2 1080  16.764   4.258  12.004
   85POPE   GL3 1081  16.710   4.497  11.740
   85POPE   E14 1082  16.425   4.686  11.780
   85POPE   E25 1083  16.835   4.404  11.401
   85POPE   S16 1084  16.228   4.654  11.417
   85POPE   S17 1085  16.925   4.308  11.020
   85POPE   SD8 1086  16.325   4.655  11.090
   85POPE   SD9 1087  17.007   4.399  10.714
   85POPE  SD10 1088  16.218   4.632  10.780
   85POPE  SD11 1089  17.121   4.664  10.507
   85POPE  SM12 1090  16.024   4.781  10.528
   85POPE  SM13 1091  17.362   4.686  10.252
   85POPE  SM14 1092  15.661   4.867  10.440
   85POPE  SM15 1093  17.416   4.702  10.199
   86POPE   HH1 1094   7.163   4.301  12.230
   86POPE   PH2 1095   7.205   4.559  12.016
   86POPE   GL3 1096   7.386   4.488  11.738
   86POPE   E14 1097   7.336   4.219  11.530
   86POPE   E25 1098   7.533   4.840  11.661
   86POPE   S16 1099   7.288   4.244  11.149
   86POPE   S17 1100   7.660   4.867  11.261
   86POPE   SD8 1101   7.317   4.407  10.879
   86POPE   SD9 1102   7.624   4.978  10.943
   86POPE  SD10 1103   7.223   4.504  10.602
   86POPE  SD11 1104   7.686   4.838  10.656
   86POPE  SM12 1105   7.274   4.722  10.336
   86POPE  SM13 1106   7.807   4.799  10.346
   86POPE  SM14 1107   7.406   4.625  10.031
   86POPE  SM15 1108   7.878   4.847  10.300
   87POPE   HH1 1109   3.714   2.090  11.882
   87POPE   PH2 1110   3.689   2.401  11.796
   87POPE   GL3 1111   3.618   2.595  11.526
   87POPE   E14 1112   3.859   2.788  11.452
   87POPE   E25 1113   3.387   2.444  11.338
   87POPE   S16 1114   3.941   2.942  11.065
   87POPE   S17 1115   3.372   2.447  10.939
   87POPE   SD8 1116   4.136   2.996  10.777
   87POPE   SD9 1117   3.341   2.298  10.627
   87POPE  SD10 1118   4.120   2.873  10.480
   87POPE  SD11 1119   3.359   2.262  10.314
   87POPE  SM12 1120   3.928   2.808  10.218
   87POPE  SM13 1121   3.357   2.424  10.011
   87POPE  SM14 1122   3.634   2.760  10.005
   87POPE  SM15 1123   3.344   2.462   9.913
   88POPE   HH1 1124   2.914   5.172  11.526
   88POPE   PH2 1125   3.056   4.890  11.627
   88POPE   GL3 1126   3.360   4.896  11.498
   88POPE   E14 1127   3.410   4.573  11.411
   88POPE   E25 1128   3.373   5.179  11.248
   88POPE   S16 1129   3.541   4.542  11.036
   88POPE   S17 1130   3.348   5.295  10.861
   88POPE   SD8 1131   3.758   4.353  10.865
   88POPE   SD9 1132   3.244   5.214  10.540
   88POPE  SD10 1133   3.840   4.194  10.578
   88POPE  SD11 1134   3.134   5.041  10.325
   88POPE  SM12 1135   3.996   4.224  10.307
   88POPE  SM13 1136   2.975   4.794  10.185
   88POPE  SM14 1137   4.223   4.429  10.152
   88POPE  SM15 1138   2.900   4.768  10.144
   89POPE   HH1 1139   3.637   5.257  11.713
   89POPE   PH2 1140   3.783   4.971  11.608
   89POPE   GL3 1141   3.831   4.865  11.293
   89POPE   E14 1142   4.135   4.951  11.181
   89POPE   E25 1143   3.670   4.938  11.012
   89POPE   S16 1144   4.356   4.935  10.863
   89POPE   S17 1145   3.804   4.742  10.734
   89POPE   SD8 1146   4.670   4.934  10.742
   89POPE   SD9 1147   4.067   4.784  10.568
   89POPE  SD10 1148   4.862   4.831  10.518
   89POPE  SD11 1149   4.345   4.751  10.393
   89POPE  SM12 1150   5.028   4.806  10.215
   89POPE  SM13 1151   4.555   4.661  10.172
   89POPE  SM14 1152   5.120   4.671   9.899
   89POPE  SM15 1153   4.629   4.674  10.106
   90POPE   HH1 1154  16.595   0.594  11.909
   90POPE   PH2 1155  16.490   0.897  12.008
   90POPE   GL3 1156  16.385   1.049  11.714
   90POPE   E14 1157  16.286   0.936  11.420
   90POPE   E25 1158  16.663   1.180  11.467
   90POPE   S16 1159  16.345   0.862  11.048
   90POPE   S17 1160  16.589   1.340  11.115
   90POPE   SD8 1161  16.591   0.682  10.868
   90POPE   SD9 1162  16.540   1.300  10.789
   90POPE  SD10 1163  16.893   0.705  10.798
   90POPE  SD11 1164  16.491   1.046  10.570
   90POPE  SM12 1165  17.065   0.837  10.558
   90POPE  SM13 1166  16.526   0.920  10.274
   90POPE  SM14 1167  17.199   0.936  10.263
   90POPE  SM15 1168  16.510   0.907  10.191
   91POPE   HH1 1169  10.112   5.356  12.304
   91POPE   PH2 1170  10.034   5.032  12.228
   91POPE   GL3 1171  10.001   4.986  11.888
   91POPE   E14 1172  10.131   5.187  11.654
   91POPE   E25 1173   9.809   4.690  11.863
   91POPE   S16 1174  10.121   5.288  11.258
   91POPE   S17 1175   9.552   4.635  11.489
   91POPE   SD8 1176  10.104   5.306  10.930
   91POPE   SD9 1177   9.431   4.695  11.152
   91POPE  SD10 1178  10.012   5.434  10.638
   91POPE  SD11 1179   9.472   4.788  10.804
   91POPE  SM12 1180   9.859   5.594  10.358
   91POPE  SM13 1181   9.388   4.777  10.484
   91POPE  SM14 1182   9.760   5.633  10.063
   91POPE  SM15 1183   9.433   4.821  10.386
   92POPE   HH1 1184  16.194   9.689  11.840
   92POPE   PH2 1185  16.431   9.465  11.788
   92POPE   GL3 1186  16.600   9.429  11.506
   92POPE   E14 1187  16.597   9.122  11.382
   92POPE   E25 1188  16.861   9.701  11.490
   92POPE   S16 1189  16.648   8.991  10.991
   92POPE   S17 1190  17.064   9.712  11.194
   92POPE   SD8 1191  16.802   8.850  10.736
   92POPE   SD9 1192  17.216   9.825  10.863
   92POPE  SD10 1193  16.692   8.817  10.443
   92POPE  SD11 1194  17.337   9.851  10.558
   92POPE  SM12 1195  16.441   8.825  10.229
   92POPE  SM13 1196  17.432  10.007  10.289
   92POPE  SM14 1197  16.243   8.602  10.074
   92POPE  SM15 1198  17.446   9.981  10.178
   93POPE   HH1 1199   8.458  14.479  12.118
   93POPE   PH2 1200   8.695  14.382  11.906
   93POPE   GL3 1201   8.755  14.570  11.626
   93POPE   E14 1202   8.879  14.882  11.683
   93POPE   E25 1203   8.831  14.420  11.300
   93POPE   S16 1204   8.757  15.238  11.498
   93POPE   S17 1205   8.801  14.560  10.952
   93POPE   SD8 1206   8.550  15.277  11.241
   93POPE   SD9 1207   8.691  14.669  10.642
   93POPE  SD10 1208   8.521  15.388  10.915
   93POPE  SD11 1209   8.437  14.744  10.399
   93POPE  SM12 1210   8.549  15.388  10.571
   93POPE  SM13 1211   8.328  14.952  10.191
   93POPE  SM14 1212   8.528  15.470  10.234
   93POPE  SM15 1213   8.267  15.001  10.131
   94POPE   HH1 1214   5.558   6.795  11.696
   94POPE   PH2 1215   5.829   6.676  11.537
   94POPE   GL3 1216   5.756   6.640  11.186
   94POPE   E14 1217   5.735   6.941  11.067
   94POPE   E25 1218   5.621   6.337  11.036
   94POPE   S16 1219   5.868   7.227  10.839
   94POPE   S17 1220   5.846   6.200  10.732
   94POPE   SD8 1221   6.201   7.295  10.862
   94POPE   SD9 1222   6.008   6.045  10.473
   94POPE  SD10 1223   6.403   7.398  10.624
   94POPE  SD11 1224   6.247   5.982  10.242
   94POPE  SM12 1225   6.457   7.420  10.280
   94POPE  SM13 1226   6.476   6.038  10.000
   94POPE  SM14 1227   6.586   7.573  10.050
   94POPE  SM15 1228   6.455   6.026   9.912
   95POPE   HH1 1229   6.059   3.296  12.186
   95POPE   PH2 1230   6.345   3.163  12.107
   95POPE   GL3 1231   6.316   3.148  11.765
   95POPE   E14 1232   6.159   2.938  11.598
   95POPE   E25 1233   6.566   3.396  11.656
   95POPE   S16 1234   6.098   2.675  11.292
   95POPE   S17 1235   6.544   3.683  11.385
   95POPE   SD8 1236   6.049   2.510  11.022
   95POPE   SD9 1237   6.486   3.874  11.091
   95POPE  SD10 1238   6.163   2.408  10.744
   95POPE  SD11 1239   6.411   4.098  10.886
   95POPE  SM12 1240   6.214   2.445  10.406
   95POPE  SM13 1241   6.309   4.229  10.560
   95POPE  SM14 1242   6.178   2.335  10.096
   95POPE  SM15 1243   6.276   4.266  10.435
   96POPE   HH1 1244  12.635   2.294  11.885
   96POPE   PH2 1245  12.536   2.620  11.865
   96POPE   GL3 1246  12.507   2.690  11.549
   96POPE   E14 1247  12.481   2.954  11.360
   96POPE   E25 1248  12.472   2.333  11.410
   96POPE   S16 1249  12.566   3.088  10.996
   96POPE   S17 1250  12.134   2.191  11.169
   96POPE   SD8 1251  12.630   3.132  10.657
   96POPE   SD9 1252  11.987   1.989  10.903
   96POPE  SD10 1253  12.519   3.131  10.342
   96POPE  SD11 1254  11.936   1.849  10.599
   96POPE  SM12 1255  12.330   2.970  10.079
   96POPE  SM13 1256  12.052   1.747  10.296
   96POPE  SM14 1257  12.000   2.828  10.062
   96POPE  SM15 1258  12.083   1.763  10.214
   97CL     GL1 1259   1.012  10.482   8.148
   97CL     PH2 1260   1.150  10.540   7.874
   97CL     GL3 1261   1.479  10.505   7.934
   97CL     E14 1262   1.743  10.628   8.088
   97CL     E25 1263   1.470  10.273   8.208
   97CL     S16 1264   2.027  10.670   8.399
   97CL     S17 1265   1.607  10.266   8.592
   97CL     SD8 1266   2.155  10.524   8.699
   97CL     SD9 1267   1.686  10.422   8.865
   97CL    SD10 1268   2.134  10.349   8.998
   97CL    SD11 1269   1.803  10.566   9.135
   97CL    SM12 1270   1.952  10.231   9.274
   97CL    SM13 1271   2.076  10.672   9.315
   97CL    SM14 1272   1.795  10.318   9.570
   97CL    SM15 1273   2.087  10.711   9.377
   97CL    PH22 1274   1.088  10.768   8.208
   97CL    GL32 1275   1.389  10.863   8.121
   97CL    E142 1276   1.507  11.165   8.194
   97CL    E252 1277   1.468  10.690   8.396
   97CL    S162 1278   1.697  11.158   8.557
   97CL    S172 1279   1.329  10.670   8.747
   97CL    SD82 1280   1.614  10.989   8.870
   97CL    SD92 1281   1.303  10.657   9.065
   97CL    SD20 1282   1.519  10.924   9.214
   97CL    SD21 1283   1.259  10.501   9.337
   97CL    SM22 1284   1.428  11.050   9.525
   97CL    SM23 1285   1.113  10.279   9.513
   97CL    SM24 1286   1.262  11.211   9.781
   97CL    SM25 1287   1.076  10.220   9.573
   98CL     GL1 1288   3.805   3.938   7.917
   98CL     PH2 1289   3.570   4.169   7.853
   98CL     GL3 1290   3.425   4.297   8.162
   98CL     E14 1291   3.134   4.468   8.172
   98CL     E25 1292   3.515   4.196   8.497
   98CL     S16 1293   2.988   4.404   8.547
   98CL     S17 1294   3.352   4.237   8.828
   98CL     SD8 1295   2.738   4.378   8.789
   98CL     SD9 1296   3.234   4.444   9.046
   98CL    SD10 1297   2.625   4.315   9.077
   98CL    SD11 1298   3.306   4.421   9.358
   98CL    SM12 1299   2.765   4.142   9.339
   98CL    SM13 1300   3.270   4.627   9.643
   98CL    SM14 1301   2.850   3.975   9.653
   98CL    SM15 1302   3.270   4.730   9.701
   98CL    PH22 1303   3.760   3.819   8.226
   98CL    GL32 1304   3.911   3.550   8.380
   98CL    E142 1305   3.815   3.243   8.329
   98CL    E252 1306   3.922   3.574   8.717
   98CL    S162 1307   3.748   3.110   8.683
   98CL    S172 1308   3.946   3.907   8.945
   98CL    SD82 1309   3.849   2.841   8.884
   98CL    SD92 1310   4.206   4.084   9.080
   98CL    SD20 1311   3.898   2.730   9.160
   98CL    SD21 1312   4.459   4.228   9.181
   98CL    SM22 1313   4.028   2.889   9.426
   98CL    SM23 1314   4.638   4.380   9.404
   98CL    SM24 1315   4.117   3.180   9.588
   98CL    SM25 1316   4.727   4.326   9.465
   99CL     GL1 1317   9.101  14.541   8.354
   99CL     PH2 1318   9.446  14.439   8.309
   99CL     GL3 1319   9.368  14.179   8.507
   99CL     E14 1320   9.540  13.896   8.456
   99CL     E25 1321   9.014  14.263   8.645
   99CL     S16 1322   9.740  13.834   8.748
   99CL     S17 1323   8.888  14.144   9.024
   99CL     SD8 1324   9.941  13.963   8.995
   99CL     SD9 1325   8.894  14.007   9.318
   99CL    SD10 1326   9.831  13.854   9.281
   99CL    SD11 1327   8.756  13.841   9.570
   99CL    SM12 1328   9.695  14.014   9.535
   99CL    SM13 1329   8.789  13.851   9.906
   99CL    SM14 1330   9.541  14.069   9.821
   99CL    SM15 1331   8.798  13.869  10.007
   99CL    PH22 1332   8.924  14.504   8.136
   99CL    GL32 1333   8.885  14.202   8.271
   99CL    E142 1334   8.650  13.986   8.235
   99CL    E252 1335   9.116  13.897   8.361
   99CL    S162 1336   8.539  13.843   8.627
   99CL    S172 1337   9.226  13.839   8.792
   99CL    SD82 1338   8.415  13.985   8.919
   99CL    SD92 1339   9.414  14.018   9.021
   99CL    SD20 1340   8.368  14.012   9.232
   99CL    SD21 1341   9.303  14.227   9.249
   99CL    SM22 1342   8.526  14.199   9.477
   99CL    SM23 1343   9.189  14.286   9.536
   99CL    SM24 1344   8.580  14.250   9.808
   99CL    SM25 1345   9.137  14.363   9.589
  100CL     GL1 1346   7.413  15.021   8.229
  100CL     PH2 1347   7.717  15.080   8.093
  100CL     GL3 1348   7.914  14.977   8.381
  100CL     E14 1349   7.957  14.638   8.335
  100CL     E25 1350   7.701  15.071   8.650
  100CL     S16 1351   7.902  14.394   8.670
  100CL     S17 1352   7.636  15.215   9.020
  100CL     SD8 1353   7.971  14.249   8.957
  100CL     SD9 1354   7.397  15.292   9.262
  100CL    SD10 1355   7.960  14.343   9.264
  100CL    SD11 1356   7.342  15.553   9.478
  100CL    SM12 1357   7.914  14.593   9.491
  100CL    SM13 1358   7.446  15.755   9.713
  100CL    SM14 1359   7.681  14.717   9.686
  100CL    SM15 1360   7.440  15.824   9.816
  100CL    PH22 1361   7.332  15.351   8.238
  100CL    GL32 1362   7.617  15.506   8.318
  100CL    E142 1363   7.525  15.661   8.594
  100CL    E252 1364   7.949  15.561   8.448
  100CL    S162 1365   7.273  15.456   8.816
  100CL    S172 1366   7.997  15.562   8.888
  100CL    SD82 1367   7.004  15.280   8.909
  100CL    SD92 1368   8.157  15.477   9.187
  100CL    SD20 1369   6.884  15.133   9.195
  100CL    SD21 1370   8.285  15.666   9.447
  100CL    SM22 1371   7.007  14.994   9.466
  100CL    SM23 1372   8.301  15.566   9.779
  100CL    SM24 1373   6.958  15.089   9.805
  100CL    SM25 1374   8.285  15.489   9.883
  101CL     GL1 1375  15.904  10.912   8.146
  101CL     PH2 1376  15.623  11.001   8.016
  101CL     GL3 1377  15.424  11.194   8.242
  101CL     E14 1378  15.129  11.051   8.257
  101CL     E25 1379  15.374  11.481   8.459
  101CL     S16 1380  15.191  10.914   8.628
  101CL     S17 1381  15.261  11.625   8.815
  101CL     SD8 1382  15.402  10.888   8.852
  101CL     SD9 1383  15.128  11.651   9.122
  101CL    SD10 1384  15.494  10.770   9.141
  101CL    SD11 1385  15.164  11.701   9.450
  101CL    SM12 1386  15.464  10.739   9.484
  101CL    SM13 1387  15.112  11.573   9.714
  101CL    SM14 1388  15.397  10.740   9.801
  101CL    SM15 1389  15.058  11.537   9.743
  101CL    PH22 1390  16.102  11.132   8.297
  101CL    GL32 1391  16.149  11.062   8.628
  101CL    E142 1392  16.464  10.982   8.702
  101CL    E252 1393  16.029  11.304   8.905
  101CL    S162 1394  16.547  11.002   9.042
  101CL    S172 1395  16.023  11.392   9.303
  101CL    SD82 1396  16.664  10.752   9.215
  101CL    SD92 1397  16.031  11.274   9.613
  101CL    SD20 1398  16.577  10.543   9.456
  101CL    SD21 1399  15.781  11.154   9.727
  101CL    SM22 1400  16.601  10.509   9.792
  101CL    SM23 1401  15.478  11.212   9.851
  101CL    SM24 1402  16.784  10.377  10.035
  101CL    SM25 1403  15.377  11.218   9.870
  102CL     GL1 1404   3.543  10.730   7.766
  102CL     PH2 1405   3.633  10.440   7.949
  102CL     GL3 1406   3.716  10.519   8.255
  102CL     E14 1407   3.619  10.245   8.420
  102CL     E25 1408   4.083  10.460   8.263
  102CL     S16 1409   3.793  10.009   8.714
  102CL     S17 1410   4.202  10.438   8.641
  102CL     SD8 1411   3.921   9.724   8.811
  102CL     SD9 1412   4.117  10.449   8.958
  102CL    SD10 1413   3.889   9.484   9.033
  102CL    SD11 1414   4.121  10.370   9.248
  102CL    SM12 1415   3.767   9.516   9.332
  102CL    SM13 1416   4.150  10.383   9.578
  102CL    SM14 1417   3.544   9.446   9.601
  102CL    SM15 1418   4.194  10.465   9.640
  102CL    PH22 1419   3.319  10.888   7.931
  102CL    GL32 1420   3.401  10.814   8.262
  102CL    E142 1421   3.652  10.780   8.468
  102CL    E252 1422   3.257  10.528   8.397
  102CL    S162 1423   3.724  10.568   8.776
  102CL    S172 1424   3.294  10.454   8.812
  102CL    SD82 1425   3.647  10.343   9.018
  102CL    SD92 1426   3.174  10.515   9.123
  102CL    SD20 1427   3.736  10.309   9.331
  102CL    SD21 1428   2.875  10.625   9.242
  102CL    SM22 1429   3.611  10.271   9.619
  102CL    SM23 1430   2.700  10.861   9.374
  102CL    SM24 1431   3.349  10.324   9.852
  102CL    SM25 1432   2.627  10.850   9.434
  103CL     GL1 1433  13.939  12.275   8.064
  103CL     PH2 1434  13.923  11.983   8.133
  103CL     GL3 1435  13.779  11.961   8.460
  103CL     E14 1436  13.705  11.683   8.612
  103CL     E25 1437  13.893  12.148   8.752
  103CL     S16 1438  13.363  11.561   8.830
  103CL     S17 1439  13.833  12.132   9.133
  103CL     SD8 1440  13.166  11.600   9.093
  103CL     SD9 1441  13.856  12.104   9.456
  103CL    SD10 1442  13.056  11.510   9.400
  103CL    SD11 1443  13.893  12.311   9.738
  103CL    SM12 1444  13.128  11.345   9.681
  103CL    SM13 1445  13.719  12.446  10.006
  103CL    SM14 1446  13.147  11.271   9.997
  103CL    SM15 1447  13.675  12.519  10.060
  103CL    PH22 1448  13.644  12.416   8.041
  103CL    GL32 1449  13.564  12.484   8.380
  103CL    E142 1450  13.777  12.590   8.601
  103CL    E252 1451  13.398  12.205   8.524
  103CL    S162 1452  13.935  12.696   8.974
  103CL    S172 1453  13.350  12.080   8.876
  103CL    SD82 1454  14.083  12.535   9.198
  103CL    SD92 1455  13.356  12.062   9.202
  103CL    SD20 1456  14.248  12.594   9.477
  103CL    SD21 1457  13.427  11.903   9.450
  103CL    SM22 1458  14.378  12.754   9.733
  103CL    SM23 1459  13.577  11.859   9.729
  103CL    SM24 1460  14.414  12.824  10.046
  103CL    SM25 1461  13.599  11.770   9.786
  104CL     GL1 1462   9.578  10.073   7.929
  104CL     PH2 1463   9.528   9.774   8.033
  104CL     GL3 1464   9.847   9.707   8.061
  104CL     E14 1465  10.024   9.966   8.183
  104CL     E25 1466   9.921   9.431   8.308
  104CL     S16 1467   9.920   9.942   8.538
  104CL     S17 1468   9.810   9.384   8.686
  104CL     SD8 1469  10.034   9.807   8.815
  104CL     SD9 1470   9.717   9.125   8.862
  104CL    SD10 1471   9.855   9.884   9.091
  104CL    SD11 1472   9.640   9.012   9.183
  104CL    SM12 1473   9.914   9.984   9.391
  104CL    SM13 1474   9.612   8.946   9.546
  104CL    SM14 1475   9.853  10.109   9.704
  104CL    SM15 1476   9.556   8.929   9.684
  104CL    PH22 1477   9.355  10.271   7.973
  104CL    GL32 1478   9.303  10.568   8.113
  104CL    E142 1479   9.534  10.805   8.062
  104CL    E252 1480   8.969  10.647   8.183
  104CL    S162 1481   9.507  11.050   8.370
  104CL    S172 1482   8.621  10.633   8.392
  104CL    SD82 1483   9.486  11.137   8.694
  104CL    SD92 1484   8.580  10.790   8.698
  104CL    SD20 1485   9.519  11.047   9.011
  104CL    SD21 1486   8.605  10.717   8.994
  104CL    SM22 1487   9.522  10.779   9.239
  104CL    SM23 1488   8.533  10.665   9.294
  104CL    SM24 1489   9.656  10.588   9.518
  104CL    SM25 1490   8.576  10.630   9.386
  105CL     GL1 1491  10.033   2.510   8.138
  105CL     PH2 1492  10.339   2.592   8.161
  105CL     GL3 1493  10.335   2.634   8.503
  105CL     E14 1494  10.217   2.930   8.641
  105CL     E25 1495  10.405   2.414   8.769
  105CL     S16 1496  10.103   2.859   8.992
  105CL     S17 1497  10.277   2.194   9.055
  105CL     SD8 1498  10.104   2.599   9.219
  105CL     SD9 1499  10.376   1.990   9.327
  105CL    SD10 1500   9.959   2.433   9.449
  105CL    SD11 1501  10.401   1.869   9.677
  105CL    SM12 1502  10.105   2.299   9.776
  105CL    SM13 1503  10.408   1.605   9.886
  105CL    SM14 1504   9.928   2.172  10.069
  105CL    SM15 1505  10.409   1.585   9.954
  105CL    PH22 1506  10.062   2.258   8.333
  105CL    GL32 1507   9.718   2.197   8.362
  105CL    E142 1508   9.557   1.894   8.366
  105CL    E252 1509   9.485   2.373   8.573
  105CL    S162 1510   9.552   1.591   8.643
  105CL    S172 1511   9.371   2.348   8.959
  105CL    SD82 1512   9.500   1.376   8.877
  105CL    SD92 1513   9.250   2.438   9.269
  105CL    SD20 1514   9.363   1.340   9.158
  105CL    SD21 1515   9.196   2.391   9.609
  105CL    SM22 1516   9.178   1.460   9.432
  105CL    SM23 1517   9.361   2.374   9.909
  105CL    SM24 1518   9.040   1.756   9.566
  105CL    SM25 1519   9.390   2.413   9.979
  106CL     GL1 1520   0.938   6.461   7.997
  106CL     PH2 1521   1.068   6.195   8.005
  106CL     GL3 1522   1.016   6.043   8.298
  106CL     E14 1523   0.875   5.739   8.342
  106CL     E25 1524   1.038   6.276   8.594
  106CL     S16 1525   0.893   5.509   8.675
  106CL     S17 1526   0.897   6.209   8.968
  106CL     SD8 1527   1.000   5.319   8.936
  106CL     SD9 1528   0.729   6.166   9.251
  106CL    SD10 1529   1.127   5.274   9.227
  106CL    SD11 1530   0.613   5.984   9.485
  106CL    SM12 1531   1.252   5.447   9.497
  106CL    SM13 1532   0.476   5.991   9.783
  106CL    SM14 1533   1.490   5.505   9.739
  106CL    SM15 1534   0.487   5.991   9.851
  106CL    PH22 1535   0.754   6.496   8.258
  106CL    GL32 1536   0.619   6.329   8.551
  106CL    E142 1537   0.556   6.001   8.503
  106CL    E252 1538   0.467   6.500   8.803
  106CL    S162 1539   0.560   5.863   8.859
  106CL    S172 1540   0.619   6.648   9.141
  106CL    SD82 1541   0.576   5.606   9.067
  106CL    SD92 1542   0.770   6.572   9.421
  106CL    SD20 1543   0.573   5.511   9.402
  106CL    SD21 1544   1.016   6.521   9.637
  106CL    SM22 1545   0.612   5.523   9.771
  106CL    SM23 1546   1.191   6.365   9.858
  106CL    SM24 1547   0.745   5.536  10.103
  106CL    SM25 1548   1.236   6.359   9.891
  107CL     GL1 1549   5.535   6.320   7.925
  107CL     PH2 1550   5.816   6.232   7.772
  107CL     GL3 1551   6.080   6.217   8.004
  107CL     E14 1552   6.290   6.022   8.156
  107CL     E25 1553   5.895   6.408   8.272
  107CL     S16 1554   6.088   6.032   8.492
  107CL     S17 1555   5.897   6.551   8.629
  107CL     SD8 1556   6.009   5.899   8.792
  107CL     SD9 1557   5.826   6.760   8.884
  107CL    SD10 1558   6.029   5.734   9.064
  107CL    SD11 1559   5.916   6.844   9.193
  107CL    SM12 1560   5.972   5.754   9.419
  107CL    SM13 1561   5.889   6.771   9.538
  107CL    SM14 1562   6.039   5.837   9.735
  107CL    SM15 1563   5.839   6.767   9.666
  107CL    PH22 1564   5.296   6.262   7.766
  107CL    GL32 1565   5.126   6.490   7.938
  107CL    E142 1566   5.105   6.372   8.256
  107CL    E252 1567   5.345   6.811   7.959
  107CL    S162 1568   5.089   6.344   8.612
  107CL    S172 1569   5.519   6.715   8.303
  107CL    SD82 1570   4.894   6.455   8.863
  107CL    SD92 1571   5.478   6.605   8.594
  107CL    SD20 1572   4.868   6.464   9.167
  107CL    SD21 1573   5.362   6.588   8.938
  107CL    SM22 1574   5.043   6.414   9.460
  107CL    SM23 1575   5.369   6.644   9.243
  107CL    SM24 1576   5.126   6.351   9.775
  107CL    SM25 1577   5.422   6.622   9.325
  108CL     GL1 1578  16.479  12.290   8.232
  108CL     PH2 1579  16.584  12.565   8.093
  108CL     GL3 1580  16.677  12.883   8.236
  108CL     E14 1581  16.558  13.147   8.379
  108CL     E25 1582  16.838  12.810   8.575
  108CL     S16 1583  16.273  13.224   8.638
  108CL     S17 1584  16.810  12.856   8.964
  108CL     SD8 1585  16.093  13.346   8.908
  108CL     SD9 1586  16.591  12.812   9.251
  108CL    SD10 1587  16.082  13.428   9.248
  108CL    SD11 1588  16.656  12.645   9.524
  108CL    SM12 1589  16.256  13.384   9.529
  108CL    SM13 1590  16.729  12.709   9.841
  108CL    SM14 1591  16.177  13.398   9.867
  108CL    SM15 1592  16.725  12.700   9.918
  108CL    PH22 1593  16.616  12.014   8.093
  108CL    GL32 1594  16.867  12.139   8.284
  108CL    E142 1595  17.101  11.934   8.388
  108CL    E252 1596  16.777  12.395   8.521
  108CL    S162 1597  16.980  11.695   8.752
  108CL    S172 1598  16.503  12.388   8.856
  108CL    SD82 1599  16.879  11.441   8.933
  108CL    SD92 1600  16.331  12.390   9.140
  108CL    SD20 1601  16.888  11.365   9.259
  108CL    SD21 1602  16.236  12.291   9.444
  108CL    SM22 1603  16.928  11.503   9.549
  108CL    SM23 1604  16.416  12.239   9.709
  108CL    SM24 1605  17.007  11.480   9.858
  108CL    SM25 1606  16.502  12.268   9.758
  109CL     GL1 1607   7.690   0.212   7.924
  109CL     PH2 1608   7.841  -0.078   7.982
  109CL     GL3 1609   7.758  -0.238   8.266
  109CL     E14 1610   7.921  -0.419   8.505
  109CL     E25 1611   7.470  -0.390   8.424
  109CL     S16 1612   7.883  -0.454   8.857
  109CL     S17 1613   7.374  -0.430   8.809
  109CL     SD8 1614   7.711  -0.494   9.144
  109CL     SD9 1615   7.257  -0.405   9.161
  109CL    SD10 1616   7.686  -0.404   9.451
  109CL    SD11 1617   7.239  -0.348   9.467
  109CL    SM12 1618   7.864  -0.214   9.705
  109CL    SM13 1619   7.432  -0.414   9.759
  109CL    SM14 1620   7.841   0.064   9.920
  109CL    SM15 1621   7.477  -0.477   9.829
  109CL    PH22 1622   7.802   0.536   7.870
  109CL    GL32 1623   7.995   0.564   8.127
  109CL    E142 1624   8.224   0.321   8.220
  109CL    E252 1625   7.900   0.641   8.460
  109CL    S162 1626   8.424   0.281   8.546
  109CL    S172 1627   7.893   1.060   8.551
  109CL    SD82 1628   8.574   0.119   8.788
  109CL    SD92 1629   7.703   1.311   8.701
  109CL    SD20 1630   8.604   0.008   9.111
  109CL    SD21 1631   7.477   1.379   8.943
  109CL    SM22 1632   8.424   0.112   9.373
  109CL    SM23 1633   7.391   1.419   9.249
  109CL    SM24 1634   8.228   0.304   9.565
  109CL    SM25 1635   7.389   1.408   9.339
  110CL     GL1 1636  14.768  12.523   8.313
  110CL     PH2 1637  14.939  12.651   8.539
  110CL     GL3 1638  14.915  12.989   8.581
  110CL     E14 1639  14.867  13.253   8.374
  110CL     E25 1640  15.082  13.048   8.920
  110CL     S16 1641  14.756  13.393   8.778
  110CL     S17 1642  15.031  13.180   9.299
  110CL     SD8 1643  14.783  13.543   9.058
  110CL     SD9 1644  15.178  13.209   9.613
  110CL    SD10 1645  14.655  13.693   9.316
  110CL    SD11 1646  15.240  13.377   9.907
  110CL    SM12 1647  14.648  13.747   9.657
  110CL    SM13 1648  15.214  13.715   9.973
  110CL    SM14 1649  14.623  13.938   9.955
  110CL    SM15 1650  15.186  13.804  10.008
  110CL    PH22 1651  14.604  12.707   8.108
  110CL    GL32 1652  14.497  12.977   8.321
  110CL    E142 1653  14.187  13.088   8.259
  110CL    E252 1654  14.511  13.017   8.674
  110CL    S162 1655  14.027  13.131   8.626
  110CL    S172 1656  14.387  13.085   9.036
  110CL    SD82 1657  13.835  13.083   8.892
  110CL    SD92 1658  14.475  13.133   9.364
  110CL    SD20 1659  13.819  13.142   9.232
  110CL    SD21 1660  14.585  13.213   9.637
  110CL    SM22 1661  13.944  13.024   9.499
  110CL    SM23 1662  14.779  13.356   9.877
  110CL    SM24 1663  13.946  12.858   9.844
  110CL    SM25 1664  14.798  13.396   9.972
  111CL     GL1 1665  14.204  -0.068   8.021
  111CL     PH2 1666  14.475   0.110   8.063
  111CL     GL3 1667  14.746   0.084   8.316
  111CL     E14 1668  15.069   0.058   8.254
  111CL     E25 1669  14.712   0.258   8.631
  111CL     S16 1670  15.269   0.013   8.568
  111CL     S17 1671  14.492   0.208   8.978
  111CL     SD8 1672  15.199  -0.116   8.896
  111CL     SD9 1673  14.299   0.186   9.266
  111CL    SD10 1674  15.162  -0.119   9.219
  111CL    SD11 1675  14.238   0.072   9.601
  111CL    SM12 1676  15.273   0.093   9.460
  111CL    SM13 1677  14.096  -0.085   9.845
  111CL    SM14 1678  15.436   0.180   9.777
  111CL    SM15 1679  14.003  -0.088   9.861
  111CL    PH22 1680  13.957   0.069   7.859
  111CL    GL32 1681  13.929   0.253   8.132
  111CL    E142 1682  14.178   0.442   8.260
  111CL    E252 1683  13.750   0.380   8.391
  111CL    S162 1684  14.283   0.560   8.597
  111CL    S172 1685  13.561   0.219   8.676
  111CL    SD82 1686  14.028   0.664   8.757
  111CL    SD92 1687  13.405   0.278   8.985
  111CL    SD20 1688  13.948   0.858   8.999
  111CL    SD21 1689  13.387   0.278   9.321
  111CL    SM22 1690  13.993   0.784   9.348
  111CL    SM23 1691  13.161   0.166   9.544
  111CL    SM24 1692  14.085   0.571   9.581
  111CL    SM25 1693  13.124   0.090   9.572
  112CL     GL1 1694   2.316  15.413   7.978
  112CL     PH2 1695   2.183  15.614   8.182
  112CL     GL3 1696   2.386  15.690   8.451
  112CL     E14 1697   2.384  15.994   8.595
  112CL     E25 1698   2.450  15.516   8.772
  112CL     S16 1699   2.192  16.132   8.917
  112CL     S17 1700   2.355  15.325   9.139
  112CL     SD8 1701   1.900  16.092   9.096
  112CL     SD9 1702   2.592  15.322   9.411
  112CL    SD10 1703   1.730  16.145   9.361
  112CL    SD11 1704   2.829  15.331   9.620
  112CL    SM12 1705   1.889  16.202   9.675
  112CL    SM13 1706   3.099  15.496   9.621
  112CL    SM14 1707   2.002  16.228   9.975
  112CL    SM15 1708   3.142  15.560   9.623
  112CL    PH22 1709   2.667  15.399   7.917
  112CL    GL32 1710   2.712  15.310   8.244
  112CL    E142 1711   2.999  15.223   8.329
  112CL    E252 1712   2.405  15.152   8.451
  112CL    S162 1713   3.020  15.175   8.700
  112CL    S172 1714   2.509  14.975   8.767
  112CL    SD82 1715   2.928  15.191   9.024
  112CL    SD92 1716   2.509  14.721   9.003
  112CL    SD20 1717   2.804  14.955   9.246
  112CL    SD21 1718   2.389  14.493   9.222
  112CL    SM22 1719   2.638  14.702   9.406
  112CL    SM23 1720   2.139  14.376   9.413
  112CL    SM24 1721   2.532  14.535   9.642
  112CL    SM25 1722   2.079  14.365   9.474
  113CL     GL1 1723   0.519  13.156   8.029
  113CL     PH2 1724   0.594  13.283   8.334
  113CL     GL3 1725   0.665  13.627   8.346
  113CL     E14 1726   0.462  13.833   8.176
  113CL     E25 1727   0.639  13.827   8.631
  113CL     S16 1728   0.063  13.819   8.229
  113CL     S17 1729   0.786  13.960   8.987
  113CL     SD8 1730  -0.162  13.901   8.449
  113CL     SD9 1731   1.130  14.084   8.987
  113CL    SD10 1732  -0.216  13.935   8.767
  113CL    SD11 1733   1.348  14.041   9.227
  113CL    SM12 1734  -0.145  14.129   9.041
  113CL    SM13 1735   1.545  13.956   9.503
  113CL    SM14 1736  -0.062  14.244   9.325
  113CL    SM15 1737   1.543  13.949   9.600
  113CL    PH22 1738   0.296  12.930   7.980
  113CL    GL32 1739   0.215  12.810   8.303
  113CL    E142 1740  -0.040  12.636   8.394
  113CL    E252 1741   0.458  12.894   8.584
  113CL    S162 1742  -0.204  12.698   8.788
  113CL    S172 1743   0.532  13.064   8.931
  113CL    SD82 1744  -0.228  12.571   9.125
  113CL    SD92 1745   0.601  13.393   9.002
  113CL    SD20 1746  -0.042  12.529   9.376
  113CL    SD21 1747   0.652  13.638   9.199
  113CL    SM22 1748   0.195  12.518   9.630
  113CL    SM23 1749   0.860  13.743   9.466
  113CL    SM24 1750   0.332  12.469   9.945
  113CL    SM25 1751   0.951  13.745   9.545
  114POPG   GL1 1752   5.982   0.541   7.719
  114POPG   PH2 1753   6.149   0.858   7.694
  114POPG   GL3 1754   6.283   0.864   8.011
  114POPG   E14 1755   6.591   0.814   8.121
  114POPG   E25 1756   6.056   0.777   8.286
  114POPG   S16 1757   6.634   0.885   8.500
  114POPG   S17 1758   6.151   0.774   8.674
  114POPG   SD8 1759   6.930   0.959   8.682
  114POPG   SD9 1760   6.275   0.517   8.886
  114POPG  SD10 1761   7.166   0.871   8.896
  114POPG  SD11 1762   6.258   0.377   9.213
  114POPG  SM12 1763   7.175   0.847   9.213
  114POPG  SM13 1764   6.356   0.544   9.497
  114POPG  SM14 1765   6.996   0.784   9.468
  114POPG  SM15 1766   6.399   0.555   9.555
  115POPG   GL1 1767   1.197  16.972   7.749
  115POPG   PH2 1768   1.225  17.209   7.983
  115POPG   GL3 1769   1.404  17.188   8.265
  115POPG   E14 1770   1.710  17.116   8.322
  115POPG   E25 1771   1.275  17.379   8.539
  115POPG   S16 1772   1.954  16.977   8.588
  115POPG   S17 1773   1.175  17.428   8.952
  115POPG   SD8 1774   2.239  16.858   8.739
  115POPG   SD9 1775   1.026  17.452   9.288
  115POPG  SD10 1776   2.276  16.730   9.054
  115POPG  SD11 1777   0.977  17.396   9.620
  115POPG  SM12 1778   2.224  16.644   9.376
  115POPG  SM13 1779   0.854  17.133   9.791
  115POPG  SM14 1780   2.062  16.714   9.693
  115POPG  SM15 1781   0.851  17.067   9.858
  116POPG   GL1 1782   5.977   3.111   7.884
  116POPG   PH2 1783   5.773   3.353   7.859
  116POPG   GL3 1784   5.514   3.402   8.068
  116POPG   E14 1785   5.289   3.195   8.188
  116POPG   E25 1786   5.724   3.528   8.352
  116POPG   S16 1787   5.278   3.109   8.546
  116POPG   S17 1788   5.642   3.615   8.720
  116POPG   SD8 1789   5.138   2.998   8.880
  116POPG   SD9 1790   5.579   3.816   8.973
  116POPG  SD10 1791   4.875   2.909   9.037
  116POPG  SD11 1792   5.514   3.826   9.303
  116POPG  SM12 1793   4.663   2.913   9.313
  116POPG  SM13 1794   5.418   3.790   9.612
  116POPG  SM14 1795   4.559   2.937   9.634
  116POPG  SM15 1796   5.405   3.710   9.693
  117POPG   GL1 1797   9.175   9.442   8.172
  117POPG   PH2 1798   8.919   9.509   7.938
  117POPG   GL3 1799   8.699   9.242   7.969
  117POPG   E14 1800   8.889   9.021   8.105
  117POPG   E25 1801   8.369   9.288   8.145
  117POPG   S16 1802   8.737   8.864   8.445
  117POPG   S17 1803   8.378   9.352   8.534
  117POPG   SD8 1804   8.519   8.752   8.694
  117POPG   SD9 1805   8.196   9.349   8.798
  117POPG  SD10 1806   8.337   8.830   8.922
  117POPG  SD11 1807   8.282   9.410   9.103
  117POPG  SM12 1808   8.245   8.990   9.198
  117POPG  SM13 1809   8.199   9.480   9.429
  117POPG  SM14 1810   8.034   9.134   9.429
  117POPG  SM15 1811   8.137   9.519   9.472
  118POPG   GL1 1812  12.560  11.052   8.267
  118POPG   PH2 1813  12.298  10.934   8.228
  118POPG   GL3 1814  12.122  10.912   8.536
  118POPG   E14 1815  11.983  11.165   8.679
  118POPG   E25 1816  12.125  10.623   8.738
  118POPG   S16 1817  11.789  11.261   8.983
  118POPG   S17 1818  11.988  10.364   9.045
  118POPG   SD8 1819  11.678  11.456   9.230
  118POPG   SD9 1820  11.848  10.275   9.307
  118POPG  SD10 1821  11.622  11.475   9.545
  118POPG  SD11 1822  11.768  10.189   9.653
  118POPG  SM12 1823  11.368  11.327   9.728
  118POPG  SM13 1824  11.704  10.201   9.976
  118POPG  SM14 1825  11.214  11.261  10.017
  118POPG  SM15 1826  11.698  10.168  10.031
  119POPG   GL1 1827   9.205   6.121   7.869
  119POPG   PH2 1828   9.199   6.287   8.136
  119POPG   GL3 1829   9.004   6.292   8.417
  119POPG   E14 1830   8.682   6.329   8.400
  119POPG   E25 1831   9.051   6.409   8.755
  119POPG   S16 1832   8.398   6.540   8.618
  119POPG   S17 1833   8.883   6.593   9.061
  119POPG   SD8 1834   8.310   6.713   8.927
  119POPG   SD9 1835   8.841   6.879   9.217
  119POPG  SD10 1836   8.221   6.685   9.231
  119POPG  SD11 1837   8.753   7.077   9.465
  119POPG  SM12 1838   8.351   6.768   9.552
  119POPG  SM13 1839   8.774   7.186   9.785
  119POPG  SM14 1840   8.363   6.842   9.889
  119POPG  SM15 1841   8.805   7.251   9.849
  120POPG   GL1 1842  15.588   9.993   8.101
  120POPG   PH2 1843  15.585   9.699   8.189
  120POPG   GL3 1844  15.811   9.712   8.441
  120POPG   E14 1845  16.098   9.864   8.498
  120POPG   E25 1846  15.766   9.588   8.777
  120POPG   S16 1847  16.313   9.922   8.870
  120POPG   S17 1848  15.713   9.359   9.085
  120POPG   SD8 1849  16.635   9.821   8.977
  120POPG   SD9 1850  15.578   9.368   9.378
  120POPG  SD10 1851  16.810   9.640   9.167
  120POPG  SD11 1852  15.497   9.533   9.640
  120POPG  SM12 1853  16.741   9.496   9.499
  120POPG  SM13 1854  15.438   9.705   9.951
  120POPG  SM14 1855  16.863   9.255   9.745
  120POPG  SM15 1856  15.402   9.790  10.014
  121POPG   GL1 1857  15.040  12.272   8.526
  121POPG   PH2 1858  15.331  12.146   8.490
  121POPG   GL3 1859  15.464  12.244   8.800
  121POPG   E14 1860  15.655  12.048   8.970
  121POPG   E25 1861  15.211  12.239   9.075
  121POPG   S16 1862  15.680  12.084   9.347
  121POPG   S17 1863  15.263  12.146   9.521
  121POPG   SD8 1864  15.777  12.025   9.639
  121POPG   SD9 1865  15.177  12.027   9.821
  121POPG  SD10 1866  15.907  12.058   9.922
  121POPG  SD11 1867  15.004  11.910  10.058
  121POPG  SM12 1868  16.081  12.304  10.033
  121POPG  SM13 1869  14.741  11.712  10.096
  121POPG  SM14 1870  16.396  12.425  10.174
  121POPG  SM15 1871  14.733  11.645  10.053
  122POPG   GL1 1872  12.772  11.727   8.230
  122POPG   PH2 1873  12.594  11.463   8.193
  122POPG   GL3 1874  12.306  11.381   8.375
  122POPG   E14 1875  12.076  11.600   8.436
  122POPG   E25 1876  12.457  11.358   8.683
  122POPG   S16 1877  11.986  11.692   8.809
  122POPG   S17 1878  12.329  11.328   9.071
  122POPG   SD8 1879  11.748  11.886   8.877
  122POPG   SD9 1880  12.116  11.143   9.261
  122POPG  SD10 1881  11.674  11.999   9.210
  122POPG  SD11 1882  11.966  11.052   9.522
  122POPG  SM12 1883  11.759  12.093   9.538
  122POPG  SM13 1884  11.888  11.165   9.835
  122POPG  SM14 1885  11.901  11.914   9.789
  122POPG  SM15 1886  11.890  11.168   9.911
  123POPG   GL1 1887   1.228  16.586   8.070
  123POPG   PH2 1888   1.147  16.302   8.112
  123POPG   GL3 1889   1.233  16.192   8.406
  123POPG   E14 1890   1.394  15.886   8.374
  123POPG   E25 1891   1.192  16.394   8.690
  123POPG   S16 1892   1.411  15.651   8.685
  123POPG   S17 1893   1.285  16.501   9.025
  123POPG   SD8 1894   1.514  15.503   8.969
  123POPG   SD9 1895   1.365  16.428   9.356
  123POPG  SD10 1896   1.540  15.483   9.316
  123POPG  SD11 1897   1.514  16.463   9.642
  123POPG  SM12 1898   1.636  15.638   9.578
  123POPG  SM13 1899   1.571  16.508   9.934
  123POPG  SM14 1900   1.604  15.893   9.835
  123POPG  SM15 1901   1.533  16.476  10.018
  124POPG   GL1 1902  12.135  12.644   8.616
  124POPG   PH2 1903  12.297  12.935   8.549
  124POPG   GL3 1904  12.036  13.147   8.585
  124POPG   E14 1905  12.042  13.451   8.432
  124POPG   E25 1906  11.862  13.180   8.897
  124POPG   S16 1907  12.023  13.696   8.722
  124POPG   S17 1908  11.861  13.056   9.264
  124POPG   SD8 1909  12.031  13.783   9.053
  124POPG   SD9 1910  12.036  12.879   9.509
  124POPG  SD10 1911  12.076  13.822   9.361
  124POPG  SD11 1912  12.281  12.921   9.740
  124POPG  SM12 1913  12.292  13.858   9.648
  124POPG  SM13 1914  12.553  12.980   9.924
  124POPG  SM14 1915  12.171  13.931   9.924
  124POPG  SM15 1916  12.599  12.976   9.984
  125POPG   GL1 1917   8.182   9.677   7.709
  125POPG   PH2 1918   8.349   9.945   7.670
  125POPG   GL3 1919   8.340  10.090   7.988
  125POPG   E14 1920   8.086  10.289   8.058
  125POPG   E25 1921   8.304   9.797   8.200
  125POPG   S16 1922   8.116  10.632   8.238
  125POPG   S17 1923   8.008   9.566   8.256
  125POPG   SD8 1924   8.187  10.813   8.521
  125POPG   SD9 1925   7.789   9.439   8.438
  125POPG  SD10 1926   7.994  10.834   8.769
  125POPG  SD11 1927   7.658   9.423   8.709
  125POPG  SM12 1928   7.742  10.728   8.975
  125POPG  SM13 1929   7.741   9.403   9.019
  125POPG  SM14 1930   7.794  10.753   9.311
  125POPG  SM15 1931   7.792   9.393   9.053
  126POPG   GL1 1932   9.176  16.017   8.093
  126POPG   PH2 1933   8.907  15.899   8.212
  126POPG   GL3 1934   8.726  16.166   8.323
  126POPG   E14 1935   8.880  16.462   8.319
  126POPG   E25 1936   8.842  16.008   8.659
  126POPG   S16 1937   8.888  16.668   8.619
  126POPG   S17 1938   8.831  16.320   8.965
  126POPG   SD8 1939   8.838  16.906   8.826
  126POPG   SD9 1940   8.872  16.534   9.234
  126POPG  SD10 1941   8.828  17.016   9.136
  126POPG  SD11 1942   8.982  16.687   9.524
  126POPG  SM12 1943   8.686  17.113   9.446
  126POPG  SM13 1944   9.215  16.838   9.694
  126POPG  SM14 1945   8.769  17.177   9.771
  126POPG  SM15 1946   9.251  16.847   9.764
  127POPG   GL1 1947  11.442  17.572   8.026
  127POPG   PH2 1948  11.207  17.781   8.108
  127POPG   GL3 1949  10.963  17.587   8.278
  127POPG   E14 1950  10.691  17.712   8.373
  127POPG   E25 1951  11.070  17.451   8.598
  127POPG   S16 1952  10.688  17.977   8.727
  127POPG   S17 1953  10.855  17.202   8.884
  127POPG   SD8 1954  10.841  18.084   9.018
  127POPG   SD9 1955  10.689  17.132   9.196
  127POPG  SD10 1956  10.961  18.028   9.312
  127POPG  SD11 1957  10.685  17.144   9.534
  127POPG  SM12 1958  10.915  17.916   9.595
  127POPG  SM13 1959  10.533  17.104   9.826
  127POPG  SM14 1960  10.925  17.943   9.917
  127POPG  SM15 1961  10.521  17.061   9.873
  128POPG   GL1 1962   4.453   8.100   7.849
  128POPG   PH2 1963   4.289   7.829   7.749
  128POPG   GL3 1964   4.207   7.751   8.066
  128POPG   E14 1965   4.033   7.494   8.142
  128POPG   E25 1966   4.456   7.980   8.239
  128POPG   S16 1967   3.729   7.377   8.311
  128POPG   S17 1968   4.515   8.256   8.559
  128POPG   SD8 1969   3.575   7.328   8.608
  128POPG   SD9 1970   4.602   8.361   8.895
  128POPG  SD10 1971   3.614   7.320   8.931
  128POPG  SD11 1972   4.428   8.531   9.130
  128POPG  SM12 1973   3.722   7.426   9.228
  128POPG  SM13 1974   4.410   8.633   9.479
  128POPG  SM14 1975   3.576   7.568   9.501
  128POPG  SM15 1976   4.452   8.648   9.555
  129POPG   GL1 1977   6.381   7.438   7.540
  129POPG   PH2 1978   6.456   7.234   7.774
  129POPG   GL3 1979   6.288   7.249   8.117
  129POPG   E14 1980   6.529   7.102   8.278
  129POPG   E25 1981   6.320   7.484   8.370
  129POPG   S16 1982   6.641   7.286   8.652
  129POPG   S17 1983   6.063   7.516   8.703
  129POPG   SD8 1984   6.812   7.320   8.951
  129POPG   SD9 1985   5.873   7.682   8.957
  129POPG  SD10 1986   6.824   7.270   9.265
  129POPG  SD11 1987   5.748   7.779   9.239
  129POPG  SM12 1988   6.875   7.035   9.517
  129POPG  SM13 1989   5.617   7.773   9.544
  129POPG  SM14 1990   6.837   7.045   9.886
  129POPG  SM15 1991   5.624   7.829   9.627
  130POPG   GL1 1992   3.074   4.524   7.710
  130POPG   PH2 1993   3.049   4.836   7.752
  130POPG   GL3 1994   3.105   4.879   8.077
  130POPG   E14 1995   2.880   4.842   8.286
  130POPG   E25 1996   3.421   4.721   8.226
  130POPG   S16 1997   3.026   4.938   8.675
  130POPG   S17 1998   3.689   4.768   8.538
  130POPG   SD8 1999   3.259   5.034   8.884
  130POPG   SD9 2000   3.759   4.748   8.877
  130POPG  SD10 2001   3.435   5.123   9.171
  130POPG  SD11 2002   3.755   4.672   9.205
  130POPG  SM12 2003   3.556   4.956   9.482
  130POPG  SM13 2004   3.714   4.531   9.504
  130POPG  SM14 2005   3.741   5.062   9.766
  130POPG  SM15 2006   3.742   4.520   9.593
  131POPG   GL1 2007  14.076   7.315   8.027
  131POPG   PH2 2008  13.777   7.277   7.906
  131POPG   GL3 2009  13.821   7.055   8.197
  131POPG   E14 2010  13.654   6.776   8.255
  131POPG   E25 2011  13.855   7.215   8.501
  131POPG   S16 2012  13.602   6.535   8.552
  131POPG   S17 2013  13.627   7.261   8.878
  131POPG   SD8 2014  13.702   6.382   8.805
  131POPG   SD9 2015  13.496   7.332   9.180
  131POPG  SD10 2016  13.895   6.513   9.029
  131POPG  SD11 2017  13.359   7.212   9.495
  131POPG  SM12 2018  14.123   6.685   9.245
  131POPG  SM13 2019  13.421   7.102   9.848
  131POPG  SM14 2020  14.222   6.919   9.465
  131POPG  SM15 2021  13.461   7.110   9.936
  132POPG   GL1 2022  15.740  11.811   8.232
  132POPG   PH2 2023  15.724  11.491   8.075
  132POPG   GL3 2024  15.755  11.435   8.441
  132POPG   E14 2025  15.981  11.636   8.525
  132POPG   E25 2026  15.643  11.137   8.658
  132POPG   S16 2027  16.003  11.843   8.864
  132POPG   S17 2028  15.618  11.315   9.054
  132POPG   SD8 2029  16.156  11.916   9.138
  132POPG   SD9 2030  15.557  11.484   9.327
  132POPG  SD10 2031  16.227  11.887   9.478
  132POPG  SD11 2032  15.619  11.596   9.632
  132POPG  SM12 2033  16.163  11.745   9.769
  132POPG  SM13 2034  15.518  11.708   9.934
  132POPG  SM14 2035  15.962  11.690   9.979
  132POPG  SM15 2036  15.494  11.790   9.998
  133POPG   GL1 2037  13.107   6.342   8.030
  133POPG   PH2 2038  12.866   6.527   7.948
  133POPG   GL3 2039  12.808   6.757   8.197
  133POPG   E14 2040  13.090   6.860   8.329
  133POPG   E25 2041  12.649   6.626   8.525
  133POPG   S16 2042  13.329   6.891   8.622
  133POPG   S17 2043  12.822   6.724   8.858
  133POPG   SD8 2044  13.507   6.841   8.920
  133POPG   SD9 2045  13.024   6.744   9.137
  133POPG  SD10 2046  13.637   6.882   9.219
  133POPG  SD11 2047  13.128   6.684   9.429
  133POPG  SM12 2048  13.559   6.705   9.476
  133POPG  SM13 2049  13.056   6.831   9.721
  133POPG  SM14 2050  13.653   6.636   9.799
  133POPG  SM15 2051  12.980   6.903   9.792
  134POPG   GL1 2052  13.088   3.904   7.780
  134POPG   PH2 2053  13.360   3.840   7.937
  134POPG   GL3 2054  13.401   3.685   8.227
  134POPG   E14 2055  13.212   3.445   8.407
  134POPG   E25 2056  13.476   3.884   8.531
  134POPG   S16 2057  13.265   3.369   8.807
  134POPG   S17 2058  13.393   3.939   8.879
  134POPG   SD8 2059  13.150   3.122   9.009
  134POPG   SD9 2060  13.311   3.803   9.124
  134POPG  SD10 2061  12.944   3.064   9.270
  134POPG  SD11 2062  13.305   3.515   9.281
  134POPG  SM12 2063  12.717   3.115   9.554
  134POPG  SM13 2064  13.282   3.298   9.516
  134POPG  SM14 2065  12.637   3.170   9.864
  134POPG  SM15 2066  13.308   3.217   9.534
  135POPE   HH1 2067   9.935  13.051   8.080
  135POPE   PH2 2068  10.249  13.024   8.147
  135POPE   GL3 2069  10.303  13.198   8.450
  135POPE   E14 2070  10.501  13.454   8.483
  135POPE   E25 2071  10.116  13.023   8.692
  135POPE   S16 2072  10.585  13.771   8.700
  135POPE   S17 2073   9.953  13.069   9.072
  135POPE   SD8 2074  10.525  13.991   8.959
  135POPE   SD9 2075   9.882  13.261   9.310
  135POPE  SD10 2076  10.665  14.033   9.244
  135POPE  SD11 2077   9.933  13.399   9.608
  135POPE  SM12 2078  10.891  14.069   9.492
  135POPE  SM13 2079   9.935  13.686   9.726
  135POPE  SM14 2080  11.104  13.910   9.705
  135POPE  SM15 2081   9.940  13.763   9.757
  136POPE   HH1 2082  13.055   4.595   7.792
  136POPE   PH2 2083  12.950   4.825   7.983
  136POPE   GL3 2084  12.957   4.806   8.323
  136POPE   E14 2085  12.820   4.519   8.442
  136POPE   E25 2086  12.998   5.081   8.578
  136POPE   S16 2087  12.701   4.333   8.759
  136POPE   S17 2088  12.847   5.413   8.760
  136POPE   SD8 2089  12.629   4.507   9.043
  136POPE   SD9 2090  12.749   5.416   9.097
  136POPE  SD10 2091  12.780   4.600   9.334
  136POPE  SD11 2092  12.862   5.388   9.390
  136POPE  SM12 2093  12.977   4.545   9.617
  136POPE  SM13 2094  12.922   5.499   9.705
  136POPE  SM14 2095  12.962   4.372   9.894
  136POPE  SM15 2096  12.880   5.563   9.772
  137POPE   HH1 2097  11.265   3.086   7.897
  137POPE   PH2 2098  11.158   2.819   8.059
  137POPE   GL3 2099  11.068   2.968   8.360
  137POPE   E14 2100  10.808   2.858   8.538
  137POPE   E25 2101  11.320   2.978   8.609
  137POPE   S16 2102  10.721   2.694   8.939
  137POPE   S17 2103  11.213   2.987   8.954
  137POPE   SD8 2104  10.694   2.667   9.264
  137POPE   SD9 2105  11.010   2.999   9.256
  137POPE  SD10 2106  10.445   2.669   9.499
  137POPE  SD11 2107  10.845   3.027   9.546
  137POPE  SM12 2108  10.187   2.841   9.613
  137POPE  SM13 2109  10.814   3.023   9.872
  137POPE  SM14 2110  10.103   3.019   9.927
  137POPE  SM15 2111  10.787   3.013   9.947
  138POPE   HH1 2112   2.432  16.176   7.985
  138POPE   PH2 2113   2.727  16.050   8.107
  138POPE   GL3 2114   2.929  16.232   8.321
  138POPE   E14 2115   2.870  16.550   8.288
  138POPE   E25 2116   3.145  16.185   8.590
  138POPE   S16 2117   2.636  16.808   8.513
  138POPE   S17 2118   3.258  16.221   8.972
  138POPE   SD8 2119   2.669  17.028   8.733
  138POPE   SD9 2120   3.555  16.259   9.114
  138POPE  SD10 2121   2.666  17.051   9.039
  138POPE  SD11 2122   3.736  16.338   9.382
  138POPE  SM12 2123   2.585  16.939   9.333
  138POPE  SM13 2124   3.862  16.190   9.659
  138POPE  SM14 2125   2.529  16.955   9.649
  138POPE  SM15 2126   3.928  16.132   9.688
  139POPE   HH1 2127   0.769  -0.056   8.504
  139POPE   PH2 2128   0.644   0.057   8.229
  139POPE   GL3 2129   0.344   0.171   8.357
  139POPE   E14 2130   0.042   0.229   8.234
  139POPE   E25 2131   0.444   0.373   8.642
  139POPE   S16 2132  -0.279   0.328   8.437
  139POPE   S17 2133   0.516   0.140   8.967
  139POPE   SD8 2134  -0.354   0.629   8.586
  139POPE   SD9 2135   0.410  -0.059   9.203
  139POPE  SD10 2136  -0.291   0.854   8.815
  139POPE  SD11 2137   0.340  -0.180   9.527
  139POPE  SM12 2138  -0.462   0.916   9.082
  139POPE  SM13 2139   0.259  -0.108   9.846
  139POPE  SM14 2140  -0.478   1.030   9.429
  139POPE  SM15 2141   0.304  -0.044   9.941
  140POPE   HH1 2142  10.377  10.834   8.093
  140POPE   PH2 2143  10.433  11.144   8.152
  140POPE   GL3 2144  10.567  11.152   8.446
  140POPE   E14 2145  10.819  10.955   8.535
  140POPE   E25 2146  10.321  11.245   8.735
  140POPE   S16 2147  10.959  10.747   8.872
  140POPE   S17 2148  10.040  11.098   8.978
  140POPE   SD8 2149  11.046  10.727   9.158
  140POPE   SD9 2150   9.921  11.018   9.281
  140POPE  SD10 2151  11.031  10.807   9.491
  140POPE  SD11 2152  10.022  11.117   9.589
  140POPE  SM12 2153  11.130  10.914   9.773
  140POPE  SM13 2154   9.954  11.217   9.910
  140POPE  SM14 2155  11.179  10.831  10.102
  140POPE  SM15 2156   9.993  11.268   9.974
  141POPE   HH1 2157   7.568  10.018   7.551
  141POPE   PH2 2158   7.698   9.739   7.705
  141POPE   GL3 2159   7.630   9.800   8.047
  141POPE   E14 2160   7.770  10.030   8.220
  141POPE   E25 2161   7.419   9.707   8.322
  141POPE   S16 2162   7.892  10.023   8.573
  141POPE   S17 2163   7.397   9.768   8.701
  141POPE   SD8 2164   7.867   9.865   8.806
  141POPE   SD9 2165   7.325   9.635   8.994
  141POPE  SD10 2166   8.009   9.801   9.096
  141POPE  SD11 2167   7.322   9.389   9.219
  141POPE  SM12 2168   8.104   9.929   9.378
  141POPE  SM13 2169   7.551   9.305   9.474
  141POPE  SM14 2170   8.362  10.059   9.576
  141POPE  SM15 2171   7.569   9.281   9.557
  142POPE   HH1 2172  16.274  14.076   8.116
  142POPE   PH2 2173  16.458  13.816   8.131
  142POPE   GL3 2174  16.588  13.847   8.431
  142POPE   E14 2175  16.889  14.039   8.487
  142POPE   E25 2176  16.557  13.551   8.601
  142POPE   S16 2177  16.896  14.350   8.743
  142POPE   S17 2178  16.511  13.402   8.960
  142POPE   SD8 2179  17.038  14.614   8.778
  142POPE   SD9 2180  16.690  13.294   9.212
  142POPE  SD10 2181  17.154  14.775   9.070
  142POPE  SD11 2182  16.791  13.347   9.539
  142POPE  SM12 2183  17.071  14.630   9.377
  142POPE  SM13 2184  16.706  13.312   9.887
  142POPE  SM14 2185  17.019  14.515   9.703
  142POPE  SM15 2186  16.732  13.295   9.967
  143POPE   HH1 2187   0.170  16.625   7.893
  143POPE   PH2 2188   0.427  16.618   8.082
  143POPE   GL3 2189   0.253  16.542   8.381
  143POPE   E14 2190   0.099  16.290   8.518
  143POPE   E25 2191   0.314  16.727   8.666
  143POPE   S16 2192   0.201  16.213   8.953
  143POPE   S17 2193   0.285  16.816   9.069
  143POPE   SD8 2194   0.124  16.322   9.247
  143POPE   SD9 2195   0.085  16.854   9.352
  143POPE  SD10 2196  -0.073  16.257   9.539
  143POPE  SD11 2197  -0.045  16.786   9.656
  143POPE  SM12 2198  -0.298  16.142   9.747
  143POPE  SM13 2199  -0.108  16.584   9.927
  143POPE  SM14 2200  -0.605  16.157   9.926
  143POPE  SM15 2201  -0.140  16.490   9.985
  144POPE   HH1 2202  15.156  16.885   7.861
  144POPE   PH2 2203  14.869  16.879   8.012
  144POPE   GL3 2204  14.964  16.927   8.336
  144POPE   E14 2205  14.753  17.185   8.407
  144POPE   E25 2206  15.302  16.841   8.501
  144POPE   S16 2207  14.642  17.269   8.824
  144POPE   S17 2208  15.562  16.790   8.858
  144POPE   SD8 2209  14.582  17.368   9.114
  144POPE   SD9 2210  15.655  16.720   9.167
  144POPE  SD10 2211  14.621  17.283   9.425
  144POPE  SD11 2212  15.624  16.886   9.460
  144POPE  SM12 2213  14.623  17.081   9.686
  144POPE  SM13 2214  15.708  16.738   9.787
  144POPE  SM14 2215  14.602  17.074  10.041
  144POPE  SM15 2216  15.688  16.672   9.869
  145POPE   HH1 2217   4.776  14.612   8.178
  145POPE   PH2 2218   5.048  14.448   8.052
  145POPE   GL3 2219   5.266  14.456   8.279
  145POPE   E14 2220   5.579  14.556   8.319
  145POPE   E25 2221   5.017  14.545   8.527
  145POPE   S16 2222   5.829  14.544   8.648
  145POPE   S17 2223   4.931  14.610   8.926
  145POPE   SD8 2224   5.927  14.463   8.978
  145POPE   SD9 2225   4.841  14.832   9.170
  145POPE  SD10 2226   5.968  14.444   9.310
  145POPE  SD11 2227   5.024  15.006   9.380
  145POPE  SM12 2228   5.872  14.513   9.611
  145POPE  SM13 2229   5.252  14.949   9.618
  145POPE  SM14 2230   5.837  14.624   9.923
  145POPE  SM15 2231   5.298  14.894   9.714
  146POPE   HH1 2232   7.167  16.986   8.104
  146POPE   PH2 2233   7.493  16.945   8.106
  146POPE   GL3 2234   7.588  16.782   8.387
  146POPE   E14 2235   7.407  16.514   8.473
  146POPE   E25 2236   7.668  17.045   8.604
  146POPE   S16 2237   7.592  16.453   8.815
  146POPE   S17 2238   7.668  17.219   8.986
  146POPE   SD8 2239   7.795  16.687   8.918
  146POPE   SD9 2240   7.755  17.181   9.282
  146POPE  SD10 2241   7.872  16.767   9.229
  146POPE  SD11 2242   7.910  17.293   9.571
  146POPE  SM12 2243   7.955  16.724   9.529
  146POPE  SM13 2244   7.977  17.331   9.882
  146POPE  SM14 2245   7.963  16.482   9.782
  146POPE  SM15 2246   7.955  17.306   9.982
  147POPE   HH1 2247  14.804  16.029   8.205
  147POPE   PH2 2248  14.545  15.811   8.175
  147POPE   GL3 2249  14.466  15.694   8.483
  147POPE   E14 2250  14.276  15.432   8.555
  147POPE   E25 2251  14.702  15.841   8.744
  147POPE   S16 2252  14.190  15.336   8.951
  147POPE   S17 2253  14.870  15.718   9.102
  147POPE   SD8 2254  14.178  15.049   9.148
  147POPE   SD9 2255  14.817  15.671   9.433
  147POPE  SD10 2256  14.080  15.100   9.463
  147POPE  SD11 2257  14.865  15.584   9.751
  147POPE  SM12 2258  14.035  15.231   9.760
  147POPE  SM13 2259  14.831  15.576  10.105
  147POPE  SM14 2260  14.192  15.503   9.926
  147POPE  SM15 2261  14.846  15.508  10.159
  148POPE   HH1 2262  12.149   1.095   8.126
  148POPE   PH2 2263  12.049   1.425   8.129
  148POPE   GL3 2264  11.894   1.494   8.430
  148POPE   E14 2265  11.960   1.383   8.744
  148POPE   E25 2266  11.838   1.796   8.587
  148POPE   S16 2267  11.924   1.409   9.137
  148POPE   S17 2268  11.569   1.799   8.914
  148POPE   SD8 2269  11.837   1.461   9.423
  148POPE   SD9 2270  11.483   2.089   9.090
  148POPE  SD10 2271  11.865   1.532   9.739
  148POPE  SD11 2272  11.465   2.252   9.403
  148POPE  SM12 2273  12.156   1.355   9.911
  148POPE  SM13 2274  11.420   2.332   9.738
  148POPE  SM14 2275  12.281   1.334  10.224
  148POPE  SM15 2276  11.406   2.293   9.831
  149POPE   HH1 2277  -0.170   6.342   7.916
  149POPE   PH2 2278  -0.040   6.049   7.921
  149POPE   GL3 2279   0.102   5.953   8.224
  149POPE   E14 2280  -0.056   5.755   8.434
  149POPE   E25 2281   0.191   6.149   8.513
  149POPE   S16 2282   0.040   5.820   8.769
  149POPE   S17 2283   0.156   6.250   8.943
  149POPE   SD8 2284   0.174   5.864   9.071
  149POPE   SD9 2285   0.282   6.388   9.179
  149POPE  SD10 2286   0.185   5.873   9.379
  149POPE  SD11 2287   0.378   6.406   9.492
  149POPE  SM12 2288  -0.013   5.748   9.642
  149POPE  SM13 2289   0.453   6.532   9.780
  149POPE  SM14 2290  -0.048   5.766   9.981
  149POPE  SM15 2291   0.517   6.478   9.856
  150POPE   HH1 2292  16.223  10.273   8.468
  150POPE   PH2 2293  16.028  10.424   8.248
  150POPE   GL3 2294  15.696  10.439   8.373
  150POPE   E14 2295  15.637  10.749   8.507
  150POPE   E25 2296  15.798  10.308   8.692
  150POPE   S16 2297  15.851  10.770   8.838
  150POPE   S17 2298  15.957  10.082   8.979
  150POPE   SD8 2299  15.940  10.904   9.119
  150POPE   SD9 2300  15.906   9.828   9.176
  150POPE  SD10 2301  16.039  10.877   9.404
  150POPE  SD11 2302  15.930   9.763   9.486
  150POPE  SM12 2303  16.219  10.751   9.652
  150POPE  SM13 2304  15.917   9.811   9.810
  150POPE  SM14 2305  16.254  10.856   9.978
  150POPE  SM15 2306  15.959   9.800   9.912
  151POPE   HH1 2307  10.760   2.612   8.141
  151POPE   PH2 2308  10.788   2.325   8.272
  151POPE   GL3 2309  11.117   2.198   8.293
  151POPE   E14 2310  11.264   2.456   8.461
  151POPE   E25 2311  11.232   1.947   8.494
  151POPE   S16 2312  11.485   2.425   8.780
  151POPE   S17 2313  11.140   1.880   8.880
  151POPE   SD8 2314  11.641   2.584   9.028
  151POPE   SD9 2315  11.038   1.958   9.198
  151POPE  SD10 2316  11.663   2.753   9.339
  151POPE  SD11 2317  10.914   2.164   9.374
  151POPE  SM12 2318  11.651   2.680   9.676
  151POPE  SM13 2319  10.884   2.389   9.618
  151POPE  SM14 2320  11.624   2.754   9.986
  151POPE  SM15 2321  10.855   2.468   9.675
  152POPE   HH1 2322  10.381   8.086   7.937
  152POPE   PH2 2323  10.468   8.404   7.996
  152POPE   GL3 2324  10.505   8.345   8.344
  152POPE   E14 2325  10.316   8.074   8.394
  152POPE   E25 2326  10.645   8.577   8.619
  152POPE   S16 2327  10.191   7.970   8.795
  152POPE   S17 2328  10.584   8.574   9.044
  152POPE   SD8 2329  10.073   7.715   9.008
  152POPE   SD9 2330  10.585   8.490   9.364
  152POPE  SD10 2331   9.926   7.620   9.317
  152POPE  SD11 2332  10.415   8.297   9.603
  152POPE  SM12 2333  10.097   7.571   9.630
  152POPE  SM13 2334  10.351   8.084   9.857
  152POPE  SM14 2335  10.294   7.343   9.749
  152POPE  SM15 2336  10.311   8.003   9.915
  153POPE   HH1 2337   4.398  17.278   8.267
  153POPE   PH2 2338   4.269  17.473   8.006
  153POPE   GL3 2339   4.171  17.767   8.153
  153POPE   E14 2340   3.876  17.843   8.270
  153POPE   E25 2341   4.344  17.849   8.457
  153POPE   S16 2342   3.738  18.010   8.578
  153POPE   S17 2343   4.502  17.638   8.786
  153POPE   SD8 2344   3.816  18.049   8.907
  153POPE   SD9 2345   4.544  17.503   9.104
  153POPE  SD10 2346   3.803  18.115   9.228
  153POPE  SD11 2347   4.611  17.612   9.407
  153POPE  SM12 2348   3.713  18.205   9.516
  153POPE  SM13 2349   4.697  17.854   9.609
  153POPE  SM14 2350   3.745  18.155   9.868
  153POPE  SM15 2351   4.702  17.908   9.601
  154POPE   HH1 2352   0.963   9.792   8.066
  154POPE   PH2 2353   0.910   9.762   8.381
  154POPE   GL3 2354   0.635   9.570   8.344
  154POPE   E14 2355   0.617   9.236   8.301
  154POPE   E25 2356   0.657   9.528   8.679
  154POPE   S16 2357   0.615   8.893   8.504
  154POPE   S17 2358   0.663   9.816   8.901
  154POPE   SD8 2359   0.370   8.751   8.699
  154POPE   SD9 2360   0.808   9.917   9.200
  154POPE  SD10 2361   0.241   8.799   8.978
  154POPE  SD11 2362   1.040   9.806   9.412
  154POPE  SM12 2363   0.279   8.957   9.238
  154POPE  SM13 2364   1.074   9.734   9.745
  154POPE  SM14 2365   0.249   9.136   9.553
  154POPE  SM15 2366   1.090   9.773   9.838
  155POPE   HH1 2367  16.747   8.668   8.041
  155POPE   PH2 2368  16.953   8.576   8.281
  155POPE   GL3 2369  16.924   8.241   8.301
  155POPE   E14 2370  16.663   8.081   8.390
  155POPE   E25 2371  17.112   8.151   8.595
  155POPE   S16 2372  16.689   7.800   8.713
  155POPE   S17 2373  17.183   8.229   9.002
  155POPE   SD8 2374  16.575   7.488   8.862
  155POPE   SD9 2375  17.245   7.952   9.216
  155POPE  SD10 2376  16.653   7.354   9.179
  155POPE  SD11 2377  17.359   7.918   9.548
  155POPE  SM12 2378  16.587   7.386   9.475
  155POPE  SM13 2379  17.393   7.807   9.875
  155POPE  SM14 2380  16.290   7.300   9.574
  155POPE  SM15 2381  17.369   7.837   9.986
  156POPE   HH1 2382   9.305  17.218   8.216
  156POPE   PH2 2383   9.353  17.515   8.164
  156POPE   GL3 2384   9.232  17.684   8.430
  156POPE   E14 2385   9.110  17.429   8.629
  156POPE   E25 2386   9.284  18.064   8.460
  156POPE   S16 2387   9.016  17.419   9.025
  156POPE   S17 2388   9.405  18.359   8.713
  156POPE   SD8 2389   9.170  17.318   9.308
  156POPE   SD9 2390   9.432  18.426   9.049
  156POPE  SD10 2391   9.141  17.351   9.644
  156POPE  SD11 2392   9.502  18.317   9.346
  156POPE  SM12 2393   9.055  17.601   9.869
  156POPE  SM13 2394   9.553  18.210   9.671
  156POPE  SM14 2395   9.048  17.890  10.055
  156POPE  SM15 2396   9.539  18.135   9.741
  157POPE   HH1 2397   5.392  10.083   7.836
  157POPE   PH2 2398   5.506  10.224   8.117
  157POPE   GL3 2399   5.778  10.394   8.242
  157POPE   E14 2400   5.927  10.682   8.337
  157POPE   E25 2401   5.846  10.217   8.536
  157POPE   S16 2402   6.112  10.708   8.704
  157POPE   S17 2403   5.835  10.142   8.932
  157POPE   SD8 2404   6.005  10.920   8.919
  157POPE   SD9 2405   6.004  10.154   9.210
  157POPE  SD10 2406   5.997  11.034   9.223
  157POPE  SD11 2407   6.096  10.222   9.542
  157POPE  SM12 2408   5.915  10.930   9.515
  157POPE  SM13 2409   6.205  10.412   9.792
  157POPE  SM14 2410   5.834  10.966   9.842
  157POPE  SM15 2411   6.257  10.494   9.828
  158POPE   HH1 2412  13.976   6.620   7.984
  158POPE   PH2 2413  14.318   6.577   8.033
  158POPE   GL3 2414  14.435   6.784   8.284
  158POPE   E14 2415  14.152   6.777   8.438
  158POPE   E25 2416  14.568   6.697   8.635
  158POPE   S16 2417  14.121   6.895   8.816
  158POPE   S17 2418  14.898   6.627   8.875
  158POPE   SD8 2419  14.060   7.153   9.027
  158POPE   SD9 2420  15.100   6.823   9.064
  158POPE  SD10 2421  13.996   7.330   9.262
  158POPE  SD11 2422  15.141   6.792   9.389
  158POPE  SM12 2423  13.921   7.265   9.561
  158POPE  SM13 2424  15.120   6.705   9.715
  158POPE  SM14 2425  13.935   6.967   9.736
  158POPE  SM15 2426  15.125   6.688   9.819
  159POPE   HH1 2427   8.628   8.006   7.721
  159POPE   PH2 2428   8.424   8.162   7.960
  159POPE   GL3 2429   8.608   8.411   8.097
  159POPE   E14 2430   8.402   8.640   8.169
  159POPE   E25 2431   8.721   8.272   8.401
  159POPE   S16 2432   8.136   8.662   8.480
  159POPE   S17 2433   8.773   8.249   8.786
  159POPE   SD8 2434   7.870   8.545   8.650
  159POPE   SD9 2435   8.885   8.430   9.066
  159POPE  SD10 2436   7.856   8.418   8.966
  159POPE  SD11 2437   8.946   8.451   9.374
  159POPE  SM12 2438   7.912   8.423   9.312
  159POPE  SM13 2439   9.120   8.497   9.662
  159POPE  SM14 2440   7.900   8.263   9.641
  159POPE  SM15 2441   9.173   8.579   9.717
  160POPE   HH1 2442   1.294   0.126   8.343
  160POPE   PH2 2443   1.289   0.419   8.200
  160POPE   GL3 2444   1.303   0.649   8.435
  160POPE   E14 2445   1.611   0.778   8.477
  160POPE   E25 2446   1.207   0.672   8.780
  160POPE   S16 2447   1.858   0.769   8.746
  160POPE   S17 2448   1.113   0.932   9.107
  160POPE   SD8 2449   2.052   0.866   9.011
  160POPE   SD9 2450   1.109   1.255   9.199
  160POPE  SD10 2451   2.071   0.815   9.335
  160POPE  SD11 2452   1.157   1.460   9.480
  160POPE  SM12 2453   2.035   0.590   9.586
  160POPE  SM13 2454   1.126   1.601   9.774
  160POPE  SM14 2455   2.031   0.368   9.827
  160POPE  SM15 2456   1.161   1.718   9.836
  161POPE   HH1 2457  10.755   5.547   7.776
  161POPE   PH2 2458  11.069   5.553   7.921
  161POPE   GL3 2459  11.033   5.590   8.264
  161POPE   E14 2460  10.881   5.401   8.496
  161POPE   E25 2461  11.238   5.806   8.401
  161POPE   S16 2462  11.044   5.244   8.790
  161POPE   S17 2463  11.272   6.058   8.728
  161POPE   SD8 2464  11.045   4.996   9.038
  161POPE   SD9 2465  11.200   6.144   9.042
  161POPE  SD10 2466  11.004   4.933   9.352
  161POPE  SD11 2467  11.115   6.060   9.351
  161POPE  SM12 2468  10.944   5.084   9.634
  161POPE  SM13 2469  11.170   5.868   9.635
  161POPE  SM14 2470  10.762   5.334   9.783
  161POPE  SM15 2471  11.146   5.821   9.715
  162POPE   HH1 2472   4.905   3.051   8.024
  162POPE   PH2 2473   4.618   3.097   8.116
  162POPE   GL3 2474   4.506   3.444   8.145
  162POPE   E14 2475   4.308   3.468   8.412
  162POPE   E25 2476   4.786   3.610   8.324
  162POPE   S16 2477   4.418   3.667   8.752
  162POPE   S17 2478   4.800   3.441   8.651
  162POPE   SD8 2479   4.336   3.557   9.072
  162POPE   SD9 2480   4.791   3.414   8.967
  162POPE  SD10 2481   4.266   3.644   9.378
  162POPE  SD11 2482   4.692   3.411   9.306
  162POPE  SM12 2483   4.282   3.851   9.646
  162POPE  SM13 2484   4.623   3.392   9.618
  162POPE  SM14 2485   4.351   4.063   9.871
  162POPE  SM15 2486   4.605   3.409   9.714
  163POPE   HH1 2487   1.140  12.667   7.723
  163POPE   PH2 2488   1.090  12.885   7.951
  163POPE   GL3 2489   1.227  12.827   8.265
  163POPE   E14 2490   1.555  12.757   8.366
  163POPE   E25 2491   1.026  13.086   8.412
  163POPE   S16 2492   1.964  12.832   8.439
  163POPE   S17 2493   0.956  13.193   8.827
  163POPE   SD8 2494   2.186  12.959   8.606
  163POPE   SD9 2495   1.049  13.136   9.124
  163POPE  SD10 2496   2.328  12.990   8.892
  163POPE  SD11 2497   1.313  13.096   9.344
  163POPE  SM12 2498   2.257  13.014   9.230
  163POPE  SM13 2499   1.597  13.010   9.532
  163POPE  SM14 2500   2.316  13.091   9.578
  163POPE  SM15 2501   1.662  13.089   9.543
  164POPE   HH1 2502  12.538   4.615   8.140
  164POPE   PH2 2503  12.243   4.696   8.002
  164POPE   GL3 2504  12.021   4.669   8.266
  164POPE   E14 2505  11.680   4.709   8.268
  164POPE   E25 2506  12.222   4.546   8.547
  164POPE   S16 2507  11.411   4.501   8.508
  164POPE   S17 2508  12.031   4.613   8.923
  164POPE   SD8 2509  11.361   4.473   8.833
  164POPE   SD9 2510  12.156   4.596   9.225
  164POPE  SD10 2511  11.409   4.533   9.146
  164POPE  SD11 2512  12.326   4.521   9.487
  164POPE  SM12 2513  11.645   4.620   9.326
  164POPE  SM13 2514  12.465   4.269   9.654
  164POPE  SM14 2515  11.873   4.792   9.468
  164POPE  SM15 2516  12.534   4.270   9.729
  165POPE   HH1 2517   1.683  12.020   8.204
  165POPE   PH2 2518   1.953  11.997   7.973
  165POPE   GL3 2519   2.268  12.116   8.101
  165POPE   E14 2520   2.341  12.389   8.269
  165POPE   E25 2521   2.378  11.845   8.268
  165POPE   S16 2522   2.359  12.467   8.695
  165POPE   S17 2523   2.448  11.863   8.654
  165POPE   SD8 2524   2.245  12.544   9.016
  165POPE   SD9 2525   2.337  11.968   8.921
  165POPE  SD10 2526   2.360  12.598   9.309
  165POPE  SD11 2527   2.176  12.097   9.203
  165POPE  SM12 2528   2.617  12.668   9.535
  165POPE  SM13 2529   2.110  12.187   9.525
  165POPE  SM14 2530   2.817  12.545   9.793
  165POPE  SM15 2531   2.140  12.154   9.610
  166POPE   HH1 2532  15.163  15.136   7.784
  166POPE   PH2 2533  14.953  15.392   7.784
  166POPE   GL3 2534  14.873  15.546   8.063
  166POPE   E14 2535  15.127  15.715   8.210
  166POPE   E25 2536  14.738  15.303   8.289
  166POPE   S16 2537  15.235  15.893   8.585
  166POPE   S17 2538  14.695  15.314   8.678
  166POPE   SD8 2539  15.095  16.094   8.799
  166POPE   SD9 2540  14.737  15.295   8.969
  166POPE  SD10 2541  15.084  16.136   9.138
  166POPE  SD11 2542  14.600  15.234   9.267
  166POPE  SM12 2543  15.291  16.100   9.387
  166POPE  SM13 2544  14.562  15.174   9.589
  166POPE  SM14 2545  15.404  16.173   9.695
  166POPE  SM15 2546  14.489  15.223   9.647
  167POPE   HH1 2547   0.028  12.517   8.024
  167POPE   PH2 2548   0.303  12.457   8.156
  167POPE   GL3 2549   0.253  12.344   8.451
  167POPE   E14 2550   0.205  12.005   8.446
  167POPE   E25 2551   0.333  12.524   8.735
  167POPE   S16 2552   0.317  11.733   8.755
  167POPE   S17 2553   0.226  12.493   9.092
  167POPE   SD8 2554   0.642  11.583   8.909
  167POPE   SD9 2555   0.364  12.260   9.314
  167POPE  SD10 2556   0.793  11.593   9.194
  167POPE  SD11 2557   0.563  12.188   9.588
  167POPE  SM12 2558   0.812  11.779   9.438
  167POPE  SM13 2559   0.618  12.129   9.941
  167POPE  SM14 2560   1.077  11.717   9.620
  167POPE  SM15 2561   0.585  12.110  10.024
  168POPE   HH1 2562   3.399  14.087   7.895
  168POPE   PH2 2563   3.325  13.752   7.881
  168POPE   GL3 2564   3.122  13.695   8.151
  168POPE   E14 2565   2.808  13.721   8.196
  168POPE   E25 2566   3.140  13.380   8.332
  168POPE   S16 2567   2.496  13.755   8.463
  168POPE   S17 2568   3.109  13.324   8.720
  168POPE   SD8 2569   2.384  13.739   8.795
  168POPE   SD9 2570   3.265  13.300   9.038
  168POPE  SD10 2571   2.458  13.648   9.108
  168POPE  SD11 2572   3.438  13.293   9.298
  168POPE  SM12 2573   2.667  13.614   9.353
  168POPE  SM13 2574   3.425  13.366   9.584
  168POPE  SM14 2575   2.597  13.521   9.648
  168POPE  SM15 2576   3.390  13.446   9.665
  169POPE   HH1 2577  10.740   8.713   8.130
  169POPE   PH2 2578  10.520   8.936   8.216
  169POPE   GL3 2579  10.613   9.144   8.481
  169POPE   E14 2580  10.433   9.415   8.541
  169POPE   E25 2581  10.764   8.955   8.762
  169POPE   S16 2582  10.334   9.441   8.922
  169POPE   S17 2583  10.883   9.164   9.066
  169POPE   SD8 2584  10.062   9.365   9.082
  169POPE   SD9 2585  11.066   9.378   9.301
  169POPE  SD10 2586   9.830   9.446   9.297
  169POPE  SD11 2587  11.175   9.528   9.571
  169POPE  SM12 2588   9.806   9.549   9.639
  169POPE  SM13 2589  11.225   9.682   9.849
  169POPE  SM14 2590   9.892   9.466   9.980
  169POPE  SM15 2591  11.262   9.730   9.949
  170POPE   HH1 2592  16.845   7.186   7.951
  170POPE   PH2 2593  17.076   7.094   8.152
  170POPE   GL3 2594  16.998   6.843   8.364
  170POPE   E14 2595  16.763   6.663   8.223
  170POPE   E25 2596  17.195   6.656   8.588
  170POPE   S16 2597  16.376   6.685   8.340
  170POPE   S17 2598  17.127   6.663   9.030
  170POPE   SD8 2599  16.150   6.713   8.624
  170POPE   SD9 2600  17.210   6.859   9.293
  170POPE  SD10 2601  15.988   6.529   8.905
  170POPE  SD11 2602  17.022   7.081   9.465
  170POPE  SM12 2603  15.992   6.439   9.232
  170POPE  SM13 2604  16.829   7.011   9.745
  170POPE  SM14 2605  15.970   6.344   9.568
  170POPE  SM15 2606  16.747   6.955   9.768
  171POPE   HH1 2607   6.679   4.051   7.935
  171POPE   PH2 2608   6.447   3.980   8.141
  171POPE   GL3 2609   6.520   4.092   8.459
  171POPE   E14 2610   6.822   4.114   8.563
  171POPE   E25 2611   6.358   3.860   8.701
  171POPE   S16 2612   6.928   4.077   8.968
  171POPE   S17 2613   6.417   3.698   9.086
  171POPE   SD8 2614   7.089   3.910   9.222
  171POPE   SD9 2615   6.649   3.774   9.335
  171POPE  SD10 2616   7.270   3.862   9.500
  171POPE  SD11 2617   6.561   3.939   9.599
  171POPE  SM12 2618   7.463   3.921   9.769
  171POPE  SM13 2619   6.520   4.040   9.917
  171POPE  SM14 2620   7.587   4.107  10.001
  171POPE  SM15 2621   6.521   4.013  10.007
  172POPE   HH1 2622   6.564  11.656   8.046
  172POPE   PH2 2623   6.709  11.925   8.202
  172POPE   GL3 2624   6.639  12.078   8.494
  172POPE   E14 2625   6.797  12.353   8.580
  172POPE   E25 2626   6.352  12.018   8.715
  172POPE   S16 2627   6.749  12.704   8.810
  172POPE   S17 2628   6.309  11.851   9.101
  172POPE   SD8 2629   6.805  12.912   9.066
  172POPE   SD9 2630   6.293  11.904   9.433
  172POPE  SD10 2631   6.827  13.021   9.394
  172POPE  SD11 2632   6.361  11.754   9.728
  172POPE  SM12 2633   6.898  12.877   9.706
  172POPE  SM13 2634   6.323  11.446   9.907
  172POPE  SM14 2635   7.091  12.746   9.955
  172POPE  SM15 2636   6.292  11.347   9.928
  173POPE   HH1 2637  17.251   2.599   8.049
  173POPE   PH2 2638  16.921   2.584   7.997
  173POPE   GL3 2639  16.672   2.683   8.227
  173POPE   E14 2640  16.551   2.980   8.299
  173POPE   E25 2641  16.682   2.532   8.571
  173POPE   S16 2642  16.246   3.088   8.512
  173POPE   S17 2643  16.735   2.600   8.939
  173POPE   SD8 2644  16.105   3.380   8.619
  173POPE   SD9 2645  16.689   2.477   9.259
  173POPE  SD10 2646  16.079   3.484   8.924
  173POPE  SD11 2647  16.524   2.420   9.517
  173POPE  SM12 2648  16.160   3.471   9.255
  173POPE  SM13 2649  16.407   2.165   9.719
  173POPE  SM14 2650  16.388   3.381   9.490
  173POPE  SM15 2651  16.372   2.063   9.717
  174POPE   HH1 2652   3.906   3.451   7.948
  174POPE   PH2 2653   3.629   3.430   7.783
  174POPE   GL3 2654   3.451   3.319   8.041
  174POPE   E14 2655   3.332   3.009   7.996
  174POPE   E25 2656   3.285   3.542   8.246
  174POPE   S16 2657   3.133   3.007   8.355
  174POPE   S17 2658   3.454   3.671   8.619
  174POPE   SD8 2659   2.961   2.955   8.681
  174POPE   SD9 2660   3.424   3.655   8.980
  174POPE  SD10 2661   2.859   3.084   8.926
  174POPE  SD11 2662   3.629   3.693   9.206
  174POPE  SM12 2663   2.936   3.233   9.202
  174POPE  SM13 2664   3.841   3.627   9.502
  174POPE  SM14 2665   2.946   3.270   9.548
  174POPE  SM15 2666   3.817   3.584   9.607
  175POPE   HH1 2667  13.444  15.138   8.050
  175POPE   PH2 2668  13.288  14.830   8.038
  175POPE   GL3 2669  13.366  14.722   8.339
  175POPE   E14 2670  13.640  14.558   8.410
  175POPE   E25 2671  13.232  14.796   8.678
  175POPE   S16 2672  13.631  14.283   8.674
  175POPE   S17 2673  13.343  14.655   9.071
  175POPE   SD8 2674  13.667  14.186   9.020
  175POPE   SD9 2675  13.218  14.424   9.295
  175POPE  SD10 2676  13.733  14.179   9.340
  175POPE  SD11 2677  13.227  14.207   9.553
  175POPE  SM12 2678  13.708  14.213   9.669
  175POPE  SM13 2679  13.198  14.145   9.902
  175POPE  SM14 2680  13.624  14.450   9.902
  175POPE  SM15 2681  13.131  14.186   9.971
  176POPE   HH1 2682  15.774   3.491   7.942
  176POPE   PH2 2683  15.766   3.817   8.016
  176POPE   GL3 2684  16.048   3.888   8.136
  176POPE   E14 2685  16.044   4.204   8.226
  176POPE   E25 2686  16.283   3.629   8.148
  176POPE   S16 2687  16.034   4.306   8.621
  176POPE   S17 2688  16.620   3.474   8.399
  176POPE   SD8 2689  16.147   4.389   8.944
  176POPE   SD9 2690  16.855   3.497   8.659
  176POPE  SD10 2691  16.162   4.230   9.248
  176POPE  SD11 2692  17.060   3.504   8.947
  176POPE  SM12 2693  16.246   3.984   9.441
  176POPE  SM13 2694  17.262   3.585   9.204
  176POPE  SM14 2695  16.257   3.864   9.788
  176POPE  SM15 2696  17.346   3.588   9.314
  177POPE   HH1 2697   9.081  10.604   7.721
  177POPE   PH2 2698   8.982  10.296   7.844
  177POPE   GL3 2699   8.917  10.278   8.172
  177POPE   E14 2700   8.623  10.156   8.245
  177POPE   E25 2701   9.193  10.281   8.405
  177POPE   S16 2702   8.372  10.204   8.565
  177POPE   S17 2703   9.434  10.081   8.611
  177POPE   SD8 2704   8.345  10.274   8.865
  177POPE   SD9 2705   9.604  10.149   8.894
  177POPE  SD10 2706   8.171  10.325   9.132
  177POPE  SD11 2707   9.475  10.256   9.162
  177POPE  SM12 2708   7.892  10.334   9.362
  177POPE  SM13 2709   9.266  10.210   9.380
  177POPE  SM14 2710   7.695  10.453   9.623
  177POPE  SM15 2711   9.214  10.248   9.470
  178POPG   GL1 2712  17.964   6.653  11.522
  178POPG   PH2 2713  17.806   6.799  11.769
  178POPG   GL3 2714  17.607   7.053  11.642
  178POPG   E14 2715  17.294   7.135  11.649
  178POPG   E25 2716  17.572   7.212  11.309
  178POPG   S16 2717  16.979   7.158  11.345
  178POPG   S17 2718  17.770   7.191  10.959
  178POPG   SD8 2719  16.873   7.076  11.001
  178POPG   SD9 2720  17.884   7.311  10.684
  178POPG  SD10 2721  16.858   6.919  10.706
  178POPG  SD11 2722  17.888   7.494  10.421
  178POPG  SM12 2723  16.678   6.725  10.465
  178POPG  SM13 2724  17.835   7.405  10.123
  178POPG  SM14 2725  16.591   6.547  10.167
  178POPG  SM15 2726  17.805   7.366  10.066
  179POPG   GL1 2727  18.624   7.250  11.634
  179POPG   PH2 2728  18.355   7.082  11.686
  179POPG   GL3 2729  18.038   7.202  11.625
  179POPG   E14 2730  17.858   7.431  11.789
  179POPG   E25 2731  18.066   7.195  11.278
  179POPG   S16 2732  17.816   7.752  11.483
  179POPG   S17 2733  18.007   6.859  11.028
  179POPG   SD8 2734  17.698   7.764  11.221
  179POPG   SD9 2735  17.862   6.755  10.723
  179POPG  SD10 2736  17.564   7.739  10.921
  179POPG  SD11 2737  17.859   6.706  10.387
  179POPG  SM12 2738  17.452   7.542  10.649
  179POPG  SM13 2739  17.744   6.546  10.123
  179POPG  SM14 2740  17.305   7.575  10.353
  179POPG  SM15 2741  17.737   6.496  10.006
  180POPG   GL1 2742   1.420  12.807  12.063
  180POPG   PH2 2743   1.706  12.678  11.970
  180POPG   GL3 2744   1.888  12.740  11.662
  180POPG   E14 2745   2.029  12.465  11.539
  180POPG   E25 2746   1.773  12.920  11.360
  180POPG   S16 2747   1.976  12.302  11.157
  180POPG   S17 2748   1.695  12.810  10.979
  180POPG   SD8 2749   1.912  12.101  10.892
  180POPG   SD9 2750   1.507  12.921  10.743
  180POPG  SD10 2751   1.904  11.936  10.580
  180POPG  SD11 2752   1.532  13.031  10.410
  180POPG  SM12 2753   2.110  11.894  10.305
  180POPG  SM13 2754   1.466  12.915  10.074
  180POPG  SM14 2755   2.251  11.830  10.018
  180POPG  SM15 2756   1.469  12.951  10.018
  181POPG   GL1 2757  10.488   9.911  12.194
  181POPG   PH2 2758  10.526  10.095  11.932
  181POPG   GL3 2759  10.536   9.909  11.655
  181POPG   E14 2760  10.497   9.591  11.629
  181POPG   E25 2761  10.778  10.073  11.444
  181POPG   S16 2762  10.579   9.440  11.320
  181POPG   S17 2763  10.693  10.025  11.072
  181POPG   SD8 2764  10.561   9.183  11.075
  181POPG   SD9 2765  10.689   9.928  10.743
  181POPG  SD10 2766  10.544   8.988  10.803
  181POPG  SD11 2767  10.777   9.701  10.572
  181POPG  SM12 2768  10.383   9.033  10.530
  181POPG  SM13 2769  10.954   9.673  10.269
  181POPG  SM14 2770  10.353   9.132  10.226
  181POPG  SM15 2771  10.898   9.654  10.151
  182POPG   GL1 2772   1.740   5.224  11.932
  182POPG   PH2 2773   1.819   4.930  11.843
  182POPG   GL3 2774   1.847   4.865  11.516
  182POPG   E14 2775   1.634   4.662  11.385
  182POPG   E25 2776   2.034   5.049  11.250
  182POPG   S16 2777   1.444   4.568  11.051
  182POPG   S17 2778   1.996   4.800  10.945
  182POPG   SD8 2779   1.179   4.613  10.864
  182POPG   SD9 2780   2.136   4.613  10.685
  182POPG  SD10 2781   1.101   4.574  10.570
  182POPG  SD11 2782   2.291   4.358  10.532
  182POPG  SM12 2783   1.262   4.508  10.291
  182POPG  SM13 2784   2.537   4.229  10.366
  182POPG  SM14 2785   1.353   4.218  10.152
  182POPG  SM15 2786   2.618   4.268  10.340
  183POPG   GL1 2787   3.556  10.875  11.575
  183POPG   PH2 2788   3.471  11.162  11.707
  183POPG   GL3 2789   3.530  11.475  11.601
  183POPG   E14 2790   3.749  11.712  11.648
  183POPG   E25 2791   3.544  11.345  11.267
  183POPG   S16 2792   4.061  11.690  11.429
  183POPG   S17 2793   3.641  11.497  10.913
  183POPG   SD8 2794   4.207  11.556  11.167
  183POPG   SD9 2795   3.773  11.767  10.745
  183POPG  SD10 2796   4.195  11.482  10.827
  183POPG  SD11 2797   3.800  12.014  10.529
  183POPG  SM12 2798   4.123  11.507  10.481
  183POPG  SM13 2799   3.801  12.000  10.207
  183POPG  SM14 2800   4.139  11.538  10.140
  183POPG  SM15 2801   3.833  12.081  10.179
  184POPG   GL1 2802  11.052   4.330  11.833
  184POPG   PH2 2803  11.035   4.050  11.709
  184POPG   GL3 2804  10.807   4.094  11.489
  184POPG   E14 2805  10.501   3.960  11.512
  184POPG   E25 2806  10.942   4.044  11.126
  184POPG   S16 2807  10.476   3.849  11.087
  184POPG   S17 2808  11.210   3.773  10.929
  184POPG   SD8 2809  10.422   3.967  10.754
  184POPG   SD9 2810  11.208   3.736  10.607
  184POPG  SD10 2811  10.567   4.071  10.480
  184POPG  SD11 2812  11.371   3.576  10.349
  184POPG  SM12 2813  10.758   4.100  10.229
  184POPG  SM13 2814  11.590   3.619  10.122
  184POPG  SM14 2815  10.976   4.162   9.945
  184POPG  SM15 2816  11.688   3.605  10.111
  185POPG   GL1 2817   0.879   2.842  12.044
  185POPG   PH2 2818   0.953   2.939  11.744
  185POPG   GL3 2819   0.662   3.066  11.608
  185POPG   E14 2820   0.362   3.166  11.685
  185POPG   E25 2821   0.692   3.146  11.275
  185POPG   S16 2822   0.207   2.963  11.330
  185POPG   S17 2823   0.503   3.084  10.914
  185POPG   SD8 2824   0.354   2.697  11.155
  185POPG   SD9 2825   0.365   2.963  10.648
  185POPG  SD10 2826   0.391   2.512  10.888
  185POPG  SD11 2827   0.251   2.883  10.346
  185POPG  SM12 2828   0.326   2.458  10.547
  185POPG  SM13 2829   0.308   2.833  10.060
  185POPG  SM14 2830   0.108   2.480  10.288
  185POPG  SM15 2831   0.357   2.859   9.958
  186POPG   GL1 2832   0.662   6.823  11.900
  186POPG   PH2 2833   0.981   6.673  11.937
  186POPG   GL3 2834   0.829   6.509  11.696
  186POPG   E14 2835   1.003   6.358  11.448
  186POPG   E25 2836   0.462   6.529  11.600
  186POPG   S16 2837   0.877   6.384  11.075
  186POPG   S17 2838   0.276   6.598  11.228
  186POPG   SD8 2839   0.773   6.654  10.973
  186POPG   SD9 2840   0.272   6.373  10.965
  186POPG  SD10 2841   0.646   6.878  10.759
  186POPG  SD11 2842   0.493   6.333  10.728
  186POPG  SM12 2843   0.427   6.843  10.490
  186POPG  SM13 2844   0.456   6.216  10.386
  186POPG  SM14 2845   0.183   6.677  10.315
  186POPG  SM15 2846   0.391   6.218  10.302
  187POPG   GL1 2847   1.265   5.420  11.653
  187POPG   PH2 2848   1.248   5.744  11.669
  187POPG   GL3 2849   1.123   5.908  11.399
  187POPG   E14 2850   1.286   6.120  11.212
  187POPG   E25 2851   1.289   5.651  11.200
  187POPG   S16 2852   1.397   6.230  10.864
  187POPG   S17 2853   1.322   5.424  10.890
  187POPG   SD8 2854   1.452   6.137  10.547
  187POPG   SD9 2855   1.217   5.219  10.608
  187POPG  SD10 2856   1.512   6.209  10.217
  187POPG  SD11 2857   0.956   5.073  10.407
  187POPG  SM12 2858   1.728   6.334  10.007
  187POPG  SM13 2859   0.853   4.854  10.168
  187POPG  SM14 2860   2.017   6.329   9.875
  187POPG  SM15 2861   0.839   4.758  10.132
  188POPG   GL1 2862   9.506  13.220  12.251
  188POPG   PH2 2863   9.358  12.989  12.058
  188POPG   GL3 2864   9.439  12.923  11.743
  188POPG   E14 2865   9.426  12.614  11.615
  188POPG   E25 2866   9.222  13.141  11.568
  188POPG   S16 2867   9.569  12.427  11.264
  188POPG   S17 2868   9.132  13.440  11.328
  188POPG   SD8 2869   9.610  12.133  11.132
  188POPG   SD9 2870   8.940  13.427  11.066
  188POPG  SD10 2871   9.673  12.044  10.838
  188POPG  SD11 2872   8.875  13.626  10.793
  188POPG  SM12 2873   9.581  12.262  10.564
  188POPG  SM13 2874   8.832  13.645  10.507
  188POPG  SM14 2875   9.343  12.357  10.330
  188POPG  SM15 2876   8.818  13.632  10.409
  189POPG   GL1 2877   7.769  17.724  12.050
  189POPG   PH2 2878   7.798  17.415  12.135
  189POPG   GL3 2879   7.566  17.204  12.003
  189POPG   E14 2880   7.692  17.040  11.749
  189POPG   E25 2881   7.204  17.205  12.020
  189POPG   S16 2882   7.656  17.068  11.340
  189POPG   S17 2883   6.991  17.213  11.652
  189POPG   SD8 2884   7.610  16.947  11.030
  189POPG   SD9 2885   7.089  16.956  11.463
  189POPG  SD10 2886   7.576  16.992  10.686
  189POPG  SD11 2887   7.127  17.044  11.102
  189POPG  SM12 2888   7.426  17.201  10.490
  189POPG  SM13 2889   7.068  17.272  10.879
  189POPG  SM14 2890   7.570  17.276  10.202
  189POPG  SM15 2891   7.094  17.340  10.788
  190POPG   GL1 2892  14.990  12.963  12.324
  190POPG   PH2 2893  15.016  13.121  12.047
  190POPG   GL3 2894  14.768  13.141  11.801
  190POPG   E14 2895  14.462  13.004  11.844
  190POPG   E25 2896  14.755  13.277  11.465
  190POPG   S16 2897  14.206  13.131  11.578
  190POPG   S17 2898  14.750  13.358  11.054
  190POPG   SD8 2899  14.169  13.325  11.257
  190POPG   SD9 2900  14.509  13.494  10.839
  190POPG  SD10 2901  14.163  13.240  10.911
  190POPG  SD11 2902  14.334  13.744  10.722
  190POPG  SM12 2903  14.147  12.959  10.703
  190POPG  SM13 2904  14.243  13.849  10.443
  190POPG  SM14 2905  14.302  12.817  10.432
  190POPG  SM15 2906  14.255  13.863  10.316
  191POPG   GL1 2907   9.881  11.593  12.029
  191POPG   PH2 2908  10.083  11.301  12.006
  191POPG   GL3 2909  10.327  11.465  11.825
  191POPG   E14 2910  10.569  11.295  11.683
  191POPG   E25 2911  10.235  11.735  11.613
  191POPG   S16 2912  10.521  11.424  11.302
  191POPG   S17 2913  10.145  11.682  11.223
  191POPG   SD8 2914  10.647  11.637  11.061
  191POPG   SD9 2915  10.180  11.497  10.946
  191POPG  SD10 2916  10.699  11.744  10.782
  191POPG  SD11 2917  10.245  11.430  10.638
  191POPG  SM12 2918  10.653  11.645  10.481
  191POPG  SM13 2919  10.273  11.197  10.394
  191POPG  SM14 2920  10.427  11.644  10.215
  191POPG  SM15 2921  10.255  11.161  10.317
  192POPG   GL1 2922   7.401   9.673  11.836
  192POPG   PH2 2923   7.570   9.940  11.804
  192POPG   GL3 2924   7.422  10.123  11.552
  192POPG   E14 2925   7.650  10.270  11.345
  192POPG   E25 2926   7.089  10.265  11.534
  192POPG   S16 2927   7.638  10.329  10.980
  192POPG   S17 2928   6.881  10.423  11.279
  192POPG   SD8 2929   7.675  10.572  10.764
  192POPG   SD9 2930   6.774  10.351  10.926
  192POPG  SD10 2931   7.649  10.743  10.512
  192POPG  SD11 2932   6.664  10.412  10.622
  192POPG  SM12 2933   7.698  10.727  10.171
  192POPG  SM13 2934   6.423  10.399  10.403
  192POPG  SM14 2935   7.896  10.818   9.930
  192POPG  SM15 2936   6.326  10.368  10.372
  193POPG   GL1 2937  13.777  18.447  12.221
  193POPG   PH2 2938  13.689  18.178  12.108
  193POPG   GL3 2939  13.824  18.129  11.795
  193POPG   E14 2940  14.026  17.899  11.910
  193POPG   E25 2941  13.638  18.142  11.485
  193POPG   S16 2942  14.340  17.767  11.722
  193POPG   S17 2943  13.499  17.989  11.140
  193POPG   SD8 2944  14.482  17.490  11.554
  193POPG   SD9 2945  13.387  18.160  10.857
  193POPG  SD10 2946  14.607  17.484  11.233
  193POPG  SD11 2947  13.386  18.239  10.499
  193POPG  SM12 2948  14.717  17.503  10.916
  193POPG  SM13 2949  13.439  18.122  10.179
  193POPG  SM14 2950  15.018  17.404  10.817
  193POPG  SM15 2951  13.451  18.098  10.084
  194POPG   GL1 2952  11.088   3.251  12.140
  194POPG   PH2 2953  10.919   3.119  11.878
  194POPG   GL3 2954  11.202   3.110  11.720
  194POPG   E14 2955  11.409   3.338  11.727
  194POPG   E25 2956  11.154   2.908  11.442
  194POPG   S16 2957  11.727   3.275  11.529
  194POPG   S17 2958  11.057   2.767  11.009
  194POPG   SD8 2959  11.974   3.192  11.345
  194POPG   SD9 2960  10.856   2.758  10.739
  194POPG  SD10 2961  12.155   3.121  11.058
  194POPG  SD11 2962  10.821   2.793  10.402
  194POPG  SM12 2963  12.173   3.205  10.751
  194POPG  SM13 2964  10.839   2.579  10.146
  194POPG  SM14 2965  12.133   3.183  10.423
  194POPG  SM15 2966  10.876   2.505  10.102
  195POPG   GL1 2967   1.118  16.071  11.947
  195POPG   PH2 2968   1.396  15.885  11.882
  195POPG   GL3 2969   1.200  15.696  11.692
  195POPG   E14 2970   0.894  15.740  11.612
  195POPG   E25 2971   1.416  15.522  11.442
  195POPG   S16 2972   0.667  15.838  11.326
  195POPG   S17 2973   1.685  15.455  11.174
  195POPG   SD8 2974   0.465  15.995  11.127
  195POPG   SD9 2975   1.839  15.435  10.865
  195POPG  SD10 2976   0.409  15.908  10.822
  195POPG  SD11 2977   2.043  15.545  10.593
  195POPG  SM12 2978   0.482  15.966  10.495
  195POPG  SM13 2979   2.239  15.554  10.315
  195POPG  SM14 2980   0.366  15.830  10.194
  195POPG  SM15 2981   2.243  15.593  10.241
  196POPG   GL1 2982   1.388   1.623  12.186
  196POPG   PH2 2983   1.568   1.786  11.963
  196POPG   GL3 2984   1.465   1.873  11.646
  196POPG   E14 2985   1.156   1.970  11.615
  196POPG   E25 2986   1.686   1.862  11.374
  196POPG   S16 2987   1.002   2.147  11.310
  196POPG   S17 2988   1.943   1.671  11.115
  196POPG   SD8 2989   0.790   2.193  11.062
  196POPG   SD9 2990   2.157   1.456  10.999
  196POPG  SD10 2991   0.755   2.273  10.736
  196POPG  SD11 2992   2.196   1.408  10.665
  196POPG  SM12 2993   0.751   2.571  10.550
  196POPG  SM13 2994   2.023   1.317  10.379
  196POPG  SM14 2995   0.880   2.897  10.561
  196POPG  SM15 2996   2.003   1.259  10.276
  197POPG   GL1 2997   5.149   7.564  11.390
  197POPG   PH2 2998   5.290   7.761  11.662
  197POPG   GL3 2999   5.213   8.051  11.554
  197POPG   E14 3000   4.887   8.073  11.487
  197POPG   E25 3001   5.236   7.942  11.203
  197POPG   S16 3002   4.705   8.083  11.115
  197POPG   S17 3003   5.169   8.113  10.820
  197POPG   SD8 3004   4.466   7.960  10.891
  197POPG   SD9 3005   4.941   8.130  10.556
  197POPG  SD10 3006   4.376   8.077  10.594
  197POPG  SD11 3007   4.983   7.930  10.294
  197POPG  SM12 3008   4.493   8.209  10.325
  197POPG  SM13 3009   4.991   7.892   9.969
  197POPG  SM14 3010   4.548   8.383  10.048
  197POPG  SM15 3011   4.949   7.870   9.918
  198POPG   GL1 3012  11.672   8.285  11.949
  198POPG   PH2 3013  11.353   8.373  12.019
  198POPG   GL3 3014  11.323   8.707  11.940
  198POPG   E14 3015  11.546   8.949  11.934
  198POPG   E25 3016  11.179   8.895  11.685
  198POPG   S16 3017  11.671   9.065  11.565
  198POPG   S17 3018  11.052   9.120  11.373
  198POPG   SD8 3019  11.565   9.170  11.243
  198POPG   SD9 3020  11.024   9.183  11.026
  198POPG  SD10 3021  11.562   9.150  10.928
  198POPG  SD11 3022  10.865   9.255  10.733
  198POPG  SM12 3023  11.658   9.341  10.683
  198POPG  SM13 3024  10.798   9.197  10.424
  198POPG  SM14 3025  11.679   9.475  10.365
  198POPG  SM15 3026  10.840   9.120  10.384
  199POPG   GL1 3027   7.504   1.095  12.053
  199POPG   PH2 3028   7.701   1.373  12.055
  199POPG   GL3 3029   7.754   1.403  11.729
  199POPG   E14 3030   8.046   1.262  11.636
  199POPG   E25 3031   7.658   1.637  11.480
  199POPG   S16 3032   8.351   1.391  11.465
  199POPG   S17 3033   7.658   1.748  11.108
  199POPG   SD8 3034   8.496   1.320  11.217
  199POPG   SD9 3035   7.535   1.882  10.816
  199POPG  SD10 3036   8.549   1.399  10.882
  199POPG  SD11 3037   7.502   2.061  10.550
  199POPG  SM12 3038   8.419   1.418  10.558
  199POPG  SM13 3039   7.632   2.157  10.273
  199POPG  SM14 3040   8.334   1.533  10.232
  199POPG  SM15 3041   7.661   2.228  10.204
  200POPG   GL1 3042   7.953  11.603  11.828
  200POPG   PH2 3043   8.033  11.406  12.031
  200POPG   GL3 3044   7.800  11.158  11.964
  200POPG   E14 3045   7.844  10.835  11.878
  200POPG   E25 3046   7.686  11.289  11.655
  200POPG   S16 3047   7.614  10.673  11.565
  200POPG   S17 3048   7.438  11.408  11.403
  200POPG   SD8 3049   7.432  10.641  11.261
  200POPG   SD9 3050   7.338  11.556  11.126
  200POPG  SD10 3051   7.365  10.774  10.972
  200POPG  SD11 3052   7.270  11.730  10.819
  200POPG  SM12 3053   7.371  11.044  10.789
  200POPG  SM13 3054   7.067  11.922  10.679
  200POPG  SM14 3055   7.440  11.271  10.545
  200POPG  SM15 3056   7.063  12.003  10.698
  201POPG   GL1 3057  16.044  12.588  12.029
  201POPG   PH2 3058  16.155  12.302  11.960
  201POPG   GL3 3059  16.435  12.360  11.778
  201POPG   E14 3060  16.318  12.660  11.688
  201POPG   E25 3061  16.611  12.334  11.445
  201POPG   S16 3062  16.413  12.746  11.342
  201POPG   S17 3063  16.353  12.269  11.165
  201POPG   SD8 3064  16.388  13.006  11.118
  201POPG   SD9 3065  16.198  12.021  10.977
  201POPG  SD10 3066  16.378  13.224  10.855
  201POPG  SD11 3067  16.044  11.940  10.676
  201POPG  SM12 3068  16.464  13.244  10.541
  201POPG  SM13 3069  16.199  11.842  10.414
  201POPG  SM14 3070  16.337  13.347  10.237
  201POPG  SM15 3071  16.216  11.740  10.367
  202POPG   GL1 3072  10.116  16.584  12.189
  202POPG   PH2 3073   9.867  16.418  12.066
  202POPG   GL3 3074   9.819  16.341  11.750
  202POPG   E14 3075   9.555  16.153  11.700
  202POPG   E25 3076  10.002  16.469  11.483
  202POPG   S16 3077   9.314  15.997  11.389
  202POPG   S17 3078  10.076  16.606  11.111
  202POPG   SD8 3079   9.166  16.002  11.082
  202POPG   SD9 3080   9.884  16.601  10.837
  202POPG  SD10 3081   9.033  16.021  10.782
  202POPG  SD11 3082   9.973  16.656  10.508
  202POPG  SM12 3083   9.059  16.001  10.447
  202POPG  SM13 3084  10.077  16.840  10.258
  202POPG  SM14 3085   9.138  15.964  10.159
  202POPG  SM15 3086  10.126  16.891  10.185
  203POPG   GL1 3087   5.274  11.014  11.988
  203POPG   PH2 3088   5.546  11.199  11.942
  203POPG   GL3 3089   5.458  11.328  11.615
  203POPG   E14 3090   5.696  11.482  11.431
  203POPG   E25 3091   5.169  11.207  11.382
  203POPG   S16 3092   5.857  11.550  11.051
  203POPG   S17 3093   5.108  11.082  11.008
  203POPG   SD8 3094   6.002  11.429  10.806
  203POPG   SD9 3095   4.896  11.086  10.749
  203POPG  SD10 3096   6.144  11.615  10.558
  203POPG  SD11 3097   4.562  11.115  10.729
  203POPG  SM12 3098   6.091  11.772  10.269
  203POPG  SM13 3099   4.323  11.035  10.517
  203POPG  SM14 3100   5.997  11.886   9.962
  203POPG  SM15 3101   4.319  10.990  10.410
  204POPG   GL1 3102  14.762   9.494  12.036
  204POPG   PH2 3103  14.840   9.748  11.846
  204POPG   GL3 3104  14.642   9.858  11.597
  204POPG   E14 3105  14.346   9.708  11.579
  204POPG   E25 3106  14.734  10.207  11.520
  204POPG   S16 3107  14.129   9.680  11.256
  204POPG   S17 3108  14.708  10.254  11.133
  204POPG   SD8 3109  14.030   9.845  10.988
  204POPG   SD9 3110  14.685  10.191  10.789
  204POPG  SD10 3111  13.871   9.882  10.696
  204POPG  SD11 3112  14.850   9.904  10.726
  204POPG  SM12 3113  13.673   9.786  10.465
  204POPG  SM13 3114  14.944   9.777  10.429
  204POPG  SM14 3115  13.457   9.641  10.239
  204POPG  SM15 3116  14.947   9.722  10.368
  205POPG   GL1 3117   5.638  10.084  11.671
  205POPG   PH2 3118   5.753   9.771  11.586
  205POPG   GL3 3119   5.558   9.721  11.298
  205POPG   E14 3120   5.589   9.490  11.068
  205POPG   E25 3121   5.678  10.006  11.085
  205POPG   S16 3122   5.548   9.407  10.622
  205POPG   S17 3123   6.004  10.123  10.922
  205POPG   SD8 3124   5.591   9.245  10.362
  205POPG   SD9 3125   6.159  10.388  10.849
  205POPG  SD10 3126   5.602   9.024  10.092
  205POPG  SD11 3127   6.368  10.644  10.805
  205POPG  SM12 3128   5.489   8.768   9.900
  205POPG  SM13 3129   6.560  10.846  10.605
  205POPG  SM14 3130   5.350   8.602   9.694
  205POPG  SM15 3131   6.569  10.853  10.494
  206POPG   GL1 3132   8.562   6.177  12.150
  206POPG   PH2 3133   8.793   5.975  12.008
  206POPG   GL3 3134   8.721   5.830  11.698
  206POPG   E14 3135   8.501   5.947  11.456
  206POPG   E25 3136   9.027   5.733  11.527
  206POPG   S16 3137   8.727   5.950  11.086
  206POPG   S17 3138   9.144   5.866  11.161
  206POPG   SD8 3139   8.757   5.846  10.761
  206POPG   SD9 3140   9.173   6.057  10.937
  206POPG  SD10 3141   8.688   5.865  10.445
  206POPG  SD11 3142   9.041   6.199  10.688
  206POPG  SM12 3143   8.421   5.951  10.252
  206POPG  SM13 3144   8.767   6.301  10.493
  206POPG  SM14 3145   8.313   5.973   9.930
  206POPG  SM15 3146   8.750   6.376  10.423
  207POPG   GL1 3147   9.779   5.407  11.870
  207POPG   PH2 3148   9.529   5.295  12.101
  207POPG   GL3 3149   9.317   5.238  11.870
  207POPG   E14 3150   8.979   5.290  11.889
  207POPG   E25 3151   9.528   5.040  11.645
  207POPG   S16 3152   8.591   5.307  11.657
  207POPG   S17 3153   9.658   5.120  11.255
  207POPG   SD8 3154   8.596   5.391  11.303
  207POPG   SD9 3155   9.557   5.258  10.960
  207POPG  SD10 3156   8.618   5.373  10.983
  207POPG  SD11 3157   9.429   5.271  10.639
  207POPG  SM12 3158   8.511   5.106  10.780
  207POPG  SM13 3159   9.494   5.299  10.313
  207POPG  SM14 3160   8.388   4.975  10.487
  207POPG  SM15 3161   9.475   5.281  10.231
  208POPG   GL1 3162  10.028   7.904  12.168
  208POPG   PH2 3163   9.740   8.048  12.005
  208POPG   GL3 3164   9.802   7.843  11.709
  208POPG   E14 3165   9.598   7.607  11.689
  208POPG   E25 3166  10.092   7.689  11.569
  208POPG   S16 3167   9.471   7.404  11.378
  208POPG   S17 3168   9.941   7.611  11.220
  208POPG   SD8 3169   9.477   7.201  11.095
  208POPG   SD9 3170  10.009   7.604  10.922
  208POPG  SD10 3171   9.444   7.209  10.764
  208POPG  SD11 3172  10.150   7.479  10.639
  208POPG  SM12 3173   9.486   7.345  10.458
  208POPG  SM13 3174  10.142   7.542  10.315
  208POPG  SM14 3175   9.609   7.502  10.216
  208POPG  SM15 3176  10.127   7.489  10.223
  209POPG   GL1 3177   5.578  13.407  12.100
  209POPG   PH2 3178   5.527  13.622  11.864
  209POPG   GL3 3179   5.407  13.484  11.542
  209POPG   E14 3180   5.411  13.167  11.476
  209POPG   E25 3181   5.261  13.636  11.255
  209POPG   S16 3182   5.369  13.079  11.083
  209POPG   S17 3183   5.230  13.831  10.894
  209POPG   SD8 3184   5.580  13.151  10.813
  209POPG   SD9 3185   5.046  14.017  10.695
  209POPG  SD10 3186   5.751  13.386  10.636
  209POPG  SD11 3187   4.914  14.113  10.444
  209POPG  SM12 3188   5.777  13.508  10.287
  209POPG  SM13 3189   4.948  14.251  10.145
  209POPG  SM14 3190   5.660  13.601   9.965
  209POPG  SM15 3191   4.913  14.272  10.102
  210POPG   GL1 3192   6.261   6.066  11.971
  210POPG   PH2 3193   6.043   6.238  11.809
  210POPG   GL3 3194   6.267   6.516  11.705
  210POPG   E14 3195   6.565   6.417  11.686
  210POPG   E25 3196   6.131   6.365  11.397
  210POPG   S16 3197   6.703   6.482  11.359
  210POPG   S17 3198   6.073   6.106  11.047
  210POPG   SD8 3199   6.949   6.442  11.135
  210POPG   SD9 3200   6.120   5.809  10.914
  210POPG  SD10 3201   6.952   6.412  10.792
  210POPG  SD11 3202   6.168   5.695  10.561
  210POPG  SM12 3203   6.882   6.334  10.491
  210POPG  SM13 3204   6.209   5.517  10.275
  210POPG  SM14 3205   6.842   6.204  10.196
  210POPG  SM15 3206   6.201   5.550  10.178
  211POPG   GL1 3207  16.883   9.212  11.749
  211POPG   PH2 3208  17.211   9.166  11.831
  211POPG   GL3 3209  17.242   9.364  11.554
  211POPG   E14 3210  17.289   9.703  11.564
  211POPG   E25 3211  17.199   9.221  11.243
  211POPG   S16 3212  17.530   9.654  11.193
  211POPG   S17 3213  17.074   9.388  10.889
  211POPG   SD8 3214  17.568   9.420  10.942
  211POPG   SD9 3215  16.944   9.584  10.637
  211POPG  SD10 3216  17.489   9.385  10.629
  211POPG  SD11 3217  16.722   9.809  10.543
  211POPG  SM12 3218  17.323   9.457  10.371
  211POPG  SM13 3219  16.567  10.062  10.384
  211POPG  SM14 3220  17.075   9.624  10.186
  211POPG  SM15 3221  16.476  10.116  10.367
  212POPG   GL1 3222  13.603  13.135  12.053
  212POPG   PH2 3223  13.338  13.294  12.009
  212POPG   GL3 3224  13.284  13.181  11.709
  212POPG   E14 3225  12.982  13.231  11.603
  212POPG   E25 3226  13.513  12.927  11.524
  212POPG   S16 3227  12.872  13.116  11.215
  212POPG   S17 3228  13.629  12.936  11.182
  212POPG   SD8 3229  12.618  13.040  11.035
  212POPG   SD9 3230  13.718  13.012  10.881
  212POPG  SD10 3231  12.518  13.176  10.773
  212POPG  SD11 3232  13.642  13.095  10.566
  212POPG  SM12 3233  12.342  13.393  10.578
  212POPG  SM13 3234  13.689  13.152  10.253
  212POPG  SM14 3235  12.192  13.627  10.433
  212POPG  SM15 3236  13.741  13.120  10.155
  213POPG   GL1 3237   3.151  17.375  12.135
  213POPG   PH2 3238   3.374  17.309  11.904
  213POPG   GL3 3239   3.217  17.432  11.610
  213POPG   E14 3240   2.886  17.473  11.678
  213POPG   E25 3241   3.206  17.173  11.338
  213POPG   S16 3242   2.671  17.273  11.380
  213POPG   S17 3243   3.037  17.107  10.952
  213POPG   SD8 3244   2.360  17.282  11.479
  213POPG   SD9 3245   2.929  16.932  10.696
  213POPG  SD10 3246   2.149  17.405  11.274
  213POPG  SD11 3247   3.013  16.977  10.385
  213POPG  SM12 3248   2.168  17.491  10.937
  213POPG  SM13 3249   2.974  17.116  10.139
  213POPG  SM14 3250   2.222  17.458  10.623
  213POPG  SM15 3251   2.927  17.170  10.093
  214POPG   GL1 3252   5.902   8.001  11.263
  214POPG   PH2 3253   6.122   8.244  11.331
  214POPG   GL3 3254   6.378   8.325  11.136
  214POPG   E14 3255   6.720   8.263  11.169
  214POPG   E25 3256   6.323   8.379  10.807
  214POPG   S16 3257   6.961   8.115  10.916
  214POPG   S17 3258   6.350   8.367  10.388
  214POPG   SD8 3259   7.213   8.094  10.670
  214POPG   SD9 3260   6.369   8.334  10.054
  214POPG  SD10 3261   7.225   8.120  10.359
  214POPG  SD11 3262   6.260   8.477   9.745
  214POPG  SM12 3263   7.137   8.016  10.058
  214POPG  SM13 3264   6.326   8.586   9.470
  214POPG  SM14 3265   7.192   8.014   9.707
  214POPG  SM15 3266   6.306   8.619   9.364
  215POPG   GL1 3267  18.291   6.017  12.105
  215POPG   PH2 3268  17.994   6.155  12.010
  215POPG   GL3 3269  17.780   5.946  11.813
  215POPG   E14 3270  17.990   5.760  11.669
  215POPG   E25 3271  17.601   5.986  11.525
  215POPG   S16 3272  18.038   5.703  11.250
  215POPG   S17 3273  17.648   5.763  11.222
  215POPG   SD8 3274  18.116   5.859  10.976
  215POPG   SD9 3275  17.554   5.698  10.888
  215POPG  SD10 3276  18.045   5.864  10.643
  215POPG  SD11 3277  17.424   5.887  10.609
  215POPG  SM12 3278  17.864   5.732  10.413
  215POPG  SM13 3279  17.416   6.081  10.309
  215POPG  SM14 3280  17.582   5.671  10.239
  215POPG  SM15 3281  17.404   6.146  10.219
  216POPG   GL1 3282  13.673  14.169  12.152
  216POPG   PH2 3283  13.363  14.142  12.097
  216POPG   GL3 3284  13.352  14.334  11.820
  216POPG   E14 3285  13.606  14.531  11.726
  216POPG   E25 3286  13.434  14.090  11.573
  216POPG   S16 3287  13.631  14.802  11.419
  216POPG   S17 3288  13.603  14.167  11.176
  216POPG   SD8 3289  13.675  14.987  11.122
  216POPG   SD9 3290  13.746  14.373  10.972
  216POPG  SD10 3291  13.872  15.058  10.827
  216POPG  SD11 3292  13.985  14.556  10.880
  216POPG  SM12 3293  14.061  15.055  10.566
  216POPG  SM13 3294  14.162  14.618  10.603
  216POPG  SM14 3295  14.163  15.208  10.283
  216POPG  SM15 3296  14.223  14.631  10.545
  217POPG   GL1 3297   5.011  -0.018  11.802
  217POPG   PH2 3298   5.226  -0.100  11.592
  217POPG   GL3 3299   5.246   0.210  11.474
  217POPG   E14 3300   4.966   0.374  11.481
  217POPG   E25 3301   5.324   0.102  11.165
  217POPG   S16 3302   4.851   0.370  11.074
  217POPG   S17 3303   5.250   0.309  10.849
  217POPG   SD8 3304   4.712   0.337  10.774
  217POPG   SD9 3305   5.152   0.295  10.524
  217POPG  SD10 3306   4.663   0.111  10.501
  217POPG  SD11 3307   5.363   0.220  10.267
  217POPG  SM12 3308   4.832  -0.089  10.263
  217POPG  SM13 3309   5.442   0.127   9.976
  217POPG  SM14 3310   5.120  -0.230  10.276
  217POPG  SM15 3311   5.422   0.037   9.875
  218POPG   GL1 3312   4.234  17.772  11.831
  218POPG   PH2 3313   4.568  17.785  11.818
  218POPG   GL3 3314   4.682  17.666  11.499
  218POPG   E14 3315   4.915  17.431  11.454
  218POPG   E25 3316   4.475  17.774  11.208
  218POPG   S16 3317   5.019  17.274  11.079
  218POPG   S17 3318   4.396  18.110  11.038
  218POPG   SD8 3319   4.895  17.094  10.843
  218POPG   SD9 3320   4.207  18.341  10.865
  218POPG  SD10 3321   4.737  16.986  10.602
  218POPG  SD11 3322   4.089  18.327  10.550
  218POPG  SM12 3323   4.442  16.981  10.413
  218POPG  SM13 3324   4.110  18.339  10.239
  218POPG  SM14 3325   4.446  17.113  10.111
  218POPG  SM15 3326   4.051  18.363  10.153
  219POPG   GL1 3327   0.722   7.330  12.119
  219POPG   PH2 3328   1.028   7.438  12.043
  219POPG   GL3 3329   1.049   7.553  11.714
  219POPG   E14 3330   1.339   7.704  11.656
  219POPG   E25 3331   0.779   7.586  11.466
  219POPG   S16 3332   1.585   7.700  11.310
  219POPG   S17 3333   0.993   7.525  11.109
  219POPG   SD8 3334   1.699   7.531  11.061
  219POPG   SD9 3335   1.030   7.393  10.830
  219POPG  SD10 3336   1.871   7.557  10.792
  219POPG  SD11 3337   0.852   7.275  10.575
  219POPG  SM12 3338   1.844   7.648  10.453
  219POPG  SM13 3339   0.696   7.256  10.295
  219POPG  SM14 3340   1.677   7.606  10.140
  219POPG  SM15 3341   0.629   7.278  10.231
  220POPG   GL1 3342   7.010   6.381  11.656
  220POPG   PH2 3343   7.099   6.126  11.833
  220POPG   GL3 3344   7.363   5.994  11.667
  220POPG   E14 3345   7.500   5.676  11.626
  220POPG   E25 3346   7.370   6.169  11.377
  220POPG   S16 3347   7.625   5.562  11.253
  220POPG   S17 3348   7.364   6.202  11.015
  220POPG   SD8 3349   7.615   5.323  10.997
  220POPG   SD9 3350   7.360   6.273  10.709
  220POPG  SD10 3351   7.637   5.261  10.667
  220POPG  SD11 3352   7.441   6.281  10.392
  220POPG  SM12 3353   7.474   5.211  10.349
  220POPG  SM13 3354   7.323   6.116  10.113
  220POPG  SM14 3355   7.395   5.081  10.047
  220POPG  SM15 3356   7.207   6.089  10.131
  221POPG   GL1 3357  12.684   1.141  11.832
  221POPG   PH2 3358  12.961   1.323  11.888
  221POPG   GL3 3359  13.119   1.419  11.612
  221POPG   E14 3360  13.189   1.231  11.348
  221POPG   E25 3361  13.394   1.679  11.675
  221POPG   S16 3362  13.358   1.197  11.000
  221POPG   S17 3363  13.788   1.630  11.530
  221POPG   SD8 3364  13.459   0.959  10.786
  221POPG   SD9 3365  13.927   1.693  11.250
  221POPG  SD10 3366  13.687   0.966  10.544
  221POPG  SD11 3367  13.942   1.746  10.925
  221POPG  SM12 3368  13.827   1.059  10.245
  221POPG  SM13 3369  13.820   1.811  10.643
  221POPG  SM14 3370  14.077   1.061  10.003
  221POPG  SM15 3371  13.775   1.871  10.550
  222POPG   GL1 3372   4.563   1.129  12.251
  222POPG   PH2 3373   4.812   1.114  11.998
  222POPG   GL3 3374   4.644   1.187  11.722
  222POPG   E14 3375   4.606   1.505  11.754
  222POPG   E25 3376   4.586   1.142  11.360
  222POPG   S16 3377   4.658   1.719  11.405
  222POPG   S17 3378   4.489   1.345  11.016
  222POPG   SD8 3379   4.814   1.875  11.089
  222POPG   SD9 3380   4.304   1.330  10.722
  222POPG  SD10 3381   4.799   1.817  10.770
  222POPG  SD11 3382   4.314   1.137  10.410
  222POPG  SM12 3383   4.642   1.667  10.507
  222POPG  SM13 3384   4.451   0.968  10.112
  222POPG  SM14 3385   4.698   1.475  10.243
  222POPG  SM15 3386   4.456   1.010  10.002
  223POPG   GL1 3387  11.927   6.146  12.111
  223POPG   PH2 3388  11.773   6.444  12.040
  223POPG   GL3 3389  11.671   6.580  11.721
  223POPG   E14 3390  11.903   6.792  11.590
  223POPG   E25 3391  11.525   6.404  11.446
  223POPG   S16 3392  11.965   6.740  11.243
  223POPG   S17 3393  11.358   6.504  11.091
  223POPG   SD8 3394  11.767   6.761  10.977
  223POPG   SD9 3395  11.221   6.522  10.806
  223POPG  SD10 3396  11.752   6.584  10.685
  223POPG  SD11 3397  11.322   6.541  10.475
  223POPG  SM12 3398  11.889   6.409  10.475
  223POPG  SM13 3399  11.485   6.619  10.187
  223POPG  SM14 3400  11.927   6.213  10.191
  223POPG  SM15 3401  11.512   6.566  10.112
  224POPG   GL1 3402  17.562   8.842  11.923
  224POPG   PH2 3403  17.573   9.081  12.077
  224POPG   GL3 3404  17.629   9.271  11.776
  224POPG   E14 3405  17.669   9.583  11.768
  224POPG   E25 3406  17.604   9.012  11.530
  224POPG   S16 3407  17.880   9.723  11.440
  224POPG   S17 3408  17.595   9.015  11.168
  224POPG   SD8 3409  17.978   9.752  11.097
  224POPG   SD9 3410  17.371   8.952  10.901
  224POPG  SD10 3411  18.034   9.697  10.763
  224POPG  SD11 3412  17.221   8.942  10.624
  224POPG  SM12 3413  17.891   9.666  10.451
  224POPG  SM13 3414  17.092   9.063  10.363
  224POPG  SM14 3415  17.795   9.573  10.129
  224POPG  SM15 3416  17.017   9.093  10.265
  225POPG   GL1 3417  12.533  10.475  11.922
  225POPG   PH2 3418  12.268  10.340  12.124
  225POPG   GL3 3419  11.992  10.438  11.976
  225POPG   E14 3420  11.911  10.765  11.959
  225POPG   E25 3421  11.883  10.392  11.612
  225POPG   S16 3422  11.829  10.965  11.637
  225POPG   S17 3423  11.704  10.592  11.296
  225POPG   SD8 3424  11.676  10.982  11.308
  225POPG   SD9 3425  11.512  10.530  11.022
  225POPG  SD10 3426  11.440  11.010  11.070
  225POPG  SD11 3427  11.370  10.508  10.770
  225POPG  SM12 3428  11.186  10.950  10.875
  225POPG  SM13 3429  11.360  10.427  10.440
  225POPG  SM14 3430  11.182  10.945  10.542
  225POPG  SM15 3431  11.356  10.330  10.402
  226POPG   GL1 3432   6.691  16.162  12.251
  226POPG   PH2 3433   6.892  16.315  12.097
  226POPG   GL3 3434   6.871  16.129  11.813
  226POPG   E14 3435   6.610  16.010  11.662
  226POPG   E25 3436   7.173  16.234  11.573
  226POPG   S16 3437   6.477  16.231  11.313
  226POPG   S17 3438   7.185  16.516  11.214
  226POPG   SD8 3439   6.288  16.482  11.135
  226POPG   SD9 3440   7.208  16.536  10.862
  226POPG  SD10 3441   6.338  16.563  10.818
  226POPG  SD11 3442   7.197  16.753  10.658
  226POPG  SM12 3443   6.373  16.465  10.493
  226POPG  SM13 3444   7.054  16.857  10.377
  226POPG  SM14 3445   6.308  16.654  10.175
  226POPG  SM15 3446   6.984  16.891  10.324
  227POPG   GL1 3447  14.761  15.728  12.170
  227POPG   PH2 3448  14.858  16.046  12.229
  227POPG   GL3 3449  14.976  16.244  11.970
  227POPG   E14 3450  15.208  16.487  12.029
  227POPG   E25 3451  15.010  16.161  11.571
  227POPG   S16 3452  15.260  16.659  11.692
  227POPG   S17 3453  14.901  16.293  11.198
  227POPG   SD8 3454  15.162  16.782  11.385
  227POPG   SD9 3455  14.888  16.268  10.886
  227POPG  SD10 3456  15.091  16.707  11.061
  227POPG  SD11 3457  14.957  16.339  10.578
  227POPG  SM12 3458  15.237  16.770  10.751
  227POPG  SM13 3459  14.854  16.348  10.283
  227POPG  SM14 3460  15.143  16.790  10.389
  227POPG  SM15 3461  14.873  16.361  10.190
  228POPG   GL1 3462   9.018   3.743  12.355
  228POPG   PH2 3463   8.916   4.050  12.474
  228POPG   GL3 3464   8.966   4.280  12.239
  228POPG   E14 3465   8.752   4.542  12.254
  228POPG   E25 3466   9.209   4.294  11.954
  228POPG   S16 3467   8.747   4.833  12.006
  228POPG   S17 3468   9.172   4.453  11.617
  228POPG   SD8 3469   8.945   4.812  11.727
  228POPG   SD9 3470   9.118   4.376  11.296
  228POPG  SD10 3471   9.082   4.938  11.429
  228POPG  SD11 3472   9.189   4.330  10.991
  228POPG  SM12 3473   9.063   4.994  11.089
  228POPG  SM13 3474   9.069   4.388  10.671
  228POPG  SM14 3475   9.005   4.846  10.786
  228POPG  SM15 3476   9.049   4.336  10.588
  229POPG   GL1 3477  14.920  15.120  11.932
  229POPG   PH2 3478  14.794  14.812  11.965
  229POPG   GL3 3479  14.490  14.877  11.840
  229POPG   E14 3480  14.231  15.074  11.886
  229POPG   E25 3481  14.610  14.993  11.513
  229POPG   S16 3482  14.057  15.141  11.545
  229POPG   S17 3483  14.523  15.290  11.261
  229POPG   SD8 3484  13.895  15.307  11.302
  229POPG   SD9 3485  14.549  15.460  10.980
  229POPG  SD10 3486  13.814  15.418  11.002
  229POPG  SD11 3487  14.336  15.600  10.751
  229POPG  SM12 3488  13.762  15.395  10.677
  229POPG  SM13 3489  14.241  15.739  10.466
  229POPG  SM14 3490  13.714  15.335  10.378
  229POPG  SM15 3491  14.180  15.734  10.404
  230POPG   GL1 3492   5.644   0.048  12.201
  230POPG   PH2 3493   5.437   0.040  11.949
  230POPG   GL3 3494   5.609   0.171  11.676
  230POPG   E14 3495   5.583   0.483  11.575
  230POPG   E25 3496   5.717  -0.095  11.454
  230POPG   S16 3497   5.463   0.634  11.263
  230POPG   S17 3498   5.898  -0.110  11.080
  230POPG   SD8 3499   5.591   0.719  10.998
  230POPG   SD9 3500   6.010  -0.035  10.801
  230POPG  SD10 3501   5.656   1.002  10.801
  230POPG  SD11 3502   6.115   0.156  10.552
  230POPG  SM12 3503   5.809   1.070  10.493
  230POPG  SM13 3504   6.363   0.206  10.313
  230POPG  SM14 3505   5.815   1.096  10.165
  230POPG  SM15 3506   6.381   0.225  10.240
  231POPG   GL1 3507  14.864  14.397  12.065
  231POPG   PH2 3508  14.655  14.199  12.132
  231POPG   GL3 3509  14.593  14.062  11.838
  231POPG   E14 3510  14.789  13.810  11.722
  231POPG   E25 3511  14.455  14.314  11.610
  231POPG   S16 3512  15.028  13.715  11.379
  231POPG   S17 3513  14.312  14.206  11.248
  231POPG   SD8 3514  15.201  13.818  11.120
  231POPG   SD9 3515  14.077  14.116  11.005
  231POPG  SD10 3516  15.211  13.823  10.796
  231POPG  SD11 3517  13.938  14.080  10.681
  231POPG  SM12 3518  15.145  13.678  10.514
  231POPG  SM13 3519  13.775  13.967  10.393
  231POPG  SM14 3520  15.045  13.365  10.406
  231POPG  SM15 3521  13.806  13.951  10.303
  232POPG   GL1 3522   4.328   4.901  11.544
  232POPG   PH2 3523   4.255   4.602  11.577
  232POPG   GL3 3524   4.036   4.520  11.307
  232POPG   E14 3525   3.872   4.248  11.362
  232POPG   E25 3526   4.207   4.505  10.982
  232POPG   S16 3527   3.743   3.988  11.092
  232POPG   S17 3528   4.608   4.411  10.867
  232POPG   SD8 3529   3.563   3.760  10.849
  232POPG   SD9 3530   4.807   4.193  10.684
  232POPG  SD10 3531   3.586   3.676  10.529
  232POPG  SD11 3532   5.048   4.161  10.458
  232POPG  SM12 3533   3.796   3.686  10.273
  232POPG  SM13 3534   5.362   4.096  10.296
  232POPG  SM14 3535   4.019   3.855  10.074
  232POPG  SM15 3536   5.439   4.021  10.251
  233POPG   GL1 3537   8.795   2.649   7.897
  233POPG   PH2 3538   9.136   2.616   7.941
  233POPG   GL3 3539   9.102   2.641   8.284
  233POPG   E14 3540   9.226   2.875   8.501
  233POPG   E25 3541   8.823   2.369   8.330
  233POPG   S16 3542   9.339   2.754   8.890
  233POPG   S17 3543   8.622   2.342   8.686
  233POPG   SD8 3544   9.583   2.761   9.117
  233POPG   SD9 3545   8.511   2.534   8.951
  233POPG  SD10 3546   9.651   2.808   9.418
  233POPG  SD11 3547   8.574   2.672   9.274
  233POPG  SM12 3548   9.502   2.861   9.689
  233POPG  SM13 3549   8.827   2.729   9.475
  233POPG  SM14 3550   9.401   2.847  10.028
  233POPG  SM15 3551   8.893   2.693   9.533
  234POPG   GL1 3552   1.219   7.267   7.869
  234POPG   PH2 3553   0.976   7.441   7.961
  234POPG   GL3 3554   0.908   7.662   8.205
  234POPG   E14 3555   0.771   7.964   8.225
  234POPG   E25 3556   0.694   7.538   8.502
  234POPG   S16 3557   0.691   8.166   8.562
  234POPG   S17 3558   0.675   7.260   8.803
  234POPG   SD8 3559   0.539   8.312   8.836
  234POPG   SD9 3560   0.771   7.151   9.128
  234POPG  SD10 3561   0.515   8.436   9.134
  234POPG  SD11 3562   0.835   7.055   9.464
  234POPG  SM12 3563   0.649   8.371   9.407
  234POPG  SM13 3564   0.817   7.019   9.775
  234POPG  SM14 3565   0.626   8.428   9.766
  234POPG  SM15 3566   0.754   6.937   9.855
  235POPG   GL1 3567   0.488  16.973   8.285
  235POPG   PH2 3568   0.521  17.311   8.326
  235POPG   GL3 3569   0.462  17.504   8.612
  235POPG   E14 3570   0.395  17.819   8.626
  235POPG   E25 3571   0.568  17.395   8.939
  235POPG   S16 3572   0.130  18.098   8.725
  235POPG   S17 3573   0.523  17.377   9.372
  235POPG   SD8 3574  -0.146  18.254   8.773
  235POPG   SD9 3575   0.543  17.561   9.696
  235POPG  SD10 3576  -0.282  18.481   8.976
  235POPG  SD11 3577   0.616  17.631  10.005
  235POPG  SM12 3578  -0.297  18.531   9.291
  235POPG  SM13 3579   0.699  17.544  10.293
  235POPG  SM14 3580  -0.257  18.698   9.559
  235POPG  SM15 3581   0.699  17.483  10.335
  236POPG   GL1 3582   0.465   1.213   8.504
  236POPG   PH2 3583   0.324   1.235   8.236
  236POPG   GL3 3584   0.032   1.122   8.356
  236POPG   E14 3585   0.064   0.795   8.392
  236POPG   E25 3586  -0.020   1.238   8.713
  236POPG   S16 3587   0.164   0.660   8.723
  236POPG   S17 3588  -0.184   1.399   9.069
  236POPG   SD8 3589   0.287   0.542   9.034
  236POPG   SD9 3590  -0.040   1.583   9.286
  236POPG  SD10 3591   0.366   0.628   9.343
  236POPG  SD11 3592  -0.017   1.708   9.592
  236POPG  SM12 3593   0.281   0.802   9.631
  236POPG  SM13 3594  -0.216   1.790   9.874
  236POPG  SM14 3595   0.111   0.893   9.909
  236POPG  SM15 3596  -0.310   1.774   9.977
  237POPG   GL1 3597   7.398   3.613   7.838
  237POPG   PH2 3598   7.561   3.796   8.055
  237POPG   GL3 3599   7.648   3.538   8.276
  237POPG   E14 3600   7.388   3.349   8.413
  237POPG   E25 3601   7.930   3.440   8.483
  237POPG   S16 3602   7.296   3.410   8.814
  237POPG   S17 3603   8.138   3.524   8.847
  237POPG   SD8 3604   7.306   3.253   9.106
  237POPG   SD9 3605   8.119   3.644   9.184
  237POPG  SD10 3606   7.257   3.313   9.435
  237POPG  SD11 3607   8.001   3.723   9.478
  237POPG  SM12 3608   7.143   3.524   9.690
  237POPG  SM13 3609   8.195   3.525   9.645
  237POPG  SM14 3610   6.806   3.701   9.744
  237POPG  SM15 3611   8.240   3.488   9.705
  238POPG   GL1 3612   5.157  11.592   7.953
  238POPG   PH2 3613   5.030  11.899   7.951
  238POPG   GL3 3614   5.069  11.882   8.264
  238POPG   E14 3615   5.364  12.020   8.297
  238POPG   E25 3616   4.860  12.021   8.547
  238POPG   S16 3617   5.664  12.094   8.534
  238POPG   S17 3618   4.915  12.033   8.918
  238POPG   SD8 3619   5.905  11.987   8.759
  238POPG   SD9 3620   4.969  11.928   9.248
  238POPG  SD10 3621   5.949  11.932   9.038
  238POPG  SD11 3622   4.759  11.929   9.524
  238POPG  SM12 3623   5.853  12.061   9.319
  238POPG  SM13 3624   4.619  11.932   9.812
  238POPG  SM14 3625   5.666  12.057   9.615
  238POPG  SM15 3626   4.596  11.886   9.879
  239POPG   GL1 3627   0.727  12.818   8.191
  239POPG   PH2 3628   0.864  12.512   8.120
  239POPG   GL3 3629   0.803  12.388   8.430
  239POPG   E14 3630   0.661  12.138   8.579
  239POPG   E25 3631   0.837  12.666   8.651
  239POPG   S16 3632   0.537  12.055   8.966
  239POPG   S17 3633   0.699  12.581   9.019
  239POPG   SD8 3634   0.342  11.812   9.153
  239POPG   SD9 3635   0.671  12.646   9.346
  239POPG  SD10 3636   0.331  11.717   9.482
  239POPG  SD11 3637   0.882  12.837   9.509
  239POPG  SM12 3638   0.351  11.749   9.805
  239POPG  SM13 3639   1.002  13.061   9.696
  239POPG  SM14 3640   0.505  11.645  10.104
  239POPG  SM15 3641   1.044  13.085   9.807
  240POPG   GL1 3642  18.476  17.237   7.869
  240POPG   PH2 3643  18.253  17.023   8.026
  240POPG   GL3 3644  18.090  17.182   8.273
  240POPG   E14 3645  17.753  17.190   8.261
  240POPG   E25 3646  18.157  17.177   8.629
  240POPG   S16 3647  17.477  17.124   8.512
  240POPG   S17 3648  18.006  17.281   8.988
  240POPG   SD8 3649  17.481  16.915   8.748
  240POPG   SD9 3650  17.852  17.209   9.255
  240POPG  SD10 3651  17.409  16.877   9.075
  240POPG  SD11 3652  17.714  17.051   9.504
  240POPG  SM12 3653  17.303  17.095   9.288
  240POPG  SM13 3654  17.485  17.128   9.786
  240POPG  SM14 3655  17.179  17.331   9.468
  240POPG  SM15 3656  17.435  17.215   9.848
  241POPG   GL1 3657  14.649  12.162   8.175
  241POPG   PH2 3658  14.872  11.919   8.172
  241POPG   GL3 3659  14.941  11.749   8.451
  241POPG   E14 3660  14.881  11.447   8.512
  241POPG   E25 3661  14.909  11.963   8.763
  241POPG   S16 3662  15.015  11.243   8.861
  241POPG   S17 3663  14.781  12.237   9.035
  241POPG   SD8 3664  15.176  11.233   9.178
  241POPG   SD9 3665  14.681  12.312   9.363
  241POPG  SD10 3666  15.135  11.133   9.511
  241POPG  SD11 3667  14.754  12.402   9.656
  241POPG  SM12 3668  15.005  10.934   9.778
  241POPG  SM13 3669  14.955  12.407   9.942
  241POPG  SM14 3670  14.991  10.987  10.126
  241POPG  SM15 3671  15.020  12.428  10.034
  242POPG   GL1 3672  11.167   6.161   7.875
  242POPG   PH2 3673  10.832   6.071   7.843
  242POPG   GL3 3674  10.655   6.267   8.053
  242POPG   E14 3675  10.358   6.211   8.182
  242POPG   E25 3676  10.770   6.513   8.281
  242POPG   S16 3677  10.000   6.301   8.345
  242POPG   S17 3678  10.745   6.458   8.639
  242POPG   SD8 3679   9.741   6.417   8.508
  242POPG   SD9 3680  10.898   6.353   8.908
  242POPG  SD10 3681   9.528   6.399   8.792
  242POPG  SD11 3682  10.980   6.443   9.222
  242POPG  SM12 3683   9.510   6.165   9.058
  242POPG  SM13 3684  10.853   6.436   9.536
  242POPG  SM14 3685   9.635   6.063   9.337
  242POPG  SM15 3686  10.805   6.387   9.649
  243POPG   GL1 3687  13.246   1.992   8.078
  243POPG   PH2 3688  13.373   2.295   7.988
  243POPG   GL3 3689  13.477   2.417   8.273
  243POPG   E14 3690  13.681   2.292   8.488
  243POPG   E25 3691  13.161   2.333   8.439
  243POPG   S16 3692  13.636   2.290   8.920
  243POPG   S17 3693  12.900   2.398   8.707
  243POPG   SD8 3694  13.608   2.324   9.287
  243POPG   SD9 3695  12.855   2.581   9.008
  243POPG  SD10 3696  13.471   2.304   9.589
  243POPG  SD11 3697  12.778   2.643   9.325
  243POPG  SM12 3698  13.254   2.323   9.816
  243POPG  SM13 3699  12.794   2.665   9.669
  243POPG  SM14 3700  13.106   2.488  10.076
  243POPG  SM15 3701  12.799   2.644   9.761
  244POPG   GL1 3702   9.032  15.575   7.970
  244POPG   PH2 3703   9.110  15.377   8.189
  244POPG   GL3 3704   8.865  15.240   8.396
  244POPG   E14 3705   8.810  14.917   8.355
  244POPG   E25 3706   8.884  15.479   8.694
  244POPG   S16 3707   8.508  14.730   8.509
  244POPG   S17 3708   8.733  15.532   9.081
  244POPG   SD8 3709   8.242  14.778   8.711
  244POPG   SD9 3710   8.772  15.655   9.393
  244POPG  SD10 3711   8.089  14.906   8.990
  244POPG  SD11 3712   8.786  15.819   9.664
  244POPG  SM12 3713   8.118  14.975   9.333
  244POPG  SM13 3714   8.740  15.812   9.952
  244POPG  SM14 3715   8.045  15.037   9.673
  244POPG  SM15 3716   8.702  15.834  10.018
  245POPG   GL1 3717   0.677  16.310   8.000
  245POPG   PH2 3718   0.445  16.109   7.951
  245POPG   GL3 3719   0.570  15.867   8.174
  245POPG   E14 3720   0.856  15.957   8.289
  245POPG   E25 3721   0.415  15.930   8.493
  245POPG   S16 3722   0.907  15.991   8.710
  245POPG   S17 3723   0.430  15.816   8.845
  245POPG   SD8 3724   0.978  16.073   9.049
  245POPG   SD9 3725   0.601  15.866   9.131
  245POPG  SD10 3726   0.815  16.240   9.284
  245POPG  SD11 3727   0.568  15.611   9.308
  245POPG  SM12 3728   0.601  16.271   9.525
  245POPG  SM13 3729   0.443  15.430   9.564
  245POPG  SM14 3730   0.312  16.330   9.644
  245POPG  SM15 3731   0.509  15.426   9.647
  246POPG   GL1 3732  12.531  15.482   7.860
  246POPG   PH2 3733  12.534  15.310   8.162
  246POPG   GL3 3734  12.437  15.325   8.503
  246POPG   E14 3735  12.319  15.542   8.703
  246POPG   E25 3736  12.485  15.095   8.808
  246POPG   S16 3737  12.344  15.723   9.048
  246POPG   S17 3738  12.485  15.104   9.177
  246POPG   SD8 3739  12.315  15.964   9.232
  246POPG   SD9 3740  12.434  15.398   9.363
  246POPG  SD10 3741  12.437  16.026   9.538
  246POPG  SD11 3742  12.296  15.609   9.590
  246POPG  SM12 3743  12.571  15.893   9.825
  246POPG  SM13 3744  12.131  15.762   9.838
  246POPG  SM14 3745  12.573  15.798  10.137
  246POPG  SM15 3746  12.110  15.841   9.951
  247POPG   GL1 3747   9.802  15.039   8.202
  247POPG   PH2 3748  10.125  14.912   8.200
  247POPG   GL3 3749  10.351  15.061   8.368
  247POPG   E14 3750  10.691  15.142   8.390
  247POPG   E25 3751  10.355  14.777   8.566
  247POPG   S16 3752  10.788  15.394   8.709
  247POPG   S17 3753  10.260  14.701   8.955
  247POPG   SD8 3754  10.879  15.513   9.030
  247POPG   SD9 3755  10.205  14.760   9.311
  247POPG  SD10 3756  10.857  15.464   9.342
  247POPG  SD11 3757  10.160  14.943   9.583
  247POPG  SM12 3758  10.721  15.377   9.638
  247POPG  SM13 3759  10.064  14.909   9.918
  247POPG  SM14 3760  10.504  15.457   9.899
  247POPG  SM15 3761  10.049  14.914   9.990
  248POPG   GL1 3762   2.560   1.053   8.137
  248POPG   PH2 3763   2.508   1.341   8.016
  248POPG   GL3 3764   2.847   1.385   7.994
  248POPG   E14 3765   2.911   1.659   8.150
  248POPG   E25 3766   2.966   1.216   8.311
  248POPG   S16 3767   2.928   1.768   8.537
  248POPG   S17 3768   2.914   1.330   8.738
  248POPG   SD8 3769   2.880   1.890   8.831
  248POPG   SD9 3770   2.875   1.468   9.038
  248POPG  SD10 3771   2.764   2.012   9.124
  248POPG  SD11 3772   2.908   1.435   9.377
  248POPG  SM12 3773   2.705   1.865   9.416
  248POPG  SM13 3774   3.105   1.498   9.613
  248POPG  SM14 3775   2.633   1.611   9.569
  248POPG  SM15 3776   3.172   1.482   9.701
  249POPG   GL1 3777  12.929   2.293   8.025
  249POPG   PH2 3778  12.839   2.027   8.196
  249POPG   GL3 3779  13.033   1.843   8.449
  249POPG   E14 3780  13.309   1.929   8.576
  249POPG   E25 3781  12.809   1.931   8.704
  249POPG   S16 3782  13.340   1.946   8.962
  249POPG   S17 3783  12.734   1.792   9.048
  249POPG   SD8 3784  13.162   2.186   9.103
  249POPG   SD9 3785  12.887   1.806   9.351
  249POPG  SD10 3786  12.991   2.242   9.371
  249POPG  SD11 3787  12.978   1.727   9.667
  249POPG  SM12 3788  12.871   2.233   9.688
  249POPG  SM13 3789  12.968   1.651   9.971
  249POPG  SM14 3790  12.775   2.117   9.990
  249POPG  SM15 3791  12.977   1.690  10.037
  250POPG   GL1 3792   3.265  11.942   7.767
  250POPG   PH2 3793   3.437  12.010   8.019
  250POPG   GL3 3794   3.439  12.010   8.359
  250POPG   E14 3795   3.717  12.179   8.399
  250POPG   E25 3796   3.328  11.733   8.571
  250POPG   S16 3797   3.791  12.434   8.689
  250POPG   S17 3798   3.534  11.529   8.869
  250POPG   SD8 3799   3.675  12.724   8.857
  250POPG   SD9 3800   3.528  11.344   9.139
  250POPG  SD10 3801   3.475  12.854   9.080
  250POPG  SD11 3802   3.538  11.113   9.371
  250POPG  SM12 3803   3.474  12.830   9.408
  250POPG  SM13 3804   3.541  10.830   9.537
  250POPG  SM14 3805   3.242  12.866   9.634
  250POPG  SM15 3806   3.588  10.772   9.560
  251POPG   GL1 3807  15.144   4.066   7.953
  251POPG   PH2 3808  14.979   4.132   8.249
  251POPG   GL3 3809  15.264   4.089   8.465
  251POPG   E14 3810  15.560   4.229   8.574
  251POPG   E25 3811  15.312   3.796   8.666
  251POPG   S16 3812  15.627   4.201   8.965
  251POPG   S17 3813  15.078   3.844   8.979
  251POPG   SD8 3814  15.429   4.379   9.203
  251POPG   SD9 3815  14.759   3.932   9.099
  251POPG  SD10 3816  15.271   4.380   9.474
  251POPG  SD11 3817  14.691   3.848   9.412
  251POPG  SM12 3818  15.370   4.405   9.818
  251POPG  SM13 3819  14.602   3.922   9.733
  251POPG  SM14 3820  15.383   4.492  10.159
  251POPG  SM15 3821  14.542   3.932   9.775
  252POPG   GL1 3822   0.823   6.739   7.739
  252POPG   PH2 3823   0.698   6.881   8.036
  252POPG   GL3 3824   0.963   6.941   8.256
  252POPG   E14 3825   1.179   6.753   8.431
  252POPG   E25 3826   1.058   7.251   8.398
  252POPG   S16 3827   1.449   6.760   8.782
  252POPG   S17 3828   1.211   7.299   8.752
  252POPG   SD8 3829   1.715   6.704   8.987
  252POPG   SD9 3830   1.252   7.394   9.061
  252POPG  SD10 3831   1.889   6.692   9.268
  252POPG  SD11 3832   1.180   7.304   9.390
  252POPG  SM12 3833   2.004   6.780   9.592
  252POPG  SM13 3834   1.309   7.237   9.653
  252POPG  SM14 3835   2.210   6.796   9.836
  252POPG  SM15 3836   1.326   7.196   9.713
  253POPG   GL1 3837  17.059   7.677   8.547
  253POPG   PH2 3838  16.889   7.481   8.365
  253POPG   GL3 3839  16.655   7.306   8.533
  253POPG   E14 3840  16.356   7.203   8.460
  253POPG   E25 3841  16.861   7.040   8.729
  253POPG   S16 3842  16.069   7.419   8.609
  253POPG   S17 3843  17.169   7.192   8.931
  253POPG   SD8 3844  15.973   7.466   8.926
  253POPG   SD9 3845  17.384   7.275   9.127
  253POPG  SD10 3846  15.845   7.348   9.201
  253POPG  SD11 3847  17.519   7.562   9.233
  253POPG  SM12 3848  15.835   7.100   9.405
  253POPG  SM13 3849  17.739   7.615   9.460
  253POPG  SM14 3850  16.071   6.961   9.618
  253POPG  SM15 3851  17.711   7.590   9.567
  254POPG   GL1 3852  16.107  18.069   8.059
  254POPG   PH2 3853  16.363  17.886   7.953
  254POPG   GL3 3854  16.556  17.797   8.244
  254POPG   E14 3855  16.344  17.603   8.434
  254POPG   E25 3856  16.720  18.112   8.266
  254POPG   S16 3857  16.138  17.649   8.799
  254POPG   S17 3858  16.985  18.167   8.582
  254POPG   SD8 3859  16.123  17.646   9.147
  254POPG   SD9 3860  17.294  18.245   8.694
  254POPG  SD10 3861  16.252  17.557   9.457
  254POPG  SD11 3862  17.511  18.190   8.963
  254POPG  SM12 3863  16.448  17.383   9.654
  254POPG  SM13 3864  17.370  18.057   9.230
  254POPG  SM14 3865  16.712  17.195   9.732
  254POPG  SM15 3866  17.273  18.020   9.314
  255POPG   GL1 3867  11.349   8.928   8.101
  255POPG   PH2 3868  11.192   8.614   8.176
  255POPG   GL3 3869  11.140   8.457   8.467
  255POPG   E14 3870  11.039   8.156   8.472
  255POPG   E25 3871  11.093   8.663   8.780
  255POPG   S16 3872  11.091   7.795   8.688
  255POPG   S17 3873  11.050   8.721   9.140
  255POPG   SD8 3874  11.254   7.580   8.880
  255POPG   SD9 3875  11.097   8.679   9.460
  255POPG  SD10 3876  11.348   7.504   9.168
  255POPG  SD11 3877  10.925   8.598   9.761
  255POPG  SM12 3878  11.549   7.564   9.442
  255POPG  SM13 3879  10.782   8.379   9.951
  255POPG  SM14 3880  11.637   7.731   9.727
  255POPG  SM15 3881  10.783   8.375  10.058
  256POPG   GL1 3882   9.299  16.182   8.445
  256POPG   PH2 3883   9.510  15.924   8.377
  256POPG   GL3 3884   9.562  15.606   8.481
  256POPG   E14 3885   9.785  15.416   8.319
  256POPG   E25 3886   9.543  15.447   8.811
  256POPG   S16 3887  10.094  15.335   8.544
  256POPG   S17 3888   9.490  15.175   9.087
  256POPG   SD8 3889  10.341  15.284   8.775
  256POPG   SD9 3890   9.385  14.858   9.257
  256POPG  SD10 3891  10.416  15.499   9.010
  256POPG  SD11 3892   9.347  14.902   9.609
  256POPG  SM12 3893  10.313  15.556   9.349
  256POPG  SM13 3894   9.225  14.979   9.917
  256POPG  SM14 3895  10.135  15.699   9.602
  256POPG  SM15 3896   9.165  14.989   9.982
  257POPG   GL1 3897  18.286   6.854   7.945
  257POPG   PH2 3898  17.975   6.827   7.949
  257POPG   GL3 3899  17.859   6.887   8.271
  257POPG   E14 3900  17.588   6.702   8.334
  257POPG   E25 3901  18.039   6.935   8.581
  257POPG   S16 3902  17.584   6.723   8.747
  257POPG   S17 3903  18.114   6.718   8.933
  257POPG   SD8 3904  17.654   6.716   9.077
  257POPG   SD9 3905  18.104   6.685   9.285
  257POPG  SD10 3906  17.595   6.849   9.388
  257POPG  SD11 3907  18.054   6.750   9.612
  257POPG  SM12 3908  17.545   7.127   9.561
  257POPG  SM13 3909  17.992   6.925   9.888
  257POPG  SM14 3910  17.293   7.270   9.774
  257POPG  SM15 3911  17.926   6.976   9.955
  258POPG   GL1 3912  15.234   8.904   8.179
  258POPG   PH2 3913  15.461   9.146   8.182
  258POPG   GL3 3914  15.453   9.287   8.534
  258POPG   E14 3915  15.324   9.590   8.584
  258POPG   E25 3916  15.314   9.089   8.846
  258POPG   S16 3917  15.068   9.772   8.891
  258POPG   S17 3918  15.386   9.055   9.250
  258POPG   SD8 3919  14.842   9.783   9.123
  258POPG   SD9 3920  15.225   8.975   9.536
  258POPG  SD10 3921  14.782   9.799   9.455
  258POPG  SD11 3922  15.050   9.036   9.818
  258POPG  SM12 3923  14.913   9.975   9.725
  258POPG  SM13 3924  14.858   9.077  10.106
  258POPG  SM14 3925  14.953  10.134  10.066
  258POPG  SM15 3926  14.792   9.012  10.150
  259POPG   GL1 3927  12.759   2.651   8.179
  259POPG   PH2 3928  12.586   2.402   8.280
  259POPG   GL3 3929  12.552   2.668   8.476
  259POPG   E14 3930  12.388   2.942   8.389
  259POPG   E25 3931  12.521   2.529   8.811
  259POPG   S16 3932  12.257   3.194   8.683
  259POPG   S17 3933  12.270   2.504   9.187
  259POPG   SD8 3934  12.183   3.495   8.738
  259POPG   SD9 3935  12.003   2.449   9.359
  259POPG  SD10 3936  12.162   3.702   9.007
  259POPG  SD11 3937  11.863   2.322   9.574
  259POPG  SM12 3938  12.278   3.732   9.325
  259POPG  SM13 3939  11.735   2.059   9.811
  259POPG  SM14 3940  12.478   3.788   9.609
  259POPG  SM15 3941  11.759   1.938   9.861
  260POPG   GL1 3942   2.841   8.268   7.918
  260POPG   PH2 3943   2.918   8.601   7.966
  260POPG   GL3 3944   3.094   8.618   8.243
  260POPG   E14 3945   3.010   8.885   8.409
  260POPG   E25 3946   2.971   8.294   8.383
  260POPG   S16 3947   2.697   8.847   8.705
  260POPG   S17 3948   2.860   8.334   8.783
  260POPG   SD8 3949   2.452   8.691   8.891
  260POPG   SD9 3950   2.755   8.511   9.076
  260POPG  SD10 3951   2.357   8.447   9.096
  260POPG  SD11 3952   2.797   8.624   9.374
  260POPG  SM12 3953   2.421   8.221   9.354
  260POPG  SM13 3954   2.977   8.685   9.671
  260POPG  SM14 3955   2.464   8.091   9.657
  260POPG  SM15 3956   3.058   8.620   9.683
  261POPG   GL1 3957  -0.104  13.562   7.858
  261POPG   PH2 3958   0.162  13.412   7.943
  261POPG   GL3 3959   0.190  13.375   8.262
  261POPG   E14 3960   0.020  13.122   8.411
  261POPG   E25 3961   0.254  13.480   8.638
  261POPG   S16 3962  -0.007  13.071   8.797
  261POPG   S17 3963   0.034  13.445   8.966
  261POPG   SD8 3964   0.089  12.996   9.092
  261POPG   SD9 3965  -0.219  13.493   9.182
  261POPG  SD10 3966   0.269  13.016   9.354
  261POPG  SD11 3967  -0.325  13.371   9.435
  261POPG  SM12 3968   0.517  13.174   9.502
  261POPG  SM13 3969  -0.313  13.420   9.776
  261POPG  SM14 3970   0.759  13.394   9.612
  261POPG  SM15 3971  -0.328  13.377   9.843
  262POPG   GL1 3972   0.890  17.255   8.162
  262POPG   PH2 3973   0.806  16.938   8.037
  262POPG   GL3 3974   0.910  16.763   8.312
  262POPG   E14 3975   0.733  16.501   8.390
  262POPG   E25 3976   1.278  16.770   8.407
  262POPG   S16 3977   0.644  16.523   8.806
  262POPG   S17 3978   1.540  16.893   8.712
  262POPG   SD8 3979   0.747  16.638   9.089
  262POPG   SD9 3980   1.678  16.969   8.983
  262POPG  SD10 3981   0.676  16.835   9.340
  262POPG  SD11 3982   1.932  17.034   9.172
  262POPG  SM12 3983   0.476  16.853   9.633
  262POPG  SM13 3984   2.029  17.236   9.409
  262POPG  SM14 3985   0.461  16.706   9.932
  262POPG  SM15 3986   2.008  17.261   9.478
  263POPG   GL1 3987  10.574  13.242   7.895
  263POPG   PH2 3988  10.850  13.067   7.924
  263POPG   GL3 3989  10.661  12.849   8.150
  263POPG   E14 3990  10.634  12.513   8.175
  263POPG   E25 3991  10.609  13.001   8.495
  263POPG   S16 3992  10.923  12.361   8.344
  263POPG   S17 3993  10.480  13.038   8.904
  263POPG   SD8 3994  11.058  12.262   8.641
  263POPG   SD9 3995  10.449  13.139   9.244
  263POPG  SD10 3996  11.053  12.223   8.964
  263POPG  SD11 3997  10.390  13.292   9.529
  263POPG  SM12 3998  10.894  12.250   9.253
  263POPG  SM13 3999  10.405  13.282   9.855
  263POPG  SM14 4000  10.668  12.361   9.488
  263POPG  SM15 4001  10.330  13.280   9.921
  264POPG   GL1 4002   5.455   5.905   7.987
  264POPG   PH2 4003   5.149   5.834   7.977
  264POPG   GL3 4004   5.182   5.484   8.028
  264POPG   E14 4005   4.915   5.412   8.202
  264POPG   E25 4006   5.366   5.621   8.291
  264POPG   S16 4007   4.691   5.346   8.529
  264POPG   S17 4008   5.438   6.004   8.440
  264POPG   SD8 4009   4.707   5.186   8.850
  264POPG   SD9 4010   5.490   6.114   8.756
  264POPG  SD10 4011   4.746   5.179   9.207
  264POPG  SD11 4012   5.728   6.264   8.979
  264POPG  SM12 4013   4.736   5.330   9.475
  264POPG  SM13 4014   5.880   6.380   9.242
  264POPG  SM14 4015   4.647   5.389   9.779
  264POPG  SM15 4016   5.986   6.384   9.263
  265POPG   GL1 4017   4.393  11.077   7.955
  265POPG   PH2 4018   4.690  11.197   7.922
  265POPG   GL3 4019   4.731  11.327   8.217
  265POPG   E14 4020   4.821  11.593   8.380
  265POPG   E25 4021   4.662  11.017   8.404
  265POPG   S16 4022   5.037  11.678   8.699
  265POPG   S17 4023   4.641  10.761   8.740
  265POPG   SD8 4024   5.274  11.705   8.954
  265POPG   SD9 4025   4.656  10.561   8.975
  265POPG  SD10 4026   5.241  11.573   9.238
  265POPG  SD11 4027   4.780  10.556   9.285
  265POPG  SM12 4028   5.020  11.569   9.478
  265POPG  SM13 4029   4.734  10.517   9.629
  265POPG  SM14 4030   4.967  11.523   9.789
  265POPG  SM15 4031   4.725  10.573   9.737
  266POPG   GL1 4032   0.708  10.607   7.831
  266POPG   PH2 4033   0.657  10.864   7.994
  266POPG   GL3 4034   0.514  10.774   8.280
  266POPG   E14 4035   0.200  10.702   8.352
  266POPG   E25 4036   0.787  10.798   8.532
  266POPG   S16 4037   0.091  10.722   8.742
  266POPG   S17 4038   0.729  10.591   8.839
  266POPG   SD8 4039   0.096  10.596   9.040
  266POPG   SD9 4040   0.735  10.460   9.158
  266POPG  SD10 4041   0.072  10.614   9.396
  266POPG  SD11 4042   0.592  10.296   9.412
  266POPG  SM12 4043   0.214  10.747   9.644
  266POPG  SM13 4044   0.680  10.096   9.692
  266POPG  SM14 4045   0.369  10.814   9.951
  266POPG  SM15 4046   0.653  10.045   9.804
  267POPG   GL1 4047  11.839  10.006   8.233
  267POPG   PH2 4048  12.102   9.791   8.258
  267POPG   GL3 4049  12.331   9.815   8.517
  267POPG   E14 4050  12.519   9.548   8.511
  267POPG   E25 4051  12.470  10.126   8.667
  267POPG   S16 4052  12.695   9.536   8.872
  267POPG   S17 4053  12.481  10.261   9.022
  267POPG   SD8 4054  12.857   9.415   9.155
  267POPG   SD9 4055  12.591  10.363   9.310
  267POPG  SD10 4056  12.861   9.495   9.462
  267POPG  SD11 4057  12.608  10.496   9.628
  267POPG  SM12 4058  12.639   9.523   9.700
  267POPG  SM13 4059  12.630  10.518  10.007
  267POPG  SM14 4060  12.416   9.490   9.937
  267POPG  SM15 4061  12.539  10.517  10.048
  268POPG   GL1 4062  16.883   3.053   7.823
  268POPG   PH2 4063  17.068   3.182   8.072
  268POPG   GL3 4064  16.990   2.973   8.328
  268POPG   E14 4065  17.081   2.703   8.443
  268POPG   E25 4066  16.803   3.048   8.637
  268POPG   S16 4067  17.245   2.689   8.782
  268POPG   S17 4068  16.484   2.951   8.885
  268POPG   SD8 4069  17.322   2.568   9.121
  268POPG   SD9 4070  16.180   2.985   9.007
  268POPG  SD10 4071  17.487   2.598   9.392
  268POPG  SD11 4072  15.996   2.967   9.280
  268POPG  SM12 4073  17.697   2.725   9.586
  268POPG  SM13 4074  15.820   2.865   9.499
  268POPG  SM14 4075  17.901   2.977   9.699
  268POPG  SM15 4076  15.747   2.799   9.562
  269POPG   GL1 4077  15.174  16.267   8.191
  269POPG   PH2 4078  15.315  16.547   8.173
  269POPG   GL3 4079  15.592  16.455   8.320
  269POPG   E14 4080  15.791  16.721   8.300
  269POPG   E25 4081  15.548  16.330   8.665
  269POPG   S16 4082  16.021  16.709   8.662
  269POPG   S17 4083  15.295  16.435   8.931
  269POPG   SD8 4084  16.073  16.954   8.886
  269POPG   SD9 4085  15.137  16.544   9.191
  269POPG  SD10 4086  16.061  17.095   9.139
  269POPG  SD11 4087  15.028  16.590   9.516
  269POPG  SM12 4088  16.024  17.046   9.489
  269POPG  SM13 4089  15.186  16.599   9.839
  269POPG  SM14 4090  15.996  17.057   9.819
  269POPG  SM15 4091  15.180  16.644   9.938
  270POPG   GL1 4092  11.077  13.598   8.069
  270POPG   PH2 4093  10.874  13.395   8.251
  270POPG   GL3 4094  11.077  13.473   8.512
  270POPG   E14 4095  11.350  13.609   8.396
  270POPG   E25 4096  11.062  13.623   8.844
  270POPG   S16 4097  11.510  13.707   8.727
  270POPG   S17 4098  10.753  13.670   9.129
  270POPG   SD8 4099  11.493  13.924   8.958
  270POPG   SD9 4100  10.673  13.528   9.414
  270POPG  SD10 4101  11.421  14.105   9.247
  270POPG  SD11 4102  10.763  13.544   9.744
  270POPG  SM12 4103  11.606  14.123   9.546
  270POPG  SM13 4104  10.618  13.601  10.040
  270POPG  SM14 4105  11.837  14.202   9.774
  270POPG  SM15 4106  10.589  13.682  10.110
  271POPG   GL1 4107   2.526   0.778   7.820
  271POPG   PH2 4108   2.285   0.630   7.948
  271POPG   GL3 4109   2.313   0.663   8.271
  271POPG   E14 4110   2.185   0.970   8.339
  271POPG   E25 4111   2.437   0.419   8.511
  271POPG   S16 4112   2.313   1.181   8.655
  271POPG   S17 4113   2.522   0.495   8.893
  271POPG   SD8 4114   2.326   1.431   8.909
  271POPG   SD9 4115   2.440   0.470   9.254
  271POPG  SD10 4116   2.320   1.420   9.235
  271POPG  SD11 4117   2.527   0.360   9.542
  271POPG  SM12 4118   2.362   1.228   9.447
  271POPG  SM13 4119   2.446   0.499   9.830
  271POPG  SM14 4120   2.261   1.043   9.739
  271POPG  SM15 4121   2.440   0.553   9.930
  272POPG   GL1 4122   3.419   4.550   7.504
  272POPG   PH2 4123   3.702   4.591   7.639
  272POPG   GL3 4124   3.775   4.659   7.969
  272POPG   E14 4125   3.885   4.914   8.151
  272POPG   E25 4126   3.769   4.391   8.191
  272POPG   S16 4127   3.705   5.228   8.212
  272POPG   S17 4128   3.877   4.303   8.565
  272POPG   SD8 4129   3.478   5.250   8.452
  272POPG   SD9 4130   3.804   4.299   8.909
  272POPG  SD10 4131   3.548   5.327   8.758
  272POPG  SD11 4132   3.733   4.172   9.196
  272POPG  SM12 4133   3.724   5.415   9.048
  272POPG  SM13 4134   3.910   4.135   9.504
  272POPG  SM14 4135   3.950   5.588   9.202
  272POPG  SM15 4136   3.928   4.140   9.607
  273POPG   GL1 4137  10.492   6.697   8.047
  273POPG   PH2 4138  10.274   6.958   8.090
  273POPG   GL3 4139  10.400   6.968   8.404
  273POPG   E14 4140  10.704   7.015   8.544
  273POPG   E25 4141  10.346   6.609   8.550
  273POPG   S16 4142  10.925   6.913   8.851
  273POPG   S17 4143  10.394   6.342   8.827
  273POPG   SD8 4144  11.122   6.990   9.156
  273POPG   SD9 4145  10.521   6.108   9.008
  273POPG  SD10 4146  11.215   7.145   9.425
  273POPG  SD11 4147  10.651   5.956   9.291
  273POPG  SM12 4148  11.030   7.300   9.630
  273POPG  SM13 4149  10.638   5.816   9.568
  273POPG  SM14 4150  10.904   7.551   9.458
  273POPG  SM15 4151  10.605   5.739   9.631
  274POPG   GL1 4152   3.070  17.441   7.697
  274POPG   PH2 4153   2.820  17.454   7.899
  274POPG   GL3 4154   2.863  17.398   8.253
  274POPG   E14 4155   2.790  17.648   8.447
  274POPG   E25 4156   2.996  17.158   8.482
  274POPG   S16 4157   2.983  17.646   8.815
  274POPG   S17 4158   3.155  17.230   8.878
  274POPG   SD8 4159   3.108  17.655   9.111
  274POPG   SD9 4160   3.305  17.207   9.197
  274POPG  SD10 4161   3.107  17.475   9.388
  274POPG  SD11 4162   3.504  17.161   9.473
  274POPG  SM12 4163   2.928  17.212   9.438
  274POPG  SM13 4164   3.432  17.244   9.769
  274POPG  SM14 4165   3.019  16.969   9.666
  274POPG  SM15 4166   3.391  17.293   9.819
  275POPG   GL1 4167  16.347   0.069   7.608
  275POPG   PH2 4168  16.394   0.333   7.816
  275POPG   GL3 4169  16.295   0.421   8.130
  275POPG   E14 4170  16.548   0.586   8.279
  275POPG   E25 4171  16.263   0.141   8.394
  275POPG   S16 4172  16.728   0.532   8.644
  275POPG   S17 4173  16.394   0.057   8.770
  275POPG   SD8 4174  16.800   0.605   8.975
  275POPG   SD9 4175  16.606   0.173   9.017
  275POPG  SD10 4176  16.781   0.624   9.305
  275POPG  SD11 4177  16.831   0.139   9.241
  275POPG  SM12 4178  16.697   0.657   9.649
  275POPG  SM13 4179  16.867   0.216   9.558
  275POPG  SM14 4180  16.872   0.704   9.939
  275POPG  SM15 4181  16.880   0.171   9.650
  276POPG   GL1 4182  12.962  10.886   7.941
  276POPG   PH2 4183  12.974  11.025   8.231
  276POPG   GL3 4184  13.229  10.956   8.441
  276POPG   E14 4185  13.105  10.684   8.598
  276POPG   E25 4186  13.384  11.113   8.703
  276POPG   S16 4187  13.042  10.503   8.972
  276POPG   S17 4188  13.308  11.093   9.123
  276POPG   SD8 4189  13.024  10.496   9.337
  276POPG   SD9 4190  13.213  10.944   9.424
  276POPG  SD10 4191  12.971  10.418   9.643
  276POPG  SD11 4192  13.017  10.804   9.691
  276POPG  SM12 4193  12.875  10.225   9.920
  276POPG  SM13 4194  12.747  10.971   9.834
  276POPG  SM14 4195  12.611  10.052  10.028
  276POPG  SM15 4196  12.680  10.996   9.897
  277POPG   GL1 4197   4.090  16.790   7.895
  277POPG   PH2 4198   4.178  16.790   8.184
  277POPG   GL3 4199   4.501  16.756   8.280
  277POPG   E14 4200   4.692  17.003   8.402
  277POPG   E25 4201   4.644  16.496   8.493
  277POPG   S16 4202   4.467  17.095   8.766
  277POPG   S17 4203   4.713  16.504   8.831
  277POPG   SD8 4204   4.477  17.031   9.101
  277POPG   SD9 4205   4.649  16.581   9.152
  277POPG  SD10 4206   4.365  16.871   9.370
  277POPG  SD11 4207   4.633  16.632   9.479
  277POPG  SM12 4208   4.081  16.782   9.452
  277POPG  SM13 4209   4.694  16.786   9.778
  277POPG  SM14 4210   3.866  16.864   9.730
  277POPG  SM15 4211   4.699  16.767   9.893
  278POPG   GL1 4212  12.613  10.020   8.206
  278POPG   PH2 4213  12.537  10.340   8.147
  278POPG   GL3 4214  12.376  10.541   8.409
  278POPG   E14 4215  12.129  10.313   8.460
  278POPG   E25 4216  12.622  10.755   8.594
  278POPG   S16 4217  12.064  10.046   8.749
  278POPG   S17 4218  12.493  10.908   8.908
  278POPG   SD8 4219  12.201   9.805   8.957
  278POPG   SD9 4220  12.397  10.826   9.214
  278POPG  SD10 4221  12.322   9.750   9.242
  278POPG  SD11 4222  12.203  10.658   9.452
  278POPG  SM12 4223  12.297   9.895   9.554
  278POPG  SM13 4224  12.123  10.663   9.785
  278POPG  SM14 4225  12.179   9.981   9.854
  278POPG  SM15 4226  12.164  10.642   9.864
  279POPG   GL1 4227  13.722   6.252   7.624
  279POPG   PH2 4228  13.872   6.029   7.797
  279POPG   GL3 4229  13.861   6.082   8.138
  279POPG   E14 4230  14.068   6.272   8.263
  279POPG   E25 4231  13.474   6.147   8.234
  279POPG   S16 4232  14.202   6.303   8.623
  279POPG   S17 4233  13.251   5.947   8.468
  279POPG   SD8 4234  14.221   6.172   8.959
  279POPG   SD9 4235  13.099   5.893   8.752
  279POPG  SD10 4236  14.011   6.005   9.182
  279POPG  SD11 4237  13.015   5.808   9.065
  279POPG  SM12 4238  13.780   6.112   9.420
  279POPG  SM13 4239  13.097   5.892   9.377
  279POPG  SM14 4240  13.823   6.229   9.729
  279POPG  SM15 4241  13.097   5.927   9.459
  280POPG   GL1 4242  14.593   3.774   8.044
  280POPG   PH2 4243  14.601   3.463   7.988
  280POPG   GL3 4244  14.562   3.235   8.237
  280POPG   E14 4245  14.323   3.138   8.450
  280POPG   E25 4246  14.809   3.335   8.493
  280POPG   S16 4247  14.366   3.042   8.822
  280POPG   S17 4248  14.756   3.430   8.852
  280POPG   SD8 4249  14.514   2.786   9.027
  280POPG   SD9 4250  14.520   3.508   9.097
  280POPG  SD10 4251  14.495   2.820   9.371
  280POPG  SD11 4252  14.278   3.693   9.263
  280POPG  SM12 4253  14.358   2.727   9.623
  280POPG  SM13 4254  14.130   3.655   9.564
  280POPG  SM14 4255  14.209   2.803   9.930
  280POPG  SM15 4256  14.080   3.615   9.642
  281POPG   GL1 4257   6.877   7.521   7.525
  281POPG   PH2 4258   6.836   7.839   7.558
  281POPG   GL3 4259   6.835   7.820   7.899
  281POPG   E14 4260   6.649   8.035   8.046
  281POPG   E25 4261   6.772   7.511   8.043
  281POPG   S16 4262   6.472   7.989   8.379
  281POPG   S17 4263   6.950   7.410   8.353
  281POPG   SD8 4264   6.179   7.983   8.529
  281POPG   SD9 4265   7.169   7.459   8.612
  281POPG  SD10 4266   5.989   8.173   8.745
  281POPG  SD11 4267   7.218   7.587   8.913
  281POPG  SM12 4268   5.943   8.241   9.078
  281POPG  SM13 4269   7.212   7.545   9.225
  281POPG  SM14 4270   6.039   8.198   9.427
  281POPG  SM15 4271   7.211   7.592   9.308
  282POPG   GL1 4272   9.350  12.868   7.857
  282POPG   PH2 4273   9.060  12.941   7.931
  282POPG   GL3 4274   8.896  13.024   8.208
  282POPG   E14 4275   8.693  13.288   8.223
  282POPG   E25 4276   8.810  12.786   8.467
  282POPG   S16 4277   8.795  13.502   8.516
  282POPG   S17 4278   8.666  12.756   8.885
  282POPG   SD8 4279   8.834  13.604   8.831
  282POPG   SD9 4280   8.556  12.641   9.156
  282POPG  SD10 4281   8.666  13.657   9.126
  282POPG  SD11 4282   8.471  12.672   9.472
  282POPG  SM12 4283   8.497  13.529   9.371
  282POPG  SM13 4284   8.326  12.655   9.746
  282POPG  SM14 4285   8.384  13.649   9.698
  282POPG  SM15 4286   8.248  12.661   9.775
  283POPG   GL1 4287   0.871  12.624  11.775
  283POPG   PH2 4288   1.069  12.873  11.828
  283POPG   GL3 4289   1.265  12.823  11.573
  283POPG   E14 4290   1.218  12.994  11.292
  283POPG   E25 4291   1.458  12.546  11.498
  283POPG   S16 4292   1.502  13.180  11.098
  283POPG   S17 4293   1.540  12.391  11.124
  283POPG   SD8 4294   1.745  13.339  10.916
  283POPG   SD9 4295   1.475  12.401  10.766
  283POPG  SD10 4296   1.957  13.335  10.676
  283POPG  SD11 4297   1.408  12.526  10.472
  283POPG  SM12 4298   1.924  13.302  10.322
  283POPG  SM13 4299   1.189  12.655  10.267
  283POPG  SM14 4300   1.911  13.175   9.991
  283POPG  SM15 4301   1.113  12.664  10.263
  284POPG   GL1 4302   4.184   5.541   7.892
  284POPG   PH2 4303   4.071   5.775   7.762
  284POPG   GL3 4304   4.089   6.065   7.954
  284POPG   E14 4305   3.844   6.286   8.063
  284POPG   E25 4306   4.382   6.047   8.142
  284POPG   S16 4307   3.749   6.520   8.359
  284POPG   S17 4308   4.524   6.088   8.532
  284POPG   SD8 4309   3.610   6.497   8.651
  284POPG   SD9 4310   4.571   6.245   8.856
  284POPG  SD10 4311   3.665   6.450   8.984
  284POPG  SD11 4312   4.536   6.251   9.145
  284POPG  SM12 4313   3.878   6.391   9.247
  284POPG  SM13 4314   4.568   6.161   9.469
  284POPG  SM14 4315   4.171   6.393   9.426
  284POPG  SM15 4316   4.571   6.137   9.570
  285POPG   GL1 4317  10.785   6.691   7.659
  285POPG   PH2 4318  11.021   6.530   7.811
  285POPG   GL3 4319  11.134   6.676   8.104
  285POPG   E14 4320  11.311   6.923   8.228
  285POPG   E25 4321  11.187   6.343   8.269
  285POPG   S16 4322  11.423   7.018   8.567
  285POPG   S17 4323  11.263   6.577   8.584
  285POPG   SD8 4324  11.581   7.211   8.819
  285POPG   SD9 4325  11.412   6.668   8.909
  285POPG  SD10 4326  11.650   7.129   9.108
  285POPG  SD11 4327  11.469   6.675   9.221
  285POPG  SM12 4328  11.682   7.021   9.430
  285POPG  SM13 4329  11.322   6.635   9.524
  285POPG  SM14 4330  11.618   7.113   9.741
  285POPG  SM15 4331  11.330   6.644   9.625
  286POPG   GL1 4332  14.917   2.586   7.769
  286POPG   PH2 4333  14.790   2.653   8.076
  286POPG   GL3 4334  15.036   2.732   8.317
  286POPG   E14 4335  15.125   3.037   8.436
  286POPG   E25 4336  15.188   2.531   8.555
  286POPG   S16 4337  15.245   2.982   8.810
  286POPG   S17 4338  15.133   2.552   9.004
  286POPG   SD8 4339  15.340   2.901   9.143
  286POPG   SD9 4340  15.155   2.622   9.331
  286POPG  SD10 4341  15.398   3.054   9.417
  286POPG  SD11 4342  15.109   2.815   9.594
  286POPG  SM12 4343  15.323   3.323   9.564
  286POPG  SM13 4344  14.958   2.988   9.831
  286POPG  SM14 4345  15.432   3.574   9.782
  286POPG  SM15 4346  14.876   3.011   9.891
  287POPG   GL1 4347  14.247   9.123   8.033
  287POPG   PH2 4348  14.470   8.908   8.051
  287POPG   GL3 4349  14.532   8.788   8.369
  287POPG   E14 4350  14.832   8.609   8.410
  287POPG   E25 4351  14.620   8.989   8.676
  287POPG   S16 4352  15.033   8.715   8.729
  287POPG   S17 4353  14.708   8.786   9.033
  287POPG   SD8 4354  15.260   8.611   8.986
  287POPG   SD9 4355  14.837   8.771   9.346
  287POPG  SD10 4356  15.261   8.525   9.305
  287POPG  SD11 4357  14.897   8.627   9.640
  287POPG  SM12 4358  15.314   8.509   9.621
  287POPG  SM13 4359  15.015   8.572   9.924
  287POPG  SM14 4360  15.509   8.566   9.929
  287POPG  SM15 4361  15.057   8.509  10.004
  288POPG   GL1 4362   2.402  18.177   7.908
  288POPG   PH2 4363   2.543  17.964   8.102
  288POPG   GL3 4364   2.458  17.986   8.455
  288POPG   E14 4365   2.241  17.819   8.625
  288POPG   E25 4366   2.772  18.136   8.531
  288POPG   S16 4367   2.162  17.753   9.030
  288POPG   S17 4368   2.855  18.158   8.932
  288POPG   SD8 4369   1.978  17.687   9.272
  288POPG   SD9 4370   2.810  18.240   9.265
  288POPG  SD10 4371   1.766  17.799   9.491
  288POPG  SD11 4372   2.816  18.117   9.559
  288POPG  SM12 4373   1.790  17.954   9.773
  288POPG  SM13 4374   2.671  18.002   9.797
  288POPG  SM14 4375   1.699  18.179  10.000
  288POPG  SM15 4376   2.648  17.910   9.810
  289POPG   GL1 4377  10.805   1.889   8.183
  289POPG   PH2 4378  10.520   1.984   8.181
  289POPG   GL3 4379  10.496   2.016   8.524
  289POPG   E14 4380  10.785   1.957   8.694
  289POPG   E25 4381  10.175   1.923   8.657
  289POPG   S16 4382  10.971   2.274   8.806
  289POPG   S17 4383  10.095   1.552   8.834
  289POPG   SD8 4384  11.134   2.430   9.089
  289POPG   SD9 4385  10.100   1.436   9.138
  289POPG  SD10 4386  11.271   2.602   9.340
  289POPG  SD11 4387  10.214   1.456   9.452
  289POPG  SM12 4388  11.272   2.797   9.594
  289POPG  SM13 4389  10.255   1.224   9.700
  289POPG  SM14 4390  11.218   2.769   9.924
  289POPG  SM15 4391  10.215   1.141   9.765
  290POPG   GL1 4392   0.076  15.108   8.013
  290POPG   PH2 4393   0.026  14.799   7.945
  290POPG   GL3 4394   0.091  14.706   8.272
  290POPG   E14 4395   0.230  14.405   8.260
  290POPG   E25 4396   0.033  14.895   8.559
  290POPG   S16 4397   0.215  14.204   8.617
  290POPG   S17 4398  -0.170  15.171   8.805
  290POPG   SD8 4399   0.360  14.076   8.896
  290POPG   SD9 4400  -0.219  15.284   9.121
  290POPG  SD10 4401   0.352  13.943   9.202
  290POPG  SD11 4402  -0.347  15.280   9.456
  290POPG  SM12 4403   0.308  13.679   9.401
  290POPG  SM13 4404  -0.439  15.192   9.777
  290POPG  SM14 4405   0.264  13.540   9.670
  290POPG  SM15 4406  -0.441  15.191   9.865
  291POPG   GL1 4407  11.033   9.249   8.141
  291POPG   PH2 4408  11.000   9.006   8.365
  291POPG   GL3 4409  11.279   9.057   8.538
  291POPG   E14 4410  11.256   9.283   8.789
  291POPG   E25 4411  11.628   8.944   8.562
  291POPG   S16 4412  11.571   9.340   9.006
  291POPG   S17 4413  11.875   8.922   8.858
  291POPG   SD8 4414  11.698   9.590   9.249
  291POPG   SD9 4415  11.941   8.811   9.188
  291POPG  SD10 4416  11.837   9.619   9.574
  291POPG  SD11 4417  12.053   8.813   9.520
  291POPG  SM12 4418  11.974   9.528   9.837
  291POPG  SM13 4419  11.944   8.775   9.874
  291POPG  SM14 4420  11.996   9.293  10.088
  291POPG  SM15 4421  11.967   8.816   9.929
  292POPG   GL1 4422   1.393   5.234   7.897
  292POPG   PH2 4423   1.120   5.069   8.022
  292POPG   GL3 4424   1.020   5.202   8.332
  292POPG   E14 4425   0.743   5.147   8.488
  292POPG   E25 4426   1.367   5.284   8.417
  292POPG   S16 4427   0.644   5.088   8.804
  292POPG   S17 4428   1.408   5.433   8.803
  292POPG   SD8 4429   0.543   4.820   9.035
  292POPG   SD9 4430   1.606   5.353   9.111
  292POPG  SD10 4431   0.602   4.879   9.361
  292POPG  SD11 4432   1.598   5.085   9.314
  292POPG  SM12 4433   0.775   5.137   9.524
  292POPG  SM13 4434   1.494   5.049   9.597
  292POPG  SM14 4435   0.961   5.093   9.818
  292POPG  SM15 4436   1.424   4.998   9.655
  293POPG   GL1 4437   7.404   6.834   7.612
  293POPG   PH2 4438   7.217   6.563   7.674
  293POPG   GL3 4439   7.096   6.593   7.996
  293POPG   E14 4440   6.794   6.484   8.024
  293POPG   E25 4441   7.251   6.418   8.283
  293POPG   S16 4442   6.543   6.533   8.326
  293POPG   S17 4443   7.280   6.373   8.626
  293POPG   SD8 4444   6.355   6.397   8.552
  293POPG   SD9 4445   7.220   6.250   8.938
  293POPG  SD10 4446   6.319   6.339   8.869
  293POPG  SD11 4447   7.344   6.208   9.221
  293POPG  SM12 4448   6.409   6.349   9.177
  293POPG  SM13 4449   7.316   6.263   9.561
  293POPG  SM14 4450   6.323   6.156   9.478
  293POPG  SM15 4451   7.208   6.201   9.595
  294POPG   GL1 4452  11.889   4.756   7.810
  294POPG   PH2 4453  11.878   5.043   7.992
  294POPG   GL3 4454  11.805   5.077   8.327
  294POPG   E14 4455  11.621   5.334   8.420
  294POPG   E25 4456  12.036   4.970   8.571
  294POPG   S16 4457  11.435   5.484   8.774
  294POPG   S17 4458  12.101   5.102   8.970
  294POPG   SD8 4459  11.475   5.734   8.950
  294POPG   SD9 4460  12.341   5.267   9.172
  294POPG  SD10 4461  11.628   5.946   9.149
  294POPG  SD11 4462  12.363   5.425   9.485
  294POPG  SM12 4463  11.565   6.055   9.479
  294POPG  SM13 4464  12.273   5.570   9.733
  294POPG  SM14 4465  11.550   6.256   9.722
  294POPG  SM15 4466  12.214   5.643   9.781
  295POPG   GL1 4467  15.373   3.693   8.137
  295POPG   PH2 4468  15.021   3.691   8.199
  295POPG   GL3 4469  14.797   3.791   8.453
  295POPG   E14 4470  14.789   3.990   8.715
  295POPG   E25 4471  14.432   3.741   8.503
  295POPG   S16 4472  14.834   4.380   8.775
  295POPG   S17 4473  14.226   3.622   8.792
  295POPG   SD8 4474  14.799   4.637   8.963
  295POPG   SD9 4475  14.060   3.428   8.960
  295POPG  SD10 4476  14.748   4.789   9.241
  295POPG  SD11 4477  14.052   3.252   9.225
  295POPG  SM12 4478  14.557   4.758   9.505
  295POPG  SM13 4479  13.901   3.212   9.515
  295POPG  SM14 4480  14.456   4.687   9.817
  295POPG  SM15 4481  13.921   3.139   9.600
  296POPG   GL1 4482   4.543   2.647   8.044
  296POPG   PH2 4483   4.389   2.361   8.094
  296POPG   GL3 4484   4.028   2.291   8.128
  296POPG   E14 4485   3.799   2.444   7.968
  296POPG   E25 4486   3.849   2.126   8.398
  296POPG   S16 4487   3.577   2.648   8.265
  296POPG   S17 4488   3.587   2.050   8.736
  296POPG   SD8 4489   3.471   2.604   8.582
  296POPG   SD9 4490   3.305   1.982   8.895
  296POPG  SD10 4491   3.420   2.465   8.893
  296POPG  SD11 4492   3.180   2.080   9.184
  296POPG  SM12 4493   3.563   2.401   9.141
  296POPG  SM13 4494   3.169   2.009   9.510
  296POPG  SM14 4495   3.728   2.455   9.450
  296POPG  SM15 4496   3.148   2.012   9.587
  297POPG   GL1 4497  16.175   3.355  12.015
  297POPG   PH2 4498  16.003   3.649  11.987
  297POPG   GL3 4499  15.762   3.677  11.732
  297POPG   E14 4500  15.761   3.889  11.488
  297POPG   E25 4501  15.653   3.377  11.519
  297POPG   S16 4502  15.804   3.825  11.099
  297POPG   S17 4503  15.707   3.383  11.122
  297POPG   SD8 4504  15.573   3.810  10.874
  297POPG   SD9 4505  15.836   3.336  10.804
  297POPG  SD10 4506  15.501   3.700  10.570
  297POPG  SD11 4507  15.856   3.460  10.469
  297POPG  SM12 4508  15.581   3.881  10.308
  297POPG  SM13 4509  15.932   3.519  10.125
  297POPG  SM14 4510  15.449   3.926   9.997
  297POPG  SM15 4511  15.978   3.510  10.040
  298POPG   GL1 4512   2.205  16.040  12.018
  298POPG   PH2 4513   2.388  15.790  11.864
  298POPG   GL3 4514   2.378  15.696  11.543
  298POPG   E14 4515   2.391  15.987  11.382
  298POPG   E25 4516   2.706  15.588  11.415
  298POPG   S16 4517   2.435  16.125  11.037
  298POPG   S17 4518   2.889  15.585  11.050
  298POPG   SD8 4519   2.551  15.979  10.782
  298POPG   SD9 4520   2.874  15.719  10.725
  298POPG  SD10 4521   2.646  16.061  10.484
  298POPG  SD11 4522   2.792  15.570  10.428
  298POPG  SM12 4523   2.638  16.225  10.193
  298POPG  SM13 4524   2.880  15.646  10.126
  298POPG  SM14 4525   2.677  16.228   9.871
  298POPG  SM15 4526   2.922  15.719  10.093
  299POPG   GL1 4527   8.653   9.483  11.617
  299POPG   PH2 4528   8.360   9.551  11.699
  299POPG   GL3 4529   8.251   9.596  11.362
  299POPG   E14 4530   8.397   9.717  11.095
  299POPG   E25 4531   7.952   9.681  11.186
  299POPG   S16 4532   8.482   9.771  10.682
  299POPG   S17 4533   7.901   9.655  10.796
  299POPG   SD8 4534   8.530  10.065  10.552
  299POPG   SD9 4535   8.127   9.498  10.603
  299POPG  SD10 4536   8.586  10.141  10.261
  299POPG  SD11 4537   8.214   9.487  10.293
  299POPG  SM12 4538   8.718  10.079   9.972
  299POPG  SM13 4539   8.107   9.367   9.994
  299POPG  SM14 4540   8.836  10.235   9.652
  299POPG  SM15 4541   8.096   9.310   9.920
  300POPG   GL1 4542   9.557  11.022  12.025
  300POPG   PH2 4543   9.470  11.346  12.060
  300POPG   GL3 4544   9.495  11.563  11.801
  300POPG   E14 4545   9.500  11.888  11.831
  300POPG   E25 4546   9.638  11.438  11.497
  300POPG   S16 4547   9.741  12.192  11.656
  300POPG   S17 4548   9.636  11.627  11.127
  300POPG   SD8 4549   9.985  12.328  11.469
  300POPG   SD9 4550   9.708  11.590  10.793
  300POPG  SD10 4551  10.124  12.479  11.196
  300POPG  SD11 4552   9.660  11.687  10.484
  300POPG  SM12 4553  10.096  12.491  10.862
  300POPG  SM13 4554   9.759  11.714  10.154
  300POPG  SM14 4555  10.243  12.491  10.556
  300POPG  SM15 4556   9.748  11.689  10.069
  301POPG   GL1 4557   2.550  15.401  11.894
  301POPG   PH2 4558   2.299  15.310  11.691
  301POPG   GL3 4559   2.512  15.133  11.505
  301POPG   E14 4560   2.837  15.147  11.471
  301POPG   E25 4561   2.371  14.956  11.194
  301POPG   S16 4562   2.996  15.128  11.086
  301POPG   S17 4563   2.185  15.025  10.840
  301POPG   SD8 4564   2.775  14.923  10.949
  301POPG   SD9 4565   2.062  15.127  10.547
  301POPG  SD10 4566   2.616  14.714  10.737
  301POPG  SD11 4567   1.949  15.156  10.227
  301POPG  SM12 4568   2.563  14.623  10.460
  301POPG  SM13 4569   1.870  15.423  10.020
  301POPG  SM14 4570   2.551  14.802  10.144
  301POPG  SM15 4571   1.795  15.474  10.035
  302POPG   GL1 4572   1.789   1.330  11.952
  302POPG   PH2 4573   1.629   1.087  12.124
  302POPG   GL3 4574   1.452   0.950  11.869
  302POPG   E14 4575   1.427   0.636  11.763
  302POPG   E25 4576   1.442   1.126  11.545
  302POPG   S16 4577   1.468   0.420  11.459
  302POPG   S17 4578   1.372   1.221  11.151
  302POPG   SD8 4579   1.383   0.234  11.200
  302POPG   SD9 4580   1.490   1.389  10.896
  302POPG  SD10 4581   1.197   0.252  10.938
  302POPG  SD11 4582   1.405   1.520  10.604
  302POPG  SM12 4583   1.269   0.166  10.619
  302POPG  SM13 4584   1.210   1.473  10.329
  302POPG  SM14 4585   1.488   0.097  10.385
  302POPG  SM15 4586   1.119   1.456  10.282
  303POPG   GL1 4587  13.007   1.895  12.099
  303POPG   PH2 4588  12.772   1.687  12.166
  303POPG   GL3 4589  12.614   1.588  11.894
  303POPG   E14 4590  12.311   1.505  11.802
  303POPG   E25 4591  12.762   1.598  11.590
  303POPG   S16 4592  12.260   1.529  11.396
  303POPG   S17 4593  12.944   1.867  11.295
  303POPG   SD8 4594  12.188   1.551  11.061
  303POPG   SD9 4595  12.951   2.116  11.094
  303POPG  SD10 4596  12.305   1.549  10.746
  303POPG  SD11 4597  12.955   2.180  10.790
  303POPG  SM12 4598  12.546   1.643  10.526
  303POPG  SM13 4599  12.923   2.148  10.453
  303POPG  SM14 4600  12.549   1.767  10.204
  303POPG  SM15 4601  12.843   2.171  10.387
  304POPG   GL1 4602  15.562  12.478  12.190
  304POPG   PH2 4603  15.280  12.649  12.258
  304POPG   GL3 4604  15.137  12.552  11.973
  304POPG   E14 4605  15.266  12.287  11.864
  304POPG   E25 4606  14.859  12.719  11.755
  304POPG   S16 4607  15.258  12.032  11.544
  304POPG   S17 4608  14.743  12.664  11.386
  304POPG   SD8 4609  15.121  11.818  11.317
  304POPG   SD9 4610  14.582  12.872  11.181
  304POPG  SD10 4611  15.055  11.723  10.994
  304POPG  SD11 4612  14.570  12.914  10.856
  304POPG  SM12 4613  15.139  11.714  10.680
  304POPG  SM13 4614  14.717  13.024  10.557
  304POPG  SM14 4615  15.194  11.609  10.383
  304POPG  SM15 4616  14.765  13.077  10.546
  305POPG   GL1 4617   8.568  15.543  11.817
  305POPG   PH2 4618   8.614  15.836  11.905
  305POPG   GL3 4619   8.330  16.053  11.879
  305POPG   E14 4620   8.418  16.338  11.792
  305POPG   E25 4621   8.149  16.008  11.552
  305POPG   S16 4622   8.540  16.438  11.386
  305POPG   S17 4623   8.072  16.186  11.246
  305POPG   SD8 4624   8.648  16.687  11.209
  305POPG   SD9 4625   8.006  16.203  10.939
  305POPG  SD10 4626   8.705  16.811  10.909
  305POPG  SD11 4627   8.062  16.260  10.629
  305POPG  SM12 4628   8.542  16.746  10.614
  305POPG  SM13 4629   8.189  16.232  10.306
  305POPG  SM14 4630   8.302  16.652  10.414
  305POPG  SM15 4631   8.259  16.238  10.199
  306POPG   GL1 4632   0.233  12.170  12.031
  306POPG   PH2 4633   0.167  11.907  11.793
  306POPG   GL3 4634   0.308  11.681  11.580
  306POPG   E14 4635   0.531  11.771  11.354
  306POPG   E25 4636   0.129  11.429  11.338
  306POPG   S16 4637   0.767  11.689  11.032
  306POPG   S17 4638  -0.055  11.415  10.995
  306POPG   SD8 4639   0.944  11.660  10.747
  306POPG   SD9 4640  -0.184  11.307  10.753
  306POPG  SD10 4641   1.236  11.745  10.580
  306POPG  SD11 4642  -0.393  11.248  10.503
  306POPG  SM12 4643   1.426  11.980  10.400
  306POPG  SM13 4644  -0.431  11.174  10.210
  306POPG  SM14 4645   1.391  12.267  10.180
  306POPG  SM15 4646  -0.381  11.251  10.124
  307POPG   GL1 4647  12.279   1.845  12.194
  307POPG   PH2 4648  12.481   1.950  11.929
  307POPG   GL3 4649  12.338   1.913  11.606
  307POPG   E14 4650  12.039   1.795  11.626
  307POPG   E25 4651  12.531   1.908  11.318
  307POPG   S16 4652  11.798   1.544  11.417
  307POPG   S17 4653  12.542   1.900  10.886
  307POPG   SD8 4654  11.860   1.277  11.193
  307POPG   SD9 4655  12.357   2.025  10.613
  307POPG  SD10 4656  11.896   1.287  10.876
  307POPG  SD11 4657  12.122   2.205  10.516
  307POPG  SM12 4658  11.880   1.335  10.522
  307POPG  SM13 4659  11.983   2.323  10.267
  307POPG  SM14 4660  11.844   1.198  10.214
  307POPG  SM15 4661  11.967   2.393  10.194
  308POPG   GL1 4662   3.834  18.198  11.905
  308POPG   PH2 4663   3.545  18.134  12.074
  308POPG   GL3 4664   3.301  18.132  11.845
  308POPG   E14 4665   3.004  18.013  11.803
  308POPG   E25 4666   3.498  18.266  11.555
  308POPG   S16 4667   2.873  17.848  11.496
  308POPG   S17 4668   3.431  18.466  11.225
  308POPG   SD8 4669   2.874  17.615  11.254
  308POPG   SD9 4670   3.167  18.416  11.036
  308POPG  SD10 4671   2.621  17.496  10.992
  308POPG  SD11 4672   3.002  18.367  10.753
  308POPG  SM12 4673   2.675  17.534  10.647
  308POPG  SM13 4674   2.963  18.256  10.459
  308POPG  SM14 4675   2.931  17.558  10.409
  308POPG  SM15 4676   2.952  18.268  10.367
  309POPG   GL1 4677  10.114   8.975  11.886
  309POPG   PH2 4678  10.165   8.678  11.770
  309POPG   GL3 4679  10.389   8.572  11.518
  309POPG   E14 4680  10.664   8.356  11.545
  309POPG   E25 4681  10.457   8.584  11.140
  309POPG   S16 4682  11.042   8.364  11.563
  309POPG   S17 4683  10.497   8.555  10.756
  309POPG   SD8 4684  11.378   8.503  11.542
  309POPG   SD9 4685  10.499   8.552  10.440
  309POPG  SD10 4686  11.546   8.702  11.307
  309POPG  SD11 4687  10.489   8.738  10.147
  309POPG  SM12 4688  11.623   8.597  10.988
  309POPG  SM13 4689  10.372   8.746   9.826
  309POPG  SM14 4690  11.847   8.634  10.709
  309POPG  SM15 4691  10.360   8.703   9.717
  310POPG   GL1 4692  17.076   0.223  12.159
  310POPG   PH2 4693  16.929   0.337  11.867
  310POPG   GL3 4694  17.090   0.311  11.580
  310POPG   E14 4695  17.253   0.548  11.422
  310POPG   E25 4696  17.069  -0.017  11.443
  310POPG   S16 4697  17.160   0.807  11.214
  310POPG   S17 4698  17.114  -0.107  11.043
  310POPG   SD8 4699  16.965   1.059  11.109
  310POPG   SD9 4700  17.122  -0.027  10.730
  310POPG  SD10 4701  17.007   1.336  10.888
  310POPG  SD11 4702  17.005  -0.125  10.480
  310POPG  SM12 4703  16.910   1.386  10.575
  310POPG  SM13 4704  16.860  -0.032  10.205
  310POPG  SM14 4705  17.009   1.336  10.267
  310POPG  SM15 4706  16.863  -0.007  10.107
  311POPG   GL1 4707   6.135  16.803  12.343
  311POPG   PH2 4708   6.409  16.624  12.157
  311POPG   GL3 4709   6.370  16.544  11.823
  311POPG   E14 4710   6.171  16.300  11.737
  311POPG   E25 4711   6.707  16.630  11.680
  311POPG   S16 4712   6.004  16.196  11.410
  311POPG   S17 4713   6.672  16.760  11.331
  311POPG   SD8 4714   5.873  15.923  11.225
  311POPG   SD9 4715   6.786  16.788  10.983
  311POPG  SD10 4716   5.669  15.721  11.098
  311POPG  SD11 4717   6.749  16.928  10.706
  311POPG  SM12 4718   5.522  15.736  10.832
  311POPG  SM13 4719   6.566  16.958  10.440
  311POPG  SM14 4720   5.578  15.709  10.502
  311POPG  SM15 4721   6.486  16.974  10.434
  312POPG   GL1 4722  17.112   4.470  12.068
  312POPG   PH2 4723  17.352   4.258  11.988
  312POPG   GL3 4724  17.202   4.297  11.695
  312POPG   E14 4725  17.032   4.052  11.536
  312POPG   E25 4726  17.133   4.628  11.624
  312POPG   S16 4727  17.062   3.968  11.183
  312POPG   S17 4728  17.195   4.847  11.349
  312POPG   SD8 4729  17.273   3.835  10.947
  312POPG   SD9 4730  17.165   4.910  11.017
  312POPG  SD10 4731  17.286   3.610  10.682
  312POPG  SD11 4732  17.199   5.061  10.745
  312POPG  SM12 4733  17.162   3.552  10.390
  312POPG  SM13 4734  17.382   5.218  10.495
  312POPG  SM14 4735  17.031   3.315  10.172
  312POPG  SM15 4736  17.398   5.326  10.465
  313POPG   GL1 4737   8.236   4.516  12.379
  313POPG   PH2 4738   8.098   4.365  12.131
  313POPG   GL3 4739   8.226   4.511  11.850
  313POPG   E14 4740   8.170   4.816  11.679
  313POPG   E25 4741   8.338   4.194  11.672
  313POPG   S16 4742   8.153   4.973  11.289
  313POPG   S17 4743   8.203   4.083  11.323
  313POPG   SD8 4744   8.062   5.067  10.983
  313POPG   SD9 4745   8.324   4.149  11.008
  313POPG  SD10 4746   8.027   5.288  10.705
  313POPG  SD11 4747   8.294   4.067  10.695
  313POPG  SM12 4748   7.870   5.598  10.653
  313POPG  SM13 4749   8.326   4.059  10.363
  313POPG  SM14 4750   7.570   5.701  10.530
  313POPG  SM15 4751   8.300   4.023  10.281
  314POPG   GL1 4752   4.275   9.020  11.727
  314POPG   PH2 4753   4.184   8.743  11.563
  314POPG   GL3 4754   4.490   8.644  11.497
  314POPG   E14 4755   4.793   8.740  11.547
  314POPG   E25 4756   4.435   8.414  11.233
  314POPG   S16 4757   4.765   8.811  11.124
  314POPG   S17 4758   4.216   8.350  10.913
  314POPG   SD8 4759   4.560   8.703  10.884
  314POPG   SD9 4760   4.088   8.441  10.610
  314POPG  SD10 4761   4.439   8.727  10.575
  314POPG  SD11 4762   4.013   8.585  10.330
  314POPG  SM12 4763   4.321   8.909  10.294
  314POPG  SM13 4764   3.870   8.817  10.168
  314POPG  SM14 4765   4.317   9.001   9.939
  314POPG  SM15 4766   3.852   8.882  10.084
  315POPG   GL1 4767   7.447  10.882  12.000
  315POPG   PH2 4768   7.223  10.940  12.228
  315POPG   GL3 4769   6.984  10.773  12.074
  315POPG   E14 4770   6.741  10.969  11.953
  315POPG   E25 4771   7.113  10.713  11.754
  315POPG   S16 4772   6.639  11.191  11.694
  315POPG   S17 4773   7.153  10.991  11.443
  315POPG   SD8 4774   6.625  11.301  11.362
  315POPG   SD9 4775   7.064  11.246  11.217
  315POPG  SD10 4776   6.599  11.292  11.025
  315POPG  SD11 4777   6.931  11.363  10.956
  315POPG  SM12 4778   6.437  11.221  10.711
  315POPG  SM13 4779   6.909  11.278  10.654
  315POPG  SM14 4780   6.376  11.268  10.351
  315POPG  SM15 4781   6.885  11.273  10.572
  316POPG   GL1 4782  15.338  15.053  12.391
  316POPG   PH2 4783  15.313  15.195  12.107
  316POPG   GL3 4784  15.532  15.415  11.953
  316POPG   E14 4785  15.838  15.361  11.820
  316POPG   E25 4786  15.541  15.639  11.674
  316POPG   S16 4787  15.895  15.519  11.443
  316POPG   S17 4788  15.424  15.679  11.263
  316POPG   SD8 4789  16.108  15.686  11.222
  316POPG   SD9 4790  15.627  15.623  10.978
  316POPG  SD10 4791  16.157  15.703  10.904
  316POPG  SD11 4792  15.723  15.553  10.672
  316POPG  SM12 4793  16.118  15.768  10.556
  316POPG  SM13 4794  15.796  15.488  10.356
  316POPG  SM14 4795  16.065  15.951  10.302
  316POPG  SM15 4796  15.747  15.450  10.273
  317POPG   GL1 4797   6.120   9.564  11.815
  317POPG   PH2 4798   6.301   9.822  11.739
  317POPG   GL3 4799   6.359   9.747  11.416
  317POPG   E14 4800   6.468   9.442  11.337
  317POPG   E25 4801   6.513   9.959  11.138
  317POPG   S16 4802   6.528   9.427  10.926
  317POPG   S17 4803   6.628   9.846  10.709
  317POPG   SD8 4804   6.476   9.183  10.697
  317POPG   SD9 4805   6.628   9.651  10.462
  317POPG  SD10 4806   6.517   9.107  10.356
  317POPG  SD11 4807   6.688   9.873  10.246
  317POPG  SM12 4808   6.604   9.271  10.052
  317POPG  SM13 4809   6.736  10.183  10.098
  317POPG  SM14 4810   6.609   9.560   9.851
  317POPG  SM15 4811   6.811  10.277  10.078
  318POPG   GL1 4812   3.510   0.486  12.205
  318POPG   PH2 4813   3.816   0.587  12.100
  318POPG   GL3 4814   3.797   0.722  11.778
  318POPG   E14 4815   3.516   0.762  11.624
  318POPG   E25 4816   3.953   0.509  11.555
  318POPG   S16 4817   3.128   0.701  11.503
  318POPG   S17 4818   3.868   0.510  11.127
  318POPG   SD8 4819   2.966   0.869  11.258
  318POPG   SD9 4820   3.896   0.572  10.803
  318POPG  SD10 4821   2.931   0.826  10.924
  318POPG  SD11 4822   3.856   0.597  10.461
  318POPG  SM12 4823   2.850   0.740  10.617
  318POPG  SM13 4824   3.815   0.740  10.163
  318POPG  SM14 4825   2.839   0.857  10.285
  318POPG  SM15 4826   3.780   0.822  10.105
  319POPG   GL1 4827   6.072  10.136  11.739
  319POPG   PH2 4828   5.992  10.437  11.855
  319POPG   GL3 4829   6.183  10.654  11.666
  319POPG   E14 4830   6.151  10.994  11.684
  319POPG   E25 4831   6.514  10.656  11.497
  319POPG   S16 4832   6.230  10.874  11.283
  319POPG   S17 4833   6.724  10.889  11.247
  319POPG   SD8 4834   6.104  10.952  11.022
  319POPG   SD9 4835   6.903  10.939  10.970
  319POPG  SD10 4836   6.034  10.912  10.669
  319POPG  SD11 4837   7.006  10.771  10.709
  319POPG  SM12 4838   5.869  10.744  10.426
  319POPG  SM13 4839   7.118  10.869  10.415
  319POPG  SM14 4840   5.919  10.553  10.151
  319POPG  SM15 4841   7.150  10.938  10.315
  320POPG   GL1 4842  10.531  16.708  12.135
  320POPG   PH2 4843  10.778  16.828  11.972
  320POPG   GL3 4844  10.657  17.148  11.879
  320POPG   E14 4845  10.921  17.259  11.691
  320POPG   E25 4846  10.311  17.205  11.694
  320POPG   S16 4847  11.058  17.536  11.402
  320POPG   S17 4848  10.198  17.215  11.315
  320POPG   SD8 4849  11.203  17.799  11.204
  320POPG   SD9 4850  10.263  17.387  11.019
  320POPG  SD10 4851  11.258  17.866  10.886
  320POPG  SD11 4852  10.165  17.597  10.773
  320POPG  SM12 4853  11.102  17.727  10.619
  320POPG  SM13 4854  10.124  17.677  10.434
  320POPG  SM14 4855  11.081  17.604  10.289
  320POPG  SM15 4856  10.151  17.759  10.352
  321POPG   GL1 4857   2.473  14.063  12.096
  321POPG   PH2 4858   2.399  13.756  11.969
  321POPG   GL3 4859   2.401  13.716  11.627
  321POPG   E14 4860   2.139  13.616  11.459
  321POPG   E25 4861   2.645  13.451  11.471
  321POPG   S16 4862   1.924  13.731  11.170
  321POPG   S17 4863   2.813  13.361  11.095
  321POPG   SD8 4864   1.693  13.840  10.963
  321POPG   SD9 4865   2.716  13.379  10.754
  321POPG  SD10 4866   1.583  13.805  10.669
  321POPG  SD11 4867   2.616  13.378  10.444
  321POPG  SM12 4868   1.621  13.712  10.377
  321POPG  SM13 4869   2.693  13.374  10.158
  321POPG  SM14 4870   1.636  13.917  10.127
  321POPG  SM15 4871   2.676  13.356  10.072
  322POPG   GL1 4872   9.290   8.718  11.809
  322POPG   PH2 4873   9.606   8.796  11.829
  322POPG   GL3 4874   9.712   8.784  11.529
  322POPG   E14 4875   9.872   8.546  11.363
  322POPG   E25 4876   9.749   9.122  11.352
  322POPG   S16 4877   9.914   8.328  11.052
  322POPG   S17 4878   9.723   9.202  10.942
  322POPG   SD8 4879   9.964   8.091  10.791
  322POPG   SD9 4880   9.872   9.157  10.661
  322POPG  SD10 4881   9.828   7.986  10.491
  322POPG  SD11 4882   9.938   8.921  10.460
  322POPG  SM12 4883   9.658   8.130  10.212
  322POPG  SM13 4884   9.919   8.836  10.117
  322POPG  SM14 4885   9.467   8.265   9.967
  322POPG  SM15 4886   9.906   8.842  10.007
  323POPG   GL1 4887   6.598   3.542  12.152
  323POPG   PH2 4888   6.894   3.535  12.042
  323POPG   GL3 4889   7.042   3.424  11.731
  323POPG   E14 4890   7.321   3.612  11.759
  323POPG   E25 4891   7.020   3.319  11.373
  323POPG   S16 4892   7.499   3.817  11.496
  323POPG   S17 4893   7.323   3.504  11.182
  323POPG   SD8 4894   7.678   4.050  11.345
  323POPG   SD9 4895   7.435   3.813  11.041
  323POPG  SD10 4896   7.755   4.176  11.034
  323POPG  SD11 4897   7.384   3.841  10.713
  323POPG  SM12 4898   7.694   4.207  10.689
  323POPG  SM13 4899   7.249   3.957  10.441
  323POPG  SM14 4900   7.752   4.356  10.399
  323POPG  SM15 4901   7.269   3.989  10.366
  324POPG   GL1 4902  17.552   4.609  12.240
  324POPG   PH2 4903  17.759   4.424  12.025
  324POPG   GL3 4904  17.736   4.459  11.684
  324POPG   E14 4905  18.041   4.545  11.553
  324POPG   E25 4906  17.521   4.372  11.422
  324POPG   S16 4907  18.074   4.780  11.204
  324POPG   S17 4908  17.414   4.334  11.008
  324POPG   SD8 4909  18.171   4.978  10.917
  324POPG   SD9 4910  17.479   4.178  10.691
  324POPG  SD10 4911  18.235   4.920  10.619
  324POPG  SD11 4912  17.396   4.088  10.367
  324POPG  SM12 4913  18.357   4.727  10.368
  324POPG  SM13 4914  17.459   4.149  10.066
  324POPG  SM14 4915  18.433   4.447  10.153
  324POPG  SM15 4916  17.469   4.201  10.009
  325POPE   HH1 4917   0.949  13.191  11.510
  325POPE   PH2 4918   1.226  13.324  11.653
  325POPE   GL3 4919   1.388  13.638  11.558
  325POPE   E14 4920   1.445  13.929  11.689
  325POPE   E25 4921   1.355  13.642  11.193
  325POPE   S16 4922   1.632  14.030  11.383
  325POPE   S17 4923   1.285  13.960  10.966
  325POPE   SD8 4924   1.648  14.264  11.108
  325POPE   SD9 4925   1.145  13.897  10.642
  325POPE  SD10 4926   1.652  14.437  10.822
  325POPE  SD11 4927   1.171  13.859  10.318
  325POPE  SM12 4928   1.495  14.457  10.549
  325POPE  SM13 4929   1.148  13.848   9.970
  325POPE  SM14 4930   1.559  14.387  10.258
  325POPE  SM15 4931   1.158  13.776   9.892
  326POPE   HH1 4932   7.640   4.758  12.072
  326POPE   PH2 4933   7.630   4.462  12.215
  326POPE   GL3 4934   7.737   4.216  12.002
  326POPE   E14 4935   7.796   3.893  11.951
  326POPE   E25 4936   7.759   4.453  11.739
  326POPE   S16 4937   7.917   3.697  11.619
  326POPE   S17 4938   7.990   4.431  11.404
  326POPE   SD8 4939   7.825   3.471  11.395
  326POPE   SD9 4940   8.126   4.544  11.121
  326POPE  SD10 4941   7.844   3.581  11.059
  326POPE  SD11 4942   8.144   4.579  10.789
  326POPE  SM12 4943   7.973   3.770  10.787
  326POPE  SM13 4944   8.218   4.503  10.474
  326POPE  SM14 4945   7.886   3.758  10.463
  326POPE  SM15 4946   8.201   4.527  10.368
  327POPE   HH1 4947  12.645  12.467  11.982
  327POPE   PH2 4948  12.896  12.679  12.063
  327POPE   GL3 4949  12.834  12.819  11.763
  327POPE   E14 4950  12.687  12.582  11.564
  327POPE   E25 4951  13.132  12.783  11.542
  327POPE   S16 4952  12.729  12.632  11.180
  327POPE   S17 4953  13.223  12.939  11.166
  327POPE   SD8 4954  12.729  12.584  10.857
  327POPE   SD9 4955  13.096  12.998  10.862
  327POPE  SD10 4956  12.891  12.538  10.580
  327POPE  SD11 4957  13.186  12.902  10.572
  327POPE  SM12 4958  12.836  12.392  10.267
  327POPE  SM13 4959  13.350  12.885  10.271
  327POPE  SM14 4960  12.815  12.217   9.966
  327POPE  SM15 4961  13.361  12.854  10.191
  328POPE   HH1 4962   6.438   1.360  11.797
  328POPE   PH2 4963   6.757   1.443  11.726
  328POPE   GL3 4964   6.948   1.164  11.715
  328POPE   E14 4965   6.921   0.961  11.469
  328POPE   E25 4966   7.235   1.249  11.466
  328POPE   S16 4967   6.965   1.003  11.049
  328POPE   S17 4968   7.413   1.338  11.063
  328POPE   SD8 4969   7.109   1.151  10.786
  328POPE   SD9 4970   7.504   1.449  10.749
  328POPE  SD10 4971   7.206   1.076  10.447
  328POPE  SD11 4972   7.566   1.611  10.451
  328POPE  SM12 4973   7.192   0.897  10.151
  328POPE  SM13 4974   7.521   1.504  10.143
  328POPE  SM14 4975   7.299   0.567  10.124
  328POPE  SM15 4976   7.519   1.472  10.025
  329POPE   HH1 4977  15.934  17.931  11.916
  329POPE   PH2 4978  16.202  18.123  11.790
  329POPE   GL3 4979  16.326  17.966  11.529
  329POPE   E14 4980  16.516  17.949  11.258
  329POPE   E25 4981  16.033  17.856  11.274
  329POPE   S16 4982  16.473  17.740  10.962
  329POPE   S17 4983  15.923  17.968  10.936
  329POPE   SD8 4984  16.348  17.735  10.654
  329POPE   SD9 4985  15.965  18.178  10.654
  329POPE  SD10 4986  16.325  17.876  10.331
  329POPE  SD11 4987  15.831  18.319  10.348
  329POPE  SM12 4988  16.453  17.886  10.000
  329POPE  SM13 4989  15.643  18.426  10.116
  329POPE  SM14 4990  16.651  17.834   9.758
  329POPE  SM15 4991  15.592  18.497  10.081
  330POPE   HH1 4992  10.788  15.829  12.123
  330POPE   PH2 4993  10.472  15.720  12.141
  330POPE   GL3 4994  10.354  15.803  11.839
  330POPE   E14 4995  10.136  15.605  11.719
  330POPE   E25 4996  10.341  16.057  11.574
  330POPE   S16 4997  10.151  15.626  11.338
  330POPE   S17 4998  10.216  16.097  11.192
  330POPE   SD8 4999  10.094  15.524  11.038
  330POPE   SD9 5000  10.298  16.071  10.875
  330POPE  SD10 5001   9.931  15.411  10.787
  330POPE  SD11 5002  10.252  16.306  10.628
  330POPE  SM12 5003   9.971  15.331  10.484
  330POPE  SM13 5004  10.250  16.285  10.256
  330POPE  SM14 5005  10.042  15.373  10.157
  330POPE  SM15 5006  10.229  16.335  10.148
  331POPE   HH1 5007  11.024  13.161  12.125
  331POPE   PH2 5008  11.116  12.875  11.970
  331POPE   GL3 5009  10.994  12.790  11.663
  331POPE   E14 5010  10.984  12.449  11.617
  331POPE   E25 5011  10.659  12.985  11.734
  331POPE   S16 5012  10.923  12.415  11.261
  331POPE   S17 5013  10.310  13.000  11.501
  331POPE   SD8 5014  10.683  12.292  11.022
  331POPE   SD9 5015  10.222  13.071  11.193
  331POPE  SD10 5016  10.608  12.233  10.707
  331POPE  SD11 5017  10.270  13.173  10.860
  331POPE  SM12 5018  10.597  12.237  10.390
  331POPE  SM13 5019  10.233  13.323  10.527
  331POPE  SM14 5020  10.731  12.283  10.050
  331POPE  SM15 5021  10.253  13.348  10.388
  332POPE   HH1 5022   4.011  12.640  11.579
  332POPE   PH2 5023   4.177  12.385  11.683
  332POPE   GL3 5024   4.226  12.110  11.453
  332POPE   E14 5025   4.452  11.935  11.623
  332POPE   E25 5026   4.111  12.160  11.134
  332POPE   S16 5027   4.828  11.991  11.531
  332POPE   S17 5028   4.274  12.363  10.904
  332POPE   SD8 5029   5.039  11.951  11.264
  332POPE   SD9 5030   4.577  12.507  10.839
  332POPE  SD10 5031   5.156  12.101  10.989
  332POPE  SD11 5032   4.735  12.596  10.545
  332POPE  SM12 5033   5.021  12.000  10.674
  332POPE  SM13 5034   4.889  12.529  10.214
  332POPE  SM14 5035   4.845  12.076  10.387
  332POPE  SM15 5036   4.930  12.563  10.118
  333POPE   HH1 5037   5.937  14.395  12.123
  333POPE   PH2 5038   5.873  14.622  11.863
  333POPE   GL3 5039   6.183  14.629  11.702
  333POPE   E14 5040   6.441  14.412  11.668
  333POPE   E25 5041   6.161  14.941  11.546
  333POPE   S16 5042   6.525  14.348  11.307
  333POPE   S17 5043   6.406  15.147  11.281
  333POPE   SD8 5044   6.711  14.284  11.025
  333POPE   SD9 5045   6.487  15.391  11.018
  333POPE  SD10 5046   6.811  14.431  10.748
  333POPE  SD11 5047   6.421  15.509  10.714
  333POPE  SM12 5048   6.815  14.686  10.501
  333POPE  SM13 5049   6.398  15.417  10.410
  333POPE  SM14 5050   6.775  14.749  10.154
  333POPE  SM15 5051   6.395  15.370  10.339
  334POPE   HH1 5052  16.544   1.341  12.082
  334POPE   PH2 5053  16.856   1.223  12.034
  334POPE   GL3 5054  16.921   1.045  11.737
  334POPE   E14 5055  16.747   0.830  11.555
  334POPE   E25 5056  17.147   1.200  11.510
  334POPE   S16 5057  16.747   0.553  11.227
  334POPE   S17 5058  17.343   1.456  11.296
  334POPE   SD8 5059  16.816   0.280  11.026
  334POPE   SD9 5060  17.410   1.559  11.000
  334POPE  SD10 5061  16.779   0.245  10.692
  334POPE  SD11 5062  17.345   1.578  10.661
  334POPE  SM12 5063  16.827   0.475  10.425
  334POPE  SM13 5064  17.439   1.708  10.345
  334POPE  SM14 5065  17.024   0.390  10.139
  334POPE  SM15 5066  17.423   1.759  10.286
  335POPE   HH1 5067  13.782  17.760  12.183
  335POPE   PH2 5068  13.556  17.655  12.007
  335POPE   GL3 5069  13.681  17.459  11.756
  335POPE   E14 5070  13.794  17.654  11.530
  335POPE   E25 5071  13.569  17.155  11.638
  335POPE   S16 5072  14.097  17.812  11.351
  335POPE   S17 5073  13.390  17.038  11.278
  335POPE   SD8 5074  14.417  17.883  11.281
  335POPE   SD9 5075  13.368  16.946  10.953
  335POPE  SD10 5076  14.648  17.930  11.033
  335POPE  SD11 5077  13.577  16.939  10.724
  335POPE  SM12 5078  14.629  17.937  10.719
  335POPE  SM13 5079  13.849  16.851  10.532
  335POPE  SM14 5080  14.626  17.904  10.366
  335POPE  SM15 5081  13.900  16.845  10.452
  336POPE   HH1 5082   0.118   2.882  11.878
  336POPE   PH2 5083   0.352   2.706  11.730
  336POPE   GL3 5084   0.171   2.396  11.645
  336POPE   E14 5085   0.127   2.059  11.716
  336POPE   E25 5086   0.085   2.474  11.317
  336POPE   S16 5087   0.038   1.903  11.364
  336POPE   S17 5088  -0.078   2.259  11.001
  336POPE   SD8 5089  -0.179   1.738  11.211
  336POPE   SD9 5090  -0.139   2.113  10.685
  336POPE  SD10 5091  -0.275   1.656  10.912
  336POPE  SD11 5092   0.002   2.010  10.404
  336POPE  SM12 5093  -0.174   1.511  10.655
  336POPE  SM13 5094   0.233   1.969  10.156
  336POPE  SM14 5095  -0.002   1.555  10.332
  336POPE  SM15 5096   0.252   1.948  10.060
  337POPE   HH1 5097  17.225   1.288  11.964
  337POPE   PH2 5098  17.526   1.407  11.846
  337POPE   GL3 5099  17.667   1.160  11.646
  337POPE   E14 5100  17.516   0.877  11.545
  337POPE   E25 5101  18.022   1.153  11.622
  337POPE   S16 5102  17.660   0.740  11.149
  337POPE   S17 5103  18.266   1.322  11.281
  337POPE   SD8 5104  17.504   0.857  10.857
  337POPE   SD9 5105  18.367   1.423  10.982
  337POPE  SD10 5106  17.413   1.120  10.675
  337POPE  SD11 5107  18.542   1.512  10.712
  337POPE  SM12 5108  17.562   1.246  10.396
  337POPE  SM13 5109  18.740   1.496  10.459
  337POPE  SM14 5110  17.709   1.268  10.111
  337POPE  SM15 5111  18.710   1.428  10.381
  338POPE   HH1 5112   5.325   9.555  11.725
  338POPE   PH2 5113   5.122   9.310  11.734
  338POPE   GL3 5114   5.028   9.152  11.431
  338POPE   E14 5115   5.246   8.956  11.298
  338POPE   E25 5116   4.821   9.298  11.192
  338POPE   S16 5117   5.284   9.039  10.899
  338POPE   S17 5118   4.751   9.227  10.819
  338POPE   SD8 5119   5.231   8.947  10.572
  338POPE   SD9 5120   4.731   8.995  10.572
  338POPE  SD10 5121   5.157   9.013  10.259
  338POPE  SD11 5122   4.721   8.802  10.281
  338POPE  SM12 5123   5.226   9.234  10.000
  338POPE  SM13 5124   4.791   8.742   9.955
  338POPE  SM14 5125   5.428   9.505   9.916
  338POPE  SM15 5126   4.839   8.807   9.864
  339POPE   HH1 5127   4.751   9.547  11.673
  339POPE   PH2 5128   4.544   9.343  11.577
  339POPE   GL3 5129   4.295   9.403  11.347
  339POPE   E14 5130   4.004   9.323  11.460
  339POPE   E25 5131   4.345   9.271  11.011
  339POPE   S16 5132   3.784   9.142  11.184
  339POPE   S17 5133   4.366   9.351  10.598
  339POPE   SD8 5134   3.707   9.316  10.900
  339POPE   SD9 5135   4.467   9.378  10.282
  339POPE  SD10 5136   3.795   9.514  10.670
  339POPE  SD11 5137   4.673   9.257  10.084
  339POPE  SM12 5138   4.019   9.642  10.458
  339POPE  SM13 5139   4.743   9.249   9.772
  339POPE  SM14 5140   4.103   9.650  10.149
  339POPE  SM15 5141   4.736   9.284   9.669
  340POPE   HH1 5142  17.480  14.653  12.030
  340POPE   PH2 5143  17.698  14.436  11.858
  340POPE   GL3 5144  17.561  14.484  11.543
  340POPE   E14 5145  17.326  14.427  11.322
  340POPE   E25 5146  17.447  14.806  11.378
  340POPE   S16 5147  17.162  14.584  11.002
  340POPE   S17 5148  17.356  14.993  11.007
  340POPE   SD8 5149  17.202  14.768  10.731
  340POPE   SD9 5150  17.207  15.222  10.814
  340POPE  SD10 5151  17.349  14.889  10.461
  340POPE  SD11 5152  17.035  15.321  10.543
  340POPE  SM12 5153  17.576  14.830  10.212
  340POPE  SM13 5154  16.763  15.365  10.379
  340POPE  SM14 5155  17.888  14.840  10.015
  340POPE  SM15 5156  16.734  15.430  10.304
  341POPE   HH1 5157   7.749  11.903  12.093
  341POPE   PH2 5158   7.774  12.234  12.149
  341POPE   GL3 5159   7.905  12.390  11.872
  341POPE   E14 5160   7.703  12.639  11.826
  341POPE   E25 5161   7.857  12.248  11.543
  341POPE   S16 5162   7.638  12.767  11.507
  341POPE   S17 5163   7.970  12.390  11.155
  341POPE   SD8 5164   7.480  12.877  11.254
  341POPE   SD9 5165   8.186  12.401  10.907
  341POPE  SD10 5166   7.384  12.924  10.920
  341POPE  SD11 5167   8.321  12.329  10.603
  341POPE  SM12 5168   7.452  12.823  10.621
  341POPE  SM13 5169   8.472  12.470  10.321
  341POPE  SM14 5170   7.360  12.891  10.285
  341POPE  SM15 5171   8.460  12.434  10.223
  342POPE   HH1 5172   2.508   8.826  12.115
  342POPE   PH2 5173   2.288   8.921  11.878
  342POPE   GL3 5174   2.392   9.164  11.654
  342POPE   E14 5175   2.711   9.220  11.547
  342POPE   E25 5176   2.263   9.283  11.323
  342POPE   S16 5177   2.728   9.431  11.207
  342POPE   S17 5178   2.379   9.326  10.961
  342POPE   SD8 5179   2.864   9.597  10.956
  342POPE   SD9 5180   2.389   9.520  10.696
  342POPE  SD10 5181   2.803   9.673  10.641
  342POPE  SD11 5182   2.162   9.575  10.484
  342POPE  SM12 5183   2.748   9.566  10.307
  342POPE  SM13 5184   2.106   9.798  10.245
  342POPE  SM14 5185   2.718   9.527   9.912
  342POPE  SM15 5186   2.107   9.873  10.239
  343POPE   HH1 5187   6.588   5.450  11.783
  343POPE   PH2 5188   6.716   5.750  11.783
  343POPE   GL3 5189   7.018   5.648  11.684
  343POPE   E14 5190   7.099   5.350  11.792
  343POPE   E25 5191   7.143   5.802  11.383
  343POPE   S16 5192   7.049   4.976  11.572
  343POPE   S17 5193   7.040   5.860  10.990
  343POPE   SD8 5194   7.137   4.793  11.304
  343POPE   SD9 5195   7.024   5.839  10.659
  343POPE  SD10 5196   7.073   4.777  10.975
  343POPE  SD11 5197   7.113   5.765  10.350
  343POPE  SM12 5198   7.115   4.943  10.700
  343POPE  SM13 5199   7.170   5.595  10.081
  343POPE  SM14 5200   7.074   5.140  10.424
  343POPE  SM15 5201   7.216   5.520  10.074
  344POPE   HH1 5202  11.236  11.909   7.941
  344POPE   PH2 5203  11.110  11.594   7.914
  344POPE   GL3 5204  10.831  11.687   8.081
  344POPE   E14 5205  10.646  11.467   8.227
  344POPE   E25 5206  10.882  11.883   8.374
  344POPE   S16 5207  10.807  11.457   8.572
  344POPE   S17 5208  10.891  11.799   8.756
  344POPE   SD8 5209  10.829  11.221   8.805
  344POPE   SD9 5210  10.793  11.753   9.073
  344POPE  SD10 5211  10.694  11.117   9.081
  344POPE  SD11 5212  10.620  11.865   9.345
  344POPE  SM12 5213  10.479  11.266   9.280
  344POPE  SM13 5214  10.586  11.928   9.618
  344POPE  SM14 5215  10.353  11.459   9.524
  344POPE  SM15 5216  10.505  11.965   9.678
  345POPE   HH1 5217   3.037  13.007  11.751
  345POPE   PH2 5218   3.209  13.248  11.596
  345POPE   GL3 5219   3.459  13.131  11.408
  345POPE   E14 5220   3.759  13.240  11.430
  345POPE   E25 5221   3.479  12.907  11.137
  345POPE   S16 5222   3.899  13.349  11.066
  345POPE   S17 5223   3.568  12.996  10.758
  345POPE   SD8 5224   3.784  13.578  10.849
  345POPE   SD9 5225   3.825  13.082  10.560
  345POPE  SD10 5226   3.855  13.565  10.534
  345POPE  SD11 5227   4.043  13.073  10.274
  345POPE  SM12 5228   4.045  13.477  10.241
  345POPE  SM13 5229   4.320  12.962  10.087
  345POPE  SM14 5230   4.164  13.685  10.013
  345POPE  SM15 5231   4.397  12.904  10.018
  346POPE   HH1 5232  16.557  12.884  11.923
  346POPE   PH2 5233  16.839  12.705  11.881
  346POPE   GL3 5234  17.009  12.873  11.618
  346POPE   E14 5235  17.068  13.201  11.581
  346POPE   E25 5236  16.976  12.676  11.295
  346POPE   S16 5237  17.117  13.564  11.409
  346POPE   S17 5238  16.726  12.603  11.039
  346POPE   SD8 5239  17.319  13.662  11.170
  346POPE   SD9 5240  16.506  12.674  10.828
  346POPE  SD10 5241  17.373  13.624  10.870
  346POPE  SD11 5242  16.369  12.752  10.533
  346POPE  SM12 5243  17.441  13.442  10.579
  346POPE  SM13 5244  16.297  12.897  10.246
  346POPE  SM14 5245  17.314  13.217  10.362
  346POPE  SM15 5246  16.284  12.888  10.152
  347POPE   HH1 5247   8.849  16.239  12.049
  347POPE   PH2 5248   9.074  16.087  11.856
  347POPE   GL3 5249   8.985  15.781  11.720
  347POPE   E14 5250   9.218  15.538  11.747
  347POPE   E25 5251   8.787  15.727  11.430
  347POPE   S16 5252   9.179  15.392  11.362
  347POPE   S17 5253   8.662  15.971  11.109
  347POPE   SD8 5254   8.986  15.454  11.097
  347POPE   SD9 5255   8.619  16.054  10.770
  347POPE  SD10 5256   8.937  15.585  10.787
  347POPE  SD11 5257   8.616  16.180  10.488
  347POPE  SM12 5258   9.090  15.511  10.513
  347POPE  SM13 5259   8.709  16.355  10.197
  347POPE  SM14 5260   9.152  15.496  10.139
  347POPE  SM15 5261   8.713  16.331  10.094
  348POPE   HH1 5262  14.130   5.345  12.257
  348POPE   PH2 5263  14.020   5.609  12.084
  348POPE   GL3 5264  14.009   5.552  11.741
  348POPE   E14 5265  14.042   5.256  11.619
  348POPE   E25 5266  14.151   5.769  11.501
  348POPE   S16 5267  14.211   5.181  11.257
  348POPE   S17 5268  14.024   5.903  11.125
  348POPE   SD8 5269  14.333   5.154  10.932
  348POPE   SD9 5270  13.879   6.086  10.821
  348POPE  SD10 5271  14.367   5.097  10.613
  348POPE  SD11 5272  13.827   6.148  10.555
  348POPE  SM12 5273  14.422   4.815  10.464
  348POPE  SM13 5274  13.692   6.289  10.249
  348POPE  SM14 5275  14.495   4.582  10.254
  348POPE  SM15 5276  13.686   6.257  10.147
  349POPE   HH1 5277  11.134  16.853   8.224
  349POPE   PH2 5278  11.239  17.150   8.295
  349POPE   GL3 5279  11.427  17.235   8.577
  349POPE   E14 5280  11.730  17.208   8.644
  349POPE   E25 5281  11.365  17.053   8.894
  349POPE   S16 5282  11.787  17.149   9.023
  349POPE   S17 5283  11.154  17.049   9.229
  349POPE   SD8 5284  11.841  17.071   9.354
  349POPE   SD9 5285  10.988  16.833   9.398
  349POPE  SD10 5286  11.821  16.849   9.573
  349POPE  SD11 5287  11.038  16.749   9.727
  349POPE  SM12 5288  11.665  16.712   9.858
  349POPE  SM13 5289  11.093  16.794  10.030
  349POPE  SM14 5290  11.714  16.650  10.175
  349POPE  SM15 5291  11.122  16.742  10.109
  350POPE   HH1 5292   8.990   3.322   8.244
  350POPE   PH2 5293   8.922   2.988   8.174
  350POPE   GL3 5294   8.763   2.827   8.431
  350POPE   E14 5295   8.437   2.759   8.403
  350POPE   E25 5296   8.878   2.761   8.801
  350POPE   S16 5297   8.217   2.600   8.644
  350POPE   S17 5298   8.931   2.428   8.991
  350POPE   SD8 5299   7.982   2.662   8.921
  350POPE   SD9 5300   8.950   2.107   9.122
  350POPE  SD10 5301   7.880   2.730   9.209
  350POPE  SD11 5302   8.746   2.030   9.368
  350POPE  SM12 5303   7.847   2.676   9.511
  350POPE  SM13 5304   8.650   1.916   9.649
  350POPE  SM14 5305   7.829   2.773   9.846
  350POPE  SM15 5306   8.581   1.889   9.703
  351POPE   HH1 5307   2.047   4.030   7.727
  351POPE   PH2 5308   1.898   4.163   7.995
  351POPE   GL3 5309   2.125   4.252   8.250
  351POPE   E14 5310   1.960   4.467   8.410
  351POPE   E25 5311   2.285   4.109   8.547
  351POPE   S16 5312   2.086   4.488   8.793
  351POPE   S17 5313   2.219   4.086   8.952
  351POPE   SD8 5314   2.184   4.621   9.080
  351POPE   SD9 5315   2.151   4.080   9.300
  351POPE  SD10 5316   2.373   4.651   9.353
  351POPE  SD11 5317   2.138   4.175   9.623
  351POPE  SM12 5318   2.482   4.439   9.588
  351POPE  SM13 5319   2.236   4.174   9.943
  351POPE  SM14 5320   2.574   4.535   9.898
  351POPE  SM15 5321   2.262   4.219  10.024
  352POPE   HH1 5322   8.564  14.641   8.051
  352POPE   PH2 5323   8.308  14.436   8.071
  352POPE   GL3 5324   8.333  14.204   8.327
  352POPE   E14 5325   8.142  13.959   8.423
  352POPE   E25 5326   8.518  14.301   8.612
  352POPE   S16 5327   7.918  13.911   8.722
  352POPE   S17 5328   8.384  14.479   8.956
  352POPE   SD8 5329   7.637  13.816   8.905
  352POPE   SD9 5330   8.429  14.641   9.254
  352POPE  SD10 5331   7.632  13.897   9.227
  352POPE  SD11 5332   8.359  14.582   9.577
  352POPE  SM12 5333   7.705  13.970   9.525
  352POPE  SM13 5334   8.182  14.532   9.888
  352POPE  SM14 5335   7.990  14.092   9.624
  352POPE  SM15 5336   8.148  14.457   9.980
  353POPE   HH1 5337   0.684   0.770   8.114
  353POPE   PH2 5338   0.601   0.486   8.254
  353POPE   GL3 5339   0.860   0.425   8.465
  353POPE   E14 5340   0.998   0.201   8.671
  353POPE   E25 5341   0.766   0.658   8.714
  353POPE   S16 5342   1.008   0.247   9.073
  353POPE   S17 5343   0.758   0.612   9.115
  353POPE   SD8 5344   0.922   0.217   9.406
  353POPE   SD9 5345   0.797   0.754   9.430
  353POPE  SD10 5346   0.654   0.218   9.593
  353POPE  SD11 5347   0.786   0.681   9.721
  353POPE  SM12 5348   0.355   0.318   9.723
  353POPE  SM13 5349   0.645   0.667  10.015
  353POPE  SM14 5350   0.043   0.366   9.771
  353POPE  SM15 5351   0.633   0.625  10.098
  354POPE   HH1 5352  10.962   0.649   7.962
  354POPE   PH2 5353  10.938   0.907   8.164
  354POPE   GL3 5354  10.596   1.025   8.200
  354POPE   E14 5355  10.414   0.760   8.158
  354POPE   E25 5356  10.495   0.976   8.574
  354POPE   S16 5357  10.116   0.591   8.439
  354POPE   S17 5358  10.808   1.001   8.837
  354POPE   SD8 5359   9.915   0.492   8.689
  354POPE   SD9 5360  11.032   1.140   9.097
  354POPE  SD10 5361   9.825   0.510   9.021
  354POPE  SD11 5362  11.164   1.319   9.333
  354POPE  SM12 5363   9.883   0.657   9.295
  354POPE  SM13 5364  11.221   1.440   9.645
  354POPE  SM14 5365  10.059   0.718   9.583
  354POPE  SM15 5366  11.188   1.430   9.759
  355POPE   HH1 5367  14.629   7.846   7.620
  355POPE   PH2 5368  14.388   7.657   7.766
  355POPE   GL3 5369  14.486   7.706   8.090
  355POPE   E14 5370  14.533   8.012   8.183
  355POPE   E25 5371  14.332   7.420   8.263
  355POPE   S16 5372  14.575   8.066   8.594
  355POPE   S17 5373  14.255   7.451   8.674
  355POPE   SD8 5374  14.747   8.260   8.825
  355POPE   SD9 5375  14.264   7.701   8.923
  355POPE  SD10 5376  14.839   8.346   9.145
  355POPE  SD11 5377  14.355   7.845   9.190
  355POPE  SM12 5378  14.725   8.290   9.449
  355POPE  SM13 5379  14.239   8.031   9.442
  355POPE  SM14 5380  14.732   8.197   9.795
  355POPE  SM15 5381  14.193   8.094   9.441
  356POPE   HH1 5382  16.453   5.830   8.221
  356POPE   PH2 5383  16.442   5.517   8.091
  356POPE   GL3 5384  16.580   5.456   8.383
  356POPE   E14 5385  16.698   5.676   8.556
  356POPE   E25 5386  16.588   5.068   8.440
  356POPE   S16 5387  16.804   5.493   8.832
  356POPE   S17 5388  16.433   4.854   8.721
  356POPE   SD8 5389  16.698   5.267   9.028
  356POPE   SD9 5390  16.462   4.749   9.014
  356POPE  SD10 5391  16.671   5.158   9.335
  356POPE  SD11 5392  16.479   4.738   9.357
  356POPE  SM12 5393  16.684   5.177   9.691
  356POPE  SM13 5394  16.436   4.563   9.663
  356POPE  SM14 5395  16.746   5.290  10.013
  356POPE  SM15 5396  16.350   4.571   9.780
  357POPE   HH1 5397  10.193   8.777   8.005
  357POPE   PH2 5398  10.014   9.025   8.100
  357POPE   GL3 5399   9.769   8.962   8.380
  357POPE   E14 5400   9.664   8.680   8.515
  357POPE   E25 5401   9.476   9.200   8.261
  357POPE   S16 5402   9.401   8.521   8.790
  357POPE   S17 5403   9.379   9.527   8.530
  357POPE   SD8 5404   9.316   8.502   9.107
  357POPE   SD9 5405   9.529   9.659   8.788
  357POPE  SD10 5406   9.474   8.400   9.368
  357POPE  SD11 5407   9.481   9.730   9.076
  357POPE  SM12 5408   9.788   8.443   9.525
  357POPE  SM13 5409   9.447   9.635   9.385
  357POPE  SM14 5410   9.992   8.389   9.782
  357POPE  SM15 5411   9.445   9.647   9.470
  358POPE   HH1 5412   2.912  -0.218   8.136
  358POPE   PH2 5413   3.038   0.027   7.964
  358POPE   GL3 5414   3.280   0.046   8.195
  358POPE   E14 5415   3.539   0.255   8.256
  358POPE   E25 5416   3.185   0.001   8.544
  358POPE   S16 5417   3.656   0.331   8.620
  358POPE   S17 5418   3.386   0.029   8.943
  358POPE   SD8 5419   3.575   0.542   8.852
  358POPE   SD9 5420   3.249   0.002   9.284
  358POPE  SD10 5421   3.511   0.652   9.128
  358POPE  SD11 5422   3.257   0.079   9.613
  358POPE  SM12 5423   3.503   0.549   9.452
  358POPE  SM13 5424   3.184   0.074   9.934
  358POPE  SM14 5425   3.437   0.587   9.779
  358POPE  SM15 5426   3.219   0.040   9.988
  359POPE   HH1 5427   4.270  15.413   7.745
  359POPE   PH2 5428   3.952  15.339   7.815
  359POPE   GL3 5429   3.818  15.550   8.003
  359POPE   E14 5430   3.616  15.366   8.207
  359POPE   E25 5431   3.885  15.881   8.090
  359POPE   S16 5432   3.400  15.424   8.509
  359POPE   S17 5433   4.185  16.097   8.312
  359POPE   SD8 5434   3.329  15.490   8.841
  359POPE   SD9 5435   4.314  16.221   8.572
  359POPE  SD10 5436   3.120  15.598   9.082
  359POPE  SD11 5437   4.534  16.134   8.822
  359POPE  SM12 5438   3.060  15.831   9.259
  359POPE  SM13 5439   4.563  16.040   9.136
  359POPE  SM14 5440   2.966  16.134   9.336
  359POPE  SM15 5441   4.585  16.030   9.223
  360POPE   HH1 5442  13.824  16.515   8.075
  360POPE   PH2 5443  14.129  16.390   8.059
  360POPE   GL3 5444  14.194  16.214   8.351
  360POPE   E14 5445  14.485  16.149   8.491
  360POPE   E25 5446  13.992  16.396   8.575
  360POPE   S16 5447  14.587  16.380   8.752
  360POPE   S17 5448  14.176  16.480   8.935
  360POPE   SD8 5449  14.654  16.351   9.083
  360POPE   SD9 5450  14.135  16.419   9.243
  360POPE  SD10 5451  14.709  16.183   9.347
  360POPE  SD11 5452  13.944  16.537   9.484
  360POPE  SM12 5453  14.854  16.117   9.628
  360POPE  SM13 5454  13.866  16.499   9.805
  360POPE  SM14 5455  15.048  15.981   9.884
  360POPE  SM15 5456  13.886  16.495   9.869
  361POPE   HH1 5457   3.818  14.608   7.886
  361POPE   PH2 5458   3.721  14.305   7.873
  361POPE   GL3 5459   3.706  14.359   8.217
  361POPE   E14 5460   3.818  14.646   8.311
  361POPE   E25 5461   3.489  14.263   8.507
  361POPE   S16 5462   3.797  14.872   8.640
  361POPE   S17 5463   3.337  14.190   8.873
  361POPE   SD8 5464   3.590  15.154   8.793
  361POPE   SD9 5465   3.265  14.280   9.176
  361POPE  SD10 5466   3.411  15.211   9.071
  361POPE  SD11 5467   3.060  14.341   9.434
  361POPE  SM12 5468   3.346  15.195   9.390
  361POPE  SM13 5469   2.954  14.276   9.720
  361POPE  SM14 5470   3.414  15.146   9.727
  361POPE  SM15 5471   2.977  14.308   9.800
  362POPE   HH1 5472  12.122  14.193   8.276
  362POPE   PH2 5473  12.425  14.263   8.188
  362POPE   GL3 5474  12.632  14.014   8.354
  362POPE   E14 5475  12.464  13.772   8.506
  362POPE   E25 5476  12.764  14.245   8.608
  362POPE   S16 5477  12.429  13.536   8.851
  362POPE   S17 5478  12.791  14.334   9.004
  362POPE   SD8 5479  12.280  13.286   9.037
  362POPE   SD9 5480  12.693  14.370   9.326
  362POPE  SD10 5481  12.247  13.248   9.365
  362POPE  SD11 5482  12.684  14.427   9.666
  362POPE  SM12 5483  12.324  13.403   9.623
  362POPE  SM13 5484  12.826  14.501   9.980
  362POPE  SM14 5485  12.508  13.507   9.858
  362POPE  SM15 5486  12.792  14.510  10.089
  363POPE   HH1 5487  12.620  15.750   8.385
  363POPE   PH2 5488  12.449  16.020   8.409
  363POPE   GL3 5489  12.232  16.033   8.694
  363POPE   E14 5490  12.299  16.328   8.831
  363POPE   E25 5491  11.940  15.910   8.878
  363POPE   S16 5492  12.445  16.346   9.188
  363POPE   S17 5493  11.853  16.147   9.182
  363POPE   SD8 5494  12.712  16.352   9.346
  363POPE   SD9 5495  11.998  16.370   9.383
  363POPE  SD10 5496  12.894  16.305   9.598
  363POPE  SD11 5497  12.166  16.365   9.666
  363POPE  SM12 5498  12.791  16.327   9.929
  363POPE  SM13 5499  12.304  16.479   9.949
  363POPE  SM14 5500  12.758  16.306  10.289
  363POPE  SM15 5501  12.336  16.525  10.010
  364POPE   HH1 5502   0.509   2.077   8.267
  364POPE   PH2 5503   0.785   1.925   8.211
  364POPE   GL3 5504   1.002   1.963   8.464
  364POPE   E14 5505   1.246   2.176   8.422
  364POPE   E25 5506   0.760   2.023   8.697
  364POPE   S16 5507   1.477   2.421   8.689
  364POPE   S17 5508   0.720   1.980   9.034
  364POPE   SD8 5509   1.638   2.666   8.865
  364POPE   SD9 5510   0.611   1.795   9.276
  364POPE  SD10 5511   1.621   2.817   9.143
  364POPE  SD11 5512   0.601   1.739   9.596
  364POPE  SM12 5513   1.588   2.844   9.455
  364POPE  SM13 5514   0.535   1.572   9.885
  364POPE  SM14 5515   1.650   2.742   9.795
  364POPE  SM15 5516   0.500   1.522   9.922
  365POPE   HH1 5517  12.337  14.690   8.108
  365POPE   PH2 5518  12.556  14.830   8.303
  365POPE   GL3 5519  12.590  14.697   8.599
  365POPE   E14 5520  12.387  14.574   8.834
  365POPE   E25 5521  12.845  14.838   8.829
  365POPE   S16 5522  12.348  14.256   9.028
  365POPE   S17 5523  12.871  14.827   9.191
  365POPE   SD8 5524  12.494  13.961   9.117
  365POPE   SD9 5525  12.947  14.714   9.516
  365POPE  SD10 5526  12.682  13.925   9.376
  365POPE  SD11 5527  12.850  14.890   9.789
  365POPE  SM12 5528  12.738  13.996   9.686
  365POPE  SM13 5529  12.817  14.975  10.100
  365POPE  SM14 5530  12.619  13.973  10.005
  365POPE  SM15 5531  12.868  15.005  10.194
  366POPE   HH1 5532  16.343   4.849   8.120
  366POPE   PH2 5533  16.051   4.993   8.105
  366POPE   GL3 5534  15.789   4.896   8.306
  366POPE   E14 5535  15.482   5.029   8.313
  366POPE   E25 5536  15.982   4.935   8.609
  366POPE   S16 5537  15.351   5.185   8.650
  366POPE   S17 5538  16.021   4.836   9.007
  366POPE   SD8 5539  15.208   5.195   8.971
  366POPE   SD9 5540  16.096   4.719   9.296
  366POPE  SD10 5541  15.124   5.129   9.303
  366POPE  SD11 5542  15.943   4.541   9.539
  366POPE  SM12 5543  15.104   4.911   9.551
  366POPE  SM13 5544  15.834   4.296   9.706
  366POPE  SM14 5545  14.890   4.859   9.833
  366POPE  SM15 5546  15.843   4.251   9.794
  367POPE   HH1 5547  14.139  12.756   8.508
  367POPE   PH2 5548  14.250  12.466   8.475
  367POPE   GL3 5549  14.542  12.410   8.660
  367POPE   E14 5550  14.250  12.303   8.821
  367POPE   E25 5551  14.679  12.631   8.880
  367POPE   S16 5552  14.328  12.008   9.056
  367POPE   S17 5553  14.840  12.706   9.204
  367POPE   SD8 5554  14.529  11.808   9.230
  367POPE   SD9 5555  14.790  12.827   9.524
  367POPE  SD10 5556  14.608  11.901   9.537
  367POPE  SD11 5557  14.853  12.915   9.844
  367POPE  SM12 5558  14.388  11.985   9.764
  367POPE  SM13 5559  15.027  12.972  10.112
  367POPE  SM14 5560  14.124  11.959   9.933
  367POPE  SM15 5561  15.037  12.926  10.208
  368POPE   HH1 5562  13.286  15.948   8.256
  368POPE   PH2 5563  12.963  16.042   8.262
  368POPE   GL3 5564  12.863  16.076   8.591
  368POPE   E14 5565  12.985  16.316   8.790
  368POPE   E25 5566  12.709  15.903   8.855
  368POPE   S16 5567  13.098  16.371   9.142
  368POPE   S17 5568  12.822  15.875   9.259
  368POPE   SD8 5569  13.365  16.533   9.291
  368POPE   SD9 5570  13.001  15.934   9.515
  368POPE  SD10 5571  13.460  16.526   9.590
  368POPE  SD11 5572  13.009  15.894   9.869
  368POPE  SM12 5573  13.393  16.399   9.909
  368POPE  SM13 5574  13.077  15.909  10.202
  368POPE  SM14 5575  13.434  16.310  10.244
  368POPE  SM15 5576  13.095  15.931  10.299
  369POPE   HH1 5577  11.600  14.644   8.035
  369POPE   PH2 5578  11.917  14.649   8.164
  369POPE   GL3 5579  11.976  14.620   8.504
  369POPE   E14 5580  12.048  14.912   8.615
  369POPE   E25 5581  11.946  14.358   8.753
  369POPE   S16 5582  12.003  14.900   9.007
  369POPE   S17 5583  11.961  14.364   9.128
  369POPE   SD8 5584  12.141  14.761   9.312
  369POPE   SD9 5585  12.078  14.338   9.427
  369POPE  SD10 5586  12.331  14.904   9.504
  369POPE  SD11 5587  12.201  14.388   9.756
  369POPE  SM12 5588  12.353  15.116   9.759
  369POPE  SM13 5589  12.249  14.380  10.125
  369POPE  SM14 5590  12.196  15.342   9.972
  369POPE  SM15 5591  12.280  14.347  10.220
  370POPE   HH1 5592  12.236   8.310   8.118
  370POPE   PH2 5593  12.235   7.970   8.084
  370POPE   GL3 5594  12.281   7.914   8.436
  370POPE   E14 5595  12.439   8.192   8.546
  370POPE   E25 5596  12.212   7.597   8.566
  370POPE   S16 5597  12.514   8.237   8.921
  370POPE   S17 5598  12.060   7.340   8.861
  370POPE   SD8 5599  12.631   8.337   9.186
  370POPE   SD9 5600  12.018   7.265   9.187
  370POPE  SD10 5601  12.674   8.226   9.499
  370POPE  SD11 5602  12.060   7.404   9.527
  370POPE  SM12 5603  12.472   8.231   9.752
  370POPE  SM13 5604  12.009   7.442   9.849
  370POPE  SM14 5605  12.338   8.361  10.009
  370POPE  SM15 5606  11.967   7.421   9.929
  371POPE   HH1 5607  13.163  16.441   8.379
  371POPE   PH2 5608  13.439  16.383   8.211
  371POPE   GL3 5609  13.584  16.164   8.419
  371POPE   E14 5610  13.848  15.975   8.467
  371POPE   E25 5611  13.355  16.231   8.698
  371POPE   S16 5612  14.113  15.867   8.727
  371POPE   S17 5613  13.322  16.010   9.080
  371POPE   SD8 5614  14.283  15.938   9.005
  371POPE   SD9 5615  13.271  15.716   9.169
  371POPE  SD10 5616  14.253  16.041   9.302
  371POPE  SD11 5617  13.276  15.488   9.411
  371POPE  SM12 5618  14.064  16.137   9.597
  371POPE  SM13 5619  13.363  15.285   9.671
  371POPE  SM14 5620  13.948  15.971   9.897
  371POPE  SM15 5621  13.369  15.197   9.733
  372POPE   HH1 5622   0.590   4.870   7.997
  372POPE   PH2 5623   0.369   4.970   8.226
  372POPE   GL3 5624   0.465   4.798   8.519
  372POPE   E14 5625   0.711   4.568   8.549
  372POPE   E25 5626   0.204   4.894   8.781
  372POPE   S16 5627   0.981   4.445   8.827
  372POPE   S17 5628   0.136   4.712   9.151
  372POPE   SD8 5629   1.184   4.245   8.986
  372POPE   SD9 5630   0.051   4.843   9.447
  372POPE  SD10 5631   1.270   4.216   9.277
  372POPE  SD11 5632   0.066   4.735   9.756
  372POPE  SM12 5633   1.155   4.184   9.589
  372POPE  SM13 5634   0.070   4.413   9.818
  372POPE  SM14 5635   1.095   4.327   9.897
  372POPE  SM15 5636   0.069   4.320   9.819
  373POPE   HH1 5637  17.294  11.542   8.438
  373POPE   PH2 5638  17.555  11.706   8.310
  373POPE   GL3 5639  17.618  11.944   8.542
  373POPE   E14 5640  17.420  12.008   8.796
  373POPE   E25 5641  17.907  11.817   8.717
  373POPE   S16 5642  17.525  12.240   9.094
  373POPE   S17 5643  18.086  11.532   8.958
  373POPE   SD8 5644  17.521  12.417   9.393
  373POPE   SD9 5645  18.139  11.312   9.192
  373POPE  SD10 5646  17.647  12.552   9.672
  373POPE  SD11 5647  17.971  11.146   9.451
  373POPE  SM12 5648  17.811  12.575   9.956
  373POPE  SM13 5649  17.849  10.940   9.703
  373POPE  SM14 5650  17.876  12.520  10.312
  373POPE  SM15 5651  17.854  10.889   9.784
  374POPE   HH1 5652   3.223   7.114   7.699
  374POPE   PH2 5653   3.243   7.106   8.020
  374POPE   GL3 5654   3.035   7.130   8.262
  374POPE   E14 5655   2.912   6.826   8.352
  374POPE   E25 5656   3.175   7.404   8.472
  374POPE   S16 5657   2.866   6.818   8.733
  374POPE   S17 5658   3.095   7.513   8.815
  374POPE   SD8 5659   2.942   6.764   9.036
  374POPE   SD9 5660   3.229   7.621   9.118
  374POPE  SD10 5661   3.073   6.592   9.271
  374POPE  SD11 5662   3.148   7.863   9.322
  374POPE  SM12 5663   3.355   6.477   9.486
  374POPE  SM13 5664   2.946   7.989   9.549
  374POPE  SM14 5665   3.606   6.574   9.746
  374POPE  SM15 5666   2.883   8.060   9.569
  375POPE   HH1 5667   7.379   0.738   7.740
  375POPE   PH2 5668   7.075   0.687   7.858
  375POPE   GL3 5669   7.105   0.775   8.206
  375POPE   E14 5670   7.055   1.098   8.280
  375POPE   E25 5671   7.188   0.523   8.461
  375POPE   S16 5672   7.156   1.341   8.637
  375POPE   S17 5673   7.410   0.438   8.770
  375POPE   SD8 5674   6.948   1.446   8.904
  375POPE   SD9 5675   7.611   0.420   9.073
  375POPE  SD10 5676   6.858   1.444   9.210
  375POPE  SD11 5677   7.811   0.374   9.340
  375POPE  SM12 5678   6.854   1.263   9.497
  375POPE  SM13 5679   7.791   0.504   9.649
  375POPE  SM14 5680   6.796   1.175   9.791
  375POPE  SM15 5681   7.820   0.512   9.781
  376POPE   HH1 5682  15.370   8.015   8.129
  376POPE   PH2 5683  15.102   7.854   8.012
  376POPE   GL3 5684  14.952   7.631   8.238
  376POPE   E14 5685  14.776   7.353   8.168
  376POPE   E25 5686  14.898   7.822   8.555
  376POPE   S16 5687  14.714   7.048   8.501
  376POPE   S17 5688  14.779   7.630   8.880
  376POPE   SD8 5689  14.626   7.171   8.813
  376POPE   SD9 5690  14.753   7.693   9.232
  376POPE  SD10 5691  14.468   7.098   9.094
  376POPE  SD11 5692  14.586   7.650   9.497
  376POPE  SM12 5693  14.610   7.041   9.418
  376POPE  SM13 5694  14.314   7.603   9.694
  376POPE  SM14 5695  14.656   7.106   9.728
  376POPE  SM15 5696  14.256   7.599   9.754
  377POPE   HH1 5697   8.744   1.071   7.929
  377POPE   PH2 5698   8.479   0.893   7.997
  377POPE   GL3 5699   8.503   0.618   8.195
  377POPE   E14 5700   8.784   0.445   8.299
  377POPE   E25 5701   8.288   0.815   8.452
  377POPE   S16 5702   8.939   0.462   8.664
  377POPE   S17 5703   8.118   0.680   8.838
  377POPE   SD8 5704   9.101   0.644   8.936
  377POPE   SD9 5705   8.346   0.478   9.009
  377POPE  SD10 5706   9.000   0.914   9.105
  377POPE  SD11 5707   8.658   0.430   9.088
  377POPE  SM12 5708   8.918   1.072   9.388
  377POPE  SM13 5709   8.913   0.387   9.316
  377POPE  SM14 5710   8.856   1.177   9.717
  377POPE  SM15 5711   8.977   0.356   9.372
  378POPE   HH1 5712   1.069  11.795  11.689
  378POPE   PH2 5713   0.912  11.538  11.741
  378POPE   GL3 5714   0.897  11.417  11.421
  378POPE   E14 5715   0.902  11.080  11.418
  378POPE   E25 5716   1.138  11.522  11.160
  378POPE   S16 5717   0.731  11.024  11.021
  378POPE   S17 5718   1.117  11.294  10.881
  378POPE   SD8 5719   0.623  10.865  10.775
  378POPE   SD9 5720   1.057  11.328  10.539
  378POPE  SD10 5721   0.611  10.649  10.549
  378POPE  SD11 5722   1.037  11.371  10.171
  378POPE  SM12 5723   0.720  10.495  10.281
  378POPE  SM13 5724   0.814  11.302   9.897
  378POPE  SM14 5725   0.962  10.308  10.141
  378POPE  SM15 5726   0.763  11.339   9.846
  379POPE   HH1 5727   1.877   4.554  11.956
  379POPE   PH2 5728   2.106   4.311  11.914
  379POPE   GL3 5729   2.166   4.172  11.602
  379POPE   E14 5730   2.166   4.441  11.403
  379POPE   E25 5731   1.961   3.854  11.541
  379POPE   S16 5732   2.409   4.513  11.118
  379POPE   S17 5733   1.832   3.654  11.152
  379POPE   SD8 5734   2.608   4.742  10.902
  379POPE   SD9 5735   1.644   3.635  10.859
  379POPE  SD10 5736   2.669   4.889  10.604
  379POPE  SD11 5737   1.475   3.573  10.561
  379POPE  SM12 5738   2.491   4.916  10.325
  379POPE  SM13 5739   1.287   3.385  10.407
  379POPE  SM14 5740   2.274   4.662  10.181
  379POPE  SM15 5741   1.190   3.383  10.396
  380POPE   HH1 5742   9.565   6.585  11.764
  380POPE   PH2 5743   9.698   6.864  11.862
  380POPE   GL3 5744   9.764   7.122  11.624
  380POPE   E14 5745   9.985   7.144  11.374
  380POPE   E25 5746   9.547   6.916  11.405
  380POPE   S16 5747   9.925   7.169  10.968
  380POPE   S17 5748   9.190   6.873  11.230
  380POPE   SD8 5749   9.913   7.046  10.638
  380POPE   SD9 5750   9.049   7.063  11.031
  380POPE  SD10 5751  10.075   6.919  10.416
  380POPE  SD11 5752   8.996   7.146  10.748
  380POPE  SM12 5753  10.213   6.696  10.265
  380POPE  SM13 5754   8.967   7.068  10.416
  380POPE  SM14 5755  10.517   6.606  10.175
  380POPE  SM15 5756   8.881   7.112  10.336
  381POPE   HH1 5757  11.444   4.135  11.901
  381POPE   PH2 5758  11.644   4.375  11.863
  381POPE   GL3 5759  11.745   4.499  11.550
  381POPE   E14 5760  12.015   4.664  11.498
  381POPE   E25 5761  11.849   4.424  11.231
  381POPE   S16 5762  12.178   4.692  11.093
  381POPE   S17 5763  11.755   4.467  10.815
  381POPE   SD8 5764  12.282   4.531  10.818
  381POPE   SD9 5765  11.818   4.399  10.483
  381POPE  SD10 5766  12.389   4.603  10.520
  381POPE  SD11 5767  11.918   4.173  10.226
  381POPE  SM12 5768  12.538   4.741  10.272
  381POPE  SM13 5769  12.118   4.032   9.990
  381POPE  SM14 5770  12.649   4.798   9.972
  381POPE  SM15 5771  12.142   3.953   9.912
  382POPE   HH1 5772  14.677  11.505  12.293
  382POPE   PH2 5773  14.934  11.367  12.114
  382POPE   GL3 5774  14.903  11.425  11.761
  382POPE   E14 5775  15.220  11.525  11.723
  382POPE   E25 5776  14.710  11.656  11.573
  382POPE   S16 5777  15.460  11.448  11.414
  382POPE   S17 5778  14.671  11.723  11.176
  382POPE   SD8 5779  15.623  11.546  11.131
  382POPE   SD9 5780  14.594  11.842  10.882
  382POPE  SD10 5781  15.646  11.605  10.789
  382POPE  SD11 5782  14.498  11.948  10.591
  382POPE  SM12 5783  15.563  11.793  10.515
  382POPE  SM13 5784  14.582  12.038  10.305
  382POPE  SM14 5785  15.602  12.114  10.360
  382POPE  SM15 5786  14.593  12.102  10.227
  383POPE   HH1 5787  10.033  13.855  12.076
  383POPE   PH2 5788   9.698  13.884  12.134
  383POPE   GL3 5789   9.525  13.995  11.860
  383POPE   E14 5790   9.429  13.764  11.637
  383POPE   E25 5791   9.740  14.168  11.642
  383POPE   S16 5792   9.541  13.657  11.261
  383POPE   S17 5793   9.781  14.188  11.234
  383POPE   SD8 5794   9.622  13.841  10.968
  383POPE   SD9 5795   9.991  14.325  11.066
  383POPE  SD10 5796   9.757  14.028  10.737
  383POPE  SD11 5797  10.211  14.339  10.798
  383POPE  SM12 5798   9.878  14.289  10.569
  383POPE  SM13 5799  10.437  14.165  10.626
  383POPE  SM14 5800  10.127  14.471  10.381
  383POPE  SM15 5801  10.470  14.189  10.534
  384POPE   HH1 5802   9.665   1.279  12.166
  384POPE   PH2 5803   9.743   1.019  11.989
  384POPE   GL3 5804   9.665   1.146  11.677
  384POPE   E14 5805   9.898   1.297  11.493
  384POPE   E25 5806   9.340   1.081  11.506
  384POPE   S16 5807  10.005   1.210  11.120
  384POPE   S17 5808   9.329   1.158  11.131
  384POPE   SD8 5809  10.010   0.995  10.911
  384POPE   SD9 5810   9.426   1.198  10.833
  384POPE  SD10 5811   9.810   0.889  10.647
  384POPE  SD11 5812   9.359   1.282  10.484
  384POPE  SM12 5813   9.541   0.868  10.439
  384POPE  SM13 5814   9.304   1.363  10.153
  384POPE  SM14 5815   9.495   0.878  10.095
  384POPE  SM15 5816   9.304   1.356  10.082
  385POPE   HH1 5817   6.452   6.044  11.562
  385POPE   PH2 5818   6.190   5.839  11.607
  385POPE   GL3 5819   6.263   5.622  11.356
  385POPE   E14 5820   6.395   5.338  11.420
  385POPE   E25 5821   6.515   5.756  11.089
  385POPE   S16 5822   6.382   5.013  11.294
  385POPE   S17 5823   6.637   6.082  10.929
  385POPE   SD8 5824   6.616   4.826  11.066
  385POPE   SD9 5825   6.476   6.208  10.660
  385POPE  SD10 5826   6.693   4.703  10.765
  385POPE  SD11 5827   6.382   6.400  10.433
  385POPE  SM12 5828   6.595   4.673  10.488
  385POPE  SM13 5829   6.516   6.574  10.167
  385POPE  SM14 5830   6.594   4.492  10.198
  385POPE  SM15 5831   6.539   6.592  10.077
  386POPE   HH1 5832   0.989  17.268  12.224
  386POPE   PH2 5833   1.235  17.142  12.035
  386POPE   GL3 5834   1.347  17.373  11.804
  386POPE   E14 5835   1.688  17.342  11.780
  386POPE   E25 5836   1.124  17.250  11.519
  386POPE   S16 5837   1.879  16.998  11.631
  386POPE   S17 5838   0.975  17.044  11.147
  386POPE   SD8 5839   2.041  16.869  11.402
  386POPE   SD9 5840   0.831  17.033  10.884
  386POPE  SD10 5841   2.122  17.007  11.090
  386POPE  SD11 5842   0.819  17.084  10.568
  386POPE  SM12 5843   2.006  17.046  10.804
  386POPE  SM13 5844   0.694  16.913  10.311
  386POPE  SM14 5845   2.204  17.061  10.534
  386POPE  SM15 5846   0.603  16.879  10.279
  387POPE   HH1 5847  15.040   8.007  11.830
  387POPE   PH2 5848  14.727   7.939  11.944
  387POPE   GL3 5849  14.542   7.937  11.673
  387POPE   E14 5850  14.198   7.959  11.698
  387POPE   E25 5851  14.771   8.067  11.416
  387POPE   S16 5852  13.951   8.006  11.343
  387POPE   S17 5853  14.826   8.103  11.018
  387POPE   SD8 5854  13.819   7.977  11.049
  387POPE   SD9 5855  14.846   7.985  10.686
  387POPE  SD10 5856  13.859   8.024  10.727
  387POPE  SD11 5857  14.801   8.030  10.382
  387POPE  SM12 5858  13.886   8.281  10.481
  387POPE  SM13 5859  14.599   8.000  10.143
  387POPE  SM14 5860  14.039   8.459  10.290
  387POPE  SM15 5861  14.506   7.982  10.110
  388POPE   HH1 5862   1.442  12.337  11.880
  388POPE   PH2 5863   1.168  12.237  11.719
  388POPE   GL3 5864   1.141  12.204  11.391
  388POPE   E14 5865   1.255  12.014  11.126
  388POPE   E25 5866   0.976  12.536  11.269
  388POPE   S16 5867   1.186  12.119  10.756
  388POPE   S17 5868   0.976  12.695  10.876
  388POPE   SD8 5869   0.979  12.186  10.499
  388POPE   SD9 5870   0.926  12.946  10.649
  388POPE  SD10 5871   0.737  12.425  10.477
  388POPE  SD11 5872   0.793  13.152  10.385
  388POPE  SM12 5873   0.587  12.711  10.309
  388POPE  SM13 5874   0.789  13.344  10.108
  388POPE  SM14 5875   0.638  12.880  10.014
  388POPE  SM15 5876   0.764  13.375  10.036
  389POPE   HH1 5877  14.882   7.494  11.838
  389POPE   PH2 5878  14.747   7.194  11.938
  389POPE   GL3 5879  14.430   7.283  11.846
  389POPE   E14 5880  14.389   7.514  11.618
  389POPE   E25 5881  14.209   6.996  11.695
  389POPE   S16 5882  14.066   7.464  11.367
  389POPE   S17 5883  14.242   6.839  11.351
  389POPE   SD8 5884  13.991   7.518  11.048
  389POPE   SD9 5885  14.385   6.638  11.049
  389POPE  SD10 5886  13.994   7.586  10.707
  389POPE  SD11 5887  14.542   6.694  10.781
  389POPE  SM12 5888  14.196   7.402  10.450
  389POPE  SM13 5889  14.574   6.678  10.442
  389POPE  SM14 5890  14.396   7.372  10.182
  389POPE  SM15 5891  14.612   6.690  10.349
  390POPE   HH1 5892   0.963  10.210  11.757
  390POPE   PH2 5893   0.713  10.050  11.908
  390POPE   GL3 5894   0.584   9.854  11.664
  390POPE   E14 5895   0.688   9.574  11.535
  390POPE   E25 5896   0.350  10.016  11.414
  390POPE   S16 5897   0.833   9.328  11.208
  390POPE   S17 5898   0.425   9.960  11.066
  390POPE   SD8 5899   0.824   9.119  10.982
  390POPE   SD9 5900   0.377   9.812  10.749
  390POPE  SD10 5901   0.737   9.061  10.671
  390POPE  SD11 5902   0.294   9.793  10.454
  390POPE  SM12 5903   0.695   9.141  10.351
  390POPE  SM13 5904   0.284   9.845  10.121
  390POPE  SM14 5905   0.547   9.128  10.026
  390POPE  SM15 5906   0.251   9.837  10.045
  391POPE   HH1 5907  14.164   8.414  11.890
  391POPE   PH2 5908  14.444   8.607  11.929
  391POPE   GL3 5909  14.389   8.926  11.838
  391POPE   E14 5910  14.081   9.061  11.863
  391POPE   E25 5911  14.504   8.887  11.516
  391POPE   S16 5912  14.059   9.192  11.473
  391POPE   S17 5913  14.600   8.668  11.148
  391POPE   SD8 5914  13.902   9.227  11.182
  391POPE   SD9 5915  14.497   8.427  10.918
  391POPE  SD10 5916  13.851   9.350  10.898
  391POPE  SD11 5917  14.404   8.446  10.611
  391POPE  SM12 5918  13.942   9.359  10.566
  391POPE  SM13 5919  14.484   8.498  10.284
  391POPE  SM14 5920  13.848   9.437  10.215
  391POPE  SM15 5921  14.536   8.471  10.237
  392POPE   HH1 5922  17.354   1.789  12.049
  392POPE   PH2 5923  17.079   1.637  12.139
  392POPE   GL3 5924  16.818   1.708  11.900
  392POPE   E14 5925  16.503   1.651  11.777
  392POPE   E25 5926  17.050   1.734  11.629
  392POPE   S16 5927  16.514   1.772  11.349
  392POPE   S17 5928  16.980   1.741  11.236
  392POPE   SD8 5929  16.325   1.803  11.070
  392POPE   SD9 5930  16.859   1.849  10.915
  392POPE  SD10 5931  16.300   1.723  10.790
  392POPE  SD11 5932  16.837   1.902  10.575
  392POPE  SM12 5933  16.461   1.632  10.475
  392POPE  SM13 5934  16.872   1.810  10.238
  392POPE  SM14 5935  16.539   1.412  10.234
  392POPE  SM15 5936  16.883   1.743  10.141
  393POPE   HH1 5937   3.530  17.595  12.044
  393POPE   PH2 5938   3.811  17.766  11.946
  393POPE   GL3 5939   3.826  17.819  11.605
  393POPE   E14 5940   3.497  17.799  11.531
  393POPE   E25 5941   4.042  17.631  11.379
  393POPE   S16 5942   3.216  17.977  11.291
  393POPE   S17 5943   4.076  17.621  10.943
  393POPE   SD8 5944   3.094  17.955  11.005
  393POPE   SD9 5945   4.100  17.866  10.722
  393POPE  SD10 5946   3.154  17.870  10.681
  393POPE  SD11 5947   4.256  17.895  10.425
  393POPE  SM12 5948   3.389  17.939  10.468
  393POPE  SM13 5949   4.383  17.831  10.090
  393POPE  SM14 5950   3.716  17.945  10.517
  393POPE  SM15 5951   4.371  17.804  10.023
  394POPE   HH1 5952   3.106   5.891  11.596
  394POPE   PH2 5953   2.799   5.925  11.628
  394POPE   GL3 5954   2.680   5.759  11.330
  394POPE   E14 5955   2.605   5.427  11.351
  394POPE   E25 5956   2.489   5.895  11.079
  394POPE   S16 5957   2.489   5.183  11.036
  394POPE   S17 5958   2.428   5.639  10.730
  394POPE   SD8 5959   2.280   5.045  10.799
  394POPE   SD9 5960   2.399   5.535  10.419
  394POPE  SD10 5961   2.147   4.979  10.510
  394POPE  SD11 5962   2.227   5.514  10.171
  394POPE  SM12 5963   2.037   5.026  10.181
  394POPE  SM13 5964   2.127   5.356   9.853
  394POPE  SM14 5965   1.788   5.061   9.957
  394POPE  SM15 5966   2.060   5.361   9.745
  395POPE   HH1 5967  17.637  11.269  12.005
  395POPE   PH2 5968  17.919  11.450  11.968
  395POPE   GL3 5969  17.901  11.600  11.682
  395POPE   E14 5970  17.615  11.457  11.622
  395POPE   E25 5971  17.968  11.840  11.415
  395POPE   S16 5972  17.297  11.454  11.423
  395POPE   S17 5973  17.706  11.710  11.118
  395POPE   SD8 5974  17.119  11.578  11.209
  395POPE   SD9 5975  17.612  11.621  10.787
  395POPE  SD10 5976  17.083  11.546  10.861
  395POPE  SD11 5977  17.447  11.647  10.509
  395POPE  SM12 5978  17.116  11.366  10.607
  395POPE  SM13 5979  17.190  11.828  10.387
  395POPE  SM14 5980  17.052  11.251  10.293
  395POPE  SM15 5981  17.158  11.881  10.318
  396POPE   HH1 5982   5.843   5.713  11.775
  396POPE   PH2 5983   6.028   5.460  11.908
  396POPE   GL3 5984   5.987   5.194  11.691
  396POPE   E14 5985   6.119   4.884  11.740
  396POPE   E25 5986   5.993   5.264  11.337
  396POPE   S16 5987   6.468   4.637  11.678
  396POPE   S17 5988   6.180   5.411  11.014
  396POPE   SD8 5989   6.734   4.492  11.539
  396POPE   SD9 5990   6.336   5.300  10.745
  396POPE  SD10 5991   6.822   4.362  11.240
  396POPE  SD11 5992   6.556   5.186  10.520
  396POPE  SM12 5993   6.790   4.242  10.922
  396POPE  SM13 5994   6.702   5.304  10.212
  396POPE  SM14 5995   6.781   4.271  10.570
  396POPE  SM15 5996   6.749   5.373  10.135
  397POPE   HH1 5997   5.456  17.704  11.750
  397POPE   PH2 5998   5.714  17.551  11.834
  397POPE   GL3 5999   5.919  17.563  11.585
  397POPE   E14 6000   6.195  17.370  11.684
  397POPE   E25 6001   5.793  17.518  11.231
  397POPE   S16 6002   6.558  17.312  11.463
  397POPE   S17 6003   5.804  17.537  10.812
  397POPE   SD8 6004   6.724  17.386  11.187
  397POPE   SD9 6005   5.645  17.487  10.533
  397POPE  SD10 6006   6.722  17.464  10.870
  397POPE  SD11 6007   5.513  17.607  10.226
  397POPE  SM12 6008   6.587  17.382  10.602
  397POPE  SM13 6009   5.683  17.700   9.931
  397POPE  SM14 6010   6.615  17.329  10.256
  397POPE  SM15 6011   5.740  17.676   9.840
  398POPE   HH1 6012   1.024   8.766  11.864
  398POPE   PH2 6013   0.930   8.452  11.891
  398POPE   GL3 6014   0.652   8.389  11.702
  398POPE   E14 6015   0.670   8.073  11.611
  398POPE   E25 6016   0.529   8.578  11.433
  398POPE   S16 6017   0.562   7.999  11.221
  398POPE   S17 6018   0.510   8.371  11.110
  398POPE   SD8 6019   0.634   7.818  10.915
  398POPE   SD9 6020   0.613   8.360  10.799
  398POPE  SD10 6021   0.703   7.937  10.638
  398POPE  SD11 6022   0.611   8.423  10.478
  398POPE  SM12 6023   0.788   7.843  10.331
  398POPE  SM13 6024   0.478   8.634  10.212
  398POPE  SM14 6025   0.864   7.797   9.991
  398POPE  SM15 6026   0.533   8.645  10.142
  399POPE   HH1 6027   0.010  17.872  12.004
  399POPE   PH2 6028   0.242  17.664  11.898
  399POPE   GL3 6029   0.225  17.620  11.568
  399POPE   E14 6030   0.298  17.334  11.421
  399POPE   E25 6031   0.142  17.885  11.338
  399POPE   S16 6032   0.307  17.390  11.004
  399POPE   S17 6033   0.367  17.992  11.062
  399POPE   SD8 6034   0.378  17.564  10.713
  399POPE   SD9 6035   0.222  18.100  10.818
  399POPE  SD10 6036   0.293  17.601  10.397
  399POPE  SD11 6037  -0.036  18.180  10.608
  399POPE  SM12 6038   0.112  17.398  10.208
  399POPE  SM13 6039  -0.167  18.310  10.334
  399POPE  SM14 6040   0.173  17.087  10.043
  399POPE  SM15 6041  -0.212  18.338  10.259
  400POPE   HH1 6042   5.624   8.801  11.718
  400POPE   PH2 6043   5.803   8.562  11.568
  400POPE   GL3 6044   5.736   8.620  11.242
  400POPE   E14 6045   6.011   8.671  11.095
  400POPE   E25 6046   5.445   8.646  11.037
  400POPE   S16 6047   6.102   8.765  10.713
  400POPE   S17 6048   5.464   8.480  10.685
  400POPE   SD8 6049   6.264   8.786  10.423
  400POPE   SD9 6050   5.527   8.188  10.529
  400POPE  SD10 6051   6.356   8.859  10.104
  400POPE  SD11 6052   5.512   7.929  10.292
  400POPE  SM12 6053   6.215   9.016   9.815
  400POPE  SM13 6054   5.453   7.667  10.078
  400POPE  SM14 6055   6.065   9.047   9.530
  400POPE  SM15 6056   5.440   7.598   9.992
  401POPE   HH1 6057   1.349  11.100  11.584
  401POPE   PH2 6058   1.375  10.884  11.840
  401POPE   GL3 6059   1.274  10.573  11.694
  401POPE   E14 6060   1.544  10.436  11.574
  401POPE   E25 6061   0.980  10.574  11.464
  401POPE   S16 6062   1.577  10.111  11.327
  401POPE   S17 6063   1.054  10.286  11.211
  401POPE   SD8 6064   1.441   9.870  11.167
  401POPE   SD9 6065   0.942  10.255  10.876
  401POPE  SD10 6066   1.340   9.765  10.884
  401POPE  SD11 6067   0.860  10.128  10.615
  401POPE  SM12 6068   1.241   9.765  10.572
  401POPE  SM13 6069   0.673  10.001  10.371
  401POPE  SM14 6070   1.151   9.920  10.263
  401POPE  SM15 6071   0.716   9.976  10.304
  402POPE   HH1 6072   1.632  14.841  11.715
  402POPE   PH2 6073   1.849  15.078  11.638
  402POPE   GL3 6074   1.955  15.171  11.319
  402POPE   E14 6075   2.157  15.402  11.236
  402POPE   E25 6076   1.748  15.030  11.059
  402POPE   S16 6077   2.312  15.503  10.942
  402POPE   S17 6078   1.618  15.106  10.669
  402POPE   SD8 6079   2.540  15.333  10.751
  402POPE   SD9 6080   1.566  14.951  10.363
  402POPE  SD10 6081   2.574  15.171  10.467
  402POPE  SD11 6082   1.761  14.823  10.134
  402POPE  SM12 6083   2.520  15.190  10.171
  402POPE  SM13 6084   1.978  14.621   9.994
  402POPE  SM14 6085   2.517  15.377   9.881
  402POPE  SM15 6086   2.027  14.617   9.927
  403POPE   HH1 6087  11.812   2.207  12.081
  403POPE   PH2 6088  12.106   2.357  12.007
  403POPE   GL3 6089  12.088   2.395  11.663
  403POPE   E14 6090  11.764   2.283  11.628
  403POPE   E25 6091  12.124   2.669  11.428
  403POPE   S16 6092  11.626   2.120  11.233
  403POPE   S17 6093  12.175   2.731  11.046
  403POPE   SD8 6094  11.614   1.838  11.073
  403POPE   SD9 6095  12.313   2.567  10.816
  403POPE  SD10 6096  11.462   1.652  10.839
  403POPE  SD11 6097  12.439   2.627  10.501
  403POPE  SM12 6098  11.494   1.614  10.477
  403POPE  SM13 6099  12.479   2.493  10.193
  403POPE  SM14 6100  11.617   1.683  10.193
  403POPE  SM15 6101  12.477   2.409  10.144
  404POPE   HH1 6102   7.997   9.745  11.654
  404POPE   PH2 6103   7.804   9.497  11.749
  404POPE   GL3 6104   7.574   9.405  11.487
  404POPE   E14 6105   7.432   9.694  11.357
  404POPE   E25 6106   7.661   9.279  11.178
  404POPE   S16 6107   7.504   9.823  10.977
  404POPE   S17 6108   7.930   9.222  10.906
  404POPE   SD8 6109   7.623   9.998  10.721
  404POPE   SD9 6110   7.954   8.997  10.675
  404POPE  SD10 6111   7.738   9.932  10.428
  404POPE  SD11 6112   8.186   8.976  10.366
  404POPE  SM12 6113   7.798   9.659  10.243
  404POPE  SM13 6114   8.433   8.989  10.143
  404POPE  SM14 6115   7.727   9.593   9.933
  404POPE  SM15 6116   8.478   9.042  10.075
  405POPE   HH1 6117  16.337   8.975  11.961
  405POPE   PH2 6118  16.665   8.856  11.928
  405POPE   GL3 6119  16.684   8.743  11.624
  405POPE   E14 6120  16.462   8.579  11.433
  405POPE   E25 6121  16.956   8.920  11.471
  405POPE   S16 6122  16.454   8.216  11.213
  405POPE   S17 6123  17.126   8.770  11.123
  405POPE   SD8 6124  16.397   7.963  10.989
  405POPE   SD9 6125  17.151   8.518  10.906
  405POPE  SD10 6126  16.469   7.841  10.672
  405POPE  SD11 6127  17.072   8.519  10.564
  405POPE  SM12 6128  16.323   7.828  10.367
  405POPE  SM13 6129  16.910   8.498  10.239
  405POPE  SM14 6130  16.094   7.625  10.221
  405POPE  SM15 6131  16.854   8.472  10.172
  406POPE   HH1 6132   0.360   5.745  11.598
  406POPE   PH2 6133   0.448   5.465  11.761
  406POPE   GL3 6134   0.217   5.199  11.664
  406POPE   E14 6135  -0.105   5.151  11.691
  406POPE   E25 6136   0.343   5.173  11.321
  406POPE   S16 6137  -0.229   5.151  11.305
  406POPE   S17 6138   0.371   5.445  11.060
  406POPE   SD8 6139  -0.249   5.290  10.992
  406POPE   SD9 6140   0.463   5.596  10.782
  406POPE  SD10 6141  -0.191   5.341  10.675
  406POPE  SD11 6142   0.386   5.851  10.574
  406POPE  SM12 6143   0.048   5.346  10.457
  406POPE  SM13 6144   0.255   5.816  10.298
  406POPE  SM14 6145   0.204   5.351  10.154
  406POPE  SM15 6146   0.259   5.764  10.228
  407POPE   HH1 6147   2.811   6.964  11.871
  407POPE   PH2 6148   3.097   6.841  11.826
  407POPE   GL3 6149   3.259   7.003  11.549
  407POPE   E14 6150   3.332   7.323  11.496
  407POPE   E25 6151   3.101   6.944  11.231
  407POPE   S16 6152   3.480   7.392  11.120
  407POPE   S17 6153   2.764   7.071  11.035
  407POPE   SD8 6154   3.731   7.371  10.860
  407POPE   SD9 6155   2.516   6.996  10.844
  407POPE  SD10 6156   3.748   7.289  10.537
  407POPE  SD11 6157   2.365   6.954  10.509
  407POPE  SM12 6158   3.558   7.312  10.254
  407POPE  SM13 6159   2.465   7.012  10.230
  407POPE  SM14 6160   3.498   7.401   9.913
  407POPE  SM15 6161   2.523   7.007  10.143
  408POPE   HH1 6162   1.301   6.168  11.666
  408POPE   PH2 6163   1.614   6.273  11.687
  408POPE   GL3 6164   1.831   6.362  11.418
  408POPE   E14 6165   1.882   6.195  11.139
  408POPE   E25 6166   1.870   6.736  11.444
  408POPE   S16 6167   2.152   6.168  10.874
  408POPE   S17 6168   1.690   7.006  11.185
  408POPE   SD8 6169   2.386   6.235  10.618
  408POPE   SD9 6170   1.503   7.136  10.910
  408POPE  SD10 6171   2.575   6.187  10.361
  408POPE  SD11 6172   1.414   7.124  10.592
  408POPE  SM12 6173   2.585   6.304  10.028
  408POPE  SM13 6174   1.166   7.019  10.388
  408POPE  SM14 6175   2.541   6.262   9.711
  408POPE  SM15 6176   1.180   7.014  10.319
  409POPE   HH1 6177  10.059   0.430  11.738
  409POPE   PH2 6178  10.142   0.703  11.898
  409POPE   GL3 6179  10.163   0.938  11.668
  409POPE   E14 6180  10.479   1.056  11.664
  409POPE   E25 6181  10.191   0.788  11.342
  409POPE   S16 6182  10.491   1.305  11.385
  409POPE   S17 6183  10.341   0.825  10.983
  409POPE   SD8 6184  10.424   1.392  11.083
  409POPE   SD9 6185  10.383   0.741  10.661
  409POPE  SD10 6186  10.341   1.386  10.762
  409POPE  SD11 6187  10.219   0.754  10.373
  409POPE  SM12 6188  10.378   1.268  10.453
  409POPE  SM13 6189  10.069   0.781  10.104
  409POPE  SM14 6190  10.357   1.113  10.177
  409POPE  SM15 6191  10.043   0.788  10.015
  410POPE   HH1 6192   2.936   2.326  11.924
  410POPE   PH2 6193   3.087   2.175  11.679
  410POPE   GL3 6194   2.982   2.280  11.354
  410POPE   E14 6195   3.201   2.089  11.187
  410POPE   E25 6196   2.664   2.118  11.285
  410POPE   S16 6197   3.111   1.854  10.909
  410POPE   S17 6198   2.453   1.998  10.960
  410POPE   SD8 6199   2.946   1.784  10.641
  410POPE   SD9 6200   2.405   1.726  10.736
  410POPE  SD10 6201   2.914   1.931  10.354
  410POPE  SD11 6202   2.379   1.750  10.393
  410POPE  SM12 6203   2.794   2.188  10.180
  410POPE  SM13 6204   2.210   1.723  10.109
  410POPE  SM14 6205   2.542   2.189   9.965
  410POPE  SM15 6206   2.188   1.686  10.053
  411POPE   HH1 6207   2.596  10.354  11.831
  411POPE   PH2 6208   2.430  10.203  11.598
  411POPE   GL3 6209   2.411  10.333  11.297
  411POPE   E14 6210   2.094  10.327  11.232
  411POPE   E25 6211   2.700  10.243  11.091
  411POPE   S16 6212   1.766  10.362  11.022
  411POPE   S17 6213   2.911  10.101  10.798
  411POPE   SD8 6214   1.491  10.253  10.862
  411POPE   SD9 6215   2.734  10.103  10.512
  411POPE  SD10 6216   1.298  10.331  10.605
  411POPE  SD11 6217   2.510  10.282  10.385
  411POPE  SM12 6218   1.395  10.413  10.298
  411POPE  SM13 6219   2.242  10.377  10.202
  411POPE  SM14 6220   1.408  10.243   9.979
  411POPE  SM15 6221   2.237  10.353  10.084
  412POPE   HH1 6222   4.001   4.253  11.826
  412POPE   PH2 6223   4.219   4.004  11.863
  412POPE   GL3 6224   4.312   3.852  11.562
  412POPE   E14 6225   4.558   3.625  11.574
  412POPE   E25 6226   4.325   4.048  11.247
  412POPE   S16 6227   4.647   3.279  11.301
  412POPE   S17 6228   4.223   4.016  10.874
  412POPE   SD8 6229   4.628   3.253  10.948
  412POPE   SD9 6230   4.350   4.029  10.547
  412POPE  SD10 6231   4.587   3.179  10.641
  412POPE  SD11 6232   4.544   4.106  10.257
  412POPE  SM12 6233   4.504   3.078  10.346
  412POPE  SM13 6234   4.769   4.247  10.032
  412POPE  SM14 6235   4.427   2.824  10.118
  412POPE  SM15 6236   4.840   4.263  10.005
  413POPE   HH1 6237  14.280   0.721  12.023
  413POPE   PH2 6238  14.579   0.612  12.103
  413POPE   GL3 6239  14.776   0.659  11.821
  413POPE   E14 6240  15.021   0.451  11.774
  413POPE   E25 6241  14.754   0.854  11.508
  413POPE   S16 6242  15.215   0.315  11.410
  413POPE   S17 6243  14.581   0.917  11.150
  413POPE   SD8 6244  15.303   0.321  11.095
  413POPE   SD9 6245  14.461   1.112  10.908
  413POPE  SD10 6246  15.215   0.230  10.788
  413POPE  SD11 6247  14.651   1.311  10.688
  413POPE  SM12 6248  15.019   0.146  10.541
  413POPE  SM13 6249  14.562   1.294  10.361
  413POPE  SM14 6250  14.895   0.193  10.221
  413POPE  SM15 6251  14.556   1.236  10.269
  414POPE   HH1 6252  11.995  16.386  12.259
  414POPE   PH2 6253  12.307  16.328  12.176
  414POPE   GL3 6254  12.325  16.564  11.924
  414POPE   E14 6255  12.310  16.872  11.950
  414POPE   E25 6256  12.246  16.361  11.620
  414POPE   S16 6257  12.315  16.945  11.596
  414POPE   S17 6258  12.228  16.464  11.233
  414POPE   SD8 6259  12.250  16.882  11.288
  414POPE   SD9 6260  12.060  16.546  10.949
  414POPE  SD10 6261  12.187  16.980  10.987
  414POPE  SD11 6262  12.085  16.690  10.655
  414POPE  SM12 6263  12.387  17.116  10.736
  414POPE  SM13 6264  12.140  16.838  10.367
  414POPE  SM14 6265  12.576  17.222  10.463
  414POPE  SM15 6266  12.086  16.861  10.293
  415POPE   HH1 6267   6.937   0.471  12.019
  415POPE   PH2 6268   7.184   0.657  11.967
  415POPE   GL3 6269   7.378   0.677  11.659
  415POPE   E14 6270   7.246   0.536  11.383
  415POPE   E25 6271   7.534   0.990  11.667
  415POPE   S16 6272   7.376   0.409  11.045
  415POPE   S17 6273   7.740   1.099  11.349
  415POPE   SD8 6274   7.510   0.183  10.833
  415POPE   SD9 6275   7.816   1.313  11.084
  415POPE  SD10 6276   7.779   0.085  10.664
  415POPE  SD11 6277   7.935   1.317  10.757
  415POPE  SM12 6278   7.869  -0.100  10.382
  415POPE  SM13 6279   7.937   1.291  10.424
  415POPE  SM14 6280   7.754  -0.309  10.167
  415POPE  SM15 6281   7.930   1.324  10.327
  416POPE   HH1 6282  10.265   6.109  11.758
  416POPE   PH2 6283  10.149   5.801  11.800
  416POPE   GL3 6284  10.233   5.616  11.525
  416POPE   E14 6285  10.496   5.665  11.354
  416POPE   E25 6286  10.023   5.861  11.363
  416POPE   S16 6287  10.597   5.780  10.976
  416POPE   S17 6288   9.835   5.725  11.078
  416POPE   SD8 6289  10.790   5.974  10.754
  416POPE   SD9 6290   9.635   5.690  10.829
  416POPE  SD10 6291  10.744   6.086  10.471
  416POPE  SD11 6292   9.437   5.756  10.578
  416POPE  SM12 6293  10.519   6.141  10.227
  416POPE  SM13 6294   9.153   5.771  10.380
  416POPE  SM14 6295  10.425   6.216   9.904
  416POPE  SM15 6296   9.059   5.773  10.433
  417POPE   HH1 6297   1.397   4.831  11.758
  417POPE   PH2 6298   1.157   5.017  11.877
  417POPE   GL3 6299   0.875   5.100  11.671
  417POPE   E14 6300   0.642   4.897  11.636
  417POPE   E25 6301   0.995   5.236  11.362
  417POPE   S16 6302   0.550   4.545  11.459
  417POPE   S17 6303   0.869   5.382  10.982
  417POPE   SD8 6304   0.617   4.239  11.310
  417POPE   SD9 6305   0.854   5.490  10.648
  417POPE  SD10 6306   0.708   4.123  11.047
  417POPE  SD11 6307   0.815   5.791  10.541
  417POPE  SM12 6308   0.775   4.149  10.692
  417POPE  SM13 6309   0.918   6.000  10.295
  417POPE  SM14 6310   0.767   4.264  10.341
  417POPE  SM15 6311   0.966   6.050  10.260
  418POPE   HH1 6312   1.780  10.731  11.877
  418POPE   PH2 6313   1.767  10.943  11.648
  418POPE   GL3 6314   1.724  10.869  11.308
  418POPE   E14 6315   1.399  10.800  11.279
  418POPE   E25 6316   1.912  11.131  11.175
  418POPE   S16 6317   1.191  10.746  10.957
  418POPE   S17 6318   2.052  11.020  10.781
  418POPE   SD8 6319   1.123  10.759  10.662
  418POPE   SD9 6320   2.146  10.892  10.498
  418POPE  SD10 6321   1.170  10.846  10.340
  418POPE  SD11 6322   2.334  10.748  10.261
  418POPE  SM12 6323   1.192  10.746  10.025
  418POPE  SM13 6324   2.492  10.812   9.957
  418POPE  SM14 6325   1.314  10.595   9.743
  418POPE  SM15 6326   2.494  10.804   9.865
  419POPE   HH1 6327  11.354   6.314  11.941
  419POPE   PH2 6328  11.524   6.053  11.847
  419POPE   GL3 6329  11.416   5.892  11.561
  419POPE   E14 6330  11.115   5.953  11.472
  419POPE   E25 6331  11.652   5.873  11.274
  419POPE   S16 6332  10.977   6.179  11.130
  419POPE   S17 6333  11.912   5.672  11.017
  419POPE   SD8 6334  10.788   6.422  10.989
  419POPE   SD9 6335  11.923   5.448  10.745
  419POPE  SD10 6336  10.710   6.461  10.676
  419POPE  SD11 6337  11.758   5.244  10.548
  419POPE  SM12 6338  10.902   6.506  10.396
  419POPE  SM13 6339  11.686   5.152  10.249
  419POPE  SM14 6340  10.987   6.538  10.053
  419POPE  SM15 6341  11.726   5.120  10.194
  420POPE   HH1 6342  15.095   6.935  11.874
  420POPE   PH2 6343  15.055   7.046  11.546
  420POPE   GL3 6344  14.795   7.223  11.447
  420POPE   E14 6345  14.834   7.551  11.405
  420POPE   E25 6346  14.569   7.098  11.190
  420POPE   S16 6347  14.929   7.616  11.021
  420POPE   S17 6348  14.506   7.196  10.837
  420POPE   SD8 6349  15.120   7.551  10.790
  420POPE   SD9 6350  14.583   7.431  10.655
  420POPE  SD10 6351  15.184   7.605  10.463
  420POPE  SD11 6352  14.746   7.616  10.390
  420POPE  SM12 6353  15.313   7.914  10.335
  420POPE  SM13 6354  14.833   7.575  10.085
  420POPE  SM14 6355  15.292   8.249  10.281
  420POPE  SM15 6356  14.832   7.538   9.992
  421POPE   HH1 6357  13.797   5.010  11.957
  421POPE   PH2 6358  13.735   4.718  11.814
  421POPE   GL3 6359  13.816   4.586  11.514
  421POPE   E14 6360  14.112   4.459  11.482
  421POPE   E25 6361  13.796   4.855  11.248
  421POPE   S16 6362  14.393   4.471  11.240
  421POPE   S17 6363  13.883   4.725  10.868
  421POPE   SD8 6364  14.649   4.415  11.024
  421POPE   SD9 6365  13.948   4.518  10.578
  421POPE  SD10 6366  14.673   4.312  10.704
  421POPE  SD11 6367  13.878   4.335  10.344
  421POPE  SM12 6368  14.463   4.158  10.449
  421POPE  SM13 6369  13.855   4.312  10.014
  421POPE  SM14 6370  14.297   4.139  10.155
  421POPE  SM15 6371  13.885   4.310   9.917
  422POPE   HH1 6372  17.711   3.947  12.019
  422POPE   PH2 6373  17.463   3.879  11.796
  422POPE   GL3 6374  17.499   3.738  11.471
  422POPE   E14 6375  17.351   3.474  11.400
  422POPE   E25 6376  17.738   3.775  11.212
  422POPE   S16 6377  17.354   3.213  11.057
  422POPE   S17 6378  17.703   3.736  10.821
  422POPE   SD8 6379  17.530   3.182  10.780
  422POPE   SD9 6380  17.694   3.699  10.498
  422POPE  SD10 6381  17.516   3.211  10.468
  422POPE  SD11 6382  17.592   3.638  10.222
  422POPE  SM12 6383  17.482   3.055  10.181
  422POPE  SM13 6384  17.471   3.653   9.917
  422POPE  SM14 6385  17.392   3.012   9.844
  422POPE  SM15 6386  17.494   3.710   9.839
  423POPE   HH1 6387  12.496   3.862  11.817
  423POPE   PH2 6388  12.311   4.120  11.781
  423POPE   GL3 6389  12.321   4.312  11.494
  423POPE   E14 6390  12.576   4.479  11.363
  423POPE   E25 6391  12.219   3.992  11.308
  423POPE   S16 6392  12.729   4.397  11.029
  423POPE   S17 6393  12.123   4.061  10.947
  423POPE   SD8 6394  12.910   4.417  10.761
  423POPE   SD9 6395  12.139   4.193  10.636
  423POPE  SD10 6396  13.089   4.289  10.488
  423POPE  SD11 6397  12.432   4.168  10.450
  423POPE  SM12 6398  13.379   4.164  10.396
  423POPE  SM13 6399  12.604   4.062  10.194
  423POPE  SM14 6400  13.527   4.061  10.100
  423POPE  SM15 6401  12.617   4.033  10.085
  424POPE   HH1 6402   6.147  12.690  11.884
  424POPE   PH2 6403   5.886  12.891  11.913
  424POPE   GL3 6404   5.782  12.983  11.637
  424POPE   E14 6405   5.984  13.238  11.570
  424POPE   E25 6406   5.720  12.771  11.350
  424POPE   S16 6407   5.928  13.352  11.203
  424POPE   S17 6408   5.661  12.646  10.964
  424POPE   SD8 6409   5.849  13.644  11.054
  424POPE   SD9 6410   5.554  12.422  10.741
  424POPE  SD10 6411   5.724  13.820  10.825
  424POPE  SD11 6412   5.396  12.328  10.521
  424POPE  SM12 6413   5.597  13.887  10.543
  424POPE  SM13 6414   5.422  12.275  10.177
  424POPE  SM14 6415   5.533  14.052  10.268
  424POPE  SM15 6416   5.451  12.244  10.062
  425POPE   HH1 6417   4.157   6.898  11.851
  425POPE   PH2 6418   4.467   6.814  11.832
  425POPE   GL3 6419   4.530   6.871  11.514
  425POPE   E14 6420   4.696   7.158  11.448
  425POPE   E25 6421   4.475   6.712  11.211
  425POPE   S16 6422   4.824   7.329  11.098
  425POPE   S17 6423   4.180   6.661  10.953
  425POPE   SD8 6424   4.829   7.657  10.943
  425POPE   SD9 6425   3.997   6.793  10.699
  425POPE  SD10 6426   4.732   7.616  10.626
  425POPE  SD11 6427   3.745   6.690  10.505
  425POPE  SM12 6428   4.579   7.529  10.373
  425POPE  SM13 6429   3.489   6.581  10.328
  425POPE  SM14 6430   4.533   7.715  10.096
  425POPE  SM15 6431   3.433   6.620  10.260
  426POPE   HH1 6432   8.060   2.046  12.028
  426POPE   PH2 6433   8.316   2.141  11.822
  426POPE   GL3 6434   8.150   2.336  11.578
  426POPE   E14 6435   7.843   2.328  11.525
  426POPE   E25 6436   8.302   2.319  11.237
  426POPE   S16 6437   7.651   2.203  11.224
  426POPE   S17 6438   8.142   2.135  10.897
  426POPE   SD8 6439   7.418   2.377  11.037
  426POPE   SD9 6440   8.029   1.994  10.625
  426POPE  SD10 6441   7.329   2.561  10.773
  426POPE  SD11 6442   8.027   1.921  10.325
  426POPE  SM12 6443   7.354   2.528  10.436
  426POPE  SM13 6444   7.922   1.737  10.042
  426POPE  SM14 6445   7.312   2.642  10.140
  426POPE  SM15 6446   7.906   1.701   9.953
  427POPE   HH1 6447  17.641   5.357  11.688
  427POPE   PH2 6448  17.444   5.587  11.826
  427POPE   GL3 6449  17.154   5.642  11.631
  427POPE   E14 6450  16.836   5.548  11.644
  427POPE   E25 6451  17.222   5.853  11.341
  427POPE   S16 6452  16.572   5.594  11.337
  427POPE   S17 6453  17.122   5.846  10.937
  427POPE   SD8 6454  16.302   5.628  11.138
  427POPE   SD9 6455  17.092   5.635  10.639
  427POPE  SD10 6456  16.168   5.671  10.828
  427POPE  SD11 6457  17.081   5.700  10.325
  427POPE  SM12 6458  16.088   5.624  10.494
  427POPE  SM13 6459  17.160   5.582  10.017
  427POPE  SM14 6460  16.109   5.571  10.145
  427POPE  SM15 6461  17.203   5.568   9.941
  428POPE   HH1 6462  11.559  18.387  12.169
  428POPE   PH2 6463  11.353  18.224  11.992
  428POPE   GL3 6464  11.449  17.936  11.823
  428POPE   E14 6465  11.445  17.613  11.869
  428POPE   E25 6466  11.375  18.104  11.491
  428POPE   S16 6467  11.509  17.348  11.604
  428POPE   S17 6468  11.571  18.126  11.133
  428POPE   SD8 6469  11.383  17.099  11.436
  428POPE   SD9 6470  11.473  18.205  10.833
  428POPE  SD10 6471  11.316  17.084  11.117
  428POPE  SD11 6472  11.543  18.331  10.499
  428POPE  SM12 6473  11.312  17.295  10.861
  428POPE  SM13 6474  11.830  18.381  10.302
  428POPE  SM14 6475  11.477  17.450  10.575
  428POPE  SM15 6476  11.917  18.400  10.289
  429POPE   HH1 6477   2.291   0.458  12.009
  429POPE   PH2 6478   2.201   0.762  12.010
  429POPE   GL3 6479   1.919   0.750  11.810
  429POPE   E14 6480   1.957   0.428  11.725
  429POPE   E25 6481   1.834   0.827  11.438
  429POPE   S16 6482   2.182   0.361  11.379
  429POPE   S17 6483   1.772   0.606  11.174
  429POPE   SD8 6484   2.372   0.542  11.159
  429POPE   SD9 6485   1.832   0.432  10.885
  429POPE  SD10 6486   2.536   0.549  10.875
  429POPE  SD11 6487   1.774   0.491  10.541
  429POPE  SM12 6488   2.552   0.383  10.570
  429POPE  SM13 6489   1.542   0.553  10.289
  429POPE  SM14 6490   2.533   0.313  10.254
  429POPE  SM15 6491   1.479   0.621  10.228
  430POPE   HH1 6492  13.701  14.763  12.031
  430POPE   PH2 6493  13.435  14.618  12.085
  430POPE   GL3 6494  13.195  14.789  11.879
  430POPE   E14 6495  12.933  14.578  11.821
  430POPE   E25 6496  13.179  14.898  11.556
  430POPE   S16 6497  12.971  14.357  11.503
  430POPE   S17 6498  13.310  14.813  11.141
  430POPE   SD8 6499  13.155  14.347  11.232
  430POPE   SD9 6500  13.430  14.712  10.836
  430POPE  SD10 6501  13.077  14.258  10.907
  430POPE  SD11 6502  13.609  14.587  10.627
  430POPE  SM12 6503  12.894  14.197  10.642
  430POPE  SM13 6504  13.771  14.552  10.338
  430POPE  SM14 6505  12.618  14.168  10.480
  430POPE  SM15 6506  13.795  14.535  10.252
  431POPE   HH1 6507  16.795  11.260  11.923
  431POPE   PH2 6508  16.639  10.983  12.005
  431POPE   GL3 6509  16.492  10.823  11.730
  431POPE   E14 6510  16.159  10.795  11.662
  431POPE   E25 6511  16.660  10.561  11.588
  431POPE   S16 6512  16.025  10.995  11.407
  431POPE   S17 6513  16.795  10.644  11.227
  431POPE   SD8 6514  15.918  11.118  11.089
  431POPE   SD9 6515  17.051  10.595  11.043
  431POPE  SD10 6516  15.907  10.929  10.830
  431POPE  SD11 6517  17.089  10.773  10.741
  431POPE  SM12 6518  16.094  10.705  10.606
  431POPE  SM13 6519  17.042  10.831  10.438
  431POPE  SM14 6520  16.156  10.541  10.315
  431POPE  SM15 6521  16.999  10.820  10.344
  432POPE   HH1 6522  18.584  14.744  11.931
  432POPE   PH2 6523  18.276  14.780  12.029
  432POPE   GL3 6524  18.041  14.966  11.878
  432POPE   E14 6525  17.892  14.811  11.654
  432POPE   E25 6526  18.160  15.277  11.716
  432POPE   S16 6527  17.913  14.675  11.293
  432POPE   S17 6528  18.250  15.165  11.306
  432POPE   SD8 6529  17.773  14.657  11.008
  432POPE   SD9 6530  18.287  15.061  10.997
  432POPE  SD10 6531  17.686  14.561  10.688
  432POPE  SD11 6532  18.234  14.816  10.797
  432POPE  SM12 6533  17.671  14.320  10.457
  432POPE  SM13 6534  18.068  14.703  10.524
  432POPE  SM14 6535  17.723  14.288  10.128
  432POPE  SM15 6536  18.024  14.749  10.406
  433POPE   HH1 6537  13.403  15.008  12.463
  433POPE   PH2 6538  13.137  15.192  12.485
  433POPE   GL3 6539  13.175  15.280  12.148
  433POPE   E14 6540  13.421  15.117  11.973
  433POPE   E25 6541  13.219  15.630  12.082
  433POPE   S16 6542  13.566  15.233  11.616
  433POPE   S17 6543  13.278  15.877  11.745
  433POPE   SD8 6544  13.341  15.294  11.401
  433POPE   SD9 6545  13.350  16.008  11.398
  433POPE  SD10 6546  13.230  15.303  11.107
  433POPE  SD11 6547  13.504  16.232  11.161
  433POPE  SM12 6548  13.272  15.215  10.794
  433POPE  SM13 6549  13.490  16.450  10.892
  433POPE  SM14 6550  13.388  15.057  10.468
  433POPE  SM15 6551  13.452  16.497  10.848
  434POPE   HH1 6552   8.560   3.550  12.065
  434POPE   PH2 6553   8.826   3.393  11.951
  434POPE   GL3 6554   8.764   3.357  11.627
  434POPE   E14 6555   8.565   3.131  11.504
  434POPE   E25 6556   9.105   3.397  11.474
  434POPE   S16 6557   8.442   3.203  11.170
  434POPE   S17 6558   9.318   3.390  11.141
  434POPE   SD8 6559   8.260   3.265  10.900
  434POPE   SD9 6560   9.395   3.283  10.850
  434POPE  SD10 6561   8.040   3.173  10.664
  434POPE  SD11 6562   9.642   3.333  10.657
  434POPE  SM12 6563   7.921   3.126  10.354
  434POPE  SM13 6564   9.891   3.265  10.407
  434POPE  SM14 6565   7.891   3.149   9.995
  434POPE  SM15 6566   9.921   3.293  10.324
  435POPE   HH1 6567   9.440  16.918  12.111
  435POPE   PH2 6568   9.784  16.928  12.150
  435POPE   GL3 6569   9.913  17.083  11.857
  435POPE   E14 6570  10.012  17.413  11.860
  435POPE   E25 6571  10.122  16.827  11.712
  435POPE   S16 6572  10.031  17.637  11.483
  435POPE   S17 6573  10.432  16.893  11.471
  435POPE   SD8 6574   9.880  17.758  11.212
  435POPE   SD9 6575  10.456  16.995  11.160
  435POPE  SD10 6576   9.773  17.718  10.897
  435POPE  SD11 6577  10.495  16.915  10.846
  435POPE  SM12 6578   9.595  17.541  10.621
  435POPE  SM13 6579  10.420  16.732  10.581
  435POPE  SM14 6580   9.460  17.403  10.352
  435POPE  SM15 6581  10.442  16.723  10.485
  436POPE   HH1 6582  12.819   8.839   8.071
  436POPE   PH2 6583  12.813   9.106   8.271
  436POPE   GL3 6584  12.578   9.072   8.485
  436POPE   E14 6585  12.272   9.046   8.348
  436POPE   E25 6586  12.570   9.053   8.817
  436POPE   S16 6587  12.086   9.272   8.597
  436POPE   S17 6588  12.393   8.918   9.147
  436POPE   SD8 6589  12.039   9.407   8.899
  436POPE   SD9 6590  12.499   8.721   9.390
  436POPE  SD10 6591  12.022   9.349   9.215
  436POPE  SD11 6592  12.528   8.659   9.743
  436POPE  SM12 6593  12.238   9.232   9.455
  436POPE  SM13 6594  12.674   8.652  10.062
  436POPE  SM14 6595  12.288   9.049   9.741
  436POPE  SM15 6596  12.659   8.692  10.134
  437POPE   HH1 6597   9.600   2.871  12.264
  437POPE   PH2 6598   9.653   3.068  11.989
  437POPE   GL3 6599   9.444   3.065  11.681
  437POPE   E14 6600   9.122   2.986  11.727
  437POPE   E25 6601   9.496   3.091  11.322
  437POPE   S16 6602   8.961   2.733  11.448
  437POPE   S17 6603   9.355   2.762  11.076
  437POPE   SD8 6604   8.940   2.769  11.128
  437POPE   SD9 6605   9.295   2.694  10.754
  437POPE  SD10 6606   8.929   2.914  10.849
  437POPE  SD11 6607   9.178   2.783  10.441
  437POPE  SM12 6608   9.079   3.103  10.644
  437POPE  SM13 6609   8.958   2.766  10.199
  437POPE  SM14 6610   9.218   3.231  10.359
  437POPE  SM15 6611   8.890   2.747  10.141
  438POPE   HH1 6612   4.788  17.305  11.870
  438POPE   PH2 6613   4.734  16.988  11.978
  438POPE   GL3 6614   4.568  16.849  11.727
  438POPE   E14 6615   4.718  16.912  11.428
  438POPE   E25 6616   4.202  16.927  11.732
  438POPE   S16 6617   4.615  16.907  11.091
  438POPE   S17 6618   4.079  16.986  11.350
  438POPE   SD8 6619   4.352  16.878  10.871
  438POPE   SD9 6620   4.057  17.156  11.027
  438POPE  SD10 6621   4.295  16.617  10.692
  438POPE  SD11 6622   3.892  17.250  10.760
  438POPE  SM12 6623   4.464  16.380  10.527
  438POPE  SM13 6624   3.832  17.365  10.456
  438POPE  SM14 6625   4.668  16.156  10.369
  438POPE  SM15 6626   3.874  17.368  10.362
  439POPE   HH1 6627   0.774   1.786  11.874
  439POPE   PH2 6628   0.460   1.661  11.886
  439POPE   GL3 6629   0.418   1.473  11.642
  439POPE   E14 6630   0.594   1.204  11.555
  439POPE   E25 6631   0.470   1.712  11.364
  439POPE   S16 6632   0.756   1.188  11.173
  439POPE   S17 6633   0.735   1.683  11.042
  439POPE   SD8 6634   0.955   1.232  10.917
  439POPE   SD9 6635   0.951   1.746  10.849
  439POPE  SD10 6636   1.082   1.103  10.671
  439POPE  SD11 6637   1.079   1.913  10.591
  439POPE  SM12 6638   1.064   1.016  10.380
  439POPE  SM13 6639   1.306   1.888  10.334
  439POPE  SM14 6640   1.112   0.834  10.082
  439POPE  SM15 6641   1.328   1.901  10.257
  440POPE   HH1 6642  13.077   0.446  11.871
  440POPE   PH2 6643  13.367   0.441  12.047
  440POPE   GL3 6644  13.575   0.432  11.777
  440POPE   E14 6645  13.885   0.440  11.661
  440POPE   E25 6646  13.359   0.418  11.502
  440POPE   S16 6647  14.020   0.372  11.305
  440POPE   S17 6648  13.208   0.468  11.135
  440POPE   SD8 6649  13.868   0.133  11.147
  440POPE   SD9 6650  13.196   0.614  10.843
  440POPE  SD10 6651  13.911  -0.072  10.880
  440POPE  SD11 6652  13.357   0.634  10.512
  440POPE  SM12 6653  14.113  -0.130  10.653
  440POPE  SM13 6654  13.528   0.533  10.240
  440POPE  SM14 6655  14.177  -0.280  10.354
  440POPE  SM15 6656  13.592   0.589  10.163
  441POPE   HH1 6657  12.806  17.330   8.384
  441POPE   PH2 6658  12.489  17.265   8.352
  441POPE   GL3 6659  12.399  17.212   8.661
  441POPE   E14 6660  12.657  17.282   8.818
  441POPE   E25 6661  12.192  16.938   8.824
  441POPE   S16 6662  12.826  17.291   9.239
  441POPE   S17 6663  12.207  16.860   9.195
  441POPE   SD8 6664  12.977  17.487   9.476
  441POPE   SD9 6665  12.443  16.756   9.429
  441POPE  SD10 6666  13.007  17.743   9.671
  441POPE  SD11 6667  12.662  16.871   9.664
  441POPE  SM12 6668  12.814  17.900   9.859
  441POPE  SM13 6669  12.687  17.085   9.896
  441POPE  SM14 6670  12.682  17.993  10.172
  441POPE  SM15 6671  12.661  17.066   9.999
  442POPE   HH1 6672   4.929  10.872   8.022
  442POPE   PH2 6673   5.182  11.084   8.029
  442POPE   GL3 6674   5.207  11.312   8.327
  442POPE   E14 6675   5.464  11.509   8.360
  442POPE   E25 6676   5.031  11.174   8.605
  442POPE   S16 6677   5.649  11.523   8.681
  442POPE   S17 6678   5.198  11.155   8.905
  442POPE   SD8 6679   5.750  11.395   8.952
  442POPE   SD9 6680   5.359  11.148   9.203
  442POPE  SD10 6681   5.685  11.373   9.268
  442POPE  SD11 6682   5.464  11.162   9.506
  442POPE  SM12 6683   5.637  11.615   9.498
  442POPE  SM13 6684   5.403  11.230   9.822
  442POPE  SM14 6685   5.462  11.661   9.779
  442POPE  SM15 6686   5.427  11.185   9.918
  443POPE   HH1 6687   2.322   2.527   7.816
  443POPE   PH2 6688   2.556   2.725   7.877
  443POPE   GL3 6689   2.355   2.911   8.123
  443POPE   E14 6690   2.213   3.214   8.169
  443POPE   E25 6691   2.468   2.720   8.388
  443POPE   S16 6692   2.234   3.479   8.471
  443POPE   S17 6693   2.539   2.814   8.784
  443POPE   SD8 6694   2.091   3.645   8.755
  443POPE   SD9 6695   2.586   2.934   9.099
  443POPE  SD10 6696   1.946   3.692   9.047
  443POPE  SD11 6697   2.543   2.953   9.422
  443POPE  SM12 6698   2.010   3.661   9.369
  443POPE  SM13 6699   2.734   2.939   9.652
  443POPE  SM14 6700   2.037   3.655   9.741
  443POPE  SM15 6701   2.765   2.896   9.767
  444POPE   HH1 6702   2.862   5.306   7.855
  444POPE   PH2 6703   2.681   5.537   7.967
  444POPE   GL3 6704   2.400   5.468   8.162
  444POPE   E14 6705   2.124   5.647   8.188
  444POPE   E25 6706   2.549   5.322   8.451
  444POPE   S16 6707   1.892   5.651   8.507
  444POPE   S17 6708   2.666   5.352   8.822
  444POPE   SD8 6709   1.741   5.699   8.816
  444POPE   SD9 6710   2.810   5.447   9.107
  444POPE  SD10 6711   1.768   5.789   9.135
  444POPE  SD11 6712   3.046   5.296   9.328
  444POPE  SM12 6713   1.941   5.756   9.398
  444POPE  SM13 6714   2.994   5.172   9.618
  444POPE  SM14 6715   2.091   5.807   9.719
  444POPE  SM15 6716   2.882   5.162   9.627
  445POPE   HH1 6717   5.944  16.137   8.231
  445POPE   PH2 6718   6.126  15.850   8.260
  445POPE   GL3 6719   6.084  15.764   8.595
  445POPE   E14 6720   5.846  15.534   8.612
  445POPE   E25 6721   6.266  15.742   8.904
  445POPE   S16 6722   5.823  15.441   9.018
  445POPE   S17 6723   6.397  15.613   9.241
  445POPE   SD8 6724   6.008  15.446   9.285
  445POPE   SD9 6725   6.504  15.747   9.519
  445POPE  SD10 6726   6.127  15.524   9.604
  445POPE  SD11 6727   6.439  15.916   9.801
  445POPE  SM12 6728   6.026  15.607   9.901
  445POPE  SM13 6729   6.464  16.225   9.878
  445POPE  SM14 6730   6.027  15.714  10.259
  445POPE  SM15 6731   6.547  16.292   9.873
  446POPE   HH1 6732  15.369   5.957   8.013
  446POPE   PH2 6733  15.154   5.723   8.006
  446POPE   GL3 6734  14.894   5.808   8.229
  446POPE   E14 6735  14.819   6.141   8.189
  446POPE   E25 6736  15.012   5.659   8.535
  446POPE   S16 6737  14.681   6.242   8.550
  446POPE   S17 6738  14.969   5.743   8.945
  446POPE   SD8 6739  14.728   6.157   8.879
  446POPE   SD9 6740  14.952   5.842   9.258
  446POPE  SD10 6741  14.789   6.309   9.179
  446POPE  SD11 6742  14.873   5.833   9.591
  446POPE  SM12 6743  14.744   6.591   9.338
  446POPE  SM13 6744  14.694   5.876   9.875
  446POPE  SM14 6745  14.624   6.696   9.661
  446POPE  SM15 6746  14.600   5.874   9.951
  447POPE   HH1 6747  10.431  11.489   7.885
  447POPE   PH2 6748  10.114  11.426   7.994
  447POPE   GL3 6749  10.071  11.374   8.335
  447POPE   E14 6750   9.824  11.507   8.472
  447POPE   E25 6751  10.074  11.027   8.442
  447POPE   S16 6752   9.791  11.513   8.896
  447POPE   S17 6753   9.911  10.760   8.685
  447POPE   SD8 6754   9.512  11.551   9.139
  447POPE   SD9 6755   9.969  10.631   8.992
  447POPE  SD10 6756   9.450  11.767   9.391
  447POPE  SD11 6757  10.028  10.533   9.319
  447POPE  SM12 6758   9.345  11.729   9.697
  447POPE  SM13 6759  10.170  10.567   9.649
  447POPE  SM14 6760   9.356  11.963   9.947
  447POPE  SM15 6761  10.222  10.639   9.698
  448POPE   HH1 6762   1.151  12.004   7.934
  448POPE   PH2 6763   1.274  12.295   8.034
  448POPE   GL3 6764   1.353  12.323   8.352
  448POPE   E14 6765   1.495  12.069   8.506
  448POPE   E25 6766   1.169  12.454   8.646
  448POPE   S16 6767   1.655  11.939   8.852
  448POPE   S17 6768   1.046  12.160   8.874
  448POPE   SD8 6769   1.678  12.014   9.183
  448POPE   SD9 6770   1.076  12.144   9.207
  448POPE  SD10 6771   1.562  12.135   9.460
  448POPE  SD11 6772   1.069  12.210   9.507
  448POPE  SM12 6773   1.659  12.145   9.785
  448POPE  SM13 6774   0.989  12.438   9.784
  448POPE  SM14 6775   1.856  12.239  10.043
  448POPE  SM15 6776   0.984  12.537   9.799
  449POPE   HH1 6777  15.202   9.510   8.207
  449POPE   PH2 6778  15.136   9.825   8.143
  449POPE   GL3 6779  15.003   9.887   8.466
  449POPE   E14 6780  14.672   9.865   8.483
  449POPE   E25 6781  14.901  10.191   8.641
  449POPE   S16 6782  14.462   9.837   8.785
  449POPE   S17 6783  14.747  10.215   9.002
  449POPE   SD8 6784  14.271   9.847   9.094
  449POPE   SD9 6785  14.454  10.336   9.099
  449POPE  SD10 6786  14.389  10.005   9.330
  449POPE  SD11 6787  14.214  10.425   9.308
  449POPE  SM12 6788  14.548  10.147   9.566
  449POPE  SM13 6789  14.110  10.341   9.617
  449POPE  SM14 6790  14.537  10.246   9.867
  449POPE  SM15 6791  14.146  10.417   9.704
  450POPE   HH1 6792   3.662   1.914   7.515
  450POPE   PH2 6793   3.401   2.022   7.663
  450POPE   GL3 6794   3.451   2.004   8.023
  450POPE   E14 6795   3.354   2.225   8.241
  450POPE   E25 6796   3.629   1.740   8.220
  450POPE   S16 6797   3.057   2.189   8.517
  450POPE   S17 6798   3.408   1.550   8.557
  450POPE   SD8 6799   2.977   2.445   8.724
  450POPE   SD9 6800   3.351   1.475   8.887
  450POPE  SD10 6801   3.041   2.549   9.041
  450POPE  SD11 6802   3.428   1.365   9.194
  450POPE  SM12 6803   2.999   2.397   9.333
  450POPE  SM13 6804   3.532   1.429   9.512
  450POPE  SM14 6805   2.845   2.380   9.654
  450POPE  SM15 6806   3.598   1.480   9.562
  451POPE   HH1 6807   7.382   1.893   8.028
  451POPE   PH2 6808   7.655   2.030   8.176
  451POPE   GL3 6809   7.972   1.896   8.167
  451POPE   E14 6810   8.286   1.975   8.111
  451POPE   E25 6811   8.081   1.589   8.318
  451POPE   S16 6812   8.579   1.914   8.320
  451POPE   S17 6813   8.084   1.615   8.719
  451POPE   SD8 6814   8.660   1.803   8.606
  451POPE   SD9 6815   7.986   1.586   9.007
  451POPE  SD10 6816   8.585   1.843   8.933
  451POPE  SD11 6817   7.929   1.473   9.326
  451POPE  SM12 6818   8.407   1.777   9.185
  451POPE  SM13 6819   7.834   1.316   9.641
  451POPE  SM14 6820   8.157   1.832   9.418
  451POPE  SM15 6821   7.854   1.239   9.682
  452POPE   HH1 6822  13.467   8.628   8.217
  452POPE   PH2 6823  13.162   8.713   8.239
  452POPE   GL3 6824  12.995   8.563   8.512
  452POPE   E14 6825  13.043   8.249   8.597
  452POPE   E25 6826  13.144   8.674   8.835
  452POPE   S16 6827  12.996   8.122   8.994
  452POPE   S17 6828  13.159   8.537   9.203
  452POPE   SD8 6829  12.910   7.964   9.282
  452POPE   SD9 6830  13.065   8.503   9.532
  452POPE  SD10 6831  12.906   7.904   9.642
  452POPE  SD11 6832  13.187   8.511   9.850
  452POPE  SM12 6833  12.961   8.038   9.929
  452POPE  SM13 6834  13.427   8.479  10.077
  452POPE  SM14 6835  12.951   8.252  10.192
  452POPE  SM15 6836  13.543   8.492  10.149
  453POPE   HH1 6837   5.743   7.193   7.709
  453POPE   PH2 6838   5.780   7.500   7.777
  453POPE   GL3 6839   5.945   7.540   8.064
  453POPE   E14 6840   6.164   7.771   7.943
  453POPE   E25 6841   5.749   7.580   8.367
  453POPE   S16 6842   6.028   8.123   8.079
  453POPE   S17 6843   5.659   7.910   8.517
  453POPE   SD8 6844   6.197   8.327   8.282
  453POPE   SD9 6845   5.428   8.003   8.751
  453POPE  SD10 6846   6.342   8.488   8.536
  453POPE  SD11 6847   5.316   7.867   9.027
  453POPE  SM12 6848   6.341   8.456   8.902
  453POPE  SM13 6849   5.081   7.884   9.267
  453POPE  SM14 6850   6.455   8.201   9.182
  453POPE  SM15 6851   5.007   7.845   9.326
  454POPE   HH1 6852  11.902   6.519   7.821
  454POPE   PH2 6853  12.019   6.214   7.818
  454POPE   GL3 6854  12.078   6.056   8.128
  454POPE   E14 6855  11.861   5.896   8.335
  454POPE   E25 6856  12.139   6.376   8.321
  454POPE   S16 6857  11.958   5.908   8.716
  454POPE   S17 6858  12.271   6.327   8.673
  454POPE   SD8 6859  12.139   5.955   9.006
  454POPE   SD9 6860  12.379   6.490   8.909
  454POPE  SD10 6861  12.132   6.069   9.338
  454POPE  SD11 6862  12.299   6.510   9.234
  454POPE  SM12 6863  12.008   6.043   9.602
  454POPE  SM13 6864  12.276   6.431   9.560
  454POPE  SM14 6865  11.841   5.895   9.848
  454POPE  SM15 6866  12.285   6.436   9.633
  455POPE   HH1 6867   8.570   5.580   7.879
  455POPE   PH2 6868   8.684   5.296   7.971
  455POPE   GL3 6869   8.719   5.343   8.315
  455POPE   E14 6870   8.794   5.027   8.411
  455POPE   E25 6871   8.621   5.553   8.598
  455POPE   S16 6872   8.825   4.942   8.810
  455POPE   S17 6873   8.537   5.747   8.965
  455POPE   SD8 6874   8.865   4.910   9.139
  455POPE   SD9 6875   8.479   5.787   9.303
  455POPE  SD10 6876   8.801   4.896   9.466
  455POPE  SD11 6877   8.565   5.937   9.603
  455POPE  SM12 6878   8.631   4.880   9.764
  455POPE  SM13 6879   8.748   5.817   9.843
  455POPE  SM14 6880   8.433   4.897  10.044
  455POPE  SM15 6881   8.783   5.768   9.941
  456POPE   HH1 6882   5.239  18.086   7.992
  456POPE   PH2 6883   5.039  17.822   7.943
  456POPE   GL3 6884   5.098  17.598   8.194
  456POPE   E14 6885   5.165  17.269   8.228
  456POPE   E25 6886   5.131  17.759   8.528
  456POPE   S16 6887   5.126  17.025   8.584
  456POPE   S17 6888   5.365  17.780   8.835
  456POPE   SD8 6889   4.974  16.843   8.803
  456POPE   SD9 6890   5.374  18.062   9.029
  456POPE  SD10 6891   4.893  16.903   9.119
  456POPE  SD11 6892   5.234  18.245   9.279
  456POPE  SM12 6893   5.027  17.080   9.365
  456POPE  SM13 6894   5.013  18.326   9.484
  456POPE  SM14 6895   4.990  17.154   9.685
  456POPE  SM15 6896   4.926  18.365   9.525
  457POPE   HH1 6897  16.469   9.315   8.342
  457POPE   PH2 6898  16.206   9.165   8.189
  457POPE   GL3 6899  16.137   8.859   8.294
  457POPE   E14 6900  16.420   8.689   8.313
  457POPE   E25 6901  15.991   8.756   8.591
  457POPE   S16 6902  16.602   8.502   8.662
  457POPE   S17 6903  16.127   8.420   8.818
  457POPE   SD8 6904  16.749   8.284   8.862
  457POPE   SD9 6905  16.160   8.345   9.117
  457POPE  SD10 6906  16.790   8.094   9.127
  457POPE  SD11 6907  16.108   8.163   9.382
  457POPE  SM12 6908  16.659   7.946   9.410
  457POPE  SM13 6909  16.102   8.154   9.732
  457POPE  SM14 6910  16.445   7.806   9.635
  457POPE  SM15 6911  16.161   8.151   9.810
  458POPE   HH1 6912   4.896  12.914   8.137
  458POPE   PH2 6913   4.909  12.600   8.091
  458POPE   GL3 6914   5.140  12.565   8.282
  458POPE   E14 6915   5.310  12.839   8.319
  458POPE   E25 6916   5.110  12.332   8.539
  458POPE   S16 6917   5.335  12.952   8.729
  458POPE   S17 6918   5.366  12.193   8.822
  458POPE   SD8 6919   5.293  13.163   8.997
  458POPE   SD9 6920   5.461  12.149   9.138
  458POPE  SD10 6921   5.046  13.212   9.250
  458POPE  SD11 6922   5.290  12.108   9.426
  458POPE  SM12 6923   4.739  13.242   9.354
  458POPE  SM13 6924   5.132  12.082   9.757
  458POPE  SM14 6925   4.396  13.314   9.368
  458POPE  SM15 6926   5.119  12.049   9.849
  459POPE   HH1 6927   6.262  13.811   7.969
  459POPE   PH2 6928   6.044  13.545   7.972
  459POPE   GL3 6929   5.868  13.449   8.238
  459POPE   E14 6930   5.556  13.305   8.287
  459POPE   E25 6931   6.105  13.235   8.468
  459POPE   S16 6932   5.580  13.308   8.657
  459POPE   S17 6933   6.212  13.110   8.803
  459POPE   SD8 6934   5.700  13.230   8.946
  459POPE   SD9 6935   6.374  13.040   9.075
  459POPE  SD10 6936   5.618  13.219   9.255
  459POPE  SD11 6937   6.391  13.121   9.410
  459POPE  SM12 6938   5.410  13.239   9.546
  459POPE  SM13 6939   6.364  13.168   9.755
  459POPE  SM14 6940   5.072  13.306   9.668
  459POPE  SM15 6941   6.394  13.173   9.846
  460POPE   HH1 6942   4.279   0.900   7.761
  460POPE   PH2 6943   4.208   1.213   7.833
  460POPE   GL3 6944   4.157   1.218   8.158
  460POPE   E14 6945   3.872   1.153   8.351
  460POPE   E25 6946   4.370   1.358   8.383
  460POPE   S16 6947   3.683   1.224   8.698
  460POPE   S17 6948   4.267   1.421   8.761
  460POPE   SD8 6949   3.659   1.000   8.911
  460POPE   SD9 6950   4.145   1.499   9.060
  460POPE  SD10 6951   3.785   0.965   9.223
  460POPE  SD11 6952   4.063   1.493   9.378
  460POPE  SM12 6953   3.953   1.118   9.479
  460POPE  SM13 6954   3.992   1.676   9.645
  460POPE  SM14 6955   3.952   1.173   9.811
  460POPE  SM15 6956   4.040   1.689   9.722
  461POPE   HH1 6957   5.650   9.306   7.647
  461POPE   PH2 6958   5.498   9.627   7.677
  461POPE   GL3 6959   5.170   9.618   7.854
  461POPE   E14 6960   4.885   9.479   7.775
  461POPE   E25 6961   5.098   9.830   8.183
  461POPE   S16 6962   4.617   9.407   8.078
  461POPE   S17 6963   5.301   9.983   8.462
  461POPE   SD8 6964   4.366   9.446   8.241
  461POPE   SD9 6965   5.326  10.084   8.768
  461POPE  SD10 6966   4.266   9.450   8.576
  461POPE  SD11 6967   5.432  10.159   9.082
  461POPE  SM12 6968   4.375   9.418   8.903
  461POPE  SM13 6969   5.588  10.012   9.327
  461POPE  SM14 6970   4.544   9.375   9.227
  461POPE  SM15 6971   5.633   9.915   9.348
  462POPE   HH1 6972   0.003   1.614   8.302
  462POPE   PH2 6973   0.322   1.671   8.266
  462POPE   GL3 6974   0.512   1.647   8.557
  462POPE   E14 6975   0.822   1.564   8.650
  462POPE   E25 6976   0.299   1.527   8.838
  462POPE   S16 6977   0.944   1.632   9.015
  462POPE   S17 6978   0.487   1.395   9.163
  462POPE   SD8 6979   1.266   1.701   9.153
  462POPE   SD9 6980   0.427   1.270   9.488
  462POPE  SD10 6981   1.520   1.851   9.376
  462POPE  SD11 6982   0.529   1.150   9.753
  462POPE  SM12 6983   1.635   1.844   9.686
  462POPE  SM13 6984   0.636   1.069  10.052
  462POPE  SM14 6985   1.754   1.816   9.997
  462POPE  SM15 6986   0.696   1.112  10.117
  463POPE   HH1 6987   4.956  13.793   7.910
  463POPE   PH2 6988   5.162  13.536   8.019
  463POPE   GL3 6989   5.145  13.417   8.347
  463POPE   E14 6990   4.967  13.175   8.480
  463POPE   E25 6991   5.201  13.596   8.616
  463POPE   S16 6992   4.724  13.175   8.735
  463POPE   S17 6993   5.139  13.856   8.938
  463POPE   SD8 6994   4.449  13.074   8.886
  463POPE   SD9 6995   5.155  14.082   9.159
  463POPE  SD10 6996   4.397  12.881   9.145
  463POPE  SD11 6997   5.047  14.362   9.296
  463POPE  SM12 6998   4.598  12.873   9.413
  463POPE  SM13 6999   4.869  14.493   9.608
  463POPE  SM14 7000   4.783  12.822   9.720
  463POPE  SM15 7001   4.796  14.490   9.674
  464POPE   HH1 7002   9.154   0.273   8.124
  464POPE   PH2 7003   9.483   0.251   8.035
  464POPE   GL3 7004   9.647   0.368   8.297
  464POPE   E14 7005   9.586   0.673   8.398
  464POPE   E25 7006   9.820   0.162   8.520
  464POPE   S16 7007   9.544   0.904   8.701
  464POPE   S17 7008  10.114   0.117   8.765
  464POPE   SD8 7009   9.505   0.964   9.039
  464POPE   SD9 7010  10.355   0.213   8.934
  464POPE  SD10 7011   9.447   0.938   9.349
  464POPE  SD11 7012  10.406   0.190   9.261
  464POPE  SM12 7013   9.306   0.737   9.576
  464POPE  SM13 7014  10.482   0.116   9.609
  464POPE  SM14 7015   9.180   0.706   9.911
  464POPE  SM15 7016  10.420   0.054   9.645
  465POPE   HH1 7017   2.928   2.928   7.892
  465POPE   PH2 7018   2.745   3.102   8.105
  465POPE   GL3 7019   2.887   3.424   8.112
  465POPE   E14 7020   2.747   3.708   8.028
  465POPE   E25 7021   2.884   3.377   8.502
  465POPE   S16 7022   2.653   3.744   8.387
  465POPE   S17 7023   3.164   3.259   8.774
  465POPE   SD8 7024   2.661   3.633   8.704
  465POPE   SD9 7025   3.399   3.066   8.926
  465POPE  SD10 7026   2.664   3.751   8.992
  465POPE  SD11 7027   3.441   2.838   9.138
  465POPE  SM12 7028   2.564   3.650   9.333
  465POPE  SM13 7029   3.267   2.733   9.461
  465POPE  SM14 7030   2.582   3.485   9.626
  465POPE  SM15 7031   3.291   2.678   9.536
  466POPE   HH1 7032  10.002   3.980   8.214
  466POPE   PH2 7033   9.938   4.283   8.131
  466POPE   GL3 7034   9.892   4.535   8.351
  466POPE   E14 7035  10.125   4.794   8.377
  466POPE   E25 7036   9.817   4.513   8.710
  466POPE   S16 7037  10.109   4.978   8.776
  466POPE   S17 7038   9.600   4.630   9.063
  466POPE   SD8 7039  10.013   4.859   9.109
  466POPE   SD9 7040   9.531   4.678   9.412
  466POPE  SD10 7041   9.883   5.014   9.362
  466POPE  SD11 7042   9.556   4.734   9.745
  466POPE  SM12 7043   9.898   5.176   9.649
  466POPE  SM13 7044   9.646   4.631  10.061
  466POPE  SM14 7045   9.939   5.029   9.996
  466POPE  SM15 7046   9.709   4.592  10.121
  467POPE   HH1 7047  14.403   6.107   8.061
  467POPE   PH2 7048  14.301   5.799   8.073
  467POPE   GL3 7049  14.357   5.633   8.370
  467POPE   E14 7050  14.518   5.810   8.601
  467POPE   E25 7051  14.291   5.378   8.639
  467POPE   S16 7052  14.481   5.797   8.989
  467POPE   S17 7053  14.080   5.582   8.931
  467POPE   SD8 7054  14.494   5.999   9.283
  467POPE   SD9 7055  14.200   5.648   9.259
  467POPE  SD10 7056  14.333   6.202   9.472
  467POPE  SD11 7057  14.247   5.719   9.555
  467POPE  SM12 7058  14.330   6.298   9.771
  467POPE  SM13 7059  14.189   5.575   9.870
  467POPE  SM14 7060  14.092   6.479   9.901
  467POPE  SM15 7061  14.146   5.587   9.951
  468POPE   HH1 7062  10.152  11.962   7.948
  468POPE   PH2 7063  10.388  11.833   8.127
  468POPE   GL3 7064  10.316  11.906   8.453
  468POPE   E14 7065  10.138  11.752   8.709
  468POPE   E25 7066  10.550  12.127   8.604
  468POPE   S16 7067  10.227  11.645   9.054
  468POPE   S17 7068  10.436  12.242   8.936
  468POPE   SD8 7069  10.000  11.570   9.268
  468POPE   SD9 7070  10.325  12.462   9.120
  468POPE  SD10 7071   9.843  11.688   9.575
  468POPE  SD11 7072  10.180  12.715   9.269
  468POPE  SM12 7073  10.070  11.804   9.783
  468POPE  SM13 7074  10.126  12.892   9.529
  468POPE  SM14 7075  10.118  12.038  10.046
  468POPE  SM15 7076  10.112  12.906   9.622
  469POPE   HH1 7077   5.564  11.889   7.899
  469POPE   PH2 7078   5.856  11.711   7.921
  469POPE   GL3 7079   6.027  11.814   8.210
  469POPE   E14 7080   6.062  11.612   8.472
  469POPE   E25 7081   6.078  12.158   8.286
  469POPE   S16 7082   6.186  11.569   8.867
  469POPE   S17 7083   6.089  12.328   8.633
  469POPE   SD8 7084   6.187  11.449   9.203
  469POPE   SD9 7085   6.232  12.396   8.923
  469POPE  SD10 7086   6.235  11.274   9.474
  469POPE  SD11 7087   6.224  12.494   9.246
  469POPE  SM12 7088   6.320  11.011   9.679
  469POPE  SM13 7089   6.312  12.662   9.536
  469POPE  SM14 7090   6.452  10.970  10.003
  469POPE  SM15 7091   6.313  12.712   9.606
  470POPE   HH1 7092   8.797  11.965   8.153
  470POPE   PH2 7093   8.594  12.226   8.161
  470POPE   GL3 7094   8.622  12.323   8.477
  470POPE   E14 7095   8.932  12.238   8.546
  470POPE   E25 7096   8.517  12.241   8.818
  470POPE   S16 7097   9.033  12.349   8.907
  470POPE   S17 7098   8.402  12.186   9.176
  470POPE   SD8 7099   9.192  12.514   9.143
  470POPE   SD9 7100   8.422  12.130   9.505
  470POPE  SD10 7101   9.322  12.525   9.436
  470POPE  SD11 7102   8.362  12.102   9.816
  470POPE  SM12 7103   9.278  12.416   9.758
  470POPE  SM13 7104   8.113  12.127  10.028
  470POPE  SM14 7105   9.195  12.616  10.010
  470POPE  SM15 7106   8.032  12.159  10.091
  471POPE   HH1 7107   3.114  15.811   7.903
  471POPE   PH2 7108   3.418  15.852   7.896
  471POPE   GL3 7109   3.447  15.840   8.232
  471POPE   E14 7110   3.539  16.121   8.337
  471POPE   E25 7111   3.112  15.755   8.323
  471POPE   S16 7112   3.580  16.335   8.668
  471POPE   S17 7113   2.931  15.794   8.677
  471POPE   SD8 7114   3.634  16.603   8.866
  471POPE   SD9 7115   2.749  15.866   8.945
  471POPE  SD10 7116   3.473  16.722   9.105
  471POPE  SD11 7117   2.611  15.746   9.215
  471POPE  SM12 7118   3.307  16.688   9.380
  471POPE  SM13 7119   2.602  15.773   9.563
  471POPE  SM14 7120   3.252  16.451   9.602
  471POPE  SM15 7121   2.631  15.832   9.661
  472POPE   HH1 7122   6.775  10.961   7.953
  472POPE   PH2 7123   7.006  10.888   8.183
  472POPE   GL3 7124   7.080  10.551   8.254
  472POPE   E14 7125   6.921  10.304   8.114
  472POPE   E25 7126   7.441  10.514   8.316
  472POPE   S16 7127   6.784  10.014   8.288
  472POPE   S17 7128   7.590  10.287   8.641
  472POPE   SD8 7129   6.698   9.832   8.570
  472POPE   SD9 7130   7.524  10.211   8.940
  472POPE  SD10 7131   6.734   9.740   8.872
  472POPE  SD11 7132   7.543   9.950   9.178
  472POPE  SM12 7133   6.896   9.565   9.119
  472POPE  SM13 7134   7.462   9.899   9.511
  472POPE  SM14 7135   6.863   9.398   9.439
  472POPE  SM15 7136   7.451   9.917   9.618
  473POPE   HH1 7137   1.315   2.757  11.796
  473POPE   PH2 7138   1.121   2.504  11.836
  473POPE   GL3 7139   0.803   2.520  11.730
  473POPE   E14 7140   0.548   2.332  11.604
  473POPE   E25 7141   0.779   2.653  11.378
  473POPE   S16 7142   0.413   2.193  11.253
  473POPE   S17 7143   0.934   2.706  11.020
  473POPE   SD8 7144   0.355   2.005  10.960
  473POPE   SD9 7145   1.183   2.568  10.835
  473POPE  SD10 7146   0.428   1.987  10.633
  473POPE  SD11 7147   1.265   2.444  10.525
  473POPE  SM12 7148   0.624   1.952  10.354
  473POPE  SM13 7149   1.044   2.348  10.260
  473POPE  SM14 7150   0.839   1.804  10.134
  473POPE  SM15 7151   1.017   2.334  10.184
  474POPE   HH1 7152   7.969   5.414   8.204
  474POPE   PH2 7153   8.267   5.339   8.294
  474POPE   GL3 7154   8.172   5.305   8.625
  474POPE   E14 7155   7.875   5.185   8.703
  474POPE   E25 7156   8.367   5.302   8.927
  474POPE   S16 7157   7.894   5.352   9.094
  474POPE   S17 7158   8.415   5.169   9.298
  474POPE   SD8 7159   7.965   5.389   9.413
  474POPE   SD9 7160   8.383   5.334   9.578
  474POPE  SD10 7161   7.998   5.633   9.623
  474POPE  SD11 7162   8.337   5.440   9.881
  474POPE  SM12 7163   8.096   5.946   9.554
  474POPE  SM13 7164   8.215   5.452  10.226
  474POPE  SM14 7165   8.064   6.279   9.547
  474POPE  SM15 7166   8.178   5.502  10.281
  475POPE   HH1 7167   6.682   6.060   7.954
  475POPE   PH2 7168   6.649   5.732   7.963
  475POPE   GL3 7169   6.534   5.650   8.316
  475POPE   E14 7170   6.260   5.477   8.372
  475POPE   E25 7171   6.599   5.872   8.581
  475POPE   S16 7172   6.142   5.363   8.710
  475POPE   S17 7173   6.402   5.810   8.917
  475POPE   SD8 7174   5.893   5.239   8.925
  475POPE   SD9 7175   6.516   5.736   9.238
  475POPE  SD10 7176   5.850   5.174   9.253
  475POPE  SD11 7177   6.645   5.809   9.523
  475POPE  SM12 7178   5.969   5.201   9.582
  475POPE  SM13 7179   6.889   5.828   9.759
  475POPE  SM14 7180   6.063   5.214   9.927
  475POPE  SM15 7181   6.891   5.860   9.854
  476POPE   HH1 7182   3.704   5.115   7.599
  476POPE   PH2 7183   3.413   5.270   7.634
  476POPE   GL3 7184   3.473   5.440   7.934
  476POPE   E14 7185   3.712   5.674   7.992
  476POPE   E25 7186   3.187   5.312   8.128
  476POPE   S16 7187   3.927   5.842   8.310
  476POPE   S17 7188   3.015   5.485   8.430
  476POPE   SD8 7189   4.003   6.108   8.499
  476POPE   SD9 7190   3.099   5.532   8.778
  476POPE  SD10 7191   4.151   6.168   8.779
  476POPE  SD11 7192   3.228   5.654   9.061
  476POPE  SM12 7193   4.180   5.981   9.024
  476POPE  SM13 7194   3.405   5.641   9.341
  476POPE  SM14 7195   4.234   5.926   9.333
  476POPE  SM15 7196   3.461   5.599   9.418
  477POPE   HH1 7197   6.428   2.606   8.074
  477POPE   PH2 7198   6.648   2.437   7.890
  477POPE   GL3 7199   6.739   2.133   8.047
  477POPE   E14 7200   7.051   2.190   8.162
  477POPE   E25 7201   6.527   2.168   8.293
  477POPE   S16 7202   7.205   2.145   8.507
  477POPE   S17 7203   6.291   1.950   8.513
  477POPE   SD8 7204   7.171   1.885   8.782
  477POPE   SD9 7205   6.118   1.896   8.760
  477POPE  SD10 7206   7.093   1.815   9.068
  477POPE  SD11 7207   6.008   1.724   9.034
  477POPE  SM12 7208   7.000   1.953   9.353
  477POPE  SM13 7209   5.930   1.711   9.369
  477POPE  SM14 7210   6.979   1.916   9.694
  477POPE  SM15 7211   5.889   1.701   9.448
  478POPE   HH1 7212  17.201  14.370   7.807
  478POPE   PH2 7213  17.239  14.120   8.013
  478POPE   GL3 7214  17.475  14.163   8.264
  478POPE   E14 7215  17.653  14.444   8.300
  478POPE   E25 7216  17.496  13.880   8.499
  478POPE   S16 7217  17.967  14.556   8.607
  478POPE   S17 7218  17.481  13.844   8.900
  478POPE   SD8 7219  18.169  14.640   8.882
  478POPE   SD9 7220  17.586  13.842   9.225
  478POPE  SD10 7221  18.146  14.840   9.173
  478POPE  SD11 7222  17.668  13.924   9.480
  478POPE  SM12 7223  17.925  14.847   9.432
  478POPE  SM13 7224  17.954  13.939   9.671
  478POPE  SM14 7225  17.681  14.752   9.631
  478POPE  SM15 7226  18.021  13.897   9.732
  479POPE   HH1 7227  10.445   4.704   8.125
  479POPE   PH2 7228  10.441   4.364   8.119
  479POPE   GL3 7229  10.293   4.260   8.377
  479POPE   E14 7230  10.327   3.952   8.505
  479POPE   E25 7231  10.277   4.458   8.691
  479POPE   S16 7232  10.485   3.801   8.878
  479POPE   S17 7233  10.387   4.360   9.054
  479POPE   SD8 7234  10.489   3.608   9.160
  479POPE   SD9 7235  10.496   4.469   9.315
  479POPE  SD10 7236  10.627   3.515   9.461
  479POPE  SD11 7237  10.618   4.685   9.541
  479POPE  SM12 7238  10.689   3.631   9.801
  479POPE  SM13 7239  10.477   4.867   9.813
  479POPE  SM14 7240  10.900   3.623  10.068
  479POPE  SM15 7241  10.444   4.884   9.898
  480POPE   HH1 7242   5.836   4.868   7.976
  480POPE   PH2 7243   5.647   4.599   7.978
  480POPE   GL3 7244   5.326   4.685   8.112
  480POPE   E14 7245   5.260   5.007   8.217
  480POPE   E25 7246   5.203   4.585   8.401
  480POPE   S16 7247   5.248   5.179   8.524
  480POPE   S17 7248   5.188   4.761   8.769
  480POPE   SD8 7249   5.159   5.459   8.684
  480POPE   SD9 7250   5.340   4.935   9.019
  480POPE  SD10 7251   5.099   5.557   9.003
  480POPE  SD11 7252   5.565   4.907   9.287
  480POPE  SM12 7253   5.174   5.370   9.282
  480POPE  SM13 7254   5.612   4.966   9.627
  480POPE  SM14 7255   5.123   5.173   9.548
  480POPE  SM15 7256   5.645   4.896   9.704
  481POPE   HH1 7257  10.480   3.034   8.298
  481POPE   PH2 7258  10.723   3.156   8.087
  481POPE   GL3 7259  10.815   3.476   8.202
  481POPE   E14 7260  10.645   3.576   8.473
  481POPE   E25 7261  11.035   3.420   8.531
  481POPE   S16 7262  10.668   3.284   8.709
  481POPE   S17 7263  10.944   3.570   8.872
  481POPE   SD8 7264  10.580   3.107   8.965
  481POPE   SD9 7265  10.982   3.481   9.177
  481POPE  SD10 7266  10.395   3.125   9.246
  481POPE  SD11 7267  11.212   3.513   9.384
  481POPE  SM12 7268  10.290   3.269   9.565
  481POPE  SM13 7269  11.333   3.642   9.669
  481POPE  SM14 7270  10.196   3.502   9.812
  481POPE  SM15 7271  11.357   3.693   9.757
  482POPE   HH1 7272  15.923  17.019   7.776
  482POPE   PH2 7273  15.917  17.253   8.011
  482POPE   GL3 7274  16.187  17.189   8.229
  482POPE   E14 7275  16.516  17.177   8.152
  482POPE   E25 7276  16.271  17.097   8.550
  482POPE   S16 7277  16.778  17.475   8.263
  482POPE   S17 7278  16.517  17.356   8.788
  482POPE   SD8 7279  16.961  17.644   8.499
  482POPE   SD9 7280  16.584  17.212   9.086
  482POPE  SD10 7281  17.005  17.709   8.840
  482POPE  SD11 7282  16.790  17.051   9.283
  482POPE  SM12 7283  16.921  17.633   9.157
  482POPE  SM13 7284  16.954  16.810   9.443
  482POPE  SM14 7285  16.975  17.701   9.499
  482POPE  SM15 7286  17.022  16.777   9.494
  483POPE   HH1 7287   1.002  13.475   7.887
  483POPE   PH2 7288   1.010  13.547   8.203
  483POPE   GL3 7289   1.269  13.509   8.413
  483POPE   E14 7290   1.472  13.255   8.419
  483POPE   E25 7291   1.508  13.752   8.565
  483POPE   S16 7292   1.530  12.993   8.765
  483POPE   S17 7293   1.687  13.858   8.936
  483POPE   SD8 7294   1.346  12.737   8.915
  483POPE   SD9 7295   1.717  14.161   9.076
  483POPE  SD10 7296   1.138  12.722   9.161
  483POPE  SD11 7297   1.637  14.377   9.310
  483POPE  SM12 7298   1.306  12.652   9.437
  483POPE  SM13 7299   1.677  14.443   9.641
  483POPE  SM14 7300   1.476  12.602   9.717
  483POPE  SM15 7301   1.660  14.487   9.714
  484POPE   HH1 7302  12.926  10.355   8.437
  484POPE   PH2 7303  13.221  10.383   8.282
  484POPE   GL3 7304  13.471  10.418   8.531
  484POPE   E14 7305  13.793  10.414   8.541
  484POPE   E25 7306  13.441  10.573   8.851
  484POPE   S16 7307  14.033  10.657   8.759
  484POPE   S17 7308  13.571  10.611   9.235
  484POPE   SD8 7309  14.140  10.793   9.038
  484POPE   SD9 7310  13.493  10.599   9.547
  484POPE  SD10 7311  14.356  10.902   9.238
  484POPE  SD11 7312  13.507  10.774   9.815
  484POPE  SM12 7313  14.393  10.812   9.556
  484POPE  SM13 7314  13.628  10.815  10.149
  484POPE  SM14 7315  14.603  10.750   9.819
  484POPE  SM15 7316  13.698  10.807  10.226
  485POPE   HH1 7317   6.405  13.211   8.092
  485POPE   PH2 7318   6.544  13.488   8.021
  485POPE   GL3 7319   6.824  13.487   8.189
  485POPE   E14 7320   6.915  13.809   8.201
  485POPE   E25 7321   6.783  13.295   8.485
  485POPE   S16 7322   7.085  14.046   8.506
  485POPE   S17 7323   6.626  13.293   8.841
  485POPE   SD8 7324   7.115  14.186   8.847
  485POPE   SD9 7325   6.576  13.385   9.146
  485POPE  SD10 7326   7.137  14.190   9.158
  485POPE  SD11 7327   6.716  13.384   9.427
  485POPE  SM12 7328   7.176  14.092   9.493
  485POPE  SM13 7329   6.972  13.498   9.618
  485POPE  SM14 7330   7.280  13.990   9.793
  485POPE  SM15 7331   7.049  13.588   9.653
  486POPE   HH1 7332   8.145  12.422   7.969
  486POPE   PH2 7333   8.063  12.102   8.013
  486POPE   GL3 7334   8.192  11.916   8.240
  486POPE   E14 7335   8.460  11.806   8.368
  486POPE   E25 7336   8.022  11.810   8.541
  486POPE   S16 7337   8.496  11.812   8.812
  486POPE   S17 7338   8.093  11.915   8.957
  486POPE   SD8 7339   8.659  11.751   9.094
  486POPE   SD9 7340   8.180  11.736   9.243
  486POPE  SD10 7341   8.745  11.708   9.426
  486POPE  SD11 7342   8.278  11.513   9.436
  486POPE  SM12 7343   8.711  11.636   9.773
  486POPE  SM13 7344   8.251  11.354   9.740
  486POPE  SM14 7345   8.590  11.719  10.077
  486POPE  SM15 7346   8.238  11.299   9.816
  487POPE   HH1 7347   3.593  12.656   8.347
  487POPE   PH2 7348   3.623  12.979   8.284
  487POPE   GL3 7349   3.310  13.039   8.198
  487POPE   E14 7350   3.035  12.854   8.268
  487POPE   E25 7351   3.265  12.920   8.586
  487POPE   S16 7352   2.697  13.040   8.441
  487POPE   S17 7353   3.051  12.761   8.900
  487POPE   SD8 7354   2.634  13.321   8.658
  487POPE   SD9 7355   3.052  12.601   9.204
  487POPE  SD10 7356   2.654  13.257   8.983
  487POPE  SD11 7357   3.013  12.380   9.445
  487POPE  SM12 7358   2.742  13.136   9.339
  487POPE  SM13 7359   3.119  12.107   9.662
  487POPE  SM14 7360   2.877  13.076   9.627
  487POPE  SM15 7361   3.115  12.023   9.684
  488POPE   HH1 7362  11.482  -0.073   8.143
  488POPE   PH2 7363  11.445   0.239   8.032
  488POPE   GL3 7364  11.542   0.431   8.323
  488POPE   E14 7365  11.832   0.416   8.485
  488POPE   E25 7366  11.282   0.641   8.469
  488POPE   S16 7367  11.883   0.420   8.876
  488POPE   S17 7368  11.104   0.574   8.853
  488POPE   SD8 7369  12.021   0.331   9.188
  488POPE   SD9 7370  10.865   0.607   9.070
  488POPE  SD10 7371  11.987   0.208   9.486
  488POPE  SD11 7372  10.658   0.520   9.318
  488POPE  SM12 7373  11.728   0.128   9.729
  488POPE  SM13 7374  10.546   0.629   9.625
  488POPE  SM14 7375  11.496   0.133   9.956
  488POPE  SM15 7376  10.481   0.640   9.711
  489POPE   HH1 7377   4.441   6.181   7.612
  489POPE   PH2 7378   4.112   6.288   7.655
  489POPE   GL3 7379   4.156   6.606   7.813
  489POPE   E14 7380   3.927   6.858   7.851
  489POPE   E25 7381   4.229   6.497   8.174
  489POPE   S16 7382   3.683   6.975   8.165
  489POPE   S17 7383   4.179   6.600   8.572
  489POPE   SD8 7384   3.830   7.003   8.470
  489POPE   SD9 7385   4.314   6.728   8.866
  489POPE  SD10 7386   3.846   6.992   8.784
  489POPE  SD11 7387   4.464   6.908   9.119
  489POPE  SM12 7388   3.958   6.886   9.095
  489POPE  SM13 7389   4.562   6.987   9.450
  489POPE  SM14 7390   4.031   6.902   9.458
  489POPE  SM15 7391   4.539   7.026   9.519
  490POPE   HH1 7392  11.778   7.880   8.119
  490POPE   PH2 7393  11.891   7.618   8.311
  490POPE   GL3 7394  11.703   7.712   8.569
  490POPE   E14 7395  11.513   7.979   8.586
  490POPE   E25 7396  11.664   7.676   8.926
  490POPE   S16 7397  11.311   8.177   8.832
  490POPE   S17 7398  11.677   7.934   9.245
  490POPE   SD8 7399  11.011   8.168   8.994
  490POPE   SD9 7400  11.662   8.273   9.238
  490POPE  SD10 7401  10.894   8.155   9.289
  490POPE  SD11 7402  11.613   8.526   9.497
  490POPE  SM12 7403  10.989   8.128   9.598
  490POPE  SM13 7404  11.504   8.728   9.701
  490POPE  SM14 7405  11.283   8.272   9.773
  490POPE  SM15 7406  11.490   8.789   9.799
  491POPE   HH1 7407   0.565   7.274   8.228
  491POPE   PH2 7408   0.329   7.438   8.075
  491POPE   GL3 7409   0.244   7.717   8.280
  491POPE   E14 7410  -0.018   7.945   8.266
  491POPE   E25 7411   0.320   7.747   8.643
  491POPE   S16 7412  -0.174   8.089   8.564
  491POPE   S17 7413   0.545   7.758   8.955
  491POPE   SD8 7414  -0.406   8.113   8.826
  491POPE   SD9 7415   0.775   7.686   9.189
  491POPE  SD10 7416  -0.377   8.134   9.160
  491POPE  SD11 7417   0.946   7.636   9.474
  491POPE  SM12 7418  -0.247   8.112   9.490
  491POPE  SM13 7419   1.219   7.631   9.687
  491POPE  SM14 7420  -0.257   8.059   9.823
  491POPE  SM15 7421   1.265   7.666   9.765
  492POPE   HH1 7422   3.741   1.171   8.008
  492POPE   PH2 7423   3.407   1.251   8.048
  492POPE   GL3 7424   3.419   0.992   8.247
  492POPE   E14 7425   3.663   0.779   8.200
  492POPE   E25 7426   3.311   0.905   8.573
  492POPE   S16 7427   3.872   0.717   8.531
  492POPE   S17 7428   3.183   0.942   8.960
  492POPE   SD8 7429   4.008   0.493   8.746
  492POPE   SD9 7430   3.182   0.880   9.311
  492POPE  SD10 7431   3.956   0.365   9.046
  492POPE  SD11 7432   3.361   0.932   9.617
  492POPE  SM12 7433   4.014   0.523   9.340
  492POPE  SM13 7434   3.381   1.056   9.915
  492POPE  SM14 7435   4.068   0.612   9.674
  492POPE  SM15 7436   3.373   1.013  10.009
  493POPE   HH1 7437  16.596   2.230   8.265
  493POPE   PH2 7438  16.888   2.096   8.235
  493POPE   GL3 7439  17.015   2.020   8.547
  493POPE   E14 7440  16.735   2.116   8.695
  493POPE   E25 7441  17.328   2.144   8.676
  493POPE   S16 7442  16.661   2.034   9.059
  493POPE   S17 7443  17.191   2.202   9.057
  493POPE   SD8 7444  16.805   1.967   9.370
  493POPE   SD9 7445  17.052   2.322   9.369
  493POPE  SD10 7446  16.851   2.068   9.691
  493POPE  SD11 7447  16.963   2.591   9.557
  493POPE  SM12 7448  16.866   2.302   9.935
  493POPE  SM13 7449  16.878   2.822   9.802
  493POPE  SM14 7450  16.678   2.479  10.173
  493POPE  SM15 7451  16.861   2.924   9.790
  494POPE   HH1 7452   3.824   8.774   7.948
  494POPE   PH2 7453   4.079   8.978   7.896
  494POPE   GL3 7454   4.194   9.095   8.214
  494POPE   E14 7455   3.930   9.093   8.428
  494POPE   E25 7456   4.469   8.922   8.301
  494POPE   S16 7457   3.795   9.051   8.814
  494POPE   S17 7458   4.689   8.827   8.633
  494POPE   SD8 7459   3.708   8.915   9.081
  494POPE   SD9 7460   4.855   8.772   8.918
  494POPE  SD10 7461   3.793   8.751   9.400
  494POPE  SD11 7462   4.912   8.509   9.134
  494POPE  SM12 7463   3.943   8.598   9.665
  494POPE  SM13 7464   4.913   8.391   9.416
  494POPE  SM14 7465   4.171   8.492   9.871
  494POPE  SM15 7466   4.967   8.317   9.449
  495POPE   HH1 7467   0.874  15.390   7.880
  495POPE   PH2 7468   0.566  15.445   8.035
  495POPE   GL3 7469   0.585  15.498   8.361
  495POPE   E14 7470   0.883  15.514   8.500
  495POPE   E25 7471   0.301  15.394   8.584
  495POPE   S16 7472   1.047  15.528   8.908
  495POPE   S17 7473   0.227  15.438   8.965
  495POPE   SD8 7474   1.005  15.598   9.239
  495POPE   SD9 7475   0.168  15.302   9.279
  495POPE  SD10 7476   1.106  15.467   9.557
  495POPE  SD11 7477   0.037  15.253   9.629
  495POPE  SM12 7478   1.219  15.269   9.791
  495POPE  SM13 7479   0.119  15.361   9.925
  495POPE  SM14 7480   1.370  14.996   9.919
  495POPE  SM15 7481   0.173  15.423  10.010
  496POPE   HH1 7482  18.069   2.735   8.179
  496POPE   PH2 7483  18.144   3.022   8.127
  496POPE   GL3 7484  17.872   3.183   8.265
  496POPE   E14 7485  17.788   3.509   8.305
  496POPE   E25 7486  17.770   3.150   8.629
  496POPE   S16 7487  17.572   3.618   8.687
  496POPE   S17 7488  17.831   2.882   8.918
  496POPE   SD8 7489  17.608   3.890   8.919
  496POPE   SD9 7490  17.984   2.762   9.188
  496POPE  SD10 7491  17.722   3.866   9.244
  496POPE  SD11 7492  18.082   2.540   9.400
  496POPE  SM12 7493  17.904   3.655   9.423
  496POPE  SM13 7494  18.045   2.380   9.683
  496POPE  SM14 7495  17.725   3.386   9.581
  496POPE  SM15 7496  18.028   2.346   9.771
  497POPE   HH1 7497  14.429   2.479   7.884
  497POPE   PH2 7498  14.294   2.320   8.106
  497POPE   GL3 7499  14.549   2.215   8.312
  497POPE   E14 7500  14.621   1.914   8.417
  497POPE   E25 7501  14.738   2.442   8.541
  497POPE   S16 7502  14.526   1.687   8.702
  497POPE   S17 7503  14.660   2.237   8.873
  497POPE   SD8 7504  14.614   1.401   8.870
  497POPE   SD9 7505  14.674   2.315   9.217
  497POPE  SD10 7506  14.701   1.219   9.147
  497POPE  SD11 7507  14.541   2.245   9.535
  497POPE  SM12 7508  14.715   1.342   9.460
  497POPE  SM13 7509  14.410   2.176   9.824
  497POPE  SM14 7510  14.887   1.215   9.721
  497POPE  SM15 7511  14.347   2.081   9.874
  498POPE   HH1 7512   1.349   6.495   8.191
  498POPE   PH2 7513   1.280   6.764   8.022
  498POPE   GL3 7514   1.511   6.986   8.119
  498POPE   E14 7515   1.804   6.878   8.196
  498POPE   E25 7516   1.509   7.169   8.441
  498POPE   S16 7517   1.867   6.552   8.429
  498POPE   S17 7518   1.689   7.158   8.787
  498POPE   SD8 7519   1.995   6.243   8.515
  498POPE   SD9 7520   1.702   7.295   9.070
  498POPE  SD10 7521   2.013   6.075   8.779
  498POPE  SD11 7522   1.656   7.134   9.377
  498POPE  SM12 7523   1.908   6.293   9.016
  498POPE  SM13 7524   1.811   7.241   9.656
  498POPE  SM14 7525   1.965   6.269   9.312
  498POPE  SM15 7526   1.768   7.296   9.751
  499POPE   HH1 7527  12.032  17.402   8.388
  499POPE   PH2 7528  11.899  17.664   8.249
  499POPE   GL3 7529  11.714  17.751   8.524
  499POPE   E14 7530  11.388  17.889   8.537
  499POPE   E25 7531  11.700  17.554   8.847
  499POPE   S16 7532  11.226  17.825   8.895
  499POPE   S17 7533  11.509  17.400   9.194
  499POPE   SD8 7534  11.037  17.569   9.040
  499POPE   SD9 7535  11.429  17.278   9.522
  499POPE  SD10 7536  10.947  17.419   9.318
  499POPE  SD11 7537  11.487  17.093   9.813
  499POPE  SM12 7538  11.015  17.449   9.619
  499POPE  SM13 7539  11.442  17.143  10.141
  499POPE  SM14 7540  10.978  17.376   9.977
  499POPE  SM15 7541  11.383  17.144  10.232
  500POPE   HH1 7542  15.910   1.881   8.153
  500POPE   PH2 7543  16.198   2.000   8.263
  500POPE   GL3 7544  16.350   1.869   8.540
  500POPE   E14 7545  16.638   1.708   8.526
  500POPE   E25 7546  16.264   2.009   8.856
  500POPE   S16 7547  16.820   1.633   8.863
  500POPE   S17 7548  16.197   1.949   9.218
  500POPE   SD8 7549  16.906   1.317   8.959
  500POPE   SD9 7550  16.127   1.759   9.462
  500POPE  SD10 7551  17.033   1.131   9.183
  500POPE  SD11 7552  15.989   1.514   9.648
  500POPE  SM12 7553  17.167   1.003   9.495
  500POPE  SM13 7554  15.679   1.568   9.776
  500POPE  SM14 7555  17.280   0.862   9.822
  500POPE  SM15 7556  15.580   1.579   9.784
  501POPE   HH1 7557  10.881  16.523   8.380
  501POPE   PH2 7558  11.101  16.473   8.171
  501POPE   GL3 7559  11.371  16.309   8.322
  501POPE   E14 7560  11.321  15.987   8.284
  501POPE   E25 7561  11.157  16.295   8.607
  501POPE   S16 7562  11.392  15.843   8.681
  501POPE   S17 7563  10.973  16.004   8.817
  501POPE   SD8 7564  11.568  15.801   9.001
  501POPE   SD9 7565  10.931  15.928   9.137
  501POPE  SD10 7566  11.577  15.672   9.328
  501POPE  SD11 7567  10.753  15.861   9.391
  501POPE  SM12 7568  11.417  15.561   9.572
  501POPE  SM13 7569  10.590  16.005   9.640
  501POPE  SM14 7570  11.352  15.478   9.900
  501POPE  SM15 7571  10.526  16.065   9.728
  502POPE   HH1 7572   1.650   4.622   8.156
  502POPE   PH2 7573   1.653   4.933   8.052
  502POPE   GL3 7574   1.775   5.151   8.256
  502POPE   E14 7575   2.100   5.106   8.331
  502POPE   E25 7576   1.695   5.128   8.595
  502POPE   S16 7577   2.073   4.944   8.703
  502POPE   S17 7578   1.631   4.789   8.797
  502POPE   SD8 7579   2.033   5.141   8.995
  502POPE   SD9 7580   1.629   4.566   9.053
  502POPE  SD10 7581   2.123   5.161   9.301
  502POPE  SD11 7582   1.851   4.655   9.302
  502POPE  SM12 7583   2.375   5.115   9.561
  502POPE  SM13 7584   1.959   4.748   9.622
  502POPE  SM14 7585   2.535   4.974   9.793
  502POPE  SM15 7586   2.036   4.795   9.668
  503POPE   HH1 7587   5.721   0.672   8.039
  503POPE   PH2 7588   5.598   0.380   8.045
  503POPE   GL3 7589   5.281   0.339   8.217
  503POPE   E14 7590   5.020   0.417   8.016
  503POPE   E25 7591   5.241   0.222   8.542
  503POPE   S16 7592   4.701   0.416   8.240
  503POPE   S17 7593   5.000   0.469   8.802
  503POPE   SD8 7594   4.674   0.558   8.508
  503POPE   SD9 7595   5.003   0.557   9.123
  503POPE  SD10 7596   4.594   0.602   8.825
  503POPE  SD11 7597   4.996   0.741   9.381
  503POPE  SM12 7598   4.490   0.429   9.098
  503POPE  SM13 7599   4.767   0.835   9.590
  503POPE  SM14 7600   4.467   0.520   9.415
  503POPE  SM15 7601   4.720   0.832   9.692
  504POPE   HH1 7602  15.130   2.080   8.073
  504POPE   PH2 7603  15.274   2.361   8.107
  504POPE   GL3 7604  15.527   2.233   8.281
  504POPE   E14 7605  15.834   2.250   8.203
  504POPE   E25 7606  15.514   2.157   8.632
  504POPE   S16 7607  16.040   2.375   8.527
  504POPE   S17 7608  15.427   2.150   9.033
  504POPE   SD8 7609  16.202   2.422   8.829
  504POPE   SD9 7610  15.141   2.108   9.186
  504POPE  SD10 7611  16.196   2.466   9.157
  504POPE  SD11 7612  15.039   2.201   9.494
  504POPE  SM12 7613  16.059   2.423   9.458
  504POPE  SM13 7614  14.922   2.395   9.713
  504POPE  SM14 7615  15.952   2.153   9.663
  504POPE  SM15 7616  14.918   2.470   9.780
  505POPE   HH1 7617   3.872   3.857  11.536
  505POPE   PH2 7618   3.983   3.564  11.677
  505POPE   GL3 7619   4.214   3.353  11.539
  505POPE   E14 7620   4.277   3.022  11.541
  505POPE   E25 7621   4.211   3.560  11.214
  505POPE   S16 7622   4.276   2.710  11.244
  505POPE   S17 7623   4.020   3.499  10.841
  505POPE   SD8 7624   4.206   2.572  10.937
  505POPE   SD9 7625   3.997   3.369  10.503
  505POPE  SD10 7626   4.040   2.492  10.660
  505POPE  SD11 7627   3.761   3.224  10.319
  505POPE  SM12 7628   3.823   2.458  10.433
  505POPE  SM13 7629   3.760   3.213  10.003
  505POPE  SM14 7630   3.797   2.387  10.097
  505POPE  SM15 7631   3.734   3.231   9.947
  506POPE   HH1 7632  16.084   2.385  11.911
  506POPE   PH2 7633  15.839   2.145  11.915
  506POPE   GL3 7634  16.011   2.002  11.671
  506POPE   E14 7635  16.308   2.143  11.678
  506POPE   E25 7636  15.796   1.889  11.400
  506POPE   S16 7637  16.340   2.312  11.320
  506POPE   S17 7638  15.817   1.783  11.003
  506POPE   SD8 7639  16.467   2.228  11.043
  506POPE   SD9 7640  15.740   1.787  10.693
  506POPE  SD10 7641  16.452   2.203  10.714
  506POPE  SD11 7642  15.608   1.734  10.435
  506POPE  SM12 7643  16.358   2.192  10.369
  506POPE  SM13 7644  15.677   1.881  10.145
  506POPE  SM14 7645  16.217   1.987  10.136
  506POPE  SM15 7646  15.656   1.905  10.036
  507POPE   HH1 7647   6.138   7.920  11.603
  507POPE   PH2 7648   6.129   7.583  11.587
  507POPE   GL3 7649   6.374   7.530  11.364
  507POPE   E14 7650   6.695   7.498  11.331
  507POPE   E25 7651   6.164   7.668  11.090
  507POPE   S16 7652   6.756   7.436  10.975
  507POPE   S17 7653   6.177   7.883  10.743
  507POPE   SD8 7654   6.908   7.602  10.692
  507POPE   SD9 7655   6.097   7.908  10.445
  507POPE  SD10 7656   6.963   7.654  10.372
  507POPE  SD11 7657   6.005   7.862  10.097
  507POPE  SM12 7658   7.012   7.553  10.043
  507POPE  SM13 7659   6.095   7.769   9.766
  507POPE  SM14 7660   7.170   7.398   9.769
  507POPE  SM15 7661   6.104   7.796   9.684
  508POPE   HH1 7662   9.994   9.571  12.002
  508POPE   PH2 7663  10.248   9.376  12.076
  508POPE   GL3 7664  10.361   9.260  11.741
  508POPE   E14 7665  10.627   9.076  11.715
  508POPE   E25 7666  10.152   9.086  11.517
  508POPE   S16 7667  10.711   8.819  11.437
  508POPE   S17 7668  10.075   8.921  11.110
  508POPE   SD8 7669  10.888   8.737  11.197
  508POPE   SD9 7670   9.849   8.792  10.921
  508POPE  SD10 7671  11.039   8.740  10.912
  508POPE  SD11 7672   9.834   8.554  10.678
  508POPE  SM12 7673  11.178   8.933  10.676
  508POPE  SM13 7674   9.644   8.489  10.438
  508POPE  SM14 7675  11.443   8.907  10.430
  508POPE  SM15 7676   9.635   8.517  10.367
  509POPE   HH1 7677  11.681  12.737  11.908
  509POPE   PH2 7678  11.627  13.053  11.878
  509POPE   GL3 7679  11.396  13.116  11.645
  509POPE   E14 7680  11.288  12.884  11.438
  509POPE   E25 7681  11.404  13.436  11.501
  509POPE   S16 7682  11.492  12.878  11.117
  509POPE   S17 7683  11.671  13.695  11.328
  509POPE   SD8 7684  11.720  12.904  10.912
  509POPE   SD9 7685  11.885  13.917  11.174
  509POPE  SD10 7686  11.828  12.978  10.615
  509POPE  SD11 7687  12.008  14.018  10.896
  509POPE  SM12 7688  11.635  12.968  10.328
  509POPE  SM13 7689  12.120  14.076  10.600
  509POPE  SM14 7690  11.332  13.051  10.199
  509POPE  SM15 7691  12.046  14.056  10.520
  510POPE   HH1 7692   2.995  15.436  11.724
  510POPE   PH2 7693   3.269  15.467  11.898
  510POPE   GL3 7694   3.535  15.441  11.672
  510POPE   E14 7695   3.576  15.662  11.424
  510POPE   E25 7696   3.421  15.131  11.520
  510POPE   S16 7697   3.704  15.735  11.053
  510POPE   S17 7698   3.630  14.955  11.272
  510POPE   SD8 7699   3.675  15.736  10.713
  510POPE   SD9 7700   3.677  15.134  10.999
  510POPE  SD10 7701   3.657  15.833  10.399
  510POPE  SD11 7702   3.695  15.174  10.665
  510POPE  SM12 7703   3.550  16.062  10.186
  510POPE  SM13 7704   3.648  15.042  10.385
  510POPE  SM14 7705   3.448  16.139   9.880
  510POPE  SM15 7706   3.653  15.011  10.284
  511POPE   HH1 7707  12.214  12.051  11.913
  511POPE   PH2 7708  11.902  11.962  11.957
  511POPE   GL3 7709  11.695  12.071  11.693
  511POPE   E14 7710  11.717  12.389  11.624
  511POPE   E25 7711  11.626  11.846  11.407
  511POPE   S16 7712  11.781  12.477  11.195
  511POPE   S17 7713  11.610  11.977  11.021
  511POPE   SD8 7714  11.857  12.483  10.872
  511POPE   SD9 7715  11.548  11.847  10.681
  511POPE  SD10 7716  11.706  12.427  10.587
  511POPE  SD11 7717  11.735  11.629  10.484
  511POPE  SM12 7718  11.420  12.431  10.452
  511POPE  SM13 7719  11.754  11.609  10.162
  511POPE  SM14 7720  11.190  12.529  10.221
  511POPE  SM15 7721  11.783  11.645  10.120
  512POPE   HH1 7722  11.649   5.395  11.920
  512POPE   PH2 7723  11.475   5.148  11.848
  512POPE   GL3 7724  11.295   5.234  11.551
  512POPE   E14 7725  11.121   5.481  11.412
  512POPE   E25 7726  11.186   4.958  11.336
  512POPE   S16 7727  11.178   5.730  11.098
  512POPE   S17 7728  11.010   4.941  10.973
  512POPE   SD8 7729  11.320   5.942  10.889
  512POPE   SD9 7730  11.004   4.795  10.665
  512POPE  SD10 7731  11.300   6.109  10.583
  512POPE  SD11 7732  11.030   4.768  10.373
  512POPE  SM12 7733  11.226   6.136  10.266
  512POPE  SM13 7734  10.873   4.677  10.118
  512POPE  SM14 7735  11.000   6.132   9.988
  512POPE  SM15 7736  10.918   4.672  10.028
  513POPE   HH1 7737   5.776   4.558  11.812
  513POPE   PH2 7738   5.482   4.500  11.729
  513POPE   GL3 7739   5.400   4.793  11.603
  513POPE   E14 7740   5.699   4.878  11.514
  513POPE   E25 7741   5.161   4.614  11.343
  513POPE   S16 7742   5.751   4.614  11.179
  513POPE   S17 7743   5.040   4.577  10.940
  513POPE   SD8 7744   5.741   4.654  10.874
  513POPE   SD9 7745   5.228   4.742  10.763
  513POPE  SD10 7746   5.775   4.571  10.557
  513POPE  SD11 7747   5.326   4.603  10.490
  513POPE  SM12 7748   5.852   4.299  10.332
  513POPE  SM13 7749   5.486   4.698  10.238
  513POPE  SM14 7750   6.021   4.041  10.170
  513POPE  SM15 7751   5.571   4.718  10.232
  514POPE   HH1 7752  14.363   5.877  11.919
  514POPE   PH2 7753  14.489   5.583  11.963
  514POPE   GL3 7754  14.480   5.477  11.629
  514POPE   E14 7755  14.488   5.153  11.601
  514POPE   E25 7756  14.558   5.701  11.416
  514POPE   S16 7757  14.641   4.760  11.566
  514POPE   S17 7758  14.676   5.684  11.008
  514POPE   SD8 7759  14.854   4.562  11.401
  514POPE   SD9 7760  14.440   5.824  10.834
  514POPE  SD10 7761  15.056   4.512  11.158
  514POPE  SD11 7762  14.270   5.897  10.550
  514POPE  SM12 7763  15.177   4.705  10.894
  514POPE  SM13 7764  14.159   5.966  10.242
  514POPE  SM14 7765  15.405   4.925  10.722
  514POPE  SM15 7766  14.060   6.008  10.210
  515POPE   HH1 7767  16.292   7.555  11.956
  515POPE   PH2 7768  16.230   7.234  11.889
  515POPE   GL3 7769  16.287   7.140  11.564
  515POPE   E14 7770  15.978   7.054  11.474
  515POPE   E25 7771  16.522   7.380  11.419
  515POPE   S16 7772  15.914   7.050  11.098
  515POPE   S17 7773  16.480   7.412  11.009
  515POPE   SD8 7774  15.723   7.239  10.932
  515POPE   SD9 7775  16.475   7.330  10.646
  515POPE  SD10 7776  15.495   7.220  10.693
  515POPE  SD11 7777  16.425   7.285  10.334
  515POPE  SM12 7778  15.455   7.226  10.356
  515POPE  SM13 7779  16.451   7.250  10.031
  515POPE  SM14 7780  15.350   7.246  10.001
  515POPE  SM15 7781  16.418   7.279   9.945
  516POPE   HH1 7782  12.056  13.123  12.141
  516POPE   PH2 7783  12.177  12.830  12.089
  516POPE   GL3 7784  12.219  12.758  11.760
  516POPE   E14 7785  12.331  12.432  11.749
  516POPE   E25 7786  11.935  12.844  11.539
  516POPE   S16 7787  12.265  12.332  11.355
  516POPE   S17 7788  11.858  13.156  11.305
  516POPE   SD8 7789  12.360  12.413  11.027
  516POPE   SD9 7790  11.708  13.355  11.045
  516POPE  SD10 7791  12.374  12.249  10.737
  516POPE  SD11 7792  11.599  13.362  10.742
  516POPE  SM12 7793  12.364  11.935  10.605
  516POPE  SM13 7794  11.697  13.462  10.448
  516POPE  SM14 7795  12.332  11.747  10.315
  516POPE  SM15 7796  11.756  13.476  10.390
  517POPE   HH1 7797  10.247   7.123  11.700
  517POPE   PH2 7798  10.565   7.142  11.800
  517POPE   GL3 7799  10.748   7.161  11.515
  517POPE   E14 7800  10.535   7.265  11.289
  517POPE   E25 7801  11.091   7.204  11.542
  517POPE   S16 7802  10.532   7.359  10.915
  517POPE   S17 7803  11.192   7.135  11.159
  517POPE   SD8 7804  10.630   7.442  10.584
  517POPE   SD9 7805  11.304   7.270  10.880
  517POPE  SD10 7806  10.858   7.547  10.350
  517POPE  SD11 7807  11.321   7.370  10.544
  517POPE  SM12 7808  11.087   7.555  10.102
  517POPE  SM13 7809  11.474   7.473  10.251
  517POPE  SM14 7810  11.231   7.748   9.858
  517POPE  SM15 7811  11.522   7.464  10.170
  518POPE   HH1 7812  11.186  16.768  12.169
  518POPE   PH2 7813  11.011  16.490  12.134
  518POPE   GL3 7814  11.085  16.387  11.794
  518POPE   E14 7815  11.294  16.135  11.764
  518POPE   E25 7816  10.919  16.620  11.577
  518POPE   S16 7817  11.551  16.035  11.470
  518POPE   S17 7818  10.909  16.864  11.254
  518POPE   SD8 7819  11.710  16.203  11.232
  518POPE   SD9 7820  10.906  17.015  10.947
  518POPE  SD10 7821  11.751  16.345  10.920
  518POPE  SD11 7822  10.906  17.194  10.666
  518POPE  SM12 7823  11.606  16.398  10.649
  518POPE  SM13 7824  10.777  17.115  10.378
  518POPE  SM14 7825  11.430  16.214  10.467
  518POPE  SM15 7826  10.745  17.061  10.322
  519POPE   HH1 7827  15.532   2.398  11.975
  519POPE   PH2 7828  15.261   2.285  11.861
  519POPE   GL3 7829  15.227   2.304  11.516
  519POPE   E14 7830  15.335   2.123  11.248
  519POPE   E25 7831  15.250   2.630  11.335
  519POPE   S16 7832  15.527   2.243  10.920
  519POPE   S17 7833  15.206   2.649  10.916
  519POPE   SD8 7834  15.444   2.272  10.602
  519POPE   SD9 7835  15.311   2.695  10.602
  519POPE  SD10 7836  15.320   2.146  10.335
  519POPE  SD11 7837  15.294   2.795  10.310
  519POPE  SM12 7838  15.067   1.935  10.267
  519POPE  SM13 7839  15.280   2.543  10.113
  519POPE  SM14 7840  14.888   1.661  10.124
  519POPE  SM15 7841  15.331   2.465  10.090
  520POPE   HH1 7842  15.696   5.519  12.030
  520POPE   PH2 7843  15.834   5.242  11.880
  520POPE   GL3 7844  16.029   5.434  11.664
  520POPE   E14 7845  16.242   5.679  11.789
  520POPE   E25 7846  15.970   5.443  11.288
  520POPE   S16 7847  16.381   5.983  11.630
  520POPE   S17 7848  15.752   5.666  11.023
  520POPE   SD8 7849  16.340   6.274  11.445
  520POPE   SD9 7850  15.625   5.772  10.726
  520POPE  SD10 7851  16.417   6.443  11.193
  520POPE  SD11 7852  15.482   5.778  10.421
  520POPE  SM12 7853  16.580   6.367  10.893
  520POPE  SM13 7854  15.464   5.763  10.104
  520POPE  SM14 7855  16.802   6.210  10.636
  520POPE  SM15 7856  15.519   5.785  10.015
  521POPE   HH1 7857   5.939   1.081  11.854
  521POPE   PH2 7858   6.231   0.970  11.784
  521POPE   GL3 7859   6.287   0.864  11.493
  521POPE   E14 7860   6.522   0.649  11.395
  521POPE   E25 7861   6.030   0.688  11.255
  521POPE   S16 7862   6.839   0.630  11.144
  521POPE   S17 7863   6.247   0.448  11.023
  521POPE   SD8 7864   7.019   0.645  10.857
  521POPE   SD9 7865   6.417   0.418  10.731
  521POPE  SD10 7866   7.201   0.589  10.614
  521POPE  SD11 7867   6.701   0.507  10.554
  521POPE  SM12 7868   7.462   0.374  10.451
  521POPE  SM13 7869   6.853   0.500  10.243
  521POPE  SM14 7870   7.748   0.419  10.277
  521POPE  SM15 7871   6.891   0.502  10.151
  522POPE   HH1 7872  17.760  12.073  11.876
  522POPE   PH2 7873  17.584  12.335  11.971
  522POPE   GL3 7874  17.371  12.497  11.739
  522POPE   E14 7875  17.489  12.695  11.491
  522POPE   E25 7876  17.113  12.301  11.627
  522POPE   S16 7877  17.609  12.730  11.119
  522POPE   S17 7878  17.052  12.082  11.260
  522POPE   SD8 7879  17.532  12.569  10.816
  522POPE   SD9 7880  16.814  11.955  11.012
  522POPE  SD10 7881  17.391  12.664  10.523
  522POPE  SD11 7882  16.666  12.022  10.709
  522POPE  SM12 7883  17.338  12.802  10.222
  522POPE  SM13 7884  16.447  12.281  10.588
  522POPE  SM14 7885  17.416  13.001   9.997
  522POPE  SM15 7886  16.363  12.328  10.599
  523POPE   HH1 7887  15.772  14.415  12.402
  523POPE   PH2 7888  15.978  14.298  12.168
  523POPE   GL3 7889  15.951  14.375  11.827
  523POPE   E14 7890  16.229  14.435  11.660
  523POPE   E25 7891  15.641  14.484  11.644
  523POPE   S16 7892  16.139  14.510  11.284
  523POPE   S17 7893  15.604  14.731  11.338
  523POPE   SD8 7894  16.146  14.674  11.000
  523POPE   SD9 7895  15.604  14.679  10.986
  523POPE  SD10 7896  16.237  14.799  10.718
  523POPE  SD11 7897  15.670  14.600  10.641
  523POPE  SM12 7898  16.287  14.780  10.412
  523POPE  SM13 7899  15.468  14.597  10.364
  523POPE  SM14 7900  16.399  14.704  10.090
  523POPE  SM15 7901  15.374  14.603  10.335
  524POPE   HH1 7902  13.702  16.652  12.107
  524POPE   PH2 7903  14.001  16.517  12.081
  524POPE   GL3 7904  14.183  16.763  11.920
  524POPE   E14 7905  13.997  17.007  11.805
  524POPE   E25 7906  14.257  16.569  11.594
  524POPE   S16 7907  14.005  17.215  11.439
  524POPE   S17 7908  14.410  16.447  11.224
  524POPE   SD8 7909  14.146  17.426  11.224
  524POPE   SD9 7910  14.435  16.257  10.942
  524POPE  SD10 7911  14.183  17.580  10.916
  524POPE  SD11 7912  14.455  16.147  10.634
  524POPE  SM12 7913  14.362  17.558  10.644
  524POPE  SM13 7914  14.644  15.938  10.468
  524POPE  SM14 7915  14.571  17.381  10.483
  524POPE  SM15 7916  14.735  15.889  10.467
  525POPE   HH1 7917  15.142   9.721  12.267
  525POPE   PH2 7918  15.272   9.531  12.040
  525POPE   GL3 7919  15.355   9.667  11.750
  525POPE   E14 7920  15.547   9.930  11.740
  525POPE   E25 7921  15.335   9.395  11.486
  525POPE   S16 7922  15.751  10.227  11.473
  525POPE   S17 7923  15.398   9.461  11.119
  525POPE   SD8 7924  15.858  10.433  11.224
  525POPE   SD9 7925  15.351   9.592  10.828
  525POPE  SD10 7926  15.923  10.384  10.915
  525POPE  SD11 7927  15.283   9.448  10.528
  525POPE  SM12 7928  15.920  10.161  10.630
  525POPE  SM13 7929  15.339   9.259  10.254
  525POPE  SM14 7930  15.861  10.126  10.298
  525POPE  SM15 7931  15.348   9.243  10.156
  526POPE   HH1 7932  15.614   1.399  12.050
  526POPE   PH2 7933  15.550   1.089  12.124
  526POPE   GL3 7934  15.538   0.946  11.822
  526POPE   E14 7935  15.522   0.608  11.797
  526POPE   E25 7936  15.533   1.202  11.568
  526POPE   S16 7937  15.697   0.548  11.446
  526POPE   S17 7938  15.301   0.937  11.412
  526POPE   SD8 7939  15.911   0.460  11.212
  526POPE   SD9 7940  15.383   0.831  11.112
  526POPE  SD10 7941  16.065   0.501  10.913
  526POPE  SD11 7942  15.461   0.703  10.838
  526POPE  SM12 7943  16.021   0.678  10.611
  526POPE  SM13 7944  15.360   0.567  10.539
  526POPE  SM14 7945  15.812   0.687  10.334
  526POPE  SM15 7946  15.399   0.527  10.463
  527POPE   HH1 7947   4.938  15.179  11.976
  527POPE   PH2 7948   5.240  15.087  11.969
  527POPE   GL3 7949   5.203  14.851  11.757
  527POPE   E14 7950   4.903  14.728  11.673
  527POPE   E25 7951   5.223  14.974  11.407
  527POPE   S16 7952   4.998  14.535  11.323
  527POPE   S17 7953   5.044  14.932  11.060
  527POPE   SD8 7954   5.110  14.355  11.063
  527POPE   SD9 7955   4.947  14.868  10.742
  527POPE  SD10 7956   5.314  14.370  10.811
  527POPE  SD11 7957   4.963  14.952  10.439
  527POPE  SM12 7958   5.313  14.452  10.490
  527POPE  SM13 7959   5.000  14.822  10.145
  527POPE  SM14 7960   5.441  14.598  10.183
  527POPE  SM15 7961   4.934  14.779  10.116
  528POPE   HH1 7962   0.884   0.084  12.158
  528POPE   PH2 7963   0.590   0.029  12.017
  528POPE   GL3 7964   0.611   0.252  11.769
  528POPE   E14 7965   0.526   0.557  11.721
  528POPE   E25 7966   0.387   0.111  11.518
  528POPE   S16 7967   0.611   0.662  11.365
  528POPE   S17 7968   0.257   0.409  11.216
  528POPE   SD8 7969   0.889   0.671  11.167
  528POPE   SD9 7970   0.012   0.460  11.014
  528POPE  SD10 7971   0.982   0.633  10.877
  528POPE  SD11 7972  -0.142   0.523  10.739
  528POPE  SM12 7973   0.991   0.543  10.536
  528POPE  SM13 7974  -0.192   0.734  10.468
  528POPE  SM14 7975   1.045   0.273  10.309
  528POPE  SM15 7976  -0.190   0.832  10.433
  529POPE   HH1 7977  13.022  14.482  12.159
  529POPE   PH2 7978  12.993  14.776  12.324
  529POPE   GL3 7979  12.803  15.037  12.171
  529POPE   E14 7980  12.891  15.189  11.886
  529POPE   E25 7981  12.529  14.905  11.928
  529POPE   S16 7982  12.883  15.440  11.548
  529POPE   S17 7983  12.594  14.985  11.533
  529POPE   SD8 7984  13.096  15.634  11.321
  529POPE   SD9 7985  12.814  14.992  11.286
  529POPE  SD10 7986  13.105  15.699  10.999
  529POPE  SD11 7987  12.762  15.122  10.987
  529POPE  SM12 7988  12.994  15.604  10.701
  529POPE  SM13 7989  12.761  15.197  10.672
  529POPE  SM14 7990  12.728  15.555  10.467
  529POPE  SM15 7991  12.831  15.149  10.591
  530POPE   HH1 7992   4.314   1.623  11.935
  530POPE   PH2 7993   4.178   1.338  12.034
  530POPE   GL3 7994   4.065   1.274  11.724
  530POPE   E14 7995   4.073   1.524  11.524
  530POPE   E25 7996   3.716   1.216  11.670
  530POPE   S16 7997   4.134   1.682  11.167
  530POPE   S17 7998   3.570   1.210  11.254
  530POPE   SD8 7999   4.346   1.804  10.920
  530POPE   SD9 8000   3.462   0.919  11.124
  530POPE  SD10 8001   4.266   1.913  10.624
  530POPE  SD11 8002   3.427   0.749  10.836
  530POPE  SM12 8003   4.053   1.910  10.414
  530POPE  SM13 8004   3.317   0.670  10.498
  530POPE  SM14 8005   3.829   1.844  10.165
  530POPE  SM15 8006   3.261   0.657  10.420
  531POPE   HH1 8007   7.647  13.062  12.057
  531POPE   PH2 8008   7.529  13.367  12.075
  531POPE   GL3 8009   7.575  13.537  11.771
  531POPE   E14 8010   7.827  13.763  11.766
  531POPE   E25 8011   7.312  13.591  11.550
  531POPE   S16 8012   7.895  13.876  11.382
  531POPE   S17 8013   7.296  13.737  11.186
  531POPE   SD8 8014   7.868  13.758  11.041
  531POPE   SD9 8015   7.256  13.653  10.871
  531POPE  SD10 8016   7.873  13.716  10.720
  531POPE  SD11 8017   7.304  13.631  10.531
  531POPE  SM12 8018   7.771  13.835  10.430
  531POPE  SM13 8019   7.210  13.638  10.229
  531POPE  SM14 8020   7.635  13.812  10.083
  531POPE  SM15 8021   7.183  13.643  10.139
  532POPE   HH1 8022   4.022  10.737  11.807
  532POPE   PH2 8023   4.171  10.457  11.759
  532POPE   GL3 8024   4.046  10.291  11.498
  532POPE   E14 8025   3.734  10.375  11.390
  532POPE   E25 8026   4.344  10.227  11.293
  532POPE   S16 8027   3.611  10.702  11.111
  532POPE   S17 8028   4.406  10.086  10.911
  532POPE   SD8 8029   3.413  10.954  10.949
  532POPE   SD9 8030   4.441   9.793  10.685
  532POPE  SD10 8031   3.401  11.195  10.734
  532POPE  SD11 8032   4.587   9.793  10.384
  532POPE  SM12 8033   3.532  11.317  10.451
  532POPE  SM13 8034   4.585   9.760  10.047
  532POPE  SM14 8035   3.648  11.516  10.213
  532POPE  SM15 8036   4.661   9.768   9.988
  533POPE   HH1 8037   2.090  16.197  11.588
  533POPE   PH2 8038   2.186  16.469  11.735
  533POPE   GL3 8039   2.471  16.600  11.580
  533POPE   E14 8040   2.737  16.400  11.583
  533POPE   E25 8041   2.298  16.614  11.261
  533POPE   S16 8042   2.845  16.129  11.272
  533POPE   S17 8043   2.365  16.569  10.872
  533POPE   SD8 8044   3.136  16.032  11.090
  533POPE   SD9 8045   2.622  16.589  10.641
  533POPE  SD10 8046   3.300  16.066  10.808
  533POPE  SD11 8047   2.736  16.651  10.332
  533POPE  SM12 8048   3.141  16.096  10.533
  533POPE  SM13 8049   3.030  16.667  10.122
  533POPE  SM14 8050   3.013  16.153  10.262
  533POPE  SM15 8051   3.067  16.636  10.033
  534POPE   HH1 8052   9.380  10.119  11.804
  534POPE   PH2 8053   9.373  10.405  11.958
  534POPE   GL3 8054   9.392  10.658  11.705
  534POPE   E14 8055   9.673  10.850  11.725
  534POPE   E25 8056   9.352  10.587  11.369
  534POPE   S16 8057   9.869  11.088  11.430
  534POPE   S17 8058   9.144  10.601  11.018
  534POPE   SD8 8059   9.904  11.074  11.102
  534POPE   SD9 8060   8.823  10.552  10.920
  534POPE  SD10 8061   9.906  11.004  10.799
  534POPE  SD11 8062   8.840  10.624  10.609
  534POPE  SM12 8063   9.730  11.102  10.529
  534POPE  SM13 8064   8.889  10.595  10.268
  534POPE  SM14 8065   9.513  11.250  10.269
  534POPE  SM15 8066   8.895  10.537  10.171
  535POPE   HH1 8067   1.547   3.200  12.102
  535POPE   PH2 8068   1.235   3.303  12.048
  535POPE   GL3 8069   1.240   3.590  11.780
  535POPE   E14 8070   1.459   3.756  11.593
  535POPE   E25 8071   0.918   3.495  11.586
  535POPE   S16 8072   1.319   3.625  11.240
  535POPE   S17 8073   0.714   3.654  11.229
  535POPE   SD8 8074   1.048   3.660  10.999
  535POPE   SD9 8075   0.462   3.573  11.004
  535POPE  SD10 8076   0.920   3.697  10.696
  535POPE  SD11 8077   0.414   3.658  10.687
  535POPE  SM12 8078   0.997   3.805  10.400
  535POPE  SM13 8079   0.445   3.810  10.385
  535POPE  SM14 8080   0.944   3.943  10.104
  535POPE  SM15 8081   0.418   3.890  10.338
  536POPE   HH1 8082   3.983  16.876  12.105
  536POPE   PH2 8083   3.875  17.176  12.081
  536POPE   GL3 8084   3.972  17.351  11.781
  536POPE   E14 8085   4.293  17.391  11.659
  536POPE   E25 8086   3.701  17.405  11.537
  536POPE   S16 8087   4.431  17.386  11.287
  536POPE   S17 8088   3.626  17.491  11.206
  536POPE   SD8 8089   4.436  17.341  10.975
  536POPE   SD9 8090   3.460  17.552  10.908
  536POPE  SD10 8091   4.470  17.524  10.688
  536POPE  SD11 8092   3.315  17.453  10.641
  536POPE  SM12 8093   4.640  17.550  10.416
  536POPE  SM13 8094   3.382  17.391  10.324
  536POPE  SM14 8095   4.797  17.482  10.090
  536POPE  SM15 8096   3.434  17.408  10.247
  537POPE   HH1 8097  13.300   5.510  11.825
  537POPE   PH2 8098  13.580   5.385  11.894
  537POPE   GL3 8099  13.673   5.262  11.598
  537POPE   E14 8100  13.352   5.228  11.530
  537POPE   E25 8101  13.736   5.455  11.304
  537POPE   S16 8102  13.345   5.252  11.103
  537POPE   S17 8103  14.010   5.493  11.065
  537POPE   SD8 8104  13.594   5.216  10.847
  537POPE   SD9 8105  13.966   5.605  10.763
  537POPE  SD10 8106  13.782   5.166  10.575
  537POPE  SD11 8107  13.780   5.686  10.511
  537POPE  SM12 8108  13.848   4.959  10.336
  537POPE  SM13 8109  13.654   5.709  10.184
  537POPE  SM14 8110  14.023   4.776  10.132
  537POPE  SM15 8111  13.600   5.751  10.087
  538POPE   HH1 8112  17.169  14.150  11.879
  538POPE   PH2 8113  16.886  13.979  11.865
  538POPE   GL3 8114  16.761  13.947  11.578
  538POPE   E14 8115  16.661  14.238  11.446
  538POPE   E25 8116  16.653  13.639  11.415
  538POPE   S16 8117  16.646  14.375  11.088
  538POPE   S17 8118  16.449  13.521  11.084
  538POPE   SD8 8119  16.623  14.411  10.760
  538POPE   SD9 8120  16.288  13.618  10.821
  538POPE  SD10 8121  16.747  14.451  10.466
  538POPE  SD11 8122  16.288  13.699  10.501
  538POPE  SM12 8123  17.113  14.412  10.389
  538POPE  SM13 8124  16.223  13.843  10.207
  538POPE  SM14 8125  17.340  14.453  10.132
  538POPE  SM15 8126  16.161  13.857  10.135
  539POPE   HH1 8127  12.876   3.132  12.293
  539POPE   PH2 8128  12.822   3.420  12.174
  539POPE   GL3 8129  12.730   3.437  11.842
  539POPE   E14 8130  12.955   3.503  11.628
  539POPE   E25 8131  12.691   3.115  11.647
  539POPE   S16 8132  12.970   3.455  11.191
  539POPE   S17 8133  12.987   2.939  11.420
  539POPE   SD8 8134  13.149   3.488  10.900
  539POPE   SD9 8135  13.090   2.818  11.141
  539POPE  SD10 8136  13.178   3.409  10.582
  539POPE  SD11 8137  13.339   2.875  10.952
  539POPE  SM12 8138  13.020   3.284  10.329
  539POPE  SM13 8139  13.454   3.070  10.649
  539POPE  SM14 8140  12.861   3.004  10.198
  539POPE  SM15 8141  13.501   3.096  10.566
  540POPE   HH1 8142   7.789   8.056  11.762
  540POPE   PH2 8143   7.532   7.997  11.958
  540POPE   GL3 8144   7.372   7.754  11.780
  540POPE   E14 8145   7.110   7.577  11.863
  540POPE   E25 8146   7.609   7.734  11.479
  540POPE   S16 8147   7.049   7.326  11.540
  540POPE   S17 8148   7.673   7.888  11.139
  540POPE   SD8 8149   7.056   7.071  11.310
  540POPE   SD9 8150   7.648   8.001  10.807
  540POPE  SD10 8151   7.119   7.051  11.012
  540POPE  SD11 8152   7.652   7.999  10.465
  540POPE  SM12 8153   7.138   7.123  10.675
  540POPE  SM13 8154   7.723   8.121  10.121
  540POPE  SM14 8155   6.969   7.170  10.363
  540POPE  SM15 8156   7.677   8.127  10.032
  541POPE   HH1 8157  12.296  15.962  11.882
  541POPE   PH2 8158  12.008  15.985  12.073
  541POPE   GL3 8159  11.826  16.120  11.873
  541POPE   E14 8160  11.835  16.456  11.870
  541POPE   E25 8161  11.973  15.944  11.578
  541POPE   S16 8162  11.843  16.611  11.458
  541POPE   S17 8163  12.145  16.011  11.181
  541POPE   SD8 8164  11.745  16.911  11.287
  541POPE   SD9 8165  12.115  16.064  10.849
  541POPE  SD10 8166  11.709  17.051  10.975
  541POPE  SD11 8167  11.992  16.232  10.539
  541POPE  SM12 8168  11.685  17.015  10.620
  541POPE  SM13 8169  11.969  16.185  10.197
  541POPE  SM14 8170  11.888  17.213  10.458
  541POPE  SM15 8171  11.922  16.214  10.084
  542POPE   HH1 8172   0.290   8.873  11.895
  542POPE   PH2 8173   0.578   8.936  12.021
  542POPE   GL3 8174   0.788   9.046  11.764
  542POPE   E14 8175   0.973   9.309  11.813
  542POPE   E25 8176   0.848   8.927  11.427
  542POPE   S16 8177   1.109   9.368  11.456
  542POPE   S17 8178   0.888   8.679  11.195
  542POPE   SD8 8179   1.314   9.384  11.224
  542POPE   SD9 8180   0.910   8.668  10.876
  542POPE  SD10 8181   1.364   9.344  10.891
  542POPE  SD11 8182   0.923   8.726  10.555
  542POPE  SM12 8183   1.246   9.358  10.560
  542POPE  SM13 8184   1.049   8.827  10.259
  542POPE  SM14 8185   1.295   9.500  10.256
  542POPE  SM15 8186   1.072   8.837  10.202
  543POPE   HH1 8187   9.289  12.566  12.006
  543POPE   PH2 8188   9.034  12.755  11.893
  543POPE   GL3 8189   8.720  12.606  11.862
  543POPE   E14 8190   8.424  12.756  11.831
  543POPE   E25 8191   8.806  12.453  11.558
  543POPE   S16 8192   8.119  12.828  11.519
  543POPE   S17 8193   9.090  12.390  11.280
  543POPE   SD8 8194   7.908  12.778  11.253
  543POPE   SD9 8195   9.172  12.500  10.975
  543POPE  SD10 8196   7.865  12.865  10.916
  543POPE  SD11 8197   9.182  12.768  10.777
  543POPE  SM12 8198   8.057  12.862  10.622
  543POPE  SM13 8199   9.356  12.861  10.485
  543POPE  SM14 8200   8.030  12.867  10.274
  543POPE  SM15 8201   9.387  12.868  10.371
  544POPE   HH1 8202   4.990  12.772  11.885
  544POPE   PH2 8203   4.706  12.747  11.746
  544POPE   GL3 8204   4.690  12.646  11.415
  544POPE   E14 8205   4.627  12.348  11.332
  544POPE   E25 8206   4.582  12.896  11.176
  544POPE   S16 8207   4.733  12.133  11.012
  544POPE   S17 8208   4.633  13.087  10.808
  544POPE   SD8 8209   4.630  11.888  10.836
  544POPE   SD9 8210   4.702  13.084  10.485
  544POPE  SD10 8211   4.559  11.690  10.591
  544POPE  SD11 8212   4.881  13.137  10.174
  544POPE  SM12 8213   4.617  11.589  10.263
  544POPE  SM13 8214   5.207  13.127  10.133
  544POPE  SM14 8215   4.523  11.317  10.076
  544POPE  SM15 8216   5.305  13.172  10.121
  545POPE   HH1 8217   2.773  12.012  11.922
  545POPE   PH2 8218   2.922  12.314  11.926
  545POPE   GL3 8219   2.871  12.419  11.606
  545POPE   E14 8220   2.961  12.739  11.503
  545POPE   E25 8221   2.547  12.372  11.451
  545POPE   S16 8222   3.036  12.950  11.127
  545POPE   S17 8223   2.331  12.517  11.132
  545POPE   SD8 8224   3.061  13.083  10.841
  545POPE   SD9 8225   2.098  12.618  10.899
  545POPE  SD10 8226   3.072  13.082  10.544
  545POPE  SD11 8227   1.881  12.538  10.631
  545POPE  SM12 8228   3.226  12.991  10.310
  545POPE  SM13 8229   1.855  12.641  10.332
  545POPE  SM14 8230   3.224  13.115   9.996
  545POPE  SM15 8231   1.835  12.643  10.228
  546POPE   HH1 8232   0.098   7.223  12.062
  546POPE   PH2 8233   0.340   7.423  11.974
  546POPE   GL3 8234   0.209   7.598  11.703
  546POPE   E14 8235   0.209   7.925  11.655
  546POPE   E25 8236   0.309   7.477  11.392
  546POPE   S16 8237   0.056   8.118  11.336
  546POPE   S17 8238   0.121   7.715  11.057
  546POPE   SD8 8239  -0.121   8.236  11.106
  546POPE   SD9 8240   0.069   7.768  10.734
  546POPE  SD10 8241  -0.325   8.168  10.843
  546POPE  SD11 8242   0.129   8.023  10.535
  546POPE  SM12 8243  -0.380   8.019  10.549
  546POPE  SM13 8244   0.299   8.181  10.235
  546POPE  SM14 8245  -0.290   7.926  10.208
  546POPE  SM15 8246   0.310   8.143  10.125
  547POPE   HH1 8247   2.350  12.352  11.822
  547POPE   PH2 8248   2.361  12.031  11.796
  547POPE   GL3 8249   2.151  12.030  11.501
  547POPE   E14 8250   1.838  11.970  11.560
  547POPE   E25 8251   2.375  11.930  11.234
  547POPE   S16 8252   1.732  11.812  11.240
  547POPE   S17 8253   2.349  12.054  10.822
  547POPE   SD8 8254   1.605  11.647  11.032
  547POPE   SD9 8255   2.285  12.260  10.580
  547POPE  SD10 8256   1.636  11.490  10.744
  547POPE  SD11 8257   2.358  12.397  10.299
  547POPE  SM12 8258   1.634  11.547  10.417
  547POPE  SM13 8259   2.399  12.379   9.964
  547POPE  SM14 8260   1.536  11.649  10.075
  547POPE  SM15 8261   2.416  12.410   9.890
  548POPE   HH1 8262   0.780  16.501  11.912
  548POPE   PH2 8263   0.534  16.325  12.009
  548POPE   GL3 8264   0.516  16.185  11.705
  548POPE   E14 8265   0.332  15.925  11.669
  548POPE   E25 8266   0.729  16.279  11.458
  548POPE   S16 8267   0.146  15.827  11.346
  548POPE   S17 8268   0.895  16.301  11.068
  548POPE   SD8 8269   0.145  15.627  11.095
  548POPE   SD9 8270   0.968  16.284  10.754
  548POPE  SD10 8271   0.054  15.586  10.771
  548POPE  SD11 8272   1.008  16.573  10.567
  548POPE  SM12 8273  -0.093  15.690  10.471
  548POPE  SM13 8274   1.165  16.731  10.311
  548POPE  SM14 8275  -0.207  15.703  10.148
  548POPE  SM15 8276   1.158  16.782  10.245
  549POPE   HH1 8277  16.462  14.962  12.030
  549POPE   PH2 8278  16.364  15.250  11.976
  549POPE   GL3 8279  16.428  15.394  11.685
  549POPE   E14 8280  16.371  15.721  11.670
  549POPE   E25 8281  16.378  15.222  11.380
  549POPE   S16 8282  16.049  15.973  11.614
  549POPE   S17 8283  16.297  15.233  10.990
  549POPE   SD8 8284  15.928  16.221  11.359
  549POPE   SD9 8285  16.339  15.337  10.686
  549POPE  SD10 8286  15.890  16.195  11.004
  549POPE  SD11 8287  16.290  15.306  10.333
  549POPE  SM12 8288  15.745  16.039  10.719
  549POPE  SM13 8289  16.260  15.479  10.050
  549POPE  SM14 8290  15.601  15.990  10.419
  549POPE  SM15 8291  16.262  15.558  10.004
  550POPE   HH1 8292  13.541   1.821  12.084
  550POPE   PH2 8293  13.706   2.025  11.868
  550POPE   GL3 8294  14.052   2.046  11.842
  550POPE   E14 8295  14.243   1.761  11.900
  550POPE   E25 8296  14.303   2.226  11.587
  550POPE   S16 8297  14.288   1.463  11.678
  550POPE   S17 8298  14.393   2.007  11.286
  550POPE   SD8 8299  14.437   1.366  11.361
  550POPE   SD9 8300  14.615   1.991  11.006
  550POPE  SD10 8301  14.471   1.590  11.098
  550POPE  SD11 8302  14.694   1.902  10.710
  550POPE  SM12 8303  14.344   1.700  10.807
  550POPE  SM13 8304  14.515   1.787  10.435
  550POPE  SM14 8305  14.233   2.045  10.780
  550POPE  SM15 8306  14.429   1.772  10.377
  551POPE   HH1 8307  14.550   0.192  12.180
  551POPE   PH2 8308  14.223   0.277  12.121
  551POPE   GL3 8309  14.240   0.255  11.782
  551POPE   E14 8310  14.496   0.061  11.765
  551POPE   E25 8311  14.375   0.494  11.540
  551POPE   S16 8312  14.743   0.229  11.457
  551POPE   S17 8313  14.432   0.360  11.152
  551POPE   SD8 8314  14.862   0.454  11.179
  551POPE   SD9 8315  14.397   0.234  10.850
  551POPE  SD10 8316  14.841   0.639  10.932
  551POPE  SD11 8317  14.458   0.273  10.527
  551POPE  SM12 8318  14.654   0.820  10.664
  551POPE  SM13 8319  14.413   0.140  10.226
  551POPE  SM14 8320  14.355   0.942  10.507
  551POPE  SM15 8321  14.374   0.169  10.150
  552POPE   HH1 8322  11.875  13.870  12.102
  552POPE   PH2 8323  12.139  13.712  11.973
  552POPE   GL3 8324  12.130  13.793  11.635
  552POPE   E14 8325  12.216  14.093  11.493
  552POPE   E25 8326  12.238  13.597  11.361
  552POPE   S16 8327  12.011  14.310  11.206
  552POPE   S17 8328  12.330  13.704  11.014
  552POPE   SD8 8329  11.705  14.321  11.018
  552POPE   SD9 8330  12.540  13.765  10.756
  552POPE  SD10 8331  11.566  14.315  10.705
  552POPE  SD11 8332  12.724  13.750  10.484
  552POPE  SM12 8333  11.628  14.258  10.392
  552POPE  SM13 8334  12.940  13.758  10.236
  552POPE  SM14 8335  11.641  13.990  10.177
  552POPE  SM15 8336  13.006  13.737  10.200
  553POPE   HH1 8337  15.401   2.861  12.195
  553POPE   PH2 8338  15.276   3.173  12.169
  553POPE   GL3 8339  15.246   3.302  11.869
  553POPE   E14 8340  15.353   3.611  11.878
  553POPE   E25 8341  15.291   3.116  11.556
  553POPE   S16 8342  15.328   3.836  11.519
  553POPE   S17 8343  15.159   3.057  11.176
  553POPE   SD8 8344  15.423   4.074  11.271
  553POPE   SD9 8345  15.329   3.179  10.929
  553POPE  SD10 8346  15.454   4.228  10.966
  553POPE  SD11 8347  15.394   3.270  10.562
  553POPE  SM12 8348  15.177   4.242  10.754
  553POPE  SM13 8349  15.351   3.357  10.261
  553POPE  SM14 8350  15.081   4.366  10.453
  553POPE  SM15 8351  15.360   3.429  10.199
  554POPE   HH1 8352  15.261   1.845  11.748
  554POPE   PH2 8353  15.115   1.548  11.794
  554POPE   GL3 8354  14.948   1.476  11.512
  554POPE   E14 8355  14.897   1.808  11.441
  554POPE   E25 8356  15.103   1.291  11.253
  554POPE   S16 8357  15.011   2.007  11.074
  554POPE   S17 8358  15.130   1.223  10.869
  554POPE   SD8 8359  15.018   2.193  10.778
  554POPE   SD9 8360  15.067   0.945  10.663
  554POPE  SD10 8361  14.889   2.326  10.503
  554POPE  SD11 8362  14.951   0.760  10.422
  554POPE  SM12 8363  14.583   2.249  10.371
  554POPE  SM13 8364  14.803   0.790  10.141
  554POPE  SM14 8365  14.292   2.360  10.251
  554POPE  SM15 8366  14.782   0.834  10.046
  555POPE   HH1 8367  12.402  13.962  11.861
  555POPE   PH2 8368  12.189  14.124  12.064
  555POPE   GL3 8369  12.301  14.448  11.988
  555POPE   E14 8370  12.105  14.677  11.851
  555POPE   E25 8371  12.465  14.369  11.680
  555POPE   S16 8372  12.110  14.862  11.461
  555POPE   S17 8373  12.494  14.601  11.376
  555POPE   SD8 8374  12.156  15.091  11.236
  555POPE   SD9 8375  12.650  14.636  11.093
  555POPE  SD10 8376  12.147  15.097  10.921
  555POPE  SD11 8377  12.854  14.690  10.840
  555POPE  SM12 8378  12.161  14.819  10.748
  555POPE  SM13 8379  12.941  14.613  10.561
  555POPE  SM14 8380  12.020  14.515  10.674
  555POPE  SM15 8381  13.013  14.645  10.485
  556POPE   HH1 8382   9.276   3.419  11.865
  556POPE   PH2 8383   9.276   3.666  12.047
  556POPE   GL3 8384   9.054   3.865  11.866
  556POPE   E14 8385   9.189   3.969  11.572
  556POPE   E25 8386   8.812   3.767  11.642
  556POPE   S16 8387   9.274   3.967  11.156
  556POPE   S17 8388   8.801   3.707  11.230
  556POPE   SD8 8389   9.196   3.786  10.885
  556POPE   SD9 8390   8.867   3.484  10.973
  556POPE  SD10 8391   9.308   3.645  10.598
  556POPE  SD11 8392   8.739   3.329  10.720
  556POPE  SM12 8393   9.489   3.597  10.325
  556POPE  SM13 8394   8.783   3.374  10.402
  556POPE  SM14 8395   9.711   3.783  10.181
  556POPE  SM15 8396   8.783   3.403  10.340
  557POPE   HH1 8397   3.106   8.642  11.640
  557POPE   PH2 8398   3.072   8.385  11.820
  557POPE   GL3 8399   3.032   8.151  11.583
  557POPE   E14 8400   3.212   7.898  11.466
  557POPE   E25 8401   3.092   8.359  11.289
  557POPE   S16 8402   3.310   7.887  11.061
  557POPE   S17 8403   3.276   8.330  10.918
  557POPE   SD8 8404   3.395   7.662  10.811
  557POPE   SD9 8405   3.412   8.174  10.684
  557POPE  SD10 8406   3.425   7.682  10.495
  557POPE  SD11 8407   3.541   8.195  10.364
  557POPE  SM12 8408   3.286   7.841  10.215
  557POPE  SM13 8409   3.633   8.372  10.099
  557POPE  SM14 8410   3.223   7.719   9.875
  557POPE  SM15 8411   3.679   8.400  10.017
  558POPE   HH1 8412  13.472  13.698  11.919
  558POPE   PH2 8413  13.780  13.811  11.920
  558POPE   GL3 8414  13.987  13.626  11.722
  558POPE   E14 8415  14.315  13.582  11.688
  558POPE   E25 8416  13.789  13.316  11.690
  558POPE   S16 8417  14.437  13.745  11.308
  558POPE   S17 8418  13.517  13.311  11.449
  558POPE   SD8 8419  14.675  13.846  11.100
  558POPE   SD9 8420  13.385  13.302  11.155
  558POPE  SD10 8421  14.782  13.968  10.795
  558POPE  SD11 8422  13.363  13.399  10.839
  558POPE  SM12 8423  14.757  13.865  10.470
  558POPE  SM13 8424  13.369  13.518  10.507
  558POPE  SM14 8425  14.614  13.579  10.294
  558POPE  SM15 8426  13.391  13.472  10.434
  559POPE   HH1 8427   1.621   6.752  11.779
  559POPE   PH2 8428   1.436   7.020  11.807
  559POPE   GL3 8429   1.533   7.307  11.633
  559POPE   E14 8430   1.833   7.372  11.533
  559POPE   E25 8431   1.312   7.172  11.360
  559POPE   S16 8432   2.089   7.246  11.262
  559POPE   S17 8433   1.186   6.868  11.065
  559POPE   SD8 8434   2.146   7.195  10.924
  559POPE   SD9 8435   1.159   6.802  10.726
  559POPE  SD10 8436   2.066   7.203  10.619
  559POPE  SD11 8437   1.050   6.592  10.530
  559POPE  SM12 8438   1.808   7.237  10.400
  559POPE  SM13 8439   0.800   6.600  10.276
  559POPE  SM14 8440   1.606   7.202  10.187
  559POPE  SM15 8441   0.722   6.548  10.237
  560POPE   HH1 8442   6.170   8.656  11.427
  560POPE   PH2 8443   6.484   8.766  11.441
  560POPE   GL3 8444   6.523   8.890  11.150
  560POPE   E14 8445   6.608   8.632  10.978
  560POPE   E25 8446   6.239   9.139  11.093
  560POPE   S16 8447   6.732   8.592  10.595
  560POPE   S17 8448   6.031   9.271  10.742
  560POPE   SD8 8449   6.848   8.403  10.356
  560POPE   SD9 8450   5.992   9.162  10.399
  560POPE  SD10 8451   6.894   8.412  10.042
  560POPE  SD11 8452   5.987   9.237  10.057
  560POPE  SM12 8453   6.824   8.499   9.736
  560POPE  SM13 8454   5.838   9.300   9.745
  560POPE  SM14 8455   6.717   8.413   9.463
  560POPE  SM15 8456   5.761   9.326   9.673
  561POPE   HH1 8457   0.557  11.973  11.694
  561POPE   PH2 8458   0.693  12.255  11.743
  561POPE   GL3 8459   0.587  12.395  11.457
  561POPE   E14 8460   0.712  12.168  11.275
  561POPE   E25 8461   0.252  12.304  11.470
  561POPE   S16 8462   0.608  12.148  10.869
  561POPE   S17 8463   0.270  12.064  11.182
  561POPE   SD8 8464   0.500  11.920  10.658
  561POPE   SD9 8465   0.048  11.834  11.031
  561POPE  SD10 8466   0.651  11.836  10.385
  561POPE  SD11 8467  -0.055  11.782  10.704
  561POPE  SM12 8468   0.937  11.824  10.229
  561POPE  SM13 8469  -0.043  11.619  10.437
  561POPE  SM14 8470   1.181  11.910  10.002
  561POPE  SM15 8471  -0.010  11.560  10.382
  562POPE   HH1 8472   6.430   2.599  11.739
  562POPE   PH2 8473   6.207   2.440  11.918
  562POPE   GL3 8474   5.978   2.300  11.675
  562POPE   E14 8475   5.769   2.493  11.509
  562POPE   E25 8476   6.195   2.121  11.477
  562POPE   S16 8477   5.676   2.503  11.143
  562POPE   S17 8478   6.327   2.124  11.136
  562POPE   SD8 8479   5.581   2.464  10.836
  562POPE   SD9 8480   6.329   2.018  10.828
  562POPE  SD10 8481   5.573   2.378  10.495
  562POPE  SD11 8482   6.211   1.985  10.519
  562POPE  SM12 8483   5.687   2.258  10.187
  562POPE  SM13 8484   6.229   1.825  10.245
  562POPE  SM14 8485   5.904   2.086   9.958
  562POPE  SM15 8486   6.314   1.805  10.238
  563POPE   HH1 8487   6.615  12.248  11.880
  563POPE   PH2 8488   6.818  12.399  12.061
  563POPE   GL3 8489   7.096  12.252  11.977
  563POPE   E14 8490   7.001  12.096  11.703
  563POPE   E25 8491   7.351  12.380  11.768
  563POPE   S16 8492   7.171  12.019  11.350
  563POPE   S17 8493   7.334  12.472  11.366
  563POPE   SD8 8494   7.477  11.991  11.155
  563POPE   SD9 8495   7.415  12.437  11.033
  563POPE  SD10 8496   7.647  12.110  10.889
  563POPE  SD11 8497   7.296  12.376  10.732
  563POPE  SM12 8498   7.818  12.314  10.709
  563POPE  SM13 8499   7.388  12.301  10.406
  563POPE  SM14 8500   7.932  12.489  10.415
  563POPE  SM15 8501   7.360  12.195  10.334
  564POPE   HH1 8502   4.497  14.706  11.656
  564POPE   PH2 8503   4.179  14.808  11.699
  564POPE   GL3 8504   4.115  15.061  11.460
  564POPE   E14 8505   3.931  15.313  11.510
  564POPE   E25 8506   4.119  15.054  11.056
  564POPE   S16 8507   4.035  15.706  11.481
  564POPE   S17 8508   3.935  14.853  10.823
  564POPE   SD8 8509   4.043  16.048  11.393
  564POPE   SD9 8510   3.937  14.656  10.515
  564POPE  SD10 8511   3.920  16.256  11.164
  564POPE  SD11 8512   3.828  14.485  10.274
  564POPE  SM12 8513   3.876  16.262  10.822
  564POPE  SM13 8514   3.816  14.453   9.960
  564POPE  SM14 8515   3.903  16.206  10.493
  564POPE  SM15 8516   3.786  14.466   9.874
  565POPE   HH1 8517  16.252   3.971  11.936
  565POPE   PH2 8518  16.412   3.697  11.840
  565POPE   GL3 8519  16.420   3.690  11.493
  565POPE   E14 8520  16.252   3.778  11.227
  565POPE   E25 8521  16.706   3.670  11.278
  565POPE   S16 8522  16.234   3.582  10.874
  565POPE   S17 8523  16.767   3.721  10.891
  565POPE   SD8 8524  16.396   3.466  10.610
  565POPE   SD9 8525  16.879   3.855  10.597
  565POPE  SD10 8526  16.669   3.480  10.427
  565POPE  SD11 8527  16.941   4.085  10.360
  565POPE  SM12 8528  16.776   3.666  10.172
  565POPE  SM13 8529  17.101   4.335  10.213
  565POPE  SM14 8530  17.053   3.833  10.067
  565POPE  SM15 8531  17.049   4.401  10.165
  566POPE   HH1 8532   0.887   9.693  12.004
  566POPE   PH2 8533   1.207   9.783  11.981
  566POPE   GL3 8534   1.308   9.751  11.655
  566POPE   E14 8535   1.563   9.581  11.535
  566POPE   E25 8536   1.008   9.821  11.443
  566POPE   S16 8537   1.783   9.458  11.229
  566POPE   S17 8538   0.862   9.693  11.088
  566POPE   SD8 8539   1.945   9.375  10.955
  566POPE   SD9 8540   0.838   9.602  10.744
  566POPE  SD10 8541   1.963   9.300  10.654
  566POPE  SD11 8542   0.867   9.541  10.436
  566POPE  SM12 8543   1.941   9.088  10.382
  566POPE  SM13 8544   0.724   9.549  10.106
  566POPE  SM14 8545   1.887   8.792  10.249
  566POPE  SM15 8546   0.736   9.591  10.008
  567POPE   HH1 8547   0.364  10.060  12.209
  567POPE   PH2 8548   0.169   9.808  12.188
  567POPE   GL3 8549   0.023   9.719  11.893
  567POPE   E14 8550   0.140   9.509  11.690
  567POPE   E25 8551  -0.082  10.059  11.786
  567POPE   S16 8552   0.275   9.567  11.327
  567POPE   S17 8553  -0.145  10.131  11.436
  567POPE   SD8 8554   0.462   9.439  11.053
  567POPE   SD9 8555  -0.166  10.241  11.110
  567POPE  SD10 8556   0.397   9.334  10.741
  567POPE  SD11 8557  -0.144  10.238  10.747
  567POPE  SM12 8558   0.186   9.396  10.476
  567POPE  SM13 8559  -0.161  10.134  10.452
  567POPE  SM14 8560   0.160   9.293  10.166
  567POPE  SM15 8561  -0.162  10.125  10.346
  568POPE   HH1 8562   6.430   7.959   7.652
  568POPE   PH2 8563   6.407   8.295   7.645
  568POPE   GL3 8564   6.449   8.491   7.906
  568POPE   E14 8565   6.715   8.487   8.104
  568POPE   E25 8566   6.212   8.794   8.002
  568POPE   S16 8567   6.765   8.311   8.452
  568POPE   S17 8568   5.935   8.958   8.220
  568POPE   SD8 8569   6.966   8.246   8.766
  568POPE   SD9 8570   5.742   8.965   8.497
  568POPE  SD10 8571   6.932   8.138   9.074
  568POPE  SD11 8572   5.639   9.115   8.779
  568POPE  SM12 8573   6.759   7.872   9.224
  568POPE  SM13 8574   5.786   9.218   9.051
  568POPE  SM14 8575   6.806   7.743   9.523
  568POPE  SM15 8576   5.876   9.259   9.075
  569POPE   HH1 8577  13.665  13.023   8.125
  569POPE   PH2 8578  13.344  12.938   8.077
  569POPE   GL3 8579  13.039  13.050   8.223
  569POPE   E14 8580  12.961  13.369   8.140
  569POPE   E25 8581  12.809  12.889   8.460
  569POPE   S16 8582  12.884  13.526   8.494
  569POPE   S17 8583  12.721  13.086   8.795
  569POPE   SD8 8584  12.944  13.620   8.798
  569POPE   SD9 8585  12.723  12.983   9.078
  569POPE  SD10 8586  12.822  13.606   9.104
  569POPE  SD11 8587  12.675  12.891   9.399
  569POPE  SM12 8588  12.789  13.350   9.340
  569POPE  SM13 8589  12.588  12.604   9.594
  569POPE  SM14 8590  12.890  13.144   9.599
  569POPE  SM15 8591  12.621  12.547   9.680
  570POPE   HH1 8592   6.977   3.365   8.347
  570POPE   PH2 8593   6.875   3.137   8.158
  570POPE   GL3 8594   6.730   2.894   8.341
  570POPE   E14 8595   6.877   2.601   8.367
  570POPE   E25 8596   6.622   2.990   8.668
  570POPE   S16 8597   7.063   2.476   8.775
  570POPE   S17 8598   6.461   2.872   8.981
  570POPE   SD8 8599   7.011   2.384   9.077
  570POPE   SD9 8600   6.494   2.662   9.235
  570POPE  SD10 8601   6.931   2.502   9.395
  570POPE  SD11 8602   6.433   2.559   9.568
  570POPE  SM12 8603   6.881   2.764   9.596
  570POPE  SM13 8604   6.569   2.481   9.872
  570POPE  SM14 8605   6.971   2.934   9.870
  570POPE  SM15 8606   6.641   2.439   9.877
  571POPE   HH1 8607  16.010   5.705   7.928
  571POPE   PH2 8608  16.062   5.910   8.142
  571POPE   GL3 8609  15.946   5.821   8.446
  571POPE   E14 8610  15.837   6.089   8.608
  571POPE   E25 8611  16.246   5.757   8.592
  571POPE   S16 8612  15.832   6.083   9.015
  571POPE   S17 8613  16.456   5.707   8.933
  571POPE   SD8 8614  15.786   5.990   9.360
  571POPE   SD9 8615  16.632   5.736   9.211
  571POPE  SD10 8616  15.600   5.944   9.620
  571POPE  SD11 8617  16.672   5.758   9.528
  571POPE  SM12 8618  15.289   6.105   9.672
  571POPE  SM13 8619  16.561   5.646   9.838
  571POPE  SM14 8620  15.029   6.235   9.562
  571POPE  SM15 8621  16.529   5.694   9.934
  572POPE   HH1 8622  12.678   8.105   8.255
  572POPE   PH2 8623  12.755   8.420   8.213
  572POPE   GL3 8624  12.603   8.606   8.431
  572POPE   E14 8625  12.281   8.581   8.478
  572POPE   E25 8626  12.641   8.696   8.751
  572POPE   S16 8627  12.064   8.496   8.847
  572POPE   S17 8628  12.852   8.825   9.054
  572POPE   SD8 8629  12.165   8.443   9.176
  572POPE   SD9 8630  12.897   8.921   9.363
  572POPE  SD10 8631  12.099   8.322   9.449
  572POPE  SD11 8632  12.766   8.966   9.645
  572POPE  SM12 8633  11.886   8.250   9.702
  572POPE  SM13 8634  12.823   9.105   9.949
  572POPE  SM14 8635  11.649   8.097   9.896
  572POPE  SM15 8636  12.904   9.137  10.003
  573POPE   HH1 8637  11.643  11.139   8.437
  573POPE   PH2 8638  11.801  10.995   8.196
  573POPE   GL3 8639  11.835  10.677   8.310
  573POPE   E14 8640  11.635  10.402   8.255
  573POPE   E25 8641  11.670  10.795   8.619
  573POPE   S16 8642  11.577  10.140   8.548
  573POPE   S17 8643  11.618  10.804   9.033
  573POPE   SD8 8644  11.440   9.846   8.625
  573POPE   SD9 8645  11.581  10.904   9.350
  573POPE  SD10 8646  11.332   9.748   8.914
  573POPE  SD11 8647  11.560  10.796   9.669
  573POPE  SM12 8648  11.297   9.889   9.248
  573POPE  SM13 8649  11.663  10.671   9.988
  573POPE  SM14 8650  11.475   9.853   9.523
  573POPE  SM15 8651  11.704  10.652  10.101
  574POPE   HH1 8652   8.245  17.512   8.208
  574POPE   PH2 8653   8.090  17.264   8.077
  574POPE   GL3 8654   8.085  17.018   8.282
  574POPE   E14 8655   7.952  16.727   8.319
  574POPE   E25 8656   8.134  17.200   8.632
  574POPE   S16 8657   8.123  16.561   8.645
  574POPE   S17 8658   8.214  17.123   9.004
  574POPE   SD8 8659   8.141  16.366   8.916
  574POPE   SD9 8660   8.261  17.153   9.353
  574POPE  SD10 8661   8.053  16.283   9.226
  574POPE  SD11 8662   8.262  16.998   9.677
  574POPE  SM12 8663   7.909  16.067   9.417
  574POPE  SM13 8664   8.316  16.744   9.902
  574POPE  SM14 8665   7.914  15.844   9.621
  574POPE  SM15 8666   8.374  16.682   9.945
  575POPE   HH1 8667   1.776  17.036   7.957
  575POPE   PH2 8668   1.639  16.746   8.027
  575POPE   GL3 8669   1.742  16.649   8.316
  575POPE   E14 8670   2.069  16.650   8.248
  575POPE   E25 8671   1.562  16.365   8.467
  575POPE   S16 8672   2.345  16.496   8.427
  575POPE   S17 8673   1.524  16.129   8.798
  575POPE   SD8 8674   2.517  16.409   8.692
  575POPE   SD9 8675   1.394  16.076   9.096
  575POPE  SD10 8676   2.569  16.316   8.967
  575POPE  SD11 8677   1.338  15.961   9.402
  575POPE  SM12 8678   2.477  16.250   9.272
  575POPE  SM13 8679   1.066  16.014   9.571
  575POPE  SM14 8680   2.326  16.185   9.553
  575POPE  SM15 8681   1.017  16.018   9.656
  576POPE   HH1 8682  11.110  10.199   7.739
  576POPE   PH2 8683  10.828  10.221   7.943
  576POPE   GL3 8684  10.937  10.450   8.192
  576POPE   E14 8685  10.631  10.535   8.310
  576POPE   E25 8686  11.084  10.265   8.446
  576POPE   S16 8687  10.508  10.706   8.665
  576POPE   S17 8688  10.958  10.058   8.766
  576POPE   SD8 8689  10.372  10.789   8.992
  576POPE   SD9 8690  10.871  10.062   9.112
  576POPE  SD10 8691  10.388  10.842   9.319
  576POPE  SD11 8692  10.905  10.006   9.415
  576POPE  SM12 8693  10.557  10.921   9.583
  576POPE  SM13 8694  10.777   9.890   9.697
  576POPE  SM14 8695  10.510  10.973   9.919
  576POPE  SM15 8696  10.721   9.844   9.778
  577POPE   HH1 8697  11.454   1.751   8.149
  577POPE   PH2 8698  11.549   1.458   8.060
  577POPE   GL3 8699  11.442   1.189   8.270
  577POPE   E14 8700  11.671   1.018   8.432
  577POPE   E25 8701  11.344   1.459   8.516
  577POPE   S16 8702  11.492   0.896   8.720
  577POPE   S17 8703  11.394   1.351   8.911
  577POPE   SD8 8704  11.422   0.734   8.999
  577POPE   SD9 8705  11.518   1.158   9.150
  577POPE  SD10 8706  11.243   0.743   9.297
  577POPE  SD11 8707  11.631   1.121   9.468
  577POPE  SM12 8708  11.209   0.931   9.574
  577POPE  SM13 8709  11.676   1.079   9.790
  577POPE  SM14 8710  11.096   0.802   9.860
  577POPE  SM15 8711  11.681   1.030   9.869
  578POPE   HH1 8712   8.903  12.526   7.984
  578POPE   PH2 8713   9.176  12.616   8.108
  578POPE   GL3 8714   9.196  12.581   8.441
  578POPE   E14 8715   9.472  12.472   8.589
  578POPE   E25 8716   9.167  12.850   8.690
  578POPE   S16 8717   9.607  12.352   8.946
  578POPE   S17 8718   9.380  13.042   8.988
  578POPE   SD8 8719   9.531  12.185   9.230
  578POPE   SD9 8720   9.421  13.066   9.328
  578POPE  SD10 8721   9.635  12.169   9.550
  578POPE  SD11 8722   9.258  13.036   9.593
  578POPE  SM12 8723   9.796  12.268   9.804
  578POPE  SM13 8724   9.262  13.185   9.917
  578POPE  SM14 8725   9.732  12.343  10.138
  578POPE  SM15 8726   9.291  13.248   9.999
  579POPE   HH1 8727  17.905   5.656   8.067
  579POPE   PH2 8728  18.190   5.538   8.015
  579POPE   GL3 8729  18.186   5.279   8.254
  579POPE   E14 8730  17.862   5.203   8.241
  579POPE   E25 8731  18.263   5.340   8.615
  579POPE   S16 8732  17.535   4.999   8.451
  579POPE   S17 8733  18.237   5.402   8.962
  579POPE   SD8 8734  17.451   4.886   8.740
  579POPE   SD9 8735  18.275   5.274   9.281
  579POPE  SD10 8736  17.363   5.027   9.021
  579POPE  SD11 8737  18.404   5.104   9.572
  579POPE  SM12 8738  17.194   5.186   9.216
  579POPE  SM13 8739  18.421   5.017   9.917
  579POPE  SM14 8740  17.095   5.414   9.422
  579POPE  SM15 8741  18.402   5.010   9.973
  580POPE   HH1 8742  10.451  17.196   8.068
  580POPE   PH2 8743  10.763  17.292   8.094
  580POPE   GL3 8744  10.777  17.191   8.434
  580POPE   E14 8745  10.874  16.897   8.529
  580POPE   E25 8746  10.559  17.420   8.609
  580POPE   S16 8747  10.713  16.766   8.857
  580POPE   S17 8748  10.572  17.596   8.975
  580POPE   SD8 8749  10.527  16.729   9.136
  580POPE   SD9 8750  10.630  17.674   9.307
  580POPE  SD10 8751  10.487  16.641   9.452
  580POPE  SD11 8752  10.575  17.626   9.666
  580POPE  SM12 8753  10.621  16.555   9.718
  580POPE  SM13 8754  10.517  17.551   9.968
  580POPE  SM14 8755  10.563  16.636  10.040
  580POPE  SM15 8756  10.492  17.554  10.080
  581POPE   HH1 8757  17.421   5.813   7.960
  581POPE   PH2 8758  17.113   5.762   8.077
  581POPE   GL3 8759  17.143   5.646   8.407
  581POPE   E14 8760  17.091   5.342   8.462
  581POPE   E25 8761  17.331   5.767   8.717
  581POPE   S16 8762  16.971   5.062   8.674
  581POPE   S17 8763  17.164   5.770   9.061
  581POPE   SD8 8764  16.901   4.764   8.875
  581POPE   SD9 8765  17.068   5.946   9.331
  581POPE  SD10 8766  16.938   4.551   9.139
  581POPE  SD11 8767  17.090   6.073   9.640
  581POPE  SM12 8768  17.023   4.711   9.382
  581POPE  SM13 8769  16.990   6.039   9.947
  581POPE  SM14 8770  17.178   4.786   9.648
  581POPE  SM15 8771  16.976   5.975  10.005
  582POPE   HH1 8772  17.679  15.108   7.841
  582POPE   PH2 8773  17.742  15.424   7.746
  582POPE   GL3 8774  17.919  15.571   7.998
  582POPE   E14 8775  18.006  15.441   8.309
  582POPE   E25 8776  17.758  15.887   8.081
  582POPE   S16 8777  17.968  15.644   8.684
  582POPE   S17 8778  17.703  15.986   8.472
  582POPE   SD8 8779  18.060  15.844   8.972
  582POPE   SD9 8780  17.754  16.054   8.779
  582POPE  SD10 8781  18.126  15.865   9.293
  582POPE  SD11 8782  17.696  16.210   9.058
  582POPE  SM12 8783  18.188  15.715   9.590
  582POPE  SM13 8784  17.527  16.241   9.311
  582POPE  SM14 8785  18.251  15.947   9.828
  582POPE  SM15 8786  17.471  16.193   9.358
  583POPE   HH1 8787   2.892   5.877   7.732
  583POPE   PH2 8788   3.028   5.922   8.039
  583POPE   GL3 8789   3.001   6.198   8.225
  583POPE   E14 8790   2.680   6.218   8.289
  583POPE   E25 8791   3.162   6.379   8.537
  583POPE   S16 8792   2.473   5.953   8.484
  583POPE   S17 8793   3.161   6.353   8.891
  583POPE   SD8 8794   2.283   5.731   8.642
  583POPE   SD9 8795   2.953   6.195   9.106
  583POPE  SD10 8796   2.276   5.482   8.890
  583POPE  SD11 8797   2.984   5.958   9.343
  583POPE  SM12 8798   2.420   5.446   9.176
  583POPE  SM13 8799   2.970   5.741   9.576
  583POPE  SM14 8800   2.535   5.472   9.514
  583POPE  SM15 8801   2.935   5.692   9.617
  584POPE   HH1 8802  10.906  15.127   8.073
  584POPE   PH2 8803  10.820  15.441   8.008
  584POPE   GL3 8804  10.904  15.662   8.248
  584POPE   E14 8805  11.169  15.518   8.400
  584POPE   E25 8806  10.613  15.679   8.473
  584POPE   S16 8807  11.249  15.351   8.773
  584POPE   S17 8808  10.541  15.905   8.806
  584POPE   SD8 8809  11.203  15.134   9.036
  584POPE   SD9 8810  10.367  16.112   9.005
  584POPE  SD10 8811  11.073  15.015   9.305
  584POPE  SD11 8812  10.346  16.192   9.323
  584POPE  SM12 8813  11.025  15.018   9.646
  584POPE  SM13 8814  10.128  16.318   9.529
  584POPE  SM14 8815  11.097  15.151   9.929
  584POPE  SM15 8816  10.050  16.305   9.588
  585POPE   HH1 8817  14.227  12.019   8.439
  585POPE   PH2 8818  14.519  11.990   8.523
  585POPE   GL3 8819  14.534  11.695   8.690
  585POPE   E14 8820  14.498  11.378   8.631
  585POPE   E25 8821  14.751  11.562   8.970
  585POPE   S16 8822  14.363  11.309   9.016
  585POPE   S17 8823  14.794  11.402   9.366
  585POPE   SD8 8824  14.251  11.280   9.336
  585POPE   SD9 8825  14.650  11.237   9.589
  585POPE  SD10 8826  14.190  11.372   9.637
  585POPE  SD11 8827  14.512  11.165   9.892
  585POPE  SM12 8828  14.287  11.529   9.877
  585POPE  SM13 8829  14.465  10.980  10.158
  585POPE  SM14 8830  14.320  11.544  10.235
  585POPE  SM15 8831  14.496  10.955  10.221
  586POPE   HH1 8832  12.000  15.241   8.218
  586POPE   PH2 8833  12.129  15.530   8.206
  586POPE   GL3 8834  12.030  15.732   8.472
  586POPE   E14 8835  11.798  15.979   8.417
  586POPE   E25 8836  11.880  15.515   8.678
  586POPE   S16 8837  11.710  16.214   8.741
  586POPE   S17 8838  11.933  15.431   9.108
  586POPE   SD8 8839  11.461  16.320   8.962
  586POPE   SD9 8840  11.987  15.397   9.443
  586POPE  SD10 8841  11.345  16.138   9.218
  586POPE  SD11 8842  11.906  15.231   9.683
  586POPE  SM12 8843  11.244  15.976   9.442
  586POPE  SM13 8844  11.766  15.225   9.957
  586POPE  SM14 8845  11.082  15.857   9.726
  586POPE  SM15 8846  11.746  15.273  10.011
  587POPE   HH1 8847   5.484   4.263   7.950
  587POPE   PH2 8848   5.147   4.260   7.912
  587POPE   GL3 8849   5.072   4.066   8.179
  587POPE   E14 8850   5.308   3.848   8.204
  587POPE   E25 8851   4.893   4.164   8.498
  587POPE   S16 8852   5.238   3.588   8.499
  587POPE   S17 8853   4.636   4.060   8.833
  587POPE   SD8 8854   5.175   3.657   8.801
  587POPE   SD9 8855   4.731   3.851   9.071
  587POPE  SD10 8856   5.137   3.592   9.122
  587POPE  SD11 8857   4.781   3.857   9.404
  587POPE  SM12 8858   5.157   3.294   9.293
  587POPE  SM13 8859   4.866   3.854   9.741
  587POPE  SM14 8860   5.188   3.038   9.478
  587POPE  SM15 8861   4.886   3.830   9.826
  588POPE   HH1 8862  18.042  10.120   7.957
  588POPE   PH2 8863  17.866  10.393   7.949
  588POPE   GL3 8864  17.902  10.489   8.272
  588POPE   E14 8865  17.630  10.637   8.394
  588POPE   E25 8866  18.143  10.277   8.471
  588POPE   S16 8867  17.546  10.695   8.788
  588POPE   S17 8868  18.416  10.311   8.755
  588POPE   SD8 8869  17.469  10.563   9.113
  588POPE   SD9 8870  18.485  10.122   9.030
  588POPE  SD10 8871  17.446  10.766   9.371
  588POPE  SD11 8872  18.244  10.108   9.277
  588POPE  SM12 8873  17.416  11.012   9.620
  588POPE  SM13 8874  18.161  10.158   9.588
  588POPE  SM14 8875  17.256  11.094   9.917
  588POPE  SM15 8876  18.158  10.157   9.692
  589POPE   HH1 8877   7.552  13.039   8.261
  589POPE   PH2 8878   7.729  12.862   8.069
  589POPE   GL3 8879   7.960  12.772   8.305
  589POPE   E14 8880   7.868  12.496   8.449
  589POPE   E25 8881   8.005  13.014   8.573
  589POPE   S16 8882   7.898  12.295   8.804
  589POPE   S17 8883   8.240  13.062   8.929
  589POPE   SD8 8884   7.695  12.303   9.101
  589POPE   SD9 8885   8.334  13.145   9.235
  589POPE  SD10 8886   7.597  12.176   9.396
  589POPE  SD11 8887   8.356  13.145   9.572
[truncated: 377,267 more chars]
