# Supplementary material for: Refining amino acid hydrophobicity for dynamics simulation of membrane proteins
Source: PeerJ. 2018 Jan 10;6:e4230. doi: 10.7717/peerj.4230 (PMC5767086; doi:10.7717/peerj.4230)
Supplement: Supplemental Information 1 — Version 2.4 of the CgProt force field is included as a tar.gz archive. The package includes parameter text files, Python scripts, and equilibrated bilayer coordinates needed for simulations with the free Gromacs software package. [file peerj-06-4230-s001.tgz › cgprot24/mb/popepgcl.top]

;System topology file for prokaryotic membrane simulations of:
; K2L24K2 peptide in 82POPE:15POPG:3CL bilayer
;for use in GROMACS using the CgProt model of Hills et al, version 2.3.

;Read in CG site type definitions (protein+lipid):
#include "atoms.itp"

;K2L24K2 peptide with alpha helix restraints:
#include "l24.itp"

;Read in lipid molecule parameters [JCC 37:1112]:
#include "solv.itp"

[ system ]
K2L24K2 peptide in 912POPE:168POPG:34CL bilayer

[ molecules ] ;blocks of entries in .gro (each leaflet)
;type/number of molecules
CL   17
POPE 51
CL    17
POPG  21
POPE  43
POPG  147
POPE  818
PRO     1
