# Supplementary material for: Refining amino acid hydrophobicity for dynamics simulation of membrane proteins
Source: PeerJ. 2018 Jan 10;6:e4230. doi: 10.7717/peerj.4230 (PMC5767086; doi:10.7717/peerj.4230)
Supplement: Supplemental Information 1 — Version 2.4 of the CgProt force field is included as a tar.gz archive. The package includes parameter text files, Python scripts, and equilibrated bilayer coordinates needed for simulations with the free Gromacs software package. [file peerj-06-4230-s001.tgz › cgprot24/mb/pro.itp]

;Molecule topology include file read by cg.top for simulations of a protein
;molecule in GROMACS using CgProt version 2.4 [RD Hills Jr. 2017. Submitted.].
; pro.itp file generated by MKTOP on: Tue Aug  1 13:24:57 2017

[ moleculetype ]
PRO 2 ;mol name/nonbond exclude number (1,2 + 1,3 interactions excluded by default)

[ atoms ]
;atom# atype res# resname aname chrg_grp#(neighbor search) charge
1 POS 1 LYS CA 1 0.0 ;Charged N-terminus
2 POL 1 LYS CB 2 0.0
3 POS 1 LYS CG 3 0.0
4 POL 2 LYS CA 4 0.0
5 POL 2 LYS CB 5 0.0
6 POS 2 LYS CG 6 0.0
7 POL 3 LEU CA 7 0.0
8 APOL 3 LEU CB 8 0.0
9 APOL 3 LEU CG 9 0.0
10 POL 4 LEU CA 10 0.0
11 APOL 4 LEU CB 11 0.0
12 APOL 4 LEU CG 12 0.0
13 POL 5 LEU CA 13 0.0
14 APOL 5 LEU CB 14 0.0
15 APOL 5 LEU CG 15 0.0
16 POL 6 LEU CA 16 0.0
17 APOL 6 LEU CB 17 0.0
18 APOL 6 LEU CG 18 0.0
19 POL 7 LEU CA 19 0.0
20 APOL 7 LEU CB 20 0.0
21 APOL 7 LEU CG 21 0.0
22 POL 8 LEU CA 22 0.0
23 APOL 8 LEU CB 23 0.0
24 APOL 8 LEU CG 24 0.0
25 POL 9 LEU CA 25 0.0
26 APOL 9 LEU CB 26 0.0
27 APOL 9 LEU CG 27 0.0
28 POL 10 LEU CA 28 0.0
29 APOL 10 LEU CB 29 0.0
30 APOL 10 LEU CG 30 0.0
31 POL 11 LEU CA 31 0.0
32 APOL 11 LEU CB 32 0.0
33 APOL 11 LEU CG 33 0.0
34 POL 12 LEU CA 34 0.0
35 APOL 12 LEU CB 35 0.0
36 APOL 12 LEU CG 36 0.0
37 POL 13 LEU CA 37 0.0
38 APOL 13 LEU CB 38 0.0
39 APOL 13 LEU CG 39 0.0
40 POL 14 LEU CA 40 0.0
41 APOL 14 LEU CB 41 0.0
42 APOL 14 LEU CG 42 0.0
43 POL 15 LEU CA 43 0.0
44 APOL 15 LEU CB 44 0.0
45 APOL 15 LEU CG 45 0.0
46 POL 16 LEU CA 46 0.0
47 APOL 16 LEU CB 47 0.0
48 APOL 16 LEU CG 48 0.0
49 POL 17 LEU CA 49 0.0
50 APOL 17 LEU CB 50 0.0
51 APOL 17 LEU CG 51 0.0
52 POL 18 LEU CA 52 0.0
53 APOL 18 LEU CB 53 0.0
54 APOL 18 LEU CG 54 0.0
55 POL 19 LEU CA 55 0.0
56 APOL 19 LEU CB 56 0.0
57 APOL 19 LEU CG 57 0.0
58 POL 20 LEU CA 58 0.0
59 APOL 20 LEU CB 59 0.0
60 APOL 20 LEU CG 60 0.0
61 POL 21 LEU CA 61 0.0
62 APOL 21 LEU CB 62 0.0
63 APOL 21 LEU CG 63 0.0
64 POL 22 LEU CA 64 0.0
65 APOL 22 LEU CB 65 0.0
66 APOL 22 LEU CG 66 0.0
67 POL 23 LEU CA 67 0.0
68 APOL 23 LEU CB 68 0.0
69 APOL 23 LEU CG 69 0.0
70 POL 24 LEU CA 70 0.0
71 APOL 24 LEU CB 71 0.0
72 APOL 24 LEU CG 72 0.0
73 POL 25 LEU CA 73 0.0
74 APOL 25 LEU CB 74 0.0
75 APOL 25 LEU CG 75 0.0
76 POL 26 LEU CA 76 0.0
77 APOL 26 LEU CB 77 0.0
78 APOL 26 LEU CG 78 0.0
79 POL 27 LYS CA 79 0.0
80 POL 27 LYS CB 80 0.0
81 POS 27 LYS CG 81 0.0
82 NEG 28 LYS CA 82 0.0 ;Charged C-terminus
83 POL 28 LYS CB 83 0.0
84 POS 28 LYS CG 84 0.0

[ bonds ]
;i j type b0 kb
;Harmonic backbone CA-CA bonds: (for cis peptide use type 2 0.31 250000.0) [MiMB 1084:1023]
1 4 2 0.386 264000.0 ;Nterm
4 7 2 0.386 264000.0
7 10 2 0.386 264000.0
10 13 2 0.386 264000.0
13 16 2 0.386 264000.0
16 19 2 0.386 264000.0
19 22 2 0.386 264000.0
22 25 2 0.386 264000.0
25 28 2 0.386 264000.0
28 31 2 0.386 264000.0
31 34 2 0.386 264000.0
34 37 2 0.386 264000.0
37 40 2 0.386 264000.0
40 43 2 0.386 264000.0
43 46 2 0.386 264000.0
46 49 2 0.386 264000.0
49 52 2 0.386 264000.0
52 55 2 0.386 264000.0
55 58 2 0.386 264000.0
58 61 2 0.386 264000.0
61 64 2 0.386 264000.0
64 67 2 0.386 264000.0
67 70 2 0.386 264000.0
70 73 2 0.386 264000.0
73 76 2 0.386 264000.0
76 79 2 0.386 264000.0
79 82 2 0.386 264000.0 ;Cterm
;Sidechain bonds:
1 2 2 0.258 350000.0
2 3 2 0.307 100000.0
4 5 2 0.258 350000.0
5 6 2 0.307 100000.0
7 8 2 0.2007 1250000.0
8 9 2 0.1598 1950000.0
10 11 2 0.2007 1250000.0
11 12 2 0.1598 1950000.0
13 14 2 0.2007 1250000.0
14 15 2 0.1598 1950000.0
16 17 2 0.2007 1250000.0
17 18 2 0.1598 1950000.0
19 20 2 0.2007 1250000.0
20 21 2 0.1598 1950000.0
22 23 2 0.2007 1250000.0
23 24 2 0.1598 1950000.0
25 26 2 0.2007 1250000.0
26 27 2 0.1598 1950000.0
28 29 2 0.2007 1250000.0
29 30 2 0.1598 1950000.0
31 32 2 0.2007 1250000.0
32 33 2 0.1598 1950000.0
34 35 2 0.2007 1250000.0
35 36 2 0.1598 1950000.0
37 38 2 0.2007 1250000.0
38 39 2 0.1598 1950000.0
40 41 2 0.2007 1250000.0
41 42 2 0.1598 1950000.0
43 44 2 0.2007 1250000.0
44 45 2 0.1598 1950000.0
46 47 2 0.2007 1250000.0
47 48 2 0.1598 1950000.0
49 50 2 0.2007 1250000.0
50 51 2 0.1598 1950000.0
52 53 2 0.2007 1250000.0
53 54 2 0.1598 1950000.0
55 56 2 0.2007 1250000.0
56 57 2 0.1598 1950000.0
58 59 2 0.2007 1250000.0
59 60 2 0.1598 1950000.0
61 62 2 0.2007 1250000.0
62 63 2 0.1598 1950000.0
64 65 2 0.2007 1250000.0
65 66 2 0.1598 1950000.0
67 68 2 0.2007 1250000.0
68 69 2 0.1598 1950000.0
70 71 2 0.2007 1250000.0
71 72 2 0.1598 1950000.0
73 74 2 0.2007 1250000.0
74 75 2 0.1598 1950000.0
76 77 2 0.2007 1250000.0
77 78 2 0.1598 1950000.0
79 80 2 0.258 350000.0
80 81 2 0.307 100000.0
82 83 2 0.258 350000.0
83 84 2 0.307 100000.0
; Include Calpha harmonic ENM restraints for your protein here: (10.5 angstrom distance cutoff)
;1 7 6 0.568 150 ;generate using MKENM
;1 10 6 0.534 150

[ angles ]
;i j k type theta0 ktheta..
;note: to restrain alpha helix use type 2 89.0 2000.0
;Flexible backbone CA-CA-CA quartic angles [PLoS CB 6:e1000827]:
1 4 7 6 116.0 0.0 0.0 -33.0 0.0 127.0 ;Nterm
4 7 10 6 116.0 0.0 0.0 -33.0 0.0 127.0
7 10 13 6 116.0 0.0 0.0 -33.0 0.0 127.0
10 13 16 6 116.0 0.0 0.0 -33.0 0.0 127.0
13 16 19 6 116.0 0.0 0.0 -33.0 0.0 127.0
16 19 22 6 116.0 0.0 0.0 -33.0 0.0 127.0
19 22 25 6 116.0 0.0 0.0 -33.0 0.0 127.0
22 25 28 6 116.0 0.0 0.0 -33.0 0.0 127.0
25 28 31 6 116.0 0.0 0.0 -33.0 0.0 127.0
28 31 34 6 116.0 0.0 0.0 -33.0 0.0 127.0
31 34 37 6 116.0 0.0 0.0 -33.0 0.0 127.0
34 37 40 6 116.0 0.0 0.0 -33.0 0.0 127.0
37 40 43 6 116.0 0.0 0.0 -33.0 0.0 127.0
40 43 46 6 116.0 0.0 0.0 -33.0 0.0 127.0
43 46 49 6 116.0 0.0 0.0 -33.0 0.0 127.0
46 49 52 6 116.0 0.0 0.0 -33.0 0.0 127.0
49 52 55 6 116.0 0.0 0.0 -33.0 0.0 127.0
52 55 58 6 116.0 0.0 0.0 -33.0 0.0 127.0
55 58 61 6 116.0 0.0 0.0 -33.0 0.0 127.0
58 61 64 6 116.0 0.0 0.0 -33.0 0.0 127.0
61 64 67 6 116.0 0.0 0.0 -33.0 0.0 127.0
64 67 70 6 116.0 0.0 0.0 -33.0 0.0 127.0
67 70 73 6 116.0 0.0 0.0 -33.0 0.0 127.0
70 73 76 6 116.0 0.0 0.0 -33.0 0.0 127.0
73 76 79 6 116.0 0.0 0.0 -33.0 0.0 127.0
76 79 82 6 116.0 0.0 0.0 -33.0 0.0 127.0 ;Cterm
;Sidechain angles:
2 1 4 6 125.0 0.0 2.0 0.0 0.0 28.5
1 2 3 6 124.011 0.0 -25.1723 0.0 0.0 24.9275
1 4 5 6 123.0 0.0 4.0 0.0 0.0 64.7594
5 4 7 6 125.0 0.0 2.0 0.0 0.0 28.5
4 5 6 6 124.011 0.0 -25.1723 0.0 0.0 24.9275
4 7 8 6 121.708 0.0 7.13509 -50.0 0.0 343.55
8 7 10 6 124.2 0.0 -3.0 0.0 0.0 50.0
7 8 9 6 130.6 0.0 -17.0 0.0 0.0 100.0
7 10 11 6 121.708 0.0 7.13509 -50.0 0.0 343.55
11 10 13 6 124.2 0.0 -3.0 0.0 0.0 50.0
10 11 12 6 130.6 0.0 -17.0 0.0 0.0 100.0
10 13 14 6 121.708 0.0 7.13509 -50.0 0.0 343.55
14 13 16 6 124.2 0.0 -3.0 0.0 0.0 50.0
13 14 15 6 130.6 0.0 -17.0 0.0 0.0 100.0
13 16 17 6 121.708 0.0 7.13509 -50.0 0.0 343.55
17 16 19 6 124.2 0.0 -3.0 0.0 0.0 50.0
16 17 18 6 130.6 0.0 -17.0 0.0 0.0 100.0
16 19 20 6 121.708 0.0 7.13509 -50.0 0.0 343.55
20 19 22 6 124.2 0.0 -3.0 0.0 0.0 50.0
19 20 21 6 130.6 0.0 -17.0 0.0 0.0 100.0
19 22 23 6 121.708 0.0 7.13509 -50.0 0.0 343.55
23 22 25 6 124.2 0.0 -3.0 0.0 0.0 50.0
22 23 24 6 130.6 0.0 -17.0 0.0 0.0 100.0
22 25 26 6 121.708 0.0 7.13509 -50.0 0.0 343.55
26 25 28 6 124.2 0.0 -3.0 0.0 0.0 50.0
25 26 27 6 130.6 0.0 -17.0 0.0 0.0 100.0
25 28 29 6 121.708 0.0 7.13509 -50.0 0.0 343.55
29 28 31 6 124.2 0.0 -3.0 0.0 0.0 50.0
28 29 30 6 130.6 0.0 -17.0 0.0 0.0 100.0
28 31 32 6 121.708 0.0 7.13509 -50.0 0.0 343.55
32 31 34 6 124.2 0.0 -3.0 0.0 0.0 50.0
31 32 33 6 130.6 0.0 -17.0 0.0 0.0 100.0
31 34 35 6 121.708 0.0 7.13509 -50.0 0.0 343.55
35 34 37 6 124.2 0.0 -3.0 0.0 0.0 50.0
34 35 36 6 130.6 0.0 -17.0 0.0 0.0 100.0
34 37 38 6 121.708 0.0 7.13509 -50.0 0.0 343.55
38 37 40 6 124.2 0.0 -3.0 0.0 0.0 50.0
37 38 39 6 130.6 0.0 -17.0 0.0 0.0 100.0
37 40 41 6 121.708 0.0 7.13509 -50.0 0.0 343.55
41 40 43 6 124.2 0.0 -3.0 0.0 0.0 50.0
40 41 42 6 130.6 0.0 -17.0 0.0 0.0 100.0
40 43 44 6 121.708 0.0 7.13509 -50.0 0.0 343.55
44 43 46 6 124.2 0.0 -3.0 0.0 0.0 50.0
43 44 45 6 130.6 0.0 -17.0 0.0 0.0 100.0
43 46 47 6 121.708 0.0 7.13509 -50.0 0.0 343.55
47 46 49 6 124.2 0.0 -3.0 0.0 0.0 50.0
46 47 48 6 130.6 0.0 -17.0 0.0 0.0 100.0
46 49 50 6 121.708 0.0 7.13509 -50.0 0.0 343.55
50 49 52 6 124.2 0.0 -3.0 0.0 0.0 50.0
49 50 51 6 130.6 0.0 -17.0 0.0 0.0 100.0
49 52 53 6 121.708 0.0 7.13509 -50.0 0.0 343.55
53 52 55 6 124.2 0.0 -3.0 0.0 0.0 50.0
52 53 54 6 130.6 0.0 -17.0 0.0 0.0 100.0
52 55 56 6 121.708 0.0 7.13509 -50.0 0.0 343.55
56 55 58 6 124.2 0.0 -3.0 0.0 0.0 50.0
55 56 57 6 130.6 0.0 -17.0 0.0 0.0 100.0
55 58 59 6 121.708 0.0 7.13509 -50.0 0.0 343.55
59 58 61 6 124.2 0.0 -3.0 0.0 0.0 50.0
58 59 60 6 130.6 0.0 -17.0 0.0 0.0 100.0
58 61 62 6 121.708 0.0 7.13509 -50.0 0.0 343.55
62 61 64 6 124.2 0.0 -3.0 0.0 0.0 50.0
61 62 63 6 130.6 0.0 -17.0 0.0 0.0 100.0
61 64 65 6 121.708 0.0 7.13509 -50.0 0.0 343.55
65 64 67 6 124.2 0.0 -3.0 0.0 0.0 50.0
64 65 66 6 130.6 0.0 -17.0 0.0 0.0 100.0
64 67 68 6 121.708 0.0 7.13509 -50.0 0.0 343.55
68 67 70 6 124.2 0.0 -3.0 0.0 0.0 50.0
67 68 69 6 130.6 0.0 -17.0 0.0 0.0 100.0
67 70 71 6 121.708 0.0 7.13509 -50.0 0.0 343.55
71 70 73 6 124.2 0.0 -3.0 0.0 0.0 50.0
70 71 72 6 130.6 0.0 -17.0 0.0 0.0 100.0
70 73 74 6 121.708 0.0 7.13509 -50.0 0.0 343.55
74 73 76 6 124.2 0.0 -3.0 0.0 0.0 50.0
73 74 75 6 130.6 0.0 -17.0 0.0 0.0 100.0
73 76 77 6 121.708 0.0 7.13509 -50.0 0.0 343.55
77 76 79 6 124.2 0.0 -3.0 0.0 0.0 50.0
76 77 78 6 130.6 0.0 -17.0 0.0 0.0 100.0
76 79 80 6 123.0 0.0 4.0 0.0 0.0 64.7594
80 79 82 6 125.0 0.0 2.0 0.0 0.0 28.5
79 80 81 6 124.011 0.0 -25.1723 0.0 0.0 24.9275
79 82 83 6 123.0 0.0 4.0 0.0 0.0 64.7594
82 83 84 6 124.011 0.0 -25.1723 0.0 0.0 24.9275

[ dihedrals ]
;i j k l type phi0 kphi..
;note: to restrain alpha helix use type 2 50.0 2000.0
;Flexible backbone CA-CA-CA-CA dihedrals [Prot. Sci. 11:2351]:
1 4 7 10 1 309.438421 2.315098 1
1 4 7 10 1 271.246564 3.617823 2
1 4 7 10 1 206.334489 0.1372426 3
1 4 7 10 1 117.078212 0.2871421 4
4 7 10 13 1 309.465351 2.699641 1
4 7 10 13 1 266.90502 4.3039 2
4 7 10 13 1 231.762534 0.3747487 3
4 7 10 13 1 157.10966 0.4252726 4
7 10 13 16 1 309.465351 2.699641 1
7 10 13 16 1 266.90502 4.3039 2
7 10 13 16 1 231.762534 0.3747487 3
7 10 13 16 1 157.10966 0.4252726 4
10 13 16 19 1 309.465351 2.699641 1
10 13 16 19 1 266.90502 4.3039 2
10 13 16 19 1 231.762534 0.3747487 3
10 13 16 19 1 157.10966 0.4252726 4
13 16 19 22 1 309.465351 2.699641 1
13 16 19 22 1 266.90502 4.3039 2
13 16 19 22 1 231.762534 0.3747487 3
13 16 19 22 1 157.10966 0.4252726 4
16 19 22 25 1 309.465351 2.699641 1
16 19 22 25 1 266.90502 4.3039 2
16 19 22 25 1 231.762534 0.3747487 3
16 19 22 25 1 157.10966 0.4252726 4
19 22 25 28 1 309.465351 2.699641 1
19 22 25 28 1 266.90502 4.3039 2
19 22 25 28 1 231.762534 0.3747487 3
19 22 25 28 1 157.10966 0.4252726 4
22 25 28 31 1 309.465351 2.699641 1
22 25 28 31 1 266.90502 4.3039 2
22 25 28 31 1 231.762534 0.3747487 3
22 25 28 31 1 157.10966 0.4252726 4
25 28 31 34 1 309.465351 2.699641 1
25 28 31 34 1 266.90502 4.3039 2
25 28 31 34 1 231.762534 0.3747487 3
25 28 31 34 1 157.10966 0.4252726 4
28 31 34 37 1 309.465351 2.699641 1
28 31 34 37 1 266.90502 4.3039 2
28 31 34 37 1 231.762534 0.3747487 3
28 31 34 37 1 157.10966 0.4252726 4
31 34 37 40 1 309.465351 2.699641 1
31 34 37 40 1 266.90502 4.3039 2
31 34 37 40 1 231.762534 0.3747487 3
31 34 37 40 1 157.10966 0.4252726 4
34 37 40 43 1 309.465351 2.699641 1
34 37 40 43 1 266.90502 4.3039 2
34 37 40 43 1 231.762534 0.3747487 3
34 37 40 43 1 157.10966 0.4252726 4
37 40 43 46 1 309.465351 2.699641 1
37 40 43 46 1 266.90502 4.3039 2
37 40 43 46 1 231.762534 0.3747487 3
37 40 43 46 1 157.10966 0.4252726 4
40 43 46 49 1 309.465351 2.699641 1
40 43 46 49 1 266.90502 4.3039 2
40 43 46 49 1 231.762534 0.3747487 3
40 43 46 49 1 157.10966 0.4252726 4
43 46 49 52 1 309.465351 2.699641 1
43 46 49 52 1 266.90502 4.3039 2
43 46 49 52 1 231.762534 0.3747487 3
43 46 49 52 1 157.10966 0.4252726 4
46 49 52 55 1 309.465351 2.699641 1
46 49 52 55 1 266.90502 4.3039 2
46 49 52 55 1 231.762534 0.3747487 3
46 49 52 55 1 157.10966 0.4252726 4
49 52 55 58 1 309.465351 2.699641 1
49 52 55 58 1 266.90502 4.3039 2
49 52 55 58 1 231.762534 0.3747487 3
49 52 55 58 1 157.10966 0.4252726 4
52 55 58 61 1 309.465351 2.699641 1
52 55 58 61 1 266.90502 4.3039 2
52 55 58 61 1 231.762534 0.3747487 3
52 55 58 61 1 157.10966 0.4252726 4
55 58 61 64 1 309.465351 2.699641 1
55 58 61 64 1 266.90502 4.3039 2
55 58 61 64 1 231.762534 0.3747487 3
55 58 61 64 1 157.10966 0.4252726 4
58 61 64 67 1 309.465351 2.699641 1
58 61 64 67 1 266.90502 4.3039 2
58 61 64 67 1 231.762534 0.3747487 3
58 61 64 67 1 157.10966 0.4252726 4
61 64 67 70 1 309.465351 2.699641 1
61 64 67 70 1 266.90502 4.3039 2
61 64 67 70 1 231.762534 0.3747487 3
61 64 67 70 1 157.10966 0.4252726 4
64 67 70 73 1 309.465351 2.699641 1
64 67 70 73 1 266.90502 4.3039 2
64 67 70 73 1 231.762534 0.3747487 3
64 67 70 73 1 157.10966 0.4252726 4
67 70 73 76 1 309.465351 2.699641 1
67 70 73 76 1 266.90502 4.3039 2
67 70 73 76 1 231.762534 0.3747487 3
67 70 73 76 1 157.10966 0.4252726 4
70 73 76 79 1 309.465351 2.699641 1
70 73 76 79 1 266.90502 4.3039 2
70 73 76 79 1 231.762534 0.3747487 3
70 73 76 79 1 157.10966 0.4252726 4
73 76 79 82 1 301.722744 1.931615 1
73 76 79 82 1 257.19012 3.475415 2
73 76 79 82 1 168.83049 0.1030313 3
73 76 79 82 1 121.840776 0.3712287 4
;CaCa-1Ca+1Cb improper dihedrals to enforce L chirality [MiMB 1084:123]:
4 1 7 5 2 15.0 193
7 4 10 8 2 15.0 193
10 7 13 11 2 15.0 193
13 10 16 14 2 15.0 193
16 13 19 17 2 15.0 193
19 16 22 20 2 15.0 193
22 19 25 23 2 15.0 193
25 22 28 26 2 15.0 193
28 25 31 29 2 15.0 193
31 28 34 32 2 15.0 193
34 31 37 35 2 15.0 193
37 34 40 38 2 15.0 193
40 37 43 41 2 15.0 193
43 40 46 44 2 15.0 193
46 43 49 47 2 15.0 193
49 46 52 50 2 15.0 193
52 49 55 53 2 15.0 193
55 52 58 56 2 15.0 193
58 55 61 59 2 15.0 193
61 58 64 62 2 15.0 193
64 61 67 65 2 15.0 193
67 64 70 68 2 15.0 193
70 67 73 71 2 15.0 193
73 70 76 74 2 15.0 193
76 73 79 77 2 15.0 193
79 76 82 80 2 15.0 193

;Do not double count Calpha 1,4 interactions:
[ exclusions ] ;any additional exclusions
1 10
4 13
7 16
10 19
13 22
16 25
19 28
22 31
25 34
28 37
31 40
34 43
37 46
40 49
43 52
46 55
49 58
52 61
55 64
58 67
61 70
64 73
67 76
70 79
73 82

;Turn on backbone Calpha Cartesian restraints by removing semicolons:
[ position_restraints ]
;atom# type fx fy fz
;1 1 1000 1000 1000
;4 1 1000 1000 1000
;7 1 1000 1000 1000
;10 1 1000 1000 1000
;13 1 1000 1000 1000
;16 1 1000 1000 1000
;19 1 1000 1000 1000
;22 1 1000 1000 1000
;25 1 1000 1000 1000
;28 1 1000 1000 1000
;31 1 1000 1000 1000
;34 1 1000 1000 1000
;37 1 1000 1000 1000
;40 1 1000 1000 1000
;43 1 1000 1000 1000
;46 1 1000 1000 1000
;49 1 1000 1000 1000
;52 1 1000 1000 1000
;55 1 1000 1000 1000
;58 1 1000 1000 1000
;61 1 1000 1000 1000
;64 1 1000 1000 1000
;67 1 1000 1000 1000
;70 1 1000 1000 1000
;73 1 1000 1000 1000
;76 1 1000 1000 1000
;79 1 1000 1000 1000
;82 1 1000 1000 1000
