# Supplementary material for: Refining amino acid hydrophobicity for dynamics simulation of membrane proteins
Source: PeerJ. 2018 Jan 10;6:e4230. doi: 10.7717/peerj.4230 (PMC5767086; doi:10.7717/peerj.4230)
Supplement: Supplemental Information 1 — Version 2.4 of the CgProt force field is included as a tar.gz archive. The package includes parameter text files, Python scripts, and equilibrated bilayer coordinates needed for simulations with the free Gromacs software package. [file peerj-06-4230-s001.tgz › cgprot24/mb/prokpore.gro]

Pore in 912POPE:168PG:34CL bilayer after applying 140 mN/m with repulsive PH term/z-restraints
17186
    1CL     GL1    1   0.240  18.254  11.922  0.2691  0.4240  0.0406
    1CL     PH2    2   0.181  18.565  11.787 -0.0465 -0.1230 -0.2220
    1CL     GL3    3   0.170  18.569  11.426 -0.0305 -0.3902  0.2022
    1CL     E14    4   0.479  18.613  11.310  0.1474  0.0786 -0.1322
    1CL     E25    5   0.066  18.257  11.256 -0.1492 -0.0181 -0.1675
    1CL     S16    6   0.717  18.573  10.987  0.2819 -0.1989  0.3006
    1CL     S17    7  -0.073  18.205  10.866  0.3506 -0.0813  0.5795
    1CL     SD8    8   0.830  18.413  10.721  0.3931 -0.0156 -0.2844
    1CL     SD9    9  -0.342  18.195  10.637 -0.1335 -0.0130  0.1289
    1CL    SD10   10   0.754  18.232  10.481 -0.2321  0.0965 -0.0494
    1CL    SD11   11  -0.386  18.127  10.311  0.0027  0.4211 -0.3532
    1CL    SM12   12   0.549  18.125  10.225  0.2258  0.0088 -0.0324
    1CL    SM13   13  -0.342  18.121  10.005 -0.1011  0.0156 -0.0643
    1CL    SM14   14   0.473  18.055   9.904  0.5384  0.2935  0.3763
    1CL    SM15   15  -0.326  18.160   9.940 -0.0769  0.0576 -0.2098
    1CL     PH2   16   0.429  18.228  11.657 -0.1356 -0.2014  0.0101
    1CL     GL3   17   0.412  17.939  11.448 -0.2413 -0.2991  0.0679
    1CL     E14   18   0.690  17.778  11.387  0.3300 -0.0286  0.0351
    1CL     E25   19   0.256  17.885  11.123 -0.1989 -0.2110 -0.0666
    1CL     S16   20   0.750  17.646  11.014 -0.4745  0.0154  0.0589
    1CL     S17   21   0.295  17.671  10.801 -0.1732 -0.0866  0.0250
    1CL     SD8   22   0.872  17.343  10.807  0.0507 -0.0061 -0.0139
    1CL     SD9   23   0.389  17.524  10.515 -0.1749  0.0565  0.2029
    1CL    SD10   24   0.850  17.138  10.547 -0.0677  0.7544  0.1835
    1CL    SD11   25   0.448  17.433  10.181 -0.4066  0.0256  0.0072
    1CL    SM12   26   0.664  17.025  10.292 -0.0004  0.0605  0.2815
    1CL    SM13   27   0.363  17.256   9.915 -0.1810 -0.0610  0.2319
    1CL    SM14   28   0.596  16.819  10.035 -0.2094 -0.1322 -0.0422
    1CL    SM15   29   0.323  17.233   9.809  0.1089  0.0740  0.1085
    2CL     GL1   30   5.243  14.731  11.292  0.1106 -0.0772 -0.2865
    2CL     PH2   31   5.168  14.989  11.145 -0.0465 -0.1150 -0.2514
    2CL     GL3   32   5.098  15.282  11.184  0.1659  0.0980  0.0700
    2CL     E14   33   4.817  15.399  11.297 -0.0637  0.1179 -0.1240
    2CL     E25   34   5.305  15.545  11.058 -0.3517  0.1291  0.0763
    2CL     S16   35   4.780  15.647  10.907 -0.0618 -0.0317 -0.0189
    2CL     S17   36   5.392  15.416  10.692 -0.1865 -0.0008  0.0006
    2CL     SD8   37   4.969  15.846  10.709 -0.0378  0.1101 -0.1844
    2CL     SD9   38   5.684  15.290  10.547 -0.1461 -0.0978  0.2420
    2CL    SD10   39   5.276  15.903  10.633 -0.0732  0.2777  0.0029
    2CL    SD11   40   5.966  15.245  10.391  0.1835 -0.2293  0.0101
    2CL    SM12   41   5.544  15.841  10.453 -0.3410  0.2132  0.0591
    2CL    SM13   42   6.168  15.220  10.100 -0.2880  0.0332  0.2438
    2CL    SM14   43   5.720  15.638  10.245 -0.3342 -0.0044 -0.0250
    2CL    SM15   44   6.211  15.167   9.999  0.2506  0.4211  0.1051
    2CL     PH2   45   5.557  14.659  11.280  0.0500  0.0398  0.0816
    2CL     GL3   46   5.849  14.810  11.177 -0.3277 -0.0609  0.0751
    2CL     E14   47   5.982  14.985  11.410  0.1328  0.0611 -0.1225
    2CL     E25   48   6.059  14.537  11.011  0.0420 -0.2645  0.3302
    2CL     S16   49   6.055  15.329  11.220 -0.1328 -0.0385 -0.0298
    2CL     S17   50   5.709  14.353  10.958 -0.0778 -0.0507 -0.0402
    2CL     SD8   51   5.910  15.442  10.952  0.0748 -0.4147  0.0494
    2CL     SD9   52   5.459  14.412  10.733 -0.3624 -0.1470 -0.2159
    2CL    SD10   53   5.930  15.632  10.654  0.0546  0.1249 -0.2634
    2CL    SD11   54   5.306  14.447  10.455 -0.3590  0.0331  0.1549
    2CL    SM12   55   6.177  15.669  10.417  0.4585 -0.3620  0.1614
    2CL    SM13   56   5.269  14.736  10.227 -0.0023 -0.0980  0.2880
    2CL    SM14   57   6.267  15.684  10.079 -0.2289 -0.3548  0.1347
    2CL    SM15   58   5.225  14.769  10.150  0.0755  0.2686 -0.0095
    3CL     GL1   59   4.437   4.122  11.595 -0.4547 -0.2914 -0.1320
    3CL     PH2   60   4.092   4.048  11.512  0.2766 -0.2232 -0.0010
    3CL     GL3   61   3.961   4.316  11.314  0.2930  0.1396 -0.0004
    3CL     E14   62   3.626   4.349  11.262  0.0164 -0.3731 -0.1230
    3CL     E25   63   4.286   4.481  11.230 -0.0065 -0.1362  0.0963
    3CL     S16   64   3.461   4.244  10.895  0.1495  0.0126  0.0072
    3CL     S17   65   4.540   4.234  11.071  0.1301  0.0210  0.0092
    3CL     SD8   66   3.334   3.961  10.826  0.3067  0.0965 -0.0937
    3CL     SD9   67   4.648   4.184  10.725  0.0393 -0.3563  0.1665
    3CL    SD10   68   3.174   3.769  10.611  0.0584 -0.1873 -0.2037
    3CL    SD11   69   4.833   3.995  10.535  0.2434 -0.6054 -0.0229
    3CL    SM12   70   2.967   3.741  10.315 -0.1125 -0.1156 -0.3033
    3CL    SM13   71   4.833   3.910  10.226 -0.0847 -0.0820  0.0181
    3CL    SM14   72   2.905   3.938  10.031 -0.1259 -0.2159  0.2020
    3CL    SM15   73   4.748   3.913  10.167  0.3811 -0.2705  0.2087
    3CL     PH2   74   4.642   4.365  11.599 -0.0614 -0.0751  0.2178
    3CL     GL3   75   4.834   4.181  11.380 -0.1171 -0.0698 -0.2481
    3CL     E14   76   4.699   3.914  11.274  0.0076 -0.1347  0.1421
    3CL     E25   77   5.188   4.232  11.342 -0.0820 -0.0782 -0.0343
    3CL     S16   78   4.737   3.725  10.877 -0.0549  0.1942 -0.4028
    3CL     S17   79   5.275   4.335  10.960 -0.0725  0.1911 -0.3042
    3CL     SD8   80   4.584   3.501  10.624  0.1415 -0.0568 -0.2548
    3CL     SD9   81   5.130   4.381  10.692 -0.1263 -0.3597 -0.1936
    3CL    SD10   82   4.742   3.382  10.342 -0.2285  0.3780  0.0643
    3CL    SD11   83   4.952   4.481  10.439 -0.0370 -0.0187 -0.2491
    3CL    SM12   84   5.040   3.414  10.250  0.0610  0.3025 -0.2447
    3CL    SM13   85   4.868   4.389  10.171  0.1907 -0.4433 -0.3119
    3CL    SM14   86   5.310   3.228  10.211  0.0206 -0.2605 -0.2695
    3CL    SM15   87   4.855   4.381  10.062 -0.0900  0.0237 -0.0145
    4CL     GL1   88   6.850  10.897  11.447 -0.2375  0.0891  0.1852
    4CL     PH2   89   6.750  11.005  11.180 -0.0171  0.1043  0.0299
    4CL     GL3   90   6.447  11.173  11.148  0.0778  0.2380 -0.3489
    4CL     E14   91   6.322  11.347  10.893 -0.0004  0.3936 -0.0284
    4CL     E25   92   6.140  11.011  11.289  0.0797 -0.4020 -0.0546
    4CL     S16   93   6.012  11.225  10.620 -0.4036  0.3009  0.0307
    4CL     S17   94   5.857  10.765  11.128 -0.2274 -0.5124 -0.4845
    4CL     SD8   95   5.941  10.885  10.586  0.5478 -0.0815 -0.2880
    4CL     SD9   96   5.703  10.521  10.950  0.0404 -0.1066 -0.0168
    4CL    SD10   97   5.721  10.713  10.411  0.2613 -0.1587 -0.1713
    4CL    SD11   98   5.763  10.287  10.665  0.1923  0.2836 -0.1436
    4CL    SM12   99   5.580  10.620  10.093 -0.2701 -0.2278  0.3204
    4CL    SM13  100   5.566  10.200  10.384  0.0069  0.1707 -0.2560
    4CL    SM14  101   5.627  10.738   9.768 -0.1560 -0.0288 -0.2441
    4CL    SM15  102   5.473  10.230  10.329 -0.3628 -0.1834  0.4641
    4CL     PH2  103   6.598  10.691  11.436  0.0188 -0.0795 -0.1539
    4CL     GL3  104   6.369  10.693  11.157 -0.3056 -0.0276  0.2165
    4CL     E14  105   6.114  10.477  11.121  0.0721 -0.1157  0.1116
    4CL     E25  106   6.438  10.798  10.826 -0.0820 -0.0881  0.2525
    4CL     S16  107   6.096  10.085  10.923 -0.4234  0.0746  0.0826
    4CL     S17  108   6.455  11.089  10.595 -0.1678 -0.0015 -0.2790
    4CL     SD8  109   6.120  10.105  10.603 -0.5463  0.0444 -0.2329
    4CL     SD9  110   6.310  11.139  10.259 -0.0912  0.0978 -0.2724
    4CL    SD10  111   6.023  10.314  10.353 -0.0591  0.0448 -0.0805
    4CL    SD11  112   6.023  11.187  10.077  0.1179  0.0119  0.0895
    4CL    SM12  113   5.970  10.259  10.004  0.0046 -0.0278 -0.0441
    4CL    SM13  114   5.727  11.100  10.104  0.2350 -0.0516  0.3569
    4CL    SM14  115   5.941  10.358   9.688 -0.0214  0.4841 -0.0143
    4CL    SM15  116   5.630  11.159  10.100  0.3719  0.1447  0.0612
    5CL     GL1  117  17.393  13.622  11.815  0.0376  0.2530 -0.0374
    5CL     PH2  118  17.415  13.426  11.551 -0.0036 -0.0280 -0.1602
    5CL     GL3  119  17.680  13.231  11.483  0.2062 -0.6089 -0.1129
    5CL     E14  120  17.748  12.908  11.558 -0.2392  0.3059 -0.1814
    5CL     E25  121  17.736  13.416  11.161 -0.0433 -0.0345 -0.3225
    5CL     S16  122  17.754  12.651  11.275 -0.5970  0.1637 -0.3143
    5CL     S17  123  18.042  13.399  10.926 -0.0898 -0.3802 -0.2155
    5CL     SD8  124  17.563  12.446  11.080 -0.0414  0.1138 -0.3372
    5CL     SD9  125  18.199  13.510  10.664 -0.0696 -0.1780 -0.0082
    5CL    SD10  126  17.425  12.480  10.797  0.3595 -0.1129  0.1732
    5CL    SD11  127  18.260  13.595  10.336  0.0351  0.1182 -0.3180
    5CL    SM12  128  17.293  12.545  10.504  0.1600 -0.2139  0.0620
    5CL    SM13  129  18.403  13.353  10.127 -0.3998 -0.0469  0.2167
    5CL    SM14  130  17.290  12.658  10.181 -0.0418 -0.2847  0.1846
    5CL    SM15  131  18.391  13.300  10.052 -0.1799  0.1045 -0.1259
    5CL     PH2  132  17.097  13.534  11.906 -0.0317  0.1574 -0.1081
    5CL     GL3  133  16.947  13.305  11.692  0.3786  0.0846 -0.0835
    5CL     E14  134  17.116  13.064  11.552  0.0559 -0.0970  0.0509
    5CL     E25  135  16.849  13.439  11.370  0.0582 -0.0114 -0.1282
    5CL     S16  136  17.373  13.029  11.205 -0.0593  0.0421 -0.2655
    5CL     S17  137  17.114  13.364  11.082  0.0597 -0.1136 -0.1360
    5CL     SD8  138  17.609  12.983  10.986  0.3668  0.0656 -0.0416
    5CL     SD9  139  17.389  13.349  10.892  0.1009  0.1062  0.1228
    5CL    SD10  140  17.721  12.848  10.720 -0.1072 -0.4210 -0.2422
    5CL    SD11  141  17.631  13.343  10.682  0.1282  0.0501 -0.4238
    5CL    SM12  142  17.745  12.647  10.434  0.1781 -0.1553  0.0509
    5CL    SM13  143  17.735  13.461  10.359  0.0597 -0.2234 -0.3981
    5CL    SM14  144  17.783  12.433  10.157 -0.0507 -0.1292  0.4303
    5CL    SM15  145  17.716  13.465  10.270  0.0786  0.1781  0.3948
    6CL     GL1  146  10.686  15.055  11.627 -0.0854 -0.0385 -0.1801
    6CL     PH2  147  10.486  14.816  11.644 -0.1124 -0.0896 -0.0685
    6CL     GL3  148  10.252  14.961  11.405 -0.1994  0.3328  0.0801
    6CL     E14  149  10.093  14.810  11.163 -0.0161  0.1267  0.2476
    6CL     E25  150  10.333  15.307  11.253 -0.0457 -0.1358 -0.0383
    6CL     S16  151  10.135  14.991  10.806 -0.0093  0.2047 -0.0950
    6CL     S17  152  10.439  15.502  10.925 -0.1140  0.5228 -0.4156
    6CL     SD8  153   9.996  14.923  10.489  0.1203  0.0504  0.2983
    6CL     SD9  154  10.486  15.810  10.777 -0.2076 -0.2542 -0.0515
    6CL    SD10  155  10.061  14.692  10.204  0.1437 -0.0401  0.4469
    6CL    SD11  156  10.613  15.913  10.455  0.3537  0.1961  0.0343
    6CL    SM12  157  10.170  14.382  10.147  0.3002  0.3864  0.0671
    6CL    SM13  158  10.769  16.045  10.196  0.0351 -0.1305 -0.0601
    6CL    SM14  159  10.175  14.121   9.920 -0.2425  0.0090 -0.0969
    6CL    SM15  160  10.806  16.094  10.129  0.3038  0.2510  0.0938
    6CL     PH2  161  10.911  15.012  11.395 -0.1663  0.1984 -0.0687
    6CL     GL3  162  10.803  15.250  11.152  0.1164  0.3025 -0.0313
    6CL     E14  163  10.778  15.589  11.221  0.2129  0.0814  0.0610
    6CL     E25  164  10.861  15.262  10.822 -0.1139 -0.2010 -0.1814
    6CL     S16  165  10.892  15.934  11.136  0.1423  0.0933  0.3315
    6CL     S17  166  10.851  15.057  10.480  0.0888 -0.1640  0.1657
    6CL     SD8  167  10.926  16.077  10.838  0.3281  0.1333 -0.1410
    6CL     SD9  168  11.128  14.949  10.347 -0.0866 -0.3901  0.1707
    6CL    SD10  169  11.076  16.244  10.574  0.2728  0.0978 -0.1287
    6CL    SD11  170  11.335  15.178  10.196  0.0729  0.0523 -0.1261
    6CL    SM12  171  11.197  16.194  10.283  0.0404  0.1030 -0.1444
    6CL    SM13  172  11.513  15.168   9.924  0.2057  0.1070  0.0210
    6CL    SM14  173  11.295  16.204   9.944  0.2584  0.1877 -0.3416
    6CL    SM15  174  11.472  15.101   9.815 -0.0960 -0.1249 -0.2314
    7CL     GL1  175  18.875   9.225  11.508  0.0559 -0.0716 -0.4620
    7CL     PH2  176  18.973   9.506  11.616 -0.0088 -0.0990  0.0544
    7CL     GL3  177  18.859   9.739  11.385  0.4322  0.0073  0.1053
    7CL     E14  178  18.535   9.735  11.306 -0.5951 -0.0381 -0.0273
    7CL     E25  179  19.016  10.051  11.379 -0.0046  0.0926 -0.0828
    7CL     S16  180  18.384   9.604  10.952 -0.1112  0.0966  0.0380
    7CL     S17  181  19.221  10.132  11.076 -0.3233 -0.1282  0.0572
    7CL     SD8  182  18.365   9.535  10.624  0.0742 -0.3349  0.2501
    7CL     SD9  183  19.377  10.059  10.754  0.1549 -0.0287 -0.4990
    7CL    SD10  184  18.499   9.450  10.328 -0.0614  0.4418 -0.1194
    7CL    SD11  185  19.398  10.244  10.490 -0.4082 -0.3631 -0.1295
    7CL    SM12  186  18.804   9.450  10.158  0.0568 -0.2638 -0.1451
    7CL    SM13  187  19.300  10.290  10.177  0.0065 -0.1237  0.2018
    7CL    SM14  188  19.094   9.267  10.036  0.1032 -0.0266 -0.0555
    7CL    SM15  189  19.274  10.341  10.103 -0.4503  0.5358  0.3710
    7CL     PH2  190  19.030   9.233  11.230 -0.0393  0.1694  0.2735
    7CL     GL3  191  18.731   9.361  11.115  0.1753  0.6413 -0.0591
    7CL     E14  192  18.432   9.198  11.130  0.0694 -0.1156  0.0650
    7CL     E25  193  18.755   9.456  10.770 -0.1549 -0.1540 -0.1810
    7CL     S16  194  18.227   8.988  10.873  0.1656  0.0350  0.0257
    7CL     S17  195  18.826   9.855  10.761  0.1801 -0.0159  0.0069
    7CL     SD8  196  18.084   8.712  10.694  0.0525  0.4445  0.0605
    7CL     SD9  197  18.936  10.179  10.617 -0.1734  0.0558  0.4417
    7CL    SD10  198  17.858   8.534  10.531  0.2506 -0.2291  0.2205
    7CL    SD11  199  18.921  10.479  10.493  0.2590 -0.2544 -0.1177
    7CL    SM12  200  17.611   8.595  10.305 -0.1562 -0.1566  0.0242
    7CL    SM13  201  18.947  10.790  10.384  0.0967 -0.0152  0.3925
    7CL    SM14  202  17.400   8.560   9.995 -0.1577  0.3302  0.1461
    7CL    SM15  203  18.981  10.849  10.348  0.1621  0.0302  0.0414
    8CL     GL1  204   6.533   9.055  11.506 -0.0685 -0.0207 -0.0168
    8CL     PH2  205   6.217   9.130  11.609  0.0568  0.1202 -0.1621
    8CL     GL3  206   6.011   8.866  11.482 -0.5165  0.0125  0.0689
    8CL     E14  207   5.704   8.818  11.573  0.1286 -0.2648  0.2092
    8CL     E25  208   6.148   8.816  11.136  0.1419  0.0537 -0.1747
    8CL     S16  209   5.523   8.877  11.199 -0.3563 -0.0046  0.4307
    8CL     S17  210   5.992   8.855  10.770 -0.6088  0.0401 -0.2798
    8CL     SD8  211   5.451   8.678  10.922 -0.0725 -0.1108  0.0866
    8CL     SD9  212   5.779   8.994  10.561 -0.0252 -0.2035  0.3220
    8CL    SD10  213   5.339   8.553  10.662 -0.1995 -0.1659  0.0950
    8CL    SD11  214   5.541   9.156  10.370  0.1499 -0.1717 -0.0067
    8CL    SM12  215   5.249   8.507  10.327  0.4425  0.0308 -0.3830
    8CL    SM13  216   5.301   9.091  10.166  0.0687  0.0122 -0.0708
    8CL    SM14  217   5.343   8.593  10.025 -0.2419  0.1171 -0.1801
    8CL    SM15  218   5.212   9.064  10.136  0.2495 -0.1385 -0.3023
    8CL     PH2  219   6.629   8.763  11.409  0.0461  0.0257  0.1020
    8CL     GL3  220   6.412   8.494  11.397  0.2975  0.6950  0.0431
    8CL     E14  221   6.112   8.413  11.532  0.0462  0.1173 -0.2651
    8CL     E25  222   6.447   8.375  11.045  0.0210 -0.0360 -0.0700
    8CL     S16  223   5.805   8.483  11.242  0.1080  0.3091  0.4272
    8CL     S17  224   6.306   8.006  10.832 -0.0771 -0.0525  0.0036
    8CL     SD8  225   5.867   8.502  10.942  0.3452 -0.1181 -0.1301
    8CL     SD9  226   5.991   7.968  10.636  0.1427  0.4295 -0.0704
    8CL    SD10  227   5.898   8.452  10.606 -0.0347  0.3582 -0.0593
    8CL    SD11  228   5.723   7.814  10.524 -0.2472  0.0515  0.3973
    8CL    SM12  229   5.846   8.329  10.316  0.1453 -0.1055 -0.1648
    8CL    SM13  230   5.652   7.732  10.198 -0.1602  0.2191  0.0458
    8CL    SM14  231   5.942   8.132  10.054 -0.1877  0.1743 -0.3130
    8CL    SM15  232   5.663   7.675  10.088  0.0271 -0.0596 -0.2453
    9CL     GL1  233   2.649   2.637  11.646  0.5222  0.0946 -0.0853
    9CL     PH2  234   2.325   2.509  11.606 -0.0824  0.0866 -0.0895
    9CL     GL3  235   2.087   2.681  11.384 -0.3311  0.1087 -0.1476
    9CL     E14  236   2.251   2.907  11.203  0.0191  0.0458 -0.2453
    9CL     E25  237   1.901   2.486  11.173  0.0797 -0.1554  0.2224
    9CL     S16  238   2.381   3.236  11.193 -0.0290  0.1610 -0.0259
    9CL     S17  239   1.945   2.490  10.769  0.1188 -0.2678 -0.6046
    9CL     SD8  240   2.534   3.434  10.960 -0.1591 -0.1396  0.1406
    9CL     SD9  241   1.911   2.370  10.467  0.0677  0.5564 -0.2012
    9CL    SD10  242   2.554   3.502  10.644  0.1209 -0.2277  0.1074
    9CL    SD11  243   1.724   2.316  10.245  0.2066 -0.3935  0.2119
    9CL    SM12  244   2.494   3.494  10.296 -0.1602 -0.2304 -0.0410
    9CL    SM13  245   1.615   2.043  10.032  0.2329 -0.0364  0.2104
    9CL    SM14  246   2.254   3.597  10.054  0.1995  0.0481  0.0475
    9CL    SM15  247   1.635   1.954   9.969  0.2468 -0.0677  0.1593
    9CL     PH2  248   2.809   2.515  11.377 -0.0824 -0.1907 -0.0689
    9CL     GL3  249   2.675   2.764  11.164  0.0786  0.0721 -0.0271
    9CL     E14  250   2.559   2.677  10.867  0.0233 -0.0656 -0.1371
    9CL     E25  251   2.799   3.092  11.027  0.1678  0.2544  0.0780
    9CL     S16  252   2.631   2.811  10.507 -0.5344 -0.0069 -0.2832
    9CL     S17  253   3.010   3.134  10.677  0.4501  0.0301  0.1022
    9CL     SD8  254   2.775   2.658  10.250  0.0256 -0.3544 -0.1900
    9CL     SD9  255   2.877   3.145  10.381 -0.5661 -0.2529  0.1186
    9CL    SD10  256   3.012   2.723  10.051 -0.0530 -0.0603 -0.1881
    9CL    SD11  257   2.893   3.333  10.119 -0.1263  0.2483 -0.2125
    9CL    SM12  258   3.317   2.846   9.934 -0.2033  0.0671 -0.0998
    9CL    SM13  259   3.191   3.308   9.986 -0.2319 -0.0153  0.1923
    9CL    SM14  260   3.607   2.949   9.874  0.0095  0.2209  0.5861
    9CL    SM15  261   3.268   3.241   9.993  0.3593  0.0282  0.2005
   10CL     GL1  262  15.471  18.471  11.821 -0.2087 -0.0746  0.2733
   10CL     PH2  263  15.511  18.137  11.824 -0.0093  0.0273  0.1381
   10CL     GL3  264  15.551  18.217  11.493  0.2861  0.0381  0.3269
   10CL     E14  265  15.337  18.102  11.253  0.0208  0.1848  0.2283
   10CL     E25  266  15.888  18.115  11.338  0.2281 -0.1249 -0.0898
   10CL     S16  267  15.344  18.095  10.824 -0.2655 -0.0017  0.0504
   10CL     S17  268  16.100  18.278  10.995 -0.2460 -0.0130  0.2804
   10CL     SD8  269  15.446  18.162  10.543  0.2747  0.3492  0.3056
   10CL     SD9  270  16.350  18.428  10.852  0.3584  0.1974 -0.1190
   10CL    SD10  271  15.390  18.280  10.232  0.0166  0.1471 -0.4982
   10CL    SD11  272  16.535  18.410  10.580  0.3506 -0.5304  0.2348
   10CL    SM12  273  15.101  18.444  10.123  0.1568 -0.1734 -0.4196
   10CL    SM13  274  16.570  18.259  10.258  0.3071  0.0616  0.1184
   10CL    SM14  275  14.789  18.523   9.959  0.2037 -0.1633  0.0851
   10CL    SM15  276  16.631  18.237  10.167  0.4118  0.3084  0.3395
   10CL     PH2  277  15.789  18.493  11.684 -0.0370 -0.1024  0.0898
   10CL     GL3  278  15.977  18.773  11.570 -0.0982 -0.3086  0.1163
   10CL     E14  279  16.295  18.861  11.535 -0.2092  0.1722  0.2277
   10CL     E25  280  15.772  18.962  11.322 -0.1299  0.2298  0.0959
   10CL     S16  281  16.533  18.870  11.189 -0.3067 -0.0092 -0.1730
   10CL     S17  282  15.442  19.159  11.169 -0.2874 -0.0721 -0.2676
   10CL     SD8  283  16.489  18.919  10.867 -0.2033 -0.0097  0.2586
   10CL     SD9  284  15.479  19.203  10.819  0.3630  0.2419 -0.1970
   10CL    SD10  285  16.541  18.917  10.521  0.4959  0.0240  0.2123
   10CL    SD11  286  15.283  19.304  10.549 -0.1558 -0.5180 -0.3475
   10CL    SM12  287  16.478  18.725  10.217 -0.2289  0.1801 -0.2367
   10CL    SM13  288  15.300  19.485  10.313  0.1358  0.1587  0.0229
   10CL    SM14  289  16.446  18.666   9.869 -0.2333  0.1377  0.2529
   10CL    SM15  290  15.339  19.474  10.209  0.1942 -0.4206  0.0210
   11CL     GL1  291  20.107   6.756  11.924 -0.1068  0.2232 -0.0620
   11CL     PH2  292  19.805   6.758  11.864 -0.0153 -0.2155  0.0071
   11CL     GL3  293  19.803   7.036  11.658  0.2142 -0.0076 -0.3084
   11CL     E14  294  19.629   7.126  11.378 -0.0435  0.1021 -0.0782
   11CL     E25  295  20.034   7.271  11.655  0.0626 -0.2626  0.1812
   11CL     S16  296  19.529   7.182  10.989  0.0988  0.0269  0.3651
   11CL     S17  297  20.373   7.132  11.445 -0.2106  0.0278  0.0057
   11CL     SD8  298  19.565   7.081  10.635 -0.0278  0.4677 -0.3084
   11CL     SD9  299  20.381   7.175  11.117 -0.2728  0.0427  0.0933
   11CL    SD10  300  19.405   7.184  10.355  0.1026 -0.0070  0.1024
   11CL    SD11  301  20.373   7.394  10.835 -0.2245 -0.0417 -0.0736
   11CL    SM12  302  19.178   7.377  10.199  0.2621  0.0474 -0.1387
   11CL    SM13  303  20.438   7.535  10.544 -0.3082 -0.2211 -0.0551
   11CL    SM14  304  18.986   7.496   9.946  0.2050 -0.1559 -0.1719
   11CL    SM15  305  20.499   7.552  10.465  0.3166  0.2414  0.2647
   11CL     PH2  306  20.269   6.507  11.748  0.1551  0.0122 -0.0252
   11CL     GL3  307  19.938   6.430  11.624  0.0040 -0.1850 -0.1564
   11CL     E14  308  19.824   6.220  11.407  0.1215 -0.3525 -0.3460
   11CL     E25  309  20.004   6.616  11.270  0.1326 -0.0519  0.0736
   11CL     S16  310  19.724   6.201  10.995 -0.1186  0.0591  0.5859
   11CL     S17  311  19.837   6.911  11.025  0.1900  0.0759 -0.0910
   11CL     SD8  312  19.508   6.096  10.729 -0.1278 -0.0824 -0.0256
   11CL     SD9  313  20.042   6.993  10.732  0.2893 -0.0912 -0.0362
   11CL    SD10  314  19.492   5.943  10.450 -0.0614 -0.0149  0.3492
   11CL    SD11  315  20.109   7.074  10.407 -0.0078 -0.2852  0.1589
   11CL    SM12  316  19.610   5.634  10.307  0.5363  0.1652  0.4641
   11CL    SM13  317  19.892   7.073  10.120 -0.2522 -0.0533 -0.1114
   11CL    SM14  318  19.681   5.405  10.057  0.5369 -0.3220  0.3309
   11CL    SM15  319  19.860   7.091  10.016  0.1438  0.0921 -0.1194
   12CL     GL1  320   0.151   4.185  11.779 -0.3435  0.0359 -0.0332
   12CL     PH2  321  -0.041   3.931  11.643 -0.1169  0.1358 -0.0853
   12CL     GL3  322  -0.149   4.142  11.393 -0.1036  0.0191 -0.1249
   12CL     E14  323  -0.391   4.057  11.189  0.0301 -0.0622  0.0969
   12CL     E25  324   0.125   4.157  11.136 -0.0944  0.0675 -0.2090
   12CL     S16  325  -0.681   4.086  10.927 -0.1822  0.0835 -0.1087
   12CL     S17  326   0.323   4.367  10.869  0.2743 -0.0305 -0.0679
   12CL     SD8  327  -0.722   4.096  10.578 -0.1877  0.3529  0.0082
   12CL     SD9  328   0.416   4.641  10.723 -0.1375  0.0923 -0.2977
   12CL    SD10  329  -0.667   4.181  10.295  0.1123 -0.1972  0.1602
   12CL    SD11  330   0.419   4.826  10.422  0.1644  0.0652 -0.1434
   12CL    SM12  331  -0.375   4.263  10.185  0.1909  0.4902 -0.0408
   12CL    SM13  332   0.567   4.996  10.145 -0.0196 -0.4852  0.1074
   12CL    SM14  333  -0.084   4.437  10.091 -0.2121  0.0748 -0.6014
   12CL    SM15  334   0.593   5.078  10.076  0.2007  0.1801 -0.0034
   12CL     PH2  335   0.276   4.330  11.498 -0.0946 -0.1450 -0.3740
   12CL     GL3  336   0.097   4.549  11.260 -0.2361 -0.1316  0.2146
   12CL     E14  337  -0.209   4.460  11.159  0.0305 -0.1713  0.1637
   12CL     E25  338   0.291   4.822  11.120 -0.2947  0.0084 -0.1133
   12CL     S16  339  -0.193   4.410  10.722 -0.4343  0.4787  0.1461
   12CL     S17  340   0.288   5.090  10.844 -0.1852 -0.0595 -0.0469
   12CL     SD8  341  -0.108   4.170  10.548  0.1431  0.0248 -0.5133
   12CL     SD9  342   0.429   5.318  10.649 -0.1129  0.3548 -0.1883
   12CL    SD10  343   0.094   4.048  10.300 -0.0589 -0.0214  0.0130
   12CL    SD11  344   0.407   5.454  10.332  0.2840  0.2869  0.0338
   12CL    SM12  345   0.345   3.961  10.141 -0.0896  0.3933 -0.1911
   12CL    SM13  346   0.319   5.548  10.012  0.1041 -0.0412  0.0111
   12CL    SM14  347   0.495   3.749   9.926 -0.0011  0.4658  0.1944
   12CL    SM15  348   0.261   5.557   9.906 -0.1539 -0.4993 -0.0839
   13CL     GL1  349   4.804  18.236  11.304 -0.0084  0.1631 -0.1711
   13CL     PH2  350   4.847  18.411  11.034  0.0565 -0.3162 -0.1974
   13CL     GL3  351   4.937  18.738  11.095 -0.0374 -0.2697 -0.2522
   13CL     E14  352   5.247  18.745  11.033 -0.0690  0.0465  0.2766
   13CL     E25  353   4.729  19.061  11.017  0.2892 -0.0801 -0.1976
   13CL     S16  354   5.454  18.632  10.731  0.0484 -0.2485 -0.0137
   13CL     S17  355   4.567  19.052  10.636  0.0347 -0.3494 -0.1064
   13CL     SD8  356   5.420  18.388  10.508  0.1202 -0.1635 -0.1020
   13CL     SD9  357   4.513  19.029  10.305 -0.0191 -0.1589 -0.0254
   13CL    SD10  358   5.398  18.253  10.203  0.1923  0.0532 -0.0099
   13CL    SD11  359   4.353  18.879  10.049 -0.0015  0.2855 -0.2733
   13CL    SM12  360   5.274  18.334   9.904 -0.1148 -0.1623  0.1457
   13CL    SM13  361   4.049  18.796   9.935  0.0641 -0.1671  0.3258
   13CL    SM14  362   5.190  18.213   9.596  0.0214  0.0963 -0.0513
   13CL    SM15  363   3.967  18.781  10.006  0.3284  0.1217  0.2506
   13CL     PH2  364   4.505  18.104  11.200  0.1522  0.2234 -0.2024
   13CL     GL3  365   4.186  18.280  11.249 -0.3712 -0.0397  0.2092
   13CL     E14  366   3.990  18.534  11.159  0.1133 -0.0101 -0.1158
   13CL     E25  367   4.191  18.241  10.885 -0.1587 -0.0801  0.1131
   13CL     S16  368   3.993  18.760  10.806  0.0877  0.1133  0.1558
   13CL     S17  369   4.115  18.395  10.548  0.3414 -0.0002  0.4484
   13CL     SD8  370   4.100  18.914  10.538  0.0393  0.0269 -0.0601
   13CL     SD9  371   3.845  18.384  10.332  0.0614 -0.1415  0.1455
   13CL    SD10  372   3.928  19.138  10.366 -0.2857  0.0578 -0.3082
   13CL    SD11  373   3.556  18.350  10.100  0.0778 -0.0006 -0.5930
   13CL    SM12  374   3.596  19.262  10.352  0.3742  0.1686  0.0425
   13CL    SM13  375   3.492  18.355   9.792  0.0294 -0.0141  0.1116
   13CL    SM14  376   3.298  19.358  10.190 -0.0256  0.2625 -0.2230
   13CL    SM15  377   3.507  18.400   9.689  0.4745 -0.4208 -0.1648
   14CL     GL1  378  11.859   1.102  11.923 -0.5278  0.4057 -0.3132
   14CL     PH2  379  11.780   0.845  11.732 -0.1554 -0.1503  0.0214
   14CL     GL3  380  11.670   0.898  11.429 -0.5761  0.1202 -0.2651
   14CL     E14  381  11.338   0.864  11.410 -0.0197 -0.0984 -0.0439
   14CL     E25  382  11.892   1.144  11.219  0.1350  0.1066 -0.0051
   14CL     S16  383  11.178   0.903  11.025 -0.5636  0.1877  0.2438
   14CL     S17  384  11.947   1.421  10.920 -0.0252  0.2247 -0.2760
   14CL     SD8  385  11.227   0.858  10.727 -0.3072 -0.5548  0.0978
   14CL     SD9  386  11.853   1.642  10.675  0.0872  0.1471 -0.1701
   14CL    SD10  387  11.077   0.834  10.437 -0.1694 -0.0242 -0.0023
   14CL    SD11  388  11.757   1.701  10.357 -0.5057  0.2129  0.0418
   14CL    SM12  389  11.128   0.720  10.130 -0.1174 -0.1226 -0.2605
   14CL    SM13  390  11.786   1.585  10.028 -0.2731 -0.1410 -0.0254
   14CL    SM14  391  10.912   0.508   9.953 -0.1216  0.1366  0.1135
   14CL    SM15  392  11.844   1.600   9.961 -0.1650  0.0454 -0.2712
   14CL     PH2  393  11.998   1.259  11.688 -0.1283 -0.2411  0.0820
   14CL     GL3  394  11.854   1.477  11.480 -0.0254  0.0896  0.0288
   14CL     E14  395  11.530   1.515  11.478  0.3057 -0.3704 -0.1255
   14CL     E25  396  12.002   1.809  11.535  0.2602  0.0002 -0.1434
   14CL     S16  397  11.474   1.440  11.134  0.1950  0.3372  0.3078
   14CL     S17  398  12.093   1.949  11.155 -0.1512  0.0004 -0.3555
   14CL     SD8  399  11.569   1.258  10.925  0.0856  0.0275  0.1650
   14CL     SD9  400  12.041   2.063  10.851 -0.2078 -0.0395 -0.1472
   14CL    SD10  401  11.694   1.149  10.613  0.1114  0.2211 -0.1244
   14CL    SD11  402  12.127   2.221  10.584 -0.3880  0.3431  0.0465
   14CL    SM12  403  11.777   1.209  10.295  0.2261 -0.1894  0.0301
   14CL    SM13  404  12.105   2.417  10.350  0.2214  0.0120 -0.1822
   14CL    SM14  405  11.660   1.181   9.986 -0.0465  0.1467  0.1614
   14CL    SM15  406  12.088   2.512  10.320 -0.1451 -0.4196 -0.0772
   15CL     GL1  407  20.083  15.129  11.668 -0.3002  0.0313 -0.0589
   15CL     PH2  408  20.393  15.258  11.740 -0.1669  0.2434 -0.0629
   15CL     GL3  409  20.629  15.181  11.502  0.0599  0.1307  0.8375
   15CL     E14  410  20.972  15.095  11.476  0.1970 -0.1144  0.3811
   15CL     E25  411  20.467  14.995  11.187 -0.0813  0.1143 -0.1638
   15CL     S16  412  21.159  15.148  11.111  0.2043  0.2775  0.3197
   15CL     S17  413  20.693  14.933  10.813 -0.1055 -0.0052 -0.0397
   15CL     SD8  414  21.463  15.250  11.026  0.3424  0.7383 -0.2871
   15CL     SD9  415  20.956  15.037  10.596  0.4658  0.0837 -0.0202
   15CL    SD10  416  21.468  15.213  10.681 -0.3866 -0.0868  0.2008
   15CL    SD11  417  20.875  15.041  10.285  0.0229  0.0490  0.0223
   15CL    SM12  418  21.386  15.254  10.371 -0.1175 -0.0769  0.0883
   15CL    SM13  419  21.031  14.961  10.025 -0.0120 -0.0331  0.0511
   15CL    SM14  420  21.276  15.410  10.110  0.5661 -0.4320  0.0616
   15CL    SM15  421  21.045  14.996   9.916 -0.0082  0.3398  0.3477
   15CL     PH2  422  20.160  14.803  11.716  0.2258 -0.2024 -0.0490
   15CL     GL3  423  20.121  14.562  11.440  0.0767  0.1053 -0.1509
   15CL     E14  424  19.796  14.586  11.365  0.1688 -0.2747 -0.0076
   15CL     E25  425  20.272  14.594  11.134  0.0189 -0.2279 -0.2438
   15CL     S16  426  19.595  14.687  10.995  0.2525  0.0743 -0.3311
   15CL     S17  427  20.045  14.935  11.004  0.3977 -0.0156  0.0126
   15CL     SD8  428  19.545  14.760  10.639 -0.3529 -0.3945  0.1728
   15CL     SD9  429  20.037  15.089  10.706 -0.0303  0.0412  0.1696
   15CL    SD10  430  19.454  15.021  10.439 -0.0372  0.2745  0.1350
   15CL    SD11  431  19.894  15.051  10.400 -0.0317  0.2508  0.0368
   15CL    SM12  432  19.571  15.229  10.192  0.0856 -0.0254  0.2752
   15CL    SM13  433  19.900  14.966  10.061 -0.1465 -0.1055  0.0776
   15CL    SM14  434  19.679  15.453  10.005 -0.2090  0.1530  0.0486
   15CL    SM15  435  19.941  14.928  10.006 -0.1011  0.2916  0.0027
   16CL     GL1  436   5.998  17.135  11.303 -0.0412  0.0517 -0.2085
   16CL     PH2  437   6.135  16.869  11.221 -0.0919 -0.1204 -0.2697
   16CL     GL3  438   6.119  16.600  11.441 -0.1808 -0.3670 -0.3160
   16CL     E14  439   5.904  16.647  11.671  0.0210 -0.1118 -0.1017
   16CL     E25  440   6.415  16.390  11.385  0.0504 -0.0246  0.1476
   16CL     S16  441   5.551  16.673  11.507 -0.2064 -0.0080  0.1665
   16CL     S17  442   6.446  16.379  10.994 -0.3044 -0.0669 -0.3166
   16CL     SD8  443   5.414  16.863  11.258  0.1144 -0.0097 -0.0063
   16CL     SD9  444   6.527  16.447  10.670  0.3046 -0.0347  0.0671
   16CL    SD10  445   5.267  16.961  10.974  0.5112  0.1623  0.5041
   16CL    SD11  446   6.521  16.444  10.322  0.0019  0.1352 -0.4610
   16CL    SM12  447   5.132  16.917  10.696 -0.2560  0.0099  0.1190
   16CL    SM13  448   6.691  16.450  10.027 -0.2043 -0.0193 -0.1226
   16CL    SM14  449   4.837  16.985  10.563  0.3979 -0.1150  0.3328
   16CL    SM15  450   6.751  16.494   9.970 -0.1690  0.1925 -0.0252
   16CL     PH2  451   6.137  17.301  11.527 -0.0137  0.0072 -0.0505
   16CL     GL3  452   6.276  17.470  11.265 -0.0160 -0.0435  0.2127
   16CL     E14  453   6.164  17.791  11.243 -0.0671  0.0710  0.0093
   16CL     E25  454   6.182  17.285  10.957  0.2201  0.1568 -0.0406
   16CL     S16  455   6.167  17.813  10.847 -0.4417  0.2209 -0.5733
   16CL     S17  456   6.423  16.983  10.824  0.0359 -0.1730  0.1850
   16CL     SD8  457   5.993  17.951  10.597 -0.1625  0.4072  0.2827
   16CL     SD9  458   6.686  16.956  10.601 -0.3339 -0.0265  0.1999
   16CL    SD10  459   6.003  17.989  10.275  0.1465 -0.3099  0.0025
   16CL    SD11  460   6.722  17.106  10.300 -0.3394 -0.0914  0.1804
   16CL    SM12  461   6.179  17.905  10.018  0.3094 -0.4234  0.4051
   16CL    SM13  462   6.875  17.146  10.024 -0.2385 -0.1007  0.2884
   16CL    SM14  463   6.257  17.759   9.732  0.3223 -0.1730  0.5135
   16CL    SM15  464   6.963  17.164  10.011  0.2575  0.1999  0.2090
   17CL     GL1  465   9.460  17.317  11.818 -0.1443 -0.2722  0.0156
   17CL     PH2  466   9.170  17.378  11.748  0.1594 -0.1951 -0.1255
   17CL     GL3  467   9.043  17.708  11.681 -0.2853  0.1312  0.1740
   17CL     E14  468   8.735  17.706  11.550 -0.2926 -0.1801 -0.0120
   17CL     E25  469   9.219  17.954  11.499  0.2888 -0.1682  0.1875
   17CL     S16  470   8.813  17.546  11.174  0.0328 -0.4696  0.1051
   17CL     S17  471   9.056  18.018  11.145 -0.2850  0.1219  0.0338
   17CL     SD8  472   8.876  17.521  10.806  0.0277 -0.0759  0.0053
   17CL     SD9  473   8.816  18.023  10.905 -0.0399  0.0467 -0.2621
   17CL    SD10  474   8.976  17.650  10.511 -0.2516 -0.3164 -0.2996
   17CL    SD11  475   8.669  18.105  10.601 -0.3286  0.1581  0.1192
   17CL    SM12  476   9.100  17.889  10.300 -0.0407 -0.0153  0.2560
   17CL    SM13  477   8.613  18.139  10.284  0.1278 -0.0704 -0.0443
   17CL    SM14  478   9.131  17.941   9.954 -0.7092  0.0723  0.0227
   17CL    SM15  479   8.648  18.159  10.211 -0.0148 -0.2438 -0.0942
   17CL     PH2  480   9.542  17.634  11.807 -0.0091 -0.0984 -0.1345
   17CL     GL3  481   9.696  17.740  11.522  0.2693 -0.2495  0.1144
   17CL     E14  482   9.644  18.031  11.399  0.0305  0.2102 -0.1841
   17CL     E25  483   9.475  17.516  11.328  0.0452  0.0975 -0.1375
   17CL     S16  484   9.696  18.062  11.032 -0.3451  0.0998  0.0816
   17CL     S17  485   9.320  17.656  11.020  0.1491 -0.0444  0.2800
   17CL     SD8  486   9.905  18.167  10.771  0.0994  0.1095  0.1495
   17CL     SD9  487   9.388  17.934  10.786 -0.0279  0.0916 -0.3551
   17CL    SD10  488  10.077  18.143  10.453  0.0624 -0.0113 -0.2777
   17CL    SD11  489   9.465  18.167  10.586 -0.2316  0.2737  0.1455
   17CL    SM12  490  10.137  17.910  10.247  0.0273  0.0166  0.1562
   17CL    SM13  491   9.490  18.308  10.310  0.2586 -0.1289  0.1348
   17CL    SM14  492  10.121  17.827   9.929 -0.4560 -0.0444  0.1635
   17CL    SM15  493   9.494  18.330  10.191  0.3634  0.2670  0.1013
   18POPE   HH1  494  19.163  19.368  11.633 -0.1684  0.1801  0.5482
   18POPE   PH2  495  19.182  19.524  11.361 -0.1188 -0.0961 -0.1652
   18POPE   GL3  496  19.276  19.835  11.418  0.2850 -0.0381 -0.0975
   18POPE   E14  497  19.185  20.122  11.555 -0.3168 -0.0092 -0.0692
   18POPE   E25  498  19.478  19.900  11.166  0.0191 -0.0853 -0.0086
   18POPE   S16  499  19.403  20.373  11.338 -0.0814  0.3714 -0.0368
   18POPE   S17  500  19.206  20.032  10.839 -0.0298 -0.0530 -0.3853
   18POPE   SD8  501  19.572  20.480  11.084 -0.2445 -0.2510 -0.1713
   18POPE   SD9  502  19.136  20.065  10.472  0.0690 -0.2600  0.0853
   18POPE  SD10  503  19.655  20.382  10.767  0.1841 -0.0603  0.0120
   18POPE  SD11  504  19.255  20.197  10.196 -0.0029  0.1478 -0.4259
   18POPE  SM12  505  19.661  20.140  10.544 -0.0790 -0.1396  0.0219
   18POPE  SM13  506  19.191  20.277   9.875  0.1680  0.0563 -0.1530
   18POPE  SM14  507  19.570  19.864  10.449  0.0607 -0.1503  0.1247
   18POPE  SM15  508  19.131  20.300   9.801 -0.0706  0.0874  0.0935
   19POPE   HH1  509  19.805  18.615  11.578 -0.3359  0.3872 -0.4826
   19POPE   PH2  510  19.602  18.833  11.712 -0.0624 -0.3460  0.0010
   19POPE   GL3  511  19.291  18.824  11.552 -0.1545 -0.6264  0.3441
   19POPE   E14  512  19.014  18.650  11.531 -0.2729  0.0488  0.0406
   19POPE   E25  513  19.180  19.059  11.280  0.2192 -0.1053 -0.0139
   19POPE   S16  514  18.838  18.354  11.280  0.0151  0.1118 -0.1898
   19POPE   S17  515  19.137  19.122  10.913 -0.1102  0.2605 -0.1230
   19POPE   SD8  516  18.656  18.301  11.001  0.1749  0.2579  0.0595
   19POPE   SD9  517  19.063  19.357  10.689  0.4585 -0.4446  0.2344
   19POPE  SD10  518  18.648  18.462  10.705 -0.2127 -0.0957  0.0998
   19POPE  SD11  519  19.185  19.586  10.464 -0.0080 -0.1740  0.2909
   19POPE  SM12  520  18.454  18.617  10.490 -0.0807 -0.2289 -0.0149
   19POPE  SM13  521  19.163  19.535  10.141 -0.0740  0.1423  0.1007
   19POPE  SM14  522  18.416  18.939  10.357 -0.1387 -0.1732 -0.5043
   19POPE  SM15  523  19.198  19.492  10.071  0.4692 -0.0338 -0.2184
   20POPE   HH1  524   4.002   0.381  11.622  0.0252 -0.1190 -0.1080
   20POPE   PH2  525   4.222   0.616  11.732 -0.0820 -0.0351 -0.3317
   20POPE   GL3  526   4.393   0.743  11.465 -0.1270 -0.3149 -0.2762
   20POPE   E14  527   4.437   1.084  11.544 -0.2304  0.1453  0.2846
   20POPE   E25  528   4.612   0.542  11.273 -0.1419 -0.3099  0.1724
   20POPE   S16  529   4.606   1.384  11.275  0.4211 -0.3056 -0.0551
   20POPE   S17  530   4.469   0.175  11.072  0.0759  0.1530  0.3229
   20POPE   SD8  531   4.563   1.561  10.995 -0.2129  0.0214  0.1535
   20POPE   SD9  532   4.482   0.168  10.729 -0.1415 -0.0078  0.2733
   20POPE  SD10  533   4.499   1.460  10.660 -0.1553 -0.3353 -0.2623
   20POPE  SD11  534   4.570   0.079  10.438 -0.6237  0.2352 -0.0313
   20POPE  SM12  535   4.475   1.204  10.427  0.1789 -0.1455  0.2819
   20POPE  SM13  536   4.529  -0.088  10.124  0.1114  0.3267 -0.1755
   20POPE  SM14  537   4.595   1.112  10.146  0.1053 -0.0916  0.0973
   20POPE  SM15  538   4.534  -0.136  10.055  0.1129  0.1768  0.1078
   21POPE   HH1  539   4.807   0.902  11.755 -0.1282  0.2651 -0.3651
   21POPE   PH2  540   5.066   0.766  11.582 -0.0622 -0.1352 -0.1169
   21POPE   GL3  541   4.980   0.817  11.257 -0.3494  0.3042  0.1528
   21POPE   E14  542   4.995   0.682  10.977 -0.3082 -0.1137 -0.1076
   21POPE   E25  543   4.987   1.176  11.190 -0.1297 -0.0929  0.0494
   21POPE   S16  544   5.277   0.678  10.714 -0.0343 -0.2243  0.1730
   21POPE   S17  545   5.172   1.401  10.966  0.0294  0.1518  0.1692
   21POPE   SD8  546   5.274   0.535  10.397  0.0866 -0.0093  0.3630
   21POPE   SD9  547   5.243   1.451  10.627  0.0412 -0.0853 -0.3668
   21POPE  SD10  548   5.171   0.352  10.172 -0.1686 -0.1333 -0.3119
   21POPE  SD11  549   5.179   1.311  10.350  0.0622  0.1619 -0.1421
   21POPE  SM12  550   4.954   0.098  10.079 -0.3891  0.3918 -0.0801
   21POPE  SM13  551   5.236   1.215  10.021 -0.1617 -0.2439  0.2094
   21POPE  SM14  552   4.887  -0.077   9.828 -0.0965  0.1080 -0.0235
   21POPE  SM15  553   5.207   1.220   9.902 -0.2750 -0.3204 -0.0591
   22POPE   HH1  554   6.951  13.943  11.470  0.4138  0.7360  0.1049
   22POPE   PH2  555   6.972  13.599  11.480 -0.2558 -0.0359 -0.2525
   22POPE   GL3  556   6.652  13.511  11.405  0.0965 -0.2542 -0.1137
   22POPE   E14  557   6.409  13.744  11.330  0.2216  0.1449 -0.0034
   22POPE   E25  558   6.526  13.162  11.410 -0.2536 -0.2665 -0.2735
   22POPE   S16  559   6.077  13.889  11.144 -0.2090 -0.2799 -0.5894
   22POPE   S17  560   6.432  13.013  11.036 -0.0309 -0.0289 -0.3157
   22POPE   SD8  561   5.844  13.786  10.919  0.3685 -0.3840  0.2417
   22POPE   SD9  562   6.428  12.849  10.781  0.2464 -0.3427  0.5344
   22POPE  SD10  563   5.731  13.583  10.707 -0.3834  0.1370  0.3086
   22POPE  SD11  564   6.511  12.638  10.516 -0.0082 -0.1569 -0.0624
   22POPE  SM12  565   5.731  13.418  10.416  0.1957 -0.0531  0.1606
   22POPE  SM13  566   6.652  12.572  10.175  0.1841 -0.2898 -0.0555
   22POPE  SM14  567   5.785  13.240  10.119  0.3197  0.0395  0.1802
   22POPE  SM15  568   6.683  12.527  10.132  0.3510  0.1071  0.1434
   23POPE   HH1  569   5.563  12.253  11.558  0.2533 -0.3784 -0.4675
   23POPE   PH2  570   5.678  12.473  11.766  0.1106 -0.2796 -0.0364
   23POPE   GL3  571   5.653  12.737  11.531  0.4475  0.1683 -0.2190
   23POPE   E14  572   5.898  12.705  11.312  0.2480  0.0833  0.0696
   23POPE   E25  573   5.308  12.836  11.370  0.1724 -0.0327 -0.0618
   23POPE   S16  574   6.092  12.529  10.973  0.8080  0.0338 -0.1846
   23POPE   S17  575   5.064  13.026  11.076  0.1884  0.0945 -0.1566
   23POPE   SD8  576   5.975  12.402  10.697 -0.0576  0.0476 -0.0328
   23POPE   SD9  577   5.059  13.212  10.816  0.1255 -0.0634 -0.2129
   23POPE  SD10  578   5.993  12.510  10.376 -0.2876 -0.1977 -0.4301
   23POPE  SD11  579   4.902  13.200  10.528 -0.1556 -0.1875  0.0889
   23POPE  SM12  580   6.126  12.724  10.172  0.3418 -0.0358  0.2077
   23POPE  SM13  581   4.753  13.347  10.264  0.0595 -0.2341 -0.0048
   23POPE  SM14  582   6.355  12.868   9.960  0.0957  0.1316 -0.1728
   23POPE  SM15  583   4.736  13.391  10.159  0.0698  0.1541 -0.1015
   24POPE   HH1  584   0.615   7.736  11.348  0.3475 -0.0577  0.2113
   24POPE   PH2  585   0.426   7.471  11.408 -0.2398  0.0678  0.2071
   24POPE   GL3  586   0.571   7.339  11.117 -0.0824  0.1075  0.2974
   24POPE   E14  587   0.850   7.546  11.108 -0.0599 -0.0345  0.0177
   24POPE   E25  588   0.452   7.021  10.971  0.0259 -0.2904  0.3176
   24POPE   S16  589   0.887   7.832  10.806  0.0153 -0.4891  0.0574
   24POPE   S17  590   0.406   6.713  10.740  0.0120 -0.0599 -0.2268
   24POPE   SD8  591   0.659   8.106  10.710 -0.0351  0.2551 -0.0401
   24POPE   SD9  592   0.178   6.516  10.597  0.0441  0.0813 -0.2020
   24POPE  SD10  593   0.427   8.240  10.502 -0.2344 -0.1239 -0.2863
   24POPE  SD11  594  -0.089   6.561  10.404 -0.1038 -0.0164 -0.1568
   24POPE  SM12  595   0.212   8.231  10.268 -0.1274 -0.1122  0.2815
   24POPE  SM13  596  -0.169   6.737  10.140 -0.0204  0.1812  0.2642
   24POPE  SM14  597   0.073   8.422  10.020 -0.4339  0.1363  0.3302
   24POPE  SM15  598  -0.227   6.759  10.041  0.2605  0.1591 -0.2121
   25POPE   HH1  599   1.585   6.405  11.286  0.3153 -0.0420 -0.1940
   25POPE   PH2  600   1.287   6.526  11.292 -0.0025  0.1045 -0.0776
   25POPE   GL3  601   1.214   6.816  11.137  0.0906 -0.0069  0.0418
   25POPE   E14  602   1.403   7.083  11.105  0.0734 -0.0067 -0.1244
   25POPE   E25  603   1.033   6.697  10.830  0.3355 -0.1793  0.0687
   25POPE   S16  604   1.272   7.101  10.691  0.3162  0.0581  0.0753
   25POPE   S17  605   1.035   6.459  10.478 -0.1328 -0.4158  0.2323
   25POPE   SD8  606   1.042   7.016  10.439 -0.0463 -0.4837 -0.0870
   25POPE   SD9  607   1.100   6.380  10.161  0.0061  0.3185 -0.2703
   25POPE  SD10  608   0.961   6.871  10.134  0.0296 -0.0965  0.0195
   25POPE  SD11  609   1.202   6.239   9.895  0.1215  0.2331 -0.0267
   25POPE  SM12  610   0.938   6.836   9.796  0.1108 -0.2350  0.1932
   25POPE  SM13  611   1.401   6.251   9.663  0.0332 -0.4124  0.1575
   25POPE  SM14  612   1.099   6.781   9.514  0.2796  0.0290 -0.3832
   25POPE  SM15  613   1.452   6.248   9.574  0.2186 -0.3616  0.1896
   26POPE   HH1  614  12.167   5.878  11.947 -0.0122 -0.3563  0.1841
   26POPE   PH2  615  12.476   5.809  11.894  0.0393 -0.1453 -0.0763
   26POPE   GL3  616  12.506   5.592  11.622 -0.4050  0.0317 -0.0523
   26POPE   E14  617  12.339   5.328  11.548 -0.0947 -0.2174 -0.1781
   26POPE   E25  618  12.770   5.716  11.354 -0.2059  0.0938  0.1635
   26POPE   S16  619  12.050   5.172  11.290 -0.0527  0.0134 -0.1972
   26POPE   S17  620  13.082   5.835  11.092  0.3161 -0.0427  0.0771
   26POPE   SD8  621  11.942   4.861  11.208  0.2453  0.0072  0.2903
   26POPE   SD9  622  13.362   5.875  10.862  0.1114 -0.0706 -0.3731
   26POPE  SD10  623  11.938   4.624  10.996  0.0732 -0.4032  0.2050
   26POPE  SD11  624  13.412   5.697  10.567  0.0966 -0.3742  0.1797
   26POPE  SM12  625  11.938   4.510  10.667 -0.0349  0.2396  0.1093
   26POPE  SM13  626  13.588   5.668  10.291  0.2148 -0.3044 -0.3271
   26POPE  SM14  627  11.741   4.521  10.390  0.1709  0.0576  0.2192
   26POPE  SM15  628  13.677   5.680  10.260  0.0445  0.2213 -0.3084
   27POPE   HH1  629  11.654   5.670  12.431 -0.1096 -0.0782 -0.1604
   27POPE   PH2  630  11.796   5.685  12.125  0.2358 -0.1617  0.0193
   27POPE   GL3  631  11.571   5.562  11.884  0.0097  0.1526  0.2718
   27POPE   E14  632  11.733   5.393  11.640  0.0167  0.3445  0.0061
   27POPE   E25  633  11.352   5.851  11.845 -0.0401  0.3063  0.1190
   27POPE   S16  634  11.599   5.146  11.355 -0.0349  0.4173  0.0734
   27POPE   S17  635  11.126   5.952  11.468  0.4786  0.4528  0.1551
   27POPE   SD8  636  11.388   4.874  11.327 -0.1204 -0.1389  0.2096
   27POPE   SD9  637  11.144   5.824  11.210  0.0112 -0.1442 -0.0267
   27POPE  SD10  638  11.255   4.658  11.153  0.0193  0.3788  0.0761
   27POPE  SD11  639  11.118   5.781  10.880  0.0756  0.1591 -0.4183
   27POPE  SM12  640  11.325   4.640  10.778 -0.1005  0.0603 -0.0786
   27POPE  SM13  641  11.049   5.774  10.558 -0.0792  0.3082  0.0196
   27POPE  SM14  642  11.208   4.515  10.470 -0.0886 -0.5505  0.0990
   27POPE  SM15  643  11.072   5.757  10.463  0.1510 -0.2239 -0.4360
   28POPE   HH1  644   2.503   6.478  11.488  0.3750  0.0805 -0.0036
   28POPE   PH2  645   2.608   6.267  11.260 -0.1034 -0.0641 -0.1820
   28POPE   GL3  646   2.344   6.065  11.245  0.1163  0.3056  0.2377
   28POPE   E14  647   2.035   6.197  11.282 -0.0595  0.0294 -0.0387
   28POPE   E25  648   2.413   5.927  10.890 -0.2522 -0.0408 -0.0307
   28POPE   S16  649   1.961   6.201  10.866  0.1940 -0.0813 -0.2008
   28POPE   S17  650   2.465   6.183  10.575 -0.0008  0.2731 -0.3355
   28POPE   SD8  651   1.993   6.219  10.571 -0.0750  0.3300 -0.2569
   28POPE   SD9  652   2.660   6.144  10.305 -0.3807  0.1652  0.1217
   28POPE  SD10  653   2.130   6.190  10.293 -0.0317 -0.1068 -0.1900
   28POPE  SD11  654   2.551   6.231   9.983 -0.1305  0.1137 -0.0805
   28POPE  SM12  655   2.250   5.962  10.087  0.0690 -0.0931 -0.1312
   28POPE  SM13  656   2.497   6.470   9.811  0.0053  0.5363  0.1646
   28POPE  SM14  657   2.459   5.781   9.897 -0.1431 -0.0240  0.0141
   28POPE  SM15  658   2.442   6.468   9.689  0.0599  0.2083  0.4406
   29POPE   HH1  659   3.384   6.678  11.763  0.1167 -0.4055 -0.0853
   29POPE   PH2  660   3.184   6.412  11.800  0.1438 -0.0446  0.1097
   29POPE   GL3  661   2.966   6.458  11.554  0.1144  0.2823  0.1398
   29POPE   E14  662   2.896   6.717  11.368  0.0423  0.0198 -0.1602
   29POPE   E25  663   3.097   6.311  11.225  0.0206  0.0336 -0.1059
   29POPE   S16  664   2.944   6.769  10.977 -0.0744  0.0080  0.0643
   29POPE   S17  665   2.963   6.321  10.838  0.0973  0.0042  0.1362
   29POPE   SD8  666   2.999   6.792  10.625  0.2235  0.1152  0.0084
   29POPE   SD9  667   2.915   6.367  10.525 -0.0854  0.0858 -0.0345
   29POPE  SD10  668   2.903   6.945  10.356  0.2232 -0.3609 -0.0034
   29POPE  SD11  669   2.872   6.483  10.194  0.1942  0.0603 -0.2068
   29POPE  SM12  670   2.881   6.972  10.025 -0.0183  0.1873 -0.0750
   29POPE  SM13  671   3.013   6.419   9.901 -0.1656 -0.0290 -0.0191
   29POPE  SM14  672   2.720   6.911   9.723 -0.0748  0.2029 -0.1266
   29POPE  SM15  673   3.038   6.325   9.856  0.1781 -0.1202  0.0967
   30POPE   HH1  674  14.043   0.714  11.844 -0.4227  0.1041 -0.0729
   30POPE   PH2  675  14.175   0.772  11.539 -0.2626  0.1110 -0.0380
   30POPE   GL3  676  14.310   0.481  11.378 -0.0164  0.2031  0.2975
   30POPE   E14  677  14.626   0.446  11.340 -0.1959  0.1663  0.3502
   30POPE   E25  678  14.047   0.288  11.175 -0.1510  0.0654  0.4564
   30POPE   S16  679  14.870   0.561  11.017  0.0219 -0.0404 -0.0856
   30POPE   S17  680  13.824   0.193  10.847  0.2422 -0.2232 -0.0093
   30POPE   SD8  681  14.981   0.686  10.716  0.1572 -0.1255 -0.4374
   30POPE   SD9  682  13.533   0.243  10.695  0.0696 -0.0017 -0.0891
   30POPE  SD10  683  15.002   0.856  10.410  0.2743 -0.2411 -0.2783
   30POPE  SD11  684  13.460   0.510  10.484  0.0975 -0.5007 -0.2022
   30POPE  SM12  685  14.957   1.182  10.294 -0.0780 -0.0031 -0.1081
   30POPE  SM13  686  13.503   0.534  10.157 -0.0637 -0.0608 -0.1673
   30POPE  SM14  687  15.043   1.508  10.204  0.1198  0.1007  0.0013
   30POPE  SM15  688  13.463   0.550  10.068 -0.0837  0.0296 -0.3637
   31POPE   HH1  689  14.512   1.192  11.774 -0.0076  0.2665  0.2542
   31POPE   PH2  690  14.857   1.228  11.779  0.0952  0.1577  0.1656
   31POPE   GL3  691  14.902   1.018  11.514  0.0574  0.1135  0.1396
   31POPE   E14  692  15.157   1.053  11.324 -0.0572 -0.0986 -0.0059
   31POPE   E25  693  14.622   0.998  11.327 -0.0143  0.1060 -0.1667
   31POPE   S16  694  15.231   1.125  10.917  0.1001  0.3250  0.1463
   31POPE   S17  695  14.446   0.758  10.999  0.0148 -0.0612 -0.1631
   31POPE   SD8  696  15.111   1.324  10.670 -0.5926  0.0433 -0.3136
   31POPE   SD9  697  14.414   0.473  10.795  0.1890  0.0809  0.3996
   31POPE  SD10  698  14.883   1.548  10.717 -0.0769  0.1680 -0.0925
   31POPE  SD11  699  14.562   0.367  10.498  0.0612  0.2071  0.3788
   31POPE  SM12  700  14.672   1.575  10.454 -0.0439  0.1202  0.3040
   31POPE  SM13  701  14.521   0.143  10.228  0.3386 -0.1127  0.3181
   31POPE  SM14  702  14.613   1.619  10.108 -0.3405  0.0345  0.1371
   31POPE  SM15  703  14.582   0.050  10.183  0.2472 -0.0713  0.1598
   32POPE   HH1  704   6.225  11.901  11.259 -0.0912 -0.3583  0.4009
   32POPE   PH2  705   6.075  11.656  11.405  0.1995 -0.0406  0.1013
   32POPE   GL3  706   5.751  11.827  11.475  0.0214 -0.0795  0.0135
   32POPE   E14  707   5.847  12.074  11.291  0.2113  0.1415 -0.0549
   32POPE   E25  708   5.499  11.700  11.230  0.0515 -0.2015 -0.0034
   32POPE   S16  709   5.806  12.108  10.903  0.0950 -0.0451 -0.2014
   32POPE   S17  710   5.360  11.693  10.842  0.0290 -0.1082 -0.1293
   32POPE   SD8  711   5.584  12.276  10.708  0.1034  0.1417  0.2350
   32POPE   SD9  712   5.155  11.834  10.588  0.4230  0.0426 -0.2659
   32POPE  SD10  713   5.497  12.405  10.437  0.3948 -0.1457  0.2542
   32POPE  SD11  714   4.962  11.892  10.353 -0.0500 -0.1090  0.1713
   32POPE  SM12  715   5.690  12.361  10.139 -0.4234  0.0195 -0.0305
   32POPE  SM13  716   4.757  11.932  10.121 -0.0038  0.1787 -0.3187
   32POPE  SM14  717   5.685  12.133   9.887 -0.1057  0.1364  0.0008
   32POPE  SM15  718   4.670  11.955  10.099  0.1373  0.2252 -0.0532
   33POPE   HH1  719   7.247  11.918  11.377  0.0345 -0.0871  0.4076
   33POPE   PH2  720   6.949  11.770  11.400  0.1441 -0.1157 -0.0849
   33POPE   GL3  721   6.974  11.655  11.059  0.4079  0.3103 -0.4381
   33POPE   E14  722   6.733  11.638  10.821  0.1490 -0.4354 -0.2138
   33POPE   E25  723   7.207  11.760  10.824 -0.0070 -0.1544  0.0538
   33POPE   S16  724   6.729  11.505  10.402 -0.4125  0.0034 -0.0858
   33POPE   S17  725   7.149  12.069  10.568  0.1651 -0.0510 -0.2596
   33POPE   SD8  726   6.655  11.386  10.090 -0.4095 -0.0943 -0.1291
   33POPE   SD9  727   6.823  12.176  10.475  0.1565 -0.0644 -0.1101
   33POPE  SD10  728   6.656  11.100   9.931  0.1640 -0.0943  0.2848
   33POPE  SD11  729   6.580  12.114  10.224 -0.2308  0.0366  0.1726
   33POPE  SM12  730   6.416  10.865   9.890  0.3002  0.2590  0.1020
   33POPE  SM13  731   6.283  12.054  10.091  0.0652  0.1217 -0.0278
   33POPE  SM14  732   6.219  10.667  10.092  0.0198  0.0581 -0.1564
   33POPE  SM15  733   6.207  12.009  10.085 -0.0309  0.1473  0.0229
   34POPE   HH1  734  17.937  15.469  11.821 -0.2989 -0.1009 -0.2611
   34POPE   PH2  735  18.240  15.393  11.943  0.1514  0.1472 -0.0488
   34POPE   GL3  736  18.487  15.341  11.704  0.0639 -0.4240 -0.0517
   34POPE   E14  737  18.708  15.517  11.515  0.2876 -0.1577 -0.0542
   34POPE   E25  738  18.467  15.000  11.487 -0.1009  0.0469 -0.0889
   34POPE   S16  739  18.605  15.337  11.145  0.0408  0.2657 -0.1528
   34POPE   S17  740  18.551  14.702  11.203 -0.5676  0.1128 -0.0980
   34POPE   SD8  741  18.522  15.085  10.979 -0.2632  0.4217  0.0196
   34POPE   SD9  742  18.655  14.472  11.009  0.3962  0.0353 -0.4797
   34POPE  SD10  743  18.523  14.915  10.696  0.0250 -0.4064  0.0362
   34POPE  SD11  744  18.654  14.272  10.728 -0.0532 -0.2670 -0.0586
   34POPE  SM12  745  18.567  14.881  10.369 -0.2831  0.1199 -0.0778
   34POPE  SM13  746  18.514  14.112  10.434 -0.0980 -0.0438  0.1909
   34POPE  SM14  747  18.611  14.576  10.208 -0.1093  0.4746 -0.0950
   34POPE  SM15  748  18.464  14.099  10.368  0.0824  0.0900 -0.1272
   35POPE   HH1  749  19.095  14.027  11.723  0.3185 -0.3580 -0.0816
   35POPE   PH2  750  18.882  14.272  11.708 -0.3311 -0.2163  0.2804
   35POPE   GL3  751  18.770  14.306  11.398 -0.2327  0.1639  0.2598
   35POPE   E14  752  18.468  14.248  11.295 -0.1253 -0.0673 -0.0488
   35POPE   E25  753  19.031  14.419  11.189 -0.1106  0.1122  0.3168
   35POPE   S16  754  18.201  14.331  10.971  0.3775 -0.2063 -0.2876
   35POPE   S17  755  19.124  14.664  10.885  0.1333  0.2483  0.0696
   35POPE   SD8  756  18.253  14.417  10.659 -0.1837 -0.0572  0.0019
   35POPE   SD9  757  19.112  14.714  10.572 -0.1385  0.1434 -0.1095
   35POPE  SD10  758  18.045  14.545  10.446 -0.1451 -0.2097  0.1791
   35POPE  SD11  759  19.155  14.586  10.268  0.1179  0.2049  0.3782
   35POPE  SM12  760  17.761  14.667  10.321 -0.0605 -0.2014 -0.3881
   35POPE  SM13  761  19.133  14.668   9.949 -0.3349  0.0696 -0.5148
   35POPE  SM14  762  17.626  14.971  10.238  0.0114 -0.0257  0.1900
   35POPE  SM15  763  19.097  14.714   9.879  0.5632  0.1701 -0.0708
   36POPE   HH1  764  18.239   6.549  11.841 -0.0402 -0.1011 -0.0454
   36POPE   PH2  765  18.176   6.229  11.768  0.0721 -0.0496 -0.4719
   36POPE   GL3  766  17.953   6.275  11.532 -0.0017 -0.4124 -0.1507
   36POPE   E14  767  17.622   6.268  11.540  0.1745  0.2331 -0.1472
   36POPE   E25  768  18.066   6.175  11.229 -0.2264  0.0820 -0.3202
   36POPE   S16  769  17.388   6.271  11.211 -0.4169  0.2285  0.0093
   36POPE   S17  770  18.190   6.386  10.938 -0.2157 -0.2899 -0.0761
   36POPE   SD8  771  17.170   6.140  10.983  0.1387  0.0340  0.0610
   36POPE   SD9  772  18.408   6.575  10.698  0.2352  0.2464 -0.3891
   36POPE  SD10  773  16.996   6.069  10.748  0.3040 -0.1728  0.0273
   36POPE  SD11  774  18.421   6.636  10.381 -0.2565  0.1259 -0.1116
   36POPE  SM12  775  16.872   6.143  10.482 -0.4511  0.1003 -0.0195
   36POPE  SM13  776  18.337   6.529  10.079 -0.3237  0.0324 -0.2594
   36POPE  SM14  777  16.769   6.460  10.386 -0.1087  0.6065 -0.1675
   36POPE  SM15  778  18.339   6.529   9.980 -0.1034  0.1503  0.1566
   37POPE   HH1  779   2.036   0.385  11.743 -0.0954  0.2312 -0.1974
   37POPE   PH2  780   1.713   0.451  11.797 -0.1112 -0.0666  0.0448
   37POPE   GL3  781   1.537   0.385  11.511  0.1951 -0.3931 -0.5131
   37POPE   E14  782   1.562   0.091  11.355 -0.1743  0.2401  0.0603
   37POPE   E25  783   1.420   0.688  11.320  0.0156 -0.0727 -0.0381
   37POPE   S16  784   1.429  -0.107  10.992  0.4658  0.2430  0.2789
   37POPE   S17  785   1.279   0.647  10.925 -0.1516 -0.0614  0.3546
   37POPE   SD8  786   1.331  -0.093  10.702 -0.4490 -0.1165  0.2979
   37POPE   SD9  787   1.260   0.410  10.649 -0.0202  0.0084 -0.1583
   37POPE  SD10  788   1.442  -0.253  10.430 -0.3155  0.0011 -0.1822
   37POPE  SD11  789   1.077   0.273  10.418 -0.0139 -0.2542 -0.3859
   37POPE  SM12  790   1.659  -0.394  10.242 -0.1188 -0.1520 -0.3723
   37POPE  SM13  791   1.107   0.041  10.192 -0.1570 -0.0786  0.2525
   37POPE  SM14  792   1.937  -0.240  10.123  0.3120  0.1253 -0.2966
   37POPE  SM15  793   1.088   0.037  10.101 -0.3540 -0.3746 -0.2211
   38POPE   HH1  794   9.411  20.513  11.996  0.1173  0.2621 -0.2304
   38POPE   PH2  795   9.111  20.480  11.856 -0.0120  0.0799 -0.0036
   38POPE   GL3  796   9.242  20.294  11.613 -0.0886  0.1017 -0.1400
   38POPE   E14  797   9.107  20.057  11.423  0.2988 -0.1299  0.1797
   38POPE   E25  798   9.333  20.523  11.348 -0.1380  0.1167 -0.1095
   38POPE   S16  799   8.997  19.845  11.059 -0.3449 -0.0977 -0.0397
   38POPE   S17  800   9.323  20.491  10.914  0.1441  0.0082 -0.2695
   38POPE   SD8  801   8.712  19.756  10.902 -0.3873 -0.1585  0.3540
   38POPE   SD9  802   9.213  20.584  10.634 -0.2503 -0.0515 -0.0082
   38POPE  SD10  803   8.518  19.650  10.672 -0.0862 -0.0433 -0.2323
   38POPE  SD11  804   9.169  20.721  10.341 -0.3566 -0.2138  0.2094
   38POPE  SM12  805   8.600  19.619  10.335 -0.1952  0.4662 -0.0553
   38POPE  SM13  806   9.149  20.855  10.031 -0.1048 -0.3021  0.1297
   38POPE  SM14  807   8.713  19.502  10.004  0.1890 -0.0635  0.3567
   38POPE  SM15  808   9.166  20.936   9.956  0.0266  0.0536 -0.1287
   39POPE   HH1  809  14.951  10.763  11.787 -0.3916  0.0400  0.0032
   39POPE   PH2  810  15.279  10.740  11.861  0.2485 -0.1384 -0.1266
   39POPE   GL3  811  15.416  10.653  11.576 -0.2457  0.2119  0.1484
   39POPE   E14  812  15.731  10.647  11.494  0.0076 -0.0528 -0.0940
   39POPE   E25  813  15.171  10.471  11.399 -0.1574 -0.1223  0.0036
   39POPE   S16  814  15.881  10.561  11.134 -0.1713  0.2079 -0.1760
   39POPE   S17  815  14.962  10.364  11.073 -0.3098 -0.1484 -0.0221
   39POPE   SD8  816  16.128  10.615  10.895  0.1047  0.1606  0.3683
   39POPE   SD9  817  14.863  10.338  10.749  0.1303  0.2073  0.3456
   39POPE  SD10  818  16.285  10.696  10.636 -0.3147 -0.1803 -0.0273
   39POPE  SD11  819  14.823  10.066  10.577 -0.1028  0.4912 -0.1940
   39POPE  SM12  820  16.321  10.756  10.331 -0.0544  0.2686  0.3288
   39POPE  SM13  821  14.618   9.847  10.406 -0.0021  0.2391  0.3067
   39POPE  SM14  822  16.403  10.547  10.096  0.4042 -0.2153 -0.2176
   39POPE  SM15  823  14.577   9.850  10.324  0.2718  0.2015 -0.0925
   40POPE   HH1  824   1.243  16.056  11.699  0.0118  0.4593 -0.2922
   40POPE   PH2  825   0.922  16.011  11.776  0.0418  0.1591  0.2762
   40POPE   GL3  826   0.732  16.203  11.573  0.2005 -0.0540  0.0385
   40POPE   E14  827   0.716  16.536  11.589  0.0683  0.2165 -0.1026
   40POPE   E25  828   0.590  15.999  11.328 -0.1333 -0.2047  0.0040
   40POPE   S16  829   0.791  16.735  11.269 -0.2827  0.2647  0.1713
   40POPE   S17  830   0.585  16.025  10.962 -0.0099  0.0187 -0.1513
   40POPE   SD8  831   0.774  16.754  10.916  0.1064  0.0679 -0.1720
   40POPE   SD9  832   0.526  15.928  10.644 -0.1556  0.2886 -0.1581
   40POPE  SD10  833   0.693  16.634  10.642 -0.2340  0.0038  0.2068
   40POPE  SD11  834   0.589  15.863  10.341  0.0799  0.0349 -0.4480
   40POPE  SM12  835   0.757  16.420  10.379 -0.1059  0.2569  0.4200
   40POPE  SM13  836   0.598  15.878  10.010  0.1877 -0.0565  0.2743
   40POPE  SM14  837   0.814  16.316  10.085 -0.3193 -0.3601  0.0143
   40POPE  SM15  838   0.579  15.895   9.905 -0.4221 -0.1005 -0.2060
   41POPE   HH1  839  14.996   2.994  11.774  0.0061 -0.1038  0.1585
   41POPE   PH2  840  15.025   2.667  11.669  0.2403  0.1339  0.0448
   41POPE   GL3  841  15.297   2.664  11.461  0.2314  0.2983  0.2899
   41POPE   E14  842  15.608   2.769  11.529 -0.0378  0.0446 -0.1480
   41POPE   E25  843  15.149   2.691  11.116  0.0111 -0.2216 -0.0261
   41POPE   S16  844  15.816   3.102  11.404  0.0084 -0.1640 -0.3151
   41POPE   S17  845  15.040   2.415  10.883 -0.1957  0.1057 -0.0954
   41POPE   SD8  846  15.899   3.299  11.169  0.2243 -0.2544 -0.4631
   41POPE   SD9  847  14.861   2.237  10.619  0.2399 -0.2258 -0.5186
   41POPE  SD10  848  15.871   3.446  10.898 -0.1465  0.0214  0.0477
   41POPE  SD11  849  14.916   2.004  10.405  0.2562  0.1274  0.0465
   41POPE  SM12  850  15.799   3.480  10.567  0.2039 -0.2068  0.1503
   41POPE  SM13  851  14.892   1.986  10.074 -0.1253  0.0626  0.1698
   41POPE  SM14  852  15.607   3.438  10.331 -0.1547  0.1728 -0.1547
   41POPE  SM15  853  14.911   2.000   9.984  0.1486  0.2329 -0.1726
   42POPE   HH1  854  16.205   8.820  12.361  0.1171  0.3113  0.1482
   42POPE   PH2  855  16.060   9.069  12.210 -0.0069  0.0725  0.0490
   42POPE   GL3  856  16.069   9.038  11.860  0.3159 -0.0566 -0.1711
   42POPE   E14  857  16.190   8.780  11.678 -0.0198 -0.1313  0.1144
   42POPE   E25  858  15.938   9.299  11.615 -0.0237 -0.0506 -0.1766
   42POPE   S16  859  16.261   8.801  11.340 -0.0345  0.1503  0.0404
   42POPE   S17  860  15.935   9.329  11.239  0.2169  0.0687 -0.2649
   42POPE   SD8  861  16.136   8.989  11.066 -0.5787 -0.1424 -0.2752
   42POPE   SD9  862  15.790   9.446  10.953 -0.3965 -0.2548  0.1402
   42POPE  SD10  863  15.981   8.984  10.779 -0.0223 -0.1307  0.0828
   42POPE  SD11  864  15.811   9.593  10.638 -0.1795 -0.1355  0.3511
   42POPE  SM12  865  15.933   8.770  10.554 -0.1463  0.0404 -0.0189
   42POPE  SM13  866  15.841   9.572  10.326 -0.2380 -0.0348 -0.0706
   42POPE  SM14  867  16.031   8.568  10.276  0.0038  0.0990  0.3962
   42POPE  SM15  868  15.781   9.522  10.244 -0.0303  0.4583 -0.1181
   43POPE   HH1  869  15.865  19.269  11.947  0.2226  0.2348  0.1778
   43POPE   PH2  870  16.043  19.454  11.748  0.0538 -0.1196  0.1942
   43POPE   GL3  871  15.892  19.574  11.465  0.3736 -0.1657  0.3902
   43POPE   E14  872  16.006  19.881  11.393  0.1051 -0.0784 -0.3780
   43POPE   E25  873  15.676  19.522  11.134 -0.0204  0.2213  0.3443
   43POPE   S16  874  16.240  19.969  11.118 -0.1011  0.0692 -0.1404
   43POPE   S17  875  15.480  19.698  10.805 -0.0700 -0.2399 -0.1751
   43POPE   SD8  876  16.228  20.134  10.831 -0.2645 -0.2157  0.0282
   43POPE   SD9  877  15.190  19.788  10.728 -0.3998  0.2911 -0.5663
   43POPE  SD10  878  16.338  20.164  10.531 -0.0895  0.3441 -0.0896
   43POPE  SD11  879  14.928  19.834  10.529 -0.1038 -0.2373  0.5735
   43POPE  SM12  880  16.387  20.003  10.238  0.4368 -0.3204  0.0177
   43POPE  SM13  881  14.727  19.935  10.250 -0.1833  0.1707  0.2563
   43POPE  SM14  882  16.508  19.764  10.053 -0.3811  0.3256  0.0435
   43POPE  SM15  883  14.700  19.881  10.192  0.1537  0.2575 -0.0351
   44POPE   HH1  884  16.194   9.960  12.114  0.0242  0.3485  0.3752
   44POPE   PH2  885  16.021   9.936  11.819  0.0822  0.2203 -0.1633
   44POPE   GL3  886  16.026  10.253  11.655 -0.3174  0.5322  0.0912
   44POPE   E14  887  16.128  10.546  11.763  0.0193  0.0289  0.1877
   44POPE   E25  888  16.037  10.162  11.321 -0.1034 -0.3956  0.0843
   44POPE   S16  889  16.164  10.756  11.407  0.1390 -0.2522  0.1503
   44POPE   S17  890  16.152   9.995  11.018 -0.0282  0.1633 -0.0593
   44POPE   SD8  891  16.205  10.941  11.145  0.2319  0.0275  0.3931
   44POPE   SD9  892  16.307   9.883  10.749 -0.1322 -0.2424  0.1793
   44POPE  SD10  893  16.267  11.235  11.011 -0.0401 -0.0823 -0.0303
   44POPE  SD11  894  16.357   9.706  10.502 -0.1305  0.3374  0.4740
   44POPE  SM12  895  16.307  11.257  10.676 -0.0753 -0.1333  0.0811
   44POPE  SM13  896  16.329   9.622  10.165  0.2937  0.0815 -0.1780
   44POPE  SM14  897  16.436  11.492  10.442 -0.1741 -0.0080  0.2491
   44POPE  SM15  898  16.285   9.601  10.076 -0.1032 -0.0645  0.2529
   45POPE   HH1  899  -0.256   2.300  11.757  0.0191  0.0780  0.3265
   45POPE   PH2  900   0.058   2.362  11.786 -0.1091 -0.1877  0.1825
   45POPE   GL3  901   0.212   2.456  11.484  0.4404 -0.0538 -0.0626
   45POPE   E14  902   0.429   2.218  11.440 -0.0738 -0.0498 -0.0387
   45POPE   E25  903   0.179   2.767  11.318 -0.3490 -0.1411  0.0940
   45POPE   S16  904   0.390   2.042  11.088 -0.3113 -0.0986 -0.1249
   45POPE   S17  905   0.324   3.119  11.129 -0.1564  0.0019  0.1011
   45POPE   SD8  906   0.497   1.899  10.790  0.0883  0.2581 -0.1905
   45POPE   SD9  907   0.599   3.199  10.947  0.2232  0.1411 -0.1663
   45POPE  SD10  908   0.389   1.674  10.589  0.0811 -0.1820  0.1616
   45POPE  SD11  909   0.653   3.381  10.694  0.0410  0.4646 -0.0498
   45POPE  SM12  910   0.202   1.584  10.316  0.2163  0.0372  0.2056
   45POPE  SM13  911   0.728   3.464  10.365 -0.1638  0.0797  0.3454
   45POPE  SM14  912   0.029   1.514  10.048  0.0822  0.2821  0.2373
   45POPE  SM15  913   0.731   3.495  10.291  0.0145 -0.2365 -0.2172
   46POPE   HH1  914  17.019  10.430  11.718 -0.0269 -0.0283  0.2605
   46POPE   PH2  915  17.089  10.143  11.879 -0.0946  0.0556 -0.1774
   46POPE   GL3  916  17.378  10.053  11.694 -0.1402  0.1770 -0.0174
   46POPE   E14  917  17.427   9.790  11.502 -0.0971 -0.2962 -0.1419
   46POPE   E25  918  17.296  10.289  11.463  0.2541 -0.0471 -0.0235
   46POPE   S16  919  17.455   9.839  11.094  0.1545 -0.0856  0.0462
   46POPE   S17  920  17.023  10.199  11.174 -0.0065  0.1522  0.3311
   46POPE   SD8  921  17.332  10.024  10.844 -0.3586  0.1590  0.1467
   46POPE   SD9  922  16.757  10.167  10.957  0.5100 -0.0379 -0.2119
   46POPE  SD10  923  17.064  10.080  10.634 -0.1637  0.0091 -0.1030
   46POPE  SD11  924  16.461  10.279  10.801 -0.1842  0.1816 -0.0351
   46POPE  SM12  925  16.905   9.832  10.466 -0.0439  0.1228 -0.1902
   46POPE  SM13  926  16.391  10.226  10.476  0.4194 -0.0700  0.0790
   46POPE  SM14  927  16.859   9.678  10.145  0.1974  0.1080  0.1617
   46POPE  SM15  928  16.380  10.200  10.354 -0.4047 -0.2096 -0.3798
   47POPE   HH1  929  12.936   0.862  11.855  0.0957  0.1381 -0.5224
   47POPE   PH2  930  13.028   1.175  11.801  0.2113  0.0134 -0.1583
   47POPE   GL3  931  12.986   1.314  11.491  0.0925 -0.0769  0.3082
   47POPE   E14  932  13.143   1.600  11.374 -0.1583  0.3357 -0.0242
   47POPE   E25  933  12.819   1.256  11.164  0.0740 -0.1528 -0.1013
   47POPE   S16  934  13.410   1.717  11.187 -0.2863  0.1522  0.2853
   47POPE   S17  935  12.635   1.284  10.835  0.1602  0.0242  0.0864
   47POPE   SD8  936  13.524   2.001  11.007  0.0901 -0.0633 -0.4126
   47POPE   SD9  937  12.775   1.369  10.508 -0.0623 -0.5194  0.1860
   47POPE  SD10  938  13.714   2.106  10.736 -0.2395  0.0704  0.1484
   47POPE  SD11  939  12.862   1.560  10.266 -0.0699  0.0402 -0.1156
   47POPE  SM12  940  13.785   2.149  10.412  0.2720  0.2287 -0.1055
   47POPE  SM13  941  12.642   1.639  10.032 -0.0854  0.1480 -0.1904
   47POPE  SM14  942  13.861   2.112  10.099 -0.0954  0.0265 -0.0179
   47POPE  SM15  943  12.661   1.616   9.940  0.2766  0.3273 -0.2102
   48POPE   HH1  944   1.211   0.831  11.742  0.1810 -0.0565  0.3265
   48POPE   PH2  945   1.244   1.126  11.609  0.1898 -0.1307  0.1131
   48POPE   GL3  946   1.539   1.201  11.450  0.0269  0.0662 -0.3965
   48POPE   E14  947   1.430   1.370  11.194 -0.0931  0.0643 -0.1329
   48POPE   E25  948   1.826   0.982  11.282  0.0401 -0.3635 -0.2560
   48POPE   S16  949   1.477   1.462  10.813  0.0626  0.3277  0.0036
   48POPE   S17  950   1.838   1.121  10.920 -0.0978  0.1368 -0.0471
   48POPE   SD8  951   1.369   1.548  10.518 -0.1114  0.0071 -0.2560
   48POPE   SD9  952   1.958   1.302  10.653 -0.2224 -0.2113  0.1064
   48POPE  SD10  953   1.091   1.568  10.345  0.2001 -0.2438 -0.3063
   48POPE  SD11  954   1.919   1.315  10.321  0.1089 -0.1841  0.2569
   48POPE  SM12  955   0.767   1.568  10.257 -0.0931 -0.3231  0.0500
   48POPE  SM13  956   2.082   1.349  10.074  0.1652 -0.2308 -0.1656
   48POPE  SM14  957   0.630   1.729   9.990  0.4423 -0.3002 -0.1038
   48POPE  SM15  958   2.160   1.351  10.039  0.4265 -0.2012 -0.0818
   49POPE   HH1  959   6.609  16.117  11.649  0.1179 -0.1417  0.3820
   49POPE   PH2  960   6.608  15.779  11.666  0.0567 -0.2804  0.0437
   49POPE   GL3  961   6.831  15.705  11.413 -0.1013 -0.0305  0.0559
   49POPE   E14  962   7.165  15.677  11.404  0.0213 -0.0410 -0.2451
   49POPE   E25  963   6.685  15.695  11.093  0.1846 -0.0166  0.2775
   49POPE   S16  964   7.386  15.780  11.065 -0.1893 -0.4419 -0.1043
   49POPE   S17  965   6.611  15.491  10.744 -0.1891  0.2096 -0.3269
   49POPE   SD8  966   7.654  15.883  10.885 -0.1388  0.0053  0.0128
   49POPE   SD9  967   6.574  15.437  10.415 -0.1025  0.2426 -0.1373
   49POPE  SD10  968   7.838  15.944  10.609  0.1083  0.1183  0.0366
   49POPE  SD11  969   6.769  15.496  10.142 -0.3364  0.0130  0.4221
   49POPE  SM12  970   7.887  15.858  10.316  0.0788 -0.3132 -0.1770
   49POPE  SM13  971   6.725  15.316   9.846  0.1946 -0.3168  0.2996
   49POPE  SM14  972   7.664  15.897  10.043  0.1434 -0.0418 -0.1493
   49POPE  SM15  973   6.694  15.210   9.809  0.1631  0.2188  0.1234
   50POPE   HH1  974  14.041  13.613  11.380 -0.4692 -0.2366  0.0908
   50POPE   PH2  975  14.313  13.522  11.535 -0.0115  0.0835 -0.1337
   50POPE   GL3  976  14.453  13.474  11.243 -0.1742 -0.1130 -0.2192
   50POPE   E14  977  14.223  13.550  11.028  0.0625  0.1433  0.0795
   50POPE   E25  978  14.806  13.409  11.155  0.2426  0.1271  0.0889
   50POPE   S16  979  14.287  13.520  10.644  0.0127  0.2986 -0.1665
   50POPE   S17  980  15.076  13.342  10.855 -0.4671 -0.0810  0.1118
   50POPE   SD8  981  14.353  13.589  10.309 -0.3087 -0.3179  0.3300
   50POPE   SD9  982  15.208  13.325  10.524 -0.0658  0.0882 -0.0053
   50POPE  SD10  983  14.252  13.823  10.131 -0.3794  0.0743 -0.0570
   50POPE  SD11  984  15.478  13.325  10.301 -0.1308  0.0137  0.1732
   50POPE  SM12  985  14.448  14.089  10.101  0.1758 -0.0400  0.1997
   50POPE  SM13  986  15.795  13.363  10.171 -0.0088  0.2932 -0.1045
   50POPE  SM14  987  14.702  14.020   9.829 -0.0153  0.1009  0.1867
   50POPE  SM15  988  15.845  13.349  10.096 -0.2758 -0.2034  0.0475
   51POPE   HH1  989   7.134  13.159  11.327  0.0685 -0.2282 -0.0967
   51POPE   PH2  990   7.350  12.950  11.155 -0.0439  0.1708  0.3235
   51POPE   GL3  991   7.618  13.045  10.990 -0.4891  0.0521  0.0919
   51POPE   E14  992   7.516  12.946  10.692 -0.0862  0.0840  0.1680
   51POPE   E25  993   7.584  13.369  10.848 -0.0425  0.0020 -0.3613
   51POPE   S16  994   7.331  13.058  10.402 -0.0503 -0.1149 -0.2821
   51POPE   S17  995   7.387  13.713  10.670  0.2340  0.2254  0.3077
   51POPE   SD8  996   7.451  13.309  10.288  0.2776  0.2258  0.1682
   51POPE   SD9  997   7.208  13.973  10.592 -0.0526 -0.1022 -0.1707
   51POPE  SD10  998   7.711  13.495  10.207  0.0372 -0.1866 -0.2161
   51POPE  SD11  999   7.178  14.205  10.361  0.2500 -0.0704  0.0990
   51POPE  SM12 1000   7.994  13.630  10.242 -0.4331  0.0609  0.6651
   51POPE  SM13 1001   7.023  14.469  10.311  0.2836  0.0672  0.0076
   51POPE  SM14 1002   8.209  13.727  10.490  0.2397  0.1816  0.1045
   51POPE  SM15 1003   6.998  14.577  10.296 -0.1547  0.1068 -0.2251
   52POPE   HH1 1004   6.598  16.980  11.380  0.1953  0.0841  0.2186
   52POPE   PH2 1005   6.878  17.088  11.234  0.0796  0.3067 -0.0059
   52POPE   GL3 1006   6.981  17.411  11.173  0.2266  0.0824 -0.1545
   52POPE   E14 1007   7.195  17.574  11.347 -0.1477 -0.1602 -0.0881
   52POPE   E25 1008   7.056  17.491  10.799 -0.1966  0.1772 -0.2487
   52POPE   S16 1009   7.359  17.968  11.261 -0.2318 -0.3180  0.0805
   52POPE   S17 1010   7.450  17.442  10.652  0.0563  0.2157 -0.1125
   52POPE   SD8 1011   7.446  18.260  11.127 -0.0449  0.2613 -0.0736
   52POPE   SD9 1012   7.692  17.516  10.462 -0.0965  0.0462  0.0879
   52POPE  SD10 1013   7.463  18.401  10.837  0.0404  0.3374  0.2159
   52POPE  SD11 1014   7.809  17.549  10.184 -0.1164  0.0496 -0.0763
   52POPE  SM12 1015   7.517  18.429  10.479  0.0424  0.2386 -0.4637
   52POPE  SM13 1016   8.028  17.652   9.950  0.4642  0.4000  0.1308
   52POPE  SM14 1017   7.431  18.533  10.167  0.0682 -0.1141 -0.3906
   52POPE  SM15 1018   8.127  17.597   9.881  0.1133 -0.1823  0.1451
   53POPE   HH1 1019   9.237   1.813  11.671  0.1655 -0.1049  0.1953
   53POPE   PH2 1020   9.060   2.031  11.840  0.1240  0.1539  0.1432
   53POPE   GL3 1021   8.829   2.168  11.617  0.0382 -0.2974  0.1461
   53POPE   E14 1022   8.896   2.108  11.303  0.0001  0.0746 -0.1175
   53POPE   E25 1023   8.928   2.508  11.544 -0.0811 -0.0561  0.1987
   53POPE   S16 1024   8.910   2.267  10.920  0.2952 -0.1122  0.2413
   53POPE   S17 1025   9.056   2.648  11.165  0.4183  0.6065 -0.1184
   53POPE   SD8 1026   8.821   2.425  10.625  0.1365 -0.1328 -0.3300
   53POPE   SD9 1027   9.117   2.728  10.821  0.0111  0.0584 -0.2790
   53POPE  SD10 1028   8.724   2.640  10.376 -0.0317 -0.1625 -0.5157
   53POPE  SD11 1029   9.128   2.746  10.478  0.0274 -0.0214 -0.0507
   53POPE  SM12 1030   8.710   2.870  10.154  0.2226  0.2945 -0.0048
   53POPE  SM13 1031   9.207   2.790  10.167  0.1316  0.2930  0.0790
   53POPE  SM14 1032   8.778   2.958   9.830  0.2827  0.2251 -0.2384
   53POPE  SM15 1033   9.198   2.843  10.072  0.0380  0.4089  0.0069
   54POPE   HH1 1034   1.355  13.793  11.814  0.2453  0.0676  0.1074
   54POPE   PH2 1035   1.381  13.457  11.875  0.0820  0.0595  0.0393
   54POPE   GL3 1036   1.390  13.295  11.566  0.0488 -0.0687 -0.0393
   54POPE   E14 1037   1.343  12.981  11.444 -0.0368  0.1362  0.2653
   54POPE   E25 1038   1.652  13.399  11.313  0.0765  0.1221 -0.1011
   54POPE   S16 1039   1.077  12.850  11.142  0.2153  0.1122  0.0526
   54POPE   S17 1040   1.927  13.656  11.158 -0.3805  0.0988  0.1074
   54POPE   SD8 1041   0.772  12.840  11.127  0.1753  0.1496  0.3809
   54POPE   SD9 1042   1.945  13.816  10.856 -0.2016 -0.1040 -0.3592
   54POPE  SD10 1043   0.524  12.980  10.962 -0.2880  0.1417 -0.3160
   54POPE  SD11 1044   1.861  13.830  10.534 -0.2272  0.3901 -0.4290
   54POPE  SM12 1045   0.589  13.077  10.649 -0.4204 -0.0813 -0.0832
   54POPE  SM13 1046   1.691  13.810  10.221  0.0580 -0.0727 -0.3603
   54POPE  SM14 1047   0.604  13.269  10.371 -0.3109  0.1307  0.0921
   54POPE  SM15 1048   1.616  13.848  10.191 -0.1368  0.0891  0.1549
   55POPE   HH1 1049   9.807  18.236  11.909 -0.3598  0.1034  0.0462
   55POPE   PH2 1050  10.094  18.040  11.873  0.1818 -0.0149  0.1486
   55POPE   GL3 1051  10.305  17.992  11.607 -0.3286  0.0273 -0.4202
   55POPE   E14 1052  10.509  18.232  11.587 -0.0321  0.2367  0.1001
   55POPE   E25 1053  10.141  17.932  11.304  0.2327  0.0048  0.0877
   55POPE   S16 1054  10.789  18.380  11.414  0.2903  0.3424  0.0181
   55POPE   S17 1055  10.326  17.954  10.956  0.4434 -0.1795  0.1101
   55POPE   SD8 1056  10.834  18.572  11.134 -0.1006  0.1139  0.0799
   55POPE   SD9 1057  10.517  17.951  10.677 -0.1254 -0.0189  0.3344
   55POPE  SD10 1058  10.932  18.615  10.822 -0.1144  0.0551  0.0853
   55POPE  SD11 1059  10.646  18.010  10.359 -0.5338 -0.6575  0.3759
   55POPE  SM12 1060  10.874  18.455  10.533 -0.3435  0.1129 -0.0959
   55POPE  SM13 1061  10.567  17.933  10.059  0.1683  0.0828  0.2018
   55POPE  SM14 1062  10.883  18.474  10.211  0.3716  0.0147 -0.0013
   55POPE  SM15 1063  10.575  17.989   9.946  0.3250 -0.0267  0.0946
   56POPE   HH1 1064  13.603   7.938  11.708 -0.5353  0.2622  0.4242
   56POPE   PH2 1065  13.755   8.222  11.668 -0.0613  0.1026  0.2462
   56POPE   GL3 1066  14.082   8.117  11.562 -0.0783  0.1254  0.0664
   56POPE   E14 1067  14.159   7.806  11.487  0.3252 -0.0568 -0.1623
   56POPE   E25 1068  14.078   8.326  11.254  0.3179 -0.0171  0.1467
   56POPE   S16 1069  14.151   7.475  11.337 -0.0550  0.0441 -0.2514
   56POPE   S17 1070  14.300   8.189  10.960 -0.0318 -0.0507  0.0952
   56POPE   SD8 1071  14.114   7.191  11.203 -0.0119  0.0385  0.0515
   56POPE   SD9 1072  14.441   8.198  10.675 -0.2811 -0.0836 -0.0916
   56POPE  SD10 1073  14.215   7.076  10.910 -0.2019  0.1154 -0.2361
   56POPE  SD11 1074  14.441   8.011  10.402 -0.2925  0.2595 -0.2195
   56POPE  SM12 1075  14.317   7.131  10.597  0.0133 -0.3489 -0.2745
   56POPE  SM13 1076  14.461   7.979  10.074 -0.1036  0.3270 -0.1865
   56POPE  SM14 1077  14.306   7.210  10.245 -0.0273  0.2822  0.0904
   56POPE  SM15 1078  14.510   7.983   9.957  0.2123  0.3911 -0.1141
   57POPE   HH1 1079  18.925   3.777  11.862  0.3712  0.0610 -0.1814
   57POPE   PH2 1080  19.218   3.725  11.787 -0.0067  0.0134  0.1009
   57POPE   GL3 1081  19.278   3.885  11.501  0.4499 -0.0202 -0.4169
   57POPE   E14 1082  19.480   3.815  11.274  0.0048 -0.1408 -0.0488
   57POPE   E25 1083  18.986   3.911  11.300  0.1181  0.0320  0.0643
   57POPE   S16 1084  19.553   3.712  10.918  0.2024 -0.2701  0.1703
   57POPE   S17 1085  18.948   3.798  10.934  0.0973  0.4093 -0.0252
   57POPE   SD8 1086  19.579   3.431  10.775 -0.1259  0.2338  0.5367
   57POPE   SD9 1087  18.771   3.773  10.669  0.2178 -0.1400  0.1945
   57POPE  SD10 1088  19.702   3.383  10.458 -0.1255 -0.3395 -0.2089
   57POPE  SD11 1089  18.574   3.855  10.414  0.0616  0.2281 -0.0280
   57POPE  SM12 1090  19.955   3.398  10.249 -0.3103 -0.1930 -0.1726
   57POPE  SM13 1091  18.442   3.982  10.152  0.0044 -0.4429  0.1385
   57POPE  SM14 1092  20.093   3.166  10.428 -0.4190  0.2338 -0.0916
   57POPE  SM15 1093  18.395   4.021  10.110 -0.0387  0.0458  0.1415
   58POPE   HH1 1094   7.186   6.764  11.388  0.4865  0.0858  0.0692
   58POPE   PH2 1095   6.910   6.625  11.328 -0.2862  0.0732  0.0387
   58POPE   GL3 1096   6.634   6.861  11.358  0.1944 -0.1781 -0.3637
   58POPE   E14 1097   6.649   7.176  11.321 -0.0236 -0.0567 -0.0595
   58POPE   E25 1098   6.445   6.739  11.109  0.1133  0.2277 -0.0490
   58POPE   S16 1099   6.574   7.358  10.994  0.3773  0.0409 -0.1837
   58POPE   S17 1100   6.648   6.509  10.845  0.0745 -0.1553 -0.0090
   58POPE   SD8 1101   6.543   7.622  10.783  0.0727 -0.0140  0.2163
   58POPE   SD9 1102   6.644   6.252  10.596  0.0178  0.1709  0.1457
   58POPE  SD10 1103   6.582   7.721  10.459 -0.0597 -0.0780  0.1438
   58POPE  SD11 1104   6.585   5.967  10.516  0.4343 -0.0462 -0.2724
   58POPE  SM12 1105   6.637   7.643  10.141  0.1916 -0.0431 -0.0614
   58POPE  SM13 1106   6.480   5.728  10.355  0.0771  0.0511 -0.0225
   58POPE  SM14 1107   6.800   7.442   9.914  0.1690 -0.1463 -0.1194
   58POPE  SM15 1108   6.390   5.721  10.238  0.0038 -0.2125 -0.1925
   59POPE   HH1 1109   4.364   5.742  11.922 -0.4200 -0.0126 -0.2550
   59POPE   PH2 1110   4.254   5.464  11.830 -0.0561 -0.0504 -0.2619
   59POPE   GL3 1111   3.937   5.473  11.663  0.0126 -0.2552 -0.5056
   59POPE   E14 1112   3.849   5.304  11.368  0.0443 -0.1957  0.0570
   59POPE   E25 1113   4.051   5.712  11.373 -0.2804 -0.3262  0.0782
   59POPE   S16 1114   3.868   5.298  10.916 -0.3548  0.3780 -0.2129
   59POPE   S17 1115   3.936   5.844  11.037  0.0328  0.5180 -0.3525
   59POPE   SD8 1116   4.158   5.431  10.763  0.1534 -0.2125  0.5520
   59POPE   SD9 1117   4.011   6.131  10.867  0.4349  0.0908 -0.0404
   59POPE  SD10 1118   4.329   5.514  10.477 -0.0809 -0.1564  0.4158
   59POPE  SD11 1119   3.971   6.379  10.683  0.3601 -0.2110 -0.0427
   59POPE  SM12 1120   4.326   5.591  10.161 -0.0362  0.0626 -0.3239
   59POPE  SM13 1121   3.940   6.481  10.334  0.1766  0.0004  0.1396
   59POPE  SM14 1122   4.538   5.632   9.880  0.1736 -0.0572 -0.0488
   59POPE  SM15 1123   3.915   6.571  10.262  0.0858 -0.2308  0.1402
   60POPE   HH1 1124   2.010   4.406  11.513  0.2041 -0.0011  0.2281
   60POPE   PH2 1125   2.281   4.241  11.609  0.1751 -0.2289  0.1516
   60POPE   GL3 1126   2.526   4.356  11.390 -0.4349  0.0679  0.0252
   60POPE   E14 1127   2.800   4.190  11.373 -0.2914  0.0080  0.0483
   60POPE   E25 1128   2.552   4.715  11.317  0.0244 -0.2590  0.1806
   60POPE   S16 1129   2.886   4.172  10.978  0.0729 -0.3082  0.2094
   60POPE   S17 1130   2.584   4.824  10.907  0.1713 -0.1678  0.3014
   60POPE   SD8 1131   2.969   4.198  10.652 -0.0744  0.0408 -0.1581
   60POPE   SD9 1132   2.514   4.855  10.574  0.0378  0.6737  0.2201
   60POPE  SD10 1133   3.150   4.265  10.404 -0.1179 -0.1656 -0.1974
   60POPE  SD11 1134   2.356   4.745  10.296 -0.1472 -0.1728  0.1547
   60POPE  SM12 1135   3.347   4.410  10.209  0.0843  0.3262 -0.3359
   60POPE  SM13 1136   2.346   4.588  10.017 -0.0023 -0.1446  0.0376
   60POPE  SM14 1137   3.566   4.470  10.014 -0.0507 -0.1766 -0.1200
   60POPE  SM15 1138   2.362   4.594   9.911 -0.1785 -0.1671  0.2327
   61POPE   HH1 1139   2.110   5.434  11.448 -0.2254  0.1072 -0.4568
   61POPE   PH2 1140   2.350   5.618  11.340 -0.1316 -0.1251 -0.0095
   61POPE   GL3 1141   2.516   5.444  11.075  0.2373 -0.0374  0.0711
   61POPE   E14 1142   2.389   5.186  10.941  0.0534  0.1358 -0.1917
   61POPE   E25 1143   2.645   5.479  10.766  0.3677  0.1446  0.0481
   61POPE   S16 1144   2.266   5.298  10.562  0.0607 -0.1492 -0.4732
   61POPE   S17 1145   2.798   5.749  10.583  0.0435 -0.1110  0.0807
   61POPE   SD8 1146   2.287   5.483  10.316  0.0706 -0.1324  0.2947
   61POPE   SD9 1147   2.993   5.991  10.403  0.0759  0.2300  0.2420
   61POPE  SD10 1148   2.079   5.458  10.043 -0.2514 -0.0038 -0.1698
   61POPE  SD11 1149   3.307   6.148  10.311  0.4341  0.3002 -0.1432
   61POPE  SM12 1150   2.071   5.152   9.913 -0.1129 -0.0668  0.3891
   61POPE  SM13 1151   3.480   6.332  10.074  0.1015 -0.1144  0.3483
   61POPE  SM14 1152   1.955   4.883   9.733  0.0763  0.1152  0.1011
   61POPE  SM15 1153   3.523   6.342   9.990 -0.2438  0.5917  0.0200
   62POPE   HH1 1154  19.162   2.687  11.889 -0.2291 -0.2609 -0.4446
   62POPE   PH2 1155  19.391   2.434  11.847 -0.0717  0.0698  0.1617
   62POPE   GL3 1156  19.294   2.279  11.580  0.2304  0.3969 -0.4412
   62POPE   E14 1157  18.982   2.333  11.483  0.0437 -0.0164  0.1921
   62POPE   E25 1158  19.473   2.067  11.341  0.2377 -0.1354  0.0511
   62POPE   S16 1159  18.632   2.294  11.172 -0.1722  0.2508 -0.4293
   62POPE   S17 1160  19.616   2.252  10.954 -0.2518 -0.1640  0.6676
   62POPE   SD8 1161  18.675   2.484  10.876  0.2586 -0.1524 -0.2472
   62POPE   SD9 1162  19.722   2.288  10.629 -0.0639 -0.0778 -0.0803
   62POPE  SD10 1163  18.550   2.648  10.646  0.2321 -0.0721 -0.1587
   62POPE  SD11 1164  19.917   2.424  10.407  0.0460  0.0837  0.0660
   62POPE  SM12 1165  18.399   2.607  10.339  0.4366  0.3204 -0.0759
   62POPE  SM13 1166  19.986   2.626  10.117 -0.2998  0.1324  0.1709
   62POPE  SM14 1167  18.233   2.492  10.040  0.4339 -0.2956 -0.0284
   62POPE  SM15 1168  20.077   2.660  10.099  0.0097  0.0309 -0.1522
   63POPE   HH1 1169  16.856   1.819  11.872  0.6060 -0.1902  0.2054
   63POPE   PH2 1170  16.711   2.113  11.871 -0.1862  0.0765  0.1785
   63POPE   GL3 1171  16.911   2.250  11.623 -0.1648 -0.1869 -0.0530
   63POPE   E14 1172  17.200   2.395  11.710  0.1774 -0.3752  0.1524
   63POPE   E25 1173  16.838   2.510  11.410  0.1444  0.0000 -0.0549
   63POPE   S16 1174  17.298   2.555  11.298 -0.3298 -0.0031 -0.3433
   63POPE   S17 1175  16.746   2.638  11.024 -0.1606  0.1583 -0.1467
   63POPE   SD8 1176  17.322   2.676  10.977  0.1104 -0.3666  0.2235
   63POPE   SD9 1177  16.874   2.839  10.777  0.1894  0.0412 -0.0299
   63POPE  SD10 1178  17.390   2.740  10.658 -0.3922  0.0843 -0.2687
   63POPE  SD11 1179  16.865   3.015  10.505 -0.0698  0.0172 -0.2224
   63POPE  SM12 1180  17.621   2.656  10.408  0.1989 -0.1877  0.1684
   63POPE  SM13 1181  16.925   2.882  10.167  0.2342  0.1286  0.2310
   63POPE  SM14 1182  17.781   2.511  10.119 -0.4978 -0.3891  0.3582
   63POPE  SM15 1183  16.926   2.831  10.082 -0.0254  0.3342 -0.2819
   64POPE   HH1 1184  17.999  10.117  11.697  0.1892  0.0062 -0.0860
   64POPE   PH2 1185  17.865   9.822  11.642  0.1965  0.0092  0.0162
   64POPE   GL3 1186  17.761   9.721  11.349  0.2504  0.0408 -0.0525
   64POPE   E14 1187  17.795   9.403  11.291  0.1284  0.2190  0.1635
   64POPE   E25 1188  17.986   9.874  11.126 -0.1385  0.2619 -0.1356
   64POPE   S16 1189  17.906   9.497  10.910  0.1873 -0.0568  0.0135
   64POPE   S17 1190  17.989  10.092  10.823  0.0446  0.1192 -0.2941
   64POPE   SD8 1191  17.780   9.599  10.591  0.0647  0.3514 -0.1116
   64POPE   SD9 1192  17.951  10.064  10.491 -0.2630  0.5041  0.4049
   64POPE  SD10 1193  17.898   9.533  10.284  0.0198  0.1410  0.2409
   64POPE  SD11 1194  17.655  10.053  10.312 -0.3153 -0.4982  0.1165
   64POPE  SM12 1195  18.055   9.306  10.085 -0.2195 -0.2194  0.2598
   64POPE  SM13 1196  17.346  10.084  10.223 -0.2787 -0.1765 -0.1982
   64POPE  SM14 1197  18.154   8.992  10.196 -0.1938  0.0546 -0.3820
   64POPE  SM15 1198  17.284  10.050  10.142 -0.1453 -0.3201  0.0853
   65POPE   HH1 1199  14.231  14.784  11.677 -0.0923 -0.0942 -0.1062
   65POPE   PH2 1200  14.043  15.016  11.555 -0.1684  0.2220 -0.0633
   65POPE   GL3 1201  13.801  14.891  11.361  0.1123 -0.2803 -0.1095
   65POPE   E14 1202  13.508  14.988  11.416 -0.1800 -0.0663 -0.0523
   65POPE   E25 1203  13.868  15.053  11.050 -0.0832  0.4612 -0.1118
   65POPE   S16 1204  13.177  15.120  11.162  0.3171 -0.1789  0.2155
   65POPE   S17 1205  14.076  14.861  10.727  0.3787 -0.1801 -0.2150
   65POPE   SD8 1206  13.122  15.235  10.862 -0.0330  0.1089  0.0780
   65POPE   SD9 1207  14.216  14.584  10.576 -0.2115  0.2322  0.1610
   65POPE  SD10 1208  13.140  15.362  10.535  0.4866  0.0452  0.2527
   65POPE  SD11 1209  14.354  14.576  10.292  0.2737 -0.0021 -0.1431
   65POPE  SM12 1210  13.406  15.419  10.293  0.0604 -0.1698  0.0225
   65POPE  SM13 1211  14.537  14.596  10.009  0.1839  0.0802 -0.0788
   65POPE  SM14 1212  13.590  15.405  10.011  0.0935  0.2295  0.3998
   65POPE  SM15 1213  14.593  14.584   9.935  0.1305  0.1343  0.2171
   66POPE   HH1 1214   4.213   9.072  12.076 -0.5051  0.0286  0.0223
   66POPE   PH2 1215   4.436   8.934  11.870  0.0088 -0.2248 -0.2443
   66POPE   GL3 1216   4.282   8.765  11.596  0.0572 -0.0396  0.3822
   66POPE   E14 1217   4.050   8.916  11.417 -0.0690 -0.1655  0.3546
   66POPE   E25 1218   4.498   8.683  11.315  0.2270 -0.0217  0.0217
   66POPE   S16 1219   4.047   8.944  11.001 -0.0774 -0.0842 -0.3128
   66POPE   S17 1220   4.829   8.680  11.083 -0.2399 -0.1750  0.0591
   66POPE   SD8 1221   4.301   8.865  10.782 -0.1122 -0.2416  0.1024
   66POPE   SD9 1222   4.850   8.676  10.769 -0.2636  0.0178 -0.1322
   66POPE  SD10 1223   4.462   8.906  10.504 -0.3090  0.0040  0.2430
   66POPE  SD11 1224   4.897   8.853  10.475 -0.0015  0.0460  0.2586
   66POPE  SM12 1225   4.349   8.781  10.217  0.1972  0.2030  0.0240
   66POPE  SM13 1226   4.804   8.876  10.153 -0.1968 -0.0701  0.0298
   66POPE  SM14 1227   4.180   8.539   9.983  0.0977 -0.0418 -0.1575
   66POPE  SM15 1228   4.747   8.883  10.051 -0.1961 -0.1960  0.2476
   67POPE   HH1 1229   7.724   6.039  11.717  0.1506 -0.4414 -0.1280
   67POPE   PH2 1230   7.472   6.259  11.717 -0.2614  0.0813 -0.0788
   67POPE   GL3 1231   7.326   6.302  11.404  0.3030  0.2403 -0.4580
   67POPE   E14 1232   7.418   6.503  11.176 -0.0287  0.0938 -0.3698
   67POPE   E25 1233   7.042   6.065  11.316  0.1803  0.2460 -0.0681
   67POPE   S16 1234   7.156   6.661  10.876 -0.1621 -0.1614  0.1696
   67POPE   S17 1235   6.861   5.849  11.038 -0.0807  0.1831  0.0355
   67POPE   SD8 1236   7.114   6.741  10.556 -0.2712 -0.1537 -0.3839
   67POPE   SD9 1237   6.865   5.553  10.820  0.1350  0.0660  0.3229
   67POPE  SD10 1238   7.093   6.627  10.237 -0.1160 -0.4005 -0.1400
   67POPE  SD11 1239   6.611   5.375  10.606  0.0134  0.3040  0.1444
   67POPE  SM12 1240   6.962   6.346  10.165 -0.0038  0.2270  0.1223
   67POPE  SM13 1241   6.426   5.211  10.364  0.3464 -0.1350  0.1087
   67POPE  SM14 1242   6.704   6.145  10.176 -0.0681  0.2003 -0.3210
   67POPE  SM15 1243   6.351   5.238  10.322  0.0507  0.2071 -0.0902
   68POPE   HH1 1244  14.375   1.977  12.065 -0.0596  0.2306  0.0404
   68POPE   PH2 1245  14.466   1.689  12.027  0.0825  0.0242 -0.0181
   68POPE   GL3 1246  14.520   1.689  11.683 -0.3172  0.1997 -0.2338
   68POPE   E14 1247  14.382   1.453  11.516  0.3378 -0.1472 -0.1440
   68POPE   E25 1248  14.683   1.953  11.495  0.2241  0.0223  0.1278
   68POPE   S16 1249  14.398   1.304  11.159 -0.0740  0.1539  0.1547
   68POPE   S17 1250  14.635   2.045  11.096  0.1400 -0.0956 -0.0271
   68POPE   SD8 1251  14.541   1.260  10.845  0.3035 -0.1554 -0.4723
   68POPE   SD9 1252  14.497   2.289  10.904 -0.2899 -0.2581 -0.4194
   68POPE  SD10 1253  14.562   1.173  10.511  0.1572 -0.2125 -0.2384
   68POPE  SD11 1254  14.336   2.325  10.601 -0.2942  0.0708 -0.1312
   68POPE  SM12 1255  14.521   0.868  10.387  0.4108 -0.0685 -0.2638
   68POPE  SM13 1256  14.350   2.479  10.290 -0.2473 -0.0559  0.0031
   68POPE  SM14 1257  14.475   0.705  10.101 -0.4739  0.1064 -0.1968
   68POPE  SM15 1258  14.307   2.465  10.206 -0.4804 -0.1614  0.2247
   69CL     GL1 1259   1.774  14.090   8.176  0.4166  0.3347  0.2060
   69CL     PH2 1260   1.997  14.133   8.390 -0.0631 -0.0115  0.1581
   69CL     GL3 1261   1.812  14.294   8.637  0.2857 -0.2169 -0.2804
   69CL     E14 1262   1.678  14.556   8.485  0.4452 -0.0190  0.0921
   69CL     E25 1263   1.729  14.035   8.916 -0.1120  0.0739  0.2924
   69CL     S16 1264   1.515  14.777   8.746 -0.0132  0.2025  0.0050
   69CL     S17 1265   1.962  13.887   9.184  0.0065  0.0398  0.3702
   69CL     SD8 1266   1.403  15.068   8.881 -0.0174  0.1936 -0.1968
   69CL     SD9 1267   2.056  13.927   9.520 -0.1385 -0.6660 -0.2800
   69CL    SD10 1268   1.339  15.230   9.146  0.0750  0.1005 -0.1595
   69CL    SD11 1269   2.103  14.099   9.809  0.1450  0.1095 -0.1165
   69CL    SM12 1270   1.242  15.230   9.493 -0.2092 -0.0116  0.2979
   69CL    SM13 1271   2.030  14.210  10.087 -0.1328  0.0554  0.1307
   69CL    SM14 1272   1.082  15.242   9.793  0.5316 -0.2953  0.9439
   69CL    SM15 1273   2.014  14.315  10.090  0.0797 -0.1916  0.0790
   69CL     PH2 1274   1.868  13.786   8.165  0.0481  0.0327  0.0044
   69CL     GL3 1275   1.825  13.819   8.503  0.2123 -0.0925 -0.0324
   69CL     E14 1276   1.522  13.943   8.499  0.0696  0.1510  0.3798
   69CL     E25 1277   2.108  13.804   8.700  0.0145 -0.1566 -0.1247
   69CL     S16 1278   1.204  13.814   8.767  0.1686 -0.0137  0.0067
   69CL     S17 1279   2.342  13.655   9.057 -0.0095  0.2635  0.2300
   69CL     SD8 1280   1.064  13.900   9.054 -0.3332  0.2625 -0.1600
   69CL     SD9 1281   2.260  13.387   9.277  0.2213  0.1357 -0.2569
   69CL    SD10 1282   1.169  13.944   9.369  0.0202  0.1519  0.2228
   69CL    SD11 1283   2.404  13.138   9.404 -0.0599 -0.0811 -0.4065
   69CL    SM12 1284   1.224  13.789   9.639 -0.0034  0.1356  0.0200
   69CL    SM13 1285   2.354  12.900   9.646 -0.2571  0.2512 -0.0505
   69CL    SM14 1286   1.332  13.494   9.774  0.0830  0.0167  0.1322
   69CL    SM15 1287   2.316  12.913   9.711 -0.1305  0.0553  0.5198
   70CL     GL1 1288   2.470   9.881   7.966  0.0492 -0.1588  0.2069
   70CL     PH2 1289   2.567   9.574   7.973 -0.1736  0.0957  0.0329
   70CL     GL3 1290   2.689   9.559   8.288  0.1289  0.1374  0.1801
   70CL     E14 1291   2.956   9.389   8.355  0.0256 -0.4320 -0.1726
   70CL     E25 1292   2.600   9.842   8.515 -0.0118  0.0683  0.2661
   70CL     S16 1293   2.994   9.412   8.732 -0.2789 -0.0424 -0.5705
   70CL     S17 1294   2.349  10.006   8.821 -0.3307  0.0980 -0.2916
   70CL     SD8 1295   2.940   9.352   9.076  0.0626 -0.1102  0.0975
   70CL     SD9 1296   2.255  10.150   9.134 -0.0900 -0.0582 -0.0229
   70CL    SD10 1297   2.972   9.503   9.345 -0.3979  0.1720  0.0706
   70CL    SD11 1298   2.248  10.388   9.364 -0.1049  0.1735  0.0307
   70CL    SM12 1299   3.088   9.769   9.433 -0.0214  0.3296  0.2928
   70CL    SM13 1300   2.048  10.515   9.588  0.2087  0.1055  0.0242
   70CL    SM14 1301   3.194   9.906   9.723 -0.1568 -0.1198  0.1791
   70CL    SM15 1302   1.954  10.561   9.630  0.1532  0.0391 -0.1656
   70CL     PH2 1303   2.280   9.848   8.211 -0.1190  0.0773 -0.1522
   70CL     GL3 1304   2.235   9.517   8.365 -0.0607 -0.0320 -0.3069
   70CL     E14 1305   1.986   9.321   8.274 -0.0113 -0.1688 -0.0843
   70CL     E25 1306   2.431   9.450   8.652 -0.2995 -0.0031  0.1558
   70CL     S16 1307   1.857   9.181   8.672 -0.4034 -0.2499  0.2142
   70CL     S17 1308   2.529   9.360   9.010 -0.0019  0.1016  0.4049
   70CL     SD8 1309   1.721   8.958   8.856 -0.2638 -0.1606  0.0423
   70CL     SD9 1310   2.558   9.203   9.319 -0.0107 -0.0841  0.0986
   70CL    SD10 1311   1.748   8.879   9.146  0.0269  0.3061  0.0189
   70CL    SD11 1312   2.738   9.304   9.586  0.0118 -0.3540  0.2239
   70CL    SM12 1313   1.932   8.904   9.414 -0.1934 -0.4764 -0.0299
   70CL    SM13 1314   2.938   9.513   9.788  0.0828  0.0666  0.1102
   70CL    SM14 1315   2.116   9.038   9.681  0.0835  0.0761 -0.1347
   70CL    SM15 1316   3.021   9.493   9.852 -0.4429 -0.5465 -0.0195
   71CL     GL1 1317  13.493  19.724   8.209 -0.1087 -0.2136 -0.1089
   71CL     PH2 1318  13.230  19.550   8.167  0.0279  0.0410 -0.0975
   71CL     GL3 1319  13.048  19.631   8.465 -0.1265  0.1223  0.2636
   71CL     E14 1320  12.725  19.525   8.426 -0.2578  0.0381 -0.1099
   71CL     E25 1321  13.095  19.829   8.772 -0.1014  0.1791 -0.0755
   71CL     S16 1322  12.540  19.339   8.726 -0.0390 -0.0851 -0.1158
   71CL     S17 1323  12.827  19.904   9.037 -0.2135 -0.0769  0.1625
   71CL     SD8 1324  12.342  19.335   9.021  0.2696  0.4705 -0.6157
   71CL     SD9 1325  12.964  19.982   9.331  0.0031 -0.0975 -0.1007
   71CL    SD10 1326  12.227  19.126   9.263 -0.1351 -0.4623  0.1411
   71CL    SD11 1327  13.010  19.814   9.630  0.1497 -0.0565  0.5161
   71CL    SM12 1328  12.409  18.980   9.503 -0.2572 -0.2865  0.0965
   71CL    SM13 1329  13.156  19.622   9.824  0.0667  0.0969 -0.5022
   71CL    SM14 1330  12.420  18.752   9.778  0.0418 -0.1301 -0.2481
   71CL    SM15 1331  13.217  19.612   9.902  0.0565  0.2768  0.0166
   71CL     PH2 1332  13.417  19.998   8.416  0.3023 -0.1543 -0.0980
   71CL     GL3 1333  13.095  20.115   8.334  0.1176 -0.1511  0.1104
   71CL     E14 1334  12.772  20.058   8.382  0.0546 -0.1274 -0.1678
   71CL     E25 1335  13.098  20.501   8.325  0.0938  0.0628  0.0546
   71CL     S16 1336  12.464  20.062   8.643  0.1998 -0.1986 -0.0090
   71CL     S17 1337  13.333  20.734   8.594 -0.0011  0.5901 -0.1450
   71CL     SD8 1338  12.410  19.838   8.905 -0.2384 -0.3164  0.1408
   71CL     SD9 1339  13.516  20.865   8.860  0.0525 -0.1051  0.1196
   71CL    SD10 1340  12.290  19.743   9.164 -0.4254  0.0738  0.1421
   71CL    SD11 1341  13.572  20.996   9.148 -0.0136 -0.1381 -0.2014
   71CL    SM12 1342  12.255  19.905   9.421 -0.0364 -0.4555 -0.2588
   71CL    SM13 1343  13.709  21.228   9.367  0.1895  0.0256  0.0114
   71CL    SM14 1344  12.323  19.950   9.761 -0.1652 -0.3986  0.0937
   71CL    SM15 1345  13.775  21.224   9.449  0.1395  0.2285 -0.1596
   72CL     GL1 1346   7.660  18.934   8.150  0.1179  0.2066 -0.0578
   72CL     PH2 1347   7.923  19.014   7.969 -0.0984  0.0956  0.3014
   72CL     GL3 1348   8.064  18.842   8.242 -0.2397  0.0067 -0.1225
   72CL     E14 1349   8.379  18.728   8.220 -0.0746  0.1707 -0.0145
   72CL     E25 1350   8.049  19.028   8.551  0.0829 -0.0860 -0.0984
   72CL     S16 1351   8.667  18.769   8.517  0.0589  0.1701  0.1284
   72CL     S17 1352   8.092  19.329   8.806  0.0721 -0.0780 -0.0669
   72CL     SD8 1353   8.723  18.843   8.844  0.5630 -0.1978  0.0111
   72CL     SD9 1354   7.943  19.571   9.002 -0.0979 -0.2117 -0.3258
   72CL    SD10 1355   8.818  18.761   9.152 -0.0041  0.1783  0.0313
   72CL    SD11 1356   7.849  19.691   9.285 -0.1194  0.0429  0.4148
   72CL    SM12 1357   8.782  18.561   9.383 -0.1221 -0.3992 -0.2180
   72CL    SM13 1358   7.889  19.878   9.560 -0.1956  0.1076 -0.0614
   72CL    SM14 1359   8.663  18.507   9.679  0.3025  0.2323 -0.2541
   72CL    SM15 1360   7.948  19.947   9.594 -0.3317  0.0011  0.3963
   72CL     PH2 1361   7.716  19.195   8.368  0.0651  0.1451 -0.3080
   72CL     GL3 1362   8.009  19.326   8.233  0.2446  0.0727 -0.3506
   72CL     E14 1363   8.326  19.275   8.325  0.1644 -0.0046 -0.3984
   72CL     E25 1364   7.960  19.654   8.382  0.2121 -0.3042 -0.1625
   72CL     S16 1365   8.495  19.288   8.713  0.2388 -0.0154 -0.1274
   72CL     S17 1366   7.709  19.771   8.668 -0.0100  0.3687  0.1245
   72CL     SD8 1367   8.586  19.272   9.043  0.2959 -0.1333  0.2110
   72CL     SD9 1368   7.469  19.909   8.892  0.1088 -0.0443 -0.0515
   72CL    SD10 1369   8.507  19.481   9.299 -0.1540  0.1474 -0.1530
   72CL    SD11 1370   7.469  19.805   9.241 -0.4306  0.1442 -0.0053
   72CL    SM12 1371   8.649  19.697   9.484  0.1888  0.0542 -0.0458
   72CL    SM13 1372   7.423  19.631   9.545 -0.2322 -0.0557 -0.2251
   72CL    SM14 1373   8.799  19.784   9.762 -0.2484  0.1368  0.0206
   72CL    SM15 1374   7.442  19.593   9.612  0.1049 -0.2167  0.3622
   73CL     GL1 1375  19.729  12.672   7.963  0.0010  0.4431  0.2346
   73CL     PH2 1376  19.585  12.761   8.300  0.0092 -0.0436 -0.3439
   73CL     GL3 1377  19.315  12.585   8.385  0.0732 -0.0134  0.1558
   73CL     E14 1378  19.006  12.617   8.283 -0.0429  0.0592 -0.4833
   73CL     E25 1379  19.351  12.630   8.729  0.1450 -0.0609  0.2804
   73CL     S16 1380  18.836  12.987   8.472 -0.1621  0.2202 -0.0566
   73CL     S17 1381  19.717  12.610   8.938  0.1949 -0.1069 -0.1259
   73CL     SD8 1382  18.819  13.263   8.689  0.6525 -0.0177  0.1898
   73CL     SD9 1383  19.762  12.625   9.278 -0.0984  0.1705  0.0603
   73CL    SD10 1384  18.759  13.441   8.968 -0.0990 -0.2972 -0.1589
   73CL    SD11 1385  19.912  12.552   9.524 -0.3712  0.2964  0.0626
   73CL    SM12 1386  18.717  13.452   9.293 -0.2476 -0.2675  0.1289
   73CL    SM13 1387  20.040  12.354   9.765  0.2596 -0.4037  0.2697
   73CL    SM14 1388  18.604  13.498   9.614 -0.2344  0.1920  0.2134
   73CL    SM15 1389  20.056  12.279   9.859 -0.2369  0.0883 -0.0076
   73CL     PH2 1390  19.824  12.371   8.011  0.2621 -0.1267 -0.1478
   73CL     GL3 1391  19.889  12.283   8.336  0.1774  0.2820 -0.3294
   73CL     E14 1392  20.149  12.464   8.407 -0.1612  0.1906 -0.2598
   73CL     E25 1393  19.604  12.241   8.555 -0.1251 -0.0854  0.1007
   73CL     S16 1394  20.074  12.721   8.697  0.0753 -0.3550 -0.0908
   73CL     S17 1395  19.575  12.180   8.923 -0.3378 -0.2198  0.3103
   73CL     SD8 1396  20.164  12.863   9.027  0.2605 -0.0514  0.0570
   73CL     SD9 1397  19.610  12.130   9.250  0.0175  0.2371  0.0021
   73CL    SD10 1398  20.360  12.918   9.302 -0.1894 -0.2427  0.1772
   73CL    SD11 1399  19.476  11.971   9.525  0.1415  0.0465 -0.3078
   73CL    SM12 1400  20.414  12.752   9.572 -0.4105 -0.1917 -0.3035
   73CL    SM13 1401  19.383  11.978   9.829  0.0292 -0.1852 -0.0689
   73CL    SM14 1402  20.642  12.583   9.771 -0.2701  0.4619 -0.2413
   73CL    SM15 1403  19.422  11.978   9.908  0.3485 -0.2878 -0.0282
   74CL     GL1 1404   5.591  12.593   7.805 -0.3841  0.0765 -0.4863
   74CL     PH2 1405   5.680  12.359   8.029 -0.0500  0.0274 -0.3197
   74CL     GL3 1406   5.489  12.252   8.273 -0.1720 -0.4366 -0.0559
   74CL     E14 1407   5.174  12.352   8.342 -0.2724 -0.0006 -0.0124
   74CL     E25 1408   5.662  12.089   8.553  0.1709 -0.1675 -0.0368
   74CL     S16 1409   5.011  12.210   8.682 -0.1949 -0.1160 -0.2739
   74CL     S17 1410   5.519  12.184   8.897 -0.6420  0.0481  0.2047
   74CL     SD8 1411   4.721  12.270   8.844 -0.2445  0.3346 -0.4736
   74CL     SD9 1412   5.451  12.032   9.194 -0.3082 -0.1511 -0.3073
   74CL    SD10 1413   4.535  12.396   9.085 -0.2979  0.2978  0.2405
   74CL    SD11 1414   5.318  11.820   9.444 -0.0149  0.1556 -0.3050
   74CL    SM12 1415   4.641  12.524   9.376  0.2338 -0.2664  0.0944
   74CL    SM13 1416   5.293  11.532   9.554 -0.2491  0.3201 -0.1501
   74CL    SM14 1417   4.915  12.717   9.525  0.3178 -0.0069  0.1904
   74CL    SM15 1418   5.260  11.457   9.578 -0.2007 -0.2412 -0.1675
   74CL     PH2 1419   5.719  12.880   7.875  0.1835 -0.1039 -0.0424
   74CL     GL3 1420   5.805  13.033   8.154  0.0790  0.1456  0.0578
   74CL     E14 1421   5.569  12.988   8.375  0.2121  0.1531  0.0021
   74CL     E25 1422   5.750  13.400   8.249  0.1637 -0.0533  0.1060
   74CL     S16 1423   5.477  13.175   8.747 -0.1820  0.0878  0.2197
   74CL     S17 1424   5.775  13.498   8.589  0.2617  0.3418 -0.2937
   74CL     SD8 1425   5.309  13.158   9.020  0.0854 -0.3757  0.1251
   74CL     SD9 1426   5.829  13.475   8.933 -0.0744  0.0778  0.2123
   74CL    SD10 1427   5.254  13.336   9.279 -0.0648 -0.3677  0.0017
   74CL    SD11 1428   5.847  13.352   9.254 -0.3105  0.3494  0.1703
   74CL    SM12 1429   5.374  13.523   9.533 -0.1080  0.2450  0.0715
   74CL    SM13 1430   5.817  13.312   9.585  0.3239 -0.0430 -0.2045
   74CL    SM14 1431   5.299  13.824   9.577 -0.1278  0.0647 -0.3662
   74CL    SM15 1432   5.851  13.324   9.686 -0.2010  0.1882 -0.3233
   75CL     GL1 1433  16.432  10.550   8.348 -0.0181 -0.2692  0.3666
   75CL     PH2 1434  16.251  10.369   8.535  0.0275  0.1288  0.2003
   75CL     GL3 1435  16.090  10.215   8.291 -0.0099  0.3269 -0.1026
   75CL     E14 1436  15.805  10.411   8.351  0.0319  0.2912 -0.0759
   75CL     E25 1437  16.203   9.858   8.315 -0.1419 -0.0623  0.0332
   75CL     S16 1438  15.744  10.635   8.664 -0.4356  0.3833  0.3532
   75CL     S17 1439  16.207   9.634   8.656  0.0269  0.0503  0.0488
   75CL     SD8 1440  15.761  10.576   9.006 -0.0397 -0.3799  0.1968
   75CL     SD9 1441  16.032   9.593   8.922 -0.4654 -0.0545  0.1635
   75CL    SD10 1442  15.833  10.565   9.338 -0.1663  0.1260 -0.0696
   75CL    SD11 1443  15.928   9.642   9.231  0.0095 -0.0681  0.1543
   75CL    SM12 1444  16.113  10.547   9.536 -0.2342 -0.5311 -0.0509
   75CL    SM13 1445  15.961   9.648   9.558 -0.1301 -0.2338  0.4099
   75CL    SM14 1446  16.375  10.672   9.684 -0.1564  0.2696 -0.2529
   75CL    SM15 1447  15.995   9.704   9.645 -0.1598 -0.0933  0.3355
   75CL     PH2 1448  16.339  10.841   8.299  0.2125 -0.0933 -0.0748
   75CL     GL3 1449  16.558  10.993   8.521 -0.0906  0.2133  0.1751
   75CL     E14 1450  16.871  10.939   8.445 -0.1680 -0.2394 -0.0065
   75CL     E25 1451  16.567  11.242   8.758  0.0088 -0.0261 -0.0013
   75CL     S16 1452  17.164  10.986   8.702 -0.0671 -0.1163  0.2111
   75CL     S17 1453  16.369  11.436   9.049 -0.1579 -0.2564  0.0607
   75CL     SD8 1454  17.363  10.778   8.891  0.3017  0.1961  0.5575
   75CL     SD9 1455  16.050  11.586   9.176  0.0854 -0.0930  0.1369
   75CL    SD10 1456  17.434  10.702   9.205 -0.1551  0.2647  0.1209
   75CL    SD11 1457  15.874  11.792   9.384  0.0088 -0.2023  0.0221
   75CL    SM12 1458  17.333  10.792   9.535 -0.1310 -0.3410  0.1078
   75CL    SM13 1459  15.755  11.830   9.684 -0.4578  0.0057  0.0315
   75CL    SM14 1460  17.288  10.659   9.862 -0.2653  0.2748  0.0425
   75CL    SM15 1461  15.717  11.815   9.786  0.1160  0.0319  0.0414
   76CL     GL1 1462  14.452  11.057   8.512  0.1530 -0.1643  0.1652
   76CL     PH2 1463  14.371  11.211   8.753 -0.0768  0.1465  0.0305
   76CL     GL3 1464  14.546  11.517   8.781  0.4959 -0.0592 -0.2228
   76CL     E14 1465  14.866  11.461   8.828  0.0425 -0.0634  0.3378
   76CL     E25 1466  14.390  11.757   9.037  0.1767 -0.1783  0.0975
   76CL     S16 1467  15.130  11.322   9.128 -0.3002 -0.0684  0.1955
   76CL     S17 1468  14.234  11.738   9.396  0.1334  0.1636 -0.3578
   76CL     SD8 1469  15.179  11.112   9.412  0.2480 -0.1021 -0.1797
   76CL     SD9 1470  14.315  11.779   9.739 -0.0815 -0.0717 -0.0237
   76CL    SD10 1471  14.991  10.980   9.649 -0.1675 -0.1876 -0.3286
   76CL    SD11 1472  14.584  11.987   9.798 -0.2083 -0.3099 -0.0906
   76CL    SM12 1473  14.883  10.986  10.000 -0.2144  0.3005  0.0771
   76CL    SM13 1474  14.847  12.168   9.858  0.2508  0.2247 -0.1434
   76CL    SM14 1475  14.629  10.816  10.153 -0.3670 -0.1777 -0.0370
   76CL    SM15 1476  14.923  12.183   9.880  0.0633  0.3101 -0.0412
   76CL     PH2 1477  14.418  10.759   8.428 -0.1496  0.0880  0.0164
   76CL     GL3 1478  14.611  10.651   8.675 -0.1114  0.3376 -0.0639
   76CL     E14 1479  14.796  10.377   8.633 -0.0126  0.3815  0.0521
   76CL     E25 1480  14.700  10.824   8.979  0.0776  0.2136  0.0227
   76CL     S16 1481  14.846  10.069   8.885 -0.2899 -0.1496  0.0961
   76CL     S17 1482  14.568  11.148   9.124  0.2918  0.0755 -0.4564
   76CL     SD8 1483  15.134  10.069   9.057  0.1188  0.0121 -0.2436
   76CL     SD9 1484  14.690  11.397   9.323  0.3878 -0.4370  0.0315
   76CL    SD10 1485  15.297  10.282   9.257 -0.1835 -0.0148 -0.0692
   76CL    SD11 1486  14.888  11.468   9.613 -0.0950  0.3931 -0.0570
   76CL    SM12 1487  15.249  10.417   9.556 -0.3187  0.1606  0.2848
   76CL    SM13 1488  15.166  11.470   9.805  0.1348  0.2476  0.1469
   76CL    SM14 1489  15.141  10.602   9.826 -0.0847  0.0477 -0.1106
   76CL    SM15 1490  15.229  11.446   9.825 -0.2342 -0.0800  0.1499
   77CL     GL1 1491   9.814  20.121   7.669  0.0993  0.3603 -0.0526
   77CL     PH2 1492  10.091  20.237   7.833  0.1182 -0.0521  0.2532
   77CL     GL3 1493   9.914  20.295   8.136 -0.1434 -0.0734  0.0444
   77CL     E14 1494   9.884  20.523   8.380  0.0028 -0.2213  0.0225
   77CL     E25 1495   9.790  20.095   8.427 -0.0947  0.3029 -0.1991
   77CL     S16 1496   9.797  20.687   8.770  0.1307  0.0660 -0.4757
   77CL     S17 1497   9.842  20.050   8.789 -0.1732  0.3569  0.0887
   77CL     SD8 1498   9.862  20.850   9.067  0.1644  0.4080 -0.3469
   77CL     SD9 1499   9.822  19.996   9.144 -0.2299  0.1732  0.0292
   77CL    SD10 1500   9.910  20.844   9.374  0.0597  0.3954 -0.0418
   77CL    SD11 1501   9.874  19.796   9.384 -0.3754 -0.1413 -0.1745
   77CL    SM12 1502   9.980  20.585   9.597  0.0248  0.3357 -0.0629
   77CL    SM13 1503   9.775  19.609   9.604  0.2333  0.3027 -0.2205
   77CL    SM14 1504   9.946  20.471   9.936 -0.0948  0.2516  0.4450
   77CL    SM15 1505   9.731  19.564   9.664  0.0435  0.0458 -0.2443
   77CL     PH2 1506   9.593  20.112   7.904  0.2359 -0.0103 -0.1063
   77CL     GL3 1507   9.714  19.852   8.118  0.1224 -0.0057 -0.3311
   77CL     E14 1508  10.031  19.830   8.224 -0.0977  0.2472  0.3868
   77CL     E25 1509   9.477  19.660   8.350  0.0097  0.0469  0.1740
   77CL     S16 1510  10.259  20.049   8.434 -0.1270 -0.0828 -0.1362
   77CL     S17 1511   9.374  19.735   8.726  0.1850  0.1804  0.0265
   77CL     SD8 1512  10.251  20.306   8.654 -0.0064 -0.0984 -0.5323
   77CL     SD9 1513   9.468  19.657   9.030  0.3094 -0.3305  0.1219
   77CL    SD10 1514  10.230  20.504   8.912 -0.0562 -0.0988 -0.3065
   77CL    SD11 1515   9.369  19.685   9.329 -0.3027 -0.0210  0.1045
   77CL    SM12 1516  10.325  20.496   9.206 -0.5114  0.4419  0.2260
   77CL    SM13 1517   9.205  19.601   9.575 -0.6476  0.2344 -0.4110
   77CL    SM14 1518  10.533  20.498   9.470  0.1801 -0.2377 -0.1387
   77CL    SM15 1519   9.122  19.572   9.641  0.0779  0.1654  0.3216
   78CL     GL1 1520  19.305   9.848   8.251 -0.1053 -0.2526 -0.1175
   78CL     PH2 1521  19.527   9.878   8.542  0.0830 -0.2123  0.1373
   78CL     GL3 1522  19.353  10.181   8.563  0.6548 -0.1103  0.0652
   78CL     E14 1523  19.638  10.367   8.478 -0.0170 -0.0223  0.2647
   78CL     E25 1524  19.163  10.315   8.837  0.0486  0.0105 -0.1564
   78CL     S16 1525  19.912  10.592   8.679  0.0076 -0.0735  0.1320
   78CL     S17 1526  19.186  10.516   9.140  0.1118  0.0531  0.3647
   78CL     SD8 1527  20.249  10.510   8.751 -0.2150 -0.1081  0.1572
   78CL     SD9 1528  19.205  10.795   9.299 -0.1480 -0.1914  0.1944
   78CL    SD10 1529  20.498  10.557   8.975  0.3099 -0.1010  0.3218
   78CL    SD11 1530  19.116  11.063   9.514  0.0849 -0.0419  0.0849
   78CL    SM12 1531  20.535  10.661   9.281  0.2270  0.1111  0.1530
   78CL    SM13 1532  19.072  11.134   9.838 -0.0744 -0.0494 -0.0067
   78CL    SM14 1533  20.458  10.618   9.613 -0.2338  0.0604  0.2417
   78CL    SM15 1534  19.031  11.192   9.898 -0.0624 -0.2977  0.3710
   78CL     PH2 1535  19.080   9.969   8.402 -0.0671  0.0133  0.2478
   78CL     GL3 1536  19.099   9.774   8.675 -0.2171  0.4059 -0.4984
   78CL     E14 1537  18.959   9.474   8.702  0.1602 -0.1408 -0.2909
   78CL     E25 1538  19.247   9.853   8.963  0.2329  0.0225  0.0280
   78CL     S16 1539  18.886   9.423   9.091  0.2214  0.0502 -0.3790
   78CL     S17 1540  19.490  10.064   9.207 -0.1392 -0.1522  0.0854
   78CL     SD8 1541  18.704   9.397   9.357 -0.2676  0.2379  0.2718
   78CL     SD9 1542  19.617  10.356   9.176 -0.4295  0.4448 -0.1553
   78CL    SD10 1543  18.501   9.422   9.644 -0.3914  0.2074 -0.0256
   78CL    SD11 1544  19.791  10.599   9.338  0.0788 -0.1018 -0.1598
   78CL    SM12 1545  18.480   9.683   9.854 -0.1009  0.4151  0.2539
   78CL    SM13 1546  19.982  10.750   9.558  0.0597  0.4556 -0.0942
   78CL    SM14 1547  18.434   9.808  10.165 -0.1907  0.1231  0.1133
   78CL    SM15 1548  20.038  10.804   9.637 -0.1215 -0.3006  0.3984
   79CL     GL1 1549   7.164   4.822   8.097 -0.3165  0.0149 -0.2094
   79CL     PH2 1550   7.078   4.636   7.830  0.0384 -0.0027  0.1066
   79CL     GL3 1551   6.729   4.653   7.877 -0.1004  0.4177 -0.1869
   79CL     E14 1552   6.570   4.412   8.003  0.2477 -0.0031  0.0191
   79CL     E25 1553   6.735   4.915   8.111 -0.2354 -0.0793  0.0843
   79CL     S16 1554   6.671   4.484   8.411  0.1470  0.6191  0.1083
   79CL     S17 1555   6.932   5.007   8.486 -0.0242  0.2220 -0.1564
   79CL     SD8 1556   6.663   4.588   8.747  0.1027 -0.3010  0.0477
   79CL     SD9 1557   7.053   4.978   8.789  0.0596 -0.3040 -0.1995
   79CL    SD10 1558   6.750   4.551   9.065 -0.2552  0.4364 -0.0134
   79CL    SD11 1559   6.991   4.972   9.121 -0.0974  0.1442 -0.4044
   79CL    SM12 1560   6.669   4.408   9.341  0.0847 -0.2247  0.0282
   79CL    SM13 1561   7.053   4.813   9.423 -0.0453  0.1362 -0.0933
   79CL    SM14 1562   6.476   4.426   9.643  0.0477  0.2090 -0.5121
   79CL    SM15 1563   7.083   4.785   9.520 -0.0078  0.3422  0.1001
   79CL     PH2 1564   7.254   4.574   8.249 -0.1218  0.0397 -0.1411
   79CL     GL3 1565   7.419   4.525   7.963 -0.2624  0.3666 -0.1198
   79CL     E14 1566   7.568   4.245   8.095  0.4067 -0.2029  0.0834
   79CL     E25 1567   7.555   4.891   7.945 -0.3175  0.2663  0.0207
   79CL     S16 1568   7.577   4.186   8.504  0.0623  0.0645  0.1276
   79CL     S17 1569   7.642   5.051   8.362 -0.2904 -0.0828  0.2666
   79CL     SD8 1570   7.642   4.044   8.815 -0.2835 -0.1877 -0.2106
   79CL     SD9 1571   7.842   4.958   8.610 -0.3478 -0.0694  0.0111
   79CL    SD10 1572   7.667   4.128   9.122 -0.2825  0.0095  0.2001
   79CL    SD11 1573   7.746   4.898   8.943  0.1851  0.2949  0.0744
   79CL    SM12 1574   7.646   4.366   9.384 -0.1531 -0.1347  0.2134
   79CL    SM13 1575   7.600   4.928   9.219 -0.2512  0.3460 -0.2472
   79CL    SM14 1576   7.546   4.646   9.604 -0.0811  0.1640  0.0389
   79CL    SM15 1577   7.508   4.888   9.231 -0.0984 -0.0114 -0.0010
   80CL     GL1 1578  15.910  17.127   7.880 -0.4086 -0.0418  0.0015
   80CL     PH2 1579  15.856  17.408   8.002 -0.0210  0.3508 -0.0875
   80CL     GL3 1580  15.985  17.576   8.282  0.3777  0.1568  0.0380
   80CL     E14 1581  15.914  17.869   8.402 -0.2399 -0.0622 -0.0063
   80CL     E25 1582  16.186  17.359   8.502  0.2209 -0.1831  0.0263
   80CL     S16 1583  15.711  17.957   8.730 -0.1623 -0.0765 -0.1881
   80CL     S17 1584  16.193  17.066   8.792 -0.0107 -0.2462 -0.0704
   80CL     SD8 1585  15.660  18.102   9.042  0.2792  0.3702  0.5423
   80CL     SD9 1586  16.157  16.894   9.044  0.2064  0.2607 -0.0378
   80CL    SD10 1587  15.864  18.120   9.295 -0.0151 -0.5466  0.3830
   80CL    SD11 1588  16.176  16.821   9.377  0.1251 -0.0763 -0.2382
   80CL    SM12 1589  15.886  17.985   9.560  0.1217  0.0656 -0.1827
   80CL    SM13 1590  15.961  16.764   9.580 -0.2234  0.4749  0.2174
   80CL    SM14 1591  15.670  17.920   9.830 -0.0999 -0.0734  0.1263
   80CL    SM15 1592  15.910  16.723   9.666  0.3218 -0.0641  0.1139
   80CL     PH2 1593  16.207  17.000   7.923  0.0336 -0.1768 -0.1585
   80CL     GL3 1594  16.203  16.865   8.237 -0.1617 -0.0128 -0.0315
   80CL     E14 1595  16.211  16.541   8.328 -0.2836 -0.1360 -0.1787
   80CL     E25 1596  15.875  16.868   8.421 -0.0956 -0.0450 -0.2386
   80CL     S16 1597  16.382  16.320   8.612  0.0519  0.3363 -0.2707
   80CL     S17 1598  15.677  16.932   8.738 -0.4429 -0.1766  0.0235
   80CL     SD8 1599  16.608  16.205   8.842 -0.3796 -0.1232 -0.2115
   80CL     SD9 1600  15.654  16.727   8.983  0.0526 -0.0494  0.2869
   80CL    SD10 1601  16.665  16.133   9.158 -0.0034 -0.2892  0.0101
   80CL    SD11 1602  15.758  16.525   9.242  0.0391 -0.4009  0.2678
   80CL    SM12 1603  16.467  16.209   9.415  0.1068 -0.1986  0.0353
   80CL    SM13 1604  15.830  16.295   9.478  0.0004  0.2619  0.2058
   80CL    SM14 1605  16.286  16.444   9.572 -0.3294 -0.0116 -0.2243
   80CL    SM15 1606  15.803  16.196   9.525  0.0048 -0.0902  0.0443
   81CL     GL1 1607   6.124   0.437   7.856  0.4742 -0.1701 -0.0598
   81CL     PH2 1608   6.447   0.387   7.871  0.1865  0.1152 -0.0965
   81CL     GL3 1609   6.715   0.271   8.081 -0.2295  0.4087  0.1085
   81CL     E14 1610   6.731  -0.012   8.243 -0.0258 -0.0677  0.0101
   81CL     E25 1611   6.689   0.507   8.381  0.1526 -0.1118  0.0185
   81CL     S16 1612   6.726  -0.012   8.620  0.2501 -0.1432 -0.0891
   81CL     S17 1613   6.809   0.743   8.691 -0.0603  0.5184  0.0860
   81CL     SD8 1614   6.551  -0.077   8.874 -0.1157 -0.0235 -0.2487
   81CL     SD9 1615   6.958   0.946   8.931  0.0636  0.1310  0.1099
   81CL    SD10 1616   6.638  -0.195   9.189  0.0889  0.1802 -0.1522
   81CL    SD11 1617   6.949   1.245   9.052 -0.1954 -0.0801  0.1171
   81CL    SM12 1618   6.839  -0.105   9.452  0.0917  0.0635  0.1335
   81CL    SM13 1619   7.045   1.439   9.306 -0.0507  0.1865 -0.0801
   81CL    SM14 1620   7.019   0.049   9.699  0.2463  0.1005 -0.1530
   81CL    SM15 1621   7.076   1.534   9.352 -0.1399  0.0540  0.1186
   81CL     PH2 1622   6.053   0.634   8.101 -0.1770  0.0576 -0.0238
   81CL     GL3 1623   6.230   0.883   7.916 -0.1408 -0.0727 -0.2302
   81CL     E14 1624   6.511   1.012   7.997  0.1419 -0.5054 -0.0852
   81CL     E25 1625   6.029   1.111   8.124  0.0992 -0.2987  0.1696
   81CL     S16 1626   6.743   1.186   8.332  0.2954  0.1143 -0.0948
   81CL     S17 1627   6.150   1.054   8.496  0.2537  0.1097 -0.1785
   81CL     SD8 1628   6.921   1.440   8.499  0.1482  0.5981 -0.4025
   81CL     SD9 1629   6.412   0.959   8.682  0.0191  0.1566 -0.0183
   81CL    SD10 1630   6.892   1.575   8.779  0.1493  0.1957  0.2666
   81CL    SD11 1631   6.507   1.012   8.990  0.3864  0.1177  0.2348
   81CL    SM12 1632   6.638   1.548   9.025 -0.0211  0.1007 -0.0223
   81CL    SM13 1633   6.672   0.910   9.268  0.0420  0.0650  0.1219
   81CL    SM14 1634   6.480   1.563   9.308 -0.2197  0.0303  0.1551
   81CL    SM15 1635   6.639   0.863   9.341  0.0982 -0.4391 -0.3815
   82CL     GL1 1636  14.266  13.576   8.491  0.0677 -0.2423  0.1451
   82CL     PH2 1637  14.221  13.867   8.377 -0.0836 -0.0485 -0.0765
   82CL     GL3 1638  14.518  14.017   8.415  0.5028  0.0218  0.1865
   82CL     E14 1639  14.839  14.018   8.433  0.0782  0.1171 -0.2514
   82CL     E25 1640  14.436  14.349   8.487  0.1997  0.2673 -0.0746
   82CL     S16 1641  15.030  13.691   8.637 -0.2628  0.0630  0.0109
   82CL     S17 1642  14.518  14.473   8.874  0.1146 -0.0412 -0.0772
   82CL     SD8 1643  15.261  13.548   8.866  0.6975 -0.1004 -0.2508
   82CL     SD9 1644  14.682  14.567   9.151  0.0292 -0.1028 -0.1751
   82CL    SD10 1645  15.442  13.655   9.099 -0.0151 -0.6799 -0.0359
   82CL    SD11 1646  14.949  14.745   9.283 -0.3077  0.1531  0.0069
   82CL    SM12 1647  15.471  13.891   9.344  0.0769  0.1128 -0.0866
   82CL    SM13 1648  15.043  14.830   9.568 -0.0738  0.1660 -0.4513
   82CL    SM14 1649  15.433  14.145   9.569  0.0801  0.0258 -0.0294
   82CL    SM15 1650  15.111  14.842   9.652 -0.0320  0.1387 -0.2703
   82CL     PH2 1651  14.101  13.686   8.756  0.0838  0.0260  0.3119
   82CL     GL3 1652  14.229  14.017   8.763 -0.3519  0.0012  0.0460
   82CL     E14 1653  14.108  14.271   8.931  0.0281  0.0873 -0.2954
   82CL     E25 1654  14.582  14.020   8.882  0.0410  0.1444  0.0452
   82CL     S16 1655  13.858  14.289   9.257  0.1262 -0.2749 -0.0610
   82CL     S17 1656  14.696  14.040   9.281  0.0561  0.0546  0.0620
   82CL     SD8 1657  13.796  14.328   9.590 -0.2919  0.0198  0.1551
   82CL     SD9 1658  14.886  13.782   9.422  0.1778  0.0105  0.1574
   82CL    SD10 1659  13.599  14.298   9.833  0.1251  0.2519  0.0494
   82CL    SD11 1660  15.146  13.572   9.464 -0.2092  0.2077 -0.3353
   82CL    SM12 1661  13.282  14.266   9.962  0.1108  0.2757 -0.2825
   82CL    SM13 1662  15.206  13.376   9.761  0.3311  0.3075  0.0542
   82CL    SM14 1663  13.044  14.462   9.983 -0.1149  0.1752 -0.2172
   82CL    SM15 1664  15.130  13.315   9.809  0.3475  0.2477 -0.1011
   83CL     GL1 1665  18.522   0.101   8.459 -0.3204  0.2909 -0.0145
   83CL     PH2 1666  18.425   0.351   8.602  0.1274 -0.0109 -0.0067
   83CL     GL3 1667  18.318   0.677   8.521  0.0286 -0.1076  0.2733
   83CL     E14 1668  18.330   0.921   8.766  0.1036  0.0444  0.2554
   83CL     E25 1669  18.015   0.473   8.616 -0.1442 -0.1062  0.0473
   83CL     S16 1670  18.456   1.141   9.024  0.0896  0.0275  0.1469
   83CL     S17 1671  17.762   0.402   8.946  0.1886 -0.0216 -0.3830
   83CL     SD8 1672  18.505   1.476   9.019 -0.4448  0.4225 -0.3098
   83CL     SD9 1673  17.690   0.299   9.243 -0.3605  0.2220 -0.1162
   83CL    SD10 1674  18.380   1.684   9.238 -0.0235  0.1034 -0.2493
   83CL    SD11 1675  17.833   0.201   9.548 -0.4126  0.1261 -0.0830
   83CL    SM12 1676  18.442   1.770   9.542  0.1778 -0.0160  0.3109
   83CL    SM13 1677  17.861   0.228   9.879 -0.3077 -0.2815 -0.1850
   83CL    SM14 1678  18.419   2.038   9.739 -0.3139  0.0631  0.1469
   83CL    SM15 1679  17.898   0.263   9.966  0.0553 -0.2457  0.2453
   83CL     PH2 1680  18.443   0.077   8.158  0.1711  0.1249  0.2575
   83CL     GL3 1681  18.193  -0.169   8.172  0.0406 -0.2777 -0.2087
   83CL     E14 1682  18.329  -0.437   8.278  0.1459 -0.0172  0.1461
   83CL     E25 1683  18.098  -0.160   8.523 -0.1753  0.0175  0.0940
   83CL     S16 1684  18.556  -0.322   8.605 -0.0908  0.0002 -0.0128
   83CL     S17 1685  18.282  -0.059   8.895  0.0641  0.1308  0.1787
   83CL     SD8 1686  18.700  -0.130   8.874  0.3481 -0.0231  0.1196
   83CL     SD9 1687  18.341   0.061   9.219  0.3658 -0.0942  0.2489
   83CL    SD10 1688  18.817  -0.152   9.181 -0.1163 -0.2659 -0.1894
   83CL    SD11 1689  18.365   0.243   9.501 -0.1293 -0.1223  0.0696
   83CL    SM12 1690  18.949  -0.408   9.323  0.0162  0.1951  0.1131
   83CL    SM13 1691  18.365   0.136   9.808  0.1232 -0.5358 -0.3483
   83CL    SM14 1692  19.065  -0.585   9.616  0.0607 -0.4868 -0.0086
   83CL    SM15 1693  18.352   0.139   9.887  0.1881  0.0761 -0.0200
   84CL     GL1 1694   4.229  18.647   8.131  0.2567  0.0620  0.0795
   84CL     PH2 1695   4.547  18.712   8.074  0.1900  0.0568  0.1171
   84CL     GL3 1696   4.859  18.794   8.227 -0.0492  0.4326  0.2590
   84CL     E14 1697   5.036  19.072   8.150  0.0385  0.0765 -0.2268
   84CL     E25 1698   4.862  18.664   8.577 -0.0431 -0.2556  0.0103
   84CL     S16 1699   5.033  19.368   8.470 -0.2346 -0.0338  0.1991
   84CL     S17 1700   4.578  18.374   8.565 -0.3445 -0.1913  0.0364
   84CL     SD8 1701   4.846  19.419   8.758 -0.3059  0.0271 -0.2182
   84CL     SD9 1702   4.290  18.284   8.705 -0.2529  0.0944  0.1945
   84CL    SD10 1703   4.818  19.637   8.997 -0.0294 -0.1558 -0.2081
   84CL    SD11 1704   4.006  18.261   8.904 -0.2274  0.1877  0.2186
   84CL    SM12 1705   4.926  19.857   9.226 -0.0282  0.1318 -0.0038
   84CL    SM13 1706   3.816  18.353   9.143 -0.0923 -0.1925  0.0149
   84CL    SM14 1707   4.912  20.205   9.270 -0.4303  0.0427 -0.2155
   84CL    SM15 1708   3.800  18.422   9.204  0.0404  0.3527  0.3407
   84CL     PH2 1709   4.279  18.310   8.112 -0.4757  0.0784 -0.0360
   84CL     GL3 1710   3.955  18.231   8.070 -0.2560  0.2855  0.0610
   84CL     E14 1711   3.814  18.028   7.883 -0.0114  0.0971  0.2002
   84CL     E25 1712   3.810  18.484   8.300 -0.1019  0.0259 -0.0574
   84CL     S16 1713   3.475  18.052   8.106  0.1705 -0.2134 -0.1860
   84CL     S17 1714   3.860  18.640   8.654 -0.1163 -0.0114  0.1974
   84CL     SD8 1715   3.284  18.010   8.358 -0.2705 -0.3508  0.1684
   84CL     SD9 1716   4.010  18.847   8.830  0.1831  0.1625 -0.1261
   84CL    SD10 1717   3.190  17.910   8.676  0.0713  0.3967  0.3201
   84CL    SD11 1718   4.194  18.963   9.070  0.2335 -0.2146  0.2529
   84CL    SM12 1719   3.239  18.009   8.964  0.4627 -0.4742 -0.1657
   84CL    SM13 1720   4.227  19.005   9.364 -0.0526 -0.3309  0.0891
   84CL    SM14 1721   3.336  18.307   9.157 -0.1038 -0.1024 -0.0467
   84CL    SM15 1722   4.216  19.071   9.437 -0.0984 -0.0284  0.0505
   85CL     GL1 1723   0.302  16.321   8.349  0.2659  0.0231  0.0870
   85CL     PH2 1724   0.212  16.188   8.083  0.2508 -0.0141 -0.0566
   85CL     GL3 1725   0.077  15.877   8.109 -0.0608  0.1497  0.3357
   85CL     E14 1726  -0.254  15.841   8.179  0.1814  0.0053 -0.1280
   85CL     E25 1727   0.352  15.755   8.331 -0.0286 -0.1665  0.0160
   85CL     S16 1728  -0.226  15.677   8.501 -0.1806  0.0986 -0.2977
   85CL     S17 1729   0.364  15.873   8.700  0.1837 -0.1253 -0.1554
   85CL     SD8 1730  -0.434  15.656   8.774  0.2523 -0.7343 -0.4126
   85CL     SD9 1731   0.422  16.048   8.979 -0.1213 -0.2319  0.0324
   85CL    SD10 1732  -0.526  15.662   9.091 -0.1341 -0.0999  0.0883
   85CL    SD11 1733   0.404  16.331   9.149 -0.1253 -0.1785 -0.2085
   85CL    SM12 1734  -0.327  15.609   9.398  0.2090  0.1080 -0.1608
   85CL    SM13 1735   0.213  16.550   9.289  0.0221 -0.3771 -0.2838
   85CL    SM14 1736  -0.238  15.680   9.696 -0.0706 -0.3216 -0.1114
   85CL    SM15 1737   0.173  16.595   9.275  0.2846  0.1392  0.4547
   85CL     PH2 1738   0.463  16.599   8.299 -0.0469  0.1596 -0.1793
   85CL     GL3 1739   0.797  16.603   8.182  0.1045 -0.1106 -0.3033
   85CL     E14 1740   0.952  16.343   8.313  0.3811 -0.0517  0.2661
   85CL     E25 1741   1.014  16.846   8.335  0.3950 -0.0574 -0.0980
   85CL     S16 1742   0.752  16.162   8.621  0.0715 -0.3237  0.0080
   85CL     S17 1743   0.985  17.036   8.692  0.0801  0.5217  0.2405
   85CL     SD8 1744   0.883  16.028   8.913  0.4023  0.0481  0.1993
   85CL     SD9 1745   0.997  17.229   9.020  0.1200  0.2935  0.0641
   85CL    SD10 1746   1.026  16.062   9.227  0.0231  0.1848  0.3157
   85CL    SD11 1747   0.923  17.266   9.374  0.0219 -0.1379 -0.1476
   85CL    SM12 1748   1.249  16.142   9.433 -0.1772  0.0601  0.1135
   85CL    SM13 1749   0.827  17.153   9.682  0.0254 -0.0544 -0.1926
   85CL    SM14 1750   1.325  16.180   9.771 -0.6216  0.0572 -0.0704
   85CL    SM15 1751   0.908  17.135   9.789  0.2403  0.7694 -0.3435
   86POPG   GL1 1752   3.963  17.305   8.263 -0.2567  0.1564  0.0050
   86POPG   PH2 1753   4.127  17.556   8.154  0.0004  0.0055  0.1431
   86POPG   GL3 1754   4.239  17.818   8.340 -0.1541 -0.3658 -0.2455
   86POPG   E14 1755   3.963  17.994   8.438  0.0076 -0.2115 -0.1520
   86POPG   E25 1756   4.479  17.554   8.419 -0.1785  0.2104 -0.0469
   86POPG   S16 1757   3.632  18.061   8.658  0.2033  0.2188 -0.1486
   86POPG   S17 1758   4.669  17.485   8.792  0.3418 -0.0023 -0.0402
   86POPG   SD8 1759   3.460  18.346   8.655  0.7774  0.0299  0.0978
   86POPG   SD9 1760   4.507  17.571   9.083  0.5703  0.1200  0.1015
   86POPG  SD10 1761   3.473  18.640   8.836  0.0271  0.1822 -0.0366
   86POPG  SD11 1762   4.693  17.569   9.347  0.0042 -0.3391 -0.2222
   86POPG  SM12 1763   3.572  18.798   9.091  0.4410 -0.2602 -0.1522
   86POPG  SM13 1764   4.961  17.517   9.488  0.1175  0.1110 -0.3994
   86POPG  SM14 1765   3.682  18.803   9.417 -0.4059 -0.2291  0.0143
   86POPG  SM15 1766   5.007  17.561   9.572  0.2518  0.1493 -0.1337
   87POPG   GL1 1767   4.823  18.329   8.133  0.0038  0.0082 -0.0689
   87POPG   PH2 1768   5.116  18.173   8.196  0.1156 -0.0298 -0.1350
   87POPG   GL3 1769   5.123  18.153   8.554 -0.0050  0.0704 -0.0107
   87POPG   E14 1770   5.225  17.863   8.650  0.0999  0.0204 -0.1963
   87POPG   E25 1771   5.058  18.353   8.873  0.1812 -0.1738  0.1713
   87POPG   S16 1772   5.216  17.660   8.995  0.4070 -0.1398  0.2886
   87POPG   S17 1773   4.821  18.576   9.064 -0.2628  0.0145 -0.2565
   87POPG   SD8 1774   5.403  17.390   9.141  0.1507 -0.1225  0.2245
   87POPG   SD9 1775   4.532  18.513   9.072  0.0790  0.3561 -0.3317
   87POPG  SD10 1776   5.447  17.308   9.433  0.2922 -0.0801  0.0660
   87POPG  SD11 1777   4.230  18.558   9.229 -0.1720  0.0517 -0.2117
   87POPG  SM12 1778   5.581  17.412   9.740 -0.1408  0.1320  0.0494
   87POPG  SM13 1779   4.071  18.570   9.481  0.2720 -0.4982  0.0757
   87POPG  SM14 1780   5.808  17.617   9.939  0.5825  0.1844  0.1467
   87POPG  SM15 1781   4.042  18.609   9.570 -0.2445  0.0969 -0.0729
   88POPG   GL1 1782   5.212   6.221   7.669 -0.1793  0.2094 -0.2398
   88POPG   PH2 1783   5.167   5.928   7.833 -0.2563  0.0240  0.0465
   88POPG   GL3 1784   5.048   5.802   8.165  0.0099 -0.3067 -0.0595
   88POPG   E14 1785   5.345   5.797   8.302 -0.1110 -0.1385  0.4002
   88POPG   E25 1786   4.920   5.465   8.194  0.2972  0.2430 -0.4026
   88POPG   S16 1787   5.560   5.815   8.633 -0.0843  0.2323  0.2192
   88POPG   S17 1788   4.856   5.388   8.561 -0.1575 -0.2079 -0.1411
   88POPG   SD8 1789   5.721   5.713   8.895  0.2033  0.0576 -0.2033
   88POPG   SD9 1790   4.781   5.208   8.839  0.2945  0.0946  0.0210
   88POPG  SD10 1791   5.779   5.514   9.166 -0.1881 -0.1324 -0.3519
   88POPG  SD11 1792   4.729   5.199   9.172  0.0751 -0.3242  0.1699
   88POPG  SM12 1793   5.855   5.256   9.352  0.4719  0.1965 -0.3820
   88POPG  SM13 1794   4.555   5.380   9.393  0.2323 -0.1545 -0.0929
   88POPG  SM14 1795   5.817   5.137   9.703 -0.2785 -0.2544  0.2455
   88POPG  SM15 1796   4.526   5.486   9.404 -0.0984  0.1755  0.2151
   89POPG   GL1 1797   6.319   8.268   7.919  0.0397 -0.3558 -0.1805
   89POPG   PH2 1798   6.172   8.095   8.148 -0.1072 -0.1239 -0.1331
   89POPG   GL3 1799   5.897   8.253   8.283 -0.8816  0.0390 -0.3477
   89POPG   E14 1800   5.752   8.531   8.418  0.2377 -0.1164 -0.0296
   89POPG   E25 1801   5.679   7.982   8.380 -0.2033 -0.0653 -0.3160
   89POPG   S16 1802   5.810   8.692   8.750  0.0164  0.3647  0.0921
   89POPG   S17 1803   5.426   8.010   8.747 -0.0633  0.1739 -0.3336
   89POPG   SD8 1804   5.850   8.636   9.082  0.0683 -0.2205 -0.0826
   89POPG   SD9 1805   5.279   7.962   9.043 -0.0622 -0.0275 -0.5060
   89POPG  SD10 1806   5.974   8.758   9.391  0.2254 -0.1468 -0.3254
   89POPG  SD11 1807   5.164   7.910   9.372  0.1339 -0.0799  0.2995
   89POPG  SM12 1808   6.073   9.042   9.553 -0.5100 -0.6488  0.1680
   89POPG  SM13 1809   5.245   7.827   9.685 -0.2960  0.4392  0.0801
   89POPG  SM14 1810   6.083   9.365   9.681 -0.0114  0.1020 -0.0059
   89POPG  SM15 1811   5.207   7.796   9.744  0.4757  0.0130 -0.1188
   90POPG   GL1 1812  13.351   7.516   8.222 -0.3014 -0.0962 -0.1839
   90POPG   PH2 1813  13.503   7.801   8.326  0.0219 -0.0433 -0.0687
   90POPG   GL3 1814  13.844   7.720   8.375  0.2207  0.3410 -0.1677
   90POPG   E14 1815  14.064   7.845   8.611 -0.0135 -0.0124  0.2029
   90POPG   E25 1816  13.827   7.351   8.446 -0.1070 -0.0539  0.0069
   90POPG   S16 1817  13.854   8.041   8.917  0.1732 -0.1692  0.1841
   90POPG   S17 1818  13.937   7.113   8.769  0.1040  0.0620 -0.4499
   90POPG   SD8 1819  13.641   8.164   9.125  0.0430 -0.0762  0.2371
   90POPG   SD9 1820  13.972   6.879   9.014  0.1543 -0.1637  0.2848
   90POPG  SD10 1821  13.624   8.295   9.412 -0.0406  0.0995  0.0875
   90POPG  SD11 1822  14.049   6.947   9.312 -0.1956  0.0267  0.0059
   90POPG  SM12 1823  13.855   8.241   9.658 -0.5081 -0.4159 -0.2182
   90POPG  SM13 1824  14.195   6.866   9.594  0.0033  0.1556  0.3164
   90POPG  SM14 1825  13.960   8.184   9.955  0.0782 -0.0459  0.1558
   90POPG  SM15 1826  14.247   6.890   9.706  0.1921 -0.2449 -0.2792
   91POPG   GL1 1827  12.723   6.112   8.236 -0.4701 -0.0401  0.1507
   91POPG   PH2 1828  12.941   6.272   8.064 -0.0554 -0.1987 -0.1999
   91POPG   GL3 1829  13.170   6.419   8.291  0.3158  0.2102 -0.0603
   91POPG   E14 1830  12.946   6.428   8.519  0.1944 -0.0710 -0.0950
   91POPG   E25 1831  13.359   6.198   8.478 -0.1402  0.2785 -0.1902
   91POPG   S16 1832  12.884   6.577   8.901 -0.0396  0.3269 -0.2003
   91POPG   S17 1833  13.579   6.178   8.787 -0.2329  0.0385  0.0536
   91POPG   SD8 1834  12.873   6.834   9.147 -0.1712  0.0240  0.1354
   91POPG   SD9 1835  13.539   6.147   9.108 -0.1258 -0.0237  0.2186
   91POPG  SD10 1836  12.755   6.850   9.456  0.0737  0.0912 -0.1356
   91POPG  SD11 1837  13.405   5.992   9.377  0.0185  0.3098 -0.2008
   91POPG  SM12 1838  12.734   6.606   9.675 -0.2780  0.3109  0.0715
   91POPG  SM13 1839  13.538   5.950   9.681 -0.1469  0.0736 -0.0690
   91POPG  SM14 1840  12.819   6.411   9.922 -0.0355  0.0401  0.0343
   91POPG  SM15 1841  13.534   5.983   9.811  0.0340 -0.4700 -0.2520
   92POPG   GL1 1842  16.828  14.188   8.114 -0.0254  0.0782  0.2264
   92POPG   PH2 1843  17.090  14.020   8.109 -0.0715 -0.0296 -0.1740
   92POPG   GL3 1844  17.077  13.937   8.432  0.3258 -0.1725  0.0174
   92POPG   E14 1845  17.035  13.597   8.464 -0.3548 -0.2767 -0.1759
   92POPG   E25 1846  16.771  14.103   8.573  0.0101  0.2288 -0.1486
   92POPG   S16 1847  16.941  13.652   8.827 -0.3513  0.2041 -0.0246
   92POPG   S17 1848  16.757  14.415   8.787  0.1682  0.2001  0.4930
   92POPG   SD8 1849  16.743  13.778   9.071 -0.0242 -0.1743 -0.2438
   92POPG   SD9 1850  16.858  14.689   8.922 -0.1663  0.3012  0.0408
   92POPG  SD10 1851  16.676  13.844   9.386 -0.0742 -0.0960 -0.0490
   92POPG  SD11 1852  17.045  14.826   9.191  0.1369 -0.1084 -0.0994
   92POPG  SM12 1853  16.728  13.854   9.701 -0.4255 -0.0487 -0.6083
   92POPG  SM13 1854  17.159  14.853   9.506 -0.2707  0.4297 -0.1369
   92POPG  SM14 1855  16.940  13.803   9.964 -0.2033  0.1152 -0.2552
   92POPG  SM15 1856  17.238  14.881   9.539  0.0454  0.0150 -0.1448
   93POPG   GL1 1857  17.012  14.939   7.909 -0.1722 -0.0728  0.1950
   93POPG   PH2 1858  17.304  14.990   8.053  0.1314 -0.0340  0.0366
   93POPG   GL3 1859  17.442  14.765   8.271 -0.1680 -0.0450  0.3439
   93POPG   E14 1860  17.598  14.981   8.470 -0.2729  0.2175 -0.0059
   93POPG   E25 1861  17.234  14.458   8.355 -0.0004 -0.2959 -0.3328
   93POPG   S16 1862  17.791  15.144   8.738 -0.1945  0.2441 -0.3790
   93POPG   S17 1863  17.226  14.248   8.737 -0.1200  0.1428  0.0456
   93POPG   SD8 1864  17.869  14.931   8.999  0.3565  0.1711 -0.1060
   93POPG   SD9 1865  17.272  13.947   8.892  0.3441  0.2422  0.1135
   93POPG  SD10 1866  17.797  14.765   9.259  0.1543 -0.1206  0.0385
   93POPG  SD11 1867  17.265  13.782   9.214 -0.1293 -0.3608  0.2426
   93POPG  SM12 1868  17.653  14.696   9.530 -0.0589  0.0094 -0.2020
   93POPG  SM13 1869  17.227  13.697   9.553  0.0837  0.0864  0.1644
   93POPG  SM14 1870  17.812  14.602   9.841 -0.1709  0.0594  0.1026
   93POPG  SM15 1871  17.254  13.674   9.638 -0.3485  0.1938  0.1228
   94POPG   GL1 1872  16.463  12.951   8.021 -0.2048  0.6894  0.0244
   94POPG   PH2 1873  16.254  13.199   7.997 -0.2037  0.0715  0.1279
   94POPG   GL3 1874  16.404  13.332   8.275  0.5215  0.2986  0.2764
   94POPG   E14 1875  16.698  13.174   8.318 -0.0168 -0.0560 -0.4004
   94POPG   E25 1876  16.197  13.160   8.487  0.0574 -0.1358  0.0336
   94POPG   S16 1877  16.837  13.147   8.726 -0.0460 -0.2224  0.1081
   94POPG   S17 1878  16.268  13.040   8.901 -0.0805 -0.1601  0.3729
   94POPG   SD8 1879  17.012  13.170   9.048 -0.0662  0.0911  0.0235
   94POPG   SD9 1880  16.445  12.920   9.152 -0.0517  0.2735  0.0120
   94POPG  SD10 1881  16.929  13.347   9.300 -0.1339 -0.0880  0.1682
   94POPG  SD11 1882  16.571  12.849   9.427  0.0481  0.0550  0.1467
   94POPG  SM12 1883  16.706  13.397   9.506  0.3119 -0.3520 -0.0259
   94POPG  SM13 1884  16.627  12.895   9.735 -0.0977 -0.2254 -0.0797
   94POPG  SM14 1885  16.704  13.436   9.869 -0.3647  0.4127 -0.0473
   94POPG  SM15 1886  16.711  12.918   9.786  0.1749 -0.4004  0.2943
   95POPG   GL1 1887   1.401  20.442   8.300 -0.2424  0.0565 -0.0687
   95POPG   PH2 1888   1.529  20.358   8.599 -0.1163  0.1883 -0.2342
   95POPG   GL3 1889   1.508  20.035   8.543  0.0599 -0.2031  0.2485
   95POPG   E14 1890   1.259  19.847   8.579  0.2180 -0.0196 -0.0034
   95POPG   E25 1891   1.765  19.807   8.673 -0.0614 -0.2430 -0.1219
   95POPG   S16 1892   1.060  19.666   8.847  0.3088  0.3485 -0.2422
   95POPG   S17 1893   1.894  19.601   8.988 -0.1308 -0.1278 -0.2073
   95POPG   SD8 1894   1.054  19.501   9.153 -0.0950 -0.1644 -0.1114
   95POPG   SD9 1895   1.804  19.296   9.163 -0.1930 -0.0856  0.1186
   95POPG  SD10 1896   1.087  19.210   9.282 -0.0202  0.3504 -0.4707
   95POPG  SD11 1897   1.819  19.113   9.419  0.0868  0.2649 -0.1966
   95POPG  SM12 1898   1.250  18.971   9.483  0.0666 -0.2275  0.0896
   95POPG  SM13 1899   1.753  18.938   9.632  0.2455  0.1133  0.3403
   95POPG  SM14 1900   1.256  18.682   9.656 -0.2491  0.0473 -0.0826
   95POPG  SM15 1901   1.735  18.848   9.689  0.1295  0.0189 -0.1669
   96POPG   GL1 1902  13.695  19.247   8.051  0.3485 -0.0534  0.2914
   96POPG   PH2 1903  13.607  18.989   7.850  0.2074 -0.1572 -0.0751
   96POPG   GL3 1904  13.341  18.976   8.086  0.0731  0.0746  0.3494
   96POPG   E14 1905  13.143  18.753   8.230  0.0369  0.1091 -0.2644
   96POPG   E25 1906  13.354  19.195   8.339  0.0326  0.0038  0.0601
   96POPG   S16 1907  13.256  18.696   8.583  0.0905  0.1230 -0.0088
   96POPG   S17 1908  13.429  19.063   8.727  0.0617  0.1316  0.0198
   96POPG   SD8 1909  13.028  18.544   8.810  0.1269 -0.2300 -0.1289
   96POPG   SD9 1910  13.647  18.899   8.926 -0.0068 -0.2151 -0.1169
   96POPG  SD10 1911  12.899  18.434   9.099  0.3798 -0.4496  0.3429
   96POPG  SD11 1912  13.928  18.778   9.104  0.1081 -0.2176  0.1350
   96POPG  SM12 1913  12.966  18.263   9.385 -0.2305  0.1657  0.1245
   96POPG  SM13 1914  14.095  18.717   9.377 -0.0707  0.1385 -0.1629
   96POPG  SM14 1915  12.873  17.964   9.565 -0.3505  0.2815  0.2337
   96POPG  SM15 1916  14.132  18.761   9.450 -0.4004  0.0656  0.0263
   97POPG   GL1 1917  10.115  17.193   7.921  0.0032 -0.0101 -0.5643
   97POPG   PH2 1918   9.811  17.322   7.931  0.2766 -0.2443  0.1429
   97POPG   GL3 1919   9.858  17.589   8.184 -0.0953 -0.3735 -0.0732
   97POPG   E14 1920  10.101  17.739   8.354  0.0251  0.0711 -0.2481
   97POPG   E25 1921   9.557  17.645   8.334  0.1614 -0.1347  0.1518
   97POPG   S16 1922  10.056  17.685   8.693 -0.1799  0.2995 -0.1947
   97POPG   S17 1923   9.646  17.702   8.734  0.0695  0.0046  0.1633
   97POPG   SD8 1924  10.114  17.407   8.819 -0.0493  0.0769  0.0481
   97POPG   SD9 1925   9.743  17.592   9.049  0.3488 -0.2617 -0.1482
   97POPG  SD10 1926   9.967  17.063   8.929 -0.2492  0.4539  0.2390
   97POPG  SD11 1927   9.572  17.415   9.293  0.0721  0.1902  0.1259
   97POPG  SM12 1928   9.821  16.976   9.196  0.1420  0.3366  0.3714
   97POPG  SM13 1929   9.518  17.146   9.472  0.3222  0.1438 -0.1146
   97POPG  SM14 1930   9.850  16.854   9.516  0.1055  0.1547  0.3183
   97POPG  SM15 1931   9.500  17.089   9.531  0.2240  0.1316  0.1913
   98POPG   GL1 1932  11.927  -0.249   8.153  0.1056  0.2394  0.0017
   98POPG   PH2 1933  12.087  -0.067   8.424  0.1913  0.0916  0.1274
   98POPG   GL3 1934  12.147   0.290   8.450  0.0509 -0.2321  0.2377
   98POPG   E14 1935  12.086   0.613   8.444  0.2155 -0.1041  0.1646
   98POPG   E25 1936  12.283   0.178   8.765 -0.0904 -0.0372 -0.1152
   98POPG   S16 1937  11.793   0.745   8.667  0.0124  0.0887 -0.3860
   98POPG   S17 1938  12.526   0.236   9.118  0.0747  0.0828  0.1677
   98POPG   SD8 1939  11.661   0.723   9.001 -0.2680 -0.0748 -0.3651
   98POPG   SD9 1940  12.884   0.233   9.214  0.0202  0.0568  0.1804
   98POPG  SD10 1941  11.657   0.771   9.333  0.0837  0.3906 -0.2001
   98POPG  SD11 1942  12.974   0.111   9.472 -0.1287 -0.1301  0.1318
   98POPG  SM12 1943  11.889   0.906   9.529  0.2171 -0.1631  0.1747
   98POPG  SM13 1944  13.098   0.178   9.792 -0.0175 -0.0736  0.0101
   98POPG  SM14 1945  11.999   1.146   9.705 -0.2847 -0.2882 -0.2670
   98POPG  SM15 1946  13.159   0.114   9.876 -0.1074  0.3548  0.1207
   99POPG   GL1 1947  16.852   0.968   8.233 -0.1377  0.0301  0.0965
   99POPG   PH2 1948  17.153   0.939   8.321  0.1242 -0.1884  0.0275
   99POPG   GL3 1949  17.104   0.936   8.655  0.2563 -0.3857  0.3839
   99POPG   E14 1950  17.320   1.057   8.890 -0.2102  0.1371  0.0538
   99POPG   E25 1951  16.748   0.844   8.635 -0.0923 -0.0574  0.0328
   99POPG   S16 1952  17.513   1.269   9.096 -0.0544  0.2256 -0.0355
   99POPG   S17 1953  16.495   1.097   8.796  0.4128 -0.4715  0.4549
   99POPG   SD8 1954  17.845   1.329   9.016  0.6231  0.6638  0.3624
   99POPG   SD9 1955  16.309   1.248   9.055 -0.1570  0.0929  0.0931
   99POPG  SD10 1956  18.084   1.294   9.237 -0.0481 -0.0360  0.1059
   99POPG  SD11 1957  16.299   1.098   9.349 -0.1476  0.4253 -0.0988
   99POPG  SM12 1958  18.200   1.145   9.486  0.2930 -0.0822  0.0015
   99POPG  SM13 1959  16.372   1.110   9.652  0.1696 -0.2855 -0.1717
   99POPG  SM14 1960  18.394   1.200   9.755  0.4093 -0.1110  0.0399
   99POPG  SM15 1961  16.321   1.119   9.756 -0.1087  0.0206 -0.4715
  100POPG   GL1 1962   8.614  14.874   7.806 -0.6371  0.1699  0.1182
  100POPG   PH2 1963   8.889  14.981   7.971  0.0000  0.2132 -0.0288
  100POPG   GL3 1964   8.902  14.986   8.277 -0.0143  0.0229 -0.3336
  100POPG   E14 1965   9.211  15.090   8.370  0.1612  0.0565 -0.0219
  100POPG   E25 1966   8.661  15.017   8.547 -0.0690  0.3286  0.1146
  100POPG   S16 1967   9.263  15.104   8.777  0.3012  0.2110 -0.2495
  100POPG   S17 1968   8.629  15.093   8.876  0.0737  0.2028  0.0345
  100POPG   SD8 1969   9.542  15.197   8.945  0.0417 -0.4137 -0.4370
  100POPG   SD9 1970   8.519  15.153   9.178  0.0514 -0.1661  0.1457
  100POPG  SD10 1971   9.641  15.448   9.134 -0.1736 -0.1999  0.2087
  100POPG  SD11 1972   8.639  15.160   9.471 -0.0851  0.0538 -0.0544
  100POPG  SM12 1973   9.526  15.610   9.376 -0.0698 -0.1600 -0.4934
  100POPG  SM13 1974   8.515  15.240   9.797 -0.3473 -0.1951  0.1482
  100POPG  SM14 1975   9.611  15.747   9.683  0.5396 -0.0196 -0.1396
  100POPG  SM15 1976   8.513  15.269   9.894 -0.0773 -0.4936 -0.4501
  101POPG   GL1 1977  11.224   6.439   8.916  0.1896  0.2617 -0.1305
  101POPG   PH2 1978  11.569   6.448   8.881 -0.1198 -0.1423 -0.2251
  101POPG   GL3 1979  11.736   6.171   8.954 -0.0054 -0.4757  0.1104
  101POPG   E14 1980  11.759   5.877   8.806  0.0583 -0.1934  0.0908
  101POPG   E25 1981  12.030   6.134   9.096  0.1208 -0.0412  0.0509
  101POPG   S16 1982  11.547   5.595   9.007  0.0797 -0.0839 -0.1259
  101POPG   S17 1983  12.184   5.827   9.211  0.3160 -0.1629  0.1934
  101POPG   SD8 1984  11.601   5.697   9.357 -0.1849  0.0912  0.3506
  101POPG   SD9 1985  12.289   5.557   9.410 -0.4533 -0.2033  0.4267
  101POPG  SD10 1986  11.744   5.669   9.639 -0.0751 -0.0374 -0.0854
  101POPG  SD11 1987  12.462   5.250   9.435  0.2911  0.0999  0.3769
  101POPG  SM12 1988  11.915   5.435   9.793  0.1014  0.0740 -0.0479
  101POPG  SM13 1989  12.576   5.047   9.692 -0.0109  0.1972  0.0713
  101POPG  SM14 1990  12.176   5.248   9.979  0.0946 -0.1015 -0.2546
  101POPG  SM15 1991  12.551   5.021   9.765 -0.2552 -0.0603  0.1820
  102POPG   GL1 1992   3.859   4.682   7.789 -0.0595  0.0408  0.4407
  102POPG   PH2 1993   4.160   4.614   7.750  0.2438  0.1080 -0.0087
  102POPG   GL3 1994   4.280   4.696   8.050 -0.4799 -0.0847 -0.0172
  102POPG   E14 1995   4.544   4.612   8.218  0.0767 -0.4021  0.1842
  102POPG   E25 1996   4.061   4.638   8.369  0.2010 -0.0328  0.0334
  102POPG   S16 1997   4.532   4.291   8.457  0.0122  0.3578 -0.3368
  102POPG   S17 1998   4.135   4.438   8.670  0.3628 -0.1163  0.1703
  102POPG   SD8 1999   4.588   4.187   8.782 -0.2731 -0.1507  0.4272
  102POPG   SD9 2000   4.274   4.475   8.991 -0.1022  0.1961 -0.1112
  102POPG  SD10 2001   4.725   4.192   9.054 -0.1633 -0.1987 -0.0376
  102POPG  SD11 2002   4.368   4.336   9.278 -0.3998  0.0965  0.5028
  102POPG  SM12 2003   4.861   4.296   9.345 -0.3323 -0.0740 -0.1230
  102POPG  SM13 2004   4.286   4.084   9.496  0.1778 -0.0542 -0.0956
  102POPG  SM14 2005   4.952   4.531   9.616  0.2060 -0.2613  0.1808
  102POPG  SM15 2006   4.369   4.010   9.496  0.1209  0.0820  0.3836
  103POPG   GL1 2007  16.165   1.051   7.915 -0.0412 -0.1238 -0.0141
  103POPG   PH2 2008  16.482   1.176   7.875 -0.1013  0.0992 -0.0512
  103POPG   GL3 2009  16.401   1.165   8.224  0.1198  0.0538  0.0038
  103POPG   E14 2010  16.119   1.067   8.358 -0.0668 -0.0811 -0.0889
  103POPG   E25 2011  16.384   1.500   8.375 -0.3157  0.0196  0.2457
  103POPG   S16 2012  15.940   1.213   8.677 -0.2451  0.1324  0.2232
  103POPG   S17 2013  16.280   1.631   8.708 -0.2079  0.1165 -0.1354
  103POPG   SD8 2014  15.775   1.178   8.960 -0.0084  0.1337  0.1289
  103POPG   SD9 2015  16.091   1.689   8.950  0.3765  0.0566 -0.1141
  103POPG  SD10 2016  15.821   1.074   9.294 -0.1524 -0.0696  0.5167
  103POPG  SD11 2017  15.977   1.921   9.126  0.2497 -0.0317  0.1253
  103POPG  SM12 2018  15.637   0.857   9.457 -0.3750  0.0975 -0.3353
  103POPG  SM13 2019  15.722   2.097   9.216  0.0441  0.1131 -0.1314
  103POPG  SM14 2020  15.406   0.644   9.449  0.0599 -0.2754  0.4025
  103POPG  SM15 2021  15.681   2.191   9.208 -0.0286 -0.1886 -0.1104
  104POPG   GL1 2022  16.464  14.412   8.330  0.3773  0.1317 -0.2996
  104POPG   PH2 2023  16.686  14.612   8.217  0.0963 -0.2621  0.0595
  104POPG   GL3 2024  16.778  14.880   8.403  0.1038 -0.0894 -0.0006
  104POPG   E14 2025  16.599  15.165   8.481  0.1814 -0.1772  0.1802
  104POPG   E25 2026  17.090  14.829   8.610  0.0370 -0.2030  0.2970
  104POPG   S16 2027  16.321  15.241   8.768  0.2045  0.2359 -0.0570
  104POPG   S17 2028  17.313  15.060   8.863  0.2043  0.1856  0.2014
  104POPG   SD8 2029  16.084  15.102   8.951 -0.1423  0.1055  0.0418
  104POPG   SD9 2030  17.266  15.232   9.138  0.2352 -0.3698  0.1831
  104POPG  SD10 2031  15.904  15.235   9.189 -0.1396  0.2840  0.0631
  104POPG  SD11 2032  17.064  15.333   9.424  0.1289  0.2638 -0.1629
  104POPG  SM12 2033  15.944  15.435   9.474 -0.0334  0.4795  0.2575
  104POPG  SM13 2034  17.008  15.439   9.710  0.4335 -0.4360  0.5747
  104POPG  SM14 2035  15.946  15.496   9.819  0.0160 -0.0509 -0.1699
  104POPG  SM15 2036  16.969  15.470   9.804  0.1150  0.0675  0.2945
  105POPG   GL1 2037  16.989   8.991   8.022 -0.1265 -0.0349  0.1793
  105POPG   PH2 2038  17.115   8.672   8.102 -0.0225 -0.0176  0.3113
  105POPG   GL3 2039  17.130   8.542   8.418 -0.5243 -0.1098 -0.1146
  105POPG   E14 2040  17.455   8.521   8.510  0.0664 -0.0000 -0.0011
  105POPG   E25 2041  16.867   8.522   8.675  0.1471 -0.2515 -0.1823
  105POPG   S16 2042  17.676   8.275   8.800 -0.0399 -0.1292 -0.1574
  105POPG   S17 2043  16.641   8.365   8.956 -0.0418  0.2799 -0.0746
  105POPG   SD8 2044  17.705   8.144   9.092  0.4000 -0.5984  0.2583
  105POPG   SD9 2045  16.694   8.175   9.175 -0.1907  0.0688 -0.4120
  105POPG  SD10 2046  17.472   8.062   9.292 -0.3357 -0.0605 -0.3120
  105POPG  SD11 2047  16.744   8.082   9.496 -0.3670 -0.0213  0.1060
  105POPG  SM12 2048  17.285   8.014   9.539 -0.0198 -0.0620 -0.0231
  105POPG  SM13 2049  16.741   7.992   9.814 -0.0858  0.0595 -0.1766
  105POPG  SM14 2050  17.172   7.793   9.796  0.4255  0.2413 -0.0463
  105POPG  SM15 2051  16.664   8.004   9.854  0.3153 -0.0208  0.3178
  106POPG   GL1 2052  16.292   3.990   7.537  0.3454 -0.1614 -0.0462
  106POPG   PH2 2053  16.214   4.097   7.840 -0.0368 -0.1442 -0.1155
  106POPG   GL3 2054  16.454   4.131   8.097  0.0593 -0.2949  0.0269
  106POPG   E14 2055  16.542   4.426   8.216  0.2199 -0.2785  0.0340
  106POPG   E25 2056  16.448   3.857   8.348 -0.0700 -0.0744  0.0240
  106POPG   S16 2057  16.571   4.746   8.396 -0.0715  0.0465  0.1192
  106POPG   S17 2058  16.328   3.776   8.702  0.1184  0.1579 -0.1459
  106POPG   SD8 2059  16.483   4.984   8.601  0.2604  0.1610  0.0526
  106POPG   SD9 2060  16.438   3.780   9.016  0.0616 -0.3540  0.2542
  106POPG  SD10 2061  16.589   5.040   8.910 -0.1057  0.0969 -0.1352
  106POPG  SD11 2062  16.514   3.748   9.340  0.2022 -0.1621  0.2131
  106POPG  SM12 2063  16.714   4.919   9.161  0.0055 -0.2945  0.0895
  106POPG  SM13 2064  16.694   3.663   9.585  0.0132  0.0397 -0.0420
  106POPG  SM14 2065  16.734   4.696   9.430  0.2573 -0.0275  0.1829
  106POPG  SM15 2066  16.687   3.600   9.690 -0.1368 -0.4234  0.3754
  107POPE   HH1 2067  15.063  14.714   7.979 -0.1020 -0.2411 -0.1872
  107POPE   PH2 2068  15.285  14.471   8.046  0.1598  0.0644 -0.1896
  107POPE   GL3 2069  15.562  14.570   8.253 -0.2905  0.1353  0.0542
  107POPE   E14 2070  15.578  14.894   8.273 -0.0050 -0.1410  0.0347
  107POPE   E25 2071  15.481  14.282   8.462  0.0696 -0.0026  0.0628
  107POPE   S16 2072  15.595  15.018   8.622  0.3569 -0.1616  0.7805
  107POPE   S17 2073  15.421  14.079   8.794 -0.2470  0.2194 -0.0036
  107POPE   SD8 2074  15.508  15.158   8.914 -0.0481 -0.2306 -0.0561
  107POPE   SD9 2075  15.697  14.073   8.983  0.0395 -0.2654  0.0984
  107POPE  SD10 2076  15.479  15.218   9.260 -0.1591 -0.0937 -0.0519
  107POPE  SD11 2077  15.930  14.012   9.191 -0.1751 -0.2122 -0.0795
  107POPE  SM12 2078  15.488  15.070   9.577 -0.1869 -0.1760  0.0904
  107POPE  SM13 2079  16.149  13.902   9.370 -0.0177 -0.1247 -0.1154
  107POPE  SM14 2080  15.746  14.987   9.813 -0.2834  0.4802  0.2491
  107POPE  SM15 2081  16.190  13.811   9.420 -0.2396  0.1218  0.1944
  108POPE   HH1 2082  15.229   6.709   8.120  0.1802  0.0629 -0.3319
  108POPE   PH2 2083  15.442   6.460   8.092 -0.0143  0.0420  0.2527
  108POPE   GL3 2084  15.563   6.460   8.425  0.1066 -0.0980 -0.0624
  108POPE   E14 2085  15.869   6.565   8.461 -0.1095 -0.0027  0.0504
  108POPE   E25 2086  15.616   6.157   8.636  0.0057  0.0736  0.1156
  108POPE   S16 2087  16.126   6.539   8.786  0.2506 -0.3757 -0.4757
  108POPE   S17 2088  15.881   6.060   8.942  0.0908  0.1648 -0.1827
  108POPE   SD8 2089  16.306   6.619   9.089  0.2707 -0.0679  0.1545
  108POPE   SD9 2090  15.999   6.085   9.243 -0.1692 -0.1110  0.2520
  108POPE  SD10 2091  16.356   6.776   9.369 -0.3695 -0.3597  0.2346
  108POPE  SD11 2092  16.182   6.187   9.500  0.0479 -0.0183  0.0759
  108POPE  SM12 2093  16.347   6.977   9.607 -0.2356  0.0332 -0.1492
  108POPE  SM13 2094  16.197   6.364   9.777 -0.0242  0.0401  0.0408
  108POPE  SM14 2095  16.377   7.158   9.878  0.2003 -0.1839  0.0767
  108POPE  SM15 2096  16.220   6.432   9.832 -0.0355  0.2262 -0.4364
  109POPE   HH1 2097  15.827   5.016   7.919 -0.1259  0.3918 -0.0070
  109POPE   PH2 2098  15.516   4.909   7.980  0.1371  0.0954  0.0276
  109POPE   GL3 2099  15.419   4.931   8.313  0.1106 -0.0988 -0.1896
  109POPE   E14 2100  15.565   4.682   8.471 -0.0662 -0.0523  0.0553
  109POPE   E25 2101  15.295   5.257   8.486 -0.0324  0.0492  0.1143
  109POPE   S16 2102  15.665   4.760   8.878  0.3170  0.5695 -0.1245
  109POPE   S17 2103  15.139   5.400   8.887 -0.0744 -0.0771  0.0505
  109POPE   SD8 2104  15.831   4.802   9.179 -0.3019  0.0134 -0.3464
  109POPE   SD9 2105  15.252   5.467   9.210  0.1560 -0.1892  0.6474
  109POPE  SD10 2106  15.919   4.746   9.479 -0.0587 -0.1904  0.4131
  109POPE  SD11 2107  15.156   5.364   9.480 -0.1982 -0.2712 -0.0490
  109POPE  SM12 2108  15.848   4.688   9.776 -0.1404  0.0523 -0.0360
  109POPE  SM13 2109  15.255   5.294   9.804 -0.3330  0.4036  0.2403
  109POPE  SM14 2110  15.662   4.727  10.068 -0.1993 -0.1080 -0.5377
  109POPE  SM15 2111  15.203   5.290   9.910  0.0822 -0.0294  0.0404
  110POPE   HH1 2112   1.184  19.306   8.323 -0.0660  0.3246 -0.1184
  110POPE   PH2 2113   1.480  19.136   8.232 -0.0740  0.0029 -0.3057
  110POPE   GL3 2114   1.695  19.276   8.477 -0.0042  0.0374  0.0639
  110POPE   E14 2115   1.442  19.424   8.619  0.0250  0.1726 -0.3912
  110POPE   E25 2116   1.874  19.025   8.693  0.0387  0.2039  0.4129
  110POPE   S16 2117   1.266  19.157   8.790  0.4433  0.1690  0.0132
  110POPE   S17 2118   1.853  18.778   8.985  0.2375 -0.2628 -0.0435
  110POPE   SD8 2119   1.051  18.907   8.951  0.0570  0.0021  0.1595
  110POPE   SD9 2120   2.033  18.680   9.243  0.0198 -0.0389  0.5878
  110POPE  SD10 2121   0.891  18.743   9.208  0.1032 -0.1173  0.2468
  110POPE  SD11 2122   2.187  18.820   9.540 -0.3025  0.0580  0.0221
  110POPE  SM12 2123   0.817  18.786   9.525 -0.0910  0.2647 -0.2590
  110POPE  SM13 2124   2.195  19.015   9.843  0.1141 -0.0921 -0.0874
  110POPE  SM14 2125   0.772  18.815   9.891  0.2213  0.0349 -0.2438
  110POPE  SM15 2126   2.165  19.104   9.862 -0.1019  0.1669 -0.3063
  111POPE   HH1 2127   0.655  18.842   8.203 -0.0036  0.1280  0.0280
  111POPE   PH2 2128   0.707  19.040   8.459 -0.0519 -0.1364  0.1564
  111POPE   GL3 2129   0.661  19.380   8.434  0.1213  0.3798  0.3397
  111POPE   E14 2130   0.439  19.570   8.277  0.1324  0.2401  0.0067
  111POPE   E25 2131   0.629  19.414   8.813  0.0895  0.2434  0.1440
  111POPE   S16 2132   0.168  19.490   8.556 -0.2096  0.1640 -0.2071
  111POPE   S17 2133   0.617  19.104   9.055 -0.4168 -0.0181  0.3799
  111POPE   SD8 2134   0.037  19.434   8.836 -0.0521  0.1780 -0.1366
  111POPE   SD9 2135   0.412  19.037   9.288 -0.3180  0.0633  0.3075
  111POPE  SD10 2136   0.151  19.362   9.141 -0.0111  0.1631 -0.2275
  111POPE  SD11 2137   0.337  19.045   9.624  0.0935 -0.4871  0.2552
  111POPE  SM12 2138   0.083  19.352   9.471 -0.0914  0.0231  0.2720
  111POPE  SM13 2139   0.202  18.846   9.845 -0.5379  0.1322  0.2300
  111POPE  SM14 2140  -0.086  19.335   9.757  0.0477 -0.1633 -0.2535
  111POPE  SM15 2141   0.185  18.806   9.914  0.1520  0.1049 -0.0725
  112POPE   HH1 2142  11.691  14.652   8.091  0.2988  0.0542  0.0658
  112POPE   PH2 2143  11.695  14.428   8.298 -0.3021 -0.2357  0.0143
  112POPE   GL3 2144  11.684  14.610   8.614  0.1300 -0.0916 -0.1480
  112POPE   E14 2145  11.475  14.554   8.866 -0.1246 -0.3016 -0.1709
  112POPE   E25 2146  11.851  14.916   8.648  0.0704 -0.2025 -0.1186
  112POPE   S16 2147  11.239  14.675   9.181  0.6987 -0.1949  0.0082
  112POPE   S17 2148  12.069  15.141   8.908  0.0540 -0.2733  0.1083
  112POPE   SD8 2149  11.011  14.943   9.275 -0.6850 -0.1734 -0.0505
  112POPE   SD9 2150  12.189  15.395   9.133 -0.1730 -0.0677  0.0586
  112POPE  SD10 2151  10.940  14.959   9.577 -0.4169 -0.1717  0.2541
  112POPE  SD11 2152  12.374  15.582   9.360  0.1675 -0.1043 -0.0587
  112POPE  SM12 2153  11.115  14.818   9.826  0.3342 -0.1602 -0.0357
  112POPE  SM13 2154  12.552  15.721   9.617 -0.1972  0.0425 -0.1657
  112POPE  SM14 2155  11.320  14.581   9.952 -0.2739  0.0387  0.0906
  112POPE  SM15 2156  12.611  15.819   9.622  0.4230  0.0360  0.0008
  113POPE   HH1 2157   8.627  13.221   8.245 -0.1852  0.0556 -0.1341
  113POPE   PH2 2158   8.422  13.185   8.491 -0.1578  0.1732  0.2640
  113POPE   GL3 2159   8.466  13.440   8.721  0.1368 -0.1666  0.0534
  113POPE   E14 2160   8.441  13.288   9.022  0.2521  0.1721  0.0902
  113POPE   E25 2161   8.207  13.716   8.717 -0.2426  0.0903  0.1797
  113POPE   S16 2162   8.024  13.407   9.166  0.1408 -0.1020  0.0517
  113POPE   S17 2163   7.866  13.578   8.709 -0.1326 -0.0275  0.2403
  113POPE   SD8 2164   7.811  13.613   9.326  0.3549 -0.3961  0.1461
  113POPE   SD9 2165   7.581  13.650   8.892 -0.3038 -0.0504  0.1650
  113POPE  SD10 2166   7.565  13.708   9.545  0.2474 -0.2064  0.2518
  113POPE  SD11 2167   7.421  13.864   9.061  0.1881  0.1558  0.2748
  113POPE  SM12 2168   7.311  13.526   9.735  0.1458  0.0222  0.1520
  113POPE  SM13 2169   7.158  13.884   9.274 -0.1747  0.3316 -0.0830
  113POPE  SM14 2170   7.123  13.381   9.952  0.0292  0.2118 -0.2617
  113POPE  SM15 2171   7.179  13.864   9.375 -0.3992  0.0806 -0.3124
  114POPE   HH1 2172  18.948  17.362   8.239  0.1629 -0.1360  0.3666
  114POPE   PH2 2173  18.675  17.564   8.292 -0.0708  0.0286 -0.1326
  114POPE   GL3 2174  18.734  17.869   8.488 -0.5428  0.2190 -0.1778
  114POPE   E14 2175  18.788  18.156   8.357  0.2903 -0.1751 -0.2766
  114POPE   E25 2176  19.066  17.945   8.640 -0.1518  0.1068 -0.4089
  114POPE   S16 2177  18.494  18.383   8.590  0.2378  0.3456  0.2928
  114POPE   S17 2178  19.216  18.227   8.845 -0.0307 -0.0877  0.2453
  114POPE   SD8 2179  18.401  18.505   8.876 -0.3378 -0.1423  0.3731
  114POPE   SD9 2180  19.396  18.361   9.066 -0.1183 -0.1850  0.2455
  114POPE  SD10 2181  18.495  18.480   9.188  0.1175 -0.0301  0.4841
  114POPE  SD11 2182  19.368  18.495   9.384  0.2350  0.0950  0.0547
  114POPE  SM12 2183  18.681  18.681   9.391 -0.1410  0.3542  0.1011
  114POPE  SM13 2184  19.330  18.543   9.724 -0.1890  0.0736 -0.3407
  114POPE  SM14 2185  18.726  18.911   9.636  0.1577  0.1513  0.0587
  114POPE  SM15 2186  19.330  18.516   9.809  0.1999 -0.3468 -0.2094
  115POPE   HH1 2187  17.910  18.419   8.089 -0.5289  0.1186 -0.5182
  115POPE   PH2 2188  18.166  18.619   7.992 -0.2682  0.1055 -0.1755
  115POPE   GL3 2189  18.190  18.884   8.213  0.0189 -0.4162  0.2871
  115POPE   E14 2190  18.007  18.853   8.470 -0.3132 -0.0406 -0.2380
  115POPE   E25 2191  18.558  18.906   8.294 -0.0366 -0.1633  0.0130
  115POPE   S16 2192  17.938  18.735   8.851  0.1392  0.4259  0.3117
  115POPE   S17 2193  18.707  18.786   8.623  0.1261  0.2096 -0.3550
  115POPE   SD8 2194  18.039  18.734   9.168 -0.3483 -0.0162  0.2756
  115POPE   SD9 2195  18.815  18.550   8.872 -0.0401 -0.0105  0.0826
  115POPE  SD10 2196  18.029  18.598   9.452  0.0952 -0.0391  0.0340
  115POPE  SD11 2197  18.865  18.269   9.039  0.2567 -0.0404  0.3389
  115POPE  SM12 2198  17.754  18.473   9.584  0.0988  0.2129 -0.0977
  115POPE  SM13 2199  18.859  18.204   9.377  0.4383 -0.0170 -0.1751
  115POPE  SM14 2200  17.446  18.520   9.678  0.1162  0.0845  0.0813
  115POPE  SM15 2201  18.896  18.212   9.440 -0.1331  0.0750  0.1560
  116POPE   HH1 2202   1.185  17.455   8.172  0.0893  0.1740 -0.3899
  116POPE   PH2 2203   1.110  17.771   8.208  0.0526  0.0059  0.0353
  116POPE   GL3 2204   1.342  17.938   8.365 -0.4642 -0.1499 -0.1883
  116POPE   E14 2205   1.544  18.062   8.136  0.1734  0.2535  0.4042
  116POPE   E25 2206   1.238  18.216   8.574  0.1223 -0.3832  0.0042
  116POPE   S16 2207   1.600  18.462   8.202  0.4097 -0.2596 -0.3908
  116POPE   S17 2208   1.081  18.357   8.920 -0.0431  0.2798 -0.0963
  116POPE   SD8 2209   1.533  18.670   8.492 -0.0401 -0.1099  0.2636
  116POPE   SD9 2210   0.982  18.325   9.241  0.0372 -0.1818  0.1795
  116POPE  SD10 2211   1.473  18.653   8.807 -0.2831  0.3113 -0.1730
  116POPE  SD11 2212   0.698  18.247   9.427  0.1108  0.0898 -0.1644
  116POPE  SM12 2213   1.461  18.539   9.145  0.0492 -0.1057  0.3170
  116POPE  SM13 2214   0.469  18.388   9.637 -0.0008  0.1703 -0.2943
  116POPE  SM14 2215   1.530  18.335   9.415  0.0916 -0.1057 -0.5291
  116POPE  SM15 2216   0.390  18.447   9.638  0.1768  0.2956  0.1251
  117POPE   HH1 2217   5.679  16.612   8.377 -0.0065 -0.0774 -0.1991
  117POPE   PH2 2218   5.402  16.516   8.484  0.0298  0.0977 -0.1656
  117POPE   GL3 2219   5.167  16.801   8.552 -0.3342 -0.2600  0.0736
  117POPE   E14 2220   5.352  17.025   8.402 -0.0210  0.3695  0.0437
  117POPE   E25 2221   4.917  16.799   8.795 -0.1877  0.1041  0.2142
  117POPE   S16 2222   5.578  17.260   8.610 -0.2922  0.0496 -0.5152
  117POPE   S17 2223   4.530  16.902   8.921 -0.0961  0.4910 -0.0437
  117POPE   SD8 2224   5.856  17.241   8.819 -0.3735  0.2045 -0.0193
  117POPE   SD9 2225   4.285  17.107   8.945  0.0637 -0.3242 -0.3710
  117POPE  SD10 2226   5.978  17.272   9.139  0.1053 -0.0462  0.1503
  117POPE  SD11 2227   4.011  17.202   9.101  0.0397  0.0425  0.2359
  117POPE  SM12 2228   6.011  17.352   9.491 -0.2537 -0.4295  0.2769
  117POPE  SM13 2229   3.915  17.419   9.319 -0.0633 -0.0330 -0.0891
  117POPE  SM14 2230   6.203  17.365   9.779  0.1263 -0.2808 -0.2029
  117POPE  SM15 2231   3.913  17.467   9.396 -0.3777 -0.1844  0.1417
  118POPE   HH1 2232   9.398  18.412   7.996  0.0186 -0.1472  0.0407
  118POPE   PH2 2233   9.512  18.093   8.052  0.1867 -0.0666  0.0898
  118POPE   GL3 2234   9.854  18.117   8.123  0.0342  0.2024 -0.0452
  118POPE   E14 2235   9.837  18.454   8.062  0.0288  0.0311  0.0362
  118POPE   E25 2236   9.876  18.148   8.501  0.1538 -0.3525 -0.0061
  118POPE   S16 2237   9.961  18.739   8.386 -0.1439 -0.0313 -0.2552
  118POPE   S17 2238   9.556  18.187   8.777  0.2434  0.1930  0.0732
  118POPE   SD8 2239   9.867  19.007   8.531 -0.1672 -0.0240  0.0286
  118POPE   SD9 2240   9.326  18.067   9.003 -0.3376 -0.0057 -0.0595
  118POPE  SD10 2241   9.832  19.174   8.814  0.3027  0.1835 -0.1585
  118POPE  SD11 2242   9.219  17.790   9.156 -0.1718  0.1434  0.1146
  118POPE  SM12 2243   9.873  19.144   9.149  0.0528  0.0456 -0.1951
  118POPE  SM13 2244   9.134  17.666   9.441  0.1658  0.0166 -0.1141
  118POPE  SM14 2245  10.014  19.209   9.455  0.3028  0.1665 -0.1776
  118POPE  SM15 2246   9.120  17.658   9.537  0.0395  0.1040 -0.0992
  119POPE   HH1 2247  14.732  20.790   8.368  0.0311 -0.0311  0.1148
  119POPE   PH2 2248  14.462  20.703   8.514  0.1605 -0.2287 -0.0919
  119POPE   GL3 2249  14.384  20.365   8.452 -0.1232  0.0296  0.2701
  119POPE   E14 2250  14.110  20.242   8.364 -0.0956 -0.0353  0.0336
  119POPE   E25 2251  14.426  20.125   8.755  0.1307 -0.0517  0.0624
  119POPE   S16 2252  13.756  20.260   8.616 -0.2733 -0.0801 -0.5964
  119POPE   S17 2253  14.266  19.986   9.102  0.2504  0.1423 -0.2016
  119POPE   SD8 2254  13.776  20.276   8.952 -0.1376 -0.3027 -0.4763
  119POPE   SD9 2255  14.229  19.638   9.161 -0.4957 -0.0608  0.2907
  119POPE  SD10 2256  13.897  20.242   9.275 -0.0516  0.3824  0.4032
  119POPE  SD11 2257  14.006  19.432   9.278  0.3034  0.2270  0.1198
  119POPE  SM12 2258  13.951  19.947   9.392  0.0792  0.1898  0.1474
  119POPE  SM13 2259  13.882  19.345   9.588 -0.2262 -0.0158  0.2808
  119POPE  SM14 2260  14.164  19.894   9.577 -0.3810 -0.0795 -0.3902
  119POPE  SM15 2261  13.839  19.371   9.701 -0.1716  0.0774 -0.1944
  120POPE   HH1 2262  16.135   2.429   7.918  0.0902  0.2586  0.6207
  120POPE   PH2 2263  16.033   2.113   7.939 -0.0694  0.2798  0.3005
  120POPE   GL3 2264  16.016   1.967   8.263  0.0914 -0.1488 -0.0734
  120POPE   E14 2265  16.308   2.055   8.375  0.0193  0.0296  0.1247
  120POPE   E25 2266  15.849   1.691   8.449  0.0128 -0.0971 -0.0937
  120POPE   S16 2267  16.457   2.237   8.670 -0.1738  0.3105 -0.0761
  120POPE   S17 2268  15.703   1.636   8.813 -0.1196  0.0423 -0.2747
  120POPE   SD8 2269  16.610   2.283   8.933 -0.0179  0.0402  0.2054
  120POPE   SD9 2270  15.563   1.706   9.121 -0.0166  0.4446  0.0120
  120POPE  SD10 2271  16.643   2.422   9.228  0.3708  0.2928  0.2451
  120POPE  SD11 2272  15.477   1.703   9.440  0.3305  0.2146  0.2119
  120POPE  SM12 2273  16.858   2.420   9.473 -0.2104  0.5360 -0.0610
  120POPE  SM13 2274  15.442   1.977   9.628  0.1589 -0.0809  0.1814
  120POPE  SM14 2275  17.007   2.527   9.771  0.1005 -0.1530  0.0309
  120POPE  SM15 2276  15.390   2.045   9.683  0.2462 -0.0971 -0.0080
  121POPE   HH1 2277  19.468  11.236   8.011 -0.0746  0.1339  0.2838
  121POPE   PH2 2278  19.746  11.073   8.051 -0.1768 -0.0911 -0.0004
  121POPE   GL3 2279  19.949  11.237   8.285 -0.0843  0.1643 -0.0021
  121POPE   E14 2280  20.106  11.522   8.220  0.1932  0.0831 -0.0404
  121POPE   E25 2281  20.086  11.047   8.566 -0.0761  0.0376 -0.1781
  121POPE   S16 2282  20.083  11.795   8.494 -0.0418  0.0439 -0.0216
  121POPE   S17 2283  20.029  11.025   8.979  0.2604 -0.2199 -0.0891
  121POPE   SD8 2284  20.093  12.102   8.642 -0.0435 -0.0653 -0.0925
  121POPE   SD9 2285  19.937  11.299   9.177  0.0164  0.0624  0.1131
  121POPE  SD10 2286  20.037  12.358   8.886 -0.1802 -0.0768 -0.1476
  121POPE  SD11 2287  19.823  11.573   9.384 -0.2943  0.0209  0.0166
  121POPE  SM12 2288  20.202  12.328   9.156  0.4683 -0.4207 -0.0757
  121POPE  SM13 2289  19.878  11.739   9.673  0.2258  0.4061  0.0221
  121POPE  SM14 2290  20.377  12.254   9.437 -0.3559 -0.1711  0.2766
  121POPE  SM15 2291  19.939  11.799   9.696 -0.0483  0.3888  0.1482
  122POPE   HH1 2292  19.421  12.076   7.997 -0.3649  0.7291  0.2766
  122POPE   PH2 2293  19.397  11.753   8.088  0.0879 -0.1602  0.0725
  122POPE   GL3 2294  19.239  11.617   8.361  0.0305 -0.1233  0.1186
  122POPE   E14 2295  19.135  11.292   8.328 -0.0116  0.2028  0.0708
  122POPE   E25 2296  19.317  11.750   8.682 -0.3349  0.0608 -0.1808
  122POPE   S16 2297  19.149  10.984   8.617  0.1795 -0.1002  0.1472
  122POPE   S17 2298  19.262  11.818   9.120  0.6119  0.0460  0.0418
  122POPE   SD8 2299  19.360  10.798   8.830 -0.1171 -0.2472  0.1873
  122POPE   SD9 2300  19.032  11.884   9.352 -0.0990 -0.2706 -0.1925
  122POPE  SD10 2301  19.551  10.872   9.074  0.1011 -0.0945  0.3601
  122POPE  SD11 2302  18.841  12.066   9.539  0.1278 -0.5005 -0.1379
  122POPE  SM12 2303  19.575  10.988   9.381 -0.2281  0.4415 -0.1265
  122POPE  SM13 2304  18.899  12.302   9.814 -0.1129  0.0535  0.4866
  122POPE  SM14 2305  19.576  11.002   9.722  0.2110  0.1883  0.2333
  122POPE  SM15 2306  18.927  12.332   9.901  0.0898  0.5416 -0.0389
  123POPE   HH1 2307  14.880   3.268   8.226 -0.1232 -0.1602  0.1266
  123POPE   PH2 2308  14.908   3.577   8.156 -0.0153  0.1503  0.1169
  123POPE   GL3 2309  15.123   3.598   8.441  0.1591 -0.0507 -0.2369
  123POPE   E14 2310  15.263   3.315   8.411  0.1667 -0.1045 -0.2405
  123POPE   E25 2311  15.258   3.782   8.747 -0.0879 -0.4288 -0.0523
  123POPE   S16 2312  15.359   3.248   8.768  0.2178 -0.2750  0.2522
  123POPE   S17 2313  15.544   3.848   8.982  0.1425 -0.0072 -0.2310
  123POPE   SD8 2314  15.271   3.114   9.071 -0.0532  0.2117  0.0761
  123POPE   SD9 2315  15.832   3.984   9.150 -0.1074  0.3918 -0.2424
  123POPE  SD10 2316  15.208   3.183   9.385  0.1074 -0.2483  0.3000
  123POPE  SD11 2317  15.946   3.802   9.373 -0.1877  0.0069 -0.2510
  123POPE  SM12 2318  14.967   3.148   9.600  0.0687 -0.1404 -0.2829
  123POPE  SM13 2319  16.161   3.809   9.579  0.0717  0.2258 -0.4396
  123POPE  SM14 2320  14.706   3.312   9.728 -0.0015  0.0389  0.0145
  123POPE  SM15 2321  16.151   3.811   9.682  0.2182 -0.1480  0.1209
  124POPE   HH1 2322  11.444   7.244   9.135 -0.1335 -0.0695  0.2668
  124POPE   PH2 2323  11.724   7.373   8.982 -0.0388  0.0328 -0.0868
  124POPE   GL3 2324  12.022   7.298   9.137 -0.3999  0.1378 -0.1057
  124POPE   E14 2325  11.934   7.370   9.448  0.1971 -0.0746 -0.2037
  124POPE   E25 2326  12.193   6.973   9.094  0.3255 -0.1114  0.1686
  124POPE   S16 2327  12.161   7.399   9.720 -0.1582 -0.1333  0.0643
  124POPE   S17 2328  12.112   6.664   9.367 -0.1592  0.0362  0.1471
  124POPE   SD8 2329  12.392   7.359  10.003 -0.2002  0.0045  0.0158
  124POPE   SD9 2330  12.090   6.432   9.638 -0.2501  0.2697 -0.2241
  124POPE  SD10 2331  12.574   7.100  10.061 -0.4766 -0.0341 -0.1827
  124POPE  SD11 2332  12.245   6.163   9.852  0.2755  0.3899  0.2028
  124POPE  SM12 2333  12.812   6.946   9.911  0.1419 -0.0340 -0.1289
  124POPE  SM13 2334  12.270   5.851   9.929  0.3297 -0.1770  0.3172
  124POPE  SM14 2335  13.117   6.839   9.866 -0.1904 -0.3300 -0.0879
  124POPE  SM15 2336  12.248   5.790  10.000 -0.0823 -0.0275 -0.0040
  125POPE   HH1 2337   4.876  17.262   8.269  0.2449 -0.1717 -0.3325
  125POPE   PH2 2338   4.765  17.049   8.502 -0.1907 -0.1137 -0.0410
  125POPE   GL3 2339   4.460  16.915   8.410 -0.2235 -0.3685 -0.0206
  125POPE   E14 2340   4.476  16.597   8.477 -0.2701  0.0526 -0.0994
  125POPE   E25 2341   4.170  17.107   8.560  0.0965  0.2941  0.1719
  125POPE   S16 2342   4.628  16.406   8.825 -0.1694  0.1888  0.1171
  125POPE   S17 2343   4.108  17.475   8.687 -0.1324  0.1097 -0.2420
  125POPE   SD8 2344   4.813  16.365   9.153  0.0381 -0.0839 -0.1181
  125POPE   SD9 2345   4.137  17.787   8.840 -0.2155 -0.2222  0.2218
  125POPE  SD10 2346   4.812  16.458   9.477 -0.2380  0.5596 -0.0025
  125POPE  SD11 2347   4.212  17.994   9.100  0.0565  0.1675 -0.1020
  125POPE  SM12 2348   5.040  16.592   9.697  0.3372 -0.2403  0.2298
  125POPE  SM13 2349   4.335  18.060   9.389  0.1381  0.0015 -0.0050
  125POPE  SM14 2350   5.301  16.611   9.905 -0.1770 -0.4995  0.0677
  125POPE  SM15 2351   4.396  18.080   9.468 -0.2071  0.2237  0.0277
  126POPE   HH1 2352   2.362  11.295   8.048  0.0259 -0.1566  0.0463
  126POPE   PH2 2353   2.117  11.139   7.928  0.1663 -0.1351 -0.0427
  126POPE   GL3 2354   1.862  11.066   8.178 -0.3471  0.3901  0.4061
  126POPE   E14 2355   1.735  11.266   8.409  0.1726  0.0581 -0.2909
  126POPE   E25 2356   1.750  10.712   8.272  0.0452 -0.1008 -0.1282
  126POPE   S16 2357   1.805  11.114   8.727  0.0423  0.0319 -0.0744
  126POPE   S17 2358   1.688  10.381   8.500  0.2514 -0.0486  0.0231
  126POPE   SD8 2359   1.945  10.984   9.032  0.0986 -0.3356 -0.0771
  126POPE   SD9 2360   1.655  10.364   8.833 -0.0929  0.1306 -0.0128
  126POPE  SD10 2361   2.137  10.923   9.291  0.2319 -0.1463  0.0565
  126POPE  SD11 2362   1.707  10.149   9.093  0.3941  0.1054 -0.2497
  126POPE  SM12 2363   2.265  11.004   9.568  0.1896 -0.2235  0.2132
  126POPE  SM13 2364   1.915  10.086   9.344 -0.4019  0.0709  0.0652
  126POPE  SM14 2365   2.487  11.100   9.794 -0.0584  0.0350 -0.1240
  126POPE  SM15 2366   1.937  10.002   9.441 -0.0629 -0.0437  0.3258
  127POPE   HH1 2367  17.739  13.684   8.044  0.2241 -0.1921 -0.0446
  127POPE   PH2 2368  17.960  13.912   8.016 -0.0828 -0.1530  0.0395
  127POPE   GL3 2369  18.187  13.870   8.297  0.4835  0.0870  0.1316
  127POPE   E14 2370  18.482  13.999   8.297  0.1245 -0.3510 -0.2432
  127POPE   E25 2371  18.072  14.010   8.620  0.2085  0.2048  0.1812
  127POPE   S16 2372  18.749  13.955   8.583  0.1505 -0.3093  0.1324
  127POPE   S17 2373  18.159  14.201   8.921  0.0631  0.0902 -0.0849
  127POPE   SD8 2374  18.915  13.921   8.884 -0.0027 -0.1326  0.0677
  127POPE   SD9 2375  18.131  14.230   9.284 -0.2504  0.1320 -0.3130
  127POPE  SD10 2376  18.824  13.882   9.188  0.2037  0.1175 -0.0668
  127POPE  SD11 2377  18.153  14.306   9.633  0.0671  0.4465 -0.2623
  127POPE  SM12 2378  18.526  13.851   9.307  0.0488 -0.0222 -0.0711
  127POPE  SM13 2379  18.231  14.338   9.961 -0.6870 -0.1053 -0.0246
  127POPE  SM14 2380  18.499  14.026   9.641  0.1669 -0.3463 -0.0305
  127POPE  SM15 2381  18.196  14.323  10.066 -0.1871 -0.2488 -0.2546
  128POPE   HH1 2382   8.504   0.950   7.734 -0.2891 -0.0628  0.1480
  128POPE   PH2 2383   8.333   0.662   7.735  0.1801 -0.0473  0.1389
  128POPE   GL3 2384   8.549   0.487   7.912 -0.3111 -0.1543 -0.2256
  128POPE   E14 2385   8.494   0.257   8.150  0.5592  0.1339  0.2451
  128POPE   E25 2386   8.772   0.704   8.083  0.0716 -0.2869  0.2989
  128POPE   S16 2387   8.215   0.211   8.445 -0.1677  0.2783 -0.0412
  128POPE   S17 2388   8.701   0.901   8.431 -0.0539  0.0807 -0.0456
  128POPE   SD8 2389   8.084   0.211   8.756 -0.2631  0.5325  0.0179
  128POPE   SD9 2390   8.559   0.822   8.742 -0.5679  0.3185 -0.2436
  128POPE  SD10 2391   8.013   0.115   9.073  0.4842  0.4734 -0.1375
  128POPE  SD11 2392   8.634   0.877   9.073  0.1065 -0.4499  0.0105
  128POPE  SM12 2393   8.142  -0.057   9.309  0.0991 -0.0362 -0.0381
  128POPE  SM13 2394   8.620   0.727   9.382 -0.0201  0.0902  0.3368
  128POPE  SM14 2395   8.123  -0.005   9.652 -0.3068  0.0425 -0.1005
  128POPE  SM15 2396   8.670   0.702   9.501  0.0708  0.2485 -0.0769
  129POPE   HH1 2397   8.404  13.945   8.365  0.3853 -0.2071 -0.0471
  129POPE   PH2 2398   8.205  14.159   8.519 -0.0155 -0.0106  0.0177
  129POPE   GL3 2399   7.871  14.034   8.604 -0.0403 -0.1389 -0.1850
  129POPE   E14 2400   7.592  14.121   8.468  0.4344  0.1410 -0.3590
  129POPE   E25 2401   7.739  14.098   8.938 -0.2713  0.0992  0.0593
  129POPE   S16 2402   7.271  14.113   8.672  0.2870 -0.3979  0.0343
  129POPE   S17 2403   7.420  14.308   9.035  0.1799 -0.0425  0.0263
  129POPE   SD8 2404   6.978  14.052   8.749  0.0879  0.5767 -0.2686
  129POPE   SD9 2405   7.107  14.293   9.097  0.2026  0.0717  0.2243
  129POPE  SD10 2406   6.735  13.936   8.952 -0.1760  0.2964 -0.6021
  129POPE  SD11 2407   6.975  14.391   9.381  0.2779  0.4091  0.2998
  129POPE  SM12 2408   6.717  13.917   9.311  0.3060  0.3970  0.1837
  129POPE  SM13 2409   6.910  14.348   9.685 -0.3823  0.1146  0.0210
  129POPE  SM14 2410   6.785  13.824   9.672  0.0259  0.0634 -0.0193
  129POPE  SM15 2411   6.908  14.351   9.768 -0.0585  0.3278 -0.3242
  130POPE   HH1 2412  19.148   7.786   7.894 -0.1387 -0.1085 -0.0504
  130POPE   PH2 2413  19.327   7.525   7.935  0.0978  0.2188  0.1230
  130POPE   GL3 2414  19.402   7.584   8.300  0.0776 -0.1326  0.1562
  130POPE   E14 2415  19.397   7.286   8.430 -0.0877  0.0565  0.0704
  130POPE   E25 2416  19.511   7.884   8.481  0.1356  0.0910  0.2497
  130POPE   S16 2417  19.527   7.436   8.785 -0.8543 -0.2134 -0.4713
  130POPE   S17 2418  19.436   7.907   8.914 -0.0074  0.0130 -0.1701
  130POPE   SD8 2419  19.585   7.545   9.095 -0.1076 -0.6425  0.0937
  130POPE   SD9 2420  19.245   7.969   9.194 -0.0315  0.1135 -0.2556
  130POPE  SD10 2421  19.451   7.607   9.382  0.1547  0.0588 -0.0286
  130POPE  SD11 2422  19.156   8.142   9.465  0.0219  0.1448  0.2289
  130POPE  SM12 2423  19.347   7.357   9.551 -0.1858 -0.3339  0.1547
  130POPE  SM13 2424  19.164   8.266   9.789 -0.0736  0.0598  0.0402
  130POPE  SM14 2425  19.473   7.293   9.845 -0.3990  0.2740 -0.1438
  130POPE  SM15 2426  19.161   8.279   9.893  0.1595  0.0308 -0.3351
  131POPE   HH1 2427   9.722   6.564   8.613 -0.0047 -0.0149 -0.0046
  131POPE   PH2 2428  10.035   6.609   8.738  0.0490  0.0050 -0.1003
  131POPE   GL3 2429  10.197   6.292   8.719  0.2183  0.0877  0.2893
  131POPE   E14 2430  10.008   6.034   8.700  0.1250 -0.1095 -0.0547
  131POPE   E25 2431  10.319   6.269   9.038 -0.0063 -0.0038 -0.0795
  131POPE   S16 2432   9.846   5.867   9.032 -0.3345 -0.2136 -0.4972
  131POPE   S17 2433  10.147   6.126   9.419  0.3704 -0.1816  0.2762
  131POPE   SD8 2434   9.840   5.798   9.374  0.1544 -0.0858  0.0435
  131POPE   SD9 2435  10.147   5.878   9.646 -0.0703 -0.2827  0.3340
  131POPE  SD10 2436   9.729   5.631   9.627 -0.3343 -0.1446  0.0244
  131POPE  SD11 2437  10.204   5.647   9.876  0.1718 -0.1617  0.0338
  131POPE  SM12 2438   9.488   5.403   9.633  0.2670 -0.4425  0.6477
  131POPE  SM13 2439  10.451   5.465   9.992  0.2211  0.0271 -0.4339
  131POPE  SM14 2440   9.348   5.129   9.478 -0.0426 -0.0168 -0.2529
  131POPE  SM15 2441  10.516   5.411  10.009  0.0876 -0.0961  0.0582
  132POPE   HH1 2442   5.002   0.608   7.950 -0.0477 -0.4261  0.0856
  132POPE   PH2 2443   5.306   0.569   7.797 -0.1461  0.0362 -0.0204
  132POPE   GL3 2444   5.483   0.796   7.996 -0.0721  0.2270 -0.1678
  132POPE   E14 2445   5.362   1.087   8.119  0.0610  0.4568 -0.3241
  132POPE   E25 2446   5.596   0.664   8.322 -0.3315 -0.4112  0.1711
  132POPE   S16 2447   5.362   1.208   8.504  0.1762 -0.1022 -0.1959
  132POPE   S17 2448   5.855   0.623   8.621 -0.4932  0.3389  0.3248
  132POPE   SD8 2449   5.180   1.149   8.790  0.1431  0.1366  0.0685
  132POPE   SD9 2450   5.941   0.572   8.954  0.4543  0.2138  0.3923
  132POPE  SD10 2451   4.964   1.244   8.981  0.3536  0.0938 -0.0246
  132POPE  SD11 2452   5.842   0.642   9.268 -0.2754 -0.3435  0.0732
  132POPE  SM12 2453   4.700   1.419   9.040  0.1579  0.2522 -0.0648
  132POPE  SM13 2454   5.860   0.805   9.566 -0.0523 -0.2665 -0.0584
  132POPE  SM14 2455   4.733   1.764   9.036 -0.2102  0.1059 -0.0296
  132POPE  SM15 2456   5.891   0.847   9.638 -0.0896 -0.1291 -0.0605
  133POPE   HH1 2457  14.645   4.010   8.236  0.0454  0.2159 -0.0952
  133POPE   PH2 2458  14.352   3.866   8.332  0.0115 -0.2209  0.1516
  133POPE   GL3 2459  14.379   3.555   8.488 -0.4258 -0.2968 -0.0925
  133POPE   E14 2460  14.276   3.291   8.306 -0.1240  0.0004  0.0570
  133POPE   E25 2461  14.652   3.580   8.694  0.3433 -0.1225 -0.3281
  133POPE   S16 2462  14.167   3.088   8.637 -0.1388 -0.0427  0.1781
  133POPE   S17 2463  14.683   3.583   9.065  0.2661 -0.3021 -0.1595
  133POPE   SD8 2464  14.328   3.215   8.904 -0.0566  0.1667  0.0917
  133POPE   SD9 2465  14.775   3.644   9.400  0.1575 -0.0755  0.1665
  133POPE  SD10 2466  14.484   3.210   9.215 -0.3333  0.1328  0.0240
  133POPE  SD11 2467  15.006   3.671   9.658 -0.2888  0.1598  0.0586
  133POPE  SM12 2468  14.374   3.140   9.511 -0.0122  0.0916  0.0103
  133POPE  SM13 2469  15.277   3.731   9.805 -0.2398 -0.0504 -0.0147
  133POPE  SM14 2470  14.131   3.216   9.770  0.1347 -0.3239 -0.4633
  133POPE  SM15 2471  15.348   3.676   9.844 -0.0113  0.6294  0.0223
  134POPE   HH1 2472   4.924   7.022   7.945  0.0141 -0.0222 -0.1385
  134POPE   PH2 2473   4.992   6.751   8.112  0.0679  0.1305  0.1019
  134POPE   GL3 2474   4.776   6.483   8.145  0.4391  0.0847 -0.3487
  134POPE   E14 2475   4.930   6.221   8.237 -0.0656  0.3483 -0.0134
  134POPE   E25 2476   4.442   6.545   8.249 -0.1980 -0.3094  0.1537
  134POPE   S16 2477   5.140   6.181   8.542  0.4402 -0.4063 -0.1913
  134POPE   S17 2478   4.474   6.673   8.600 -0.3471  0.4608  0.2153
  134POPE   SD8 2479   5.352   6.268   8.815  0.0858 -0.1255  0.2260
  134POPE   SD9 2480   4.414   6.731   8.946 -0.5016 -0.0084  0.1978
  134POPE  SD10 2481   5.373   6.279   9.155  0.2331 -0.3677  0.0381
  134POPE  SD11 2482   4.555   6.679   9.262  0.0065  0.1259  0.1917
  134POPE  SM12 2483   5.343   6.327   9.506  0.5333  0.0935 -0.2617
  134POPE  SM13 2484   4.575   6.684   9.593 -0.0439 -0.2228 -0.0830
  134POPE  SM14 2485   5.337   6.433   9.843 -0.0118  0.1511 -0.1980
  134POPE  SM15 2486   4.519   6.720   9.632  0.2987  0.1503 -0.3323
  135POPE   HH1 2487   6.617  13.048   8.072  0.0313 -0.2432  0.1125
  135POPE   PH2 2488   6.505  13.310   8.005 -0.2259 -0.0198  0.0282
  135POPE   GL3 2489   6.247  13.365   8.244  0.1148 -0.0045  0.1724
  135POPE   E14 2490   6.191  13.660   8.336  0.0916  0.0645 -0.1875
  135POPE   E25 2491   6.106  13.083   8.420  0.1720 -0.4052 -0.0078
  135POPE   S16 2492   6.123  13.887   8.615  0.0015  0.1523  0.1289
  135POPE   S17 2493   5.951  13.046   8.782 -0.0843 -0.4098 -0.2611
  135POPE   SD8 2494   6.052  13.895   8.935  0.3384 -0.2991  0.1501
  135POPE   SD9 2495   5.789  12.930   9.051 -0.0607 -0.1037  0.0179
  135POPE  SD10 2496   5.968  13.797   9.231  0.0072  0.0411  0.0048
  135POPE  SD11 2497   5.594  12.786   9.287  0.1133 -0.1275  0.0956
  135POPE  SM12 2498   5.808  13.764   9.520  0.4314 -0.3793  0.1480
  135POPE  SM13 2499   5.477  12.945   9.536  0.2357  0.1327 -0.1350
  135POPE  SM14 2500   5.777  13.933   9.792  0.2842  0.3669  0.0172
  135POPE  SM15 2501   5.367  12.945   9.590  0.1644  0.2265 -0.0288
  136POPE   HH1 2502  16.441   2.487   8.321  0.1692 -0.1930  0.2802
  136POPE   PH2 2503  16.645   2.647   8.129  0.0782  0.0408  0.0574
  136POPE   GL3 2504  16.826   2.896   8.291  0.1371  0.0065 -0.4997
  136POPE   E14 2505  17.140   2.856   8.433  0.1677  0.0050 -0.1310
  136POPE   E25 2506  16.717   3.261   8.342 -0.0324  0.1110 -0.3929
  136POPE   S16 2507  17.135   2.916   8.829  0.3935 -0.2319 -0.3544
  136POPE   S17 2508  16.551   3.369   8.736 -0.1842 -0.2987 -0.0742
  136POPE   SD8 2509  17.435   2.936   8.993 -0.0832  0.1179  0.3448
  136POPE   SD9 2510  16.427   3.354   9.059  0.0925  0.3536 -0.1471
  136POPE  SD10 2511  17.605   3.039   9.256  0.0347 -0.1209  0.1827
  136POPE  SD11 2512  16.187   3.405   9.311 -0.3984  0.0381 -0.2405
  136POPE  SM12 2513  17.647   3.324   9.465  0.2569  0.2403 -0.3654
  136POPE  SM13 2514  16.108   3.343   9.633  0.0904  0.0137  0.2800
  136POPE  SM14 2515  17.510   3.544   9.708 -0.3336  0.0904 -0.0872
  136POPE  SM15 2516  16.121   3.393   9.732 -0.2748 -0.2735  0.2541
  137POPE   HH1 2517   6.006  16.348   7.488 -0.0549 -0.0696  0.2598
  137POPE   PH2 2518   6.167  16.101   7.653 -0.0957 -0.0240 -0.1752
  137POPE   GL3 2519   6.182  16.133   7.981  0.1076  0.0460  0.1936
  137POPE   E14 2520   6.104  15.845   8.148  0.0370 -0.0092 -0.1778
  137POPE   E25 2521   5.970  16.339   8.171 -0.2369  0.0799  0.0547
  137POPE   S16 2522   5.972  15.833   8.516  0.2869  0.1007 -0.3969
  137POPE   S17 2523   6.084  16.424   8.575  0.1968 -0.1942 -0.0109
  137POPE   SD8 2524   5.794  15.921   8.765  0.2350  0.0435  0.3458
  137POPE   SD9 2525   5.995  16.381   8.894  0.0225 -0.0330 -0.1104
  137POPE  SD10 2526   5.629  15.815   9.063  0.1385 -0.0040  0.1102
  137POPE  SD11 2527   5.814  16.246   9.147  0.2239 -0.0624  0.2096
  137POPE  SM12 2528   5.488  15.637   9.303 -0.3059 -0.2737  0.1549
  137POPE  SM13 2529   5.760  16.024   9.402 -0.1442 -0.0111 -0.1566
  137POPE  SM14 2530   5.373  15.626   9.630 -0.1122  0.4072 -0.0628
  137POPE  SM15 2531   5.750  15.957   9.454 -0.4414  0.4055 -0.1755
  138POPE   HH1 2532  17.630  17.395   7.936  0.1869 -0.2710  0.5569
  138POPE   PH2 2533  17.328  17.386   8.106 -0.0530  0.2014  0.2697
  138POPE   GL3 2534  17.271  17.632   8.293 -0.2165  0.1106 -0.0412
  138POPE   E14 2535  17.552  17.760   8.394  0.1421  0.2687 -0.0484
  138POPE   E25 2536  17.028  17.556   8.534 -0.0315 -0.0519  0.1057
  138POPE   S16 2537  17.803  17.689   8.745 -0.2319 -0.1600 -0.0994
  138POPE   S17 2538  16.931  17.635   8.923  0.1627  0.2968 -0.1684
  138POPE   SD8 2539  18.034  17.670   8.995 -0.2384  0.0734 -0.1764
  138POPE   SD9 2540  16.980  17.784   9.213 -0.2436 -0.0437 -0.0755
  138POPE  SD10 2541  17.931  17.799   9.299 -0.1255  0.1410 -0.0759
  138POPE  SD11 2542  16.915  17.893   9.499 -0.0584  0.4560 -0.0978
  138POPE  SM12 2543  17.787  17.923   9.558 -0.2413 -0.4524  0.1616
  138POPE  SM13 2544  16.841  17.844   9.798 -0.0568  0.1682 -0.0248
  138POPE  SM14 2545  17.746  18.075   9.842  0.3431 -0.2472 -0.1955
  138POPE  SM15 2546  16.791  17.858   9.834 -0.3225 -0.3733 -0.1534
  139POPE   HH1 2547   0.476  17.679   8.198 -0.3147  0.1463 -0.1530
  139POPE   PH2 2548   0.316  17.376   8.151  0.0776  0.0784 -0.2043
  139POPE   GL3 2549   0.527  17.098   8.253 -0.1387  0.2104 -0.0885
  139POPE   E14 2550   0.828  17.239   8.270  0.1257 -0.2951  0.1055
  139POPE   E25 2551   0.437  17.047   8.587  0.0036 -0.0317  0.0637
  139POPE   S16 2552   0.885  17.520   8.562  0.3040 -0.1122  0.0940
  139POPE   S17 2553   0.571  16.862   8.925  0.0578 -0.0607 -0.0210
  139POPE   SD8 2554   1.062  17.600   8.847  0.4114 -0.2050  0.0235
  139POPE   SD9 2555   0.778  16.626   8.996 -0.3147  0.0341 -0.0839
  139POPE  SD10 2556   1.032  17.709   9.161 -0.1869 -0.1595 -0.1513
  139POPE  SD11 2557   0.994  16.677   9.279  0.3227 -0.3672  0.2258
  139POPE  SM12 2558   0.865  17.747   9.455 -0.1999 -0.1413  0.0036
  139POPE  SM13 2559   1.040  16.649   9.562 -0.4322 -0.0954  0.2083
  139POPE  SM14 2560   0.613  17.604   9.630  0.0025  0.1459  0.1949
  139POPE  SM15 2561   1.054  16.566   9.601 -0.3233  0.0490  0.0217
  140POPE   HH1 2562   2.492  15.568   8.102 -0.4082  0.1717  0.2186
  140POPE   PH2 2563   2.178  15.489   8.048  0.0244  0.0658 -0.1999
  140POPE   GL3 2564   1.970  15.523   8.325  0.1266 -0.1282 -0.1764
  140POPE   E14 2565   1.920  15.835   8.439  0.1905 -0.0046  0.1516
  140POPE   E25 2566   2.100  15.286   8.586 -0.0019 -0.2283 -0.0214
  140POPE   S16 2567   1.823  15.910   8.842 -0.0088 -0.1366 -0.1173
  140POPE   S17 2568   1.946  15.151   8.882 -0.0452  0.0933  0.2371
  140POPE   SD8 2569   2.033  15.992   9.081  0.0275 -0.0080  0.2417
  140POPE   SD9 2570   1.942  15.065   9.204  0.0647 -0.3492 -0.1719
  140POPE  SD10 2571   2.233  15.859   9.285 -0.4276 -0.4198  0.0479
  140POPE  SD11 2572   1.741  15.055   9.458  0.0341  0.1368  0.2382
  140POPE  SM12 2573   2.206  15.629   9.458  0.1606 -0.2459 -0.0772
  140POPE  SM13 2574   1.625  15.104   9.764 -0.1709 -0.0923  0.0256
  140POPE  SM14 2575   2.046  15.339   9.437 -0.0782  0.1270  0.0240
  140POPE  SM15 2576   1.645  15.102   9.847 -0.0980 -0.2819 -0.1890
  141POPE   HH1 2577  16.138   9.564   7.990  0.2319  0.0507  0.1758
  141POPE   PH2 2578  15.809   9.531   8.039 -0.1371  0.0117  0.1074
  141POPE   GL3 2579  15.768   9.506   8.410 -0.1070  0.0389  0.2428
  141POPE   E14 2580  15.753   9.814   8.531 -0.0113  0.1965 -0.1322
  141POPE   E25 2581  15.867   9.194   8.524  0.0622 -0.1968  0.0290
  141POPE   S16 2582  15.952  10.072   8.791  0.0790 -0.0858 -0.2266
  141POPE   S17 2583  15.963   9.008   8.913  0.1554  0.0114 -0.0135
  141POPE   SD8 2584  16.287  10.124   8.866 -0.0229  0.4058 -0.0343
  141POPE   SD9 2585  15.851   9.033   9.231  0.4246 -0.1441  0.1354
  141POPE  SD10 2586  16.413   9.880   9.075 -0.0937  0.0291 -0.2203
  141POPE  SD11 2587  15.709   9.245   9.399  0.2409  0.2332  0.2686
  141POPE  SM12 2588  16.341   9.707   9.347  0.1921  0.0674 -0.0900
  141POPE  SM13 2589  15.622   9.285   9.719 -0.0637  0.0953 -0.1019
  141POPE  SM14 2590  16.401   9.592   9.644 -0.3094  0.1940 -0.0067
  141POPE  SM15 2591  15.634   9.350   9.809 -0.0708  0.5504 -0.0465
  142POPE   HH1 2592  20.577  14.163   8.312 -0.2853 -0.4457  0.1108
  142POPE   PH2 2593  20.472  14.370   8.530 -0.0187 -0.1159 -0.0170
  142POPE   GL3 2594  20.144  14.271   8.621 -0.1030  0.4055 -0.2333
  142POPE   E14 2595  19.921  14.156   8.414  0.0750 -0.0716  0.0050
  142POPE   E25 2596  20.036  14.175   8.923 -0.2016  0.2821  0.0753
  142POPE   S16 2597  19.579  13.968   8.542  0.0605  0.1404  0.3782
  142POPE   S17 2598  19.666  14.242   9.036 -0.3347  0.1795  0.2254
  142POPE   SD8 2599  19.361  14.002   8.777  0.0034 -0.1772 -0.2338
  142POPE   SD9 2600  19.540  14.577   9.080 -0.2502 -0.1734  0.0229
  142POPE  SD10 2601  19.276  13.961   9.088 -0.0122  0.1509  0.0664
  142POPE  SD11 2602  19.505  14.741   9.376  0.2695  0.0325 -0.1261
  142POPE  SM12 2603  19.191  13.902   9.412 -0.6346 -0.1748  0.2607
  142POPE  SM13 2604  19.488  14.967   9.642 -0.4522 -0.0245 -0.3063
  142POPE  SM14 2605  18.975  13.941   9.690  0.1165 -0.3134  0.0280
  142POPE  SM15 2606  19.496  15.037   9.740 -0.2361 -0.3122 -0.3731
  143POPE   HH1 2607   5.605  20.180   8.023 -0.0027  0.1205 -0.1474
  143POPE   PH2 2608   5.889  20.102   8.155  0.0961  0.0269  0.0244
  143POPE   GL3 2609   6.055  20.270   8.391  0.2487  0.0055  0.1421
  143POPE   E14 2610   6.217  20.061   8.561 -0.0038 -0.0296  0.0240
  143POPE   E25 2611   6.251  20.550   8.326 -0.0908 -0.0790 -0.2054
  143POPE   S16 2612   6.327  19.853   8.837  0.3109  0.1730  0.0397
  143POPE   S17 2613   6.303  20.863   8.544 -0.2190  0.2367  0.4118
  143POPE   SD8 2614   6.178  19.790   9.136  0.0492 -0.1909 -0.1560
  143POPE   SD9 2615   6.428  20.948   8.865 -0.1637 -0.0870 -0.1406
  143POPE  SD10 2616   6.044  19.955   9.380 -0.0561 -0.1089  0.0973
  143POPE  SD11 2617   6.357  20.893   9.197 -0.2903 -0.1801  0.1539
  143POPE  SM12 2618   5.797  20.050   9.581 -0.0675 -0.1392  0.0307
  143POPE  SM13 2619   6.491  20.853   9.475 -0.1923 -0.1381  0.0763
  143POPE  SM14 2620   5.556  20.240   9.738  0.0237  0.2010  0.0881
  143POPE  SM15 2621   6.546  20.817   9.509 -0.2659 -0.1303  0.1303
  144POPE   HH1 2622  11.112  14.418   8.698  0.2101  0.3523 -0.2674
  144POPE   PH2 2623  10.890  14.614   8.581 -0.0819 -0.2595 -0.2153
  144POPE   GL3 2624  11.046  14.955   8.561 -0.1268  0.0694 -0.2287
  144POPE   E14 2625  11.337  15.064   8.664  0.0423  0.3229 -0.1423
  144POPE   E25 2626  10.863  15.173   8.778  0.2596  0.0235 -0.1850
  144POPE   S16 2627  11.378  15.220   9.021  0.0080  0.2909  0.2060
  144POPE   S17 2628  10.629  15.199   9.041  0.1736  0.3588  0.0942
  144POPE   SD8 2629  11.529  15.436   9.264 -0.4114 -0.1595  0.2314
  144POPE   SD9 2630  10.623  15.410   9.316 -0.3866  0.0881  0.0689
  144POPE  SD10 2631  11.778  15.435   9.522 -0.2606  0.1236 -0.0835
  144POPE  SD11 2632  10.619  15.535   9.617  0.1552 -0.1976  0.0090
  144POPE  SM12 2633  12.000  15.222   9.679  0.2432  0.4055  0.4004
  144POPE  SM13 2634  10.434  15.661   9.891 -0.3327 -0.1230  0.1720
  144POPE  SM14 2635  11.968  14.945   9.853  0.3204 -0.3200 -0.0645
  144POPE  SM15 2636  10.459  15.660   9.979 -0.1349 -0.0393  0.0349
  145POPE   HH1 2637   2.059   1.807   8.060  0.0957  0.0589 -0.2132
  145POPE   PH2 2638   2.301   2.039   8.103  0.1110 -0.0154 -0.2354
  145POPE   GL3 2639   2.155   2.154   8.381 -0.0198  0.0847  0.1860
  145POPE   E14 2640   1.915   1.955   8.472 -0.1373  0.2487 -0.1957
  145POPE   E25 2641   2.281   2.396   8.642  0.1995  0.2031  0.2565
  145POPE   S16 2642   1.975   1.715   8.771 -0.3153 -0.0059 -0.0931
  145POPE   S17 2643   2.606   2.381   8.862 -0.2579 -0.1379 -0.0265
  145POPE   SD8 2644   2.160   1.516   9.003 -0.3387  0.2071  0.4459
  145POPE   SD9 2645   2.867   2.241   9.057  0.0900 -0.1989  0.2628
  145POPE  SD10 2646   2.429   1.544   9.188  0.4730  0.1205 -0.0927
  145POPE  SD11 2647   3.096   2.442   9.232 -0.2907  0.1669  0.1858
  145POPE  SM12 2648   2.666   1.730   9.336  0.1339 -0.0677 -0.2893
  145POPE  SM13 2649   3.152   2.724   9.396 -0.3330 -0.0710 -0.2102
  145POPE  SM14 2650   2.883   1.930   9.524  0.0969  0.4889 -0.0301
  145POPE  SM15 2651   3.201   2.769   9.480 -0.1209  0.0542  0.0151
  146POPE   HH1 2652   2.930   6.574   8.081  0.1213  0.2296  0.2007
  146POPE   PH2 2653   2.674   6.668   8.261 -0.0668 -0.0282 -0.0202
  146POPE   GL3 2654   2.460   6.861   8.090 -0.1793  0.0435 -0.2649
  146POPE   E14 2655   2.125   6.812   8.165 -0.0305 -0.0431 -0.0183
  146POPE   E25 2656   2.501   7.139   8.329  0.4631  0.3080  0.0654
  146POPE   S16 2657   1.870   6.764   8.440  0.1152  0.1705  0.2123
  146POPE   S17 2658   2.642   7.153   8.710 -0.1965  0.0648 -0.1402
  146POPE   SD8 2659   1.745   6.820   8.731 -0.1101 -0.3849  0.2064
  146POPE   SD9 2660   2.730   7.314   8.990 -0.1656  0.2616 -0.4475
  146POPE  SD10 2661   1.777   6.914   9.052 -0.1656  0.1793 -0.1429
  146POPE  SD11 2662   2.731   7.496   9.274 -0.2014 -0.1016 -0.4230
  146POPE  SM12 2663   1.954   6.953   9.335  0.1919 -0.1331  0.4206
  146POPE  SM13 2664   2.762   7.407   9.587  0.0515  0.2682  0.2951
  146POPE  SM14 2665   1.997   7.212   9.584  0.0889  0.1459 -0.2314
  146POPE  SM15 2666   2.813   7.379   9.680  0.1663  0.2817 -0.3374
  147POPE   HH1 2667  16.782  20.559   7.942  0.2501 -0.0603 -0.2138
  147POPE   PH2 2668  16.994  20.350   8.061 -0.0313  0.1253  0.0534
  147POPE   GL3 2669  17.139  20.392   8.393 -0.0893  0.0572  0.1072
  147POPE   E14 2670  17.161  20.128   8.602  0.2411 -0.0755 -0.0105
  147POPE   E25 2671  16.963  20.643   8.612 -0.0118 -0.0027  0.1871
  147POPE   S16 2672  16.967  19.922   8.876 -0.0305  0.1604 -0.0223
  147POPE   S17 2673  17.012  21.012   8.763  0.1362 -0.1776  0.1612
  147POPE   SD8 2674  16.755  19.789   9.052  0.4591  0.3036  0.3031
  147POPE   SD9 2675  17.103  21.204   8.985 -0.0086 -0.1009 -0.1080
  147POPE  SD10 2676  16.622  19.573   9.219 -0.1093  0.0551  0.0626
  147POPE  SD11 2677  17.310  21.247   9.268 -0.0170 -0.3511 -0.0355
  147POPE  SM12 2678  16.720  19.457   9.527  0.1080  0.0128  0.1842
  147POPE  SM13 2679  17.508  21.353   9.509  0.0069 -0.0126  0.0502
  147POPE  SM14 2680  16.855  19.600   9.833 -0.1579 -0.0216  0.2205
  147POPE  SM15 2681  17.577  21.372   9.490  0.2132  0.3031  0.1284
  148POPE   HH1 2682  17.113   3.740   8.113  0.0074 -0.0988 -0.4410
  148POPE   PH2 2683  16.912   4.007   8.128  0.0282  0.0336 -0.1209
  148POPE   GL3 2684  16.924   4.183   8.420 -0.1934 -0.0988  0.2630
  148POPE   E14 2685  17.184   4.369   8.411  0.2924  0.0710 -0.0610
  148POPE   E25 2686  16.686   4.249   8.609  0.1486 -0.0664 -0.0879
  148POPE   S16 2687  17.392   4.416   8.759  0.0254  0.0290 -0.0530
  148POPE   S17 2688  16.359   4.149   8.815 -0.0055  0.0748 -0.0669
  148POPE   SD8 2689  17.511   4.680   8.945  0.3429  0.1743  0.2354
  148POPE   SD9 2690  16.026   4.224   8.873 -0.2806  0.0305 -0.0244
  148POPE  SD10 2691  17.618   4.829   9.200 -0.0080 -0.1759 -0.0578
  148POPE  SD11 2692  15.818   4.427   9.052 -0.1450 -0.4810 -0.1888
  148POPE  SM12 2693  17.877   4.878   9.413  0.0864 -0.2575  0.2865
  148POPE  SM13 2694  15.582   4.413   9.287  0.0475  0.0511 -0.0616
  148POPE  SM14 2695  18.055   4.807   9.675 -0.1156 -0.0282  0.2680
  148POPE  SM15 2696  15.508   4.356   9.282  0.1390  0.3387  0.0618
  149POPE   HH1 2697  13.376  14.775   8.311  0.1113 -0.1659 -0.1932
  149POPE   PH2 2698  13.146  14.989   8.409 -0.2593  0.0609  0.0559
  149POPE   GL3 2699  12.900  14.856   8.625 -0.2948 -0.0916  0.2954
  149POPE   E14 2700  12.666  14.641   8.616  0.2297  0.1858  0.0488
  149POPE   E25 2701  12.989  14.915   8.964 -0.2344 -0.0359  0.0420
  149POPE   S16 2702  12.401  14.638   8.904 -0.0142  0.2414 -0.2142
  149POPE   S17 2703  13.395  14.938   9.100  0.2185  0.0632  0.2300
  149POPE   SD8 2704  12.228  14.737   9.180 -0.0401 -0.2220 -0.2031
  149POPE   SD9 2705  13.638  15.141   8.972  0.2209  0.1398 -0.2625
  149POPE  SD10 2706  12.267  14.857   9.494  0.1293  0.3949  0.1326
  149POPE  SD11 2707  13.886  15.347   9.086  0.1018  0.3113 -0.3941
  149POPE  SM12 2708  12.458  14.709   9.794 -0.1250 -0.3314  0.0496
  149POPE  SM13 2709  14.005  15.391   9.406  0.0977 -0.0429  0.1501
  149POPE  SM14 2710  12.623  14.593  10.104  0.1821 -0.1908  0.1638
  149POPE  SM15 2711  14.029  15.414   9.496  0.0857  0.1787 -0.1635
  150POPG   GL1 2712  18.578  10.765  11.765  0.4660 -0.2458 -0.1329
  150POPG   PH2 2713  18.505  11.068  11.910 -0.0994  0.0133  0.1364
  150POPG   GL3 2714  18.648  11.281  11.655 -0.1614  0.0149  0.3180
  150POPG   E14 2715  18.839  11.560  11.644  0.0507  0.0355  0.0341
  150POPG   E25 2716  18.680  11.176  11.309 -0.4782  0.0700  0.1974
  150POPG   S16 2717  18.778  11.821  11.375  0.0139  0.1350 -0.1398
  150POPG   S17 2718  18.688  11.334  10.970  0.3883  0.0997  0.2169
  150POPG   SD8 2719  18.610  12.009  11.196  0.0040 -0.0200 -0.0708
  150POPG   SD9 2720  18.622  11.598  10.744  0.1656  0.0631 -0.0523
  150POPG  SD10 2721  18.578  12.087  10.872 -0.0280  0.1223  0.0664
  150POPG  SD11 2722  18.382  11.748  10.560 -0.1955 -0.2065  0.1772
  150POPG  SM12 2723  18.700  12.047  10.558  0.2651 -0.0895 -0.0280
  150POPG  SM13 2724  18.243  11.844  10.302 -0.2625 -0.3513 -0.5445
  150POPG  SM14 2725  18.663  12.197  10.261  0.0908  0.0628  0.3901
  150POPG  SM15 2726  18.149  11.808  10.299 -0.1934  0.0559  0.4644
  151POPG   GL1 2727  20.079  13.056  11.911  0.1152 -0.0894  0.5634
  151POPG   PH2 2728  20.382  12.944  11.951  0.0618 -0.0232 -0.1215
  151POPG   GL3 2729  20.504  12.983  11.648  0.0761  0.0251  0.0692
  151POPG   E14 2730  20.738  12.807  11.514 -0.3685 -0.1121  0.1310
  151POPG   E25 2731  20.244  13.215  11.519  0.0582  0.1030 -0.1478
  151POPG   S16 2732  20.878  12.595  11.189 -0.4454 -0.1887 -0.2138
  151POPG   S17 2733  20.275  13.364  11.187 -0.2253  0.0757 -0.1945
  151POPG   SD8 2734  20.790  12.352  10.956 -0.3977 -0.2514 -0.2073
  151POPG   SD9 2735  20.116  13.587  11.018 -0.0582 -0.1398  0.6031
  151POPG  SD10 2736  20.670  12.191  10.660 -0.0780  0.3821 -0.1997
  151POPG  SD11 2737  20.014  13.607  10.696 -0.3967  0.0196  0.2275
  151POPG  SM12 2738  20.549  12.142  10.350  0.0355 -0.0405  0.1276
  151POPG  SM13 2739  20.044  13.547  10.382 -0.1913  0.2529  0.1652
  151POPG  SM14 2740  20.450  12.320  10.073  0.0566 -0.4228 -0.1339
  151POPG  SM15 2741  20.049  13.552  10.288 -0.1333  0.1788  0.2409
  152POPG   GL1 2742   1.714  14.095  11.750 -0.5032  0.0751 -0.0795
  152POPG   PH2 2743   1.609  13.942  11.490 -0.0683  0.1765  0.1276
  152POPG   GL3 2744   1.561  14.008  11.169 -0.1331 -0.1562 -0.4753
  152POPG   E14 2745   1.334  13.821  10.983  0.0071  0.0886  0.1255
  152POPG   E25 2746   1.756  14.188  10.912 -0.4475  0.1716  0.0853
  152POPG   S16 2747   1.468  13.536  10.703 -0.3424  0.0029  0.2182
  152POPG   S17 2748   1.942  14.250  10.584 -0.0723  0.2913  0.0031
  152POPG   SD8 2749   1.678  13.454  10.468 -0.1434 -0.2666  0.2134
  152POPG   SD9 2750   2.244  14.282  10.489 -0.1465 -0.0575 -0.2707
  152POPG  SD10 2751   1.773  13.375  10.177  0.0494 -0.0711  0.1400
  152POPG  SD11 2752   2.506  14.344  10.304 -0.1297 -0.1178  0.1261
  152POPG  SM12 2753   1.651  13.225   9.901 -0.0946 -0.1592 -0.1801
  152POPG  SM13 2754   2.798  14.456  10.236  0.2316 -0.1246  0.1122
  152POPG  SM14 2755   1.807  13.009   9.697  0.1507  0.1884 -0.1127
  152POPG  SM15 2756   2.856  14.469  10.128  0.0282 -0.1399 -0.2701
  153POPG   GL1 2757  12.199   6.738  11.592 -0.0699  0.0118 -0.2882
  153POPG   PH2 2758  12.328   6.404  11.664  0.0933 -0.1106 -0.1396
  153POPG   GL3 2759  12.489   6.350  11.339 -0.0814 -0.0481  0.3012
  153POPG   E14 2760  12.565   6.646  11.196 -0.0962 -0.0061 -0.0067
  153POPG   E25 2761  12.495   5.967  11.202  0.1371 -0.1019 -0.0401
  153POPG   S16 2762  12.875   6.770  10.950  0.1188 -0.1308 -0.2129
  153POPG   S17 2763  12.558   5.857  10.842  0.0673  0.5890  0.0158
  153POPG   SD8 2764  13.201   6.862  10.883 -0.0021 -0.0546 -0.1184
  153POPG   SD9 2765  12.798   5.670  10.762  0.0790  0.1350  0.5465
  153POPG  SD10 2766  13.418   6.769  10.641  0.0507  0.0237  0.0153
  153POPG  SD11 2767  12.957   5.483  10.555  0.3801  0.2045  0.2306
  153POPG  SM12 2768  13.520   6.673  10.334  0.1040  0.5054 -0.1839
  153POPG  SM13 2769  13.123   5.391  10.261  0.2627 -0.4406  0.1516
  153POPG  SM14 2770  13.414   6.503  10.049  0.2049  0.0633  0.2815
  153POPG  SM15 2771  13.188   5.426  10.214 -0.1853  0.2171  0.2136
  154POPG   GL1 2772   2.445   7.792  11.796 -0.2094 -0.0168 -0.0742
  154POPG   PH2 2773   2.276   7.595  11.548  0.0786  0.1293 -0.1022
  154POPG   GL3 2774   2.119   7.818  11.324 -0.0854 -0.0657  0.3387
  154POPG   E14 2775   1.803   7.791  11.246 -0.0914  0.2149  0.2733
  154POPG   E25 2776   2.294   7.628  11.059  0.1648  0.0324 -0.0175
  154POPG   S16 2777   1.728   7.672  10.893 -0.1207  0.0335 -0.5623
  154POPG   S17 2778   2.436   7.631  10.655  0.3395  0.1117  0.0086
  154POPG   SD8 2779   1.710   7.438  10.681  0.1694  0.2396  0.2193
  154POPG   SD9 2780   2.547   7.901  10.474  0.3483  0.1126  0.1289
  154POPG  SD10 2781   1.600   7.267  10.408  0.2317  0.0809  0.0242
  154POPG  SD11 2782   2.535   8.123  10.228  0.2640 -0.1467  0.3031
  154POPG  SM12 2783   1.451   7.239  10.102  0.0065  0.1788 -0.0666
  154POPG  SM13 2784   2.506   8.379  10.087  0.0614  0.2190 -0.0540
  154POPG  SM14 2785   1.239   7.208   9.826 -0.1488  0.0376 -0.0320
  154POPG  SM15 2786   2.467   8.428   9.977  0.1289  0.1064  0.0135
  155POPG   GL1 2787   6.539  13.671  11.892  0.0307 -0.3515 -0.0538
  155POPG   PH2 2788   6.252  13.549  11.880  0.0637  0.3533 -0.1812
  155POPG   GL3 2789   6.120  13.518  11.540  0.1263  0.0018  0.2708
  155POPG   E14 2790   5.832  13.637  11.451 -0.0450 -0.1149 -0.1511
  155POPG   E25 2791   6.156  13.254  11.247 -0.2388  0.0702 -0.1768
  155POPG   S16 2792   5.488  13.652  11.180  0.3532  0.1437  0.3717
  155POPG   S17 2793   6.258  13.443  10.950 -0.0660  0.0098 -0.1451
  155POPG   SD8 2794   5.323  13.575  10.871  0.0019 -0.0276 -0.0303
  155POPG   SD9 2795   6.202  13.690  10.709 -0.0549 -0.3143 -0.2024
  155POPG  SD10 2796   5.293  13.452  10.582  0.1175  0.1342  0.5484
  155POPG  SD11 2797   6.017  13.818  10.456  0.0496  0.2876 -0.3929
  155POPG  SM12 2798   5.248  13.390  10.272 -0.2598  0.0631 -0.2310
  155POPG  SM13 2799   6.030  14.031  10.215  0.2563 -0.0381  0.1507
  155POPG  SM14 2800   5.239  13.209   9.982  0.1778  0.1349 -0.0490
  155POPG  SM15 2801   6.040  14.040  10.109 -0.1862 -0.2056  0.0435
  156POPG   GL1 2802  15.148   6.168  11.719 -0.0370 -0.3033 -0.1730
  156POPG   PH2 2803  14.914   6.304  11.892  0.0441  0.0629 -0.1698
  156POPG   GL3 2804  14.646   6.161  11.735 -0.1997  0.1804  0.1165
  156POPG   E14 2805  14.348   6.267  11.786 -0.3187  0.0633  0.0317
  156POPG   E25 2806  14.724   6.066  11.393 -0.2117  0.0820  0.0286
  156POPG   S16 2807  14.200   6.509  11.512  0.2715 -0.3635 -0.1144
  156POPG   S17 2808  14.705   6.116  10.988  0.4406  0.3124  0.2644
  156POPG   SD8 2809  14.196   6.579  11.190  0.0750  0.3742 -0.0452
  156POPG   SD9 2810  14.903   6.078  10.755 -0.1511  0.3063  0.2102
  156POPG  SD10 2811  14.209   6.473  10.877 -0.0621  0.1186  0.1360
  156POPG  SD11 2812  14.781   6.024  10.427  0.1703 -0.2419  0.2573
  156POPG  SM12 2813  14.269   6.296  10.590  0.0486  0.0889 -0.1301
  156POPG  SM13 2814  14.794   5.945  10.098 -0.1396 -0.0137 -0.1665
  156POPG  SM14 2815  14.344   6.108  10.301 -0.2732  0.3353  0.0187
  156POPG  SM15 2816  14.721   5.900  10.035  0.1968  0.0046 -0.0387
  157POPG   GL1 2817   2.112   0.753  11.427 -0.1564 -0.1347  0.1461
  157POPG   PH2 2818   2.423   0.881  11.357  0.1801 -0.2054  0.1160
  157POPG   GL3 2819   2.370   1.228  11.287  0.0401  0.1247 -0.0092
  157POPG   E14 2820   2.186   1.452  11.391  0.2899 -0.0256 -0.0259
  157POPG   E25 2821   2.591   1.205  10.999  0.1274  0.2941  0.1005
  157POPG   S16 2822   2.016   1.642  11.119  0.0290  0.2712 -0.0124
  157POPG   S17 2823   2.590   1.357  10.655  0.3227  0.0877 -0.1970
  157POPG   SD8 2824   1.845   1.730  10.802 -0.1801 -0.0090 -0.3380
  157POPG   SD9 2825   2.489   1.561  10.401  0.3529  0.0097 -0.3864
  157POPG  SD10 2826   1.947   1.728  10.484 -0.0675 -0.0799 -0.0881
  157POPG  SD11 2827   2.495   1.712  10.086 -0.2541 -0.3775  0.0622
  157POPG  SM12 2828   2.062   1.843  10.189  0.2323 -0.3185 -0.0189
  157POPG  SM13 2829   2.435   1.669   9.773 -0.3502 -0.1755 -0.0771
  157POPG  SM14 2830   2.114   2.011   9.886 -0.0435  0.2134 -0.5547
  157POPG  SM15 2831   2.352   1.691   9.721 -0.0763  0.0521 -0.0509
  158POPG   GL1 2832  17.962   7.801  12.019 -0.0671  0.1334 -0.0341
  158POPG   PH2 2833  17.964   7.522  11.813  0.0704 -0.2022 -0.1143
  158POPG   GL3 2834  18.257   7.427  11.701 -0.0256  0.0277  0.1606
  158POPG   E14 2835  18.527   7.587  11.624  0.1249 -0.1997  0.0879
  158POPG   E25 2836  18.248   7.136  11.436 -0.1873  0.0250 -0.2621
  158POPG   S16 2837  18.536   7.619  11.205 -0.1699 -0.3087 -0.0069
  158POPG   S17 2838  18.373   7.245  11.006  0.1289  0.4918  0.0063
  158POPG   SD8 2839  18.630   7.754  10.877 -0.3901 -0.1010 -0.4276
  158POPG   SD9 2840  18.521   7.144  10.714 -0.1068 -0.4888  0.2272
  158POPG  SD10 2841  18.507   7.730  10.592  0.0067  0.0280 -0.2251
  158POPG  SD11 2842  18.745   7.074  10.449 -0.2695  0.2081 -0.1616
  158POPG  SM12 2843  18.742   7.574  10.409  0.0740  0.1701  0.0162
  158POPG  SM13 2844  18.751   6.971  10.155  0.0595 -0.0309 -0.0666
  158POPG  SM14 2845  18.577   7.431  10.157 -0.3662  0.0833 -0.0883
  158POPG  SM15 2846  18.730   6.901  10.080 -0.3416  0.0336 -0.0170
  159POPG   GL1 2847   0.620   4.370  11.258 -0.2764 -0.0431  0.0179
  159POPG   PH2 2848   0.750   4.136  11.459 -0.0948  0.0500  0.0196
  159POPG   GL3 2849   1.058   4.018  11.343  0.3698  0.0336  0.0145
  159POPG   E14 2850   1.143   3.698  11.300 -0.0372  0.1545 -0.1469
  159POPG   E25 2851   0.960   4.082  10.993 -0.0219 -0.0633  0.1505
  159POPG   S16 2852   1.281   3.483  10.947  0.1410 -0.1549  0.0261
  159POPG   S17 2853   1.060   3.819  10.689  0.0252 -0.1553  0.0856
  159POPG   SD8 2854   1.520   3.316  10.714 -0.0412 -0.0027  0.3077
  159POPG   SD9 2855   1.142   3.557  10.451  0.0608  0.0134 -0.0135
  159POPG  SD10 2856   1.710   3.400  10.431  0.1448 -0.0256  0.0067
  159POPG  SD11 2857   1.274   3.389  10.200  0.4129 -0.0839 -0.0057
  159POPG  SM12 2858   1.672   3.575  10.133  0.0259 -0.2403 -0.1156
  159POPG  SM13 2859   1.149   3.279   9.947  0.3403 -0.0214 -0.0391
  159POPG  SM14 2860   1.542   3.644   9.826 -0.3330 -0.1083 -0.0172
  159POPG  SM15 2861   1.103   3.258   9.863 -0.2800 -0.3326 -0.1080
  160POPG   GL1 2862   9.466  15.345  11.548  0.0048 -0.2054 -0.3092
  160POPG   PH2 2863   9.582  15.196  11.318 -0.0279  0.1261  0.0591
  160POPG   GL3 2864   9.423  14.994  11.065  0.1574  0.0018 -0.0051
  160POPG   E14 2865   9.581  14.989  10.789  0.0470 -0.0261  0.2182
  160POPG   E25 2866   9.081  15.122  10.992  0.0629  0.0463  0.0158
  160POPG   S16 2867   9.487  15.169  10.428 -0.1630 -0.0492  0.1661
  160POPG   S17 2868   8.935  15.475  11.002  0.4671 -0.0633  0.1162
  160POPG   SD8 2869   9.684  15.337  10.232 -0.2255 -0.2842  0.2441
  160POPG   SD9 2870   8.677  15.648  10.796  0.1348  0.0006 -0.0481
  160POPG  SD10 2871   9.816  15.620  10.167  0.1069 -0.1066  0.0229
  160POPG  SD11 2872   8.438  15.634  10.577  0.0622  0.0559  0.0332
  160POPG  SM12 2873   9.921  15.925  10.308  0.2087 -0.0011  0.1755
  160POPG  SM13 2874   8.401  15.705  10.259  0.1819  0.2228 -0.1392
  160POPG  SM14 2875  10.181  16.167  10.250  0.1973  0.1993  0.4337
  160POPG  SM15 2876   8.367  15.632  10.161 -0.1714 -0.0917 -0.1169
  161POPG   GL1 2877   6.803  19.219  11.293 -0.2460 -0.0662  0.0975
  161POPG   PH2 2878   7.123  19.218  11.410 -0.4459  0.0830 -0.0015
  161POPG   GL3 2879   7.333  19.444  11.249  0.0578  0.2483  0.1329
  161POPG   E14 2880   7.641  19.376  11.195  0.4020 -0.0748  0.2182
  161POPG   E25 2881   7.159  19.480  10.935 -0.0695 -0.2964  0.1986
  161POPG   S16 2882   7.806  19.311  10.861 -0.1098  0.0780 -0.0011
  161POPG   S17 2883   6.955  19.653  10.660  0.1383 -0.5703 -0.0853
  161POPG   SD8 2884   8.012  19.317  10.569 -0.3873 -0.3115 -0.1982
  161POPG   SD9 2885   7.036  19.824  10.342 -0.0635  0.0639  0.0479
  161POPG  SD10 2886   8.191  19.294  10.312  0.0355 -0.2529  0.3071
  161POPG  SD11 2887   7.328  19.956  10.309  0.3709  0.0954 -0.0334
  161POPG  SM12 2888   8.295  19.262  10.033 -0.0688 -0.0427 -0.1610
  161POPG  SM13 2889   7.605  20.005  10.193  0.2954 -0.2968 -0.2823
  161POPG  SM14 2890   8.445  19.216   9.749  0.2120  0.1165  0.2035
  161POPG  SM15 2891   7.664  20.011  10.122  0.0838  0.4929  0.0969
  162POPG   GL1 2892  15.771  14.891  11.914  0.2188 -0.4802  0.4625
  162POPG   PH2 2893  15.537  14.995  11.699 -0.0755 -0.2531 -0.1638
  162POPG   GL3 2894  15.510  15.289  11.513 -0.1513 -0.4145 -0.0383
  162POPG   E14 2895  15.748  15.510  11.441 -0.0124  0.0771 -0.0542
  162POPG   E25 2896  15.236  15.246  11.257 -0.1177 -0.1257 -0.0397
  162POPG   S16 2897  15.948  15.471  11.132 -0.2499 -0.1783  0.1034
  162POPG   S17 2898  15.104  15.434  10.936  0.2901  0.1940 -0.1575
  162POPG   SD8 2899  16.069  15.298  10.873  0.1698  0.2178 -0.0072
  162POPG   SD9 2900  14.953  15.659  10.763  0.4385 -0.2304 -0.0557
  162POPG  SD10 2901  16.234  15.162  10.614  0.0788 -0.0198  0.1396
  162POPG  SD11 2902  14.656  15.670  10.585  0.5911  0.0875  0.1328
  162POPG  SM12 2903  16.385  15.272  10.311  0.0292 -0.0130  0.1307
  162POPG  SM13 2904  14.477  15.659  10.310  0.0504 -0.1122 -0.1625
  162POPG  SM14 2905  16.660  15.271  10.112 -0.1341 -0.2382 -0.1810
  162POPG  SM15 2906  14.425  15.639  10.227 -0.0282  0.0887  0.1312
  163POPG   GL1 2907  16.959  12.228  11.939 -0.1522 -0.0768 -0.0271
  163POPG   PH2 2908  16.716  12.007  11.933  0.0525  0.1206  0.0877
  163POPG   GL3 2909  16.511  11.990  11.649 -0.3649  0.1850 -0.1263
  163POPG   E14 2910  16.282  12.221  11.581  0.0395  0.0573  0.1032
  163POPG   E25 2911  16.456  11.683  11.482 -0.0256 -0.0649 -0.0214
  163POPG   S16 2912  16.134  12.282  11.224 -0.2811 -0.1661 -0.1047
  163POPG   S17 2913  16.612  11.548  11.097  0.0967  0.1584 -0.0952
  163POPG   SD8 2914  16.013  12.540  11.056  0.0376 -0.0516  0.0181
  163POPG   SD9 2915  16.854  11.597  10.887  0.0622 -0.1072  0.1379
  163POPG  SD10 2916  16.038  12.679  10.749 -0.1093 -0.1911 -0.2403
  163POPG  SD11 2917  16.857  11.609  10.538 -0.4688  0.0005  0.3387
  163POPG  SM12 2918  16.186  12.654  10.436  0.0994  0.2210  0.1783
  163POPG  SM13 2919  16.924  11.506  10.237 -0.0298 -0.1362 -0.2569
  163POPG  SM14 2920  16.187  12.596  10.093  0.6660  0.0841 -0.0048
  163POPG  SM15 2921  16.936  11.427  10.137 -0.1520  0.5651 -0.1724
  164POPG   GL1 2922   8.201  15.424  11.538 -0.3550  0.0046  0.4616
  164POPG   PH2 2923   7.899  15.321  11.574  0.2051 -0.3878 -0.1356
  164POPG   GL3 2924   7.677  15.455  11.354  0.3669  0.1863  0.2571
  164POPG   E14 2925   7.757  15.778  11.356  0.4730  0.1806  0.0244
  164POPG   E25 2926   7.767  15.407  10.979 -0.1954  0.3035 -0.0652
  164POPG   S16 2927   8.101  15.860  11.175  0.0765 -0.3506 -0.0212
  164POPG   S17 2928   7.855  15.523  10.603 -0.0715 -0.2438  0.2159
  164POPG   SD8 2929   8.299  15.948  10.890 -0.2193 -0.0906 -0.2222
  164POPG   SD9 2930   7.551  15.528  10.461  0.0947 -0.1087  0.1188
  164POPG  SD10 2931   8.314  16.139  10.643  0.1945  0.0254 -0.0383
  164POPG  SD11 2932   7.271  15.548  10.266 -0.0114 -0.1692  0.4288
  164POPG  SM12 2933   8.205  16.128  10.326 -0.0519  0.2565 -0.4135
  164POPG  SM13 2934   7.175  15.646   9.967  0.0234  0.4074 -0.1007
  164POPG  SM14 2935   8.113  16.149   9.999  0.0291  0.4810  0.0120
  164POPG  SM15 2936   7.227  15.661   9.881  0.0500  0.2041  0.0238
  165POPG   GL1 2937  17.476  16.013  11.481 -0.3229 -0.0172 -0.3365
  165POPG   PH2 2938  17.162  15.976  11.464  0.1001 -0.0549 -0.0006
  165POPG   GL3 2939  16.963  15.770  11.226  0.2211  0.1019 -0.0898
  165POPG   E14 2940  16.650  15.676  11.221  0.1627  0.4431 -0.1133
  165POPG   E25 2941  17.056  15.980  10.900 -0.0380  0.0153 -0.1396
  165POPG   S16 2942  16.343  15.780  10.968  0.0698 -0.0206  0.0212
  165POPG   S17 2943  17.253  16.185  10.603 -0.1396 -0.0830 -0.0330
  165POPG   SD8 2944  16.184  15.776  10.683  0.1524 -0.0118  0.0330
  165POPG   SD9 2945  17.199  16.303  10.275  0.0027  0.3883  0.2710
  165POPG  SD10 2946  16.008  15.611  10.496  0.0187 -0.1205  0.1436
  165POPG  SD11 2947  17.215  16.228   9.938  0.0256 -0.0271 -0.0349
  165POPG  SM12 2948  15.893  15.320  10.436  0.0387 -0.0107  0.2958
  165POPG  SM13 2949  17.149  16.387   9.642 -0.1780  0.0248  0.0206
  165POPG  SM14 2950  15.669  15.124  10.308 -0.3555 -0.2089 -0.2220
  165POPG  SM15 2951  17.130  16.366   9.548  0.0912 -0.2674  0.1556
  166POPG   GL1 2952  18.519   5.522  11.485  0.3859 -0.5028 -0.0664
  166POPG   PH2 2953  18.363   5.719  11.272 -0.1484  0.0576  0.0532
  166POPG   GL3 2954  18.076   5.578  11.237  0.0834 -0.0149  0.3204
  166POPG   E14 2955  17.979   5.262  11.215  0.2169 -0.0473  0.0473
  166POPG   E25 2956  17.972   5.794  10.938  0.1123  0.1614  0.1703
  166POPG   S16 2957  17.993   5.074  10.848  0.0380 -0.1987  0.1423
  166POPG   S17 2958  18.104   5.957  10.571  0.0397  0.2499 -0.0813
  166POPG   SD8 2959  17.970   4.918  10.549  0.1011 -0.1087 -0.0402
  166POPG   SD9 2960  18.393   5.988  10.461 -0.0202  0.1614  0.1863
  166POPG  SD10 2961  17.782   4.901  10.281 -0.0292 -0.1713 -0.0853
  166POPG  SD11 2962  18.550   6.122  10.195  0.1112 -0.5222 -0.0023
  166POPG  SM12 2963  17.655   5.121  10.055 -0.1499  0.3059  0.2712
  166POPG  SM13 2964  18.806   6.278  10.115 -0.0814 -0.2895 -0.0303
  166POPG  SM14 2965  17.565   5.259   9.736 -0.3380 -0.5222  0.2964
  166POPG  SM15 2966  18.885   6.354  10.088 -0.0401  0.3761 -0.2537
  167POPG   GL1 2967  18.136  18.016  11.612  0.1062 -0.1131  0.0994
  167POPG   PH2 2968  18.044  18.150  11.368 -0.1846 -0.0250 -0.0608
  167POPG   GL3 2969  17.723  18.090  11.301 -0.0111 -0.3639  0.3094
  167POPG   E14 2970  17.537  18.359  11.248 -0.0648  0.2167 -0.1890
  167POPG   E25 2971  17.642  17.802  11.139  0.0607 -0.2876 -0.0954
  167POPG   S16 2972  17.525  18.472  10.858  0.0164  0.1389 -0.1699
  167POPG   S17 2973  17.616  17.618  10.774  0.1329 -0.1928 -0.2848
  167POPG   SD8 2974  17.528  18.450  10.526 -0.1503  0.0238  0.1060
  167POPG   SD9 2975  17.609  17.379  10.538  0.1461 -0.2264 -0.0128
  167POPG  SD10 2976  17.602  18.566  10.232 -0.1501  0.2068  0.0467
  167POPG  SD11 2977  17.704  17.108  10.343  0.1032  0.3567 -0.0238
  167POPG  SM12 2978  17.774  18.807  10.024 -0.0071 -0.0961 -0.1778
  167POPG  SM13 2979  17.812  17.027  10.003  0.1120 -0.1835  0.2256
  167POPG  SM14 2980  17.930  18.947   9.724  0.1135  0.1637 -0.0345
  167POPG  SM15 2981  17.822  17.031   9.920  0.1505  0.4950  0.0587
  168POPG   GL1 2982   4.838   2.297  11.676 -0.1373  0.6697 -0.1545
  168POPG   PH2 2983   4.835   1.996  11.511  0.1953  0.0788  0.0332
  168POPG   GL3 2984   4.587   2.068  11.268  0.1240 -0.1995  0.0290
  168POPG   E14 2985   4.279   1.971  11.188  0.0298  0.0181  0.0372
  168POPG   E25 2986   4.743   2.353  11.084  0.1637 -0.0423  0.2224
  168POPG   S16 2987   4.312   2.044  10.775 -0.0546  0.0481 -0.1099
  168POPG   S17 2988   4.886   2.266  10.743  0.1434  0.3813  0.3763
  168POPG   SD8 2989   4.280   2.107  10.449 -0.0210  0.2869  0.0990
  168POPG   SD9 2990   4.746   2.228  10.429 -0.0389 -0.1226 -0.0364
  168POPG  SD10 2991   4.365   2.028  10.137 -0.0813 -0.1047  0.1179
  168POPG  SD11 2992   4.836   2.179  10.181  0.2930 -0.1789 -0.1631
  168POPG  SM12 2993   4.477   1.931   9.851  0.0065  0.0778  0.4002
  168POPG  SM13 2994   5.002   1.997   9.981  0.1785 -0.2628  0.3307
  168POPG  SM14 2995   4.471   1.870   9.507  0.2087  0.1881  0.3407
  168POPG  SM15 2996   5.029   1.905   9.949 -0.6329  0.3492  0.3450
  169POPG   GL1 2997   0.621  10.676  11.888  0.4946 -0.1571  0.1749
  169POPG   PH2 2998   0.426  10.923  11.801 -0.1131  0.0259 -0.2258
  169POPG   GL3 2999   0.435  10.844  11.470  0.1244 -0.2793  0.0751
  169POPG   E14 3000   0.655  11.006  11.282  0.1789  0.2908  0.1673
  169POPG   E25 3001   0.097  10.780  11.369 -0.2676 -0.0587  0.0130
  169POPG   S16 3002   0.725  11.250  10.987 -0.2234  0.0827 -0.0996
  169POPG   S17 3003   0.055  10.505  11.072  0.4671  0.3655  0.1116
  169POPG   SD8 3004   0.762  11.390  10.665 -0.2178  0.2992  0.5379
  169POPG   SD9 3005   0.175  10.388  10.779  0.2998  0.2693  0.2079
  169POPG  SD10 3006   0.676  11.530  10.369 -0.0671  0.0488  0.6310
  169POPG  SD11 3007   0.265  10.218  10.505  0.0454 -0.0934 -0.0757
  169POPG  SM12 3008   0.435  11.773  10.298  0.0074 -0.0440 -0.2447
  169POPG  SM13 3009   0.121  10.099  10.283 -0.1770 -0.2028 -0.0418
  169POPG  SM14 3010   0.508  12.110  10.343 -0.4930  0.2513 -0.1974
  169POPG  SM15 3011   0.059  10.030  10.232  0.0156 -0.1437  0.0544
  170POPG   GL1 3012  12.242   3.782  11.993  0.4500 -0.3132 -0.2058
  170POPG   PH2 3013  12.155   3.577  11.697 -0.0040 -0.1312 -0.0252
  170POPG   GL3 3014  12.436   3.487  11.512 -0.1642 -0.1339  0.1095
  170POPG   E14 3015  12.397   3.166  11.423  0.2393  0.0462 -0.0662
  170POPG   E25 3016  12.390   3.717  11.254 -0.3773 -0.0801  0.2899
  170POPG   S16 3017  12.529   2.916  11.123 -0.0017 -0.0168  0.1322
  170POPG   S17 3018  12.347   3.684  10.837 -0.3193  0.3994  0.0196
  170POPG   SD8 3019  12.627   2.821  10.804 -0.5300  0.1652  0.0193
  170POPG   SD9 3020  12.369   3.831  10.531  0.0564  0.5280 -0.0402
  170POPG  SD10 3021  12.763   2.958  10.548  0.0251 -0.2823 -0.4007
  170POPG  SD11 3022  12.464   3.715  10.246 -0.0895  0.2796 -0.2716
  170POPG  SM12 3023  12.959   3.147  10.437 -0.0439 -0.1663  0.0393
  170POPG  SM13 3024  12.684   3.846  10.034 -0.0033 -0.0774  0.2045
  170POPG  SM14 3025  13.082   3.197  10.127 -0.2289  0.3780  0.3557
  170POPG  SM15 3026  12.795   3.868  10.020  0.4343 -0.1102  0.0486
  171POPG   GL1 3027   6.908   5.396  12.071  0.2736 -0.0801 -0.2964
  171POPG   PH2 3028   7.223   5.351  11.988 -0.1929 -0.0458 -0.0460
  171POPG   GL3 3029   7.245   5.547  11.697  0.0937  0.0782 -0.5907
  171POPG   E14 3030   7.170   5.438  11.394 -0.1229  0.0652  0.0090
  171POPG   E25 3031   7.573   5.592  11.562  0.2271 -0.0526 -0.0473
  171POPG   S16 3032   6.873   5.320  11.170 -0.1286  0.5554 -0.0126
  171POPG   S17 3033   7.682   5.776  11.226 -0.2250 -0.2563  0.2615
  171POPG   SD8 3034   6.825   5.091  10.938 -0.0872 -0.1648  0.0591
  171POPG   SD9 3035   7.793   5.770  10.899  0.1283  0.1434 -0.1993
  171POPG  SD10 3036   6.826   5.015  10.624  0.1921 -0.0175  0.1451
  171POPG  SD11 3037   7.750   5.626  10.591 -0.2457  0.1755  0.2117
  171POPG  SM12 3038   6.918   5.031  10.320  0.1889 -0.1118  0.0092
  171POPG  SM13 3039   7.603   5.626  10.227  0.2382  0.2010 -0.5039
  171POPG  SM14 3040   6.908   5.035   9.972  0.0663  0.0767 -0.0206
  171POPG  SM15 3041   7.522   5.599  10.168 -0.1479 -0.5482  0.4566
  172POPG   GL1 3042  10.275  15.237  11.850  0.2520  0.0374 -0.2975
  172POPG   PH2 3043  10.010  15.361  11.693 -0.0512  0.0681 -0.0706
  172POPG   GL3 3044  10.010  15.490  11.363  0.0302 -0.0620 -0.0031
  172POPG   E14 3045  10.100  15.805  11.321  0.1375  0.1305  0.1442
  172POPG   E25 3046   9.905  15.422  10.981 -0.1056  0.0074 -0.0938
  172POPG   S16 3047   9.941  15.960  10.973  0.2246  0.3660  0.2314
  172POPG   S17 3048  10.119  15.453  10.609  0.0077  0.1568 -0.0191
  172POPG   SD8 3049   9.625  16.048  10.861 -0.1483 -0.2579 -0.0668
  172POPG   SD9 3050  10.253  15.397  10.299 -0.0044  0.2439  0.1223
  172POPG  SD10 3051   9.467  16.173  10.589  0.1076 -0.1019  0.4818
  172POPG  SD11 3052  10.570  15.309  10.210 -0.0874  0.0694 -0.1890
  172POPG  SM12 3053   9.351  16.108  10.275  0.1610 -0.2449  0.2436
  172POPG  SM13 3054  10.825  15.398  10.055 -0.0162  0.1762 -0.3914
  172POPG  SM14 3055   9.403  16.142   9.953  0.0130  0.4396 -0.1308
  172POPG  SM15 3056  10.923  15.341  10.081 -0.1039 -0.3431 -0.5589
  173POPG   GL1 3057  16.181  18.346  11.525 -0.3735  0.1440 -0.4036
  173POPG   PH2 3058  16.461  18.391  11.296  0.0946  0.0048 -0.1133
  173POPG   GL3 3059  16.778  18.325  11.149 -0.2674  0.1293  0.4438
  173POPG   E14 3060  17.059  18.521  11.189 -0.2050 -0.1175 -0.0954
  173POPG   E25 3061  16.725  18.156  10.856 -0.0298 -0.1329 -0.1232
  173POPG   S16 3062  17.252  18.787  10.876  0.0156  0.1884  0.0381
  173POPG   S17 3063  16.835  17.968  10.516  0.3134  0.1266 -0.1188
  173POPG   SD8 3064  17.255  19.093  10.772  0.3347  0.0120  0.4215
  173POPG   SD9 3065  16.969  17.765  10.314  0.2014  0.0135 -0.2750
  173POPG  SD10 3066  17.337  19.391  10.641 -0.1862 -0.0872  0.0629
  173POPG  SD11 3067  17.210  17.626  10.115 -0.1076  0.1995  0.0978
  173POPG  SM12 3068  17.468  19.409  10.343  0.1661 -0.3332  0.0080
  173POPG  SM13 3069  17.379  17.378   9.976  0.2964  0.4332  0.1160
  173POPG  SM14 3070  17.413  19.335  10.020 -0.3752  0.3258 -0.1072
  173POPG  SM15 3071  17.393  17.279   9.895  0.0221 -0.1369  0.1848
  174POPG   GL1 3072  10.280   0.146  11.400 -0.0549  0.2918  0.0334
  174POPG   PH2 3073  10.145   0.426  11.493 -0.0109 -0.0593 -0.1625
  174POPG   GL3 3074   9.886   0.504  11.281  0.2983 -0.0462  0.0105
  174POPG   E14 3075   9.559   0.424  11.355 -0.2012 -0.0071  0.2653
  174POPG   E25 3076  10.099   0.462  10.982  0.0085  0.2762  0.0839
  174POPG   S16 3077   9.253   0.449  11.110  0.2623  0.1272  0.3637
  174POPG   S17 3078  10.201   0.592  10.612  0.2452 -0.0935 -0.1780
  174POPG   SD8 3079   9.274   0.590  10.770  0.7543 -0.0496 -0.1238
  174POPG   SD9 3080  10.483   0.704  10.497 -0.1276  0.4955  0.2405
  174POPG  SD10 3081   9.360   0.640  10.450 -0.4498 -0.3590  0.0217
  174POPG  SD11 3082  10.625   0.939  10.320 -0.1299  0.5747 -0.0505
  174POPG  SM12 3083   9.618   0.602  10.237 -0.2817 -0.1802  0.1019
  174POPG  SM13 3084  10.754   1.185  10.085  0.1352 -0.2703  0.1253
  174POPG  SM14 3085   9.761   0.558   9.963  0.1201  0.0031 -0.0797
  174POPG  SM15 3086  10.826   1.221  10.030 -0.1031 -0.3202 -0.0483
  175POPG   GL1 3087   4.623  14.219  11.680 -0.0011  0.0810 -0.0544
  175POPG   PH2 3088   4.878  14.323  11.512  0.0835 -0.0840 -0.0576
  175POPG   GL3 3089   4.734  14.591  11.336 -0.5001  0.1604 -0.2905
  175POPG   E14 3090   4.420  14.558  11.329 -0.2304  0.0181  0.1522
  175POPG   E25 3091   4.969  14.545  11.028 -0.0614  0.0196 -0.0055
  175POPG   S16 3092   4.408  14.496  10.870  0.1965  0.2867  0.3319
  175POPG   S17 3093   5.103  14.768  10.664 -0.2712  0.1287  0.1564
  175POPG   SD8 3094   4.287  14.549  10.535  0.0942  0.4600  0.3510
  175POPG   SD9 3095   5.276  15.014  10.580 -0.1282 -0.1568 -0.1278
  175POPG  SD10 3096   4.195  14.456  10.221 -0.1236  0.0113 -0.1745
  175POPG  SD11 3097   5.372  15.192  10.330  0.0866  0.0565  0.0242
  175POPG  SM12 3098   4.149  14.308   9.947 -0.2880 -0.0025  0.1476
  175POPG  SM13 3099   5.323  15.294  10.014 -0.0549  0.1431  0.2151
  175POPG  SM14 3100   4.125  14.108   9.692  0.1122 -0.0586 -0.1257
  175POPG  SM15 3101   5.300  15.293   9.922  0.2663 -0.4480 -0.0963
  176POPG   GL1 3102  17.904  11.058  11.873 -0.0031 -0.1159  0.1734
  176POPG   PH2 3103  17.711  10.836  12.013 -0.0975 -0.2755 -0.0456
  176POPG   GL3 3104  17.510  10.678  11.755 -0.2979  0.1038  0.4009
  176POPG   E14 3105  17.246  10.797  11.628 -0.1251  0.1323  0.0706
  176POPG   E25 3106  17.765  10.513  11.545  0.1528  0.2569  0.0666
  176POPG   S16 3107  17.146  11.009  11.298 -0.0948  0.2353  0.3202
  176POPG   S17 3108  17.797  10.424  11.114  0.1434  0.0003  0.1389
  176POPG   SD8 3109  17.250  11.229  11.088  0.2405  0.1382 -0.1623
  176POPG   SD9 3110  18.030  10.531  10.876 -0.1900  0.1144  0.2123
  176POPG  SD10 3111  17.181  11.244  10.760 -0.1156 -0.3708 -0.0443
  176POPG  SD11 3112  18.160  10.671  10.649 -0.0978 -0.0801  0.1812
  176POPG  SM12 3113  17.206  11.113  10.426  0.0158  0.0886  0.0269
  176POPG  SM13 3114  18.164  10.802  10.290 -0.0237  0.1156  0.1131
  176POPG  SM14 3115  17.177  10.761  10.336 -0.0807  0.0200 -0.0004
  176POPG  SM15 3116  18.172  10.815  10.201  0.0816 -0.0083 -0.0841
  177POPG   GL1 3117   6.050  10.559  11.562 -0.1678 -0.1931 -0.4198
  177POPG   PH2 3118   5.842  10.324  11.620  0.1305 -0.1642 -0.0532
  177POPG   GL3 3119   5.667  10.296  11.316  0.3429  0.0136  0.1637
  177POPG   E14 3120   5.673  10.008  11.187 -0.0408  0.0016  0.1837
  177POPG   E25 3121   5.348  10.446  11.215  0.0118  0.1297  0.2110
  177POPG   S16 3122   5.579   9.856  10.822 -0.0103  0.0429  0.0858
  177POPG   S17 3123   5.233  10.481  10.852 -0.0431 -0.0874 -0.1053
  177POPG   SD8 3124   5.698   9.739  10.543 -0.1701 -0.3448 -0.2222
  177POPG   SD9 3125   5.278  10.691  10.585 -0.0256  0.1979 -0.2600
  177POPG  SD10 3126   5.798   9.754  10.234 -0.1595 -0.2115  0.3546
  177POPG  SD11 3127   5.234  10.921  10.347  0.2728  0.0288 -0.1713
  177POPG  SM12 3128   5.598   9.887  10.002  0.0343  0.3883 -0.3544
  177POPG  SM13 3129   5.022  11.104  10.169 -0.1209 -0.1093 -0.1413
  177POPG  SM14 3130   5.456  10.016   9.712 -0.2186  0.1669  0.0166
  177POPG  SM15 3131   5.024  11.192  10.120  0.2701 -0.1703  0.0219
  178POPG   GL1 3132   5.268   7.212  11.653  0.0778 -0.0797  0.2527
  178POPG   PH2 3133   5.180   7.018  11.422  0.1328 -0.0693  0.0805
  178POPG   GL3 3134   5.276   6.703  11.410 -0.2678  0.2956 -0.0538
  178POPG   E14 3135   5.544   6.684  11.573  0.1804  0.2777  0.1673
  178POPG   E25 3136   5.353   6.588  11.083  0.0313 -0.1194 -0.1392
  178POPG   S16 3137   5.879   6.639  11.333  0.0717  0.0362 -0.0824
  178POPG   S17 3138   5.650   6.412  10.850  0.1308 -0.1286  0.1991
  178POPG   SD8 3139   6.090   6.443  11.141 -0.3799  0.1270  0.1709
  178POPG   SD9 3140   5.814   6.133  10.757  0.1228 -0.1640  0.0078
  178POPG  SD10 3141   6.239   6.425  10.821 -0.2789  0.1266 -0.3216
  178POPG  SD11 3142   5.850   5.943  10.461 -0.0050 -0.3277 -0.1966
  178POPG  SM12 3143   6.067   6.437  10.487 -0.0095 -0.1934 -0.2268
  178POPG  SM13 3144   5.775   5.776  10.174  0.2399  0.1347  0.0237
  178POPG  SM14 3145   5.902   6.631  10.260  0.1045 -0.3628  0.2274
  178POPG  SM15 3146   5.758   5.720  10.110  0.2884 -0.0561  0.0437
  179POPG   GL1 3147  11.934   3.082  11.658 -0.1317  0.3761 -0.0834
  179POPG   PH2 3148  11.632   2.949  11.618 -0.0096 -0.2285 -0.0483
  179POPG   GL3 3149  11.576   2.657  11.470  0.0723 -0.1965 -0.2840
  179POPG   E14 3150  11.276   2.597  11.566  0.2542  0.0557 -0.1423
  179POPG   E25 3151  11.604   2.699  11.123  0.2504  0.2556  0.1646
  179POPG   S16 3152  11.079   2.875  11.358 -0.0685 -0.4040 -0.0065
  179POPG   S17 3153  11.630   2.425  10.850  0.2008  0.0805  0.4875
  179POPG   SD8 3154  10.872   3.037  11.130 -0.0754  0.0507 -0.0431
  179POPG   SD9 3155  11.629   2.295  10.522 -0.2581 -0.0481 -0.0616
  179POPG  SD10 3156  10.650   3.066  10.898 -0.1955 -0.1122  0.2956
  179POPG  SD11 3157  11.726   2.138  10.256 -0.0778 -0.2756  0.4087
  179POPG  SM12 3158  10.622   2.913  10.613  0.3567 -0.2296 -0.3061
  179POPG  SM13 3159  11.922   2.166   9.978  0.1345  0.1873  0.0124
  179POPG  SM14 3160  10.789   2.719  10.370 -0.2850 -0.6142 -0.1732
  179POPG  SM15 3161  11.972   2.200   9.918  0.3338 -0.2520 -0.2371
  180POPG   GL1 3162  10.072   6.172  11.947 -0.1311 -0.3021 -0.1453
  180POPG   PH2 3163   9.979   5.855  12.027  0.0160 -0.1095  0.1722
  180POPG   GL3 3164  10.017   5.821  11.682  0.4969 -0.1526 -0.1970
  180POPG   E14 3165   9.952   5.663  11.394 -0.0063  0.1812  0.0019
  180POPG   E25 3166  10.359   5.852  11.575 -0.1838  0.1160 -0.0263
  180POPG   S16 3167  10.172   5.403  11.277  0.1537  0.0889 -0.2373
  180POPG   S17 3168  10.579   6.045  11.295  0.3048 -0.2506 -0.2674
  180POPG   SD8 3169  10.106   5.138  11.071  0.2967  0.1930 -0.1074
  180POPG   SD9 3170  10.557   6.026  10.979  0.1434  0.4543 -0.4242
  180POPG  SD10 3171  10.077   5.046  10.756  0.1011 -0.0511 -0.0460
  180POPG  SD11 3172  10.503   5.858  10.682 -0.1113 -0.4166 -0.3170
  180POPG  SM12 3173  10.178   5.033  10.438  0.2786  0.0046 -0.1936
  180POPG  SM13 3174  10.616   5.588  10.483 -0.1244  0.3529  0.2691
  180POPG  SM14 3175  10.358   4.821  10.252  0.0051 -0.0839  0.1949
  180POPG  SM15 3176  10.600   5.546  10.416 -0.5357 -0.0755  0.2842
  181POPG   GL1 3177   8.247  14.716  11.716 -0.1425 -0.3282  0.0031
  181POPG   PH2 3178   8.058  14.454  11.669 -0.2502 -0.0737 -0.2254
  181POPG   GL3 3179   7.851  14.509  11.403  0.1335 -0.2163  0.2676
  181POPG   E14 3180   7.822  14.272  11.188 -0.2529 -0.2627  0.1858
  181POPG   E25 3181   7.782  14.863  11.306 -0.1267 -0.3017 -0.0587
  181POPG   S16 3182   7.629  14.214  10.851  0.0045 -0.1099 -0.1654
  181POPG   S17 3183   7.698  15.007  10.948 -0.1013 -0.1925 -0.3202
  181POPG   SD8 3184   7.656  14.126  10.540 -0.0462  0.1583  0.1402
  181POPG   SD9 3185   7.532  15.095  10.709  0.5553 -0.1442  0.1986
  181POPG  SD10 3186   7.601  13.893  10.336 -0.3155 -0.6211  0.1253
  181POPG  SD11 3187   7.554  15.111  10.369  0.0244 -0.0269  0.1606
  181POPG  SM12 3188   7.438  13.839  10.071  0.1490  0.5561  0.2134
  181POPG  SM13 3189   7.581  15.084  10.025  0.6745 -0.1425  0.0557
  181POPG  SM14 3190   7.260  13.984   9.849  0.2015 -0.0612 -0.0198
  181POPG  SM15 3191   7.580  15.058   9.947  0.0587 -0.0885  0.2098
  182POPG   GL1 3192   4.768   7.403  11.611  0.0015 -0.2404 -0.2766
  182POPG   PH2 3193   4.889   7.708  11.640  0.2522  0.1608  0.0418
  182POPG   GL3 3194   4.651   7.842  11.406 -0.3628  0.1219 -0.2434
  182POPG   E14 3195   4.572   8.170  11.426 -0.0515  0.3129 -0.0854
  182POPG   E25 3196   4.667   7.579  11.138  0.0500 -0.0234 -0.2813
  182POPG   S16 3197   4.422   8.185  11.037 -0.1705 -0.1674  0.4772
  182POPG   S17 3198   4.404   7.395  10.822 -0.4478 -0.2265  0.1781
  182POPG   SD8 3199   4.471   7.892  10.881  0.5936 -0.1811 -0.2096
  182POPG   SD9 3200   4.062   7.397  10.775  0.2605  0.4111  0.5781
  182POPG  SD10 3201   4.588   7.772  10.601  0.2739 -0.4162  0.0753
  182POPG  SD11 3202   3.904   7.324  10.462  0.3201  0.0070  0.0277
  182POPG  SM12 3203   4.603   7.560  10.349 -0.2468  0.0049  0.2922
  182POPG  SM13 3204   3.803   7.158  10.224  0.2922 -0.0673  0.2317
  182POPG  SM14 3205   4.334   7.477  10.135  0.0561  0.1121  0.0237
  182POPG  SM15 3206   3.767   7.089  10.175 -0.0694 -0.0010 -0.1440
  183POPG   GL1 3207  18.191  10.690  11.964 -0.0397  0.0407 -0.1749
  183POPG   PH2 3208  18.250  10.406  11.854  0.0114  0.4029 -0.1226
  183POPG   GL3 3209  18.257  10.457  11.509 -0.5514 -0.4956 -0.0097
  183POPG   E14 3210  18.321  10.243  11.266  0.2333  0.0602 -0.4751
  183POPG   E25 3211  18.262  10.829  11.497  0.0895  0.0169  0.3145
  183POPG   S16 3212  18.449  10.248  10.894  0.0195 -0.0428  0.0854
  183POPG   S17 3213  18.195  10.973  11.090 -0.3960  0.1532 -0.3248
  183POPG   SD8 3214  18.369  10.227  10.604 -0.0420  0.1549 -0.0343
  183POPG   SD9 3215  18.213  11.267  10.898 -0.2434 -0.3158  0.0700
  183POPG  SD10 3216  18.499  10.357  10.331  0.0162 -0.1275  0.1358
  183POPG  SD11 3217  18.167  11.258  10.587  0.0042  0.0765 -0.1385
  183POPG  SM12 3218  18.710  10.584  10.189  0.2703  0.3170 -0.3521
  183POPG  SM13 3219  18.216  11.274  10.263 -0.1259 -0.0001 -0.0219
  183POPG  SM14 3220  18.980  10.625   9.983  0.2058  0.0742  0.1165
  183POPG  SM15 3221  18.279  11.305  10.181  0.0341  0.2323 -0.1312
  184POPG   GL1 3222  17.028  17.480  11.950 -0.0534 -0.2188 -0.0423
  184POPG   PH2 3223  17.199  17.302  11.785  0.0198 -0.1110  0.2865
  184POPG   GL3 3224  17.020  17.141  11.528  0.2472 -0.1444 -0.0816
  184POPG   E14 3225  16.804  17.321  11.384  0.1699 -0.2296  0.2056
  184POPG   E25 3226  16.987  16.836  11.309 -0.2010  0.3395  0.2644
  184POPG   S16 3227  16.794  17.301  10.991 -0.0881  0.0509  0.2489
  184POPG   S17 3228  16.733  16.825  10.984 -0.3691  0.0443 -0.1596
  184POPG   SD8 3229  17.039  17.247  10.744  0.2234 -0.4051  0.0992
  184POPG   SD9 3230  16.678  16.924  10.680  0.1377 -0.1921 -0.3021
  184POPG  SD10 3231  17.159  17.208  10.427  0.1251  0.1522 -0.2205
  184POPG  SD11 3232  16.599  17.177  10.479 -0.2394  0.0826 -0.0965
  184POPG  SM12 3233  17.115  17.073  10.133 -0.2306 -0.1497 -0.0475
  184POPG  SM13 3234  16.716  17.356  10.269  0.2026 -0.2396  0.0769
  184POPG  SM14 3235  17.092  16.770   9.990  0.0984  0.1064  0.4322
  184POPG  SM15 3236  16.791  17.345  10.202  0.1385 -0.2001  0.1984
  185POPG   GL1 3237   6.161  19.776  11.269  0.7069  0.0320  0.0391
  185POPG   PH2 3238   5.999  19.603  11.051  0.1865  0.1017  0.1507
  185POPG   GL3 3239   5.730  19.392  11.133  0.0523 -0.0889 -0.2556
  185POPG   E14 3240   5.452  19.346  11.321 -0.1213  0.0437 -0.1154
  185POPG   E25 3241   5.629  19.129  10.858 -0.3059 -0.3157 -0.0193
  185POPG   S16 3242   5.130  19.345  11.088 -0.2174 -0.0528  0.1104
  185POPG   S17 3243   5.560  19.201  10.444 -0.1873  0.0246 -0.2045
  185POPG   SD8 3244   4.880  19.492  10.961  0.2949 -0.1722 -0.2033
  185POPG   SD9 3245   5.627  19.347  10.142  0.1137  0.2337  0.0719
  185POPG  SD10 3246   4.673  19.505  10.695  0.1095  0.0925 -0.4410
  185POPG  SD11 3247   5.743  19.598   9.905 -0.1305  0.0498 -0.0048
  185POPG  SM12 3248   4.528  19.411  10.429 -0.1339  0.1396  0.0574
  185POPG  SM13 3249   6.082  19.563   9.807 -0.1263 -0.1245  0.1581
  185POPG  SM14 3250   4.577  19.429  10.092 -0.0408 -0.3500 -0.6628
  185POPG  SM15 3251   6.169  19.540   9.767  0.1083 -0.2285 -0.3067
  186POPG   GL1 3252   5.146  14.178  11.915 -0.2743 -0.2432  0.2911
  186POPG   PH2 3253   5.038  13.891  12.072 -0.0332  0.1557  0.1394
  186POPG   GL3 3254   4.987  13.694  11.777  0.0633 -0.0978 -0.0782
  186POPG   E14 3255   4.704  13.635  11.622 -0.0732  0.2171 -0.1135
  186POPG   E25 3256   5.206  13.778  11.492  0.3040  0.2022  0.3883
  186POPG   S16 3257   4.576  13.347  11.340  0.1621 -0.1611 -0.4715
  186POPG   S17 3258   5.191  14.084  11.224 -0.2018  0.0342  0.3872
  186POPG   SD8 3259   4.562  13.139  11.066  0.0881  0.3487 -0.1957
  186POPG   SD9 3260   5.247  14.093  10.876 -0.3185  0.2184  0.0824
  186POPG  SD10 3261   4.454  13.095  10.769 -0.2499  0.0375 -0.5152
  186POPG  SD11 3262   5.456  13.983  10.648 -0.1263 -0.1472  0.0139
  186POPG  SM12 3263   4.377  13.272  10.477  0.0072  0.2213  0.1787
  186POPG  SM13 3264   5.351  13.866  10.324 -0.1770 -0.4019 -0.0397
  186POPG  SM14 3265   4.230  13.351  10.187 -0.3891  0.0300 -0.1543
  186POPG  SM15 3266   5.399  13.868  10.240  0.2316  0.0681  0.0994
  187POPG   GL1 3267   0.633   4.803  11.569  0.2357 -0.0484 -0.3105
  187POPG   PH2 3268   0.922   4.906  11.593  0.0664 -0.1045  0.0757
  187POPG   GL3 3269   1.150   4.955  11.323  0.1787  0.2518  0.1396
  187POPG   E14 3270   1.237   5.266  11.233  0.1047  0.0385  0.0399
  187POPG   E25 3271   1.314   4.765  11.121  0.2644  0.0507 -0.1305
  187POPG   S16 3272   1.376   5.454  10.921 -0.1314 -0.4047  0.1425
  187POPG   S17 3273   1.414   4.897  10.776  0.1905 -0.0088  0.2609
  187POPG   SD8 3274   1.586   5.679  10.771  0.1497 -0.1812 -0.0843
  187POPG   SD9 3275   1.291   5.139  10.612 -0.1427 -0.1331  0.0353
  187POPG  SD10 3276   1.675   5.931  10.586 -0.1627 -0.2174 -0.0282
  187POPG  SD11 3277   1.184   5.239  10.317 -0.0555  0.2045 -0.2497
  187POPG  SM12 3278   1.632   6.142  10.343 -0.3866 -0.0324 -0.0746
  187POPG  SM13 3279   1.111   5.256  10.016  0.0526 -0.2296  0.3712
  187POPG  SM14 3280   1.647   6.418  10.186 -0.2634 -0.1030 -0.2840
  187POPG  SM15 3281   1.151   5.196   9.926  0.5722 -0.3780  0.6462
  188POPG   GL1 3282  14.241  19.773  11.848 -0.2207  0.1839 -0.3426
  188POPG   PH2 3283  14.020  19.572  11.778 -0.0585  0.0265  0.1896
  188POPG   GL3 3284  13.965  19.633  11.427  0.2650 -0.0736  0.2609
  188POPG   E14 3285  13.878  19.910  11.327 -0.0930 -0.0862  0.0126
  188POPG   E25 3286  13.889  19.264  11.306  0.1651  0.0019 -0.0843
  188POPG   S16 3287  13.814  20.096  10.941 -0.2129  0.0996 -0.1051
  188POPG   S17 3288  13.868  19.148  10.894 -0.1044  0.1371 -0.1354
  188POPG   SD8 3289  13.535  20.253  10.778  0.6517 -0.1860  0.2621
  188POPG   SD9 3290  13.897  18.877  10.658  0.1679 -0.5026  0.5037
  188POPG  SD10 3291  13.361  20.339  10.508  0.3514 -0.0151  0.3492
  188POPG  SD11 3292  13.920  18.679  10.366 -0.3362 -0.1019 -0.0053
  188POPG  SM12 3293  13.196  20.287  10.217 -0.2879 -0.2214  0.7484
  188POPG  SM13 3294  14.032  18.667  10.025  0.0154 -0.1719  0.0584
  188POPG  SM14 3295  13.027  20.117   9.980  0.1697 -0.2581 -0.3918
  188POPG  SM15 3296  14.094  18.571   9.963  0.1000 -0.2501 -0.0568
  189POPG   GL1 3297   6.907   1.131  11.733  0.0036 -0.0372 -0.2867
  189POPG   PH2 3298   7.228   1.005  11.715  0.0898  0.0633 -0.0797
  189POPG   GL3 3299   7.260   0.939  11.382 -0.1469  0.0771 -0.1179
  189POPG   E14 3300   7.568   1.008  11.277 -0.1703  0.0565 -0.2676
  189POPG   E25 3301   7.021   0.710  11.227 -0.1705 -0.0965  0.0565
  189POPG   S16 3302   7.703   1.201  10.898  0.1261  0.2766  0.2424
  189POPG   S17 3303   6.857   0.497  10.918  0.1055 -0.0635  0.0673
  189POPG   SD8 3304   7.796   1.450  10.672  0.2733  0.3246  0.0080
  189POPG   SD9 3305   6.715   0.226  10.752  0.5272 -0.0469 -0.2518
  189POPG  SD10 3306   7.779   1.487  10.336  0.0337 -0.2066  0.0820
  189POPG  SD11 3307   6.692   0.152  10.432  0.1465  0.1986 -0.1900
  189POPG  SM12 3308   7.607   1.396  10.042 -0.3060 -0.0372  0.1158
  189POPG  SM13 3309   6.914   0.208  10.157  0.0509 -0.2165  0.2710
  189POPG  SM14 3310   7.469   1.393   9.735 -0.1290 -0.2592  0.2542
  189POPG  SM15 3311   6.996   0.174  10.150  0.4423 -0.0139 -0.0824
  190POPG   GL1 3312   2.420  19.182  11.649 -0.2487 -0.2607  0.4454
  190POPG   PH2 3313   2.745  19.074  11.563  0.0767 -0.0229  0.1141
  190POPG   GL3 3314   2.797  19.167  11.252  0.1335  0.1921 -0.1148
  190POPG   E14 3315   2.889  19.477  11.230  0.0698  0.0771  0.1284
  190POPG   E25 3316   2.494  19.195  11.058 -0.2068  0.1007  0.0578
  190POPG   S16 3317   2.904  19.778  10.914 -0.2415  0.1194 -0.1629
  190POPG   S17 3318   2.550  19.077  10.654 -0.1598 -0.0252 -0.1616
  190POPG   SD8 3319   2.987  19.958  10.666  0.0675 -0.0879 -0.0399
  190POPG   SD9 3320   2.439  18.970  10.376 -0.2853  0.0700  0.0019
  190POPG  SD10 3321   2.938  20.121  10.386 -0.1904  0.4444  0.1419
  190POPG  SD11 3322   2.198  18.760  10.263 -0.2541 -0.1457  0.0248
  190POPG  SM12 3323   2.798  20.202  10.084 -0.1209 -0.0141  0.0263
  190POPG  SM13 3324   1.931  18.733  10.109  0.0872 -0.1865  0.0845
  190POPG  SM14 3325   2.540  20.279   9.922 -0.0378 -0.1141  0.0439
  190POPG  SM15 3326   1.895  18.692  10.047  0.3325  0.4633  0.3185
  191POPG   GL1 3327  19.428   8.334  11.578 -0.1518  0.1111  0.0717
  191POPG   PH2 3328  19.688   8.338  11.772 -0.0366  0.1056  0.0195
  191POPG   GL3 3329  19.788   8.354  11.460 -0.0517 -0.0272  0.0423
  191POPG   E14 3330  20.096   8.268  11.370  0.2056 -0.1682  0.2359
  191POPG   E25 3331  19.555   8.371  11.149 -0.2676 -0.0586 -0.1799
  191POPG   S16 3332  20.215   8.038  11.074 -0.0570 -0.0111 -0.0414
  191POPG   S17 3333  19.223   8.477  10.914 -0.2010 -0.0821  0.1024
  191POPG   SD8 3334  20.350   7.930  10.790 -0.1534 -0.1006 -0.0690
  191POPG   SD9 3335  18.940   8.468  10.739  0.2272  0.1005  0.0132
  191POPG  SD10 3336  20.332   7.965  10.449  0.1711  0.1187 -0.0267
  191POPG  SD11 3337  18.744   8.315  10.532 -0.0700  0.1585 -0.0196
  191POPG  SM12 3338  20.253   7.906  10.094 -0.0471 -0.1786  0.0233
  191POPG  SM13 3339  18.653   8.234  10.258 -0.1970 -0.0487  0.0349
  191POPG  SM14 3340  20.159   8.042   9.829 -0.0872  0.3028 -0.5180
  191POPG  SM15 3341  18.627   8.220  10.167 -0.2245 -0.0009 -0.2932
  192POPG   GL1 3342   9.438   4.269  11.586  0.3919 -0.1835 -0.1390
  192POPG   PH2 3343   9.269   4.051  11.741 -0.0532 -0.0046  0.0032
  192POPG   GL3 3344   9.034   3.858  11.581 -0.0071  0.0866  0.3262
  192POPG   E14 3345   9.089   3.627  11.359  0.0423  0.1877 -0.0128
  192POPG   E25 3346   8.876   4.129  11.361  0.0605 -0.2243 -0.1820
  192POPG   S16 3347   9.240   3.417  11.033 -0.1127 -0.2697 -0.3521
  192POPG   S17 3348   8.912   4.012  10.950 -0.1346  0.5390  0.1564
  192POPG   SD8 3349   9.100   3.360  10.756 -0.3112 -0.4261 -0.0263
  192POPG   SD9 3350   8.962   3.829  10.686  0.3594 -0.0118  0.3901
  192POPG  SD10 3351   9.254   3.228  10.502  0.6104 -0.1240  0.1984
  192POPG  SD11 3352   8.776   3.731  10.425  0.0944  0.1503  0.4118
  192POPG  SM12 3353   9.522   3.151  10.297  0.2940 -0.3159  0.5375
  192POPG  SM13 3354   8.563   3.841  10.183 -0.2656 -0.1179  0.0090
  192POPG  SM14 3355   9.727   2.878  10.210 -0.0105  0.3349 -0.0624
  192POPG  SM15 3356   8.463   3.808  10.138  0.0023 -0.3429 -0.0877
  193POPG   GL1 3357  15.025   8.305  11.796 -0.1518 -0.3490  0.0206
  193POPG   PH2 3358  15.322   8.255  11.951 -0.0345 -0.0362  0.1259
  193POPG   GL3 3359  15.505   7.957  11.833  0.3403  0.1435  0.0940
  193POPG   E14 3360  15.348   7.666  11.758  0.0000  0.2267  0.2146
  193POPG   E25 3361  15.850   8.042  11.710  0.0706 -0.2148 -0.3464
  193POPG   S16 3362  15.310   7.281  11.582 -0.1511 -0.3924 -0.3435
  193POPG   S17 3363  15.894   8.017  11.266  0.2445 -0.1431  0.4856
  193POPG   SD8 3364  15.206   7.023  11.427 -0.0006  0.1245 -0.0156
  193POPG   SD9 3365  16.038   8.038  10.988 -0.1200 -0.4780 -0.1554
  193POPG  SD10 3366  15.163   6.960  11.094  0.2506 -0.2758  0.0429
  193POPG  SD11 3367  16.216   7.970  10.705 -0.1202 -0.0187  0.5213
  193POPG  SM12 3368  15.279   6.951  10.752 -0.0372 -0.0286  0.5207
  193POPG  SM13 3369  16.197   7.909  10.390 -0.1534 -0.1534 -0.2085
  193POPG  SM14 3370  15.123   6.948  10.433 -0.0032 -0.0935  0.1509
  193POPG  SM15 3371  16.212   7.919  10.315 -0.0189 -0.0517  0.0219
  194POPG   GL1 3372   3.740   1.624  11.271  0.1987 -0.0410 -0.1795
  194POPG   PH2 3373   4.040   1.529  11.413 -0.1114  0.0071  0.0038
  194POPG   GL3 3374   4.112   1.197  11.313 -0.2178  0.2525 -0.0696
  194POPG   E14 3375   3.938   0.915  11.351 -0.0973 -0.3040  0.2010
  194POPG   E25 3376   4.269   1.162  10.978 -0.0214 -0.2535 -0.2306
  194POPG   S16 3377   3.702   0.760  11.017 -0.2373  0.2544 -0.5037
  194POPG   S17 3378   4.633   1.061  10.902  0.3620 -0.2529  0.2913
  194POPG   SD8 3379   3.526   0.882  10.750 -0.1820 -0.1596 -0.1169
  194POPG   SD9 3380   4.889   1.124  10.666 -0.1549 -0.0006  0.0471
  194POPG  SD10 3381   3.495   1.013  10.474  0.1919  0.0502  0.1858
  194POPG  SD11 3382   5.035   0.926  10.439  0.1976 -0.3645  0.2619
  194POPG  SM12 3383   3.500   1.072  10.146 -0.0687  0.0711  0.1188
  194POPG  SM13 3384   4.942   0.771  10.140  0.1102  0.0502 -0.3696
  194POPG  SM14 3385   3.536   0.933   9.832  0.0252  0.1884  0.1963
  194POPG  SM15 3386   4.887   0.740  10.060 -0.1137 -0.0731  0.1041
  195POPG   GL1 3387  14.338   4.773  11.708 -0.0221 -0.2911 -0.2186
  195POPG   PH2 3388  14.065   4.914  11.565 -0.3009 -0.1366  0.1266
  195POPG   GL3 3389  14.004   4.643  11.360 -0.0006  0.2190 -0.0616
  195POPG   E14 3390  13.707   4.584  11.484  0.0984  0.0584  0.1118
  195POPG   E25 3391  14.313   4.513  11.282  0.1069  0.1766 -0.2956
  195POPG   S16 3392  13.419   4.377  11.211 -0.0376 -0.1011  0.1457
  195POPG   S17 3393  14.570   4.452  10.957 -0.2007  0.0092 -0.2693
  195POPG   SD8 3394  13.128   4.368  11.064 -0.2081 -0.2869 -0.1898
  195POPG   SD9 3395  14.589   4.244  10.721  0.1062  0.1308 -0.1379
  195POPG  SD10 3396  12.989   4.541  10.821 -0.0028 -0.2258  0.1835
  195POPG  SD11 3397  14.536   4.158  10.396  0.1703 -0.1114  0.1146
  195POPG  SM12 3398  12.852   4.831  10.653 -0.0874  0.1415 -0.0902
  195POPG  SM13 3399  14.350   4.199  10.101 -0.1071 -0.0828  0.3462
  195POPG  SM14 3400  12.653   5.087  10.503  0.1754 -0.0706  0.0288
  195POPG  SM15 3401  14.375   4.137  10.019 -0.1157  0.0206 -0.5753
  196POPG   GL1 3402   3.212  11.529  11.600  0.2201 -0.2304  0.1446
  196POPG   PH2 3403   3.062  11.294  11.706 -0.1862  0.2072 -0.1749
  196POPG   GL3 3404   2.777  11.334  11.511 -0.4581  0.1376 -0.2733
  196POPG   E14 3405   2.502  11.152  11.447  0.1568  0.3344  0.2365
  196POPG   E25 3406   2.770  11.653  11.311  0.0072 -0.1698 -0.1795
  196POPG   S16 3407   2.192  11.312  11.145 -0.1560  0.0573  0.2182
  196POPG   S17 3408   2.835  11.762  10.934  0.1095  0.0384 -0.0460
  196POPG   SD8 3409   1.993  11.467  10.901 -0.0544 -0.2292  0.3778
  196POPG   SD9 3410   2.769  11.631  10.652  0.3231 -0.3172 -0.0338
  196POPG  SD10 3411   1.875  11.552  10.604  0.1694 -0.0213  0.0036
  196POPG  SD11 3412   2.537  11.449  10.492  0.0454 -0.1459 -0.1184
  196POPG  SM12 3413   1.697  11.474  10.360  0.0086 -0.2280  0.3021
  196POPG  SM13 3414   2.270  11.447  10.303 -0.2029 -0.2010 -0.2216
  196POPG  SM14 3415   1.801  11.212  10.134  0.6727 -0.0336 -0.4866
  196POPG  SM15 3416   2.212  11.383  10.257  0.0504 -0.3388 -0.4906
  197POPG   GL1 3417  16.944  11.768  11.775  0.1919  0.1651  0.2556
  197POPG   PH2 3418  17.263  11.879  11.712 -0.0061 -0.0246  0.2731
  197POPG   GL3 3419  17.172  12.183  11.569  0.0553  0.4017  0.2243
  197POPG   E14 3420  17.468  12.362  11.515  0.2554  0.0048 -0.1419
  197POPG   E25 3421  16.789  12.242  11.446  0.4372 -0.0294  0.1656
  197POPG   S16 3422  17.692  12.056  11.312  0.4400  0.1011 -0.0950
  197POPG   S17 3423  16.707  12.037  11.141  0.3389 -0.3757  0.0814
  197POPG   SD8 3424  17.677  11.744  11.192 -0.4990 -0.1695  0.3624
  197POPG   SD9 3425  16.538  11.931  10.845 -0.0525  0.5800  0.0574
  197POPG  SD10 3426  17.753  11.548  10.969  0.1120 -0.1827  0.2022
  197POPG  SD11 3427  16.500  11.924  10.522  0.1234  0.0646 -0.1720
  197POPG  SM12 3428  17.735  11.597  10.620 -0.1431  0.0620  0.3244
  197POPG  SM13 3429  16.488  11.954  10.202  0.0847 -0.1528  0.0002
  197POPG  SM14 3430  17.774  11.456  10.302  0.4337 -0.1666  0.1385
  197POPG  SM15 3431  16.424  11.965  10.138 -0.0084  0.2207 -0.0015
  198POPG   GL1 3432   8.158  15.925  11.886 -0.3912 -0.1822 -0.1425
  198POPG   PH2 3433   8.295  15.916  11.600  0.2195  0.0841  0.1587
  198POPG   GL3 3434   8.340  16.244  11.517 -0.4208 -0.2031  0.1345
  198POPG   E14 3435   8.595  16.446  11.440 -0.1190  0.0584  0.0448
  198POPG   E25 3436   8.082  16.303  11.258  0.0576  0.1207 -0.0391
  198POPG   S16 3437   8.840  16.354  11.113  0.1010  0.2707  0.3517
  198POPG   S17 3438   8.041  16.410  10.877 -0.1405 -0.1341  0.1501
  198POPG   SD8 3439   8.957  16.475  10.823 -0.1650 -0.1556 -0.0645
  198POPG   SD9 3440   7.829  16.442  10.627 -0.3964  0.3366 -0.1795
  198POPG  SD10 3441   9.047  16.476  10.528 -0.2538 -0.0530 -0.1884
  198POPG  SD11 3442   7.604  16.460  10.397  0.0390 -0.3654 -0.0214
  198POPG  SM12 3443   8.993  16.409  10.185 -0.0372 -0.1886  0.1984
  198POPG  SM13 3444   7.550  16.429  10.085 -0.1904  0.1860 -0.3122
  198POPG  SM14 3445   9.069  16.532   9.911  0.0118  0.2712 -0.2548
  198POPG  SM15 3446   7.555  16.446  10.007  0.2163 -0.0307 -0.0484
  199POPG   GL1 3447  14.794  14.699  11.715  0.0097 -0.0799 -0.0299
  199POPG   PH2 3448  14.590  14.703  11.457  0.0427  0.0310  0.0280
  199POPG   GL3 3449  14.556  14.359  11.373 -0.2741  0.2248  0.0557
  199POPG   E14 3450  14.826  14.174  11.323 -0.1411  0.1551  0.0225
  199POPG   E25 3451  14.400  14.368  11.035  0.2913 -0.3421  0.0025
  199POPG   S16 3452  15.002  14.029  10.981 -0.0849  0.0442 -0.1524
  199POPG   S17 3453  14.481  14.208  10.680 -0.0113 -0.1076  0.0477
  199POPG   SD8 3454  15.141  13.793  10.842  0.6008  0.0308  0.2033
  199POPG   SD9 3455  14.743  14.058  10.557  0.1734 -0.7772  0.4494
  199POPG  SD10 3456  15.294  13.811  10.552 -0.6063 -0.1193  0.0650
  199POPG  SD11 3457  14.889  14.000  10.279  0.0111 -0.4863 -0.2571
  199POPG  SM12 3458  15.299  14.092  10.347  0.2466  0.3096 -0.1451
  199POPG  SM13 3459  15.106  13.837  10.066 -0.0347 -0.1393  0.3328
  199POPG  SM14 3460  15.464  14.270  10.142  0.4543  0.1616 -0.1034
  199POPG  SM15 3461  15.182  13.798   9.998 -0.0284  0.1674 -0.1451
  200POPG   GL1 3462   9.348   2.345  11.528  0.2867 -0.0782 -0.0032
  200POPG   PH2 3463   9.494   2.651  11.524 -0.1790  0.1545  0.1371
  200POPG   GL3 3464   9.442   2.952  11.386  0.2949  0.0843 -0.0237
  200POPG   E14 3465   9.390   3.260  11.530 -0.1056 -0.0675 -0.0736
  200POPG   E25 3466   9.497   2.960  11.056  0.0297  0.2064 -0.2338
  200POPG   S16 3467   9.559   3.624  11.494  0.5112  0.2689 -0.0402
  200POPG   S17 3468   9.724   2.867  10.767 -0.2967  0.2304  0.3044
  200POPG   SD8 3469   9.698   3.781  11.233 -0.3780 -0.0053 -0.1930
  200POPG   SD9 3470   9.994   2.816  10.577 -0.2810 -0.3677  0.1160
  200POPG  SD10 3471   9.791   3.846  10.929  0.1994 -0.1804 -0.0273
  200POPG  SD11 3472  10.186   2.828  10.290 -0.1387  0.0381  0.2739
  200POPG  SM12 3473   9.722   3.862  10.605 -0.0054  0.2483 -0.2319
  200POPG  SM13 3474  10.457   2.923  10.071  0.1595  0.1259  0.1585
  200POPG  SM14 3475   9.721   3.704  10.322 -0.3047  0.1133 -0.3691
  200POPG  SM15 3476  10.581   2.960  10.057 -0.0230  0.2731 -0.0187
  201POPG   GL1 3477  11.467  19.271  11.909 -0.2834 -0.0572 -0.2689
  201POPG   PH2 3478  11.744  19.421  11.814 -0.0014  0.1682  0.0437
  201POPG   GL3 3479  11.568  19.456  11.556  0.0660 -0.1446 -0.0513
  201POPG   E14 3480  11.540  19.794  11.509 -0.3366  0.1236  0.0412
  201POPG   E25 3481  11.658  19.317  11.222  0.1864 -0.2302  0.0273
  201POPG   S16 3482  11.470  20.040  11.186 -0.0106 -0.3538 -0.4143
  201POPG   S17 3483  11.506  19.113  10.950  0.0624  0.1276  0.0134
  201POPG   SD8 3484  11.461  20.126  10.854 -0.2073 -0.1785 -0.0383
  201POPG   SD9 3485  11.672  18.949  10.689  0.2652 -0.1589 -0.0919
  201POPG  SD10 3486  11.390  20.093  10.546 -0.0518  0.0175 -0.3237
  201POPG  SD11 3487  11.875  18.799  10.472  0.0319 -0.1522  0.1568
  201POPG  SM12 3488  11.296  19.868  10.286  0.1941 -0.1999 -0.4297
  201POPG  SM13 3489  11.888  18.703  10.158 -0.2382 -0.6220 -0.2119
  201POPG  SM14 3490  11.175  19.625  10.063  0.1078 -0.3336  0.0214
  201POPG  SM15 3491  11.960  18.686  10.107  0.0298  0.0027 -0.0462
  202POPG   GL1 3492   5.812   2.920  11.491  0.1072  0.0652 -0.3382
  202POPG   PH2 3493   6.116   3.032  11.607  0.0187 -0.0904 -0.0874
  202POPG   GL3 3494   6.376   3.034  11.412  0.5775 -0.1644 -0.2193
  202POPG   E14 3495   6.455   2.758  11.248  0.1919 -0.2121  0.2216
  202POPG   E25 3496   6.554   3.298  11.355 -0.3183 -0.1030  0.0021
  202POPG   S16 3497   6.484   2.879  10.897 -0.1316 -0.3307  0.1101
  202POPG   S17 3498   6.600   3.435  11.002  0.1201 -0.0664 -0.3401
  202POPG   SD8 3499   6.352   3.148  10.736 -0.1091  0.1274 -0.0177
  202POPG   SD9 3500   6.699   3.426  10.725 -0.1537 -0.2361 -0.3769
  202POPG  SD10 3501   6.166   3.250  10.478 -0.0416  0.0069  0.0223
  202POPG  SD11 3502   6.818   3.334  10.412  0.1788  0.1194  0.0500
  202POPG  SM12 3503   6.132   3.117  10.185  0.1129 -0.1614  0.0256
  202POPG  SM13 3504   6.950   3.578  10.256 -0.2525 -0.1183 -0.0883
  202POPG  SM14 3505   6.045   2.838   9.997  0.2640  0.0305  0.2066
  202POPG  SM15 3506   6.973   3.648  10.180 -0.7338 -0.0141 -0.0648
  203POPG   GL1 3507  15.996  17.915  11.705 -0.2598 -0.0597 -0.0210
  203POPG   PH2 3508  16.319  17.804  11.690  0.1932  0.2113  0.0080
  203POPG   GL3 3509  16.434  17.916  11.395  0.0328  0.0038  0.1274
  203POPG   E14 3510  16.695  17.808  11.246  0.0807  0.1207  0.2102
  203POPG   E25 3511  16.321  17.741  11.074 -0.2327 -0.1520 -0.3494
  203POPG   S16 3512  16.864  17.698  10.930 -0.2207  0.0467 -0.0420
  203POPG   S17 3513  16.349  17.915  10.753  0.1854 -0.0566  0.0175
  203POPG   SD8 3514  17.194  17.773  10.836  0.1408  0.0008 -0.3233
  203POPG   SD9 3515  16.402  17.840  10.452 -0.0488 -0.2832 -0.3483
  203POPG  SD10 3516  17.355  17.954  10.590  0.2655  0.0450 -0.0551
  203POPG  SD11 3517  16.395  17.676  10.203 -0.1375  0.2979  0.0952
  203POPG  SM12 3518  17.318  18.132  10.288 -0.0082 -0.0862 -0.1894
  203POPG  SM13 3519  16.173  17.653   9.952 -0.1802 -0.1425  0.4337
  203POPG  SM14 3520  17.335  18.305   9.985  0.3057  0.5903  0.0368
  203POPG  SM15 3521  16.127  17.725   9.941 -0.3279 -0.0624  0.2058
  204POPG   GL1 3522   4.515   5.705  11.448  0.1411  0.0237 -0.3023
  204POPG   PH2 3523   4.787   5.569  11.342  0.0278  0.1514  0.1625
  204POPG   GL3 3524   5.030   5.824  11.288  0.0225  0.0057  0.2541
  204POPG   E14 3525   4.929   6.127  11.402 -0.1720 -0.2022  0.1860
  204POPG   E25 3526   5.100   5.842  10.949  0.1446  0.0381  0.1497
  204POPG   S16 3527   4.893   6.502  11.229  0.0023 -0.2419 -0.0656
  204POPG   S17 3528   5.323   5.839  10.590  0.3105  0.0858 -0.1457
  204POPG   SD8 3529   4.979   6.686  10.974  0.0019  0.1198  0.1547
  204POPG   SD9 3530   5.340   5.716  10.256 -0.2670  0.1068  0.0288
  204POPG  SD10 3531   4.957   6.718  10.657 -0.2480  0.0744  0.1249
  204POPG  SD11 3532   5.123   5.854  10.104  0.3345  0.0137  0.0475
  204POPG  SM12 3533   5.031   6.644  10.305 -0.4280  0.0553 -0.1566
  204POPG  SM13 3534   5.029   6.145   9.943  0.3933 -0.2007 -0.0504
  204POPG  SM14 3535   4.890   6.648   9.989  0.0824 -0.1675  0.0488
  204POPG  SM15 3536   4.960   6.194   9.875  0.0893 -0.0393  0.3304
  205POPG   GL1 3537   9.614   1.977   7.955  0.0964 -0.2298 -0.2074
  205POPG   PH2 3538   9.794   1.919   8.201 -0.1372 -0.0076 -0.2306
  205POPG   GL3 3539  10.128   1.833   8.183  0.1779  0.3065 -0.1564
  205POPG   E14 3540  10.276   1.536   8.181  0.3059 -0.3622 -0.2832
  205POPG   E25 3541  10.169   1.990   8.500 -0.1522 -0.0683 -0.0956
  205POPG   S16 3542  10.403   1.391   8.549  0.0656  0.1598 -0.0093
  205POPG   S17 3543   9.955   2.194   8.749 -0.2032 -0.0242  0.2533
  205POPG   SD8 3544  10.451   1.204   8.858 -0.0214  0.1410 -0.0465
  205POPG   SD9 3545  10.052   2.366   9.029  0.4091 -0.2131 -0.3006
  205POPG  SD10 3546  10.412   1.012   9.100 -0.2810  0.2932  0.0797
  205POPG  SD11 3547  10.175   2.527   9.263 -0.1150  0.3635  0.1812
  205POPG  SM12 3548  10.282   0.981   9.445  0.2498  0.1844  0.0937
  205POPG  SM13 3549  10.337   2.440   9.543 -0.2240  0.1146  0.0923
  205POPG  SM14 3550  10.013   0.776   9.558 -0.2650 -0.1648  0.0933
  205POPG  SM15 3551  10.390   2.450   9.614  0.1328  0.0893  0.0652
  206POPG   GL1 3552   2.278  10.758   8.135 -0.6943  0.1737  0.1427
  206POPG   PH2 3553   2.316  10.735   8.464  0.1728 -0.1192  0.1175
  206POPG   GL3 3554   2.498  10.996   8.609  0.1404 -0.2194 -0.2054
  206POPG   E14 3555   2.324  11.239   8.723 -0.1762  0.0265 -0.0187
  206POPG   E25 3556   2.794  11.082   8.795 -0.0713  0.3196  0.0721
  206POPG   S16 3557   2.185  11.310   9.058  0.3227 -0.3460 -0.1392
  206POPG   S17 3558   2.725  11.236   9.160 -0.1812  0.1987 -0.0980
  206POPG   SD8 3559   2.146  11.568   9.243  0.0206 -0.1141 -0.5884
  206POPG   SD9 3560   2.640  11.516   9.318 -0.0671  0.2284 -0.2964
  206POPG  SD10 3561   2.278  11.804   9.436 -0.4929 -0.1266  0.3756
  206POPG  SD11 3562   2.790  11.802   9.433  0.1282  0.3891 -0.2525
  206POPG  SM12 3563   2.493  11.766   9.709  0.1667 -0.2440 -0.2050
  206POPG  SM13 3564   2.949  12.024   9.609  0.0854 -0.3848  0.2775
  206POPG  SM14 3565   2.626  11.697  10.019  0.0763 -0.0179  0.2060
  206POPG  SM15 3566   2.996  12.086   9.650 -0.0462  0.0366  0.2874
  207POPG   GL1 3567  19.955  19.925   8.417  0.3517 -0.1869  0.3603
  207POPG   PH2 3568  19.883  20.159   8.163 -0.2176 -0.1177 -0.2432
  207POPG   GL3 3569  19.639  20.307   8.353  0.3334 -0.5713  0.0368
  207POPG   E14 3570  19.478  20.058   8.498  0.0978 -0.0376  0.1205
  207POPG   E25 3571  19.679  20.588   8.596 -0.0887  0.2520  0.0278
  207POPG   S16 3572  19.398  19.822   8.804  0.4299  0.2758 -0.0408
  207POPG   S17 3573  19.870  20.738   8.963 -0.7248  0.4320  0.3626
  207POPG   SD8 3574  19.331  19.581   9.047  0.1051 -0.2583  0.3384
  207POPG   SD9 3575  20.071  20.896   9.192  0.0216  0.2470  0.1871
  207POPG  SD10 3576  19.138  19.451   9.302 -0.3057 -0.0427  0.3721
  207POPG  SD11 3577  20.176  21.130   9.369 -0.0841 -0.3723 -0.1158
  207POPG  SM12 3578  18.885  19.342   9.493  0.1194 -0.4265  0.2678
  207POPG  SM13 3579  20.245  21.159   9.696 -0.1047 -0.1274  0.3578
  207POPG  SM14 3580  18.701  19.334   9.800  0.0254 -0.2108 -0.1144
  207POPG  SM15 3581  20.211  21.146   9.768  0.3222  0.1057  0.3220
  208POPG   GL1 3582   3.687   1.216   8.320  0.0816  0.0713 -0.1513
  208POPG   PH2 3583   3.950   1.078   8.201 -0.1965 -0.3716 -0.1263
  208POPG   GL3 3584   3.872   0.740   8.256 -0.1667  0.1823 -0.0568
  208POPG   E14 3585   4.071   0.490   8.370  0.2499 -0.1587 -0.1930
  208POPG   E25 3586   3.526   0.813   8.357 -0.1392  0.1135 -0.2146
  208POPG   S16 3587   4.175   0.478   8.786  0.2060 -0.4333 -0.0065
  208POPG   S17 3588   3.412   0.598   8.665  0.1865 -0.0225 -0.0818
  208POPG   SD8 3589   4.279   0.269   9.013 -0.0431 -0.1953 -0.0843
  208POPG   SD9 3590   3.265   0.411   8.933  0.1423  0.2110 -0.0095
  208POPG  SD10 3591   4.468   0.147   9.248 -0.1453  0.1219  0.0391
  208POPG  SD11 3592   3.019   0.293   9.168  0.1907  0.0395 -0.1923
  208POPG  SM12 3593   4.748   0.347   9.272  0.1728 -0.2590  0.3815
  208POPG  SM13 3594   2.951   0.167   9.485 -0.0172 -0.0526 -0.1108
  208POPG  SM14 3595   5.017   0.459   9.443 -0.0893 -0.1093 -0.1177
  208POPG  SM15 3596   2.910   0.124   9.547  0.4124 -0.2407 -0.1093
  209POPG   GL1 3597   4.947   3.410   7.858 -0.0435 -0.0187  0.3473
  209POPG   PH2 3598   4.603   3.425   7.874  0.0912  0.1293 -0.1261
  209POPG   GL3 3599   4.467   3.230   8.146 -0.6386  0.1350  0.1431
  209POPG   E14 3600   4.518   2.905   8.137  0.4272  0.1507  0.2846
  209POPG   E25 3601   4.412   3.406   8.415  0.0095 -0.0778 -0.0294
  209POPG   S16 3602   4.510   2.697   8.502  0.3998 -0.1228  0.2829
  209POPG   S17 3603   4.588   3.506   8.787  0.1987 -0.2460 -0.1488
  209POPG   SD8 3604   4.717   2.792   8.767  0.1785 -0.2289  0.0406
  209POPG   SD9 3605   4.745   3.766   8.964  0.3063 -0.3658  0.0095
  209POPG  SD10 3606   4.904   2.755   9.046  0.0206 -0.0790  0.0326
  209POPG  SD11 3607   4.895   3.872   9.263  0.1183 -0.2129  0.0887
  209POPG  SM12 3608   4.887   2.592   9.342  0.3941  0.1423  0.1940
  209POPG  SM13 3609   4.981   3.912   9.587 -0.3765  0.3475  0.2453
  209POPG  SM14 3610   4.860   2.501   9.641  0.1389  0.1984  0.2329
  209POPG  SM15 3611   4.926   3.878   9.628  0.1923  0.1537  0.3517
  210POPG   GL1 3612   9.913  16.495   7.942 -0.5338  0.1589  0.0276
  210POPG   PH2 3613  10.194  16.618   8.061 -0.1272  0.0107 -0.1432
  210POPG   GL3 3614  10.386  16.573   8.334  0.1637  0.0269 -0.0095
  210POPG   E14 3615  10.649  16.367   8.341  0.4470  0.2470 -0.1312
  210POPG   E25 3616  10.355  16.807   8.650  0.0978 -0.0811  0.0387
  210POPG   S16 3617  10.790  16.250   8.680 -0.3480  0.3782  0.1390
  210POPG   S17 3618  10.483  16.689   9.011 -0.0343  0.2262 -0.0059
  210POPG   SD8 3619  11.019  16.135   8.891 -0.0706 -0.0711 -0.0341
  210POPG   SD9 3620  10.662  16.512   9.209  0.4657  0.1038 -0.1755
  210POPG  SD10 3621  11.154  15.993   9.142  0.0021 -0.0500 -0.2321
  210POPG  SD11 3622  10.991  16.449   9.288 -0.1194 -0.0835 -0.1060
  210POPG  SM12 3623  11.066  15.909   9.479 -0.0087 -0.4150  0.1728
  210POPG  SM13 3624  11.215  16.408   9.489  0.1631 -0.0658  0.0338
  210POPG  SM14 3625  10.778  16.033   9.682 -0.1904  0.2007 -0.0795
  210POPG  SM15 3626  11.283  16.396   9.559  0.1376  0.0345  0.1276
  211POPG   GL1 3627   2.396  13.772   8.291 -0.0217 -0.0463  0.0391
  211POPG   PH2 3628   2.527  13.604   8.526  0.2102 -0.2358 -0.1102
  211POPG   GL3 3629   2.364  13.364   8.657  0.1137 -0.2035 -0.2390
  211POPG   E14 3630   2.055  13.252   8.668 -0.1667  0.1268  0.1337
  211POPG   E25 3631   2.430  13.122   8.940  0.0683 -0.1326  0.0900
  211POPG   S16 3632   1.924  13.130   9.052 -0.3441  0.0875 -0.0620
  211POPG   S17 3633   2.196  12.869   9.134 -0.0381 -0.1825  0.3637
  211POPG   SD8 3634   1.671  13.116   9.292 -0.3653  0.3692 -0.4532
  211POPG   SD9 3635   2.208  12.638   9.378  0.2949  0.2634  0.1234
  211POPG  SD10 3636   1.371  13.059   9.428  0.3143  0.1386  0.1476
  211POPG  SD11 3637   2.084  12.529   9.629 -0.0580  0.1388  0.1724
  211POPG  SM12 3638   1.169  12.868   9.605 -0.0885  0.2117 -0.0338
  211POPG  SM13 3639   2.029  12.254   9.794  0.2995  0.0739 -0.2367
  211POPG  SM14 3640   1.136  12.649   9.860  0.1150 -0.1204  0.1148
  211POPG  SM15 3641   2.069  12.160   9.853  0.3338  0.0948  0.1547
  212POPG   GL1 3642  20.969  18.736   7.695  0.3084 -0.0921 -0.1250
  212POPG   PH2 3643  20.924  19.014   7.848  0.1398  0.1438  0.2676
  212POPG   GL3 3644  20.721  18.920   8.086 -0.0849  0.1715  0.1663
  212POPG   E14 3645  20.497  19.152   8.204  0.1547  0.0710  0.1722
  212POPG   E25 3646  20.778  18.735   8.375 -0.0252  0.1007  0.2829
  212POPG   S16 3647  20.189  19.182   8.472 -0.4192 -0.0587  0.2464
  212POPG   S17 3648  20.739  18.773   8.787  0.1083  0.1169 -0.2466
  212POPG   SD8 3649  19.974  19.351   8.652  0.0040 -0.1205 -0.0475
  212POPG   SD9 3650  20.594  18.825   9.080  0.0921  0.0134 -0.0351
  212POPG  SD10 3651  19.903  19.526   8.951  0.1015 -0.4019  0.4698
  212POPG  SD11 3652  20.500  18.694   9.393 -0.1862 -0.0563  0.1719
  212POPG  SM12 3653  20.021  19.632   9.257 -0.0647  0.3199  0.5632
  212POPG  SM13 3654  20.291  18.606   9.580 -0.5608 -0.4471 -0.1907
  212POPG  SM14 3655  20.123  19.621   9.579 -0.3067  0.0065 -0.0193
  212POPG  SM15 3656  20.273  18.565   9.682 -0.0130 -0.0105 -0.1680
  213POPG   GL1 3657  17.633  10.118   8.227 -0.0113  0.0030  0.1444
  213POPG   PH2 3658  17.461   9.880   8.221  0.0040  0.0545  0.0692
  213POPG   GL3 3659  17.275   9.722   8.465 -0.1095  0.1732 -0.0383
  213POPG   E14 3660  17.013   9.783   8.661  0.0811  0.0807 -0.0820
  213POPG   E25 3661  17.348   9.551   8.786 -0.0015  0.0938 -0.0847
  213POPG   S16 3662  16.994   9.992   8.985 -0.0172 -0.3400 -0.3531
  213POPG   S17 3663  17.420   9.692   9.159  0.1850  0.0391 -0.0547
  213POPG   SD8 3664  17.028  10.322   9.020 -0.2235 -0.0596  0.2851
  213POPG   SD9 3665  17.343   9.834   9.441 -0.2439 -0.1386 -0.0015
  213POPG  SD10 3666  16.974  10.612   9.190  0.3738  0.2995  0.0629
  213POPG  SD11 3667  17.104  10.037   9.563  0.0568  0.0060 -0.1637
  213POPG  SM12 3668  16.907  10.725   9.479 -0.4435  0.2706  0.0010
  213POPG  SM13 3669  16.886  10.252   9.715 -0.0332  0.0446  0.0715
  213POPG  SM14 3670  16.918  10.839   9.787  0.1930 -0.2429  0.3977
  213POPG  SM15 3671  16.879  10.316   9.770  0.0954 -0.3155  0.3420
  214POPG   GL1 3672  14.406   5.984   8.007 -0.5065  0.5398  0.0025
  214POPG   PH2 3673  14.247   5.798   8.224  0.1403  0.1892 -0.0410
  214POPG   GL3 3674  14.435   5.531   8.304 -0.2948 -0.0874 -0.0696
  214POPG   E14 3675  14.354   5.205   8.282  0.0488  0.0000 -0.1955
  214POPG   E25 3676  14.595   5.512   8.655  0.3277  0.3868 -0.1923
  214POPG   S16 3677  14.205   4.929   8.584  0.1512 -0.0782 -0.0273
  214POPG   S17 3678  14.840   5.779   8.836  0.2012 -0.1999  0.2470
  214POPG   SD8 3679  14.319   4.758   8.881  0.0549 -0.2693 -0.3654
  214POPG   SD9 3680  15.044   5.901   9.022 -0.0839  0.2144  0.0837
  214POPG  SD10 3681  14.431   4.671   9.196  0.1542 -0.3445  0.1665
  214POPG  SD11 3682  15.117   5.851   9.346  0.3330 -0.0256 -0.1432
  214POPG  SM12 3683  14.449   4.753   9.511 -0.1769  0.1583  0.1013
  214POPG  SM13 3684  15.118   5.969   9.658 -0.1451  0.4425  0.1482
  214POPG  SM14 3685  14.670   4.870   9.758  0.1656  0.3605 -0.0143
  214POPG  SM15 3686  15.145   6.022   9.718  0.2081  0.1076 -0.2453
  215POPG   GL1 3687  17.055   0.534   8.263 -0.1278 -0.3223  0.2460
  215POPG   PH2 3688  16.741   0.536   8.194  0.0181 -0.2615  0.1238
  215POPG   GL3 3689  16.587   0.393   8.463  0.0978  0.0082 -0.1884
  215POPG   E14 3690  16.333   0.181   8.431 -0.2424 -0.0038  0.1328
  215POPG   E25 3691  16.552   0.449   8.830  0.1837 -0.0963 -0.1307
  215POPG   S16 3692  16.230   0.122   8.805 -0.2434 -0.0710  0.2344
  215POPG   S17 3693  16.625   0.734   9.103 -0.0822  0.0471  0.2729
  215POPG   SD8 3694  16.292  -0.076   9.033 -0.2316  0.2327  0.3841
  215POPG   SD9 3695  16.821   0.834   9.342  0.0431 -0.0692 -0.0717
  215POPG  SD10 3696  16.417  -0.077   9.348 -0.2590 -0.0597  0.3233
  215POPG  SD11 3697  16.957   0.949   9.618 -0.0395 -0.3744  0.2998
  215POPG  SM12 3698  16.450   0.053   9.677 -0.0256  0.2493  0.0029
  215POPG  SM13 3699  17.098   0.972   9.895  0.1766 -0.0883  0.0566
  215POPG  SM14 3700  16.360   0.291   9.915 -0.0097 -0.3099 -0.1665
  215POPG  SM15 3701  17.154   0.910   9.995  0.1802  0.1192  0.1394
  216POPG   GL1 3702  11.464  16.990   8.018  0.0030 -0.2161 -0.1801
  216POPG   PH2 3703  11.428  17.321   8.053 -0.1678 -0.0364 -0.0780
  216POPG   GL3 3704  11.404  17.505   8.358 -0.2635 -0.1854  0.3695
  216POPG   E14 3705  11.596  17.764   8.374  0.1645 -0.0536  0.0196
  216POPG   E25 3706  11.170  17.497   8.655 -0.0371 -0.1932 -0.2398
  216POPG   S16 3707  11.537  18.147   8.528 -0.0306 -0.2838 -0.2291
  216POPG   S17 3708  11.002  17.582   8.970  0.4193  0.1778 -0.1732
  216POPG   SD8 3709  11.409  18.379   8.733 -0.1256 -0.1879  0.0395
  216POPG   SD9 3710  10.946  17.618   9.328 -0.2973 -0.3504 -0.0374
  216POPG  SD10 3711  11.340  18.417   9.050  0.1094  0.1030  0.1669
  216POPG  SD11 3712  10.782  17.647   9.622  0.1515 -0.0496 -0.2796
  216POPG  SM12 3713  11.372  18.434   9.364 -0.0259 -0.1812  0.2855
  216POPG  SM13 3714  10.593  17.453   9.864 -0.2604  0.1541 -0.2916
  216POPG  SM14 3715  11.322  18.382   9.719  0.1541  0.1186 -0.1907
  216POPG  SM15 3716  10.561  17.398   9.942 -0.0976 -0.5272  0.1987
  217POPG   GL1 3717  20.537  16.573   7.975 -0.0727  0.1865  0.0256
  217POPG   PH2 3718  20.326  16.792   7.869 -0.0797 -0.0479  0.0616
  217POPG   GL3 3719  20.438  17.018   8.120 -0.1469 -0.2407 -0.2060
  217POPG   E14 3720  20.282  17.291   8.240 -0.0610 -0.2115  0.2617
  217POPG   E25 3721  20.525  16.858   8.439  0.1844  0.0065 -0.0290
  217POPG   S16 3722  20.260  17.429   8.627  0.2518  0.3275  0.4978
  217POPG   S17 3723  20.700  16.686   8.712  0.1450  0.3906 -0.3761
  217POPG   SD8 3724  20.014  17.442   8.877 -0.0170  0.4265 -0.4053
  217POPG   SD9 3725  20.559  16.454   8.858  0.0795  0.0523 -0.3403
  217POPG  SD10 3726  19.978  17.413   9.215  0.0340  0.0282  0.0574
  217POPG  SD11 3727  20.430  16.260   9.052  0.1026 -0.2548 -0.3513
  217POPG  SM12 3728  19.964  17.248   9.477 -0.2794  0.1030 -0.0095
  217POPG  SM13 3729  20.272  16.163   9.300 -0.0416  0.2199  0.1158
  217POPG  SM14 3730  20.071  17.113   9.766  0.1492  0.1566 -0.3361
  217POPG  SM15 3731  20.211  16.203   9.325 -0.1467  0.3376 -0.0576
  218POPG   GL1 3732  15.131  16.691   8.059 -0.2895 -0.2792  0.0423
  218POPG   PH2 3733  15.033  17.002   8.076 -0.1953  0.1028 -0.1707
  218POPG   GL3 3734  14.877  17.101   8.342 -0.2888  0.3942  0.0860
  218POPG   E14 3735  14.592  17.018   8.188 -0.0505  0.0355  0.0134
  218POPG   E25 3736  14.957  17.430   8.501 -0.0160  0.0416  0.0608
  218POPG   S16 3737  14.378  16.956   8.571 -0.2246 -0.3881 -0.1570
  218POPG   S17 3738  14.984  17.570   8.888 -0.0536 -0.1915 -0.1060
  218POPG   SD8 3739  14.278  17.163   8.819  0.4842  0.3078 -0.1133
  218POPG   SD9 3740  15.136  17.655   9.223 -0.1110 -0.3992 -0.3160
  218POPG  SD10 3741  14.259  17.173   9.154  0.0463 -0.0305 -0.0580
  218POPG  SD11 3742  15.104  17.609   9.530  0.1390  0.2487 -0.0120
  218POPG  SM12 3743  14.361  16.994   9.443 -0.0259 -0.1244  0.0578
  218POPG  SM13 3744  15.031  17.509   9.834  0.0616  0.0542  0.1780
  218POPG  SM14 3745  14.285  17.007   9.764  0.0682 -0.3382  0.1364
  218POPG  SM15 3746  14.957  17.512   9.901 -0.2228  0.2026  0.0263
  219POPG   GL1 3747  11.093  19.957   8.688 -0.0331  0.2279  0.3992
  219POPG   PH2 3748  11.015  19.671   8.765  0.0452  0.0494  0.2369
  219POPG   GL3 3749  11.164  19.614   8.428  0.1042  0.0683 -0.1072
  219POPG   E14 3750  10.948  19.469   8.234 -0.0423  0.0956 -0.1423
  219POPG   E25 3751  11.346  19.939   8.444 -0.1063 -0.0122  0.1957
  219POPG   S16 3752  10.598  19.306   8.328  0.0296 -0.0975 -0.3752
  219POPG   S17 3753  11.467  19.968   8.834 -0.3242  0.0443  0.0320
  219POPG   SD8 3754  10.358  19.316   8.542 -0.1006  0.0954 -0.2932
  219POPG   SD9 3755  11.385  19.923   9.131 -0.1189  0.4038 -0.2066
  219POPG  SD10 3756  10.298  19.214   8.828 -0.2203  0.1451  0.1650
  219POPG  SD11 3757  11.453  19.838   9.415 -0.4844  0.0471  0.0853
  219POPG  SM12 3758  10.432  19.050   9.059  0.1647  0.1333  0.4370
  219POPG  SM13 3759  11.411  19.938   9.732  0.2789 -0.1743 -0.1812
  219POPG  SM14 3760  10.348  18.871   9.315 -0.3947 -0.3389  0.0677
  219POPG  SM15 3761  11.380  19.950   9.821 -0.0189 -0.3206  0.0399
  220POPG   GL1 3762   6.147   1.484   7.780  0.0145  0.3696  0.1361
  220POPG   PH2 3763   6.211   1.827   7.876 -0.1961  0.2848 -0.0257
  220POPG   GL3 3764   6.136   2.012   8.159 -0.1572  0.1938 -0.0763
  220POPG   E14 3765   5.912   1.886   8.368  0.0381  0.0883 -0.0916
  220POPG   E25 3766   6.242   2.339   8.305  0.0019 -0.2340  0.1223
  220POPG   S16 3767   5.806   1.954   8.713 -0.3170 -0.1638 -0.1425
  220POPG   S17 3768   6.386   2.509   8.597 -0.2258 -0.1484  0.1411
  220POPG   SD8 3769   5.614   2.173   8.909  0.2628 -0.3677 -0.2340
  220POPG   SD9 3770   6.594   2.426   8.857 -0.2585 -0.2203 -0.4993
  220POPG  SD10 3771   5.303   2.239   8.924 -0.1064 -0.0401 -0.3801
  220POPG  SD11 3772   6.685   2.139   9.027  0.2753 -0.1081 -0.2136
  220POPG  SM12 3773   5.056   2.153   9.174  0.1362  0.1329 -0.2155
  220POPG  SM13 3774   6.813   2.011   9.315  0.1619 -0.1274 -0.0484
  220POPG  SM14 3775   4.918   1.947   9.419  0.0866 -0.5939  0.0830
  220POPG  SM15 3776   6.893   1.985   9.387 -0.0927  0.0767 -0.0710
  221POPG   GL1 3777  18.478   6.337   7.868  0.3450  0.2075 -0.1884
  221POPG   PH2 3778  18.265   6.090   7.934  0.0740 -0.0526  0.1965
  221POPG   GL3 3779  18.260   6.002   8.278 -0.4396 -0.0591  0.3891
  221POPG   E14 3780  18.581   6.084   8.378  0.2577  0.0393 -0.0580
  221POPG   E25 3781  18.087   6.148   8.522  0.2008 -0.2850 -0.1900
  221POPG   S16 3782  18.766   5.963   8.717  0.1463  0.2556 -0.1352
  221POPG   S17 3783  18.040   6.352   8.917 -0.4623  0.0332  0.4597
  221POPG   SD8 3784  18.995   6.040   8.924  0.3155 -0.0687 -0.0866
  221POPG   SD9 3785  17.991   6.566   9.185  0.3883  0.0874 -0.0107
  221POPG  SD10 3786  19.121   6.079   9.210  0.2382 -0.3868  0.1568
  221POPG  SD11 3787  18.140   6.797   9.354 -0.0114 -0.3326  0.1511
  221POPG  SM12 3788  19.215   5.985   9.487  0.3180 -0.1514 -0.1776
  221POPG  SM13 3789  18.099   6.760   9.668  0.1875  0.0511  0.2871
  221POPG  SM14 3790  19.172   6.030   9.805  0.0320 -0.0614  0.3000
  221POPG  SM15 3791  18.057   6.692   9.709  0.1068 -0.1278  0.5672
  222POPG   GL1 3792   9.393  17.373   8.033  0.0612  0.0486  0.1883
  222POPG   PH2 3793   9.147  17.238   8.201  0.0815 -0.1509  0.0097
  222POPG   GL3 3794   8.796  17.246   8.135 -0.2429 -0.0834 -0.1474
  222POPG   E14 3795   8.619  16.958   8.131  0.0803 -0.3414  0.0841
  222POPG   E25 3796   8.634  17.466   8.387  0.1283 -0.0870 -0.3822
  222POPG   S16 3797   8.449  16.770   8.427  0.1937 -0.0088 -0.3838
  222POPG   S17 3798   8.613  17.469   8.814  0.2164  0.0086  0.0252
  222POPG   SD8 3799   8.172  16.671   8.584  0.0675  0.1022  0.1383
  222POPG   SD9 3800   8.466  17.241   8.973 -0.0279  0.2369 -0.0313
  222POPG  SD10 3801   7.971  16.580   8.822  0.1849  0.1394 -0.2682
  222POPG  SD11 3802   8.333  17.186   9.284  0.1417  0.0063  0.3799
  222POPG  SM12 3803   7.798  16.680   9.102  0.0904  0.1026  0.2407
  222POPG  SM13 3804   8.391  17.154   9.575 -0.1955  0.5630  0.0669
  222POPG  SM14 3805   7.764  16.645   9.435  0.1505  0.4725 -0.2394
  222POPG  SM15 3806   8.369  17.182   9.662  0.1601 -0.0483 -0.0223
  223POPG   GL1 3807  17.726   5.072   8.269  0.2903 -0.3242 -0.1585
  223POPG   PH2 3808  17.818   5.357   8.408 -0.2188  0.2041 -0.1013
  223POPG   GL3 3809  17.911   5.566   8.139 -0.2752 -0.3723  0.0753
  223POPG   E14 3810  18.218   5.424   8.181 -0.2094  0.0061 -0.0734
  223POPG   E25 3811  17.753   5.845   8.317  0.0584  0.0484  0.1108
  223POPG   S16 3812  18.386   5.578   8.504 -0.0315  0.2201 -0.0525
  223POPG   S17 3813  17.758   5.808   8.748  0.1383 -0.0511  0.0647
  223POPG   SD8 3814  18.310   5.773   8.756 -0.3342  0.3231  0.0570
  223POPG   SD9 3815  17.774   5.857   9.072 -0.4061  0.2281 -0.1841
  223POPG  SD10 3816  18.403   5.811   9.047  0.0452 -0.0629 -0.0803
  223POPG  SD11 3817  17.948   5.997   9.285  0.1116  0.0431  0.2407
  223POPG  SM12 3818  18.615   5.769   9.333 -0.0648 -0.0286  0.0158
  223POPG  SM13 3819  18.206   6.096   9.437 -0.0231  0.1522  0.1085
  223POPG  SM14 3820  18.675   5.985   9.567 -0.2413 -0.1183  0.2523
  223POPG  SM15 3821  18.247   6.107   9.526  0.0450 -0.0759  0.4240
  224POPG   GL1 3822   2.976  10.643   8.048  0.3029  0.0877 -0.0259
  224POPG   PH2 3823   2.680  10.583   8.003  0.0916 -0.1262 -0.0965
  224POPG   GL3 3824   2.607  10.348   8.248 -0.0404  0.4052 -0.3147
  224POPG   E14 3825   2.804  10.207   8.477  0.0340  0.0387  0.0875
  224POPG   E25 3826   2.343  10.262   8.450  0.1423  0.0296 -0.1789
  224POPG   S16 3827   2.842  10.210   8.888 -0.2129 -0.0485  0.0435
  224POPG   S17 3828   2.161  10.433   8.751 -0.2403 -0.1373  0.1944
  224POPG   SD8 3829   3.081  10.294   9.100 -0.1446  0.1388  0.0992
  224POPG   SD9 3830   2.056  10.621   8.998  0.3330 -0.1078 -0.0132
  224POPG  SD10 3831   3.154  10.262   9.421  0.2609  0.3365 -0.1242
  224POPG  SD11 3832   1.766  10.612   9.174  0.3487  0.0000  0.3082
  224POPG  SM12 3833   3.155  10.368   9.725  0.1751 -0.0140  0.0198
  224POPG  SM13 3834   1.566  10.475   9.405  0.2827  0.2667 -0.1675
  224POPG  SM14 3835   3.146  10.442  10.040 -0.0839 -0.2896 -0.3258
  224POPG  SM15 3836   1.534  10.452   9.493  0.0265  0.1060  0.1680
  225POPG   GL1 3837  19.550   7.123   8.056 -0.3609  0.4425 -0.3120
  225POPG   PH2 3838  19.686   6.844   7.952 -0.2918  0.2647  0.0443
  225POPG   GL3 3839  19.859   6.759   8.200 -0.1089 -0.0488  0.3565
  225POPG   E14 3840  20.032   6.469   8.146  0.4993  0.1259 -0.2039
  225POPG   E25 3841  20.190   6.831   8.300  0.0332  0.1984  0.0549
  225POPG   S16 3842  20.373   6.415   8.437 -0.1850  0.2098 -0.0317
  225POPG   S17 3843  20.262   7.026   8.653 -0.2321 -0.2137 -0.1720
  225POPG   SD8 3844  20.449   6.200   8.676 -0.0462  0.0332 -0.6327
  225POPG   SD9 3845  20.165   7.303   8.846  0.2071  0.0461 -0.1783
  225POPG  SD10 3846  20.684   6.108   8.877  0.0546 -0.2441 -0.3197
  225POPG  SD11 3847  20.327   7.531   9.040 -0.0195 -0.3607 -0.3187
  225POPG  SM12 3848  20.925   6.269   9.092  0.1865 -0.0713  0.0786
  225POPG  SM13 3849  20.446   7.639   9.339  0.0484 -0.0615 -0.1310
  225POPG  SM14 3850  21.036   6.479   9.311 -0.0029  0.3048 -0.4438
  225POPG  SM15 3851  20.421   7.677   9.416  0.3645  0.1350  0.3796
  226POPG   GL1 3852   2.028   1.082   7.534  0.3075 -0.0536  0.0478
  226POPG   PH2 3853   2.112   1.320   7.723  0.2060 -0.1629  0.2092
  226POPG   GL3 3854   1.990   1.280   8.033  0.1255 -0.0875 -0.0456
  226POPG   E14 3855   2.096   1.366   8.323  0.1331  0.1505 -0.1175
  226POPG   E25 3856   2.022   0.951   8.091 -0.0492  0.0677  0.0252
  226POPG   S16 3857   1.863   1.288   8.598 -0.0261 -0.2943  0.1276
  226POPG   S17 3858   2.193   0.609   8.252  0.3136  0.0004 -0.3923
  226POPG   SD8 3859   1.597   1.370   8.825  0.3239 -0.1514 -0.1753
  226POPG   SD9 3860   2.124   0.653   8.576 -0.0721  0.1055 -0.0027
  226POPG  SD10 3861   1.544   1.303   9.150  0.0986  0.0999 -0.1358
  226POPG  SD11 3862   2.147   0.874   8.872 -0.0603  0.0313  0.6123
  226POPG  SM12 3863   1.650   1.343   9.498 -0.0172 -0.1352  0.3000
  226POPG  SM13 3864   2.077   1.057   9.124  0.0164 -0.5110 -0.1991
  226POPG  SM14 3865   1.738   1.445   9.829  0.0309 -0.0662  0.0565
  226POPG  SM15 3866   2.101   1.034   9.247  0.3681  0.0311  0.0687
  227POPG   GL1 3867  17.376   6.404   7.970 -0.2644  0.1034  0.1060
  227POPG   PH2 3868  17.085   6.510   8.056 -0.0059 -0.1652  0.2028
  227POPG   GL3 3869  17.197   6.763   8.276  0.1989  0.1682 -0.1429
  227POPG   E14 3870  17.510   6.858   8.361 -0.0927 -0.1270  0.1518
  227POPG   E25 3871  17.069   6.553   8.561 -0.3973 -0.1770 -0.0340
  227POPG   S16 3872  17.831   6.780   8.625  0.0952 -0.1431 -0.0332
  227POPG   S17 3873  17.045   6.556   9.021 -0.1207  0.0271  0.2855
  227POPG   SD8 3874  18.102   6.955   8.780  0.2407  0.1560  0.0679
  227POPG   SD9 3875  16.813   6.518   9.268  0.2214 -0.1282  0.7162
  227POPG  SD10 3876  18.069   7.194   8.982  0.1448 -0.2771 -0.4534
  227POPG  SD11 3877  16.628   6.509   9.500  0.1408  0.0389  0.1778
  227POPG  SM12 3878  17.945   7.345   9.265 -0.0380  0.1053  0.3927
  227POPG  SM13 3879  16.625   6.692   9.723  0.2789 -0.2121 -0.1802
  227POPG  SM14 3880  17.897   7.262   9.584 -0.3290 -0.1091 -0.3033
  227POPG  SM15 3881  16.653   6.700   9.803  0.0179 -0.1408  0.2724
  228POPG   GL1 3882  11.236   1.514   7.916  0.0337 -0.3460 -0.0787
  228POPG   PH2 3883  11.225   1.296   8.159 -0.0078  0.0237  0.1982
  228POPG   GL3 3884  11.550   1.190   8.232  0.0487 -0.1963 -0.1251
  228POPG   E14 3885  11.519   0.863   8.191  0.1826 -0.4194  0.0666
  228POPG   E25 3886  11.749   1.298   8.558  0.1765  0.0061  0.0237
  228POPG   S16 3887  11.384   0.647   8.447  0.0146  0.4852 -0.2129
  228POPG   S17 3888  11.909   1.099   8.857 -0.1282 -0.1171  0.2733
  228POPG   SD8 3889  11.338   0.435   8.693 -0.3019  0.2460 -0.0620
  228POPG   SD9 3890  12.149   1.001   9.053 -0.0537  0.0170 -0.0338
  228POPG  SD10 3891  11.154   0.501   8.948 -0.2913 -0.0881  0.2951
  228POPG  SD11 3892  12.292   0.993   9.336 -0.0015  0.2487 -0.2031
  228POPG  SM12 3893  11.046   0.702   9.181 -0.0583 -0.2310 -0.0183
  228POPG  SM13 3894  12.437   1.061   9.595  0.3424  0.0811 -0.2575
  228POPG  SM14 3895  10.774   0.638   9.374  0.0305  0.0614 -0.0364
  228POPG  SM15 3896  12.521   1.076   9.668  0.2972 -0.1118  0.2243
  229POPG   GL1 3897   1.484   7.626   8.160  0.2108 -0.0268 -0.0345
  229POPG   PH2 3898   1.326   7.827   8.328  0.0690 -0.2108  0.0444
  229POPG   GL3 3899   1.600   7.980   8.469 -0.5253 -0.0208  0.1080
  229POPG   E14 3900   1.656   8.309   8.491  0.1652 -0.0525 -0.0383
  229POPG   E25 3901   1.796   7.706   8.651  0.0124  0.1571 -0.0811
  229POPG   S16 3902   1.460   8.593   8.644 -0.3630  0.4108 -0.0971
  229POPG   S17 3903   1.661   7.362   8.885  0.2155  0.0982  0.0723
  229POPG   SD8 3904   1.254   8.804   8.812 -0.1122 -0.1301  0.0103
  229POPG   SD9 3905   1.413   7.216   9.013  0.0824  0.0423 -0.1493
  229POPG  SD10 3906   1.159   8.905   9.115  0.0727 -0.2891  0.1810
  229POPG  SD11 3907   1.383   6.893   9.141  0.3042  0.0481 -0.1383
  229POPG  SM12 3908   1.278   8.981   9.440  0.0853 -0.3437 -0.1165
  229POPG  SM13 3909   1.461   6.575   9.200  0.2653  0.3082 -0.1051
  229POPG  SM14 3910   1.537   9.139   9.606  0.1009  0.0788  0.1146
  229POPG  SM15 3911   1.440   6.504   9.236  0.0813 -0.1205 -0.2579
  230POPG   GL1 3912  17.659  11.430   8.162  0.1179  0.0097  0.0891
  230POPG   PH2 3913  17.992  11.482   8.197 -0.0053  0.0700  0.1886
  230POPG   GL3 3914  18.088  11.373   8.514 -0.0790 -0.1013 -0.1223
  230POPG   E14 3915  18.023  11.049   8.568 -0.0959 -0.2409  0.1507
  230POPG   E25 3916  18.000  11.662   8.775  0.0355 -0.0120  0.0061
  230POPG   S16 3917  18.132  10.829   8.891  0.0204 -0.0045 -0.1951
  230POPG   S17 3918  18.116  11.665   9.158  0.0483 -0.0978  0.0608
  230POPG   SD8 3919  18.034  10.539   9.089 -0.0002  0.8286  0.2069
  230POPG   SD9 3920  18.383  11.615   9.322 -0.3452  0.5097  0.1583
  230POPG  SD10 3921  18.059  10.412   9.371  0.1064 -0.3778  0.3065
  230POPG  SD11 3922  18.576  11.661   9.575 -0.0124 -0.1090 -0.0235
  230POPG  SM12 3923  18.222  10.419   9.642 -0.0587  0.0465  0.0877
  230POPG  SM13 3924  18.598  11.722   9.942  0.1120 -0.2569  0.2512
  230POPG  SM14 3925  18.371  10.636   9.853 -0.2016  0.0658 -0.3191
  230POPG  SM15 3926  18.587  11.786  10.008  0.2081 -0.1159 -0.0175
  231POPG   GL1 3927  16.895   4.589   8.025  0.3145 -0.1408 -0.0677
  231POPG   PH2 3928  17.123   4.778   8.001  0.1083 -0.0507  0.0267
  231POPG   GL3 3929  17.393   4.722   8.223 -0.1150  0.0404 -0.0809
  231POPG   E14 3930  17.727   4.705   8.170  0.0189 -0.1621 -0.0595
  231POPG   E25 3931  17.429   4.968   8.466 -0.0505  0.0408  0.0555
  231POPG   S16 3932  18.039   4.760   8.392 -0.0074 -0.1865  0.0120
  231POPG   S17 3933  17.689   5.088   8.743  0.1171 -0.2171  0.1135
  231POPG   SD8 3934  18.263   4.895   8.610 -0.3876 -0.2838  0.3241
  231POPG   SD9 3935  17.803   5.248   9.030 -0.1371  0.2224  0.1987
  231POPG  SD10 3936  18.397   4.888   8.925  0.2424  0.2968 -0.1245
  231POPG  SD11 3937  17.779   5.431   9.330 -0.0551  0.1392 -0.3160
  231POPG  SM12 3938  18.385   4.827   9.261  0.1205  0.3105  0.2857
  231POPG  SM13 3939  17.943   5.590   9.626  0.4299  0.2651 -0.2977
  231POPG  SM14 3940  18.379   4.585   9.482 -0.1225  0.1003  0.2184
  231POPG  SM15 3941  17.948   5.653   9.712 -0.2117 -0.0042  0.1553
  232POPG   GL1 3942   1.694   8.882   7.929 -0.3351  0.2813 -0.1245
  232POPG   PH2 3943   1.495   8.719   8.179 -0.0217  0.1530 -0.1173
  232POPG   GL3 3944   1.343   8.976   8.347  0.2329 -0.2375 -0.4686
  232POPG   E14 3945   1.008   8.987   8.340  0.0149 -0.1786  0.0166
  232POPG   E25 3946   1.515   9.245   8.524 -0.0513 -0.0335 -0.0948
  232POPG   S16 3947   0.804   8.727   8.588 -0.0658 -0.0458  0.0374
  232POPG   S17 3948   1.414   9.498   8.765  0.3532  0.2553 -0.2371
  232POPG   SD8 3949   0.703   8.475   8.784 -0.1255  0.0051  0.3447
  232POPG   SD9 3950   1.366   9.751   8.978  0.0896 -0.1478  0.1425
  232POPG  SD10 3951   0.500   8.292   8.933  0.1198  0.0350 -0.2577
  232POPG  SD11 3952   1.350   9.976   9.207  0.0225  0.3463 -0.2888
  232POPG  SM12 3953   0.549   8.200   9.238 -0.0425 -0.3063 -0.1524
  232POPG  SM13 3954   1.359   9.976   9.529  0.0874  0.1340 -0.0723
  232POPG  SM14 3955   0.732   7.986   9.412 -0.0957  0.6162  0.0574
  232POPG  SM15 3956   1.396   9.909   9.617  0.0221 -0.0530  0.0168
  233POPG   GL1 3957   3.026  15.145   7.955 -0.1209 -0.1945 -0.0426
  233POPG   PH2 3958   2.750  15.215   8.027  0.0954 -0.1619 -0.0124
  233POPG   GL3 3959   2.712  15.282   8.387 -0.0839 -0.0059 -0.0986
  233POPG   E14 3960   2.726  15.619   8.446 -0.0221 -0.2117  0.0610
  233POPG   E25 3961   2.535  15.100   8.622  0.1163 -0.0999  0.1251
  233POPG   S16 3962   2.770  15.758   8.777 -0.0389  0.2695  0.1431
  233POPG   S17 3963   2.451  14.959   8.978 -0.0641  0.1019  0.2272
  233POPG   SD8 3964   2.759  15.834   9.088  0.1484 -0.0517 -0.0696
  233POPG   SD9 3965   2.199  14.815   9.203 -0.4738 -0.2074  0.1987
  233POPG  SD10 3966   2.795  15.734   9.413 -0.0935 -0.0563  0.2975
  233POPG  SD11 3967   2.004  14.689   9.425 -0.4717 -0.4456  0.0307
  233POPG  SM12 3968   2.663  15.551   9.628 -0.1617 -0.3309  0.1209
  233POPG  SM13 3969   1.903  14.599   9.721  0.1150  0.0552 -0.0505
  233POPG  SM14 3970   2.644  15.350   9.907 -0.0576  0.2649  0.2207
  233POPG  SM15 3971   1.825  14.642   9.787 -0.1394  0.0753  0.3120
  234POPG   GL1 3972   2.958  18.498   8.037  0.2262  0.0517  0.3450
  234POPG   PH2 3973   2.842  18.636   8.303  0.0656 -0.0652 -0.0959
  234POPG   GL3 3974   2.529  18.782   8.258 -0.0172  0.2539  0.3393
  234POPG   E14 3975   2.206  18.650   8.232  0.0206 -0.0301  0.1387
  234POPG   E25 3976   2.405  18.982   8.526 -0.1125 -0.0929  0.0597
  234POPG   S16 3977   1.966  18.517   8.488  0.2005 -0.2647 -0.0801
  234POPG   S17 3978   2.477  18.908   8.898 -0.0011 -0.4557 -0.1774
  234POPG   SD8 3979   1.840  18.255   8.659  0.1720  0.2237 -0.1459
  234POPG   SD9 3980   2.475  19.114   9.160 -0.1873 -0.5379  0.1820
  234POPG  SD10 3981   1.772  18.161   8.971 -0.3517  0.1530 -0.2954
  234POPG  SD11 3982   2.246  19.364   9.295 -0.1167  0.1381  0.4688
  234POPG  SM12 3983   1.958  18.231   9.244 -0.1163 -0.0780  0.2069
  234POPG  SM13 3984   2.205  19.499   9.622 -0.0587 -0.2485 -0.0162
  234POPG  SM14 3985   2.078  18.331   9.565  0.4372 -0.3260 -0.3036
  234POPG  SM15 3986   2.183  19.461   9.714 -0.1774 -0.1619 -0.0643
  235POPG   GL1 3987  14.350  17.464   7.830 -0.0118 -0.0246 -0.0213
  235POPG   PH2 3988  14.248  17.759   7.773  0.0979  0.1455  0.1100
  235POPG   GL3 3989  14.272  17.796   8.132  0.0981 -0.1823 -0.0925
  235POPG   E14 3990  14.508  17.587   8.251 -0.1291  0.1167  0.4095
  235POPG   E25 3991  14.197  18.059   8.336  0.1420 -0.3502 -0.3622
  235POPG   S16 3992  14.446  17.572   8.674 -0.0679 -0.1936  0.4395
  235POPG   S17 3993  14.087  18.054   8.753 -0.2447  0.1944  0.2718
  235POPG   SD8 3994  14.448  17.648   8.989  0.0359 -0.3128  0.1469
  235POPG   SD9 3995  13.794  17.869   8.795  0.0800 -0.0242  0.4965
  235POPG  SD10 3996  14.206  17.709   9.197 -0.0936 -0.3281  0.0679
  235POPG  SD11 3997  13.585  17.887   9.042  0.0034  0.0175 -0.1198
  235POPG  SM12 3998  13.998  17.656   9.451  0.0081 -0.5316 -0.1858
  235POPG  SM13 3999  13.496  17.993   9.352  0.0362  0.0637 -0.2956
  235POPG  SM14 4000  13.934  17.781   9.775  0.1902  0.2607 -0.1057
  235POPG  SM15 4001  13.404  17.964   9.408  0.1178 -0.1961  0.0776
  236POPG   GL1 4002   4.357   7.726   7.896 -0.2274 -0.0763 -0.1536
  236POPG   PH2 4003   4.127   7.557   8.050  0.1820  0.2625  0.0053
  236POPG   GL3 4004   4.001   7.571   8.374  0.1007 -0.1467 -0.0710
  236POPG   E14 4005   3.738   7.755   8.401  0.2281  0.3269  0.1463
  236POPG   E25 4006   4.177   7.375   8.626 -0.0690  0.0078  0.2872
  236POPG   S16 4007   3.710   7.927   8.739  0.2811  0.1352  0.3874
  236POPG   S17 4008   4.134   7.295   9.028  0.0675 -0.2761 -0.1814
  236POPG   SD8 4009   3.965   7.840   8.949 -0.1801 -0.2746  0.3036
  236POPG   SD9 4010   4.089   6.960   9.082 -0.1030 -0.1804  0.2663
  236POPG  SD10 4011   4.019   7.630   9.212 -0.0916  0.1771  0.1089
  236POPG  SD11 4012   4.034   6.802   9.367 -0.4292  0.1938 -0.2056
  236POPG  SM12 4013   4.006   7.620   9.570  0.2613 -0.0561  0.2083
  236POPG  SM13 4014   4.014   6.680   9.668 -0.0427  0.0801 -0.0917
  236POPG  SM14 4015   3.767   7.451   9.698 -0.2052 -0.0735  0.1720
  236POPG  SM15 4016   4.081   6.645   9.743  0.2754 -0.2090  0.1554
  237POPG   GL1 4017  11.134  15.207   7.859  0.0363  0.0816  0.1767
  237POPG   PH2 4018  10.975  15.509   7.886  0.2310 -0.0908 -0.1794
  237POPG   GL3 4019  11.015  15.647   8.194 -0.2802  0.4374 -0.1032
  237POPG   E14 4020  10.816  15.685   8.439  0.1115  0.2651  0.1339
  237POPG   E25 4021  11.307  15.887   8.246 -0.0098  0.2537 -0.1509
  237POPG   S16 4022  10.680  15.792   8.830 -0.3289  0.4250  0.0412
  237POPG   S17 4023  11.250  16.159   8.520  0.0100 -0.0904 -0.1957
  237POPG   SD8 4024  10.397  15.848   8.988  0.2164 -0.2552 -0.0237
  237POPG   SD9 4025  11.301  16.467   8.714  0.1038  0.0423  0.0383
  237POPG  SD10 4026  10.313  16.035   9.310  0.1739  0.1513  0.4240
  237POPG  SD11 4027  11.372  16.664   9.002 -0.4150 -0.2674  0.2777
  237POPG  SM12 4028  10.213  16.315   9.476 -0.4132  0.3176  0.0820
  237POPG  SM13 4029  11.357  16.787   9.323  0.0331 -0.1413  0.1759
  237POPG  SM14 4030  10.119  16.428   9.775  0.0035  0.1225  0.2993
  237POPG  SM15 4031  11.379  16.884   9.391  0.0193 -0.1301  0.1534
  238POPG   GL1 4032  19.400  10.756   8.315 -0.3708 -0.2919 -0.0002
  238POPG   PH2 4033  19.654  10.932   8.507 -0.1383  0.1694 -0.2108
  238POPG   GL3 4034  19.527  11.244   8.626  0.0225  0.1221 -0.0465
  238POPG   E14 4035  19.680  11.496   8.488 -0.0900  0.2447  0.0729
  238POPG   E25 4036  19.404  11.285   8.951 -0.1808  0.0675 -0.3168
  238POPG   S16 4037  19.805  11.703   8.831  0.0759 -0.3289 -0.0612
  238POPG   S17 4038  19.353  11.481   9.300  0.1818 -0.2995  0.0319
  238POPG   SD8 4039  19.991  11.875   9.056  0.0490 -0.2767  0.0107
  238POPG   SD9 4040  19.340  11.489   9.634  0.1945  0.1509 -0.0248
  238POPG  SD10 4041  20.207  11.871   9.280  0.0864 -0.2742  0.0956
  238POPG  SD11 4042  19.519  11.469   9.907 -0.5270  0.0060 -0.0053
  238POPG  SM12 4043  20.337  11.857   9.591 -0.1446 -0.2362  0.1453
  238POPG  SM13 4044  19.797  11.506  10.082 -0.0137  0.4007 -0.3683
  238POPG  SM14 4045  20.500  11.853   9.869  0.2926 -0.0934 -0.2150
  238POPG  SM15 4046  19.807  11.473  10.182 -0.1604  0.0718  0.2609
  239POPG   GL1 4047  15.445   7.378   8.495  0.2474 -0.5095  0.0595
  239POPG   PH2 4048  15.567   7.201   8.251  0.2207  0.0215  0.1047
  239POPG   GL3 4049  15.895   7.270   8.364  0.2459  0.1004 -0.0185
  239POPG   E14 4050  15.943   7.512   8.582 -0.0099  0.1729  0.1169
  239POPG   E25 4051  16.045   7.041   8.559  0.2926  0.1491 -0.0553
  239POPG   S16 4052  16.053   7.635   8.913 -0.0298 -0.0678 -0.4538
  239POPG   S17 4053  16.176   7.083   8.942  0.0628 -0.0449  0.1276
  239POPG   SD8 4054  16.267   7.807   9.106  0.0797 -0.0809 -0.2203
  239POPG   SD9 4055  16.169   7.211   9.233  0.5249 -0.1348  0.3235
  239POPG  SD10 4056  16.311   8.036   9.290  0.0866  0.0260 -0.1997
  239POPG  SD11 4057  16.375   7.430   9.337  0.0401 -0.0884 -0.0248
  239POPG  SM12 4058  16.148   8.202   9.526 -0.0391 -0.2513 -0.0574
  239POPG  SM13 4059  16.372   7.677   9.593 -0.6475  0.0020  0.5848
  239POPG  SM14 4060  16.136   8.286   9.872 -0.2300 -0.1307 -0.0816
  239POPG  SM15 4061  16.344   7.656   9.639  0.2697 -0.0157 -0.3538
  240POPG   GL1 4062  18.756   4.149   8.367 -0.2037  0.1091  0.1057
  240POPG   PH2 4063  18.820   4.384   8.156  0.0174  0.0919 -0.0517
  240POPG   GL3 4064  18.971   4.620   8.314 -0.0156 -0.0031  0.1213
  240POPG   E14 4065  19.310   4.644   8.402  0.1476 -0.0137  0.2285
  240POPG   E25 4066  18.750   4.726   8.588  0.1467 -0.1015  0.2001
  240POPG   S16 4067  19.612   4.674   8.733  0.1648  0.0156 -0.3260
  240POPG   S17 4068  19.019   4.656   8.878 -0.3819 -0.0534 -0.3857
  240POPG   SD8 4069  19.885   4.739   8.898  0.1253 -0.1328 -0.1236
  240POPG   SD9 4070  19.231   4.492   9.074  0.0309  0.0694  0.0834
  240POPG  SD10 4071  19.990   5.002   9.076  0.3269  0.0340 -0.0029
  240POPG  SD11 4072  19.535   4.542   9.194  0.1593 -0.2968  0.2888
  240POPG  SM12 4073  19.870   5.216   9.284 -0.0797  0.2270  0.1516
  240POPG  SM13 4074  19.757   4.701   9.407 -0.0727  0.4898  0.2501
  240POPG  SM14 4075  19.879   5.377   9.591 -0.1228  0.2048  0.0637
  240POPG  SM15 4076  19.798   4.733   9.479  0.0036 -0.1125 -0.1160
  241POPG   GL1 4077  19.310   2.713   7.712 -0.0097 -0.1793  0.2698
  241POPG   PH2 4078  19.647   2.711   7.770 -0.2398  0.1289  0.0717
  241POPG   GL3 4079  19.639   2.829   8.105  0.0622  0.0584  0.3838
  241POPG   E14 4080  19.949   2.983   8.174 -0.0870 -0.0252  0.0095
  241POPG   E25 4081  19.646   2.635   8.414 -0.0044  0.0191  0.1465
  241POPG   S16 4082  20.007   3.172   8.555 -0.1747  0.0385 -0.1474
  241POPG   S17 4083  19.810   2.584   8.814 -0.1102  0.2895 -0.1213
  241POPG   SD8 4084  20.113   3.357   8.815  0.0544  0.1076  0.1234
  241POPG   SD9 4085  19.800   2.330   9.012  0.3614 -0.1383  0.2054
  241POPG  SD10 4086  20.134   3.531   9.089  0.3767 -0.1072  0.0513
  241POPG  SD11 4087  19.587   2.266   9.247 -0.2562  0.3826  0.1057
  241POPG  SM12 4088  19.890   3.762   9.233 -0.3658 -0.3357 -0.2905
  241POPG  SM13 4089  19.456   2.243   9.554 -0.3765  0.3380  0.2193
  241POPG  SM14 4090  19.661   3.833   9.515  0.0858 -0.0320 -0.0532
  241POPG  SM15 4091  19.437   2.159   9.621  0.2935  0.1949  0.2258
  242POPG   GL1 4092  14.118  19.161   8.310 -0.3066  0.2104 -0.2932
  242POPG   PH2 4093  13.819  19.062   8.415  0.0738 -0.1314 -0.0307
  242POPG   GL3 4094  13.762  19.406   8.479 -0.2872  0.2214  0.0408
  242POPG   E14 4095  13.924  19.704   8.424  0.1986 -0.0183 -0.2489
  242POPG   E25 4096  13.436  19.497   8.638  0.1310  0.2115 -0.0919
  242POPG   S16 4097  13.897  19.850   8.789  0.3975  0.1673 -0.0816
  242POPG   S17 4098  13.237  19.478   8.942 -0.0301 -0.2750 -0.0208
  242POPG   SD8 4099  13.617  19.836   8.993 -0.0048 -0.1432  0.0250
  242POPG   SD9 4100  12.937  19.396   9.072  0.0706 -0.1276 -0.0381
  242POPG  SD10 4101  13.463  19.813   9.265 -0.2262 -0.0713 -0.0397
  242POPG  SD11 4102  12.677  19.452   9.310 -0.2450 -0.2529 -0.3626
  242POPG  SM12 4103  13.558  19.892   9.561  0.0284  0.1062 -0.3458
  242POPG  SM13 4104  12.652  19.420   9.635 -0.4230 -0.3424  0.0021
  242POPG  SM14 4105  13.757  20.119   9.703 -0.1914  0.0326  0.0175
  242POPG  SM15 4106  12.675  19.504   9.716 -0.0421  0.1757  0.1255
  243POPG   GL1 4107   2.846   5.106   7.644  0.0095  0.1190 -0.0682
  243POPG   PH2 4108   3.012   5.400   7.750  0.0862  0.1213 -0.2073
  243POPG   GL3 4109   2.836   5.293   8.057  0.0500  0.0248 -0.1543
  243POPG   E14 4110   2.984   5.092   8.272  0.0233  0.1038  0.0700
  243POPG   E25 4111   2.765   5.567   8.267  0.1446 -0.0458 -0.2106
  243POPG   S16 4112   3.117   4.987   8.572  0.2182  0.0397 -0.2544
  243POPG   S17 4113   2.731   5.590   8.638 -0.3235  0.2895 -0.0736
  243POPG   SD8 4114   3.289   4.910   8.858  0.1656 -0.0320 -0.4204
  243POPG   SD9 4115   2.742   5.798   8.922 -0.2808  0.5413  0.2934
  243POPG  SD10 4116   3.329   4.857   9.164  0.2014 -0.0305 -0.1127
  243POPG  SD11 4117   2.506   5.862   9.164 -0.0519 -0.3323 -0.1604
  243POPG  SM12 4118   3.223   5.023   9.420 -0.0027 -0.1488  0.0422
  243POPG  SM13 4119   2.353   5.985   9.437 -0.5558 -0.1610 -0.0534
  243POPG  SM14 4120   3.026   5.124   9.651  0.3902 -0.1465  0.0895
  243POPG  SM15 4121   2.335   6.041   9.545  0.1179 -0.1186  0.0244
  244POPG   GL1 4122   3.412   7.461   7.928  0.4559 -0.3022  0.0053
  244POPG   PH2 4123   3.477   7.139   7.868 -0.1186  0.1832 -0.1309
  244POPG   GL3 4124   3.514   6.918   8.098  0.1266 -0.2480 -0.1902
  244POPG   E14 4125   3.346   6.657   8.201 -0.0187  0.1148 -0.1640
  244POPG   E25 4126   3.712   7.122   8.386  0.2357  0.2166  0.2081
  244POPG   S16 4127   3.156   6.639   8.542  0.5947 -0.0202  0.1049
  244POPG   S17 4128   3.752   7.369   8.704  0.4715 -0.2990 -0.1438
  244POPG   SD8 4129   2.863   6.503   8.664  0.2682  0.4700  0.2306
  244POPG   SD9 4130   3.580   7.587   8.964  0.2094 -0.1838  0.3557
  244POPG  SD10 4131   2.755   6.290   8.911  0.0984  0.1114 -0.1375
  244POPG  SD11 4132   3.480   7.741   9.225 -0.3082  0.1051 -0.4065
  244POPG  SM12 4133   2.911   6.102   9.163  0.2644  0.0217  0.2703
  244POPG  SM13 4134   3.640   7.894   9.437  0.1366 -0.0756  0.1463
  244POPG  SM14 4135   2.860   6.046   9.499  0.0771 -0.1408  0.2460
  244POPG  SM15 4136   3.709   7.881   9.506 -0.1953 -0.0218  0.2277
  245POPG   GL1 4137  17.416   5.488   8.494 -0.0071  0.0973  0.1497
  245POPG   PH2 4138  17.125   5.394   8.503  0.1152  0.2529 -0.3021
  245POPG   GL3 4139  16.963   5.110   8.374  0.0345  0.2632 -0.0858
  245POPG   E14 4140  16.745   5.164   8.132  0.2378  0.1842 -0.1638
  245POPG   E25 4141  17.019   4.817   8.568  0.2792  0.0103  0.2567
  245POPG   S16 4142  16.341   5.144   8.174 -0.1989 -0.1808 -0.3683
  245POPG   S17 4143  16.965   4.640   8.868  0.2287  0.0061 -0.0614
  245POPG   SD8 4144  16.208   5.246   8.487 -0.0212  0.1011  0.4086
  245POPG   SD9 4145  16.801   4.382   8.992  0.1869 -0.3601  0.2436
  245POPG  SD10 4146  16.119   5.129   8.790 -0.0410 -0.2033  0.2184
  245POPG  SD11 4147  16.662   4.205   9.220 -0.1741  0.1938 -0.0330
  245POPG  SM12 4148  16.197   4.995   9.134 -0.4791  0.4738  0.3885
  245POPG  SM13 4149  16.767   4.130   9.539 -0.1926 -0.4677  0.3115
  245POPG  SM14 4150  16.253   5.094   9.470 -0.3925  0.0862  0.1774
  245POPG  SM15 4151  16.743   4.073   9.608 -0.1158  0.4440  0.0618
  246POPG   GL1 4152   3.406   0.828   7.884  0.3506  0.3405 -0.3196
  246POPG   PH2 4153   3.442   0.510   7.861  0.0057 -0.1253 -0.1026
  246POPG   GL3 4154   3.369   0.310   8.143 -0.3147  0.2453 -0.1223
  246POPG   E14 4155   3.051   0.311   8.239  0.0080  0.0641 -0.0130
  246POPG   E25 4156   3.570   0.195   8.395 -0.1854  0.0072  0.3126
  246POPG   S16 4157   2.969   0.403   8.560  0.0164  0.1795  0.0359
  246POPG   S17 4158   3.607   0.147   8.846  0.3414  0.0071 -0.0734
  246POPG   SD8 4159   2.687   0.515   8.726 -0.3258 -0.0843  0.0273
  246POPG   SD9 4160   3.629   0.309   9.168 -0.1179  0.0654 -0.3716
  246POPG  SD10 4161   2.488   0.593   8.957  0.0774 -0.0034  0.3597
  246POPG  SD11 4162   3.437   0.585   9.289  0.2552 -0.1013 -0.2125
  246POPG  SM12 4163   2.387   0.655   9.278 -0.1450 -0.4366  0.0828
  246POPG  SM13 4164   3.249   0.662   9.532  0.0347  0.2071 -0.1902
  246POPG  SM14 4165   2.190   0.545   9.503 -0.1190 -0.0959 -0.0181
  246POPG  SM15 4166   3.218   0.722   9.569 -0.0881  0.0257 -0.1457
  247POPG   GL1 4167   2.813   1.425   7.922 -0.1068  0.0738 -0.3560
  247POPG   PH2 4168   3.045   1.470   8.141  0.0698 -0.1724  0.2218
  247POPG   GL3 4169   2.823   1.348   8.357 -0.2781  0.2096  0.0044
  247POPG   E14 4170   2.544   1.491   8.418 -0.1816 -0.0898  0.2716
  247POPG   E25 4171   2.997   1.025   8.427  0.0320 -0.4614 -0.0141
  247POPG   S16 4172   2.400   1.805   8.553  0.2083 -0.0996 -0.2468
  247POPG   S17 4173   3.020   0.895   8.810  0.1568 -0.2968 -0.0912
  247POPG   SD8 4174   2.411   2.029   8.804  0.1854  0.0652 -0.0185
  247POPG   SD9 4175   2.883   0.817   9.150 -0.2163  0.0811  0.2476
  247POPG  SD10 4176   2.279   2.031   9.109 -0.1286 -0.1480  0.1106
  247POPG  SD11 4177   2.871   0.613   9.370 -0.3571  0.0477  0.0523
  247POPG  SM12 4178   2.034   1.907   9.331  0.2678  0.7265 -0.0185
  247POPG  SM13 4179   2.704   0.574   9.641  0.2342 -0.0206 -0.1270
  247POPG  SM14 4180   1.821   1.792   9.564 -0.3260 -0.1467 -0.1347
  247POPG  SM15 4181   2.653   0.648   9.677 -0.0465  0.0433  0.3065
  248POPG   GL1 4182  13.854   5.617   7.952  0.2476  0.3601  0.0779
  248POPG   PH2 4183  13.940   5.299   7.968  0.0980  0.0633  0.3080
  248POPG   GL3 4184  13.926   5.216   8.307 -0.0326 -0.3872 -0.1768
  248POPG   E14 4185  13.743   5.017   8.487  0.2119  0.0443 -0.2546
  248POPG   E25 4186  14.073   5.404   8.568 -0.0074 -0.2563  0.1390
  248POPG   S16 4187  13.835   4.946   8.913  0.3028  0.2678  0.0563
  248POPG   S17 4188  14.182   5.317   8.956 -0.1841  0.1282 -0.2298
  248POPG   SD8 4189  13.928   5.124   9.183 -0.3363 -0.1068 -0.0223
  248POPG   SD9 4190  14.372   5.175   9.208  0.0033 -0.3517 -0.0668
  248POPG  SD10 4191  14.001   5.186   9.489 -0.2697 -0.1949  0.0072
  248POPG  SD11 4192  14.573   5.203   9.459  0.3082 -0.0793  0.0332
  248POPG  SM12 4193  14.040   5.053   9.819  0.1108  0.1530 -0.2970
  248POPG  SM13 4194  14.763   5.382   9.747  0.0227 -0.2300  0.2525
  248POPG  SM14 4195  14.332   5.081   9.961 -0.2631 -0.1926  0.2474
  248POPG  SM15 4196  14.793   5.467   9.807 -0.4032 -0.0347 -0.0570
  249POPG   GL1 4197   1.686  17.695   7.774 -0.0122 -0.1236 -0.4579
  249POPG   PH2 4198   1.593  17.421   7.659 -0.0225 -0.1690  0.0505
  249POPG   GL3 4199   1.575  17.334   7.985 -0.0753  0.0807 -0.5345
  249POPG   E14 4200   1.565  17.526   8.254  0.2817  0.0963  0.0479
  249POPG   E25 4201   1.819  17.123   8.180 -0.3916  0.1192  0.1202
  249POPG   S16 4202   1.813  17.815   8.407  0.1066 -0.1165  0.1957
  249POPG   S17 4203   1.796  16.973   8.572  0.0153  0.2226  0.1768
  249POPG   SD8 4204   2.061  17.878   8.608  0.0000  0.2304 -0.1373
  249POPG   SD9 4205   1.703  17.112   8.849  0.0891 -0.2922 -0.2712
  249POPG  SD10 4206   2.244  17.997   8.853 -0.2575 -0.1272 -0.1926
  249POPG  SD11 4207   1.553  17.222   9.139  0.2848 -0.2741 -0.2113
  249POPG  SM12 4208   2.309  17.975   9.178 -0.1617  0.1904 -0.2434
  249POPG  SM13 4209   1.366  17.404   9.308  0.5754 -0.1259  0.1930
  249POPG  SM14 4210   2.446  18.149   9.437  0.0751  0.2127  0.1484
  249POPG  SM15 4211   1.343  17.482   9.382  0.0916 -0.0141  0.0153
  250POPG   GL1 4212  16.440   8.816   7.785  0.1902 -0.1044  0.1905
  250POPG   PH2 4213  16.585   9.096   7.774  0.0776  0.1935  0.0007
  250POPG   GL3 4214  16.584   9.208   8.116 -0.1074 -0.1827  0.1841
  250POPG   E14 4215  16.424   9.402   8.321  0.0412  0.0665  0.3992
  250POPG   E25 4216  16.680   8.948   8.322  0.0078  0.2033 -0.1263
  250POPG   S16 4217  16.318   9.252   8.683  0.1108  0.3304 -0.0381
  250POPG   S17 4218  16.636   8.827   8.728 -0.1598  0.1477 -0.4267
  250POPG   SD8 4219  16.369   9.288   9.038  0.0803  0.0417 -0.0648
  250POPG   SD9 4220  16.490   8.780   9.010 -0.4562  0.0391  0.1413
  250POPG  SD10 4221  16.330   9.288   9.369  0.6161  0.1855 -0.1066
  250POPG  SD11 4222  16.440   8.661   9.351  0.0072 -0.1775  0.2607
  250POPG  SM12 4223  16.126   9.168   9.609  0.2769 -0.0173 -0.1894
  250POPG  SM13 4224  16.377   8.724   9.694  0.3798 -0.0731 -0.0383
  250POPG  SM14 4225  16.075   9.061   9.915  0.0921  0.0357 -0.0185
  250POPG  SM15 4226  16.321   8.714   9.789 -0.1387  0.4961 -0.2270
  251POPG   GL1 4227  16.048   3.271   8.186 -0.2632 -0.2232 -0.0864
  251POPG   PH2 4228  16.287   3.284   8.442 -0.0154 -0.1171  0.1778
  251POPG   GL3 4229  16.357   2.940   8.410  0.3479  0.1114 -0.1425
  251POPG   E14 4230  16.168   2.674   8.521 -0.0837  0.2209  0.0956
  251POPG   E25 4231  16.640   2.854   8.629  0.0769 -0.3075 -0.0681
  251POPG   S16 4232  16.152   2.495   8.864  0.3000 -0.4484  0.0181
  251POPG   S17 4233  16.710   2.824   8.995  0.1072  0.2403  0.0452
  251POPG   SD8 4234  16.129   2.268   9.093 -0.1829  0.1873 -0.2281
  251POPG   SD9 4235  16.916   2.780   9.228 -0.0853 -0.0370 -0.1141
  251POPG  SD10 4236  16.274   2.207   9.381 -0.0313 -0.1392  0.0055
  251POPG  SD11 4237  17.072   2.981   9.468 -0.0019 -0.0671  0.2789
  251POPG  SM12 4238  16.485   2.305   9.616  0.1961  0.4660 -0.0536
  251POPG  SM13 4239  17.010   3.210   9.711  0.0427  0.0957  0.0755
  251POPG  SM14 4240  16.699   2.271   9.892  0.4982 -0.0845  0.0935
  251POPG  SM15 4241  17.033   3.282   9.736  0.3250  0.0065  0.2869
  252POPG   GL1 4242  15.800  19.917   8.187  0.2888  0.2068  0.3933
  252POPG   PH2 4243  16.052  20.144   8.249  0.0853 -0.0448  0.1074
  252POPG   GL3 4244  15.861  20.368   8.427  0.1358 -0.0341 -0.0797
  252POPG   E14 4245  15.665  20.615   8.356 -0.2596 -0.0467 -0.0908
  252POPG   E25 4246  15.783  20.300   8.810  0.0196  0.1699  0.0057
  252POPG   S16 4247  15.669  20.856   8.732 -0.1762  0.0174 -0.1131
  252POPG   S17 4248  15.518  20.146   9.061  0.0441  0.3143 -0.4089
  252POPG   SD8 4249  15.558  20.943   9.020 -0.0584 -0.0765  0.4061
  252POPG   SD9 4250  15.366  20.195   9.354  0.1528 -0.0374 -0.0141
  252POPG  SD10 4251  15.527  20.709   9.281 -0.5266  0.0397 -0.1261
  252POPG  SD11 4252  15.122  20.319   9.544  0.3513  0.0685 -0.2159
  252POPG  SM12 4253  15.442  20.663   9.609 -0.4745  0.4080 -0.3817
  252POPG  SM13 4254  14.871  20.350   9.746 -0.2853 -0.3603 -0.2340
  252POPG  SM14 4255  15.323  20.583   9.889  0.0612 -0.3233  0.1659
  252POPG  SM15 4256  14.770  20.360   9.792 -0.0082 -0.0298 -0.0725
  253POPG   GL1 4257   5.389   9.268   8.095 -0.1667  0.0242 -0.0553
  253POPG   PH2 4258   5.071   9.365   8.079  0.1579  0.3155 -0.3050
  253POPG   GL3 4259   4.904   9.244   8.370  0.0690  0.0320 -0.1440
  253POPG   E14 4260   4.923   8.927   8.444  0.0893 -0.0432 -0.1982
  253POPG   E25 4261   5.072   9.248   8.725  0.0412  0.1146  0.2110
  253POPG   S16 4262   5.091   8.878   8.824  0.0267 -0.4982  0.1179
  253POPG   S17 4263   4.905   9.429   9.025  0.0637  0.0495  0.2211
  253POPG   SD8 4264   5.290   8.652   9.022  0.2392  0.0158 -0.1596
  253POPG   SD9 4265   4.739   9.289   9.277 -0.0595 -0.1091  0.0784
  253POPG  SD10 4266   5.468   8.589   9.281 -0.0576 -0.3321 -0.0292
  253POPG  SD11 4267   4.535   9.069   9.432 -0.2678  0.0856 -0.1278
  253POPG  SM12 4268   5.322   8.514   9.566  0.0820 -0.1884 -0.0792
  253POPG  SM13 4269   4.378   8.979   9.712  0.1621  0.1696  0.0219
  253POPG  SM14 4270   5.132   8.307   9.710  0.2617  0.0052  0.0029
  253POPG  SM15 4271   4.391   9.006   9.821 -0.4162 -0.2127 -0.0786
  254POPG   GL1 4272  14.682  14.185   8.078  0.4114 -0.2999  0.1740
  254POPG   PH2 4273  14.548  14.420   7.888 -0.0826 -0.0080 -0.0738
  254POPG   GL3 4274  14.511  14.655   8.151 -0.0919 -0.0983  0.3593
  254POPG   E14 4275  14.448  14.989   8.208 -0.3245  0.0758  0.1377
  254POPG   E25 4276  14.815  14.558   8.301 -0.2562  0.0288  0.0877
  254POPG   S16 4277  14.718  14.956   8.483  0.2476 -0.0937 -0.1196
  254POPG   S17 4278  14.902  14.363   8.670 -0.3050  0.3922 -0.1863
  254POPG   SD8 4279  14.812  14.880   8.793 -0.0957 -0.3493 -0.1221
  254POPG   SD9 4280  15.035  14.334   8.964  0.3477  0.0471 -0.2024
  254POPG  SD10 4281  15.010  15.021   8.994  0.0315 -0.0458 -0.0240
  254POPG  SD11 4282  15.072  14.241   9.248  0.1266  0.2371  0.0612
  254POPG  SM12 4283  15.010  15.247   9.238  0.1125 -0.0538  0.0198
  254POPG  SM13 4284  15.061  14.321   9.572 -0.2098  0.2153 -0.0546
  254POPG  SM14 4285  15.108  15.340   9.553  0.5062 -0.2310 -0.5383
  254POPG  SM15 4286  14.996  14.371   9.637  0.0786 -0.4374 -0.0969
  255POPG   GL1 4287   2.807  15.359  11.800  0.2399  0.0727  0.0452
  255POPG   PH2 4288   2.623  15.618  11.699  0.1060  0.3799  0.2193
  255POPG   GL3 4289   2.396  15.477  11.494  0.0294 -0.0084  0.0422
  255POPG   E14 4290   2.093  15.549  11.463  0.2670 -0.0408 -0.0401
  255POPG   E25 4291   2.472  15.144  11.407  0.0862  0.1211  0.0959
  255POPG   S16 4292   1.917  15.847  11.186 -0.4173 -0.0704  0.1150
  255POPG   S17 4293   2.466  14.904  11.046 -0.3143  0.2204 -0.3565
  255POPG   SD8 4294   1.771  16.030  10.928  0.0063  0.0729 -0.0170
  255POPG   SD9 4295   2.320  14.972  10.752 -0.0744 -0.2886 -0.0025
  255POPG  SD10 4296   1.504  16.054  10.723  0.0759  0.0032 -0.0023
  255POPG  SD11 4297   2.058  15.139  10.607  0.1122 -0.0391  0.1835
  255POPG  SM12 4298   1.435  15.961  10.420  0.0162  0.1579 -0.0797
  255POPG  SM13 4299   1.836  15.156  10.334  0.2577  0.4372  0.2663
  255POPG  SM14 4300   1.516  15.862  10.087 -0.1686 -0.0206 -0.0372
  255POPG  SM15 4301   1.781  15.131  10.238  0.2209 -0.0612  0.3231
  256POPG   GL1 4302   3.762   9.115   7.891 -0.0477 -0.3801 -0.1252
  256POPG   PH2 4303   4.018   9.299   7.852 -0.0931  0.0623 -0.0066
  256POPG   GL3 4304   4.159   9.367   8.169 -0.2544 -0.0326  0.3195
  256POPG   E14 4305   4.446   9.274   8.329  0.0652 -0.2380 -0.0099
  256POPG   E25 4306   3.974   9.666   8.318  0.2743  0.3335 -0.0896
  256POPG   S16 4307   4.574   9.098   8.673  0.4993  0.4101  0.0006
  256POPG   S17 4308   3.886   9.782   8.702  0.0622 -0.0695 -0.1642
  256POPG   SD8 4309   4.681   8.840   8.872 -0.0843 -0.2374 -0.2121
  256POPG   SD9 4310   3.958   9.737   9.049 -0.2251 -0.0963 -0.0834
  256POPG  SD10 4311   4.721   8.638   9.119 -0.1823  0.5793  0.2602
  256POPG  SD11 4312   3.911   9.736   9.369 -0.1781 -0.1579 -0.1362
  256POPG  SM12 4313   4.652   8.581   9.422 -0.0290 -0.3925 -0.0526
  256POPG  SM13 4314   3.942   9.901   9.683 -0.0164 -0.1654  0.0175
  256POPG  SM14 4315   4.563   8.531   9.773 -0.1122  0.0986 -0.1419
  256POPG  SM15 4316   3.932   9.953   9.728 -0.0118  0.1923  0.0059
  257POPG   GL1 4317  15.043   5.863   7.967  0.1181  0.3090 -0.3316
  257POPG   PH2 4318  14.849   6.107   8.015 -0.1028  0.0957  0.2119
  257POPG   GL3 4319  14.818   6.254   8.343  0.0141 -0.2361 -0.2052
  257POPG   E14 4320  15.057   6.454   8.442  0.1974  0.3826 -0.1247
  257POPG   E25 4321  14.557   6.049   8.523  0.0353  0.0351  0.2125
  257POPG   S16 4322  15.236   6.328   8.777 -0.3160 -0.0313  0.2811
  257POPG   S17 4323  14.419   5.939   8.856  0.1755 -0.0481  0.0216
  257POPG   SD8 4324  15.501   6.344   9.004 -0.3393  0.0443 -0.0483
  257POPG   SD9 4325  14.336   5.712   9.079  0.5197 -0.5653  0.1860
  257POPG  SD10 4326  15.503   6.198   9.288 -0.2537  0.2171 -0.3191
  257POPG  SD11 4327  14.205   5.558   9.380  0.1547  0.1007  0.0156
  257POPG  SM12 4328  15.537   6.249   9.616 -0.2167 -0.2621  0.2926
  257POPG  SM13 4329  14.064   5.611   9.698  0.2326 -0.0885  0.1169
  257POPG  SM14 4330  15.666   6.505   9.737 -0.3437  0.1213  0.2047
  257POPG  SM15 4331  13.999   5.645   9.788  0.3093 -0.0622  0.1602
  258POPG   GL1 4332  19.782   6.202   7.918 -0.0546 -0.2659  0.4705
  258POPG   PH2 4333  19.559   6.101   8.144 -0.0492  0.0401 -0.0889
  258POPG   GL3 4334  19.628   6.325   8.374 -0.0370  0.0668  0.3998
  258POPG   E14 4335  19.509   6.612   8.484 -0.0393  0.1728  0.0538
  258POPG   E25 4336  19.881   6.198   8.561  0.1757  0.2174  0.0404
  258POPG   S16 4337  19.441   6.847   8.792 -0.0700  0.0195  0.0669
  258POPG   S17 4338  19.972   6.080   8.917  0.2300  0.0317 -0.4440
  258POPG   SD8 4339  19.657   6.999   9.005 -0.1352 -0.3814  0.1329
  258POPG   SD9 4340  19.773   6.123   9.188 -0.3008  0.5798  0.3263
  258POPG  SD10 4341  19.730   7.202   9.230  0.0410  0.0113 -0.2451
  258POPG  SD11 4342  19.740   6.091   9.515  0.2712 -0.2144 -0.3279
  258POPG  SM12 4343  19.990   7.193   9.419 -0.0088 -0.2481  0.0521
  258POPG  SM13 4344  19.639   6.058   9.848  0.4137  0.0896  0.1404
  258POPG  SM14 4345  20.086   6.975   9.652  0.1274 -0.0378  0.0614
  258POPG  SM15 4346  19.646   6.009   9.907  0.0069  0.0050 -0.2075
  259POPG   GL1 4347  18.744  13.011   7.917  0.0216 -0.1938 -0.3783
  259POPG   PH2 4348  18.960  13.266   7.995  0.2581  0.1041 -0.1738
  259POPG   GL3 4349  18.925  13.489   8.257 -0.0212  0.1616 -0.4086
  259POPG   E14 4350  18.591  13.478   8.271  0.0427 -0.0260  0.1482
  259POPG   E25 4351  19.151  13.532   8.571 -0.0801 -0.2710  0.2998
  259POPG   S16 4352  18.433  13.582   8.672  0.1080 -0.1073 -0.1680
  259POPG   S17 4353  19.245  13.537   9.003  0.0978  0.3124 -0.2825
  259POPG   SD8 4354  18.280  13.724   8.908 -0.2987  0.2883  0.0690
  259POPG   SD9 4355  19.326  13.441   9.294 -0.1604 -0.3105 -0.0746
  259POPG  SD10 4356  18.092  13.825   9.159  0.1986  0.1444  0.2876
  259POPG  SD11 4357  19.568  13.447   9.564 -0.3250  0.0994 -0.2781
  259POPG  SM12 4358  18.038  13.705   9.454 -0.2180 -0.0522 -0.4057
  259POPG  SM13 4359  19.531  13.282   9.872 -0.0669  0.2928  0.2613
  259POPG  SM14 4360  18.057  13.623   9.794  0.1549 -0.1418 -0.1232
  259POPG  SM15 4361  19.481  13.253   9.957 -0.2110  0.0186  0.0898
  260POPG   GL1 4362   7.107  19.259   8.175  0.0180 -0.2274  0.3712
  260POPG   PH2 4363   6.784  19.146   8.269  0.1171 -0.0330  0.0643
  260POPG   GL3 4364   6.927  18.840   8.273  0.3043 -0.0662 -0.2260
  260POPG   E14 4365   6.784  18.556   8.287 -0.0758 -0.2602  0.0502
  260POPG   E25 4366   7.239  18.929   8.439  0.0792  0.1179 -0.2193
  260POPG   S16 4367   6.672  18.455   8.616  0.4284 -0.1772  0.3498
  260POPG   S17 4368   7.460  18.811   8.783  0.3045 -0.0961 -0.0261
  260POPG   SD8 4369   6.580  18.352   8.952  0.0787  0.0908 -0.4816
  260POPG   SD9 4370   7.419  18.750   9.111  0.3021 -0.2443  0.1007
  260POPG  SD10 4371   6.563  18.215   9.251 -0.0625  0.0441  0.1278
  260POPG  SD11 4372   7.241  18.781   9.408 -0.0002 -0.1907 -0.0866
  260POPG  SM12 4373   6.628  18.210   9.567  0.1264 -0.0898 -0.0780
  260POPG  SM13 4374   7.074  18.926   9.633 -0.2138 -0.0143  0.5161
  260POPG  SM14 4375   6.648  18.229   9.905  0.1270 -0.1875 -0.4129
  260POPG  SM15 4376   7.018  18.931   9.691  0.4004 -0.3237 -0.1612
  261POPG   GL1 4377   9.789   2.335   8.290  0.1691  0.2241 -0.0898
  261POPG   PH2 4378   9.537   2.402   8.085  0.0420  0.0731 -0.2306
  261POPG   GL3 4379   9.209   2.348   8.110  0.0683  0.0235 -0.3740
  261POPG   E14 4380   9.069   2.626   8.259  0.3821 -0.0351 -0.0252
  261POPG   E25 4381   9.245   2.089   8.342 -0.0483  0.3250 -0.1291
  261POPG   S16 4382   8.871   2.669   8.624 -0.1333 -0.2201 -0.1011
  261POPG   S17 4383   9.437   2.138   8.748 -0.1097  0.2913 -0.0473
  261POPG   SD8 4384   8.571   2.856   8.752 -0.2754 -0.0168  0.3578
  261POPG   SD9 4385   9.635   2.288   8.975  0.3209 -0.1429  0.2472
  261POPG  SD10 4386   8.358   2.858   9.003  0.1394 -0.2869 -0.0322
  261POPG  SD11 4387   9.669   2.171   9.331  0.0651  0.0309  0.1604
  261POPG  SM12 4388   8.221   2.787   9.304 -0.1502  0.0324 -0.2676
  261POPG  SM13 4389   9.847   2.165   9.613 -0.1080 -0.3168 -0.0580
  261POPG  SM14 4390   8.068   2.549   9.480  0.0722 -0.0694  0.0103
  261POPG  SM15 4391   9.917   2.229   9.638 -0.1550 -0.1307  0.0076
  262POPG   GL1 4392   1.559  16.860   7.910  0.0433  0.2146  0.0503
  262POPG   PH2 4393   1.382  16.636   8.117 -0.1118 -0.0135 -0.0479
  262POPG   GL3 4394   1.411  16.772   8.393  0.1482  0.1518 -0.0193
  262POPG   E14 4395   1.414  17.100   8.363  0.0122 -0.0530 -0.0328
  262POPG   E25 4396   1.284  16.653   8.730  0.0570  0.0164 -0.0011
  262POPG   S16 4397   1.367  17.384   8.657 -0.1993  0.0147  0.2499
  262POPG   S17 4398   1.301  16.330   8.953  0.1909 -0.2508  0.0505
  262POPG   SD8 4399   1.426  17.701   8.734  0.4063  0.0845 -0.1934
  262POPG   SD9 4400   1.552  16.194   9.125  0.0366 -0.1640 -0.0677
  262POPG  SD10 4401   1.480  17.874   8.994  0.0540 -0.0347 -0.1978
  262POPG  SD11 4402   1.754  16.187   9.414  0.5213  0.1966 -0.0639
  262POPG  SM12 4403   1.380  17.999   9.300  0.4564  0.1726  0.1728
  262POPG  SM13 4404   1.773  16.319   9.747  0.6031 -0.2787 -0.1484
  262POPG  SM14 4405   1.271  18.009   9.625 -0.1068  0.0622 -0.0986
  262POPG  SM15 4406   1.798  16.378   9.799 -0.1429  0.1305  0.2680
  263POPG   GL1 4407  15.300   8.048   8.514  0.2666  0.1582  0.1369
  263POPG   PH2 4408  15.107   7.846   8.381 -0.0168 -0.1145 -0.0427
  263POPG   GL3 4409  14.902   7.888   8.638  0.0614  0.0488 -0.0744
  263POPG   E14 4410  14.621   7.714   8.601 -0.0208 -0.0971  0.1596
  263POPG   E25 4411  15.134   7.786   8.915 -0.1165 -0.0585 -0.1526
  263POPG   S16 4412  14.384   7.496   8.815 -0.0792  0.0197  0.0628
  263POPG   S17 4413  15.327   7.718   9.250 -0.0238 -0.1131 -0.1480
  263POPG   SD8 4414  14.384   7.317   9.102 -0.2365  0.0612  0.0706
  263POPG   SD9 4415  15.375   7.784   9.573 -0.1007 -0.0158 -0.2092
  263POPG  SD10 4416  14.508   7.297   9.393  0.0868 -0.1318 -0.0996
  263POPG  SD11 4417  15.439   7.680   9.888 -0.2689  0.0770 -0.1238
  263POPG  SM12 4418  14.603   7.364   9.728  0.2937  0.0258  0.0315
  263POPG  SM13 4419  15.444   7.402  10.073 -0.0174  0.2947  0.3811
  263POPG  SM14 4420  14.565   7.484  10.079  0.1537 -0.0375 -0.1753
  263POPG  SM15 4421  15.413   7.332  10.127  0.2041  0.4161  0.2733
  264POPG   GL1 4422   2.919  11.689   8.398  0.0538  0.2843  0.0282
  264POPG   PH2 4423   2.650  11.489   8.370 -0.0763 -0.1330  0.1869
  264POPG   GL3 4424   2.439  11.558   8.635 -0.0294 -0.0237 -0.2157
  264POPG   E14 4425   2.157  11.688   8.695  0.0401 -0.2299  0.0187
  264POPG   E25 4426   2.573  11.691   8.940 -0.0931  0.1827  0.1101
  264POPG   S16 4427   2.008  12.038   8.875  0.2039  0.2523 -0.0631
  264POPG   S17 4428   2.414  12.020   9.119 -0.0702  0.1289  0.2123
  264POPG   SD8 4429   1.847  12.149   9.146  0.0385  0.0172 -0.0999
  264POPG   SD9 4430   2.339  12.178   9.356 -0.2609  0.3674 -0.4917
  264POPG  SD10 4431   1.567  12.190   9.332 -0.0507  0.2853 -0.0353
  264POPG  SD11 4432   2.586  12.334   9.483  0.1816  0.0852  0.2647
  264POPG  SM12 4433   1.352  12.085   9.582 -0.0679 -0.2872  0.3349
  264POPG  SM13 4434   2.692  12.498   9.772 -0.1286  0.0603 -0.0925
  264POPG  SM14 4435   1.216  11.842   9.800 -0.5154 -0.4307  0.0357
  264POPG  SM15 4436   2.734  12.497   9.861 -0.0420 -0.0728 -0.1650
  265POPG   GL1 4437   6.246   5.618   7.613  0.2686 -0.0912 -0.0568
  265POPG   PH2 4438   6.219   5.900   7.784  0.0816  0.2831  0.1420
  265POPG   GL3 4439   5.958   5.900   8.006  0.1694  0.1892  0.1701
  265POPG   E14 4440   5.850   6.167   8.172 -0.2903  0.0988  0.2085
  265POPG   E25 4441   5.972   5.672   8.277 -0.1186  0.1091  0.0883
  265POPG   S16 4442   5.812   6.204   8.577 -0.1827 -0.1156  0.4562
  265POPG   S17 4443   6.226   5.749   8.581 -0.2125 -0.1343 -0.1846
  265POPG   SD8 4444   5.847   6.181   8.979 -0.0156 -0.4642  0.0422
  265POPG   SD9 4445   6.378   5.804   8.863  0.2766  0.2537 -0.0147
  265POPG  SD10 4446   6.010   6.081   9.283 -0.0305  0.3414  0.0074
  265POPG  SD11 4447   6.439   5.792   9.191 -0.0187 -0.0298 -0.2893
  265POPG  SM12 4448   6.055   5.851   9.574  0.1934 -0.1369  0.0893
  265POPG  SM13 4449   6.598   5.706   9.486  0.0410 -0.0950 -0.0944
  265POPG  SM14 4450   6.143   5.632   9.839 -0.0912 -0.0122  0.0826
  265POPG  SM15 4451   6.653   5.674   9.555  0.1571 -0.1308 -0.2232
  266POPG   GL1 4452  16.094   4.341   8.110  0.2529 -0.0206 -0.1530
  266POPG   PH2 4453  16.056   4.274   8.447  0.2390  0.1881 -0.0050
  266POPG   GL3 4454  15.754   4.136   8.480  0.0010  0.3723  0.2518
  266POPG   E14 4455  15.490   4.240   8.641  0.0969  0.0362  0.1888
  266POPG   E25 4456  15.723   3.768   8.551 -0.1074 -0.2934  0.2058
  266POPG   S16 4457  15.255   4.240   8.939  0.3153 -0.0099 -0.2367
  266POPG   S17 4458  15.917   3.591   8.845 -0.0780 -0.1011 -0.3345
  266POPG   SD8 4459  15.085   4.074   9.233  0.2268  0.0805 -0.3618
  266POPG   SD9 4460  15.839   3.374   9.113  0.0803  0.0450 -0.0803
  266POPG  SD10 4461  15.250   4.045   9.519 -0.1848 -0.1984  0.0462
  266POPG  SD11 4462  15.851   3.114   9.257 -0.0162  0.0351  0.0618
  266POPG  SM12 4463  15.587   3.957   9.617  0.0536 -0.2792 -0.2134
  266POPG  SM13 4464  15.904   2.924   9.523 -0.0080 -0.2232  0.0280
  266POPG  SM14 4465  15.815   4.129   9.807 -0.3868 -0.1663  0.2724
  266POPG  SM15 4466  15.869   2.907   9.611 -0.0467  0.1358 -0.0805
  267POPG   GL1 4467  17.269   4.296   7.999 -0.1411 -0.6493  0.1306
  267POPG   PH2 4468  17.556   4.124   7.986  0.1476 -0.0126 -0.1546
  267POPG   GL3 4469  17.693   3.992   8.287  0.3534 -0.2850  0.1957
  267POPG   E14 4470  17.414   3.912   8.446 -0.3096 -0.0435  0.0538
  267POPG   E25 4471  17.722   4.274   8.533 -0.1322 -0.2403 -0.0874
  267POPG   S16 4472  17.279   3.753   8.805 -0.0404  0.0729  0.1963
  267POPG   S17 4473  17.872   4.500   8.829  0.2876 -0.3231  0.0633
  267POPG   SD8 4474  17.254   3.449   8.942 -0.1169  0.0191  0.0174
  267POPG   SD9 4475  17.910   4.433   9.170 -0.1904  0.0111  0.1772
  267POPG  SD10 4476  17.071   3.266   9.159  0.1644 -0.1934  0.1577
  267POPG  SD11 4477  17.686   4.408   9.436  0.0151  0.0568  0.2066
  267POPG  SM12 4478  16.752   3.224   9.240  0.1005  0.1190 -0.0704
  267POPG  SM13 4479  17.562   4.636   9.697 -0.3592 -0.4845  0.6477
  267POPG  SM14 4480  16.606   3.136   9.504  0.2562  0.0679 -0.1444
  267POPG  SM15 4481  17.568   4.738   9.758 -0.2178 -0.1701  0.6031
  268POPG   GL1 4482   4.658   3.735   8.266  0.3654 -0.1751 -0.1822
  268POPG   PH2 4483   4.969   3.671   8.262 -0.1255  0.1827  0.0877
  268POPG   GL3 4484   5.169   3.938   8.358  0.1549  0.0603 -0.1635
  268POPG   E14 4485   5.080   4.251   8.305  0.0675 -0.2110 -0.0725
  268POPG   E25 4486   5.229   3.855   8.685  0.0240  0.0393 -0.0084
  268POPG   S16 4487   4.999   4.370   8.653  0.1076  0.1659  0.2050
  268POPG   S17 4488   5.455   3.815   9.004 -0.6077  0.4677  0.1507
  268POPG   SD8 4489   4.889   4.674   8.771 -0.2396 -0.2232 -0.0113
  268POPG   SD9 4490   5.428   3.725   9.301  0.0092 -0.2216 -0.3534
  268POPG  SD10 4491   4.747   4.744   9.058  0.0729  0.4318  0.3031
  268POPG  SD11 4492   5.318   3.610   9.577  0.3475 -0.1305  0.0639
  268POPG  SM12 4493   4.640   4.749   9.364 -0.2171 -0.0080 -0.4217
  268POPG  SM13 4494   5.226   3.716   9.892 -0.3677 -0.4105 -0.1902
  268POPG  SM14 4495   4.444   4.601   9.612  0.1427  0.0755 -0.0340
  268POPG  SM15 4496   5.255   3.808   9.952 -0.1736 -0.0580 -0.0116
  269POPG   GL1 4497  20.799   0.696  11.925  0.3078  0.1400 -0.4179
  269POPG   PH2 4498  20.547   0.519  11.883  0.2274  0.0324 -0.1236
  269POPG   GL3 4499  20.497   0.374  11.571  0.1394 -0.2123 -0.5085
  269POPG   E14 4500  20.740   0.208  11.443  0.0582 -0.0183 -0.0124
  269POPG   E25 4501  20.182   0.415  11.412  0.1820  0.3111 -0.0095
  269POPG   S16 4502  21.020   0.250  11.145  0.2193 -0.4507  0.1040
  269POPG   S17 4503  19.920   0.459  11.134 -0.1881  0.0366  0.0624
  269POPG   SD8 4504  21.178   0.183  10.839 -0.2520 -0.0553  0.0505
  269POPG   SD9 4505  19.737   0.434  10.828 -0.0534 -0.4820 -0.2893
  269POPG  SD10 4506  21.150   0.179  10.502  0.0858 -0.0179  0.0837
  269POPG  SD11 4507  19.504   0.327  10.630  0.1190 -0.0698  0.4848
  269POPG  SM12 4508  21.026  -0.004  10.243  0.2277  0.0370  0.3105
  269POPG  SM13 4509  19.423   0.113  10.398  0.2438  0.3410 -0.1537
  269POPG  SM14 4510  20.671  -0.029  10.182 -0.3567 -0.2293  0.4480
  269POPG  SM15 4511  19.345   0.087  10.372  0.1740 -0.2024  0.4400
  270POPG   GL1 4512   2.594  16.282  11.714 -0.0416  0.2060  0.3532
  270POPG   PH2 4513   2.509  16.472  11.487  0.1289 -0.0774 -0.3731
  270POPG   GL3 4514   2.200  16.547  11.397 -0.2811 -0.3216  0.0818
  270POPG   E14 4515   2.148  16.861  11.318 -0.1282 -0.0334 -0.3107
  270POPG   E25 4516   2.081  16.507  11.048  0.0694  0.0420  0.1324
  270POPG   S16 4517   2.416  16.997  11.038  0.1575  0.1493  0.0286
  270POPG   S17 4518   2.228  16.607  10.660  0.4028  0.0870 -0.1202
  270POPG   SD8 4519   2.686  17.198  10.960 -0.2701  0.1045 -0.2625
  270POPG   SD9 4520   2.489  16.532  10.470  0.0183  0.3384 -0.3639
  270POPG  SD10 4521   2.874  17.335  10.690 -0.0580  0.0662  0.0708
  270POPG  SD11 4522   2.710  16.686  10.277 -0.1755  0.0286  0.0771
  270POPG  SM12 4523   2.704  17.388  10.380 -0.1461 -0.0393  0.1785
  270POPG  SM13 4524   2.798  16.986  10.138  0.0237 -0.0227 -0.1835
  270POPG  SM14 4525   2.656  17.494  10.060  0.1301  0.0526 -0.0216
  270POPG  SM15 4526   2.813  17.072  10.084 -0.1373 -0.2237 -0.4950
  271POPG   GL1 4527   8.668  13.993  11.111 -0.0590  0.1476 -0.0355
  271POPG   PH2 4528   8.920  14.026  11.284 -0.0399 -0.1412 -0.2850
  271POPG   GL3 4529   8.918  14.368  11.308 -0.0735  0.0066 -0.2911
  271POPG   E14 4530   8.655  14.405  11.131  0.1679 -0.2140  0.0982
  271POPG   E25 4531   9.127  14.595  11.182 -0.0896 -0.0717  0.0380
  271POPG   S16 4532   8.397  14.478  10.760  0.0777  0.1650 -0.3429
  271POPG   S17 4533   9.143  14.593  10.756  0.1637 -0.3393  0.0481
  271POPG   SD8 4534   8.160  14.227  10.645 -0.2151  0.1629  0.3302
  271POPG   SD9 4535   9.119  14.828  10.533 -0.3109 -0.3592 -0.2405
  271POPG  SD10 4536   8.017  14.175  10.330  0.4388 -0.1250 -0.2298
  271POPG  SD11 4537   8.972  15.104  10.447 -0.1707 -0.2192  0.3582
  271POPG  SM12 4538   7.994  14.241   9.998  0.1248 -0.1838 -0.2081
  271POPG  SM13 4539   8.825  15.421  10.375 -0.3476 -0.0086  0.0877
  271POPG  SM14 4540   7.768  14.138   9.773  0.5065 -0.0525 -0.7881
  271POPG  SM15 4541   8.842  15.520  10.372  0.0415  0.0856  0.0044
  272POPG   GL1 4542  14.410  15.626  11.778 -0.1235 -0.0196 -0.1255
  272POPG   PH2 4543  14.113  15.690  11.958  0.0602 -0.0954 -0.1759
  272POPG   GL3 4544  13.910  15.607  11.680 -0.0379 -0.3006  0.2918
  272POPG   E14 4545  13.601  15.546  11.600  0.1221  0.0130  0.1188
  272POPG   E25 4546  14.083  15.571  11.355  0.2164 -0.0278  0.0257
  272POPG   S16 4547  13.587  15.393  11.239 -0.2633  0.0784  0.5882
  272POPG   S17 4548  13.953  15.728  10.985 -0.0166  0.1816 -0.1087
  272POPG   SD8 4549  13.589  15.393  10.901 -0.0837 -0.2586 -0.1104
  272POPG   SD9 4550  14.167  15.825  10.708 -0.1853 -0.0240 -0.0193
  272POPG  SD10 4551  13.708  15.453  10.589 -0.3174 -0.0078  0.0683
  272POPG  SD11 4552  14.159  16.068  10.481  0.2261 -0.1873  0.3170
  272POPG  SM12 4553  13.886  15.569  10.347 -0.5042  0.1801 -0.1904
  272POPG  SM13 4554  14.093  16.221  10.186 -0.0295 -0.3548 -0.4620
  272POPG  SM14 4555  14.040  15.412  10.072  0.1182 -0.0469 -0.1638
  272POPG  SM15 4556  14.030  16.188  10.108 -0.4172 -0.1017  0.0591
  273POPG   GL1 4557   3.069  15.982  11.668 -0.1259  0.5905 -0.2460
  273POPG   PH2 4558   3.010  16.319  11.680  0.0950  0.0263  0.3304
  273POPG   GL3 4559   3.245  16.436  11.463 -0.2655 -0.1490 -0.3971
  273POPG   E14 4560   3.260  16.767  11.356  0.1534  0.2712  0.3521
  273POPG   E25 4561   3.355  16.235  11.196 -0.2029 -0.0677 -0.0753
  273POPG   S16 4562   3.115  16.947  11.013 -0.5253 -0.4686 -0.1684
  273POPG   S17 4563   3.312  16.273  10.810 -0.1347  0.0765 -0.3483
  273POPG   SD8 4564   3.006  16.805  10.717  0.3822  0.1669  0.0782
  273POPG   SD9 4565   3.266  16.283  10.477 -0.2270 -0.0145  0.3431
  273POPG  SD10 4566   3.206  16.715  10.458 -0.0927 -0.0265  0.1865
  273POPG  SD11 4567   3.357  16.303  10.180 -0.2213  0.4158  0.1772
  273POPG  SM12 4568   3.245  16.806  10.123 -0.0435 -0.2781  0.0662
  273POPG  SM13 4569   3.316  16.015   9.999  0.1163 -0.2409  0.3139
  273POPG  SM14 4570   3.313  16.984   9.819 -0.0217 -0.0473 -0.1947
  273POPG  SM15 4571   3.286  15.958   9.909 -0.0076 -0.0664 -0.0275
  274POPG   GL1 4572   1.697  19.309  12.206  0.0866 -0.1181  0.1482
  274POPG   PH2 4573   1.816  19.528  11.949  0.2020  0.1827 -0.2100
  274POPG   GL3 4574   1.925  19.491  11.628 -0.0940  0.1945  0.2110
  274POPG   E14 4575   2.177  19.441  11.426  0.0141  0.3689  0.2028
  274POPG   E25 4576   1.682  19.512  11.357 -0.1404 -0.2218  0.1501
  274POPG   S16 4577   2.189  19.589  11.063  0.0252 -0.2035 -0.0933
  274POPG   S17 4578   1.683  19.449  10.980  0.1936  0.0114  0.4095
  274POPG   SD8 4579   2.459  19.603  10.777 -0.1762 -0.1616  0.1987
  274POPG   SD9 4580   1.929  19.270  10.806  0.2264  0.1905  0.1017
  274POPG  SD10 4581   2.503  19.494  10.479 -0.0031 -0.1274  0.1669
  274POPG  SD11 4582   2.058  19.237  10.494  0.1022 -0.2283  0.1066
  274POPG  SM12 4583   2.405  19.426  10.174  0.0519 -0.1627  0.2245
  274POPG  SM13 4584   1.949  19.367  10.210  0.1654 -0.0141  0.1003
  274POPG  SM14 4585   2.548  19.232   9.938  0.0416 -0.2123 -0.2655
  274POPG  SM15 4586   1.874  19.387  10.122  0.2686  0.0681 -0.0427
  275POPG   GL1 4587  17.498   1.222  11.828  0.4990  0.1602  0.2197
  275POPG   PH2 4588  17.187   1.353  11.837 -0.1556  0.1883  0.0233
  275POPG   GL3 4589  17.116   1.484  11.538 -0.3891 -0.1379 -0.0637
  275POPG   E14 4590  17.064   1.802  11.497  0.0248  0.0835  0.2779
  275POPG   E25 4591  16.951   1.231  11.347 -0.0370  0.0336 -0.2642
  275POPG   S16 4592  17.032   1.868  11.123  0.0761  0.0048  0.3870
  275POPG   S17 4593  16.718   1.126  10.992  0.1022 -0.3067  0.0229
  275POPG   SD8 4594  17.077   2.166  11.017  0.1995  0.1713  0.1362
  275POPG   SD9 4595  16.516   1.127  10.711 -0.0977  0.0536 -0.3447
  275POPG  SD10 4596  17.135   2.409  10.785 -0.3962  0.2802 -0.0065
  275POPG  SD11 4597  16.583   1.080  10.392  0.3029  0.1621 -0.1373
  275POPG  SM12 4598  17.158   2.479  10.448 -0.1844 -0.3822 -0.1135
  275POPG  SM13 4599  16.568   0.855  10.186  0.0439  0.0610  0.0008
  275POPG  SM14 4600  17.186   2.420  10.133  0.2623  0.1263 -0.2928
  275POPG  SM15 4601  16.566   0.757  10.157 -0.3944 -0.0891 -0.1963
  276POPG   GL1 4602  18.179  17.454  11.662  0.2365 -0.4587  0.2962
  276POPG   PH2 4603  18.381  17.722  11.749  0.1171  0.1343 -0.3456
  276POPG   GL3 4604  18.562  17.746  11.443  0.1890 -0.0854  0.2665
  276POPG   E14 4605  18.861  17.884  11.340 -0.1810 -0.3746  0.1745
  276POPG   E25 4606  18.366  17.920  11.167 -0.0660 -0.0534  0.0063
  276POPG   S16 4607  19.053  17.997  10.988  0.0198  0.5327 -0.1839
  276POPG   S17 4608  18.359  18.115  10.763  0.0128 -0.0397 -0.0574
  276POPG   SD8 4609  19.165  18.045  10.685 -0.2869  0.0757  0.1017
  276POPG   SD9 4610  18.191  18.033  10.489  0.0807 -0.3910 -0.1524
  276POPG  SD10 4611  19.060  18.116  10.374  0.2172  0.1175  0.3050
  276POPG  SD11 4612  18.043  18.186  10.213 -0.1137 -0.3908 -0.0900
  276POPG  SM12 4613  18.850  18.335  10.214 -0.2998 -0.1265  0.0853
  276POPG  SM13 4614  18.198  18.373   9.983  0.0019 -0.0301 -0.1812
  276POPG  SM14 4615  18.721  18.507   9.954 -0.1627  0.4086 -0.0544
  276POPG  SM15 4616  18.244  18.441   9.942  0.0654 -0.0071 -0.1402
  277POPG   GL1 4617  11.100  16.275  11.308 -0.3031  0.1648  0.0132
  277POPG   PH2 4618  10.988  16.483  11.536 -0.2481 -0.1617 -0.1869
  277POPG   GL3 4619  10.857  16.767  11.387  0.1073  0.3191 -0.5779
  277POPG   E14 4620  11.094  16.967  11.300 -0.2643  0.2293  0.0879
  277POPG   E25 4621  10.667  16.617  11.122 -0.1683  0.1331 -0.1499
  277POPG   S16 4622  11.381  17.046  10.993  0.1526 -0.2535 -0.2443
  277POPG   S17 4623  10.614  16.655  10.752  0.0397 -0.3004 -0.0837
  277POPG   SD8 4624  11.485  17.206  10.726  0.1709  0.4332  0.0397
  277POPG   SD9 4625  10.607  16.494  10.441 -0.1244 -0.3529 -0.1150
  277POPG  SD10 4626  11.440  17.142  10.395 -0.2278 -0.0725  0.4219
  277POPG  SD11 4627  10.594  16.528  10.115 -0.1428 -0.4126 -0.0326
  277POPG  SM12 4628  11.274  16.933  10.166 -0.0460 -0.3536  0.4173
  277POPG  SM13 4629  10.708  16.509   9.797 -0.0353 -0.1894 -0.5589
  277POPG  SM14 4630  11.068  16.671  10.174 -0.1941 -0.2155  0.0944
  277POPG  SM15 4631  10.792  16.570   9.715  0.0113 -0.1835 -0.0196
  278POPG   GL1 4632  20.755  16.581  11.489  0.4606  0.2834 -0.2693
  278POPG   PH2 4633  20.744  16.378  11.311 -0.3069  0.0544 -0.3088
  278POPG   GL3 4634  20.624  16.098  11.432 -0.1184  0.0319  0.1192
  278POPG   E14 4635  20.290  16.052  11.468 -0.0784 -0.1362  0.1158
  278POPG   E25 4636  20.566  15.899  11.130 -0.0875  0.0851  0.1032
  278POPG   S16 4637  20.024  15.857  11.216 -0.1732 -0.1616 -0.0095
  278POPG   S17 4638  20.500  15.821  10.745 -0.0544  0.1955  0.3588
  278POPG   SD8 4639  19.873  15.628  10.988  0.2102  0.2989 -0.0511
  278POPG   SD9 4640  20.524  15.823  10.394  0.3677  0.3784 -0.0156
  278POPG  SD10 4641  19.944  15.516  10.698 -0.1490 -0.0311 -0.3166
  278POPG  SD11 4642  20.635  15.951  10.106 -0.2661 -0.6334 -0.2420
  278POPG  SM12 4643  20.058  15.422  10.423 -0.1831  0.2409 -0.1120
  278POPG  SM13 4644  20.481  16.083   9.813  0.3195 -0.0557  0.1688
  278POPG  SM14 4645  20.280  15.508  10.157 -0.0309 -0.1392 -0.1772
  278POPG  SM15 4646  20.402  16.112   9.758 -0.2884  0.1997 -0.1444
  279POPG   GL1 4647  14.971   2.294  11.378  0.0359  0.5693  0.1450
  279POPG   PH2 4648  15.276   2.122  11.392  0.0824  0.0374  0.0973
  279POPG   GL3 4649  15.325   1.791  11.363  0.2378  0.1638  0.0957
  279POPG   E14 4650  15.063   1.566  11.363  0.2792 -0.3437 -0.1152
  279POPG   E25 4651  15.233   1.841  11.020 -0.0835  0.1591 -0.2060
  279POPG   S16 4652  14.767   1.529  11.099  0.0528  0.0525  0.4475
  279POPG   S17 4653  15.421   1.687  10.673 -0.1097  0.0349  0.0439
  279POPG   SD8 4654  14.466   1.658  10.989 -0.0944  0.2403 -0.2787
  279POPG   SD9 4655  15.470   1.461  10.393  0.1633  0.1608  0.1726
  279POPG  SD10 4656  14.270   1.826  10.782 -0.1281 -0.1953  0.1379
  279POPG  SD11 4657  15.629   1.199  10.268 -0.0078 -0.0933  0.4608
  279POPG  SM12 4658  14.275   1.916  10.449  0.0695 -0.1080  0.1089
  279POPG  SM13 4659  15.830   1.142  10.007 -0.1156  0.0742 -0.0458
  279POPG  SM14 4660  14.463   2.025  10.138  0.0240 -0.2497 -0.0065
  279POPG  SM15 4661  15.834   1.135   9.890 -0.0223  0.0683  0.2741
  280POPG   GL1 4662   4.319  18.588  11.449 -0.1091  0.1717  0.1167
  280POPG   PH2 4663   4.513  18.877  11.509  0.0282 -0.0078  0.3263
  280POPG   GL3 4664   4.341  18.867  11.194  0.2018  0.2726  0.1345
  280POPG   E14 4665   4.097  19.102  11.148  0.1003 -0.0803  0.4045
  280POPG   E25 4666   4.421  18.615  10.938  0.0237  0.1059 -0.2823
  280POPG   S16 4667   4.137  19.351  10.832  0.1568  0.2295 -0.3452
  280POPG   S17 4668   4.644  18.610  10.648  0.2995  0.0090  0.0216
  280POPG   SD8 4669   4.073  19.554  10.558 -0.2556  0.0463 -0.0414
  280POPG   SD9 4670   4.895  18.733  10.450 -0.2018 -0.0866  0.0708
  280POPG  SD10 4671   4.023  19.592  10.254 -0.5684 -0.0973  0.1986
  280POPG  SD11 4672   5.158  18.677  10.293 -0.4486  0.0849 -0.0483
  280POPG  SM12 4673   4.135  19.386  10.051  0.1556  0.2007 -0.4820
  280POPG  SM13 4674   5.427  18.811  10.133  0.0179 -0.3134 -0.4427
  280POPG  SM14 4675   4.184  19.200   9.782 -0.3704  0.0778 -0.2357
  280POPG  SM15 4676   5.469  18.842  10.059  0.1469  0.5217  0.3317
  281POPG   GL1 4677  13.983   3.730  12.031 -0.2929 -0.1560  0.0847
  281POPG   PH2 4678  14.200   3.584  11.800 -0.0009 -0.0553  0.0614
  281POPG   GL3 4679  14.115   3.797  11.531  0.2228 -0.0687 -0.0011
  281POPG   E14 4680  13.928   4.048  11.394 -0.2474  0.0153  0.0887
  281POPG   E25 4681  14.164   3.540  11.321 -0.2264 -0.1308 -0.3235
  281POPG   S16 4682  13.952   4.227  10.993 -0.2890  0.1633 -0.0196
  281POPG   S17 4683  14.050   3.506  10.933  0.2469  0.1862 -0.2672
  281POPG   SD8 4684  13.857   4.395  10.717 -0.2087 -0.5230 -0.4591
  281POPG   SD9 4685  13.871   3.571  10.658  0.0276 -0.1648  0.0837
  281POPG  SD10 4686  13.927   4.632  10.522 -0.1384 -0.2945  0.1333
  281POPG  SD11 4687  13.575   3.584  10.510 -0.2183 -0.4276  0.0191
  281POPG  SM12 4688  14.145   4.704  10.243 -0.2946 -0.0748 -0.0631
  281POPG  SM13 4689  13.325   3.739  10.360  0.2089 -0.0469  0.6691
  281POPG  SM14 4690  14.090   4.598   9.971  0.1237  0.2399 -0.2378
  281POPG  SM15 4691  13.261   3.817  10.287  0.0310  0.0889  0.2600
  282POPG   GL1 4692  20.122   0.230  11.886 -0.2123 -0.1299 -0.1085
  282POPG   PH2 4693  19.947   0.100  11.611 -0.2014 -0.1266 -0.3351
  282POPG   GL3 4694  20.233   0.046  11.456 -0.1411 -0.2441  0.2068
  282POPG   E14 4695  20.359  -0.250  11.369 -0.2701 -0.0322 -0.0702
  282POPG   E25 4696  20.436   0.245  11.232  0.1299  0.1862  0.0624
  282POPG   S16 4697  20.418  -0.293  10.963 -0.0326 -0.0906  0.0479
  282POPG   S17 4698  20.572   0.227  10.858 -0.2810  0.1131 -0.4406
  282POPG   SD8 4699  20.324  -0.275  10.638 -0.1513  0.0191  0.3082
  282POPG   SD9 4700  20.780   0.346  10.578 -0.1627  0.2281 -0.0055
  282POPG  SD10 4701  20.152  -0.242  10.357  0.0853 -0.3044 -0.5930
  282POPG  SD11 4702  20.787   0.454  10.256  0.0923  0.2163  0.1186
  282POPG  SM12 4703  19.851  -0.197  10.226 -0.2415  0.0689 -0.4066
  282POPG  SM13 4704  20.757   0.330   9.934  0.0008  0.4190  0.0294
  282POPG  SM14 4705  19.617  -0.058  10.054  0.1682 -0.0467  0.5938
  282POPG  SM15 4706  20.802   0.333   9.863  0.0107  0.1186 -0.1810
  283POPG   GL1 4707   6.092  18.719  11.626  0.3456 -0.1272  0.0694
  283POPG   PH2 4708   6.401  18.809  11.517 -0.0286  0.1368 -0.0254
  283POPG   GL3 4709   6.551  18.532  11.358 -0.0924  0.2050  0.1253
  283POPG   E14 4710   6.342  18.347  11.172  0.1961 -0.4015 -0.0732
  283POPG   E25 4711   6.849  18.612  11.208  0.0526  0.0944  0.1513
  283POPG   S16 4712   6.211  18.353  10.796 -0.3536 -0.1148  0.0107
  283POPG   S17 4713   7.167  18.775  11.049 -0.4210  0.1787 -0.1348
  283POPG   SD8 4714   6.317  18.181  10.476 -0.1266  0.2592  0.1219
  283POPG   SD9 4715   7.258  19.023  10.814  0.3813 -0.2010  0.0376
  283POPG  SD10 4716   6.560  18.065  10.344 -0.0030 -0.2630 -0.1026
  283POPG  SD11 4717   7.067  19.190  10.601  0.5023 -0.0093  0.0872
  283POPG  SM12 4718   6.875  18.118  10.239 -0.0278 -0.1879  0.3372
  283POPG  SM13 4719   6.856  19.202  10.326 -0.0256 -0.0288 -0.2192
  283POPG  SM14 4720   7.094  18.343  10.088  0.0436 -0.1415 -0.0309
  283POPG  SM15 4721   6.765  19.215  10.275  0.2200  0.1661  0.0755
  284POPG   GL1 4722  20.131   1.587  11.898 -0.0984  0.2289 -0.2478
  284POPG   PH2 4723  20.412   1.571  11.761  0.1749  0.2541 -0.1814
  284POPG   GL3 4724  20.300   1.703  11.451 -0.3506 -0.0183 -0.2649
  284POPG   E14 4725  20.327   2.032  11.445  0.2655 -0.0305 -0.0046
  284POPG   E25 4726  20.149   1.502  11.194 -0.2327 -0.2163  0.1438
  284POPG   S16 4727  20.278   2.221  11.133 -0.1726 -0.0206 -0.2817
  284POPG   S17 4728  19.910   1.493  10.906  0.1781  0.1595  0.0582
  284POPG   SD8 4729  20.457   2.516  11.012 -0.0193  0.0309  0.1551
  284POPG   SD9 4730  19.861   1.435  10.584  0.1268 -0.3849  0.5280
  284POPG  SD10 4731  20.412   2.694  10.754 -0.1842 -0.1789 -0.4923
  284POPG  SD11 4732  19.708   1.314  10.361  0.1392  0.2899  0.2993
  284POPG  SM12 4733  20.453   2.690  10.399  0.2169 -0.2399 -0.0931
  284POPG  SM13 4734  19.359   1.368  10.318 -0.2434 -0.0536 -0.5310
  284POPG  SM14 4735  20.571   2.704  10.039  0.4694  0.3777  0.1112
  284POPG  SM15 4736  19.262   1.341  10.267 -0.2737  0.0170  0.1379
  285POPG   GL1 4737   8.362   6.264  11.650 -0.1102 -0.1350 -0.2941
  285POPG   PH2 4738   8.084   6.180  11.487  0.1323 -0.0195 -0.0616
  285POPG   GL3 4739   7.871   6.437  11.349  0.1092 -0.1629 -0.1657
  285POPG   E14 4740   7.880   6.777  11.316  0.0304  0.1965 -0.2010
  285POPG   E25 4741   7.719   6.251  11.056  0.0061 -0.0755  0.0858
  285POPG   S16 4742   7.869   6.858  10.932  0.0518  0.1640 -0.1871
  285POPG   S17 4743   7.371   6.074  10.871  0.0386  0.1030  0.2289
  285POPG   SD8 4744   7.649   6.801  10.661  0.1682  0.4150 -0.1740
  285POPG   SD9 4745   7.108   5.956  10.674 -0.0955  0.0038 -0.2625
  285POPG  SD10 4746   7.545   6.562  10.491  0.1465  0.2552  0.0925
  285POPG  SD11 4747   7.024   5.795  10.354  0.1064 -0.4402  0.2211
  285POPG  SM12 4748   7.430   6.234  10.459  0.0588 -0.4932  0.3273
  285POPG  SM13 4749   6.913   5.601  10.069  0.0629 -0.2087 -0.0067
  285POPG  SM14 4750   7.365   6.015  10.141  0.0284 -0.1762  0.4665
  285POPG  SM15 4751   6.851   5.543  10.016 -0.0301 -0.2392  0.2836
  286POPG   GL1 4752   5.538  10.684  11.515  0.1972  0.0332 -0.1358
  286POPG   PH2 4753   5.709  10.958  11.604  0.2018 -0.1546  0.1068
  286POPG   GL3 4754   5.634  11.223  11.393 -0.0072  0.2995  0.2821
  286POPG   E14 4755   5.875  11.353  11.230 -0.1675  0.0956 -0.0719
  286POPG   E25 4756   5.278  11.285  11.420  0.1228  0.0948 -0.0738
  286POPG   S16 4757   5.822  11.554  10.902  0.2739 -0.0721  0.0423
  286POPG   S17 4758   5.120  11.305  11.045 -0.1911  0.3772  0.1593
  286POPG   SD8 4759   5.727  11.828  10.728  0.0629  0.2657  0.3952
  286POPG   SD9 4760   5.038  11.267  10.736  0.0118 -0.1328  0.2491
  286POPG  SD10 4761   5.608  11.932  10.457  0.0797 -0.2151  0.1362
  286POPG  SD11 4762   4.838  11.403  10.515  0.3754 -0.2867 -0.0015
  286POPG  SM12 4763   5.438  11.929  10.188 -0.0053 -0.3060  0.1123
  286POPG  SM13 4764   4.664  11.490  10.275 -0.3693 -0.4277 -0.1213
  286POPG  SM14 4765   5.171  11.921   9.987 -0.0484  0.2949  0.1162
  286POPG  SM15 4766   4.691  11.496  10.162  0.3326 -0.1238 -0.2005
  287POPG   GL1 4767   7.343  15.329  11.625  0.1583 -0.1379 -0.0515
  287POPG   PH2 4768   7.316  15.147  11.371  0.0260  0.1068 -0.0513
  287POPG   GL3 4769   7.051  15.322  11.270 -0.2456  0.0326 -0.0978
  287POPG   E14 4770   6.730  15.231  11.300  0.1183 -0.3502 -0.1524
  287POPG   E25 4771   7.137  15.378  10.905  0.2098 -0.0216 -0.0050
  287POPG   S16 4772   6.433  15.097  11.119 -0.0011  0.1362 -0.1150
  287POPG   S17 4773   7.087  15.692  10.704  0.1480 -0.2922 -0.2949
  287POPG   SD8 4774   6.323  15.070  10.783  0.4517 -0.0240  0.0090
  287POPG   SD9 4775   7.181  15.932  10.490 -0.3322 -0.1219  0.1337
  287POPG  SD10 4776   6.439  14.983  10.487  0.1022 -0.1545  0.2180
  287POPG  SD11 4777   7.107  16.048  10.198  0.0823 -0.2562 -0.0517
  287POPG  SM12 4778   6.618  14.950  10.189  0.3104 -0.2323 -0.1112
  287POPG  SM13 4779   7.134  16.138   9.886 -0.3518 -0.0391  0.1036
  287POPG  SM14 4780   6.728  14.760   9.912  0.1438  0.7089  0.8915
  287POPG  SM15 4781   7.173  16.188   9.801  0.3535 -0.2857 -0.2069
  288POPG   GL1 4782  11.942  18.136  11.652  0.3158 -0.1228  0.1919
  288POPG   PH2 4783  11.796  18.431  11.744 -0.0474 -0.1030 -0.0088
  288POPG   GL3 4784  11.833  18.574  11.445  0.1766 -0.0643  0.3410
  288POPG   E14 4785  11.945  18.910  11.433  0.2049 -0.0538 -0.0038
  288POPG   E25 4786  11.783  18.423  11.125 -0.1312 -0.1213 -0.1200
  288POPG   S16 4787  12.077  19.105  11.111 -0.3085 -0.4869 -0.0492
  288POPG   S17 4788  11.929  18.185  10.750 -0.3541 -0.1341  0.0420
  288POPG   SD8 4789  12.001  19.269  10.801  0.3358 -0.1196  0.0299
  288POPG   SD9 4790  12.124  18.212  10.463 -0.2450  0.1368  0.0557
  288POPG  SD10 4791  11.955  19.316  10.474 -0.0780 -0.0196  0.1568
  288POPG  SD11 4792  12.357  18.143  10.215 -0.0158 -0.0761  0.1850
  288POPG  SM12 4793  12.063  19.229  10.167 -0.0683  0.0755 -0.1774
  288POPG  SM13 4794  12.657  18.041  10.069 -0.0255 -0.0235  0.0799
  288POPG  SM14 4795  12.411  19.240  10.074 -0.0825 -0.1764 -0.3363
  288POPG  SM15 4796  12.727  18.037   9.987 -0.2858  0.0753 -0.2266
  289POPG   GL1 4797   5.537  13.513  11.867 -0.1957 -0.3316  0.0029
  289POPG   PH2 4798   5.522  13.239  11.769 -0.1045  0.2161 -0.0784
  289POPG   GL3 4799   5.421  13.276  11.428 -0.3536  0.0038  0.1524
  289POPG   E14 4800   5.574  13.156  11.176  0.0206  0.0977  0.1019
  289POPG   E25 4801   5.089  13.398  11.368  0.0648  0.0079  0.1465
  289POPG   S16 4802   5.690  13.045  10.831 -0.4505 -0.6183 -0.2338
  289POPG   S17 4803   4.903  13.582  11.053  0.2232 -0.2131  0.2079
  289POPG   SD8 4804   6.018  12.962  10.737  0.5890 -0.2349 -0.2760
  289POPG   SD9 4805   4.951  13.732  10.730  0.4593 -0.1577 -0.2569
  289POPG  SD10 4806   6.183  13.158  10.545 -0.2102  0.0417 -0.1842
  289POPG  SD11 4807   4.865  13.816  10.428 -0.0767 -0.2859 -0.1873
  289POPG  SM12 4808   6.248  13.253  10.247  0.0816  0.2762 -0.2581
  289POPG  SM13 4809   4.970  14.067  10.242 -0.1957  0.0899  0.0591
  289POPG  SM14 4810   6.171  13.534  10.068  0.1362 -0.3314  0.1701
  289POPG  SM15 4811   5.051  14.147  10.206 -0.0568  0.0729  0.0664
  290POPG   GL1 4812   4.611  20.132  11.683  0.4673  0.3080 -0.0483
  290POPG   PH2 4813   4.438  20.397  11.625 -0.1091 -0.0887 -0.0612
  290POPG   GL3 4814   4.404  20.299  11.311 -0.2651  0.0610 -0.0689
  290POPG   E14 4815   4.083  20.299  11.257  0.3769 -0.0448 -0.0521
  290POPG   E25 4816   4.652  20.121  11.157  0.2087 -0.1070 -0.0696
  290POPG   S16 4817   3.980  20.055  10.976  0.0431  0.1110  0.1371
  290POPG   S17 4818   4.740  20.107  10.741  0.1678 -0.1760  0.1080
  290POPG   SD8 4819   3.802  20.036  10.664  0.4635 -0.1909  0.3826
  290POPG   SD9 4820   4.910  20.195  10.455  0.1003  0.0137  0.4078
  290POPG  SD10 4821   3.847  20.067  10.343  0.4379  0.3313  0.0429
  290POPG  SD11 4822   4.959  20.120  10.138  0.4292  0.0568  0.0843
  290POPG  SM12 4823   3.992  20.130  10.050 -0.2903 -0.2245  0.4036
  290POPG  SM13 4824   5.008  19.960   9.843 -0.1659  0.0517 -0.0259
  290POPG  SM14 4825   4.007  20.127   9.700  0.0988  0.2621  0.2201
  290POPG  SM15 4826   4.951  19.942   9.761 -0.3872 -0.0912  0.0414
  291POPG   GL1 4827   7.529  16.440  12.037  0.2653 -0.3359 -0.1459
  291POPG   PH2 4828   7.673  16.382  11.743  0.2318 -0.1556  0.0364
  291POPG   GL3 4829   7.649  16.530  11.452 -0.2927 -0.1188 -0.0257
  291POPG   E14 4830   7.462  16.311  11.273 -0.0602 -0.1766  0.1328
  291POPG   E25 4831   7.527  16.834  11.255  0.0643 -0.0845 -0.1221
  291POPG   S16 4832   7.346  16.259  10.875  0.3729 -0.2960  0.3395
  291POPG   S17 4833   7.581  16.794  10.840 -0.2611  0.1966  0.1812
  291POPG   SD8 4834   7.110  16.341  10.627 -0.1030  0.1909 -0.0355
  291POPG   SD9 4835   7.699  16.997  10.605 -0.1412 -0.1652  0.1083
  291POPG  SD10 4836   7.062  16.504  10.324 -0.5399  0.1785 -0.0134
  291POPG  SD11 4837   7.696  17.016  10.262 -0.2308 -0.1045  0.0526
  291POPG  SM12 4838   7.135  16.716  10.136 -0.0019 -0.2518 -0.0309
  291POPG  SM13 4839   7.845  17.129   9.974  0.1391 -0.0610  0.0132
  291POPG  SM14 4840   7.340  16.908   9.967  0.4749  0.4112  0.1892
  291POPG  SM15 4841   7.924  17.167   9.888 -0.0592 -0.1659 -0.0959
  292POPG   GL1 4842  10.970   0.563  11.368 -0.0133 -0.1734  0.2747
  292POPG   PH2 4843  10.712   0.386  11.343  0.1330 -0.2012  0.0004
  292POPG   GL3 4844  10.448   0.442  11.166 -0.0804  0.0614  0.0120
  292POPG   E14 4845  10.381   0.165  10.994 -0.1269 -0.1419 -0.0336
  292POPG   E25 4846  10.592   0.732  10.986 -0.2488 -0.2434 -0.0759
  292POPG   S16 4847  10.479  -0.167  10.777 -0.0218  0.2502  0.0710
  292POPG   S17 4848  10.679   1.016  10.777  0.0471 -0.3073  0.4677
  292POPG   SD8 4849  10.362  -0.481  10.724 -0.0994 -0.1303 -0.0660
  292POPG   SD9 4850  10.923   1.187  10.676  0.2367 -0.2453 -0.1677
  292POPG  SD10 4851  10.260  -0.715  10.495 -0.2349 -0.1461 -0.1583
  292POPG  SD11 4852  11.106   1.284  10.437 -0.1739  0.4580  0.0626
  292POPG  SM12 4853  10.218  -0.804  10.142  0.1186  0.0454 -0.0149
  292POPG  SM13 4854  11.288   1.232  10.194 -0.2445 -0.0410  0.1055
  292POPG  SM14 4855  10.211  -0.854   9.822  0.1898 -0.0858  0.2234
  292POPG  SM15 4856  11.291   1.228  10.085  0.1985  0.1171  0.2117
  293POPG   GL1 4857   3.395  14.058  11.495 -0.2647 -0.2030 -0.0824
  293POPG   PH2 4858   3.135  13.923  11.622  0.0443 -0.2069  0.0843
  293POPG   GL3 4859   3.203  13.632  11.520 -0.0393 -0.1683 -0.1135
  293POPG   E14 4860   3.511  13.626  11.565  0.0561  0.1769  0.0153
  293POPG   E25 4861   3.165  13.621  11.151 -0.5440  0.0044 -0.0996
  293POPG   S16 4862   3.700  13.686  11.219  0.1762 -0.3698 -0.1917
  293POPG   S17 4863   2.873  13.832  10.900  0.1663  0.0528 -0.0547
  293POPG   SD8 4864   3.653  13.724  10.898  0.1717  0.1646 -0.0677
  293POPG   SD9 4865   2.573  13.864  10.710  0.0797  0.1690  0.5932
  293POPG  SD10 4866   3.478  13.609  10.644  0.1133  0.1055  0.0032
  293POPG  SD11 4867   2.296  13.781  10.545  0.4246 -0.1585  0.3948
  293POPG  SM12 4868   3.274  13.382  10.545  0.3395  0.1942 -0.1749
  293POPG  SM13 4869   2.195  13.715  10.232  0.0782  0.1667 -0.0723
  293POPG  SM14 4870   3.215  13.187  10.237 -0.1263 -0.3519  0.2150
  293POPG  SM15 4871   2.151  13.785  10.160  0.2491  0.1930  0.2155
  294POPG   GL1 4872  11.050   7.033  11.653 -0.0628  0.2297  0.2708
  294POPG   PH2 4873  10.876   7.041  11.379  0.1445  0.0529 -0.0237
  294POPG   GL3 4874  11.078   7.006  11.118 -0.0869  0.3837  0.2338
  294POPG   E14 4875  11.009   7.093  10.789 -0.2192 -0.3010 -0.1860
  294POPG   E25 4876  11.163   6.657  11.104 -0.0922  0.4318  0.0946
  294POPG   S16 4877  11.077   6.977  10.416  0.2641  0.0217  0.2733
  294POPG   S17 4878  11.433   6.454  10.888 -0.3544 -0.0553 -0.3679
  294POPG   SD8 4879  11.191   6.718  10.227 -0.3446  0.1934  0.4187
  294POPG   SD9 4880  11.551   6.215  10.667 -0.2127 -0.0088 -0.1310
  294POPG  SD10 4881  11.490   6.580  10.060  0.2836 -0.2129 -0.0757
  294POPG  SD11 4882  11.534   5.872  10.592 -0.4170  0.0202 -0.1167
  294POPG  SM12 4883  11.803   6.445  10.137 -0.1501  0.4482 -0.3845
  294POPG  SM13 4884  11.538   5.602  10.390  0.4403 -0.0313 -0.2197
  294POPG  SM14 4885  12.055   6.319  10.359  0.1331 -0.2274 -0.1219
  294POPG  SM15 4886  11.507   5.531  10.301  0.0325  0.2014  0.2645
  295POPG   GL1 4887   7.961   3.881  11.415 -0.1280  0.1278 -0.1177
  295POPG   PH2 4888   8.035   3.609  11.586  0.0703 -0.1915  0.1156
  295POPG   GL3 4889   7.797   3.369  11.483 -0.1959 -0.1106 -0.3298
  295POPG   E14 4890   7.774   3.090  11.310  0.0173 -0.0660 -0.0792
  295POPG   E25 4891   7.798   3.592  11.190  0.2079  0.1606 -0.0565
  295POPG   S16 4892   7.659   3.163  10.944  0.3437 -0.3925 -0.3675
  295POPG   S17 4893   7.489   3.651  11.016 -0.3611 -0.0759  0.1289
  295POPG   SD8 4894   7.796   3.342  10.652  0.1850  0.1781  0.0483
  295POPG   SD9 4895   7.520   3.701  10.692  0.0663 -0.1106 -0.0414
  295POPG  SD10 4896   7.925   3.344  10.362 -0.1862  0.5951  0.0261
  295POPG  SD11 4897   7.432   3.562  10.377 -0.4256 -0.0473 -0.1715
  295POPG  SM12 4898   7.970   3.041  10.240 -0.0957  0.0298  0.3395
  295POPG  SM13 4899   7.482   3.624  10.068 -0.6646 -0.1415 -0.2430
  295POPG  SM14 4900   7.994   2.767  10.025 -0.1327  0.2003 -0.1148
  295POPG  SM15 4901   7.503   3.582   9.997  0.3871  0.0332  0.1955
  296POPG   GL1 4902   1.414   4.974  11.654  0.3542 -0.1614 -0.0450
  296POPG   PH2 4903   1.538   4.715  11.578 -0.0526  0.0301  0.0540
  296POPG   GL3 4904   1.381   4.443  11.420 -0.4930 -0.6386 -0.2954
  296POPG   E14 4905   1.627   4.416  11.219 -0.0416  0.1514  0.0698
  296POPG   E25 4906   1.048   4.485  11.297  0.1642 -0.0156 -0.2190
  296POPG   S16 4907   1.706   4.668  10.905  0.3578  0.0271 -0.4976
  296POPG   S17 4908   1.010   4.526  10.888 -0.3374 -0.3883  0.0076
  296POPG   SD8 4909   1.966   4.787  10.746  0.4066 -0.0774  0.0690
  296POPG   SD9 4910   0.859   4.308  10.657  0.0473  0.2342 -0.0256
  296POPG  SD10 4911   1.981   4.946  10.477 -0.1001  0.0069  0.1446
  296POPG  SD11 4912   0.669   4.436  10.402  0.1568  0.2766  0.1671
  296POPG  SM12 4913   1.832   4.855  10.224 -0.0921  0.5299  0.5686
  296POPG  SM13 4914   0.476   4.456  10.159  0.1083  0.1614  0.4202
  296POPG  SM14 4915   1.509   4.879  10.109  0.0614  0.4047  0.3578
  296POPG  SM15 4916   0.412   4.456  10.090 -0.4425 -0.2968 -0.2180
  297POPE   HH1 4917   1.354  20.156  11.646 -0.0114  0.0853 -0.5829
  297POPE   PH2 4918   1.661  20.029  11.622 -0.0032  0.1017  0.1118
  297POPE   GL3 4919   1.762  19.929  11.297 -0.2022  0.3351 -0.1921
  297POPE   E14 4920   1.955  20.117  11.112 -0.0324 -0.0389  0.2743
  297POPE   E25 4921   1.498  19.920  11.068 -0.0347 -0.0034 -0.1495
  297POPE   S16 4922   1.830  20.340  10.780 -0.1167 -0.2048  0.0702
  297POPE   S17 4923   1.640  19.872  10.707 -0.1431  0.0546 -0.2439
  297POPE   SD8 4924   1.730  20.621  10.608 -0.1726  0.3149 -0.3860
  297POPE   SD9 4925   1.970  19.781  10.658 -0.0698  0.3008  0.1007
  297POPE  SD10 4926   1.673  20.725  10.315 -0.0050 -0.0526 -0.2581
  297POPE  SD11 4927   2.256  19.852  10.534 -0.2140  0.1760 -0.2628
  297POPE  SM12 4928   1.643  20.575  10.022 -0.0101  0.2935  0.4179
  297POPE  SM13 4929   2.343  19.902  10.209 -0.2556 -0.0795 -0.1972
  297POPE  SM14 4930   1.639  20.394   9.782 -0.1030 -0.1657 -0.2516
  297POPE  SM15 4931   2.344  19.948  10.148  0.0011 -0.1705  0.3771
  298POPE   HH1 4932   5.679   7.122  12.264  0.2865 -0.2415  0.3908
  298POPE   PH2 4933   5.715   6.896  12.044 -0.1175 -0.0385  0.1362
  298POPE   GL3 4934   5.841   7.000  11.739 -0.0916  0.0004  0.1663
  298POPE   E14 4935   6.131   7.014  11.589 -0.1183 -0.0600 -0.2682
  298POPE   E25 4936   5.635   7.153  11.504  0.1865  0.0438  0.0315
  298POPE   S16 4937   6.136   7.122  11.217  0.0786  0.3325 -0.3489
  298POPE   S17 4938   5.702   7.046  11.125 -0.1614  0.2386 -0.1852
  298POPE   SD8 4939   6.045   7.371  11.009 -0.0549 -0.1311 -0.3408
  298POPE   SD9 4940   5.527   6.925  10.886  0.0816 -0.1152  0.4324
  298POPE  SD10 4941   6.039   7.495  10.713  0.2239  0.1197 -0.3363
  298POPE  SD11 4942   5.566   6.795  10.563  0.2361 -0.1209 -0.3958
  298POPE  SM12 4943   5.926   7.490  10.403  0.0614  0.1554  0.0721
  298POPE  SM13 4944   5.432   6.758  10.264  0.3204  0.1781  0.4313
  298POPE  SM14 4945   6.080   7.493  10.086 -0.1629 -0.1903  0.0235
  298POPE  SM15 4946   5.420   6.717  10.153 -0.1446 -0.1408  0.1823
  299POPE   HH1 4947  17.462  14.795  11.756  0.3376 -0.1596 -0.0660
  299POPE   PH2 4948  17.464  15.122  11.747  0.2848  0.1312  0.0248
  299POPE   GL3 4949  17.656  15.248  11.480 -0.1841 -0.4156  0.1883
  299POPE   E14 4950  17.723  15.569  11.459 -0.0612  0.1034  0.0019
  299POPE   E25 4951  17.614  15.213  11.148  0.1619 -0.4055 -0.0246
  299POPE   S16 4952  17.575  15.787  11.159  0.0574  0.3138 -0.3019
  299POPE   S17 4953  17.607  14.970  10.826  0.0971 -0.3261  0.4091
  299POPE   SD8 4954  17.593  16.087  11.041 -0.0847  0.0191 -0.2249
  299POPE   SD9 4955  17.412  14.735  10.647 -0.2039 -0.2305 -0.0004
  299POPE  SD10 4956  17.626  16.314  10.802  0.0734 -0.3265  0.0599
  299POPE  SD11 4957  17.280  14.619  10.387 -0.0477  0.1856  0.0319
  299POPE  SM12 4958  17.711  16.284  10.435  0.1934  0.0492  0.1574
  299POPE  SM13 4959  17.273  14.557  10.066  0.0578 -0.0999  0.1150
  299POPE  SM14 4960  17.705  16.071  10.190  0.0071 -0.1705 -0.2506
  299POPE  SM15 4961  17.275  14.546   9.963 -0.1383  0.0812  0.2718
  300POPE   HH1 4962  11.070   2.946  11.788 -0.3486 -0.1511  0.1514
  300POPE   PH2 4963  10.763   2.832  11.781  0.0234  0.0290  0.0702
  300POPE   GL3 4964  10.617   2.750  11.459  0.3766  0.3872 -0.4225
  300POPE   E14 4965  10.406   2.517  11.496 -0.0834  0.0134  0.1671
  300POPE   E25 4966  10.796   2.584  11.168  0.3706 -0.0217  0.0008
  300POPE   S16 4967  10.142   2.293  11.252  0.1298  0.1863 -0.2666
  300POPE   S17 4968  10.762   2.232  11.005  0.1147  0.2342  0.1467
  300POPE   SD8 4969  10.026   2.182  10.950  0.0838  0.0090 -0.3372
  300POPE   SD9 4970  10.798   2.019  10.780 -0.0640 -0.3077  0.2319
  300POPE  SD10 4971  10.088   2.213  10.630 -0.1634  0.0816 -0.6048
  300POPE  SD11 4972  10.781   1.875  10.482  0.3048 -0.2539  0.1106
  300POPE  SM12 4973  10.073   2.302  10.294  0.2822  0.1757 -0.4219
  300POPE  SM13 4974  10.890   1.736  10.183  0.0517 -0.0513 -0.3445
  300POPE  SM14 4975  10.046   2.492  10.045  0.0609 -0.4349  0.4423
  300POPE  SM15 4976  10.919   1.735  10.130 -0.1523 -0.0772  0.3613
  301POPE   HH1 4977  17.839  20.356  11.999  0.0181  0.0917  0.1966
  301POPE   PH2 4978  17.584  20.203  11.884  0.0769  0.0120 -0.1522
  301POPE   GL3 4979  17.351  20.386  11.729 -0.1350  0.1047 -0.2522
  301POPE   E14 4980  17.129  20.198  11.574  0.1692 -0.0786  0.2789
  301POPE   E25 4981  17.355  20.772  11.723  0.0937 -0.0546  0.3275
  301POPE   S16 4982  17.083  19.880  11.374 -0.0626 -0.0832  0.2045
  301POPE   S17 4983  17.544  20.780  11.346 -0.0801  0.3145  0.2758
  301POPE   SD8 4984  17.284  19.721  11.132  0.0896  0.0948 -0.1179
  301POPE   SD9 4985  17.474  20.921  11.022  0.0727  0.0710  0.0914
  301POPE  SD10 4986  17.392  19.834  10.836  0.0698  0.0210  0.2399
  301POPE  SD11 4987  17.517  21.059  10.722  0.3611 -0.0937  0.0637
  301POPE  SM12 4988  17.542  20.055  10.624 -0.0801 -0.0309 -0.2554
  301POPE  SM13 4989  17.358  21.077  10.416 -0.2356  0.3300  0.3532
  301POPE  SM14 4990  17.477  20.240  10.382 -0.0536  0.0711  0.2426
  301POPE  SM15 4991  17.277  21.078  10.341 -0.2113 -0.1846 -0.1608
  302POPE   HH1 4992  13.130  17.054  11.741 -0.0673  0.3962 -0.1631
  302POPE   PH2 4993  13.049  16.735  11.754 -0.0864  0.0652 -0.0391
  302POPE   GL3 4994  13.268  16.539  11.560  0.0503 -0.0023 -0.2426
  302POPE   E14 4995  13.552  16.648  11.463 -0.0227  0.4223 -0.0559
  302POPE   E25 4996  13.073  16.537  11.237 -0.0523  0.0427  0.1030
  302POPE   S16 4997  13.754  16.592  11.119 -0.1921  0.3843 -0.1074
  302POPE   S17 4998  12.900  16.605  10.877  0.2886 -0.2216 -0.2754
  302POPE   SD8 4999  13.740  16.431  10.835  0.0306 -0.0895 -0.2188
  302POPE   SD9 5000  12.715  16.720  10.635 -0.2597  0.1841 -0.2073
  302POPE  SD10 5001  13.661  16.358  10.503  0.0303 -0.0759  0.0570
  302POPE  SD11 5002  12.595  16.783  10.310  0.0339  0.1368  0.3477
  302POPE  SM12 5003  13.565  16.456  10.205  0.1143 -0.2241  0.0938
  302POPE  SM13 5004  12.306  16.759  10.134  0.1307 -0.2119 -0.0231
  302POPE  SM14 5005  13.357  16.510   9.938 -0.0998 -0.1734  0.2274
  302POPE  SM15 5006  12.206  16.688  10.129  0.0482  0.0877  0.0729
  303POPE   HH1 5007  14.071  17.982  11.893 -0.0316  0.0305 -0.0031
  303POPE   PH2 5008  14.112  18.209  11.654 -0.0453  0.2825  0.1482
  303POPE   GL3 5009  14.351  18.189  11.396  0.1282  0.0593 -0.4620
  303POPE   E14 5010  14.363  17.944  11.179  0.1276  0.0250  0.1041
  303POPE   E25 5011  14.209  18.394  11.162 -0.0356  0.1930  0.0875
  303POPE   S16 5012  14.123  17.947  10.829  0.0290  0.1356 -0.4637
  303POPE   S17 5013  14.357  18.497  10.761  0.1687 -0.0458  0.0168
  303POPE   SD8 5014  13.824  17.911  10.714 -0.4269  0.0126  0.2171
  303POPE   SD9 5015  14.329  18.727  10.497  0.4004 -0.0355 -0.0284
  303POPE  SD10 5016  13.683  17.714  10.515  0.0677  0.0513  0.4297
  303POPE  SD11 5017  14.474  18.927  10.269  0.3297  0.2928  0.0811
  303POPE  SM12 5018  13.659  17.573  10.246  0.1375 -0.0040  0.0698
  303POPE  SM13 5019  14.617  19.045   9.987  0.0792  0.1045 -0.0572
  303POPE  SM14 5020  13.528  17.556   9.946 -0.0514 -0.4112 -0.1341
  303POPE  SM15 5021  14.693  19.075   9.942 -0.1659 -0.0711 -0.4816
  304POPE   HH1 5022  11.366  15.048  11.367  0.0168 -0.1801  0.0517
  304POPE   PH2 5023  11.669  14.923  11.413  0.0751 -0.1660  0.0448
  304POPE   GL3 5024  11.863  15.074  11.203 -0.2519  0.1825  0.4030
  304POPE   E14 5025  11.953  15.387  11.274 -0.1309 -0.1501 -0.1690
  304POPE   E25 5026  11.613  15.167  10.961 -0.1834  0.1648 -0.3695
  304POPE   S16 5027  11.903  15.672  10.967 -0.1310  0.2981 -0.0538
  304POPE   S17 5028  11.605  15.445  10.650 -0.0147  0.2708 -0.0957
  304POPE   SD8 5029  11.983  15.666  10.643  0.1145  0.4570 -0.1902
  304POPE   SD9 5030  11.665  15.471  10.336 -0.0216  0.0835  0.3784
  304POPE  SD10 5031  12.213  15.563  10.452  0.1260  0.2913  0.1072
  304POPE  SD11 5032  11.831  15.486  10.073 -0.3244  0.2558  0.4255
  304POPE  SM12 5033  12.475  15.646  10.265 -0.3285 -0.3325 -0.2022
  304POPE  SM13 5034  12.104  15.672   9.957  0.3891  0.0011  0.0059
  304POPE  SM14 5035  12.796  15.573  10.124  0.1122 -0.0557 -0.2954
  304POPE  SM15 5036  12.178  15.738   9.923  0.2493  0.0515 -0.2275
  305POPE   HH1 5037   7.076  19.463  11.741  0.3138 -0.1040  0.3973
  305POPE   PH2 5038   6.839  19.607  11.551  0.1505  0.0658  0.0292
  305POPE   GL3 5039   6.871  19.678  11.234 -0.0581  0.1186 -0.2169
  305POPE   E14 5040   6.860  19.991  11.164 -0.0459  0.2430 -0.1049
  305POPE   E25 5041   6.615  19.635  10.983  0.0705 -0.0908 -0.2960
  305POPE   S16 5042   7.162  20.113  10.916 -0.2212  0.0843 -0.1280
  305POPE   S17 5043   6.505  19.422  10.588  0.1169 -0.0376 -0.0280
  305POPE   SD8 5044   7.400  20.123  10.664  0.1285 -0.0992  0.2068
  305POPE   SD9 5045   6.237  19.250  10.486 -0.2563  0.1856 -0.1516
  305POPE  SD10 5046   7.505  20.419  10.514 -0.2374  0.3241 -0.2295
  305POPE  SD11 5047   6.107  19.220  10.155  0.3201 -0.1045  0.2235
  305POPE  SM12 5048   7.493  20.517  10.216 -0.1923  0.4990  0.1850
  305POPE  SM13 5049   6.175  18.969   9.909 -0.0278  0.0399 -0.2119
  305POPE  SM14 5050   7.334  20.417   9.931  0.2951 -0.0946  0.1398
  305POPE  SM15 5051   6.199  18.947   9.805  0.0908  0.0154  0.1040
  306POPE   HH1 5052  15.499   0.734  11.337 -0.4026 -0.1213 -0.2115
  306POPE   PH2 5053  15.548   0.500  11.566  0.2783  0.1413  0.0874
  306POPE   GL3 5054  15.663   0.233  11.376 -0.2220  0.0412  0.2211
  306POPE   E14 5055  15.811  -0.058  11.381 -0.2693 -0.0652  0.0807
  306POPE   E25 5056  15.864   0.431  11.140 -0.0851 -0.1938 -0.0738
  306POPE   S16 5057  15.841  -0.098  10.967 -0.3590  0.0982 -0.0845
  306POPE   S17 5058  16.104   0.320  10.829  0.2789 -0.0292  0.3340
  306POPE   SD8 5059  15.782   0.022  10.649  0.2369  0.2172 -0.1007
  306POPE   SD9 5060  16.342   0.245  10.615 -0.1785  0.2214 -0.1625
  306POPE  SD10 5061  15.894  -0.078  10.350 -0.0208 -0.0555  0.0711
  306POPE  SD11 5062  16.400   0.108  10.297  0.1940 -0.4995  0.2232
  306POPE  SM12 5063  16.043  -0.308  10.144  0.1299  0.1188 -0.1978
  306POPE  SM13 5064  16.558  -0.094  10.065  0.2689 -0.1564 -0.2474
  306POPE  SM14 5065  16.137  -0.466   9.856 -0.0694  0.2691 -0.0002
  306POPE  SM15 5066  16.661  -0.111  10.000  0.0616 -0.2626 -0.1890
  307POPE   HH1 5067  19.271   0.978  11.423 -0.0402 -0.0599 -0.3019
  307POPE   PH2 5068  19.271   1.180  11.671  0.1329 -0.0238 -0.0051
  307POPE   GL3 5069  19.404   1.480  11.590  0.0990  0.2760  0.0284
  307POPE   E14 5070  19.273   1.772  11.638 -0.0040 -0.2232  0.0025
  307POPE   E25 5071  19.424   1.479  11.261  0.2274 -0.0908 -0.0315
  307POPE   S16 5072  19.088   1.799  11.285  0.0170  0.1890 -0.1694
  307POPE   S17 5073  19.305   1.664  10.887 -0.2270  0.1978  0.2806
  307POPE   SD8 5074  19.021   1.990  11.053 -0.0010 -0.0135 -0.1438
  307POPE   SD9 5075  19.313   1.920  10.663 -0.0935 -0.1318  0.2008
  307POPE  SD10 5076  18.914   2.110  10.758 -0.1249 -0.2169  0.1694
  307POPE  SD11 5077  19.522   1.963  10.412  0.1457  0.1944  0.1320
  307POPE  SM12 5078  18.764   2.086  10.438 -0.0664 -0.1411  0.0952
  307POPE  SM13 5079  19.734   2.033  10.194  0.1436 -0.3014  0.0006
  307POPE  SM14 5080  18.750   2.159  10.109 -0.1205 -0.0826 -0.1173
  307POPE  SM15 5081  19.782   2.001  10.126  0.3090  0.0851  0.0662
  308POPE   HH1 5082   1.402   3.489  11.490 -0.0322  0.4192 -0.1806
  308POPE   PH2 5083   1.302   3.185  11.585 -0.0734 -0.1827 -0.1114
  308POPE   GL3 5084   1.022   3.061  11.405  0.0538  0.0648  0.2569
  308POPE   E14 5085   1.093   2.772  11.308  0.1404 -0.2052 -0.1213
  308POPE   E25 5086   0.988   3.161  11.055  0.0154 -0.1060 -0.0217
  308POPE   S16 5087   1.142   2.566  10.935 -0.0376  0.1472 -0.1007
  308POPE   S17 5088   1.079   3.077  10.696 -0.0360  0.0694 -0.0996
  308POPE   SD8 5089   1.085   2.555  10.642  0.1820 -0.1556  0.0719
  308POPE   SD9 5090   1.282   3.042  10.408 -0.3843 -0.0298  0.0286
  308POPE  SD10 5091   0.905   2.700  10.405  0.0406 -0.2613 -0.2995
  308POPE  SD11 5092   1.497   2.879  10.189 -0.1532  0.0484 -0.0450
  308POPE  SM12 5093   0.805   2.984  10.276 -0.1692 -0.2449 -0.0010
  308POPE  SM13 5094   1.664   2.714   9.940 -0.2228  0.0179 -0.3302
  308POPE  SM14 5095   0.683   3.012   9.964 -0.0868 -0.1774 -0.0416
  308POPE  SM15 5096   1.748   2.693   9.893 -0.2958 -0.0198  0.0694
  309POPE   HH1 5097   3.748  -0.294  11.430  0.1789  0.1400  0.0135
  309POPE   PH2 5098   3.570  -0.039  11.380 -0.0275 -0.1963 -0.0570
  309POPE   GL3 5099   3.681   0.213  11.180 -0.1640  0.1396  0.2243
  309POPE   E14 5100   3.966   0.404  11.148  0.0599 -0.1657 -0.0027
  309POPE   E25 5101   3.716   0.131  10.795  0.0973 -0.3250 -0.4517
  309POPE   S16 5102   4.179   0.576  10.883  0.0057 -0.3815  0.3395
  309POPE   S17 5103   3.684   0.386  10.506  0.1072 -0.0809  0.2460
  309POPE   SD8 5104   4.055   0.849  10.790  0.1537 -0.1141 -0.0359
  309POPE   SD9 5105   3.488   0.583  10.322  0.1801 -0.1656  0.0286
  309POPE  SD10 5106   3.922   0.968  10.505  0.0000 -0.2424  0.4290
  309POPE  SD11 5107   3.346   0.556  10.018 -0.0698  0.2497  0.0328
  309POPE  SM12 5108   3.876   0.787  10.205  0.0645  0.2251  0.0704
  309POPE  SM13 5109   3.390   0.310   9.746  0.1476  0.1722  0.0385
  309POPE  SM14 5110   3.976   0.728   9.867 -0.0725 -0.3157  0.1904
  309POPE  SM15 5111   3.321   0.236   9.675  0.1213  0.1154 -0.1022
  310POPE   HH1 5112   5.391  11.214  11.835  0.2781  0.2427 -0.1934
  310POPE   PH2 5113   5.243  10.901  11.816  0.0015  0.1562 -0.0067
  310POPE   GL3 5114   5.084  10.903  11.500 -0.4238 -0.3726  0.0849
  310POPE   E14 5115   4.819  11.110  11.529  0.0538  0.3031 -0.1490
  310POPE   E25 5116   5.330  10.902  11.201  0.1205  0.0092  0.1522
  310POPE   S16 5117   4.616  11.233  11.174 -0.0679 -0.2910 -0.2718
  310POPE   S17 5118   5.554  10.987  10.871  0.0065 -0.1712  0.1024
  310POPE   SD8 5119   4.470  11.137  10.867 -0.1514 -0.1973  0.1993
  310POPE   SD9 5120   5.463  11.208  10.638  0.4997  0.0745 -0.5205
  310POPE  SD10 5121   4.439  11.076  10.552 -0.0961  0.1015 -0.0937
  310POPE  SD11 5122   5.438  11.455  10.427  0.1743 -0.1121  0.2621
  310POPE  SM12 5123   4.450  11.042  10.220  0.1366  0.3227 -0.1617
  310POPE  SM13 5124   5.261  11.514  10.159  0.0027  0.3532 -0.1467
  310POPE  SM14 5125   4.389  10.805   9.952 -0.1564 -0.1575  0.3435
  310POPE  SM15 5126   5.203  11.505  10.067 -0.3006 -0.0193  0.0307
  311POPE   HH1 5127   1.570  10.968  11.916  0.1703 -0.0616  0.3777
  311POPE   PH2 5128   1.695  11.257  11.920  0.1188  0.0134 -0.0820
  311POPE   GL3 5129   1.639  11.524  11.713  0.3284 -0.1732  0.1638
  311POPE   E14 5130   1.916  11.685  11.687  0.3042 -0.2020  0.1978
  311POPE   E25 5131   1.310  11.697  11.641 -0.0786 -0.1816  0.3428
  311POPE   S16 5132   2.234  11.705  11.460  0.1129  0.1215 -0.1352
  311POPE   S17 5133   1.219  11.757  11.234 -0.1562 -0.1836  0.3023
  311POPE   SD8 5134   2.364  11.800  11.153 -0.2975  0.0438  0.3773
  311POPE   SD9 5135   1.090  11.702  10.969 -0.1083  0.3236 -0.2701
  311POPE  SD10 5136   2.444  11.814  10.846 -0.0580  0.0107 -0.0885
  311POPE  SD11 5137   1.124  11.591  10.669 -0.0065  0.0168 -0.3988
  311POPE  SM12 5138   2.329  11.918  10.547 -0.0618 -0.0386 -0.0422
  311POPE  SM13 5139   1.115  11.482  10.355  0.3262  0.0097 -0.1427
  311POPE  SM14 5140   2.245  11.825  10.246 -0.2628 -0.1751 -0.1112
  311POPE  SM15 5141   1.160  11.403  10.326  0.4211  0.0142  0.0233
  312POPE   HH1 5142   0.565  16.969  12.017 -0.2945 -0.0986  0.4135
  312POPE   PH2 5143   0.694  17.261  11.931 -0.1587 -0.0324  0.1842
  312POPE   GL3 5144   0.486  17.446  11.726 -0.2243 -0.1757 -0.2110
  312POPE   E14 5145   0.155  17.468  11.700 -0.0120 -0.1343  0.0902
  312POPE   E25 5146   0.541  17.255  11.406 -0.0980  0.1820  0.0526
  312POPE   S16 5147   0.001  17.542  11.327 -0.5630 -0.0269  0.0647
  312POPE   S17 5148   0.478  17.196  11.022 -0.2081 -0.1616  0.1825
  312POPE   SD8 5149  -0.133  17.474  11.028 -0.1156  0.2041 -0.1137
  312POPE   SD9 5150   0.306  17.082  10.752  0.1797  0.1577  0.0134
  312POPE  SD10 5151  -0.091  17.301  10.768 -0.0807  0.0689 -0.1390
  312POPE  SD11 5152   0.082  16.884  10.574 -0.2991  0.2085 -0.2504
  312POPE  SM12 5153  -0.046  17.440  10.435  0.1223  0.1690 -0.3252
  312POPE  SM13 5154   0.025  16.854  10.248  0.1038 -0.0395 -0.2556
  312POPE  SM14 5155  -0.085  17.398  10.109 -0.1337 -0.0504 -0.4961
  312POPE  SM15 5156   0.025  16.865  10.162 -0.1995  0.3336  0.4488
  313POPE   HH1 5157  10.430  15.785  11.433  0.1552  0.1545 -0.1804
  313POPE   PH2 5158  10.491  16.066  11.615 -0.3597  0.2115 -0.1257
  313POPE   GL3 5159  10.515  16.305  11.409 -0.2462  0.1465 -0.0919
  313POPE   E14 5160  10.236  16.475  11.449 -0.3417  0.0664 -0.0195
  313POPE   E25 5161  10.430  16.177  11.053 -0.2695 -0.4068 -0.1030
  313POPE   S16 5162  10.151  16.688  11.112  0.1688  0.3563  0.1392
  313POPE   S17 5163  10.241  16.341  10.735  0.0310 -0.0996 -0.3771
  313POPE   SD8 5164  10.002  16.991  11.009 -0.2792 -0.1364 -0.5030
  313POPE   SD9 5165   9.945  16.435  10.580 -0.1046 -0.1167  0.0860
  313POPE  SD10 5166   9.865  17.171  10.756  0.1120  0.2531 -0.0660
  313POPE  SD11 5167   9.804  16.593  10.353 -0.0974  0.3016 -0.0263
  313POPE  SM12 5168   9.840  17.121  10.455  0.1345  0.0937 -0.1976
  313POPE  SM13 5169   9.704  16.611  10.031 -0.1613 -0.1825  0.4189
  313POPE  SM14 5170   9.722  17.159  10.172 -0.0390  0.0504  0.4158
  313POPE  SM15 5171   9.679  16.610   9.945 -0.0454 -0.0103  0.1282
  314POPE   HH1 5172   3.414  12.831  11.774 -0.2880 -0.0210  0.1751
  314POPE   PH2 5173   3.637  12.825  11.502  0.1102  0.0731  0.0698
  314POPE   GL3 5174   3.758  13.137  11.438 -0.3025  0.2449  0.2113
  314POPE   E14 5175   4.021  13.278  11.582 -0.1682 -0.1940 -0.4223
  314POPE   E25 5176   3.461  13.281  11.299  0.1392  0.0615 -0.0467
  314POPE   S16 5177   4.201  13.618  11.380  0.0801 -0.4870 -0.0143
  314POPE   S17 5178   3.362  13.066  10.986  0.0225  0.0846  0.5404
  314POPE   SD8 5179   4.178  13.769  11.067  0.0690 -0.2366  0.2533
  314POPE   SD9 5180   3.568  12.911  10.783 -0.0168  0.2627 -0.2102
  314POPE  SD10 5181   4.256  13.804  10.753  0.2037  0.2165  0.2434
  314POPE  SD11 5182   3.799  12.916  10.557  0.4242 -0.2101 -0.2031
  314POPE  SM12 5183   4.436  13.920  10.509 -0.4822  0.1506  0.2359
  314POPE  SM13 5184   4.052  12.864  10.344 -0.1690 -0.0397  0.2405
  314POPE  SM14 5185   4.472  13.917  10.182  0.1339 -0.1621  0.4801
  314POPE  SM15 5186   4.070  12.827  10.237 -0.1217 -0.1854 -0.0164
  315POPE   HH1 5187   4.305   7.461  11.688 -0.2655  0.1085 -0.2247
  315POPE   PH2 5188   4.401   7.171  11.791  0.0626 -0.1194 -0.1713
  315POPE   GL3 5189   4.522   6.973  11.514 -0.1942  0.1945  0.1831
  315POPE   E14 5190   4.445   6.669  11.435  0.0828  0.2193  0.2106
  315POPE   E25 5191   4.698   7.160  11.221 -0.1087  0.0689 -0.0008
  315POPE   S16 5192   4.113   6.573  11.211 -0.1373  0.4623  0.0578
  315POPE   S17 5193   4.991   7.075  10.919  0.1923 -0.0504 -0.0658
  315POPE   SD8 5194   3.955   6.790  10.968 -0.0786 -0.1980 -0.0277
  315POPE   SD9 5195   4.984   7.186  10.610  0.0210  0.1400 -0.1993
  315POPE  SD10 5196   3.981   6.950  10.650 -0.2045 -0.1015  0.3714
  315POPE  SD11 5197   5.066   7.266  10.285  0.0816 -0.0515 -0.4774
  315POPE  SM12 5198   4.186   6.987  10.380  0.3578 -0.2026 -0.0425
  315POPE  SM13 5199   4.796   7.215  10.078 -0.1411 -0.2191  0.0090
  315POPE  SM14 5200   4.246   6.956  10.055 -0.0938 -0.1469 -0.0294
  315POPE  SM15 5201   4.716   7.172  10.046  0.4414 -0.3814 -0.0347
  316POPE   HH1 5202  12.424  18.211   8.230 -0.3674  0.0475 -0.0713
  316POPE   PH2 5203  12.635  18.008   8.095 -0.2326 -0.1328 -0.1665
  316POPE   GL3 5204  12.912  17.967   8.294 -0.3830 -0.0978  0.0723
  316POPE   E14 5205  13.093  17.738   8.469 -0.0534 -0.1541 -0.0559
  316POPE   E25 5206  12.844  18.235   8.504 -0.0059 -0.0853  0.1024
  316POPE   S16 5207  12.979  17.489   8.805 -0.3743 -0.2474 -0.3304
  316POPE   S17 5208  12.604  18.564   8.673  0.3563 -0.1688 -0.1347
  316POPE   SD8 5209  12.968  17.220   9.026 -0.4494  0.0427 -0.2762
  316POPE   SD9 5210  12.484  18.761   8.927 -0.0050 -0.4036  0.1896
  316POPE  SD10 5211  12.945  17.052   9.303 -0.6315 -0.0454  0.0591
  316POPE  SD11 5212  12.668  18.819   9.187 -0.2884  0.0195 -0.0233
  316POPE  SM12 5213  12.884  17.003   9.611  0.2421 -0.1036 -0.2350
  316POPE  SM13 5214  12.865  18.835   9.461 -0.1816 -0.0908  0.1362
  316POPE  SM14 5215  12.757  16.808   9.829 -0.1195  0.0795 -0.2316
  316POPE  SM15 5216  12.962  18.838   9.483 -0.0538 -0.0782 -0.2747
  317POPE   HH1 5217   3.389  17.578  11.507  0.2354 -0.0687 -0.0191
  317POPE   PH2 5218   3.072  17.520  11.548 -0.0237 -0.1049  0.0895
  317POPE   GL3 5219   3.052  17.266  11.329  0.3319  0.1383  0.0629
  317POPE   E14 5220   2.812  17.034  11.374  0.4669 -0.1005 -0.1717
  317POPE   E25 5221   3.156  17.446  10.999 -0.0713 -0.0580  0.0275
  317POPE   S16 5222   2.704  16.702  11.177 -0.1839  0.2533 -0.0025
  317POPE   S17 5223   3.334  17.421  10.648 -0.2354 -0.3237 -0.1373
  317POPE   SD8 5224   2.762  16.410  11.000 -0.0305  0.2436  0.0818
  317POPE   SD9 5225   3.534  17.622  10.484  0.0679 -0.3681  0.0854
  317POPE  SD10 5226   2.779  16.249  10.704 -0.1995  0.3824  0.2836
  317POPE  SD11 5227   3.780  17.625  10.244  0.0355 -0.4372  0.2216
  317POPE  SM12 5228   2.746  16.280  10.391 -0.1820 -0.0029  0.2098
  317POPE  SM13 5229   3.810  17.685   9.913  0.0378 -0.3281 -0.3948
  317POPE  SM14 5230   2.731  16.248  10.041 -0.0885 -0.1816  0.1883
  317POPE  SM15 5231   3.854  17.740   9.848  0.2945 -0.0332 -0.2350
  318POPE   HH1 5232  19.401  17.049  11.752 -0.4036  0.0875  0.1011
  318POPE   PH2 5233  19.313  16.758  11.893  0.0376 -0.0551 -0.0673
  318POPE   GL3 5234  19.128  16.589  11.674  0.0708  0.0311  0.4051
  318POPE   E14 5235  18.920  16.771  11.498  0.4288  0.0099 -0.0729
  318POPE   E25 5236  19.369  16.530  11.367  0.1802  0.2800  0.1930
  318POPE   S16 5237  18.878  16.925  11.167  0.1259  0.1062 -0.1713
  318POPE   S17 5238  19.407  16.535  10.929  0.3235 -0.0771 -0.4169
  318POPE   SD8 5239  18.808  17.122  10.919  0.1127  0.2073 -0.3775
  318POPE   SD9 5240  19.399  16.527  10.577  0.0366 -0.2434  0.1699
  318POPE  SD10 5241  18.644  17.165  10.625 -0.3637  0.2333  0.1135
  318POPE  SD11 5242  19.372  16.760  10.306 -0.1469 -0.1030  0.3784
  318POPE  SM12 5243  18.448  17.112  10.326  0.0116  0.3399 -0.1274
  318POPE  SM13 5244  19.242  16.725  10.002 -0.1938  0.1350 -0.0685
  318POPE  SM14 5245  18.212  17.023  10.114 -0.4206 -0.2979 -0.0023
  318POPE  SM15 5246  19.198  16.686   9.929  0.0776 -0.2186  0.0406
  319POPE   HH1 5247  10.115  17.478  11.765 -0.3134  0.3916  0.2272
  319POPE   PH2 5248  10.383  17.599  11.629  0.0694 -0.0046 -0.0559
  319POPE   GL3 5249  10.494  17.532  11.326 -0.0453 -0.2823  0.1938
  319POPE   E14 5250  10.741  17.736  11.275 -0.0705 -0.0542  0.0191
  319POPE   E25 5251  10.311  17.464  11.012 -0.0512  0.0196  0.1783
  319POPE   S16 5252  10.918  18.046  11.105  0.1767  0.1598 -0.2487
  319POPE   S17 5253  10.465  17.435  10.609 -0.3440 -0.0481  0.5466
  319POPE   SD8 5254  11.107  18.146  10.829 -0.1934 -0.2003  0.0410
  319POPE   SD9 5255  10.747  17.517  10.425 -0.0983 -0.0540 -0.1375
  319POPE  SD10 5256  11.190  18.124  10.505 -0.1066  0.2871  0.1379
  319POPE  SD11 5257  11.025  17.510  10.261 -0.4234 -0.1478 -0.0488
  319POPE  SM12 5258  11.140  17.996  10.219  0.2737  0.0772  0.0465
  319POPE  SM13 5259  11.279  17.573  10.012  0.5085  0.2682  0.1633
  319POPE  SM14 5260  11.058  18.062   9.891 -0.0155 -0.1780 -0.1505
  319POPE  SM15 5261  11.303  17.577   9.917 -0.0437  0.6287 -0.0252
  320POPE   HH1 5262  17.247   9.400  11.623  0.2377  0.2622 -0.0713
  320POPE   PH2 5263  16.960   9.481  11.513 -0.1503 -0.0916  0.0961
  320POPE   GL3 5264  16.788   9.175  11.473  0.0458 -0.1279 -0.4520
  320POPE   E14 5265  16.948   8.892  11.571  0.2645 -0.0185 -0.1513
  320POPE   E25 5266  16.607   9.160  11.154 -0.0679 -0.1363 -0.0006
  320POPE   S16 5267  17.194   8.662  11.305 -0.1732  0.1301  0.3456
  320POPE   S17 5268  16.617   8.810  10.949  0.1678 -0.3705 -0.1537
  320POPE   SD8 5269  17.349   8.467  11.076 -0.0664  0.3752 -0.1774
  320POPE   SD9 5270  16.662   8.515  10.807 -0.0067 -0.2443  0.2766
  320POPE  SD10 5271  17.353   8.396  10.729 -0.3052 -0.1910 -0.1463
  320POPE  SD11 5272  16.701   8.245  10.644 -0.2270  0.2793  0.1501
  320POPE  SM12 5273  17.117   8.415  10.503 -0.0568  0.1781 -0.0263
  320POPE  SM13 5274  16.669   8.041  10.400 -0.0277 -0.1565 -0.2459
  320POPE  SM14 5275  17.000   8.308  10.172 -0.1823 -0.0478 -0.3099
  320POPE  SM15 5276  16.664   7.939  10.356  0.0399 -0.1708 -0.0210
  321POPE   HH1 5277  12.434   0.853   8.104  0.0387 -0.0195 -0.3613
  321POPE   PH2 5278  12.545   0.543   8.126 -0.0614 -0.1162  0.1831
  321POPE   GL3 5279  12.679   0.432   8.398 -0.2436  0.0381 -0.1131
  321POPE   E14 5280  12.848   0.584   8.658  0.1034  0.0496 -0.0597
  321POPE   E25 5281  12.590   0.089   8.419 -0.0740 -0.0597 -0.1776
  321POPE   S16 5282  13.026   0.433   8.924  0.1499  0.3618 -0.0820
  321POPE   S17 5283  12.747  -0.022   8.781  0.0543 -0.1802 -0.2054
  321POPE   SD8 5284  13.155   0.575   9.207  0.0151  0.3014  0.1757
  321POPE   SD9 5285  13.054  -0.157   8.808  0.3612  0.4705  0.3336
  321POPE  SD10 5286  13.176   0.768   9.448 -0.0531  0.2411  0.0027
  321POPE  SD11 5287  13.269  -0.123   9.063  0.0252 -0.2138 -0.2146
  321POPE  SM12 5288  13.248   1.067   9.566 -0.0186 -0.3754 -0.0746
  321POPE  SM13 5289  13.457  -0.062   9.351  0.0926 -0.3687 -0.0868
  321POPE  SM14 5290  13.561   1.191   9.617  0.0388  0.2302  0.2556
  321POPE  SM15 5291  13.518  -0.095   9.424  0.2172 -0.1852 -0.2565
  322POPE   HH1 5292   7.825  19.807   7.953  0.0046  0.4045  0.2143
  322POPE   PH2 5293   7.830  20.035   8.196 -0.0801  0.0175 -0.1060
  322POPE   GL3 5294   7.497  19.972   8.240  0.1713  0.0607  0.0660
  322POPE   E14 5295   7.375  19.716   8.085  0.1281 -0.0004  0.0298
  322POPE   E25 5296   7.225  20.111   8.434 -0.1436 -0.0717 -0.0015
  322POPE   S16 5297   7.242  19.614   8.461 -0.1779 -0.0784  0.3382
  322POPE   S17 5298   7.191  20.255   8.798 -0.1498  0.1175  0.1202
  322POPE   SD8 5299   7.200  19.383   8.708 -0.0649 -0.1751 -0.2172
  322POPE   SD9 5300   7.132  20.216   9.138 -0.2266  0.3082 -0.1860
  322POPE  SD10 5301   7.256  19.244   9.022  0.2314 -0.1232 -0.0027
  322POPE  SD11 5302   7.093  19.976   9.322  0.3652  0.1116  0.0275
  322POPE  SM12 5303   7.469  19.256   9.252 -0.0118 -0.1074 -0.0294
  322POPE  SM13 5304   7.035  19.986   9.668  0.2491  0.1144  0.1299
  322POPE  SM14 5305   7.490  19.173   9.596 -0.1227  0.3546 -0.1171
  322POPE  SM15 5306   7.052  19.926   9.723 -0.2141 -0.2184 -0.1657
  323POPE   HH1 5307   0.260   4.700   8.115 -0.1068 -0.2819 -0.0782
  323POPE   PH2 5308   0.554   4.814   8.065 -0.1385  0.0164  0.1257
  323POPE   GL3 5309   0.798   4.869   8.284 -0.0767 -0.3098 -0.0477
  323POPE   E14 5310   1.098   4.933   8.175  0.0143  0.1637  0.2024
  323POPE   E25 5311   0.689   4.635   8.528  0.0252 -0.1297  0.3012
  323POPE   S16 5312   1.189   4.693   8.483  0.3767 -0.5417 -0.1472
  323POPE   S17 5313   0.792   4.318   8.807 -0.1583  0.0706 -0.0959
  323POPE   SD8 5314   1.240   4.712   8.811 -0.3550  0.0591  0.4539
  323POPE   SD9 5315   0.910   4.370   9.142 -0.1934  0.1797 -0.1755
  323POPE  SD10 5316   1.235   4.762   9.133  0.2016 -0.1915 -0.0196
  323POPE  SD11 5317   1.191   4.273   9.366  0.0929  0.2563 -0.0528
  323POPE  SM12 5318   1.076   4.945   9.379 -0.0668 -0.0488  0.1003
  323POPE  SM13 5319   1.453   4.117   9.490  0.1495 -0.3986  0.2323
  323POPE  SM14 5320   0.810   4.951   9.605  0.0500  0.2666  0.0498
  323POPE  SM15 5321   1.512   4.040   9.534  0.2073  0.0431  0.1205
  324POPE   HH1 5322   7.928  18.478   7.897 -0.1376 -0.0368  0.2398
  324POPE   PH2 5323   8.247  18.376   7.972  0.0846 -0.1638 -0.0611
  324POPE   GL3 5324   8.188  18.099   8.166  0.0340  0.0431  0.0872
  324POPE   E14 5325   8.173  17.773   8.142 -0.1148  0.1719  0.2422
  324POPE   E25 5326   8.113  18.241   8.486 -0.2735 -0.2325  0.1219
  324POPE   S16 5327   8.126  17.663   8.525 -0.3177  0.1572 -0.0156
  324POPE   S17 5328   8.368  18.444   8.738  0.3754 -0.1091  0.1900
  324POPE   SD8 5329   7.918  17.676   8.781 -0.1951  0.1917 -0.2695
  324POPE   SD9 5330   8.404  18.643   9.010  0.1178 -0.0135  0.1200
  324POPE  SD10 5331   7.852  17.627   9.109 -0.3012  0.1625 -0.1192
  324POPE  SD11 5332   8.258  18.806   9.267 -0.0789 -0.0320  0.0616
  324POPE  SM12 5333   7.968  17.629   9.381 -0.0049 -0.4210  0.3891
  324POPE  SM13 5334   8.139  19.109   9.354 -0.0808 -0.1272  0.1577
  324POPE  SM14 5335   8.098  17.919   9.533  0.3636 -0.1478 -0.0051
  324POPE  SM15 5336   8.110  19.216   9.403 -0.1940 -0.0389 -0.4705
  325POPE   HH1 5337   2.078  19.589   8.111 -0.1053 -0.0387 -0.1244
  325POPE   PH2 5338   2.060  19.918   8.196  0.0431  0.2399 -0.0439
  325POPE   GL3 5339   2.199  19.973   8.511  0.4368  0.2142  0.2270
  325POPE   E14 5340   2.497  19.957   8.639 -0.1522  0.0910  0.2422
  325POPE   E25 5341   2.034  20.188   8.717  0.0050 -0.0820  0.0559
  325POPE   S16 5342   2.769  19.778   8.899 -0.0290 -0.1421 -0.2186
  325POPE   S17 5343   1.720  20.212   8.984 -0.1179  0.1625 -0.0887
  325POPE   SD8 5344   3.091  19.754   8.986 -0.1919  0.2268 -0.2811
  325POPE   SD9 5345   1.490  19.967   9.100  0.2247  0.0097 -0.7240
  325POPE  SD10 5346   3.299  19.711   9.235  0.4204  0.0931  0.0431
  325POPE  SD11 5347   1.433  19.724   9.323  0.0051 -0.0029 -0.2045
  325POPE  SM12 5348   3.234  19.628   9.514 -0.3902  0.1858 -0.1484
  325POPE  SM13 5349   1.527  19.443   9.544  0.1282 -0.1600  0.1162
  325POPE  SM14 5350   3.183  19.432   9.763  0.1442 -0.1799  0.3668
  325POPE  SM15 5351   1.571  19.425   9.631 -0.2533 -0.0496 -0.2224
  326POPE   HH1 5352  12.128   2.108   7.871  0.0487 -0.5531 -0.2281
  326POPE   PH2 5353  12.386   2.291   7.839  0.1074  0.0002 -0.0988
  326POPE   GL3 5354  12.538   2.277   8.146 -0.0884  0.4221  0.2289
  326POPE   E14 5355  12.816   2.111   8.160 -0.1060 -0.0481 -0.3139
  326POPE   E25 5356  12.414   2.385   8.477 -0.0333  0.2808  0.0317
  326POPE   S16 5357  13.053   2.181   8.430  0.0335 -0.3500 -0.0553
  326POPE   S17 5358  12.255   2.311   8.856 -0.1040 -0.4486  0.1558
  326POPE   SD8 5359  12.925   2.358   8.696 -0.0278  0.0422  0.5089
  326POPE   SD9 5360  12.155   2.029   8.992  0.3549  0.0870 -0.3641
  326POPE  SD10 5361  12.892   2.443   9.008  0.0423  0.2880 -0.1694
  326POPE  SD11 5362  12.179   1.806   9.279  0.4989  0.0153  0.1999
  326POPE  SM12 5363  12.985   2.317   9.260 -0.1018  0.1934  0.1743
  326POPE  SM13 5364  12.156   1.548   9.528  0.0468 -0.2710 -0.2428
  326POPE  SM14 5365  12.809   2.282   9.556  0.3058  0.1837 -0.3780
  326POPE  SM15 5366  12.184   1.543   9.634  0.0632 -0.0048 -0.0523
  327POPE   HH1 5367  16.388   6.085   8.040 -0.1369 -0.1034  0.3067
  327POPE   PH2 5368  16.411   5.739   8.015  0.1263  0.0591 -0.3138
  327POPE   GL3 5369  16.641   5.619   8.253 -0.3782  0.0366  0.1070
  327POPE   E14 5370  16.597   5.508   8.568 -0.0616  0.0191  0.0736
  327POPE   E25 5371  16.950   5.781   8.227  0.2926  0.0969 -0.0109
  327POPE   S16 5372  16.837   5.469   8.880  0.3019  0.0492 -0.6212
  327POPE   S17 5373  17.218   6.002   8.375  0.0326  0.3403 -0.0481
  327POPE   SD8 5374  17.139   5.418   9.049 -0.0387  0.1396 -0.2453
  327POPE   SD9 5375  17.362   6.106   8.645 -0.0654 -0.0370 -0.1980
  327POPE  SD10 5376  17.292   5.196   9.264  0.0965 -0.0984 -0.0475
  327POPE  SD11 5377  17.295   5.994   8.958  0.0202  0.1297  0.0938
  327POPE  SM12 5378  17.223   4.897   9.462  0.1837  0.0507 -0.3288
  327POPE  SM13 5379  17.384   5.849   9.255 -0.0658 -0.3380  0.0074
  327POPE  SM14 5380  17.073   4.839   9.783  0.2779  0.3315  0.1116
  327POPE  SM15 5381  17.434   5.788   9.295 -0.2903  0.2331 -0.0044
  328POPE   HH1 5382  20.126   3.841   8.044  0.5331 -0.2155 -0.0801
  328POPE   PH2 5383  20.396   3.810   8.192  0.0927  0.0374  0.1659
  328POPE   GL3 5384  20.306   3.544   8.400  0.2195  0.0023  0.3294
  328POPE   E14 5385  20.479   3.305   8.551  0.0275  0.1888 -0.1694
  328POPE   E25 5386  20.145   3.811   8.551  0.1341  0.3094  0.0248
  328POPE   S16 5387  20.660   3.255   8.940 -0.0065 -0.2033  0.2316
  328POPE   S17 5388  20.119   4.046   8.885  0.3267  0.0370  0.2230
  328POPE   SD8 5389  20.760   3.060   9.198 -0.1078  0.1991  0.1146
  328POPE   SD9 5390  19.865   4.157   9.082  0.1505 -0.0320  0.2577
  328POPE  SD10 5391  20.611   2.941   9.443 -0.0139 -0.2514 -0.2670
  328POPE  SD11 5392  19.938   4.251   9.364  0.0698 -0.1209  0.2293
  328POPE  SM12 5393  20.385   3.002   9.707 -0.2684  0.0584 -0.1526
  328POPE  SM13 5394  20.101   4.134   9.589  0.0189  0.1293 -0.4356
  328POPE  SM14 5395  20.213   3.080   9.973 -0.0647  0.0484 -0.0698
  328POPE  SM15 5396  20.123   4.133   9.685  0.6107 -0.1835 -0.0055
  329POPE   HH1 5397  12.749   8.206   8.740 -0.3126 -0.5978  0.1032
  329POPE   PH2 5398  12.780   7.972   8.508 -0.0524 -0.1419  0.2117
  329POPE   GL3 5399  12.934   7.701   8.671  0.0525 -0.0586 -0.2396
  329POPE   E14 5400  12.848   7.393   8.783  0.3276 -0.1640  0.3344
  329POPE   E25 5401  13.283   7.851   8.745  0.2241  0.0633 -0.2062
  329POPE   S16 5402  13.038   7.332   9.120  0.1548  0.2269  0.2127
  329POPE   S17 5403  13.632   7.687   8.864 -0.0093 -0.2680  0.0797
  329POPE   SD8 5404  12.940   7.331   9.452  0.0184 -0.2260  0.0015
  329POPE   SD9 5405  13.769   7.530   9.145  0.3760 -0.0296  0.2687
  329POPE  SD10 5406  12.974   7.398   9.773 -0.0280 -0.1846  0.0904
  329POPE  SD11 5407  13.921   7.338   9.361  0.2718  0.3102  0.2113
  329POPE  SM12 5408  13.281   7.406   9.943  0.4943 -0.1853  0.3729
  329POPE  SM13 5409  14.028   7.356   9.691  0.2068 -0.0674  0.0557
  329POPE  SM14 5410  13.399   7.530  10.230  0.0826 -0.3523 -0.2802
  329POPE  SM15 5411  14.061   7.366   9.771 -0.3922  0.3030  0.0839
  330POPE   HH1 5412   0.625   6.659   8.097 -0.3372  0.0069  0.3374
  330POPE   PH2 5413   0.768   6.384   8.018 -0.0021 -0.1598 -0.0017
  330POPE   GL3 5414   0.716   6.089   8.185 -0.4747 -0.0706 -0.4099
  330POPE   E14 5415   0.923   5.813   8.197 -0.0542  0.0736 -0.0576
  330POPE   E25 5416   0.732   6.150   8.558 -0.2974  0.0916 -0.0278
  330POPE   S16 5417   1.120   5.900   8.507 -0.0179 -0.3510 -0.1760
  330POPE   S17 5418   0.611   6.522   8.593  0.0320  0.4841 -0.0078
  330POPE   SD8 5419   1.458   5.924   8.613  0.5512  0.0477 -0.1364
  330POPE   SD9 5420   0.615   6.752   8.834 -0.0229  0.4124  0.0084
  330POPE  SD10 5421   1.663   5.681   8.776 -0.1867 -0.3403  0.3233
  330POPE  SD11 5422   0.612   6.918   9.136  0.0769  0.1522 -0.0437
  330POPE  SM12 5423   1.650   5.468   9.033 -0.3260 -0.2548 -0.1501
  330POPE  SM13 5424   0.460   6.938   9.420  0.1944 -0.5035  0.2941
  330POPE  SM14 5425   1.579   5.409   9.356 -0.0626  0.3174  0.0345
  330POPE  SM15 5426   0.420   6.965   9.515  0.2302  0.2655 -0.0149
  331POPE   HH1 5427   3.542  17.440   7.996  0.2190 -0.1425  0.1560
  331POPE   PH2 5428   3.392  17.269   8.221  0.0668  0.1247  0.2653
  331POPE   GL3 5429   3.601  17.013   8.255  0.1106 -0.0994 -0.0710
  331POPE   E14 5430   3.470  16.732   8.317 -0.0904 -0.1940 -0.1640
  331POPE   E25 5431   3.730  17.109   8.583  0.0076 -0.0122  0.3340
  331POPE   S16 5432   3.241  16.924   8.632  0.3178 -0.3681 -0.4286
  331POPE   S17 5433   3.635  17.461   8.711  0.4154  0.1146 -0.0795
  331POPE   SD8 5434   2.939  16.800   8.724 -0.0381  0.1272 -0.1703
  331POPE   SD9 5435   3.575  17.623   8.970 -0.0340 -0.0561  0.1366
  331POPE  SD10 5436   2.751  16.815   9.007  0.0225 -0.3149  0.2409
  331POPE  SD11 5437   3.729  17.839   9.192 -0.0484  0.1343 -0.3143
  331POPE  SM12 5438   2.728  16.778   9.331  0.2487 -0.2192  0.0767
  331POPE  SM13 5439   3.747  18.009   9.484  0.0759  0.0050  0.1677
  331POPE  SM14 5440   2.762  16.834   9.670  0.2716 -0.4028  0.1114
  331POPE  SM15 5441   3.698  17.985   9.562 -0.1343 -0.0387 -0.0307
  332POPE   HH1 5442  17.080  19.714   8.213 -0.0408 -0.2661 -0.0223
  332POPE   PH2 5443  17.182  19.405   8.276  0.0433  0.2628  0.0929
  332POPE   GL3 5444  17.459  19.390   8.461  0.0078  0.0587 -0.0965
  332POPE   E14 5445  17.626  19.116   8.576 -0.1253  0.1347 -0.2338
  332POPE   E25 5446  17.484  19.665   8.696  0.3553 -0.1276 -0.2058
  332POPE   S16 5447  17.634  19.103   8.995  0.0006 -0.0273 -0.0080
  332POPE   S17 5448  17.737  19.680   9.058 -0.0088 -0.2375  0.0458
  332POPE   SD8 5449  17.853  19.289   9.229 -0.2005 -0.3716 -0.1608
  332POPE   SD9 5450  17.838  19.844   9.351  0.1263 -0.2871 -0.0475
  332POPE  SD10 5451  17.931  19.353   9.524  0.0391  0.3626  0.0853
  332POPE  SD11 5452  17.845  19.889   9.673  0.2659  0.2127 -0.1514
  332POPE  SM12 5453  17.856  19.386   9.838 -0.0034  0.0521  0.7042
  332POPE  SM13 5454  17.871  20.157   9.897  0.0677 -0.4667 -0.1513
  332POPE  SM14 5455  17.813  19.586  10.094  0.0952 -0.0717 -0.1923
  332POPE  SM15 5456  17.885  20.248   9.917  0.2247  0.0526 -0.1635
  333POPE   HH1 5457   3.153  16.791   7.910 -0.0801  0.1362 -0.1189
  333POPE   PH2 5458   3.059  16.495   8.019 -0.1743 -0.1789 -0.0206
  333POPE   GL3 5459   2.864  16.624   8.259  0.0290  0.1295 -0.3532
  333POPE   E14 5460   2.785  16.934   8.203 -0.2228  0.2045 -0.0383
  333POPE   E25 5461   2.756  16.357   8.451  0.0393  0.1419  0.0824
  333POPE   S16 5462   2.752  17.218   8.497  0.3349  0.2649 -0.1286
  333POPE   S17 5463   2.760  16.307   8.845  0.2026  0.6836  0.0374
  333POPE   SD8 5464   2.666  17.277   8.822 -0.2373 -0.0729  0.0954
  333POPE   SD9 5465   2.852  16.258   9.171  0.4234  0.0320  0.2604
  333POPE  SD10 5466   2.558  17.214   9.110  0.1839  0.0360  0.0832
  333POPE  SD11 5467   2.991  16.273   9.493  0.2720 -0.2075 -0.0961
  333POPE  SM12 5468   2.364  17.061   9.369  0.1144 -0.0832  0.0254
  333POPE  SM13 5469   3.104  16.486   9.767 -0.3723 -0.3302 -0.4253
  333POPE  SM14 5470   2.208  17.095   9.687 -0.1949  0.0650  0.1360
  333POPE  SM15 5471   3.107  16.527   9.830 -0.0820  0.2241 -0.2954
  334POPE   HH1 5472  14.294  16.984   8.008 -0.0613 -0.2815  0.0099
  334POPE   PH2 5473  14.321  16.666   8.013  0.1447 -0.0246 -0.1068
  334POPE   GL3 5474  14.568  16.474   8.186 -0.1093  0.0450  0.1297
  334POPE   E14 5475  14.616  16.150   8.161  0.0769  0.0540 -0.2386
  334POPE   E25 5476  14.883  16.614   8.321  0.0832 -0.1400  0.2249
  334POPE   S16 5477  14.544  15.880   8.463 -0.3733 -0.1553 -0.1728
  334POPE   S17 5478  14.952  16.641   8.736 -0.0805  0.1389  0.1829
  334POPE   SD8 5479  14.609  15.864   8.788 -0.3372 -0.1442 -0.2409
  334POPE   SD9 5480  14.843  16.899   8.925 -0.2121 -0.0641  0.1074
  334POPE  SD10 5481  14.587  15.898   9.118  0.1820 -0.0401 -0.0212
  334POPE  SD11 5482  14.698  17.156   9.061  0.1402  0.2228  0.1707
  334POPE  SM12 5483  14.768  16.062   9.364  0.1945 -0.3778 -0.0452
  334POPE  SM13 5484  14.659  17.316   9.350  0.2287 -0.0931 -0.0666
  334POPE  SM14 5485  14.713  16.251   9.644  0.1198  0.1657 -0.2426
  334POPE  SM15 5486  14.598  17.371   9.415  0.0507 -0.0818 -0.5816
  335POPE   HH1 5487  15.080  19.663   8.358 -0.0994  0.0034 -0.3284
  335POPE   PH2 5488  15.369  19.790   8.310 -0.0330  0.0820  0.1556
  335POPE   GL3 5489  15.527  19.967   8.550  0.1287  0.2924 -0.2039
  335POPE   E14 5490  15.304  20.193   8.618 -0.1350  0.2726  0.2146
  335POPE   E25 5491  15.395  19.712   8.794  0.0824 -0.1221  0.3654
  335POPE   S16 5492  15.064  20.107   8.898  0.1877 -0.1558 -0.2768
  335POPE   S17 5493  15.273  19.743   9.224  0.0517 -0.2745 -0.0120
  335POPE   SD8 5494  14.805  20.082   9.117 -0.0996 -0.0303  0.2487
  335POPE   SD9 5495  15.560  19.717   9.404  0.2462  0.0154 -0.2453
  335POPE  SD10 5496  14.844  19.926   9.390 -0.1131  0.1146  0.0954
  335POPE  SD11 5497  15.733  19.779   9.687 -0.0296 -0.2924 -0.2367
  335POPE  SM12 5498  15.080  19.846   9.628  0.1791  0.0656  0.1118
  335POPE  SM13 5499  15.902  19.702   9.972 -0.0849 -0.2916  0.4196
  335POPE  SM14 5500  15.231  19.839   9.941 -0.0673 -0.0389 -0.5529
  335POPE  SM15 5501  15.889  19.725  10.047  0.1339  0.2932  0.5384
  336POPE   HH1 5502  19.582   4.807   8.046  0.1715  0.0214 -0.1934
  336POPE   PH2 5503  19.619   5.117   7.907  0.0839 -0.0607 -0.0489
  336POPE   GL3 5504  19.773   5.346   8.120  0.1085 -0.2697 -0.1051
  336POPE   E14 5505  20.052   5.246   8.261  0.0856 -0.0702 -0.1291
  336POPE   E25 5506  19.630   5.594   8.319 -0.1101  0.1499 -0.0456
  336POPE   S16 5507  20.185   5.180   8.667  0.0214 -0.1144  0.1123
  336POPE   S17 5508  19.545   5.764   8.700  0.0389  0.3895  0.0137
  336POPE   SD8 5509  20.411   5.037   8.849  0.3124 -0.3208  0.2584
  336POPE   SD9 5510  19.604   5.826   9.001  0.2085 -0.0851  0.4110
  336POPE  SD10 5511  20.472   4.968   9.142  0.0145  0.0202 -0.2787
  336POPE  SD11 5512  19.635   5.702   9.292 -0.1411  0.5718 -0.0784
  336POPE  SM12 5513  20.417   4.765   9.411 -0.4839  0.1186  0.3735
  336POPE  SM13 5514  19.510   5.640   9.580 -0.0900 -0.1232 -0.0557
  336POPE  SM14 5515  20.258   4.603   9.694  0.0834 -0.3082 -0.1217
  336POPE  SM15 5516  19.467   5.661   9.674  0.0397  0.0126  0.1974
  337POPE   HH1 5517  11.875   4.920   8.468  0.3049  0.0511 -0.1511
  337POPE   PH2 5518  12.060   4.649   8.478  0.1533 -0.0679 -0.0652
  337POPE   GL3 5519  11.851   4.449   8.655 -0.0549 -0.3601 -0.1289
  337POPE   E14 5520  11.574   4.630   8.744 -0.1449 -0.1812 -0.2037
  337POPE   E25 5521  12.011   4.225   8.880  0.0946  0.0553 -0.1490
  337POPE   S16 5522  11.611   4.753   9.125  0.4596  0.1190  0.1291
  337POPE   S17 5523  12.035   4.244   9.287  0.0045 -0.4189 -0.2632
  337POPE   SD8 5524  11.526   4.774   9.469 -0.2318  0.2430 -0.0687
  337POPE   SD9 5525  12.092   4.081   9.579 -0.4106  0.2407 -0.2810
  337POPE  SD10 5526  11.498   4.666   9.782  0.1445  0.2045  0.4364
  337POPE  SD11 5527  12.097   3.806   9.733  0.1526 -0.1900 -0.2138
  337POPE  SM12 5528  11.443   4.436  10.023  0.2004  0.2403 -0.0504
  337POPE  SM13 5529  12.328   3.577   9.733  0.0253 -0.1987  0.0727
  337POPE  SM14 5530  11.466   4.160  10.237 -0.1559 -0.0626  0.0330
  337POPE  SM15 5531  12.355   3.520   9.791 -0.1921  0.2438 -0.1112
  338POPE   HH1 5532  18.058  12.920   8.144 -0.0820 -0.0285 -0.1900
  338POPE   PH2 5533  18.346  12.805   8.142  0.0017  0.1113  0.0746
  338POPE   GL3 5534  18.382  12.526   8.368 -0.1802  0.1641 -0.2214
  338POPE   E14 5535  18.638  12.401   8.531 -0.0040 -0.2624  0.2213
  338POPE   E25 5536  18.206  12.717   8.634  0.0450 -0.2579 -0.1848
  338POPE   S16 5537  18.645  12.574   8.873 -0.2672  0.0196  0.3658
  338POPE   S17 5538  18.170  12.538   8.998 -0.3796  0.2952 -0.2748
  338POPE   SD8 5539  18.835  12.859   9.027 -0.0746  0.1709  0.0744
  338POPE   SD9 5540  17.985  12.295   9.169  0.0484  0.2046 -0.1942
  338POPE  SD10 5541  18.937  13.029   9.286 -0.0626 -0.2696  0.0708
  338POPE  SD11 5542  17.750  12.254   9.405 -0.0353 -0.2452  0.1585
  338POPE  SM12 5543  19.046  12.971   9.605 -0.3710  0.2256 -0.1755
  338POPE  SM13 5544  17.474  12.165   9.530 -0.0280 -0.1741  0.2954
  338POPE  SM14 5545  19.178  12.814   9.897 -0.0027 -0.1144 -0.1404
  338POPE  SM15 5546  17.390  12.149   9.482  0.1108 -0.1367  0.2308
  339POPE   HH1 5547  13.590  12.232   8.552 -0.3094 -0.3946 -0.3811
  339POPE   PH2 5548  13.787  12.484   8.456 -0.3151 -0.1040 -0.0597
  339POPE   GL3 5549  14.106  12.487   8.622  0.0989 -0.4678  0.1940
  339POPE   E14 5550  14.246  12.787   8.666 -0.0397 -0.0217 -0.2682
  339POPE   E25 5551  14.212  12.180   8.850  0.2824  0.0445  0.0713
  339POPE   S16 5552  14.288  13.097   8.924 -0.0027  0.1735 -0.0992
  339POPE   S17 5553  14.432  12.124   9.135 -0.1171 -0.2481 -0.0006
  339POPE   SD8 5554  14.110  13.179   9.246  0.0337 -0.0155  0.3887
  339POPE   SD9 5555  14.760  12.079   9.235 -0.0555  0.2625 -0.1945
  339POPE  SD10 5556  14.172  13.241   9.553  0.3047 -0.2199 -0.3004
  339POPE  SD11 5557  14.994  11.958   9.420 -0.1617  0.0564 -0.1108
  339POPE  SM12 5558  14.377  13.418   9.735 -0.5013 -0.0809  0.2510
  339POPE  SM13 5559  15.310  12.027   9.526  0.2625 -0.2812  0.0399
  339POPE  SM14 5560  14.671  13.539   9.880 -0.1429 -0.0973  0.1211
  339POPE  SM15 5561  15.386  12.028   9.550 -0.0950  0.1410 -0.1537
  340POPE   HH1 5562  17.673  19.981   8.128 -0.0261 -0.3904 -0.1802
  340POPE   PH2 5563  17.893  19.744   8.235 -0.3508  0.1120 -0.0061
  340POPE   GL3 5564  17.899  19.806   8.581 -0.1493 -0.1558 -0.2901
  340POPE   E14 5565  17.928  19.482   8.665  0.1511 -0.1156 -0.0685
  340POPE   E25 5566  18.003  20.037   8.844  0.1259  0.1102 -0.0921
  340POPE   S16 5567  18.167  19.323   8.904  0.0011 -0.1097  0.1112
  340POPE   S17 5568  17.890  20.311   9.099 -0.0486  0.2390 -0.1431
  340POPE   SD8 5569  18.427  19.485   9.066 -0.0536  0.3042 -0.0650
  340POPE   SD9 5570  17.674  20.317   9.352  0.0954 -0.3307 -0.0937
  340POPE  SD10 5571  18.434  19.608   9.367 -0.2689  0.2766  0.0042
  340POPE  SD11 5572  17.393  20.324   9.520 -0.1232  0.3370  0.0849
  340POPE  SM12 5573  18.355  19.667   9.663  0.1137 -0.1310 -0.2356
  340POPE  SM13 5574  17.095  20.406   9.683  0.0528 -0.3239  0.0948
  340POPE  SM14 5575  18.257  19.566   9.990  0.0124 -0.4086  0.0195
  340POPE  SM15 5576  17.054  20.447   9.740 -0.3706 -0.0063  0.1551
  341POPE   HH1 5577  12.837   0.859   8.398  0.1534 -0.1278  0.1270
  341POPE   PH2 5578  13.027   1.123   8.337 -0.3234  0.2550  0.1486
  341POPE   GL3 5579  12.969   1.374   8.559 -0.1143 -0.2331 -0.2317
  341POPE   E14 5580  12.763   1.266   8.808  0.0575 -0.0141 -0.3473
  341POPE   E25 5581  13.101   1.713   8.619 -0.1728 -0.1198  0.0454
  341POPE   S16 5582  12.803   0.960   9.072  0.1942  0.1181 -0.0109
  341POPE   S17 5583  13.045   1.919   8.947 -0.1043 -0.3351 -0.1299
  341POPE   SD8 5584  12.670   0.704   9.191 -0.0400 -0.1118 -0.4419
  341POPE   SD9 5585  12.844   1.873   9.232 -0.1564 -0.1785  0.2865
  341POPE  SD10 5586  12.622   0.566   9.487 -0.3620  0.0038  0.2768
  341POPE  SD11 5587  12.618   1.825   9.467 -0.4160 -0.1846 -0.1648
  341POPE  SM12 5588  12.698   0.614   9.801  0.3633  0.1194  0.0362
  341POPE  SM13 5589  12.393   1.953   9.649  0.2301 -0.0633 -0.0364
  341POPE  SM14 5590  12.843   0.549  10.091 -0.1003 -0.3979 -0.1118
  341POPE  SM15 5591  12.362   1.998   9.764 -0.1069 -0.0586  0.0803
  342POPE   HH1 5592  17.045   7.286   8.137  0.0710  0.0547 -0.0183
  342POPE   PH2 5593  17.327   7.407   8.231 -0.0629  0.0749 -0.0319
  342POPE   GL3 5594  17.252   7.568   8.517  0.3159  0.3227 -0.2405
  342POPE   E14 5595  17.067   7.821   8.604 -0.1402 -0.3047  0.2607
  342POPE   E25 5596  17.062   7.472   8.810  0.1265  0.1021  0.2901
  342POPE   S16 5597  17.041   8.135   8.793 -0.1955 -0.0902  0.1299
  342POPE   S17 5598  17.030   7.241   9.162 -0.0961 -0.0412 -0.2016
  342POPE   SD8 5599  17.173   8.395   8.929  0.0986 -0.1941 -0.2041
  342POPE   SD9 5600  17.145   6.964   9.291  0.1316  0.2239  0.1974
  342POPE  SD10 5601  17.174   8.516   9.253  0.2003  0.0631 -0.0738
  342POPE  SD11 5602  17.219   6.805   9.556 -0.0126  0.0164  0.2558
  342POPE  SM12 5603  16.979   8.509   9.496 -0.1013 -0.2905 -0.0038
  342POPE  SM13 5604  17.059   6.579   9.767  0.5714 -0.3109 -0.1688
  342POPE  SM14 5605  16.875   8.526   9.839  0.2100  0.0595 -0.0273
  342POPE  SM15 5606  17.072   6.515   9.867 -0.2869 -0.0607 -0.0675
  343POPE   HH1 5607  15.274  17.910   7.779  0.0008  0.3450 -0.4219
  343POPE   PH2 5608  15.530  18.100   7.841  0.2407 -0.0961 -0.2116
  343POPE   GL3 5609  15.550  18.022   8.194 -0.3063  0.2832  0.4599
  343POPE   E14 5610  15.656  18.270   8.385 -0.1381 -0.0174  0.0967
  343POPE   E25 5611  15.442  17.638   8.309  0.1217  0.0454  0.0322
  343POPE   S16 5612  15.621  18.518   8.705  0.0986 -0.1575 -0.5547
  343POPE   S17 5613  15.572  17.403   8.547  0.1411 -0.2460 -0.3296
  343POPE   SD8 5614  15.596  18.544   9.054 -0.1524  0.4519 -0.0366
  343POPE   SD9 5615  15.760  17.328   8.834 -0.0999 -0.1135  0.1068
  343POPE  SD10 5616  15.473  18.467   9.341 -0.1534  0.0952 -0.3120
  343POPE  SD11 5617  15.814  17.142   9.133  0.0351  0.2050 -0.0185
  343POPE  SM12 5618  15.382  18.222   9.576 -0.0614 -0.1007 -0.3439
  343POPE  SM13 5619  15.655  17.100   9.419 -0.1270  0.3460  0.4829
  343POPE  SM14 5620  15.277  17.998   9.863 -0.0574 -0.0559  0.0353
  343POPE  SM15 5621  15.581  17.146   9.503  0.0391  0.0483 -0.0067
  344POPE   HH1 5622   3.744   9.640   7.923  0.3635  0.2121  0.0694
  344POPE   PH2 5623   3.461   9.507   8.042 -0.0679  0.1157  0.0687
  344POPE   GL3 5624   3.462   9.599   8.372 -0.0443  0.1103  0.0481
  344POPE   E14 5625   3.263   9.844   8.511 -0.1659  0.1378 -0.0565
  344POPE   E25 5626   3.557   9.390   8.683 -0.0820  0.1815  0.1968
  344POPE   S16 5627   3.132   9.880   8.876 -0.1572 -0.1266  0.0370
  344POPE   S17 5628   3.343   9.233   8.975 -0.1595 -0.0020  0.0219
  344POPE   SD8 5629   2.875   9.859   9.044 -0.4826 -0.1847  0.1316
  344POPE   SD9 5630   3.422   9.191   9.320 -0.1179 -0.2620 -0.1369
  344POPE  SD10 5631   2.713   9.923   9.311 -0.0797  0.1089  0.1675
  344POPE  SD11 5632   3.358   9.072   9.621  0.0851 -0.0503  0.1038
  344POPE  SM12 5633   2.701  10.030   9.613  0.2209  0.1595 -0.4009
  344POPE  SM13 5634   3.266   9.056   9.961 -0.0664  0.3945  0.1396
  344POPE  SM14 5635   2.657  10.250   9.879 -0.3376  0.0988  0.2615
  344POPE  SM15 5636   3.225   9.027  10.012 -0.4536  0.1117  0.2375
  345POPE   HH1 5637  19.277  14.752   8.026  0.0372 -0.1265 -0.0998
  345POPE   PH2 5638  19.301  14.831   8.348  0.0839  0.1476 -0.0368
  345POPE   GL3 5639  19.295  15.172   8.424  0.3614  0.0399  0.1394
  345POPE   E14 5640  19.068  15.405   8.482 -0.2911  0.0336  0.1932
  345POPE   E25 5641  19.232  15.001   8.744 -0.0925 -0.2085  0.0271
  345POPE   S16 5642  19.031  15.730   8.752  0.1707  0.2552  0.1482
  345POPE   S17 5643  19.391  15.261   9.013 -0.0233 -0.0509  0.0753
  345POPE   SD8 5644  19.079  16.049   8.943  0.0290  0.3450 -0.4404
  345POPE   SD9 5645  19.497  15.316   9.326 -0.2111 -0.2090 -0.3044
  345POPE  SD10 5646  18.998  16.204   9.223  0.3452  0.2722 -0.2213
  345POPE  SD11 5647  19.673  15.570   9.468  0.0929  0.0072 -0.1627
  345POPE  SM12 5648  18.965  16.085   9.543 -0.4358 -0.0208 -0.1667
  345POPE  SM13 5649  19.740  15.844   9.595 -0.5262  0.2142 -0.2066
  345POPE  SM14 5650  18.809  16.183   9.844 -0.1114 -0.0702  0.1865
  345POPE  SM15 5651  19.771  15.927   9.653  0.1173 -0.0359 -0.1297
  346POPE   HH1 5652   3.305  12.158   7.625  0.1591 -0.1637 -0.1591
  346POPE   PH2 5653   3.570  12.130   7.766 -0.0309 -0.0771  0.2678
  346POPE   GL3 5654   3.586  12.034   8.104  0.0912 -0.1160 -0.2010
  346POPE   E14 5655   3.658  12.348   8.221 -0.2098 -0.1643  0.0227
  346POPE   E25 5656   3.822  11.792   8.262  0.0446 -0.1659 -0.0647
  346POPE   S16 5657   3.783  12.632   8.492 -0.0145  0.4572  0.0536
  346POPE   S17 5658   3.882  11.676   8.715 -0.1308 -0.2831 -0.0694
  346POPE   SD8 5659   3.748  12.794   8.774  0.1793  0.7694 -0.0862
  346POPE   SD9 5660   3.969  11.505   8.974  0.2182  0.4466  0.0698
  346POPE  SD10 5661   3.764  12.740   9.090 -0.0637 -0.0281 -0.0107
  346POPE  SD11 5662   3.946  11.308   9.262  0.0748 -0.2802  0.0927
  346POPE  SM12 5663   3.879  12.509   9.363 -0.0881  0.0813 -0.1411
  346POPE  SM13 5664   4.150  11.208   9.509  0.2373 -0.2060  0.3593
  346POPE  SM14 5665   4.066  12.517   9.664 -0.1411 -0.1349  0.0406
  346POPE  SM15 5666   4.152  11.137   9.580 -0.0195  0.0130 -0.0828
  347POPE   HH1 5667   9.480   4.993   8.220 -0.0119 -0.1358 -0.2640
  347POPE   PH2 5668   9.171   5.044   8.074  0.1281  0.0278  0.1066
  347POPE   GL3 5669   8.951   5.010   8.355  0.0011 -0.3559  0.0837
  347POPE   E14 5670   8.863   5.269   8.522  0.2096  0.0164  0.2836
  347POPE   E25 5671   8.819   4.694   8.417 -0.0357  0.2499 -0.0490
  347POPE   S16 5672   9.063   5.469   8.816  0.1080  0.2743 -0.0807
  347POPE   S17 5673   8.706   4.438   8.661  0.1066  0.2392  0.1703
  347POPE   SD8 5674   8.937   5.710   9.023  0.3035  0.3006  0.3796
  347POPE   SD9 5675   8.609   4.159   8.826  0.2505  0.0137  0.1293
  347POPE  SD10 5676   8.722   5.682   9.241 -0.0347 -0.1041 -0.0914
  347POPE  SD11 5677   8.668   3.845   8.996  0.5355 -0.1591  0.2069
  347POPE  SM12 5678   8.574   5.538   9.503 -0.2079 -0.0816  0.0021
  347POPE  SM13 5679   8.723   3.624   9.253 -0.0850 -0.1503  0.1633
  347POPE  SM14 5680   8.322   5.477   9.731  0.1872 -0.1961 -0.1116
  347POPE  SM15 5681   8.756   3.589   9.303  0.0358 -0.1343  0.0303
  348POPE   HH1 5682  18.809  12.265   8.144 -0.2453 -0.2239  0.4091
  348POPE   PH2 5683  18.614  12.019   8.191  0.0486 -0.1878  0.0353
  348POPE   GL3 5684  18.833  11.934   8.470  0.1646 -0.0794 -0.0496
  348POPE   E14 5685  19.060  12.184   8.499  0.0114  0.1601 -0.1532
  348POPE   E25 5686  18.891  11.599   8.629  0.1211  0.6643 -0.1610
  348POPE   S16 5687  19.032  12.261   8.877 -0.1450 -0.0626  0.0061
  348POPE   S17 5688  18.831  11.468   9.017  0.0484  0.5445 -0.3063
  348POPE   SD8 5689  19.100  12.374   9.167  0.0177  0.1689  0.2054
  348POPE   SD9 5690  18.846  11.340   9.323  0.7092 -0.2046  0.1184
  348POPE  SD10 5691  18.928  12.529   9.411  0.1263 -0.0256 -0.2169
  348POPE  SD11 5692  18.709  11.150   9.538  0.5714  0.0045  0.0565
  348POPE  SM12 5693  18.679  12.648   9.575 -0.1987  0.2401 -0.0830
  348POPE  SM13 5694  18.608  11.206   9.838 -0.1856 -0.0938  0.1167
  348POPE  SM14 5695  18.482  12.913   9.665 -0.2073  0.2076  0.0612
  348POPE  SM15 5696  18.584  11.189   9.944 -0.2253 -0.0706  0.1055
  349POPE   HH1 5697   8.059  20.285   7.954  0.0282 -0.1692  0.3406
  349POPE   PH2 5698   8.358  20.316   7.807  0.0861  0.0332 -0.2281
  349POPE   GL3 5699   8.496  20.119   8.078  0.0978  0.2354  0.2312
  349POPE   E14 5700   8.509  19.787   8.080 -0.0749  0.1223  0.2323
  349POPE   E25 5701   8.264  20.108   8.297 -0.0399 -0.1028 -0.0868
  349POPE   S16 5702   8.477  19.686   8.476 -0.2106 -0.0658  0.2071
  349POPE   S17 5703   8.029  20.215   8.612 -0.0036 -0.1993 -0.0685
  349POPE   SD8 5704   8.737  19.594   8.688 -0.4001 -0.1028  0.0418
  349POPE   SD9 5705   7.871  20.122   8.918  0.0497 -0.0948  0.3586
  349POPE  SD10 5706   8.947  19.606   8.902  0.3248  0.1495  0.1011
  349POPE  SD11 5707   7.720  20.227   9.218 -0.1035 -0.0317  0.1461
  349POPE  SM12 5708   9.006  19.809   9.144  0.0149  0.1904 -0.1991
  349POPE  SM13 5709   7.543  20.219   9.487  0.0558  0.3309  0.3592
  349POPE  SM14 5710   9.125  20.010   9.371  0.3031  0.0219 -0.2836
  349POPE  SM15 5711   7.495  20.196   9.533  0.1993  0.1514  0.3227
  350POPE   HH1 5712   3.859  13.620  11.778 -0.1137 -0.0428 -0.2663
  350POPE   PH2 5713   3.963  13.927  11.834  0.0359 -0.0487  0.0105
  350POPE   GL3 5714   4.054  14.114  11.569  0.1858 -0.1672  0.0120
  350POPE   E14 5715   3.872  14.098  11.296 -0.1003 -0.1036 -0.2499
  350POPE   E25 5716   4.383  14.048  11.416  0.3616 -0.0304  0.1564
  350POPE   S16 5717   3.888  14.138  10.883 -0.1076  0.6132 -0.1907
  350POPE   S17 5718   4.647  14.166  11.108 -0.0397 -0.0006 -0.1148
  350POPE   SD8 5719   4.020  14.084  10.579 -0.0469 -0.2085 -0.0360
  350POPE   SD9 5720   4.774  14.224  10.803  0.3372 -0.1082  0.3119
  350POPE  SD10 5721   3.900  14.043  10.271 -0.2586 -0.2083 -0.2831
  350POPE  SD11 5722   4.797  14.454  10.542 -0.2102 -0.3008 -0.2174
  350POPE  SM12 5723   3.738  13.810  10.123  0.2338 -0.3287 -0.0946
  350POPE  SM13 5724   4.757  14.583  10.217  0.1240 -0.1341  0.0145
  350POPE  SM14 5725   3.538  13.531  10.017  0.0736  0.0191 -0.0269
  350POPE  SM15 5726   4.735  14.541  10.135 -0.0801  0.1278  0.3874
  351POPE   HH1 5727   3.839   1.187  11.649  0.5203 -0.0483 -0.3323
  351POPE   PH2 5728   3.516   1.247  11.623  0.3059  0.2989 -0.1265
  351POPE   GL3 5729   3.426   1.046  11.313 -0.1617  0.1585  0.2899
  351POPE   E14 5730   3.402   0.728  11.307  0.3624  0.2337  0.0786
  351POPE   E25 5731   3.682   1.213  11.083 -0.1842 -0.2764  0.3031
  351POPE   S16 5732   3.351   0.480  11.006  0.2132  0.3798  0.1183
  351POPE   S17 5733   3.864   1.393  10.752  0.0317 -0.1928  0.0364
  351POPE   SD8 5734   3.180   0.335  10.768 -0.0038 -0.1566 -0.2909
  351POPE   SD9 5735   4.077   1.549  10.527  0.3830 -0.3258 -0.1240
  351POPE  SD10 5736   3.184   0.282  10.442 -0.0809  0.1530  0.2859
  351POPE  SD11 5737   4.230   1.491  10.224 -0.0252 -0.0648  0.2169
  351POPE  SM12 5738   3.174   0.051  10.184  0.0122 -0.3307 -0.0103
  351POPE  SM13 5739   4.282   1.356   9.915  0.0687 -0.0080  0.2878
  351POPE  SM14 5740   3.139  -0.096   9.885  0.5268  0.0000 -0.3443
  351POPE  SM15 5741   4.251   1.269   9.865  0.0931 -0.0286  0.4414
  352POPE   HH1 5742  10.772   3.725  11.812 -0.1039  0.1823 -0.3910
  352POPE   PH2 5743  11.003   3.549  11.645 -0.1223 -0.0553  0.0233
  352POPE   GL3 5744  10.858   3.342  11.412 -0.1965 -0.1377 -0.0731
  352POPE   E14 5745  10.568   3.190  11.470 -0.2089 -0.1602 -0.1707
  352POPE   E25 5746  10.977   3.436  11.099 -0.1135  0.1404 -0.0935
  352POPE   S16 5747  10.289   3.101  11.152 -0.0348  0.2235  0.1040
  352POPE   S17 5748  11.309   3.271  11.061 -0.6489 -0.1892  0.1621
  352POPE   SD8 5749  10.175   3.201  10.854 -0.0044  0.1179 -0.3101
  352POPE   SD9 5750  11.557   3.241  10.839  0.1047  0.0496  0.2270
  352POPE  SD10 5751  10.275   3.360  10.594  0.0371  0.1518  0.0551
  352POPE  SD11 5752  11.559   2.974  10.667 -0.0361 -0.0694  0.2045
  352POPE  SM12 5753  10.527   3.364  10.376  0.1028 -0.1949  0.4665
  352POPE  SM13 5754  11.584   2.734  10.404 -0.1705 -0.0706 -0.0605
  352POPE  SM14 5755  10.819   3.518  10.245 -0.2445  0.6363  0.3353
  352POPE  SM15 5756  11.616   2.670  10.364 -0.0832  0.3265  0.0011
  353POPE   HH1 5757  13.193   5.132  11.870  0.1850  0.1484  0.0456
  353POPE   PH2 5758  12.921   4.968  11.829  0.0214  0.2060 -0.2182
  353POPE   GL3 5759  12.919   4.814  11.559 -0.1307 -0.0931  0.2419
  353POPE   E14 5760  12.810   4.970  11.302  0.1130  0.0645 -0.2312
  353POPE   E25 5761  12.886   4.455  11.434  0.0339 -0.0790 -0.3386
  353POPE   S16 5762  13.009   5.128  10.999  0.1443  0.2750 -0.2645
  353POPE   S17 5763  12.662   4.300  11.117 -0.2747 -0.1808 -0.0147
  353POPE   SD8 5764  13.317   5.204  10.921  0.2182 -0.1526 -0.1524
  353POPE   SD9 5765  12.403   4.274  10.885  0.2512  0.0980  0.3225
  353POPE  SD10 5766  13.543   5.308  10.736 -0.3880  0.0950 -0.3042
  353POPE  SD11 5767  12.293   4.230  10.560 -0.0342  0.0866 -0.0971
  353POPE  SM12 5768  13.679   5.299  10.440 -0.0526  0.1789  0.1034
  353POPE  SM13 5769  12.082   4.138  10.343 -0.0365 -0.6615  0.0620
  353POPE  SM14 5770  13.908   5.250  10.135  0.1700  0.0412  0.0187
  353POPE  SM15 5771  12.071   4.127  10.224 -0.3413 -0.2934  0.1951
  354POPE   HH1 5772   0.522  15.138  11.836 -0.2949  0.4164 -0.2249
  354POPE   PH2 5773   0.819  15.054  11.841 -0.2071 -0.1152 -0.0902
  354POPE   GL3 5774   0.942  15.099  11.527 -0.0898  0.0484 -0.0118
  354POPE   E14 5775   1.269  15.132  11.402 -0.1511  0.1743  0.0198
  354POPE   E25 5776   0.952  14.738  11.457 -0.2512 -0.2805  0.0532
  354POPE   S16 5777   1.470  15.345  11.143 -0.0811 -0.1417 -0.2369
  354POPE   S17 5778   0.887  14.655  11.106  0.0273 -0.2669  0.1030
  354POPE   SD8 5779   1.740  15.504  11.039  0.3658  0.0237 -0.3952
  354POPE   SD9 5780   0.806  14.764  10.841  0.1974 -0.3229 -0.0668
  354POPE  SD10 5781   1.867  15.639  10.775 -0.0011  0.0839 -0.0868
  354POPE  SD11 5782   0.938  14.717  10.573 -0.0778  0.0382 -0.3088
  354POPE  SM12 5783   1.820  15.647  10.453  0.2632 -0.1410 -0.2018
  354POPE  SM13 5784   0.980  14.759  10.245 -0.0181 -0.0579  0.0587
  354POPE  SM14 5785   1.805  15.508  10.118 -0.2729  0.1884  0.0917
  354POPE  SM15 5786   0.977  14.845  10.186  0.1410 -0.1288 -0.0858
  355POPE   HH1 5787  10.721  17.345  11.725  0.0785  0.1505 -0.1760
  355POPE   PH2 5788  11.018  17.475  11.713 -0.1220  0.2712  0.1936
  355POPE   GL3 5789  11.115  17.362  11.382  0.0068 -0.4679 -0.2327
  355POPE   E14 5790  11.444  17.414  11.364  0.0603  0.3817  0.1530
  355POPE   E25 5791  11.005  17.474  11.047  0.0799 -0.0061 -0.1692
  355POPE   S16 5792  11.583  17.512  10.965  0.1883  0.0919 -0.0402
  355POPE   S17 5793  11.132  17.672  10.710 -0.0647  0.4169 -0.7313
  355POPE   SD8 5794  11.872  17.691  10.836  0.2964 -0.2960 -0.5810
  355POPE   SD9 5795  11.419  17.686  10.570  0.0124  0.2134 -0.5701
[truncated: 786,011 more chars]
