# Supplementary material for: Refining amino acid hydrophobicity for dynamics simulation of membrane proteins
Source: PeerJ. 2018 Jan 10;6:e4230. doi: 10.7717/peerj.4230 (PMC5767086; doi:10.7717/peerj.4230)
Supplement: Supplemental Information 1 — Version 2.4 of the CgProt force field is included as a tar.gz archive. The package includes parameter text files, Python scripts, and equilibrated bilayer coordinates needed for simulations with the free Gromacs software package. [file peerj-06-4230-s001.tgz › cgprot24/mb/seq.in]

LYS LYS LEU LEU LEU LEU LEU LEU LEU LEU LEU LEU LEU LEU
LEU LEU LEU LEU LEU LEU LEU LEU LEU LEU LEU LEU LYS LYS
