# Supplementary material for: Refining amino acid hydrophobicity for dynamics simulation of membrane proteins
Source: PeerJ. 2018 Jan 10;6:e4230. doi: 10.7717/peerj.4230 (PMC5767086; doi:10.7717/peerj.4230)
Supplement: Supplemental Information 1 — Version 2.4 of the CgProt force field is included as a tar.gz archive. The package includes parameter text files, Python scripts, and equilibrated bilayer coordinates needed for simulations with the free Gromacs software package. [file peerj-06-4230-s001.tgz › cgprot24/example/ch.pdb]

REMARK  GENERATED BY xxxx ON JUL, 20. 2016.    
AUTHOR  originally SWISS-MODEL SERVER. hydrogens added by charmm-gui.org
ATOM     10  N   ALA     2      20.809   1.652 -15.985  1.00132.84      P1  
ATOM     11  HN  ALA     2      20.172   1.043 -15.513  1.00  0.00      P1  
ATOM     12  CA  ALA     2      20.343   3.020 -16.174  1.00126.54      P1  
ATOM     13  HA  ALA     2      20.510   3.415 -17.170  1.00  0.00      P1  
ATOM     14  CB  ALA     2      18.876   3.052 -15.738  1.00125.55      P1  
ATOM     15  HB1 ALA     2      18.255   2.502 -16.477  1.00  0.00      P1  
ATOM     16  HB2 ALA     2      18.743   2.563 -14.748  1.00  0.00      P1  
ATOM     17  HB3 ALA     2      18.491   4.093 -15.674  1.00  0.00      P1  
ATOM     18  C   ALA     2      21.253   3.821 -15.232  1.00121.86      P1  
ATOM     19  O   ALA     2      20.913   3.974 -14.066  1.00118.57      P1  
ATOM     20  N   SER     3      22.450   4.239 -15.681  1.00120.61      P1  
ATOM     21  HN  SER     3      22.704   4.157 -16.645  1.00  0.00      P1  
ATOM     22  CA  SER     3      23.485   4.843 -14.836  1.00119.78      P1  
ATOM     23  HA  SER     3      23.724   4.066 -14.122  1.00  0.00      P1  
ATOM     24  CB  SER     3      24.713   5.150 -15.726  1.00118.96      P1  
ATOM     25  HB1 SER     3      24.905   4.261 -16.369  1.00  0.00      P1  
ATOM     26  HB2 SER     3      24.495   6.005 -16.406  1.00  0.00      P1  
ATOM     27  OG  SER     3      25.933   5.420 -15.037  1.00117.70      P1  
ATOM     28  HG1 SER     3      26.644   5.371 -15.689  1.00  0.00      P1  
ATOM     29  C   SER     3      23.062   6.080 -14.038  1.00120.15      P1  
ATOM     30  O   SER     3      22.784   5.896 -12.853  1.00124.10      P1  
ATOM     31  N   ALA     4      22.955   7.337 -14.508  1.00117.36      P1  
ATOM     32  HN  ALA     4      23.186   7.594 -15.446  1.00  0.00      P1  
ATOM     33  CA  ALA     4      22.479   8.440 -13.647  1.00110.38      P1  
ATOM     34  HA  ALA     4      22.693   8.235 -12.604  1.00  0.00      P1  
ATOM     35  CB  ALA     4      23.167   9.752 -14.076  1.00106.65      P1  
ATOM     36  HB1 ALA     4      24.266   9.655 -13.949  1.00  0.00      P1  
ATOM     37  HB2 ALA     4      22.965   9.977 -15.146  1.00  0.00      P1  
ATOM     38  HB3 ALA     4      22.825  10.613 -13.462  1.00  0.00      P1  
ATOM     39  C   ALA     4      20.949   8.591 -13.756  1.00106.46      P1  
ATOM     40  O   ALA     4      20.326   9.628 -13.503  1.00106.06      P1  
ATOM     41  N   ARG     5      20.336   7.445 -14.031  1.00101.72      P1  
ATOM     42  HN  ARG     5      20.824   6.581 -13.931  1.00  0.00      P1  
ATOM     43  CA  ARG     5      18.969   7.367 -14.479  1.00 90.28      P1  
ATOM     44  HA  ARG     5      18.449   8.300 -14.299  1.00  0.00      P1  
ATOM     45  CB  ARG     5      19.121   7.001 -15.974  1.00 98.95      P1  
ATOM     46  HB1 ARG     5      19.910   7.675 -16.385  1.00  0.00      P1  
ATOM     47  HB2 ARG     5      19.523   5.968 -16.065  1.00  0.00      P1  
ATOM     48  CG  ARG     5      17.946   7.122 -16.929  1.00110.43      P1  
ATOM     49  HG1 ARG     5      17.072   6.598 -16.483  1.00  0.00      P1  
ATOM     50  HG2 ARG     5      17.647   8.193 -17.002  1.00  0.00      P1  
ATOM     51  CD  ARG     5      18.341   6.598 -18.324  1.00120.74      P1  
ATOM     52  HD1 ARG     5      17.567   6.902 -19.066  1.00  0.00      P1  
ATOM     53  HD2 ARG     5      19.327   7.004 -18.649  1.00  0.00      P1  
ATOM     54  NE  ARG     5      18.480   5.141 -18.392  1.00127.16      P1  
ATOM     55  HE  ARG     5      18.328   4.687 -17.506  1.00  0.00      P1  
ATOM     56  CZ  ARG     5      18.780   4.464 -19.519  1.00129.86      P1  
ATOM     57  NH1 ARG     5      18.957   5.066 -20.704  1.00131.51      P1  
ATOM     58 HH11 ARG     5      19.152   4.534 -21.516  1.00  0.00      P1  
ATOM     59 HH12 ARG     5      18.747   6.045 -20.740  1.00  0.00      P1  
ATOM     60  NH2 ARG     5      18.896   3.134 -19.465  1.00129.03      P1  
ATOM     61 HH21 ARG     5      19.200   2.632 -20.262  1.00  0.00      P1  
ATOM     62 HH22 ARG     5      18.874   2.718 -18.565  1.00  0.00      P1  
ATOM     63  C   ARG     5      18.307   6.317 -13.583  1.00 73.64      P1  
ATOM     64  O   ARG     5      17.725   5.337 -14.071  1.00 76.39      P1  
ATOM     65  N   LEU     6      18.440   6.456 -12.256  1.00 50.98      P1  
ATOM     66  HN  LEU     6      18.955   7.154 -11.763  1.00  0.00      P1  
ATOM     67  CA  LEU     6      17.765   5.488 -11.395  1.00 39.50      P1  
ATOM     68  HA  LEU     6      17.517   4.620 -11.992  1.00  0.00      P1  
ATOM     69  CB  LEU     6      18.668   5.099 -10.219  1.00 29.72      P1  
ATOM     70  HB1 LEU     6      19.030   6.045  -9.755  1.00  0.00      P1  
ATOM     71  HB2 LEU     6      18.053   4.592  -9.443  1.00  0.00      P1  
ATOM     72  CG  LEU     6      19.852   4.242 -10.671  1.00 31.60      P1  
ATOM     73  HG  LEU     6      20.418   4.814 -11.445  1.00  0.00      P1  
ATOM     74  CD1 LEU     6      20.746   4.057  -9.484  1.00 29.48      P1  
ATOM     75 HD11 LEU     6      21.604   3.399  -9.741  1.00  0.00      P1  
ATOM     76 HD12 LEU     6      21.147   5.035  -9.140  1.00  0.00      P1  
ATOM     77 HD13 LEU     6      20.190   3.590  -8.643  1.00  0.00      P1  
ATOM     78  CD2 LEU     6      19.383   2.929 -11.302  1.00 25.65      P1  
ATOM     79 HD21 LEU     6      20.256   2.330 -11.640  1.00  0.00      P1  
ATOM     80 HD22 LEU     6      18.809   2.311 -10.583  1.00  0.00      P1  
ATOM     81 HD23 LEU     6      18.737   3.130 -12.184  1.00  0.00      P1  
ATOM     82  C   LEU     6      16.455   6.114 -10.925  1.00 32.37      P1  
ATOM     83  O   LEU     6      16.390   7.326 -10.718  1.00 29.79      P1  
ATOM     84  N   LEU     7      15.352   5.386 -10.821  1.00 24.62      P1  
ATOM     85  HN  LEU     7      15.292   4.403 -10.981  1.00  0.00      P1  
ATOM     86  CA  LEU     7      14.089   6.010 -10.446  1.00 30.86      P1  
ATOM     87  HA  LEU     7      14.122   7.038 -10.783  1.00  0.00      P1  
ATOM     88  CB  LEU     7      12.910   5.233 -11.113  1.00 31.89      P1  
ATOM     89  HB1 LEU     7      13.156   5.127 -12.195  1.00  0.00      P1  
ATOM     90  HB2 LEU     7      12.879   4.199 -10.702  1.00  0.00      P1  
ATOM     91  CG  LEU     7      11.490   5.818 -11.041  1.00 27.14      P1  
ATOM     92  HG  LEU     7      11.231   6.059  -9.982  1.00  0.00      P1  
ATOM     93  CD1 LEU     7      11.334   7.018 -11.927  1.00 33.69      P1  
ATOM     94 HD11 LEU     7      10.289   7.393 -11.895  1.00  0.00      P1  
ATOM     95 HD12 LEU     7      12.009   7.837 -11.599  1.00  0.00      P1  
ATOM     96 HD13 LEU     7      11.578   6.763 -12.980  1.00  0.00      P1  
ATOM     97  CD2 LEU     7      10.535   4.791 -11.524  1.00 30.16      P1  
ATOM     98 HD21 LEU     7       9.494   5.175 -11.468  1.00  0.00      P1  
ATOM     99 HD22 LEU     7      10.733   4.510 -12.578  1.00  0.00      P1  
ATOM    100 HD23 LEU     7      10.601   3.874 -10.899  1.00  0.00      P1  
ATOM    101  C   LEU     7      13.961   6.027  -8.926  1.00 24.55      P1  
ATOM    102  O   LEU     7      14.290   5.058  -8.243  1.00 22.27      P1  
ATOM    103  N   ARG     8      13.602   7.165  -8.359  1.00 19.63      P1  
ATOM    104  HN  ARG     8      13.506   7.989  -8.913  1.00  0.00      P1  
ATOM    105  CA  ARG     8      13.329   7.299  -6.936  1.00 16.22      P1  
ATOM    106  HA  ARG     8      13.468   6.369  -6.397  1.00  0.00      P1  
ATOM    107  CB  ARG     8      14.026   8.489  -6.325  1.00 13.57      P1  
ATOM    108  HB1 ARG     8      14.155   9.234  -7.146  1.00  0.00      P1  
ATOM    109  HB2 ARG     8      13.356   8.970  -5.578  1.00  0.00      P1  
ATOM    110  CG  ARG     8      15.369   8.191  -5.735  1.00 23.61      P1  
ATOM    111  HG1 ARG     8      15.680   9.056  -5.109  1.00  0.00      P1  
ATOM    112  HG2 ARG     8      15.273   7.332  -5.032  1.00  0.00      P1  
ATOM    113  CD  ARG     8      16.348   7.852  -6.762  1.00 30.08      P1  
ATOM    114  HD1 ARG     8      15.911   7.098  -7.456  1.00  0.00      P1  
ATOM    115  HD2 ARG     8      16.649   8.749  -7.352  1.00  0.00      P1  
ATOM    116  NE  ARG     8      17.548   7.315  -6.134  1.00 37.30      P1  
ATOM    117  HE  ARG     8      18.057   8.001  -5.603  1.00  0.00      P1  
ATOM    118  CZ  ARG     8      17.922   6.019  -6.265  1.00 38.92      P1  
ATOM    119  NH1 ARG     8      17.147   5.089  -6.810  1.00 26.61      P1  
ATOM    120 HH11 ARG     8      17.450   4.148  -6.863  1.00  0.00      P1  
ATOM    121 HH12 ARG     8      16.209   5.366  -7.030  1.00  0.00      P1  
ATOM    122  NH2 ARG     8      19.090   5.606  -5.784  1.00 38.98      P1  
ATOM    123 HH21 ARG     8      19.396   4.681  -5.958  1.00  0.00      P1  
ATOM    124 HH22 ARG     8      19.707   6.304  -5.446  1.00  0.00      P1  
ATOM    125  C   ARG     8      11.827   7.582  -6.940  1.00 17.46      P1  
ATOM    126  O   ARG     8      11.415   8.700  -7.250  1.00 14.48      P1  
ATOM    127  N   ALA     9      11.000   6.611  -6.617  1.00 16.13      P1  
ATOM    128  HN  ALA     9      11.301   5.715  -6.291  1.00  0.00      P1  
ATOM    129  CA  ALA     9       9.582   6.784  -6.716  1.00 16.13      P1  
ATOM    130  HA  ALA     9       9.332   7.826  -6.877  1.00  0.00      P1  
ATOM    131  CB  ALA     9       9.100   5.891  -7.829  1.00 13.00      P1  
ATOM    132  HB1 ALA     9       9.555   6.214  -8.790  1.00  0.00      P1  
ATOM    133  HB2 ALA     9       9.395   4.834  -7.649  1.00  0.00      P1  
ATOM    134  HB3 ALA     9       7.995   5.936  -7.940  1.00  0.00      P1  
ATOM    135  C   ALA     9       8.908   6.379  -5.437  1.00 14.94      P1  
ATOM    136  O   ALA     9       9.409   5.524  -4.703  1.00 16.52      P1  
ATOM    137  N   ALA    10       7.702   6.843  -5.215  1.00 12.38      P1  
ATOM    138  HN  ALA    10       7.252   7.521  -5.796  1.00  0.00      P1  
ATOM    139  CA  ALA    10       6.939   6.392  -4.096  1.00 10.67      P1  
ATOM    140  HA  ALA    10       7.327   5.470  -3.678  1.00  0.00      P1  
ATOM    141  CB  ALA    10       6.910   7.491  -3.073  1.00 10.91      P1  
ATOM    142  HB1 ALA    10       7.936   7.666  -2.685  1.00  0.00      P1  
ATOM    143  HB2 ALA    10       6.546   8.442  -3.519  1.00  0.00      P1  
ATOM    144  HB3 ALA    10       6.257   7.231  -2.212  1.00  0.00      P1  
ATOM    145  C   ALA    10       5.529   6.077  -4.603  1.00 14.24      P1  
ATOM    146  O   ALA    10       5.105   6.646  -5.619  1.00 14.07      P1  
ATOM    147  N   ILE    11       4.813   5.111  -4.018  1.00 14.82      P1  
ATOM    148  HN  ILE    11       5.166   4.528  -3.289  1.00  0.00      P1  
ATOM    149  CA  ILE    11       3.420   4.819  -4.405  1.00 12.04      P1  
ATOM    150  HA  ILE    11       3.113   5.569  -5.122  1.00  0.00      P1  
ATOM    151  CB  ILE    11       3.276   3.360  -5.011  1.00 15.73      P1  
ATOM    152  HB  ILE    11       3.954   3.359  -5.902  1.00  0.00      P1  
ATOM    153  CG2 ILE    11       3.608   2.213  -4.027  1.00 17.35      P1  
ATOM    154 HG21 ILE    11       3.638   1.239  -4.558  1.00  0.00      P1  
ATOM    155 HG22 ILE    11       4.601   2.370  -3.556  1.00  0.00      P1  
ATOM    156 HG23 ILE    11       2.845   2.146  -3.223  1.00  0.00      P1  
ATOM    157  CG1 ILE    11       1.840   3.242  -5.498  1.00 16.60      P1  
ATOM    158 HG11 ILE    11       1.148   3.217  -4.627  1.00  0.00      P1  
ATOM    159 HG12 ILE    11       1.586   4.148  -6.094  1.00  0.00      P1  
ATOM    160  CD  ILE    11       1.603   2.008  -6.369  1.00 15.92      P1  
ATOM    161  HD1 ILE    11       0.558   1.997  -6.746  1.00  0.00      P1  
ATOM    162  HD2 ILE    11       2.289   2.008  -7.244  1.00  0.00      P1  
ATOM    163  HD3 ILE    11       1.769   1.075  -5.791  1.00  0.00      P1  
ATOM    164  C   ILE    11       2.547   5.000  -3.181  1.00 12.80      P1  
ATOM    165  O   ILE    11       2.912   4.586  -2.073  1.00 13.92      P1  
ATOM    166  N   MET    12       1.376   5.627  -3.364  1.00 13.88      P1  
ATOM    167  HN  MET    12       1.049   5.876  -4.273  1.00  0.00      P1  
ATOM    168  CA  MET    12       0.477   6.002  -2.276  1.00 14.87      P1  
ATOM    169  HA  MET    12       0.762   5.439  -1.395  1.00  0.00      P1  
ATOM    170  CB  MET    12       0.502   7.521  -2.034  1.00 12.45      P1  
ATOM    171  HB1 MET    12       0.381   8.010  -3.029  1.00  0.00      P1  
ATOM    172  HB2 MET    12      -0.387   7.814  -1.433  1.00  0.00      P1  
ATOM    173  CG  MET    12       1.822   7.914  -1.387  1.00 16.81      P1  
ATOM    174  HG1 MET    12       1.940   7.402  -0.409  1.00  0.00      P1  
ATOM    175  HG2 MET    12       2.666   7.596  -2.037  1.00  0.00      P1  
ATOM    176  SD  MET    12       1.910   9.681  -1.118  1.00 25.33      P1  
ATOM    177  CE  MET    12       0.999   9.680   0.406  1.00 25.09      P1  
ATOM    178  HE1 MET    12       0.893  10.711   0.805  1.00  0.00      P1  
ATOM    179  HE2 MET    12      -0.021   9.264   0.261  1.00  0.00      P1  
ATOM    180  HE3 MET    12       1.512   9.067   1.178  1.00  0.00      P1  
ATOM    181  C   MET    12      -0.921   5.601  -2.637  1.00 11.53      P1  
ATOM    182  O   MET    12      -1.272   5.564  -3.810  1.00 12.33      P1  
ATOM    183  N   GLY    13      -1.693   5.253  -1.640  1.00 13.58      P1  
ATOM    184  HN  GLY    13      -1.397   5.207  -0.687  1.00  0.00      P1  
ATOM    185  CA  GLY    13      -3.082   4.900  -1.885  1.00 12.94      P1  
ATOM    186  HA1 GLY    13      -3.106   4.111  -2.625  1.00  0.00      P1  
ATOM    187  HA2 GLY    13      -3.618   5.794  -2.172  1.00  0.00      P1  
ATOM    188  C   GLY    13      -3.713   4.364  -0.602  1.00 17.86      P1  
ATOM    189  O   GLY    13      -3.038   3.698   0.190  1.00 19.87      P1  
ATOM    190  N   ALA    14      -4.996   4.650  -0.370  1.00 18.95      P1  
ATOM    191  HN  ALA    14      -5.504   5.196  -1.036  1.00  0.00      P1  
ATOM    192  CA  ALA    14      -5.761   4.224   0.812  1.00 18.89      P1  
ATOM    193  HA  ALA    14      -5.313   4.620   1.716  1.00  0.00      P1  
ATOM    194  CB  ALA    14      -7.195   4.710   0.662  1.00 16.81      P1  
ATOM    195  HB1 ALA    14      -7.208   5.819   0.603  1.00  0.00      P1  
ATOM    196  HB2 ALA    14      -7.656   4.313  -0.269  1.00  0.00      P1  
ATOM    197  HB3 ALA    14      -7.823   4.404   1.526  1.00  0.00      P1  
ATOM    198  C   ALA    14      -5.758   2.708   0.960  1.00 16.39      P1  
ATOM    199  O   ALA    14      -5.615   2.006  -0.059  1.00 16.68      P1  
ATOM    200  N   PRO    15      -5.917   2.103   2.150  1.00 20.37      P1  
ATOM    201  CD  PRO    15      -5.932   2.780   3.452  1.00 19.18      P1  
ATOM    202  HD1 PRO    15      -4.947   2.970   3.935  1.00  0.00      P1  
ATOM    203  HD2 PRO    15      -6.488   3.735   3.311  1.00  0.00      P1  
ATOM    204  CA  PRO    15      -6.233   0.655   2.224  1.00 17.08      P1  
ATOM    205  HA  PRO    15      -5.387   0.056   1.910  1.00  0.00      P1  
ATOM    206  CB  PRO    15      -6.446   0.420   3.719  1.00 16.75      P1  
ATOM    207  HB1 PRO    15      -5.460   0.237   4.202  1.00  0.00      P1  
ATOM    208  HB2 PRO    15      -7.114  -0.440   3.927  1.00  0.00      P1  
ATOM    209  CG  PRO    15      -6.757   1.816   4.307  1.00 21.47      P1  
ATOM    210  HG1 PRO    15      -6.535   1.888   5.390  1.00  0.00      P1  
ATOM    211  HG2 PRO    15      -7.831   2.057   4.132  1.00  0.00      P1  
ATOM    212  C   PRO    15      -7.449   0.318   1.334  1.00 19.27      P1  
ATOM    213  O   PRO    15      -8.392   1.121   1.223  1.00 20.14      P1  
ATOM    214  N   GLY    16      -7.405  -0.792   0.601  1.00 21.46      P1  
ATOM    215  HN  GLY    16      -6.607  -1.393   0.623  1.00  0.00      P1  
ATOM    216  CA  GLY    16      -8.477  -1.211  -0.266  1.00 20.91      P1  
ATOM    217  HA1 GLY    16      -9.414  -0.898   0.174  1.00  0.00      P1  
ATOM    218  HA2 GLY    16      -8.396  -2.278  -0.426  1.00  0.00      P1  
ATOM    219  C   GLY    16      -8.337  -0.521  -1.619  1.00 23.49      P1  
ATOM    220  O   GLY    16      -9.137  -0.827  -2.499  1.00 23.81      P1  
ATOM    221  N   SER    17      -7.363   0.370  -1.896  1.00 16.99      P1  
ATOM    222  HN  SER    17      -6.625   0.610  -1.265  1.00  0.00      P1  
ATOM    223  CA  SER    17      -7.309   1.074  -3.176  1.00 17.97      P1  
ATOM    224  HA  SER    17      -8.343   1.275  -3.425  1.00  0.00      P1  
ATOM    225  CB  SER    17      -6.499   2.358  -3.024  1.00 15.62      P1  
ATOM    226  HB1 SER    17      -6.524   2.900  -3.997  1.00  0.00      P1  
ATOM    227  HB2 SER    17      -6.968   3.025  -2.265  1.00  0.00      P1  
ATOM    228  OG  SER    17      -5.148   2.057  -2.693  1.00 17.52      P1  
ATOM    229  HG1 SER    17      -4.636   2.865  -2.827  1.00  0.00      P1  
ATOM    230  C   SER    17      -6.726   0.253  -4.306  1.00 20.61      P1  
ATOM    231  O   SER    17      -6.739   0.685  -5.455  1.00 23.51      P1  
ATOM    232  N   GLY    18      -6.211  -0.925  -4.011  1.00 18.67      P1  
ATOM    233  HN  GLY    18      -6.234  -1.303  -3.086  1.00  0.00      P1  
ATOM    234  CA  GLY    18      -5.576  -1.752  -5.007  1.00 21.94      P1  
ATOM    235  HA1 GLY    18      -6.005  -1.511  -5.970  1.00  0.00      P1  
ATOM    236  HA2 GLY    18      -5.690  -2.788  -4.716  1.00  0.00      P1  
ATOM    237  C   GLY    18      -4.089  -1.443  -5.064  1.00 15.77      P1  
ATOM    238  O   GLY    18      -3.397  -1.984  -5.909  1.00 22.60      P1  
ATOM    239  N   LYS    19      -3.522  -0.697  -4.127  1.00 18.69      P1  
ATOM    240  HN  LYS    19      -4.052  -0.352  -3.354  1.00  0.00      P1  
ATOM    241  CA  LYS    19      -2.136  -0.323  -4.131  1.00 17.26      P1  
ATOM    242  HA  LYS    19      -1.949   0.195  -5.064  1.00  0.00      P1  
ATOM    243  CB  LYS    19      -1.881   0.576  -2.927  1.00 21.73      P1  
ATOM    244  HB1 LYS    19      -2.435   1.527  -3.105  1.00  0.00      P1  
ATOM    245  HB2 LYS    19      -2.339   0.112  -2.025  1.00  0.00      P1  
ATOM    246  CG  LYS    19      -0.398   0.857  -2.736  1.00 21.51      P1  
ATOM    247  HG1 LYS    19       0.099  -0.059  -2.342  1.00  0.00      P1  
ATOM    248  HG2 LYS    19       0.059   1.082  -3.727  1.00  0.00      P1  
ATOM    249  CD  LYS    19      -0.179   1.989  -1.783  1.00 20.30      P1  
ATOM    250  HD1 LYS    19       0.894   2.284  -1.828  1.00  0.00      P1  
ATOM    251  HD2 LYS    19      -0.779   2.860  -2.135  1.00  0.00      P1  
ATOM    252  CE  LYS    19      -0.571   1.615  -0.381  1.00 28.81      P1  
ATOM    253  HE1 LYS    19      -0.661   2.524   0.254  1.00  0.00      P1  
ATOM    254  HE2 LYS    19      -1.549   1.085  -0.377  1.00  0.00      P1  
ATOM    255  NZ  LYS    19       0.401   0.743   0.243  1.00 26.29      P1  
ATOM    256  HZ1 LYS    19       0.098   0.507   1.210  1.00  0.00      P1  
ATOM    257  HZ2 LYS    19       0.492  -0.131  -0.314  1.00  0.00      P1  
ATOM    258  HZ3 LYS    19       1.323   1.223   0.278  1.00  0.00      P1  
ATOM    259  C   LYS    19      -1.237  -1.544  -4.103  1.00 21.80      P1  
ATOM    260  O   LYS    19      -0.242  -1.583  -4.823  1.00 22.52      P1  
ATOM    261  N   GLY    20      -1.604  -2.555  -3.318  1.00 19.96      P1  
ATOM    262  HN  GLY    20      -2.437  -2.473  -2.773  1.00  0.00      P1  
ATOM    263  CA  GLY    20      -0.883  -3.805  -3.176  1.00 19.22      P1  
ATOM    264  HA1 GLY    20      -1.443  -4.423  -2.487  1.00  0.00      P1  
ATOM    265  HA2 GLY    20       0.120  -3.568  -2.846  1.00  0.00      P1  
ATOM    266  C   GLY    20      -0.779  -4.543  -4.486  1.00 16.41      P1  
ATOM    267  O   GLY    20       0.298  -4.987  -4.871  1.00 21.57      P1  
ATOM    268  N   THR    21      -1.864  -4.635  -5.228  1.00 19.32      P1  
ATOM    269  HN  THR    21      -2.756  -4.281  -4.947  1.00  0.00      P1  
ATOM    270  CA  THR    21      -1.858  -5.269  -6.540  1.00 21.70      P1  
ATOM    271  HA  THR    21      -1.368  -6.226  -6.420  1.00  0.00      P1  
ATOM    272  CB  THR    21      -3.284  -5.338  -7.108  1.00 27.41      P1  
ATOM    273  HB  THR    21      -3.625  -4.280  -7.220  1.00  0.00      P1  
ATOM    274  OG1 THR    21      -4.085  -5.981  -6.137  1.00 33.44      P1  
ATOM    275  HG1 THR    21      -4.968  -6.023  -6.519  1.00  0.00      P1  
ATOM    276  CG2 THR    21      -3.371  -6.124  -8.402  1.00 23.71      P1  
ATOM    277 HG21 THR    21      -4.390  -6.055  -8.838  1.00  0.00      P1  
ATOM    278 HG22 THR    21      -2.652  -5.723  -9.148  1.00  0.00      P1  
ATOM    279 HG23 THR    21      -3.136  -7.197  -8.235  1.00  0.00      P1  
ATOM    280  C   THR    21      -0.993  -4.457  -7.488  1.00 18.29      P1  
ATOM    281  O   THR    21      -0.180  -5.003  -8.255  1.00 24.81      P1  
ATOM    282  N   VAL    22      -1.152  -3.141  -7.461  1.00 17.92      P1  
ATOM    283  HN  VAL    22      -1.727  -2.604  -6.849  1.00  0.00      P1  
ATOM    284  CA  VAL    22      -0.403  -2.348  -8.440  1.00 16.71      P1  
ATOM    285  HA  VAL    22      -0.536  -2.789  -9.420  1.00  0.00      P1  
ATOM    286  CB  VAL    22      -0.955  -0.863  -8.450  1.00 18.06      P1  
ATOM    287  HB  VAL    22      -0.904  -0.477  -7.402  1.00  0.00      P1  
ATOM    288  CG1 VAL    22      -0.116   0.039  -9.346  1.00 20.65      P1  
ATOM    289 HG11 VAL    22      -0.543   1.065  -9.369  1.00  0.00      P1  
ATOM    290 HG12 VAL    22       0.928   0.124  -8.980  1.00  0.00      P1  
ATOM    291 HG13 VAL    22      -0.098  -0.349 -10.387  1.00  0.00      P1  
ATOM    292  CG2 VAL    22      -2.326  -0.827  -9.093  1.00 12.67      P1  
ATOM    293 HG21 VAL    22      -2.709   0.214  -9.143  1.00  0.00      P1  
ATOM    294 HG22 VAL    22      -2.283  -1.234 -10.126  1.00  0.00      P1  
ATOM    295 HG23 VAL    22      -3.058  -1.426  -8.512  1.00  0.00      P1  
ATOM    296  C   VAL    22       1.078  -2.442  -8.093  1.00 16.95      P1  
ATOM    297  O   VAL    22       1.856  -2.745  -8.985  1.00 17.33      P1  
ATOM    298  N   SER    23       1.506  -2.309  -6.847  1.00 15.16      P1  
ATOM    299  HN  SER    23       0.920  -2.042  -6.082  1.00  0.00      P1  
ATOM    300  CA  SER    23       2.874  -2.542  -6.485  1.00 17.38      P1  
ATOM    301  HA  SER    23       3.447  -1.803  -7.029  1.00  0.00      P1  
ATOM    302  CB  SER    23       3.017  -2.368  -4.966  1.00 17.88      P1  
ATOM    303  HB1 SER    23       2.118  -2.812  -4.481  1.00  0.00      P1  
ATOM    304  HB2 SER    23       3.902  -2.931  -4.593  1.00  0.00      P1  
ATOM    305  OG  SER    23       3.097  -0.987  -4.607  1.00 34.28      P1  
ATOM    306  HG1 SER    23       2.960  -0.934  -3.653  1.00  0.00      P1  
ATOM    307  C   SER    23       3.375  -3.935  -6.935  1.00 18.39      P1  
ATOM    308  O   SER    23       4.515  -4.016  -7.431  1.00 18.92      P1  
ATOM    309  N   SER    24       2.644  -5.038  -6.798  1.00 18.44      P1  
ATOM    310  HN  SER    24       1.757  -5.049  -6.337  1.00  0.00      P1  
ATOM    311  CA  SER    24       3.064  -6.321  -7.302  1.00 18.94      P1  
ATOM    312  HA  SER    24       4.006  -6.529  -6.811  1.00  0.00      P1  
ATOM    313  CB  SER    24       2.013  -7.349  -7.073  1.00 21.08      P1  
ATOM    314  HB1 SER    24       1.028  -6.902  -7.340  1.00  0.00      P1  
ATOM    315  HB2 SER    24       2.170  -8.221  -7.747  1.00  0.00      P1  
ATOM    316  OG  SER    24       2.077  -7.662  -5.710  1.00 44.18      P1  
ATOM    317  HG1 SER    24       1.273  -8.150  -5.493  1.00  0.00      P1  
ATOM    318  C   SER    24       3.328  -6.302  -8.793  1.00 23.21      P1  
ATOM    319  O   SER    24       4.371  -6.796  -9.240  1.00 23.56      P1  
ATOM    320  N   ARG    25       2.403  -5.750  -9.582  1.00 21.39      P1  
ATOM    321  HN  ARG    25       1.568  -5.350  -9.211  1.00  0.00      P1  
ATOM    322  CA  ARG    25       2.563  -5.703 -11.016  1.00 18.88      P1  
ATOM    323  HA  ARG    25       2.766  -6.707 -11.371  1.00  0.00      P1  
ATOM    324  CB  ARG    25       1.298  -5.163 -11.621  1.00 17.13      P1  
ATOM    325  HB1 ARG    25       1.059  -4.224 -11.066  1.00  0.00      P1  
ATOM    326  HB2 ARG    25       1.490  -4.856 -12.673  1.00  0.00      P1  
ATOM    327  CG  ARG    25       0.235  -6.195 -11.448  1.00 19.13      P1  
ATOM    328  HG1 ARG    25       0.633  -7.174 -11.793  1.00  0.00      P1  
ATOM    329  HG2 ARG    25       0.028  -6.323 -10.361  1.00  0.00      P1  
ATOM    330  CD  ARG    25      -1.020  -5.773 -12.151  1.00 17.25      P1  
ATOM    331  HD1 ARG    25      -1.231  -4.703 -11.922  1.00  0.00      P1  
ATOM    332  HD2 ARG    25      -0.929  -5.891 -13.256  1.00  0.00      P1  
ATOM    333  NE  ARG    25      -2.123  -6.608 -11.705  1.00 25.56      P1  
ATOM    334  HE  ARG    25      -1.837  -7.338 -11.074  1.00  0.00      P1  
ATOM    335  CZ  ARG    25      -3.405  -6.475 -12.058  1.00 25.74      P1  
ATOM    336  NH1 ARG    25      -3.812  -5.541 -12.920  1.00 27.01      P1  
ATOM    337 HH11 ARG    25      -4.772  -5.447 -13.146  1.00  0.00      P1  
ATOM    338 HH12 ARG    25      -3.123  -4.872 -13.207  1.00  0.00      P1  
ATOM    339  NH2 ARG    25      -4.309  -7.317 -11.521  1.00 28.00      P1  
ATOM    340 HH21 ARG    25      -5.249  -7.296 -11.831  1.00  0.00      P1  
ATOM    341 HH22 ARG    25      -3.955  -8.071 -10.983  1.00  0.00      P1  
ATOM    342  C   ARG    25       3.772  -4.847 -11.408  1.00 24.01      P1  
ATOM    343  O   ARG    25       4.515  -5.249 -12.323  1.00 23.65      P1  
ATOM    344  N   ILE    26       4.077  -3.732 -10.706  1.00 17.60      P1  
ATOM    345  HN  ILE    26       3.553  -3.403  -9.923  1.00  0.00      P1  
ATOM    346  CA  ILE    26       5.239  -2.892 -11.051  1.00 20.42      P1  
ATOM    347  HA  ILE    26       5.170  -2.652 -12.104  1.00  0.00      P1  
ATOM    348  CB  ILE    26       5.354  -1.631 -10.150  1.00 16.36      P1  
ATOM    349  HB  ILE    26       5.216  -2.018  -9.108  1.00  0.00      P1  
ATOM    350  CG2 ILE    26       6.656  -0.879 -10.360  1.00 12.60      P1  
ATOM    351 HG21 ILE    26       6.774  -0.081  -9.597  1.00  0.00      P1  
ATOM    352 HG22 ILE    26       7.527  -1.562 -10.270  1.00  0.00      P1  
ATOM    353 HG23 ILE    26       6.684  -0.406 -11.364  1.00  0.00      P1  
ATOM    354  CG1 ILE    26       4.169  -0.724 -10.477  1.00 15.75      P1  
ATOM    355 HG11 ILE    26       4.246  -0.368 -11.529  1.00  0.00      P1  
ATOM    356 HG12 ILE    26       3.229  -1.316 -10.398  1.00  0.00      P1  
ATOM    357  CD  ILE    26       3.990   0.517  -9.578  1.00 14.19      P1  
ATOM    358  HD1 ILE    26       3.071   1.072  -9.865  1.00  0.00      P1  
ATOM    359  HD2 ILE    26       3.898   0.218  -8.512  1.00  0.00      P1  
ATOM    360  HD3 ILE    26       4.853   1.208  -9.677  1.00  0.00      P1  
ATOM    361  C   ILE    26       6.482  -3.721 -10.874  1.00 23.06      P1  
ATOM    362  O   ILE    26       7.293  -3.793 -11.775  1.00 22.88      P1  
ATOM    363  N   THR    27       6.565  -4.448  -9.776  1.00 20.90      P1  
ATOM    364  HN  THR    27       5.840  -4.513  -9.091  1.00  0.00      P1  
ATOM    365  CA  THR    27       7.731  -5.220  -9.474  1.00 25.70      P1  
ATOM    366  HA  THR    27       8.600  -4.625  -9.721  1.00  0.00      P1  
ATOM    367  CB  THR    27       7.675  -5.644  -7.969  1.00 24.24      P1  
ATOM    368  HB  THR    27       6.741  -6.247  -7.851  1.00  0.00      P1  
ATOM    369  OG1 THR    27       7.555  -4.453  -7.148  1.00 38.25      P1  
ATOM    370  HG1 THR    27       7.537  -4.769  -6.238  1.00  0.00      P1  
ATOM    371  CG2 THR    27       8.968  -6.266  -7.528  1.00 39.50      P1  
ATOM    372 HG21 THR    27       8.882  -6.666  -6.496  1.00  0.00      P1  
ATOM    373 HG22 THR    27       9.242  -7.108  -8.199  1.00  0.00      P1  
ATOM    374 HG23 THR    27       9.795  -5.524  -7.546  1.00  0.00      P1  
ATOM    375  C   THR    27       7.719  -6.386 -10.438  1.00 32.91      P1  
ATOM    376  O   THR    27       8.786  -6.836 -10.838  1.00 38.48      P1  
ATOM    377  N   LYS    28       6.578  -6.864 -10.942  1.00 39.82      P1  
ATOM    378  HN  LYS    28       5.678  -6.500 -10.707  1.00  0.00      P1  
ATOM    379  CA  LYS    28       6.569  -7.976 -11.893  1.00 41.94      P1  
ATOM    380  HA  LYS    28       7.207  -8.757 -11.498  1.00  0.00      P1  
ATOM    381  CB  LYS    28       5.144  -8.459 -12.205  1.00 50.98      P1  
ATOM    382  HB1 LYS    28       4.444  -7.805 -11.636  1.00  0.00      P1  
ATOM    383  HB2 LYS    28       4.930  -8.283 -13.283  1.00  0.00      P1  
ATOM    384  CG  LYS    28       4.786  -9.895 -11.869  1.00 65.39      P1  
ATOM    385  HG1 LYS    28       4.314 -10.371 -12.759  1.00  0.00      P1  
ATOM    386  HG2 LYS    28       5.721 -10.459 -11.647  1.00  0.00      P1  
ATOM    387  CD  LYS    28       3.812  -9.971 -10.676  1.00 76.58      P1  
ATOM    388  HD1 LYS    28       3.849 -11.003 -10.257  1.00  0.00      P1  
ATOM    389  HD2 LYS    28       4.178  -9.276  -9.885  1.00  0.00      P1  
ATOM    390  CE  LYS    28       2.369  -9.604 -11.074  1.00 79.02      P1  
ATOM    391  HE1 LYS    28       2.344  -8.613 -11.580  1.00  0.00      P1  
ATOM    392  HE2 LYS    28       1.950 -10.365 -11.769  1.00  0.00      P1  
ATOM    393  NZ  LYS    28       1.467  -9.523  -9.931  1.00 72.69      P1  
ATOM    394  HZ1 LYS    28       0.509  -9.272 -10.250  1.00  0.00      P1  
ATOM    395  HZ2 LYS    28       1.439 -10.442  -9.445  1.00  0.00      P1  
ATOM    396  HZ3 LYS    28       1.811  -8.797  -9.270  1.00  0.00      P1  
ATOM    397  C   LYS    28       7.170  -7.523 -13.207  1.00 36.36      P1  
ATOM    398  O   LYS    28       7.835  -8.277 -13.917  1.00 45.65      P1  
ATOM    399  N   HSD    29       6.896  -6.287 -13.599  1.00 32.23      P1  
ATOM    400  HN  HSD    29       6.421  -5.602 -13.048  1.00  0.00      P1  
ATOM    401  CA  HSD    29       7.299  -5.844 -14.931  1.00 30.43      P1  
ATOM    402  HA  HSD    29       7.496  -6.757 -15.479  1.00  0.00      P1  
ATOM    403  CB  HSD    29       6.122  -5.102 -15.563  1.00 25.91      P1  
ATOM    404  HB1 HSD    29       5.812  -4.274 -14.889  1.00  0.00      P1  
ATOM    405  HB2 HSD    29       6.447  -4.633 -16.518  1.00  0.00      P1  
ATOM    406  ND1 HSD    29       4.560  -6.605 -16.959  1.00 37.88      P1  
ATOM    407  HD1 HSD    29       5.133  -6.696 -17.774  1.00  0.00      P1  
ATOM    408  CG  HSD    29       4.879  -5.965 -15.847  1.00 30.33      P1  
ATOM    409  CE1 HSD    29       3.403  -7.214 -16.797  1.00 35.09      P1  
ATOM    410  HE1 HSD    29       2.919  -7.818 -17.569  1.00  0.00      P1  
ATOM    411  NE2 HSD    29       2.990  -6.967 -15.598  1.00 34.81      P1  
ATOM    412  CD2 HSD    29       3.850  -6.214 -14.978  1.00 29.86      P1  
ATOM    413  HD2 HSD    29       3.697  -5.856 -13.967  1.00  0.00      P1  
ATOM    414  C   HSD    29       8.548  -4.977 -15.027  1.00 33.31      P1  
ATOM    415  O   HSD    29       9.067  -4.757 -16.126  1.00 34.92      P1  
ATOM    416  N   PHE    30       9.106  -4.454 -13.942  1.00 28.92      P1  
ATOM    417  HN  PHE    30       8.824  -4.679 -13.011  1.00  0.00      P1  
ATOM    418  CA  PHE    30      10.182  -3.503 -14.026  1.00 22.65      P1  
ATOM    419  HA  PHE    30      10.626  -3.586 -15.011  1.00  0.00      P1  
ATOM    420  CB  PHE    30       9.722  -2.073 -13.676  1.00 22.02      P1  
ATOM    421  HB1 PHE    30       9.191  -2.090 -12.699  1.00  0.00      P1  
ATOM    422  HB2 PHE    30      10.591  -1.389 -13.565  1.00  0.00      P1  
ATOM    423  CG  PHE    30       8.738  -1.496 -14.695  1.00 27.53      P1  
ATOM    424  CD1 PHE    30       9.224  -0.939 -15.889  1.00 25.80      P1  
ATOM    425  HD1 PHE    30      10.291  -0.875 -16.054  1.00  0.00      P1  
ATOM    426  CE1 PHE    30       8.376  -0.465 -16.857  1.00 25.57      P1  
ATOM    427  HE1 PHE    30       8.777  -0.047 -17.769  1.00  0.00      P1  
ATOM    428  CZ  PHE    30       7.016  -0.544 -16.635  1.00 26.10      P1  
ATOM    429  HZ  PHE    30       6.332  -0.190 -17.393  1.00  0.00      P1  
ATOM    430  CD2 PHE    30       7.370  -1.570 -14.460  1.00 21.34      P1  
ATOM    431  HD2 PHE    30       7.003  -1.974 -13.527  1.00  0.00      P1  
ATOM    432  CE2 PHE    30       6.521  -1.086 -15.446  1.00 24.94      P1  
ATOM    433  HE2 PHE    30       5.450  -1.123 -15.301  1.00  0.00      P1  
ATOM    434  C   PHE    30      11.225  -3.929 -13.036  1.00 23.81      P1  
ATOM    435  O   PHE    30      10.955  -4.537 -12.017  1.00 24.64      P1  
ATOM    436  N   GLU    31      12.428  -3.516 -13.361  1.00 25.92      P1  
ATOM    437  HN  GLU    31      12.591  -2.956 -14.168  1.00  0.00      P1  
ATOM    438  CA  GLU    31      13.603  -3.814 -12.617  1.00 29.63      P1  
ATOM    439  HA  GLU    31      13.496  -4.791 -12.163  1.00  0.00      P1  
ATOM    440  CB  GLU    31      14.716  -3.761 -13.643  1.00 43.70      P1  
ATOM    441  HB1 GLU    31      14.334  -4.201 -14.593  1.00  0.00      P1  
ATOM    442  HB2 GLU    31      14.964  -2.701 -13.876  1.00  0.00      P1  
ATOM    443  CG  GLU    31      15.969  -4.505 -13.223  1.00 64.08      P1  
ATOM    444  HG1 GLU    31      16.814  -4.196 -13.865  1.00  0.00      P1  
ATOM    445  HG2 GLU    31      16.220  -4.295 -12.164  1.00  0.00      P1  
ATOM    446  CD  GLU    31      15.846  -6.011 -13.400  1.00 76.22      P1  
ATOM    447  OE1 GLU    31      15.939  -6.471 -14.548  1.00 81.32      P1  
ATOM    448  OE2 GLU    31      15.653  -6.705 -12.391  1.00 81.51      P1  
ATOM    449  C   GLU    31      13.748  -2.804 -11.487  1.00 25.51      P1  
ATOM    450  O   GLU    31      14.343  -1.722 -11.646  1.00 24.07      P1  
ATOM    451  N   LEU    32      13.184  -3.078 -10.318  1.00 26.79      P1  
ATOM    452  HN  LEU    32      12.644  -3.891 -10.111  1.00  0.00      P1  
ATOM    453  CA  LEU    32      13.327  -2.156  -9.202  1.00 28.60      P1  
ATOM    454  HA  LEU    32      14.331  -1.758  -9.282  1.00  0.00      P1  
ATOM    455  CB  LEU    32      12.279  -1.016  -9.430  1.00 24.11      P1  
ATOM    456  HB1 LEU    32      12.727  -0.074  -9.037  1.00  0.00      P1  
ATOM    457  HB2 LEU    32      12.146  -0.860 -10.524  1.00  0.00      P1  
ATOM    458  CG  LEU    32      10.844  -0.883  -8.922  1.00 29.18      P1  
ATOM    459  HG  LEU    32      10.863  -0.464  -7.887  1.00  0.00      P1  
ATOM    460  CD1 LEU    32      10.229   0.133  -9.858  1.00 29.43      P1  
ATOM    461 HD11 LEU    32       9.155   0.284  -9.618  1.00  0.00      P1  
ATOM    462 HD12 LEU    32      10.747   1.112  -9.768  1.00  0.00      P1  
ATOM    463 HD13 LEU    32      10.304  -0.209 -10.912  1.00  0.00      P1  
ATOM    464  CD2 LEU    32      10.052  -2.158  -8.892  1.00 33.54      P1  
ATOM    465 HD21 LEU    32       9.032  -1.969  -8.493  1.00  0.00      P1  
ATOM    466 HD22 LEU    32       9.942  -2.596  -9.905  1.00  0.00      P1  
ATOM    467 HD23 LEU    32      10.547  -2.908  -8.238  1.00  0.00      P1  
ATOM    468  C   LEU    32      13.202  -2.824  -7.829  1.00 27.72      P1  
ATOM    469  O   LEU    32      12.752  -3.983  -7.715  1.00 30.54      P1  
ATOM    470  N   LYS    33      13.623  -2.106  -6.763  1.00 24.41      P1  
ATOM    471  HN  LYS    33      14.045  -1.206  -6.859  1.00  0.00      P1  
ATOM    472  CA  LYS    33      13.497  -2.582  -5.405  1.00 20.76      P1  
ATOM    473  HA  LYS    33      13.300  -3.647  -5.423  1.00  0.00      P1  
ATOM    474  CB  LYS    33      14.688  -2.254  -4.476  1.00 21.57      P1  
ATOM    475  HB1 LYS    33      14.818  -1.147  -4.488  1.00  0.00      P1  
ATOM    476  HB2 LYS    33      14.418  -2.525  -3.431  1.00  0.00      P1  
ATOM    477  CG  LYS    33      16.001  -2.907  -4.873  1.00 43.20      P1  
ATOM    478  HG1 LYS    33      16.539  -2.240  -5.585  1.00  0.00      P1  
ATOM    479  HG2 LYS    33      16.642  -3.012  -3.968  1.00  0.00      P1  
ATOM    480  CD  LYS    33      15.798  -4.276  -5.537  1.00 50.16      P1  
ATOM    481  HD1 LYS    33      14.955  -4.794  -5.024  1.00  0.00      P1  
ATOM    482  HD2 LYS    33      15.491  -4.106  -6.595  1.00  0.00      P1  
ATOM    483  CE  LYS    33      17.025  -5.133  -5.500  1.00 58.62      P1  
ATOM    484  HE1 LYS    33      16.837  -6.105  -6.009  1.00  0.00      P1  
ATOM    485  HE2 LYS    33      17.872  -4.625  -6.012  1.00  0.00      P1  
ATOM    486  NZ  LYS    33      17.397  -5.391  -4.114  1.00 68.65      P1  
ATOM    487  HZ1 LYS    33      18.249  -5.988  -4.079  1.00  0.00      P1  
ATOM    488  HZ2 LYS    33      17.587  -4.489  -3.632  1.00  0.00      P1  
ATOM    489  HZ3 LYS    33      16.615  -5.878  -3.631  1.00  0.00      P1  
ATOM    490  C   LYS    33      12.297  -1.916  -4.812  1.00 23.89      P1  
ATOM    491  O   LYS    33      12.118  -0.708  -4.859  1.00 24.19      P1  
ATOM    492  N   HSD    34      11.486  -2.747  -4.210  1.00 20.30      P1  
ATOM    493  HN  HSD    34      11.661  -3.722  -4.086  1.00  0.00      P1  
ATOM    494  CA  HSD    34      10.260  -2.283  -3.678  1.00 23.63      P1  
ATOM    495  HA  HSD    34      10.047  -1.274  -4.009  1.00  0.00      P1  
ATOM    496  CB  HSD    34       9.216  -3.304  -4.085  1.00 29.26      P1  
ATOM    497  HB1 HSD    34       9.121  -3.303  -5.193  1.00  0.00      P1  
ATOM    498  HB2 HSD    34       9.558  -4.321  -3.794  1.00  0.00      P1  
ATOM    499  ND1 HSD    34       7.207  -3.845  -2.659  1.00 40.01      P1  
ATOM    500  HD1 HSD    34       7.542  -4.710  -2.284  1.00  0.00      P1  
ATOM    501  CG  HSD    34       7.852  -3.055  -3.490  1.00 31.51      P1  
ATOM    502  CE1 HSD    34       6.100  -3.245  -2.320  1.00 36.38      P1  
ATOM    503  HE1 HSD    34       5.368  -3.663  -1.624  1.00  0.00      P1  
ATOM    504  NE2 HSD    34       6.052  -2.099  -2.944  1.00 37.29      P1  
ATOM    505  CD2 HSD    34       7.107  -1.929  -3.683  1.00 36.47      P1  
ATOM    506  HD2 HSD    34       7.295  -1.078  -4.326  1.00  0.00      P1  
ATOM    507  C   HSD    34      10.532  -2.222  -2.191  1.00 21.21      P1  
ATOM    508  O   HSD    34      10.876  -3.286  -1.686  1.00 31.59      P1  
ATOM    509  N   LEU    35      10.446  -1.085  -1.485  1.00 18.19      P1  
ATOM    510  HN  LEU    35      10.223  -0.201  -1.891  1.00  0.00      P1  
ATOM    511  CA  LEU    35      10.673  -1.043  -0.052  1.00 20.06      P1  
ATOM    512  HA  LEU    35      10.978  -2.030   0.272  1.00  0.00      P1  
ATOM    513  CB  LEU    35      11.718   0.022   0.276  1.00 23.73      P1  
ATOM    514  HB1 LEU    35      12.635  -0.226  -0.307  1.00  0.00      P1  
ATOM    515  HB2 LEU    35      11.366   1.005  -0.108  1.00  0.00      P1  
ATOM    516  CG  LEU    35      12.141   0.182   1.755  1.00 32.57      P1  
ATOM    517  HG  LEU    35      11.255   0.463   2.375  1.00  0.00      P1  
ATOM    518  CD1 LEU    35      12.818  -1.089   2.258  1.00 39.35      P1  
ATOM    519 HD11 LEU    35      13.165  -0.958   3.305  1.00  0.00      P1  
ATOM    520 HD12 LEU    35      12.112  -1.946   2.229  1.00  0.00      P1  
ATOM    521 HD13 LEU    35      13.699  -1.339   1.630  1.00  0.00      P1  
ATOM    522  CD2 LEU    35      13.176   1.262   1.906  1.00 35.33      P1  
ATOM    523 HD21 LEU    35      13.458   1.380   2.975  1.00  0.00      P1  
ATOM    524 HD22 LEU    35      14.099   1.027   1.339  1.00  0.00      P1  
ATOM    525 HD23 LEU    35      12.780   2.234   1.542  1.00  0.00      P1  
ATOM    526  C   LEU    35       9.344  -0.730   0.617  1.00 21.56      P1  
ATOM    527  O   LEU    35       8.741   0.318   0.418  1.00 19.42      P1  
ATOM    528  N   SER    36       8.819  -1.639   1.411  1.00 16.55      P1  
ATOM    529  HN  SER    36       9.270  -2.499   1.651  1.00  0.00      P1  
ATOM    530  CA  SER    36       7.516  -1.464   2.015  1.00 15.84      P1  
ATOM    531  HA  SER    36       7.080  -0.563   1.604  1.00  0.00      P1  
ATOM    532  CB  SER    36       6.685  -2.722   1.814  1.00 17.95      P1  
ATOM    533  HB1 SER    36       6.255  -2.693   0.787  1.00  0.00      P1  
ATOM    534  HB2 SER    36       7.331  -3.627   1.873  1.00  0.00      P1  
ATOM    535  OG  SER    36       5.598  -2.841   2.734  1.00 24.62      P1  
ATOM    536  HG1 SER    36       5.013  -3.529   2.394  1.00  0.00      P1  
ATOM    537  C   SER    36       7.734  -1.226   3.487  1.00 17.78      P1  
ATOM    538  O   SER    36       8.289  -2.088   4.149  1.00 25.51      P1  
ATOM    539  N   SER    37       7.266  -0.152   4.073  1.00 16.29      P1  
ATOM    540  HN  SER    37       6.700   0.537   3.621  1.00  0.00      P1  
ATOM    541  CA  SER    37       7.540   0.127   5.457  1.00 21.36      P1  
ATOM    542  HA  SER    37       8.593  -0.066   5.612  1.00  0.00      P1  
ATOM    543  CB  SER    37       7.145   1.549   5.684  1.00 24.73      P1  
ATOM    544  HB1 SER    37       7.215   1.757   6.776  1.00  0.00      P1  
ATOM    545  HB2 SER    37       7.858   2.236   5.174  1.00  0.00      P1  
ATOM    546  OG  SER    37       5.808   1.740   5.245  1.00 26.10      P1  
ATOM    547  HG1 SER    37       5.510   2.586   5.603  1.00  0.00      P1  
ATOM    548  C   SER    37       6.757  -0.861   6.346  1.00 30.18      P1  
ATOM    549  O   SER    37       7.317  -1.301   7.345  1.00 26.01      P1  
ATOM    550  N   GLY    38       5.522  -1.285   6.016  1.00 28.21      P1  
ATOM    551  HN  GLY    38       5.036  -0.886   5.239  1.00  0.00      P1  
ATOM    552  CA  GLY    38       4.809  -2.325   6.735  1.00 25.27      P1  
ATOM    553  HA1 GLY    38       3.881  -2.532   6.219  1.00  0.00      P1  
ATOM    554  HA2 GLY    38       4.686  -2.020   7.766  1.00  0.00      P1  
ATOM    555  C   GLY    38       5.652  -3.596   6.718  1.00 24.62      P1  
ATOM    556  O   GLY    38       5.821  -4.236   7.748  1.00 28.43      P1  
ATOM    557  N   ASP    39       6.317  -3.983   5.628  1.00 28.41      P1  
ATOM    558  HN  ASP    39       6.290  -3.531   4.740  1.00  0.00      P1  
ATOM    559  CA  ASP    39       7.185  -5.162   5.642  1.00 32.09      P1  
ATOM    560  HA  ASP    39       6.602  -5.958   6.092  1.00  0.00      P1  
ATOM    561  CB  ASP    39       7.738  -5.594   4.265  1.00 33.45      P1  
ATOM    562  HB1 ASP    39       8.222  -4.724   3.777  1.00  0.00      P1  
ATOM    563  HB2 ASP    39       8.495  -6.394   4.382  1.00  0.00      P1  
ATOM    564  CG  ASP    39       6.785  -6.126   3.188  1.00 37.04      P1  
ATOM    565  OD1 ASP    39       5.614  -6.342   3.463  1.00 39.04      P1  
ATOM    566  OD2 ASP    39       7.212  -6.289   2.043  1.00 45.81      P1  
ATOM    567  C   ASP    39       8.425  -4.987   6.502  1.00 33.21      P1  
ATOM    568  O   ASP    39       8.865  -5.981   7.094  1.00 26.62      P1  
ATOM    569  N   LEU    40       9.026  -3.799   6.624  1.00 26.85      P1  
ATOM    570  HN  LEU    40       8.764  -2.972   6.131  1.00  0.00      P1  
ATOM    571  CA  LEU    40      10.158  -3.625   7.529  1.00 27.57      P1  
ATOM    572  HA  LEU    40      10.868  -4.407   7.291  1.00  0.00      P1  
ATOM    573  CB  LEU    40      10.749  -2.242   7.469  1.00 26.19      P1  
ATOM    574  HB1 LEU    40       9.906  -1.519   7.569  1.00  0.00      P1  
ATOM    575  HB2 LEU    40      11.395  -2.086   8.361  1.00  0.00      P1  
ATOM    576  CG  LEU    40      11.507  -1.901   6.230  1.00 36.92      P1  
ATOM    577  HG  LEU    40      10.839  -2.004   5.341  1.00  0.00      P1  
ATOM    578  CD1 LEU    40      11.926  -0.456   6.377  1.00 42.02      P1  
ATOM    579 HD11 LEU    40      12.541  -0.138   5.508  1.00  0.00      P1  
ATOM    580 HD12 LEU    40      11.035   0.206   6.434  1.00  0.00      P1  
ATOM    581 HD13 LEU    40      12.529  -0.314   7.299  1.00  0.00      P1  
ATOM    582  CD2 LEU    40      12.714  -2.805   6.020  1.00 36.57      P1  
ATOM    583 HD21 LEU    40      13.241  -2.533   5.080  1.00  0.00      P1  
ATOM    584 HD22 LEU    40      13.442  -2.716   6.851  1.00  0.00      P1  
ATOM    585 HD23 LEU    40      12.396  -3.867   5.945  1.00  0.00      P1  
ATOM    586  C   LEU    40       9.742  -3.809   8.971  1.00 24.93      P1  
ATOM    587  O   LEU    40      10.498  -4.272   9.822  1.00 33.34      P1  
ATOM    588  N   LEU    41       8.549  -3.345   9.272  1.00 24.74      P1  
ATOM    589  HN  LEU    41       7.930  -2.930   8.608  1.00  0.00      P1  
ATOM    590  CA  LEU    41       8.026  -3.399  10.617  1.00 29.79      P1  
ATOM    591  HA  LEU    41       8.807  -3.094  11.302  1.00  0.00      P1  
ATOM    592  CB  LEU    41       6.789  -2.516  10.721  1.00 20.78      P1  
ATOM    593  HB1 LEU    41       6.069  -2.866   9.946  1.00  0.00      P1  
ATOM    594  HB2 LEU    41       6.297  -2.697  11.702  1.00  0.00      P1  
ATOM    595  CG  LEU    41       7.036  -1.030  10.519  1.00 23.49      P1  
ATOM    596  HG  LEU    41       7.559  -0.854   9.548  1.00  0.00      P1  
ATOM    597  CD1 LEU    41       5.780  -0.222  10.617  1.00 24.85      P1  
ATOM    598 HD11 LEU    41       6.004   0.861  10.512  1.00  0.00      P1  
ATOM    599 HD12 LEU    41       5.066  -0.510   9.816  1.00  0.00      P1  
ATOM    600 HD13 LEU    41       5.287  -0.381  11.600  1.00  0.00      P1  
ATOM    601  CD2 LEU    41       7.939  -0.568  11.623  1.00 23.06      P1  
ATOM    602 HD21 LEU    41       8.166   0.514  11.509  1.00  0.00      P1  
ATOM    603 HD22 LEU    41       7.474  -0.711  12.619  1.00  0.00      P1  
ATOM    604 HD23 LEU    41       8.899  -1.128  11.601  1.00  0.00      P1  
ATOM    605  C   LEU    41       7.698  -4.851  10.913  1.00 37.49      P1  
ATOM    606  O   LEU    41       8.095  -5.343  11.966  1.00 46.50      P1  
ATOM    607  N   ARG    42       7.074  -5.607  10.009  1.00 37.29      P1  
ATOM    608  HN  ARG    42       6.759  -5.229   9.142  1.00  0.00      P1  
ATOM    609  CA  ARG    42       6.819  -7.016  10.235  1.00 36.70      P1  
ATOM    610  HA  ARG    42       6.232  -7.111  11.141  1.00  0.00      P1  
ATOM    611  CB  ARG    42       6.087  -7.656   9.050  1.00 46.81      P1  
ATOM    612  HB1 ARG    42       6.548  -7.229   8.127  1.00  0.00      P1  
ATOM    613  HB2 ARG    42       6.303  -8.747   9.024  1.00  0.00      P1  
ATOM    614  CG  ARG    42       4.589  -7.356   9.064  1.00 56.01      P1  
ATOM    615  HG1 ARG    42       4.175  -7.668  10.048  1.00  0.00      P1  
ATOM    616  HG2 ARG    42       4.440  -6.253   9.013  1.00  0.00      P1  
ATOM    617  CD  ARG    42       3.853  -8.010   7.871  1.00 61.65      P1  
ATOM    618  HD1 ARG    42       4.583  -8.221   7.056  1.00  0.00      P1  
ATOM    619  HD2 ARG    42       3.362  -8.966   8.168  1.00  0.00      P1  
ATOM    620  NE  ARG    42       2.806  -7.100   7.389  1.00 65.36      P1  
ATOM    621  HE  ARG    42       2.013  -7.047   8.006  1.00  0.00      P1  
ATOM    622  CZ  ARG    42       2.936  -6.426   6.234  1.00 65.54      P1  
ATOM    623  NH1 ARG    42       3.970  -6.633   5.434  1.00 61.20      P1  
ATOM    624 HH11 ARG    42       4.072  -6.114   4.597  1.00  0.00      P1  
ATOM    625 HH12 ARG    42       4.693  -7.230   5.789  1.00  0.00      P1  
ATOM    626  NH2 ARG    42       2.021  -5.547   5.832  1.00 65.83      P1  
ATOM    627 HH21 ARG    42       2.097  -5.129   4.938  1.00  0.00      P1  
ATOM    628 HH22 ARG    42       1.183  -5.500   6.359  1.00  0.00      P1  
ATOM    629  C   ARG    42       8.099  -7.789  10.467  1.00 36.80      P1  
ATOM    630  O   ARG    42       8.177  -8.580  11.400  1.00 36.85      P1  
ATOM    631  N   ASP    43       9.128  -7.578   9.674  1.00 29.65      P1  
ATOM    632  HN  ASP    43       9.119  -6.962   8.891  1.00  0.00      P1  
ATOM    633  CA  ASP    43      10.399  -8.230   9.861  1.00 32.29      P1  
ATOM    634  HA  ASP    43      10.205  -9.297   9.864  1.00  0.00      P1  
ATOM    635  CB  ASP    43      11.322  -7.799   8.753  1.00 37.91      P1  
ATOM    636  HB1 ASP    43      10.847  -8.019   7.776  1.00  0.00      P1  
ATOM    637  HB2 ASP    43      11.517  -6.710   8.808  1.00  0.00      P1  
ATOM    638  CG  ASP    43      12.653  -8.512   8.765  1.00 45.06      P1  
ATOM    639  OD1 ASP    43      12.670  -9.697   8.427  1.00 52.22      P1  
ATOM    640  OD2 ASP    43      13.654  -7.887   9.114  1.00 46.27      P1  
ATOM    641  C   ASP    43      11.014  -7.894  11.204  1.00 35.32      P1  
ATOM    642  O   ASP    43      11.498  -8.780  11.888  1.00 37.34      P1  
ATOM    643  N   ASN    44      11.020  -6.649  11.649  1.00 32.05      P1  
ATOM    644  HN  ASN    44      10.628  -5.882  11.142  1.00  0.00      P1  
ATOM    645  CA  ASN    44      11.605  -6.288  12.930  1.00 32.08      P1  
ATOM    646  HA  ASN    44      12.621  -6.668  12.916  1.00  0.00      P1  
ATOM    647  CB  ASN    44      11.531  -4.809  13.196  1.00 24.95      P1  
ATOM    648  HB1 ASN    44      10.604  -4.423  12.719  1.00  0.00      P1  
ATOM    649  HB2 ASN    44      11.449  -4.617  14.285  1.00  0.00      P1  
ATOM    650  CG  ASN    44      12.740  -4.173  12.579  1.00 27.93      P1  
ATOM    651  OD1 ASN    44      12.860  -3.980  11.366  1.00 34.20      P1  
ATOM    652  ND2 ASN    44      13.691  -3.798  13.384  1.00 24.54      P1  
ATOM    653 HD21 ASN    44      14.491  -3.365  12.977  1.00  0.00      P1  
ATOM    654 HD22 ASN    44      13.590  -3.921  14.366  1.00  0.00      P1  
ATOM    655  C   ASN    44      10.883  -6.969  14.047  1.00 28.13      P1  
ATOM    656  O   ASN    44      11.535  -7.411  14.980  1.00 32.59      P1  
ATOM    657  N   MET    45       9.567  -7.004  13.961  1.00 36.30      P1  
ATOM    658  HN  MET    45       9.084  -6.528  13.229  1.00  0.00      P1  
ATOM    659  CA  MET    45       8.707  -7.709  14.883  1.00 41.94      P1  
ATOM    660  HA  MET    45       8.917  -7.312  15.869  1.00  0.00      P1  
ATOM    661  CB  MET    45       7.271  -7.505  14.492  1.00 30.08      P1  
ATOM    662  HB1 MET    45       7.202  -7.704  13.397  1.00  0.00      P1  
ATOM    663  HB2 MET    45       6.640  -8.275  14.989  1.00  0.00      P1  
ATOM    664  CG  MET    45       6.819  -6.102  14.801  1.00 35.91      P1  
ATOM    665  HG1 MET    45       7.090  -5.830  15.843  1.00  0.00      P1  
ATOM    666  HG2 MET    45       7.332  -5.386  14.122  1.00  0.00      P1  
ATOM    667  SD  MET    45       5.024  -5.871  14.626  1.00 47.65      P1  
ATOM    668  CE  MET    45       4.717  -6.568  13.034  1.00 42.25      P1  
ATOM    669  HE1 MET    45       3.641  -6.493  12.769  1.00  0.00      P1  
ATOM    670  HE2 MET    45       5.299  -6.040  12.248  1.00  0.00      P1  
ATOM    671  HE3 MET    45       5.001  -7.642  13.006  1.00  0.00      P1  
ATOM    672  C   MET    45       9.002  -9.207  14.916  1.00 49.92      P1  
ATOM    673  O   MET    45       9.246  -9.781  15.980  1.00 57.22      P1  
ATOM    674  N   LEU    46       9.057  -9.853  13.758  1.00 53.77      P1  
ATOM    675  HN  LEU    46       8.873  -9.384  12.897  1.00  0.00      P1  
ATOM    676  CA  LEU    46       9.380 -11.267  13.613  1.00 54.27      P1  
ATOM    677  HA  LEU    46       8.641 -11.834  14.165  1.00  0.00      P1  
ATOM    678  CB  LEU    46       9.350 -11.566  12.090  1.00 54.15      P1  
ATOM    679  HB1 LEU    46       8.390 -11.162  11.694  1.00  0.00      P1  
ATOM    680  HB2 LEU    46      10.157 -10.985  11.591  1.00  0.00      P1  
ATOM    681  CG  LEU    46       9.430 -12.943  11.382  1.00 58.85      P1  
ATOM    682  HG  LEU    46       9.039 -12.821  10.343  1.00  0.00      P1  
ATOM    683  CD1 LEU    46      10.874 -13.441  11.314  1.00 52.19      P1  
ATOM    684 HD11 LEU    46      10.917 -14.449  10.849  1.00  0.00      P1  
ATOM    685 HD12 LEU    46      11.498 -12.750  10.708  1.00  0.00      P1  
ATOM    686 HD13 LEU    46      11.314 -13.510  12.332  1.00  0.00      P1  
ATOM    687  CD2 LEU    46       8.517 -13.926  12.119  1.00 67.61      P1  
ATOM    688 HD21 LEU    46       8.539 -14.920  11.622  1.00  0.00      P1  
ATOM    689 HD22 LEU    46       8.834 -14.069  13.172  1.00  0.00      P1  
ATOM    690 HD23 LEU    46       7.468 -13.559  12.116  1.00  0.00      P1  
ATOM    691  C   LEU    46      10.745 -11.530  14.262  1.00 49.70      P1  
ATOM    692  O   LEU    46      10.945 -12.471  15.016  1.00 59.00      P1  
ATOM    693  N   ARG    47      11.722 -10.682  14.052  1.00 44.39      P1  
ATOM    694  HN  ARG    47      11.600  -9.880  13.472  1.00  0.00      P1  
ATOM    695  CA  ARG    47      13.026 -10.860  14.646  1.00 44.35      P1  
ATOM    696  HA  ARG    47      13.239 -11.922  14.642  1.00  0.00      P1  
ATOM    697  CB  ARG    47      14.029 -10.083  13.850  1.00 45.86      P1  
ATOM    698  HB1 ARG    47      13.648  -9.035  13.799  1.00  0.00      P1  
ATOM    699  HB2 ARG    47      14.989 -10.033  14.409  1.00  0.00      P1  
ATOM    700  CG  ARG    47      14.227 -10.607  12.438  1.00 51.40      P1  
ATOM    701  HG1 ARG    47      14.844 -11.531  12.487  1.00  0.00      P1  
ATOM    702  HG2 ARG    47      13.241 -10.927  12.029  1.00  0.00      P1  
ATOM    703  CD  ARG    47      14.817  -9.481  11.610  1.00 52.63      P1  
ATOM    704  HD1 ARG    47      15.115  -9.873  10.611  1.00  0.00      P1  
ATOM    705  HD2 ARG    47      14.085  -8.653  11.465  1.00  0.00      P1  
ATOM    706  NE  ARG    47      15.983  -8.894  12.255  1.00 59.84      P1  
ATOM    707  HE  ARG    47      16.507  -9.556  12.804  1.00  0.00      P1  
ATOM    708  CZ  ARG    47      16.315  -7.609  12.126  1.00 60.36      P1  
ATOM    709  NH1 ARG    47      15.550  -6.785  11.401  1.00 62.09      P1  
ATOM    710 HH11 ARG    47      15.805  -5.836  11.281  1.00  0.00      P1  
ATOM    711 HH12 ARG    47      14.801  -7.211  10.888  1.00  0.00      P1  
ATOM    712  NH2 ARG    47      17.421  -7.162  12.745  1.00 55.58      P1  
ATOM    713 HH21 ARG    47      17.637  -6.196  12.734  1.00  0.00      P1  
ATOM    714 HH22 ARG    47      17.870  -7.788  13.369  1.00  0.00      P1  
ATOM    715  C   ARG    47      13.102 -10.406  16.098  1.00 49.86      P1  
ATOM    716  O   ARG    47      14.183 -10.474  16.697  1.00 54.59      P1  
ATOM    717  N   GLY    48      12.026  -9.869  16.686  1.00 49.88      P1  
ATOM    718  HN  GLY    48      11.156  -9.767  16.205  1.00  0.00      P1  
ATOM    719  CA  GLY    48      12.044  -9.395  18.068  1.00 50.47      P1  
ATOM    720  HA1 GLY    48      12.209 -10.273  18.678  1.00  0.00      P1  
ATOM    721  HA2 GLY    48      11.089  -8.914  18.231  1.00  0.00      P1  
ATOM    722  C   GLY    48      13.142  -8.383  18.389  1.00 44.45      P1  
ATOM    723  O   GLY    48      13.915  -8.480  19.352  1.00 54.56      P1  
ATOM    724  N   THR    49      13.252  -7.386  17.536  1.00 40.72      P1  
ATOM    725  HN  THR    49      12.754  -7.301  16.674  1.00  0.00      P1  
ATOM    726  CA  THR    49      14.157  -6.286  17.813  1.00 32.17      P1  
ATOM    727  HA  THR    49      14.980  -6.670  18.400  1.00  0.00      P1  
ATOM    728  CB  THR    49      14.568  -5.585  16.476  1.00 34.98      P1  
ATOM    729  HB  THR    49      15.289  -4.779  16.757  1.00  0.00      P1  
ATOM    730  OG1 THR    49      13.406  -4.956  15.875  1.00 27.77      P1  
ATOM    731  HG1 THR    49      13.724  -4.557  15.058  1.00  0.00      P1  
ATOM    732  CG2 THR    49      15.181  -6.602  15.543  1.00 33.12      P1  
ATOM    733 HG21 THR    49      15.585  -6.111  14.633  1.00  0.00      P1  
ATOM    734 HG22 THR    49      16.018  -7.133  16.044  1.00  0.00      P1  
ATOM    735 HG23 THR    49      14.431  -7.358  15.226  1.00  0.00      P1  
ATOM    736  C   THR    49      13.380  -5.311  18.729  1.00 28.19      P1  
ATOM    737  O   THR    49      12.143  -5.381  18.822  1.00 28.65      P1  
ATOM    738  N   GLU    50      14.068  -4.324  19.318  1.00 24.34      P1  
ATOM    739  HN  GLU    50      15.058  -4.261  19.230  1.00  0.00      P1  
ATOM    740  CA  GLU    50      13.476  -3.266  20.126  1.00 27.45      P1  
ATOM    741  HA  GLU    50      12.907  -3.740  20.916  1.00  0.00      P1  
ATOM    742  CB  GLU    50      14.567  -2.414  20.688  1.00 32.96      P1  
ATOM    743  HB1 GLU    50      15.265  -2.153  19.860  1.00  0.00      P1  
ATOM    744  HB2 GLU    50      14.145  -1.449  21.047  1.00  0.00      P1  
ATOM    745  CG  GLU    50      15.225  -3.263  21.784  1.00 50.99      P1  
ATOM    746  HG1 GLU    50      14.512  -3.409  22.616  1.00  0.00      P1  
ATOM    747  HG2 GLU    50      15.533  -4.252  21.389  1.00  0.00      P1  
ATOM    748  CD  GLU    50      16.450  -2.644  22.440  1.00 60.63      P1  
ATOM    749  OE1 GLU    50      16.987  -1.711  21.836  1.00 63.58      P1  
ATOM    750  OE2 GLU    50      16.848  -3.090  23.533  1.00 65.69      P1  
ATOM    751  C   GLU    50      12.513  -2.397  19.336  1.00 31.90      P1  
ATOM    752  O   GLU    50      11.456  -2.016  19.855  1.00 25.01      P1  
ATOM    753  N   ILE    51      12.806  -2.106  18.058  1.00 29.24      P1  
ATOM    754  HN  ILE    51      13.639  -2.329  17.556  1.00  0.00      P1  
ATOM    755  CA  ILE    51      11.823  -1.385  17.283  1.00 29.95      P1  
ATOM    756  HA  ILE    51      11.443  -0.578  17.896  1.00  0.00      P1  
ATOM    757  CB  ILE    51      12.536  -0.890  16.046  1.00 30.13      P1  
ATOM    758  HB  ILE    51      13.428  -1.560  15.950  1.00  0.00      P1  
ATOM    759  CG2 ILE    51      11.724  -0.799  14.771  1.00 37.19      P1  
ATOM    760 HG21 ILE    51      12.381  -0.577  13.904  1.00  0.00      P1  
ATOM    761 HG22 ILE    51      11.205  -1.758  14.563  1.00  0.00      P1  
ATOM    762 HG23 ILE    51      10.961   0.004  14.842  1.00  0.00      P1  
ATOM    763  CG1 ILE    51      12.961   0.482  16.487  1.00 36.89      P1  
ATOM    764 HG11 ILE    51      12.094   1.178  16.439  1.00  0.00      P1  
ATOM    765 HG12 ILE    51      13.286   0.434  17.552  1.00  0.00      P1  
ATOM    766  CD  ILE    51      14.104   0.980  15.619  1.00 43.51      P1  
ATOM    767  HD1 ILE    51      14.459   1.970  15.979  1.00  0.00      P1  
ATOM    768  HD2 ILE    51      14.959   0.271  15.652  1.00  0.00      P1  
ATOM    769  HD3 ILE    51      13.781   1.095  14.563  1.00  0.00      P1  
ATOM    770  C   ILE    51      10.659  -2.327  17.025  1.00 31.89      P1  
ATOM    771  O   ILE    51       9.528  -1.827  16.994  1.00 33.16      P1  
ATOM    772  N   GLY    52      10.880  -3.659  16.918  1.00 34.93      P1  
ATOM    773  HN  GLY    52      11.813  -4.017  16.939  1.00  0.00      P1  
ATOM    774  CA  GLY    52       9.820  -4.661  16.767  1.00 34.38      P1  
ATOM    775  HA1 GLY    52      10.291  -5.634  16.742  1.00  0.00      P1  
ATOM    776  HA2 GLY    52       9.258  -4.417  15.876  1.00  0.00      P1  
ATOM    777  C   GLY    52       8.850  -4.632  17.963  1.00 35.70      P1  
ATOM    778  O   GLY    52       7.631  -4.758  17.803  1.00 32.48      P1  
ATOM    779  N   VAL    53       9.364  -4.391  19.180  1.00 34.12      P1  
ATOM    780  HN  VAL    53      10.334  -4.234  19.347  1.00  0.00      P1  
ATOM    781  CA  VAL    53       8.524  -4.339  20.385  1.00 34.20      P1  
ATOM    782  HA  VAL    53       7.811  -5.151  20.316  1.00  0.00      P1  
ATOM    783  CB  VAL    53       9.416  -4.502  21.647  1.00 28.06      P1  
ATOM    784  HB  VAL    53      10.216  -3.723  21.598  1.00  0.00      P1  
ATOM    785  CG1 VAL    53       8.573  -4.293  22.880  1.00 27.87      P1  
ATOM    786 HG11 VAL    53       9.185  -4.444  23.796  1.00  0.00      P1  
ATOM    787 HG12 VAL    53       8.160  -3.264  22.925  1.00  0.00      P1  
ATOM    788 HG13 VAL    53       7.730  -5.016  22.907  1.00  0.00      P1  
ATOM    789  CG2 VAL    53      10.072  -5.883  21.654  1.00 27.20      P1  
ATOM    790 HG21 VAL    53      10.680  -6.024  22.573  1.00  0.00      P1  
ATOM    791 HG22 VAL    53       9.300  -6.682  21.619  1.00  0.00      P1  
ATOM    792 HG23 VAL    53      10.747  -6.012  20.782  1.00  0.00      P1  
ATOM    793  C   VAL    53       7.732  -3.039  20.451  1.00 33.38      P1  
ATOM    794  O   VAL    53       6.547  -3.042  20.790  1.00 33.04      P1  
ATOM    795  N   LEU    54       8.420  -1.930  20.167  1.00 32.45      P1  
ATOM    796  HN  LEU    54       9.405  -1.959  20.010  1.00  0.00      P1  
ATOM    797  CA  LEU    54       7.840  -0.611  20.058  1.00 34.81      P1  
ATOM    798  HA  LEU    54       7.433  -0.366  21.030  1.00  0.00      P1  
ATOM    799  CB  LEU    54       8.851   0.368  19.551  1.00 36.42      P1  
ATOM    800  HB1 LEU    54       9.670   0.415  20.305  1.00  0.00      P1  
ATOM    801  HB2 LEU    54       9.311  -0.035  18.622  1.00  0.00      P1  
ATOM    802  CG  LEU    54       8.351   1.762  19.312  1.00 36.97      P1  
ATOM    803  HG  LEU    54       7.388   1.742  18.747  1.00  0.00      P1  
ATOM    804  CD1 LEU    54       8.184   2.465  20.627  1.00 44.24      P1  
ATOM    805 HD11 LEU    54       7.860   3.516  20.469  1.00  0.00      P1  
ATOM    806 HD12 LEU    54       7.419   1.954  21.250  1.00  0.00      P1  
ATOM    807 HD13 LEU    54       9.142   2.479  21.189  1.00  0.00      P1  
ATOM    808  CD2 LEU    54       9.343   2.521  18.503  1.00 45.45      P1  
ATOM    809 HD21 LEU    54       8.973   3.550  18.305  1.00  0.00      P1  
ATOM    810 HD22 LEU    54      10.317   2.609  19.026  1.00  0.00      P1  
ATOM    811 HD23 LEU    54       9.514   2.019  17.526  1.00  0.00      P1  
ATOM    812  C   LEU    54       6.689  -0.605  19.063  1.00 42.42      P1  
ATOM    813  O   LEU    54       5.578  -0.172  19.389  1.00 46.31      P1  
ATOM    814  N   ALA    55       6.986  -1.092  17.848  1.00 39.27      P1  
ATOM    815  HN  ALA    55       7.883  -1.482  17.640  1.00  0.00      P1  
ATOM    816  CA  ALA    55       6.044  -1.091  16.757  1.00 39.62      P1  
ATOM    817  HA  ALA    55       5.698  -0.084  16.555  1.00  0.00      P1  
ATOM    818  CB  ALA    55       6.660  -1.673  15.499  1.00 26.30      P1  
ATOM    819  HB1 ALA    55       7.539  -1.064  15.198  1.00  0.00      P1  
ATOM    820  HB2 ALA    55       7.009  -2.715  15.670  1.00  0.00      P1  
ATOM    821  HB3 ALA    55       5.939  -1.676  14.654  1.00  0.00      P1  
ATOM    822  C   ALA    55       4.807  -1.911  17.095  1.00 43.18      P1  
ATOM    823  O   ALA    55       3.708  -1.339  17.019  1.00 44.05      P1  
ATOM    824  N   LYS    56       4.947  -3.186  17.522  1.00 44.98      P1  
ATOM    825  HN  LYS    56       5.851  -3.602  17.613  1.00  0.00      P1  
ATOM    826  CA  LYS    56       3.821  -4.057  17.882  1.00 46.67      P1  
ATOM    827  HA  LYS    56       3.270  -4.238  16.967  1.00  0.00      P1  
ATOM    828  CB  LYS    56       4.383  -5.344  18.455  1.00 46.69      P1  
ATOM    829  HB1 LYS    56       5.072  -5.771  17.689  1.00  0.00      P1  
ATOM    830  HB2 LYS    56       5.012  -5.102  19.341  1.00  0.00      P1  
ATOM    831  CG  LYS    56       3.312  -6.353  18.796  1.00 57.04      P1  
ATOM    832  HG1 LYS    56       2.462  -5.829  19.290  1.00  0.00      P1  
ATOM    833  HG2 LYS    56       2.923  -6.802  17.853  1.00  0.00      P1  
ATOM    834  CD  LYS    56       3.845  -7.441  19.730  1.00 68.52      P1  
ATOM    835  HD1 LYS    56       4.596  -8.047  19.172  1.00  0.00      P1  
ATOM    836  HD2 LYS    56       4.377  -6.944  20.574  1.00  0.00      P1  
ATOM    837  CE  LYS    56       2.733  -8.361  20.288  1.00 74.41      P1  
ATOM    838  HE1 LYS    56       2.086  -8.735  19.463  1.00  0.00      P1  
ATOM    839  HE2 LYS    56       3.176  -9.236  20.812  1.00  0.00      P1  
ATOM    840  NZ  LYS    56       1.845  -7.710  21.247  1.00 71.74      P1  
ATOM    841  HZ1 LYS    56       1.124  -8.383  21.579  1.00  0.00      P1  
ATOM    842  HZ2 LYS    56       2.400  -7.370  22.059  1.00  0.00      P1  
ATOM    843  HZ3 LYS    56       1.377  -6.901  20.791  1.00  0.00      P1  
ATOM    844  C   LYS    56       2.849  -3.398  18.881  1.00 44.77      P1  
ATOM    845  O   LYS    56       1.626  -3.519  18.771  1.00 41.77      P1  
ATOM    846  N   THR    57       3.384  -2.631  19.822  1.00 43.54      P1  
ATOM    847  HN  THR    57       4.376  -2.575  19.933  1.00  0.00      P1  
ATOM    848  CA  THR    57       2.632  -1.818  20.760  1.00 45.62      P1  
ATOM    849  HA  THR    57       2.019  -2.507  21.325  1.00  0.00      P1  
ATOM    850  CB  THR    57       3.692  -1.080  21.576  1.00 50.82      P1  
ATOM    851  HB  THR    57       4.414  -0.656  20.836  1.00  0.00      P1  
ATOM    852  OG1 THR    57       4.275  -2.160  22.316  1.00 52.58      P1  
ATOM    853  HG1 THR    57       4.954  -1.756  22.868  1.00  0.00      P1  
ATOM    854  CG2 THR    57       3.214   0.143  22.364  1.00 52.61      P1  
ATOM    855 HG21 THR    57       4.072   0.674  22.829  1.00  0.00      P1  
ATOM    856 HG22 THR    57       2.694   0.858  21.691  1.00  0.00      P1  
ATOM    857 HG23 THR    57       2.509  -0.151  23.171  1.00  0.00      P1  
ATOM    858  C   THR    57       1.678  -0.886  20.035  1.00 48.99      P1  
ATOM    859  O   THR    57       0.473  -0.912  20.302  1.00 54.71      P1  
ATOM    860  N   PHE    58       2.199  -0.091  19.095  1.00 47.20      P1  
ATOM    861  HN  PHE    58       3.165  -0.117  18.843  1.00  0.00      P1  
ATOM    862  CA  PHE    58       1.410   0.880  18.356  1.00 35.10      P1  
ATOM    863  HA  PHE    58       0.783   1.372  19.089  1.00  0.00      P1  
ATOM    864  CB  PHE    58       2.258   1.825  17.556  1.00 42.11      P1  
ATOM    865  HB1 PHE    58       3.039   1.246  17.017  1.00  0.00      P1  
ATOM    866  HB2 PHE    58       1.653   2.353  16.787  1.00  0.00      P1  
ATOM    867  CG  PHE    58       2.981   2.828  18.417  1.00 40.81      P1  
ATOM    868  CD1 PHE    58       4.147   2.470  19.040  1.00 41.34      P1  
ATOM    869  HD1 PHE    58       4.549   1.477  18.894  1.00  0.00      P1  
ATOM    870  CE1 PHE    58       4.760   3.403  19.841  1.00 45.81      P1  
ATOM    871  HE1 PHE    58       5.684   3.159  20.346  1.00  0.00      P1  
ATOM    872  CZ  PHE    58       4.224   4.667  20.018  1.00 37.76      P1  
ATOM    873  HZ  PHE    58       4.729   5.384  20.649  1.00  0.00      P1  
ATOM    874  CD2 PHE    58       2.436   4.086  18.581  1.00 44.64      P1  
ATOM    875  HD2 PHE    58       1.505   4.339  18.093  1.00  0.00      P1  
ATOM    876  CE2 PHE    58       3.059   5.013  19.386  1.00 39.03      P1  
ATOM    877  HE2 PHE    58       2.626   5.996  19.511  1.00  0.00      P1  
ATOM    878  C   PHE    58       0.506   0.231  17.377  1.00 30.41      P1  
ATOM    879  O   PHE    58      -0.664   0.584  17.333  1.00 32.66      P1  
ATOM    880  N   ILE    59       1.023  -0.683  16.577  1.00 30.41      P1  
ATOM    881  HN  ILE    59       1.979  -0.970  16.582  1.00  0.00      P1  
ATOM    882  CA  ILE    59       0.212  -1.355  15.604  1.00 32.75      P1  
ATOM    883  HA  ILE    59      -0.207  -0.600  14.950  1.00  0.00      P1  
ATOM    884  CB  ILE    59       1.058  -2.379  14.861  1.00 36.44      P1  
ATOM    885  HB  ILE    59       1.712  -2.828  15.651  1.00  0.00      P1  
ATOM    886  CG2 ILE    59       0.251  -3.372  14.024  1.00 45.80      P1  
ATOM    887 HG21 ILE    59       0.906  -4.180  13.637  1.00  0.00      P1  
ATOM    888 HG22 ILE    59      -0.546  -3.848  14.633  1.00  0.00      P1  
ATOM    889 HG23 ILE    59      -0.225  -2.867  13.157  1.00  0.00      P1  
ATOM    890  CG1 ILE    59       1.928  -1.571  13.908  1.00 37.53      P1  
ATOM    891 HG11 ILE    59       1.284  -0.987  13.213  1.00  0.00      P1  
ATOM    892 HG12 ILE    59       2.525  -0.838  14.498  1.00  0.00      P1  
ATOM    893  CD  ILE    59       2.908  -2.458  13.084  1.00 37.79      P1  
ATOM    894  HD1 ILE    59       3.561  -1.823  12.447  1.00  0.00      P1  
ATOM    895  HD2 ILE    59       3.557  -3.056  13.759  1.00  0.00      P1  
ATOM    896  HD3 ILE    59       2.353  -3.154  12.420  1.00  0.00      P1  
ATOM    897  C   ILE    59      -0.944  -2.004  16.316  1.00 44.05      P1  
ATOM    898  O   ILE    59      -2.041  -1.864  15.807  1.00 44.48      P1  
ATOM    899  N   ASP    60      -0.812  -2.617  17.497  1.00 60.09      P1  
ATOM    900  HN  ASP    60       0.050  -2.735  17.982  1.00  0.00      P1  
ATOM    901  CA  ASP    60      -1.962  -3.195  18.219  1.00 66.20      P1  
ATOM    902  HA  ASP    60      -2.419  -3.902  17.536  1.00  0.00      P1  
ATOM    903  CB  ASP    60      -1.565  -3.862  19.547  1.00 59.05      P1  
ATOM    904  HB1 ASP    60      -0.841  -3.213  20.080  1.00  0.00      P1  
ATOM    905  HB2 ASP    60      -2.453  -3.999  20.196  1.00  0.00      P1  
ATOM    906  CG  ASP    60      -0.894  -5.220  19.419  1.00 58.76      P1  
ATOM    907  OD1 ASP    60      -0.867  -5.837  18.335  1.00 47.28      P1  
ATOM    908  OD2 ASP    60      -0.392  -5.639  20.464  1.00 64.27      P1  
ATOM    909  C   ASP    60      -3.031  -2.172  18.573  1.00 67.76      P1  
ATOM    910  O   ASP    60      -4.232  -2.470  18.610  1.00 68.56      P1  
ATOM    911  N   GLN    61      -2.598  -0.950  18.852  1.00 61.72      P1  
ATOM    912  HN  GLN    61      -1.642  -0.668  18.910  1.00  0.00      P1  
ATOM    913  CA  GLN    61      -3.546   0.104  19.103  1.00 57.58      P1  
ATOM    914  HA  GLN    61      -4.458  -0.354  19.467  1.00  0.00      P1  
ATOM    915  CB  GLN    61      -2.940   1.055  20.080  1.00 54.11      P1  
ATOM    916  HB1 GLN    61      -2.065   1.524  19.573  1.00  0.00      P1  
ATOM    917  HB2 GLN    61      -3.659   1.881  20.285  1.00  0.00      P1  
ATOM    918  CG  GLN    61      -2.487   0.422  21.359  1.00 60.19      P1  
ATOM    919  HG1 GLN    61      -3.361   0.077  21.952  1.00  0.00      P1  
ATOM    920  HG2 GLN    61      -1.845  -0.459  21.155  1.00  0.00      P1  
ATOM    921  CD  GLN    61      -1.751   1.514  22.111  1.00 70.69      P1  
ATOM    922  OE1 GLN    61      -2.335   2.498  22.575  1.00 70.70      P1  
ATOM    923  NE2 GLN    61      -0.431   1.433  22.226  1.00 79.45      P1  
ATOM    924 HE21 GLN    61       0.022   2.163  22.729  1.00  0.00      P1  
ATOM    925 HE22 GLN    61       0.057   0.676  21.804  1.00  0.00      P1  
ATOM    926  C   GLN    61      -3.882   0.821  17.789  1.00 57.30      P1  
ATOM    927  O   GLN    61      -4.386   1.941  17.830  1.00 57.47      P1  
ATOM    928  N   GLY    62      -3.599   0.234  16.613  1.00 57.29      P1  
ATOM    929  HN  GLY    62      -3.183  -0.674  16.621  1.00  0.00      P1  
ATOM    930  CA  GLY    62      -3.845   0.804  15.293  1.00 54.35      P1  
ATOM    931  HA1 GLY    62      -4.921   0.848  15.198  1.00  0.00      P1  
ATOM    932  HA2 GLY    62      -3.365   0.133  14.594  1.00  0.00      P1  
ATOM    933  C   GLY    62      -3.289   2.213  15.053  1.00 59.47      P1  
ATOM    934  O   GLY    62      -3.861   3.004  14.291  1.00 59.93      P1  
ATOM    935  N   LYS    63      -2.159   2.554  15.674  1.00 57.94      P1  
ATOM    936  HN  LYS    63      -1.633   1.906  16.223  1.00  0.00      P1  
ATOM    937  CA  LYS    63      -1.599   3.904  15.601  1.00 51.30      P1  
ATOM    938  HA  LYS    63      -2.357   4.565  15.199  1.00  0.00      P1  
ATOM    939  CB  LYS    63      -1.038   4.363  16.936  1.00 52.98      P1  
ATOM    940  HB1 LYS    63       0.031   4.049  16.968  1.00  0.00      P1  
ATOM    941  HB2 LYS    63      -1.038   5.476  16.965  1.00  0.00      P1  
ATOM    942  CG  LYS    63      -1.756   3.795  18.136  1.00 62.51      P1  
ATOM    943  HG1 LYS    63      -2.813   4.145  18.128  1.00  0.00      P1  
ATOM    944  HG2 LYS    63      -1.774   2.684  18.055  1.00  0.00      P1  
ATOM    945  CD  LYS    63      -1.113   4.213  19.442  1.00 70.94      P1  
ATOM    946  HD1 LYS    63      -1.544   3.592  20.261  1.00  0.00      P1  
ATOM    947  HD2 LYS    63      -0.025   3.979  19.383  1.00  0.00      P1  
ATOM    948  CE  LYS    63      -1.340   5.707  19.695  1.00 78.33      P1  
ATOM    949  HE1 LYS    63      -0.960   5.994  20.701  1.00  0.00      P1  
ATOM    950  HE2 LYS    63      -0.810   6.318  18.931  1.00  0.00      P1  
ATOM    951  NZ  LYS    63      -2.751   6.081  19.644  1.00 84.50      P1  
ATOM    952  HZ1 LYS    63      -2.856   7.101  19.822  1.00  0.00      P1  
ATOM    953  HZ2 LYS    63      -3.137   5.853  18.705  1.00  0.00      P1  
ATOM    954  HZ3 LYS    63      -3.276   5.549  20.368  1.00  0.00      P1  
ATOM    955  C   LYS    63      -0.440   3.895  14.622  1.00 47.08      P1  
ATOM    956  O   LYS    63       0.013   2.819  14.227  1.00 50.68      P1  
ATOM    957  N   LEU    64       0.061   5.072  14.233  1.00 42.31      P1  
ATOM    958  HN  LEU    64      -0.344   5.947  14.491  1.00  0.00      P1  
ATOM    959  CA  LEU    64       1.249   5.186  13.394  1.00 36.14      P1  
ATOM    960  HA  LEU    64       1.317   4.309  12.764  1.00  0.00      P1  
ATOM    961  CB  LEU    64       1.229   6.515  12.611  1.00 34.08      P1  
ATOM    962  HB1 LEU    64       1.002   7.325  13.343  1.00  0.00      P1  
ATOM    963  HB2 LEU    64       2.252   6.724  12.227  1.00  0.00      P1  
ATOM    964  CG  LEU    64       0.233   6.682  11.444  1.00 35.15      P1  
ATOM    965  HG  LEU    64      -0.814   6.680  11.833  1.00  0.00      P1  
ATOM    966  CD1 LEU    64       0.538   7.961  10.690  1.00 25.67      P1  
ATOM    967 HD11 LEU    64      -0.141   8.071   9.817  1.00  0.00      P1  
ATOM    968 HD12 LEU    64       0.404   8.845  11.349  1.00  0.00      P1  
ATOM    969 HD13 LEU    64       1.584   7.957  10.317  1.00  0.00      P1  
ATOM    970  CD2 LEU    64       0.369   5.532  10.452  1.00 39.49      P1  
ATOM    971 HD21 LEU    64      -0.363   5.648   9.624  1.00  0.00      P1  
ATOM    972 HD22 LEU    64       1.382   5.496  10.003  1.00  0.00      P1  
ATOM    973 HD23 LEU    64       0.174   4.560  10.954  1.00  0.00      P1  
ATOM    974  C   LEU    64       2.448   5.169  14.339  1.00 30.99      P1  
ATOM    975  O   LEU    64       2.392   5.765  15.422  1.00 33.51      P1  
ATOM    976  N   ILE    65       3.525   4.476  13.967  1.00 30.77      P1  
ATOM    977  HN  ILE    65       3.524   3.898  13.154  1.00  0.00      P1  
ATOM    978  CA  ILE    65       4.806   4.487  14.699  1.00 27.65      P1  
ATOM    979  HA  ILE    65       4.611   4.274  15.742  1.00  0.00      P1  
ATOM    980  CB  ILE    65       5.760   3.472  13.994  1.00 35.52      P1  
ATOM    981  HB  ILE    65       5.525   3.577  12.905  1.00  0.00      P1  
ATOM    982  CG2 ILE    65       7.223   3.687  14.350  1.00 27.67      P1  
ATOM    983 HG21 ILE    65       7.877   3.054  13.714  1.00  0.00      P1  
ATOM    984 HG22 ILE    65       7.519   4.745  14.188  1.00  0.00      P1  
ATOM    985 HG23 ILE    65       7.416   3.427  15.412  1.00  0.00      P1  
ATOM    986  CG1 ILE    65       5.352   2.056  14.426  1.00 37.58      P1  
ATOM    987 HG11 ILE    65       6.136   1.328  14.118  1.00  0.00      P1  
ATOM    988 HG12 ILE    65       5.290   2.022  15.538  1.00  0.00      P1  
ATOM    989  CD  ILE    65       4.001   1.544  13.887  1.00 43.69      P1  
ATOM    990  HD1 ILE    65       3.775   0.539  14.304  1.00  0.00      P1  
ATOM    991  HD2 ILE    65       3.178   2.233  14.175  1.00  0.00      P1  
ATOM    992  HD3 ILE    65       4.020   1.460  12.780  1.00  0.00      P1  
ATOM    993  C   ILE    65       5.311   5.930  14.629  1.00 28.24      P1  
ATOM    994  O   ILE    65       4.980   6.580  13.629  1.00 28.95      P1  
ATOM    995  N   PRO    66       6.001   6.548  15.611  1.00 33.55      P1  
ATOM    996  CD  PRO    66       6.499   5.926  16.847  1.00 28.85      P1  
ATOM    997  HD1 PRO    66       5.469   5.852  16.430  1.00  0.00      P1  
ATOM    998  HD2 PRO    66       6.752   5.008  17.426  1.00  0.00      P1  
ATOM    999  CA  PRO    66       6.397   7.958  15.548  1.00 23.46      P1  
ATOM   1000  HA  PRO    66       5.530   8.606  15.501  1.00  0.00      P1  
ATOM   1001  CB  PRO    66       7.139   8.232  16.811  1.00 29.82      P1  
ATOM   1002  HB1 PRO    66       6.409   8.484  17.613  1.00  0.00      P1  
ATOM   1003  HB2 PRO    66       7.864   9.064  16.710  1.00  0.00      P1  
ATOM   1004  CG  PRO    66       6.613   7.157  17.743  1.00 30.03      P1  
ATOM   1005  HG1 PRO    66       6.719   7.423  18.813  1.00  0.00      P1  
ATOM   1006  HG2 PRO    66       7.152   6.203  17.543  1.00  0.00      P1  
ATOM   1007  C   PRO    66       7.264   8.206  14.339  1.00 13.96      P1  
ATOM   1008  O   PRO    66       8.050   7.370  13.898  1.00 21.29      P1  
ATOM   1009  N   ASP    67       7.178   9.391  13.820  1.00 16.91      P1  
ATOM   1010  HN  ASP    67       6.600  10.124  14.169  1.00  0.00      P1  
ATOM   1011  CA  ASP    67       7.932   9.777  12.651  1.00 22.05      P1  
ATOM   1012  HA  ASP    67       7.544   9.138  11.866  1.00  0.00      P1  
ATOM   1013  CB  ASP    67       7.625  11.224  12.385  1.00 20.59      P1  
ATOM   1014  HB1 ASP    67       7.787  11.808  13.313  1.00  0.00      P1  
ATOM   1015  HB2 ASP    67       8.293  11.627  11.598  1.00  0.00      P1  
ATOM   1016  CG  ASP    67       6.192  11.411  11.961  1.00 21.21      P1  
ATOM   1017  OD1 ASP    67       5.630  10.497  11.360  1.00 24.79      P1  
ATOM   1018  OD2 ASP    67       5.642  12.474  12.209  1.00 25.25      P1  
ATOM   1019  C   ASP    67       9.429   9.573  12.680  1.00 21.67      P1  
ATOM   1020  O   ASP    67       9.975   9.029  11.726  1.00 17.89      P1  
ATOM   1021  N   ASP    68      10.112   9.926  13.756  1.00 26.67      P1  
ATOM   1022  HN  ASP    68       9.725  10.298  14.596  1.00  0.00      P1  
ATOM   1023  CA  ASP    68      11.573   9.793  13.809  1.00 32.98      P1  
ATOM   1024  HA  ASP    68      11.958  10.281  12.921  1.00  0.00      P1  
ATOM   1025  CB  ASP    68      12.161  10.437  15.092  1.00 43.05      P1  
ATOM   1026  HB1 ASP    68      13.264  10.328  15.083  1.00  0.00      P1  
ATOM   1027  HB2 ASP    68      11.918  11.517  15.133  1.00  0.00      P1  
ATOM   1028  CG  ASP    68      11.722   9.860  16.461  1.00 64.85      P1  
ATOM   1029  OD1 ASP    68      10.694   9.174  16.556  1.00 68.59      P1  
ATOM   1030  OD2 ASP    68      12.412  10.106  17.462  1.00 77.04      P1  
ATOM   1031  C   ASP    68      12.022   8.356  13.745  1.00 28.11      P1  
ATOM   1032  O   ASP    68      13.030   8.065  13.097  1.00 32.31      P1  
ATOM   1033  N   VAL    69      11.222   7.440  14.300  1.00 21.94      P1  
ATOM   1034  HN  VAL    69      10.330   7.635  14.699  1.00  0.00      P1  
ATOM   1035  CA  VAL    69      11.614   6.045  14.361  1.00 20.70      P1  
ATOM   1036  HA  VAL    69      12.653   5.993  14.662  1.00  0.00      P1  
ATOM   1037  CB  VAL    69      10.672   5.329  15.333  1.00 30.47      P1  
ATOM   1038  HB  VAL    69       9.628   5.481  14.965  1.00  0.00      P1  
ATOM   1039  CG1 VAL    69      10.972   3.845  15.375  1.00 29.56      P1  
ATOM   1040 HG11 VAL    69      10.311   3.339  16.111  1.00  0.00      P1  
ATOM   1041 HG12 VAL    69      10.799   3.364  14.390  1.00  0.00      P1  
ATOM   1042 HG13 VAL    69      12.025   3.666  15.679  1.00  0.00      P1  
ATOM   1043  CG2 VAL    69      10.850   5.930  16.720  1.00 33.01      P1  
ATOM   1044 HG21 VAL    69      10.209   5.406  17.460  1.00  0.00      P1  
ATOM   1045 HG22 VAL    69      11.908   5.844  17.050  1.00  0.00      P1  
ATOM   1046 HG23 VAL    69      10.568   7.003  16.732  1.00  0.00      P1  
ATOM   1047  C   VAL    69      11.513   5.453  12.976  1.00 20.79      P1  
ATOM   1048  O   VAL    69      12.434   4.811  12.446  1.00 22.83      P1  
ATOM   1049  N   MET    70      10.325   5.720  12.407  1.00 23.49      P1  
ATOM   1050  HN  MET    70       9.607   6.245  12.859  1.00  0.00      P1  
ATOM   1051  CA  MET    70       9.982   5.261  11.069  1.00 20.62      P1  
ATOM   1052  HA  MET    70      10.092   4.184  11.052  1.00  0.00      P1  
ATOM   1053  CB  MET    70       8.554   5.705  10.749  1.00 14.60      P1  
ATOM   1054  HB1 MET    70       7.926   5.437  11.631  1.00  0.00      P1  
ATOM   1055  HB2 MET    70       8.521   6.815  10.669  1.00  0.00      P1  
ATOM   1056  CG  MET    70       8.125   4.984   9.513  1.00 22.74      P1  
ATOM   1057  HG1 MET    70       7.191   5.430   9.111  1.00  0.00      P1  
ATOM   1058  HG2 MET    70       8.909   5.084   8.731  1.00  0.00      P1  
ATOM   1059  SD  MET    70       7.807   3.221   9.761  1.00 31.10      P1  
ATOM   1060  CE  MET    70       9.006   2.329   8.851  1.00 18.70      P1  
ATOM   1061  HE1 MET    70       8.852   1.234   8.959  1.00  0.00      P1  
ATOM   1062  HE2 MET    70       8.951   2.577   7.769  1.00  0.00      P1  
ATOM   1063  HE3 MET    70      10.033   2.565   9.204  1.00  0.00      P1  
ATOM   1064  C   MET    70      10.977   5.849  10.041  1.00 17.10      P1  
ATOM   1065  O   MET    70      11.457   5.123   9.159  1.00 19.87      P1  
ATOM   1066  N   THR    71      11.316   7.155  10.126  1.00 22.60      P1  
ATOM   1067  HN  THR    71      10.947   7.770  10.822  1.00  0.00      P1  
ATOM   1068  CA  THR    71      12.263   7.791   9.197  1.00 26.40      P1  
ATOM   1069  HA  THR    71      11.893   7.571   8.205  1.00  0.00      P1  
ATOM   1070  CB  THR    71      12.316   9.345   9.463  1.00 27.62      P1  
ATOM   1071  HB  THR    71      12.538   9.466  10.551  1.00  0.00      P1  
ATOM   1072  OG1 THR    71      11.029   9.904   9.204  1.00 25.59      P1  
ATOM   1073  HG1 THR    71      11.121  10.848   9.370  1.00  0.00      P1  
ATOM   1074  CG2 THR    71      13.294  10.062   8.533  1.00 23.92      P1  
ATOM   1075 HG21 THR    71      13.397  11.131   8.816  1.00  0.00      P1  
ATOM   1076 HG22 THR    71      14.300   9.595   8.594  1.00  0.00      P1  
ATOM   1077 HG23 THR    71      12.951  10.013   7.477  1.00  0.00      P1  
ATOM   1078  C   THR    71      13.667   7.155   9.294  1.00 22.46      P1  
ATOM   1079  O   THR    71      14.235   6.721   8.267  1.00 25.69      P1  
ATOM   1080  N   ARG    72      14.185   6.975  10.519  1.00 25.98      P1  
ATOM   1081  HN  ARG    72      13.697   7.291  11.329  1.00  0.00      P1  
ATOM   1082  CA  ARG    72      15.481   6.313  10.745  1.00 27.76      P1  
ATOM   1083  HA  ARG    72      16.232   6.908  10.239  1.00  0.00      P1  
ATOM   1084  CB  ARG    72      15.829   6.152  12.227  1.00 36.55      P1  
ATOM   1085  HB1 ARG    72      14.970   5.615  12.696  1.00  0.00      P1  
ATOM   1086  HB2 ARG    72      16.707   5.477  12.332  1.00  0.00      P1  
ATOM   1087  CG  ARG    72      16.029   7.499  12.884  1.00 51.66      P1  
ATOM   1088  HG1 ARG    72      16.702   8.109  12.243  1.00  0.00      P1  
ATOM   1089  HG2 ARG    72      15.056   8.043  12.899  1.00  0.00      P1  
ATOM   1090  CD  ARG    72      16.528   7.244  14.282  1.00 60.15      P1  
ATOM   1091  HD1 ARG    72      16.011   6.351  14.703  1.00  0.00      P1  
ATOM   1092  HD2 ARG    72      17.628   7.060  14.297  1.00  0.00      P1  
ATOM   1093  NE  ARG    72      16.256   8.412  15.085  1.00 68.81      P1  
ATOM   1094  HE  ARG    72      16.851   9.193  14.862  1.00  0.00      P1  
ATOM   1095  CZ  ARG    72      15.300   8.414  16.022  1.00 77.58      P1  
ATOM   1096  NH1 ARG    72      14.528   7.340  16.281  1.00 81.37      P1  
ATOM   1097 HH11 ARG    72      13.813   7.386  16.965  1.00  0.00      P1  
ATOM   1098 HH12 ARG    72      14.628   6.561  15.659  1.00  0.00      P1  
ATOM   1099  NH2 ARG    72      15.134   9.539  16.721  1.00 82.58      P1  
ATOM   1100 HH21 ARG    72      14.500   9.559  17.481  1.00  0.00      P1  
ATOM   1101 HH22 ARG    72      15.807  10.255  16.585  1.00  0.00      P1  
ATOM   1102  C   ARG    72      15.576   4.924  10.174  1.00 24.62      P1  
ATOM   1103  O   ARG    72      16.561   4.538   9.532  1.00 25.94      P1  
ATOM   1104  N   LEU    73      14.529   4.151  10.411  1.00 22.92      P1  
ATOM   1105  HN  LEU    73      13.726   4.409  10.944  1.00  0.00      P1  
ATOM   1106  CA  LEU    73      14.483   2.816   9.884  1.00 20.55      P1  
ATOM   1107  HA  LEU    73      15.380   2.318  10.231  1.00  0.00      P1  
ATOM   1108  CB  LEU    73      13.209   2.199  10.476  1.00 35.39      P1  
ATOM   1109  HB1 LEU    73      13.241   2.371  11.577  1.00  0.00      P1  
ATOM   1110  HB2 LEU    73      12.326   2.763  10.102  1.00  0.00      P1  
ATOM   1111  CG  LEU    73      12.894   0.714  10.303  1.00 43.37      P1  
ATOM   1112  HG  LEU    73      12.882   0.448   9.218  1.00  0.00      P1  
ATOM   1113  CD1 LEU    73      13.939  -0.096  11.042  1.00 52.13      P1  
ATOM   1114 HD11 LEU    73      13.710  -1.181  10.975  1.00  0.00      P1  
ATOM   1115 HD12 LEU    73      14.947   0.076  10.607  1.00  0.00      P1  
ATOM   1116 HD13 LEU    73      13.968   0.187  12.116  1.00  0.00      P1  
ATOM   1117  CD2 LEU    73      11.533   0.379  10.884  1.00 36.27      P1  
ATOM   1118 HD21 LEU    73      11.305  -0.699  10.737  1.00  0.00      P1  
ATOM   1119 HD22 LEU    73      11.490   0.586  11.972  1.00  0.00      P1  
ATOM   1120 HD23 LEU    73      10.739   0.974  10.383  1.00  0.00      P1  
ATOM   1121  C   LEU    73      14.513   2.809   8.353  1.00 23.73      P1  
ATOM   1122  O   LEU    73      15.227   2.005   7.724  1.00 23.66      P1  
ATOM   1123  N   VAL    74      13.748   3.707   7.708  1.00 21.84      P1  
ATOM   1124  HN  VAL    74      13.204   4.409   8.161  1.00  0.00      P1  
ATOM   1125  CA  VAL    74      13.657   3.719   6.253  1.00 21.86      P1  
ATOM   1126  HA  VAL    74      13.537   2.699   5.910  1.00  0.00      P1  
ATOM   1127  CB  VAL    74      12.430   4.602   5.799  1.00 24.61      P1  
ATOM   1128  HB  VAL    74      12.527   5.597   6.299  1.00  0.00      P1  
ATOM   1129  CG1 VAL    74      12.420   4.808   4.305  1.00 19.44      P1  
ATOM   1130 HG11 VAL    74      11.528   5.398   4.003  1.00  0.00      P1  
ATOM   1131 HG12 VAL    74      13.316   5.365   3.962  1.00  0.00      P1  
ATOM   1132 HG13 VAL    74      12.382   3.833   3.774  1.00  0.00      P1  
ATOM   1133  CG2 VAL    74      11.134   3.890   6.109  1.00 26.89      P1  
ATOM   1134 HG21 VAL    74      10.265   4.485   5.757  1.00  0.00      P1  
ATOM   1135 HG22 VAL    74      11.104   2.898   5.608  1.00  0.00      P1  
ATOM   1136 HG23 VAL    74      11.013   3.733   7.201  1.00  0.00      P1  
ATOM   1137  C   VAL    74      14.967   4.243   5.679  1.00 15.01      P1  
ATOM   1138  O   VAL    74      15.503   3.636   4.744  1.00 17.86      P1  
ATOM   1139  N   LEU    75      15.506   5.303   6.268  1.00 16.30      P1  
ATOM   1140  HN  LEU    75      15.160   5.752   7.089  1.00  0.00      P1  
ATOM   1141  CA  LEU    75      16.690   5.901   5.724  1.00 21.57      P1  
ATOM   1142  HA  LEU    75      16.506   6.059   4.669  1.00  0.00      P1  
ATOM   1143  CB  LEU    75      16.920   7.225   6.426  1.00 20.38      P1  
ATOM   1144  HB1 LEU    75      16.801   7.043   7.519  1.00  0.00      P1  
ATOM   1145  HB2 LEU    75      17.979   7.533   6.279  1.00  0.00      P1  
ATOM   1146  CG  LEU    75      15.938   8.348   5.979  1.00 25.69      P1  
ATOM   1147  HG  LEU    75      14.907   8.093   6.325  1.00  0.00      P1  
ATOM   1148  CD1 LEU    75      16.400   9.678   6.531  1.00 25.02      P1  
ATOM   1149 HD11 LEU    75      15.736  10.497   6.181  1.00  0.00      P1  
ATOM   1150 HD12 LEU    75      16.385   9.667   7.642  1.00  0.00      P1  
ATOM   1151 HD13 LEU    75      17.435   9.904   6.196  1.00  0.00      P1  
ATOM   1152  CD2 LEU    75      15.902   8.503   4.474  1.00 27.87      P1  
ATOM   1153 HD21 LEU    75      15.180   9.297   4.185  1.00  0.00      P1  
ATOM   1154 HD22 LEU    75      16.894   8.786   4.067  1.00  0.00      P1  
ATOM   1155 HD23 LEU    75      15.584   7.553   3.993  1.00  0.00      P1  
ATOM   1156  C   LEU    75      17.873   4.964   5.846  1.00 20.25      P1  
ATOM   1157  O   LEU    75      18.710   4.874   4.942  1.00 23.12      P1  
ATOM   1158  N   HSD    76      17.871   4.165   6.902  1.00 21.47      P1  
ATOM   1159  HN  HSD    76      17.177   4.203   7.619  1.00  0.00      P1  
ATOM   1160  CA  HSD    76      18.889   3.170   7.088  1.00 21.76      P1  
ATOM   1161  HA  HSD    76      19.859   3.648   7.029  1.00  0.00      P1  
ATOM   1162  CB  HSD    76      18.686   2.462   8.438  1.00 38.62      P1  
ATOM   1163  HB1 HSD    76      18.771   3.210   9.256  1.00  0.00      P1  
ATOM   1164  HB2 HSD    76      17.655   2.047   8.489  1.00  0.00      P1  
ATOM   1165  ND1 HSD    76      19.636   0.022   8.474  1.00 54.73      P1  
ATOM   1166  HD1 HSD    76      18.823  -0.489   8.194  1.00  0.00      P1  
ATOM   1167  CG  HSD    76      19.721   1.353   8.638  1.00 51.38      P1  
ATOM   1168  CE1 HSD    76      20.836  -0.496   8.632  1.00 50.71      P1  
ATOM   1169  HE1 HSD    76      21.058  -1.562   8.533  1.00  0.00      P1  
ATOM   1170  NE2 HSD    76      21.654   0.491   8.908  1.00 55.51      P1  
ATOM   1171  CD2 HSD    76      21.027   1.636   8.929  1.00 55.64      P1  
ATOM   1172  HD2 HSD    76      21.491   2.585   9.171  1.00  0.00      P1  
ATOM   1173  C   HSD    76      18.805   2.176   5.950  1.00 22.62      P1  
ATOM   1174  O   HSD    76      19.838   1.820   5.386  1.00 28.20      P1  
ATOM   1175  N   GLU    77      17.634   1.682   5.571  1.00 20.96      P1  
ATOM   1176  HN  GLU    77      16.756   1.890   5.994  1.00  0.00      P1  
ATOM   1177  CA  GLU    77      17.548   0.762   4.462  1.00 16.60      P1  
ATOM   1178  HA  GLU    77      18.263  -0.031   4.639  1.00  0.00      P1  
ATOM   1179  CB  GLU    77      16.151   0.218   4.246  1.00 25.22      P1  
ATOM   1180  HB1 GLU    77      15.456   1.082   4.128  1.00  0.00      P1  
ATOM   1181  HB2 GLU    77      16.108  -0.341   3.284  1.00  0.00      P1  
ATOM   1182  CG  GLU    77      15.654  -0.649   5.352  1.00 35.66      P1  
ATOM   1183  HG1 GLU    77      15.797  -0.132   6.319  1.00  0.00      P1  
ATOM   1184  HG2 GLU    77      14.579  -0.884   5.220  1.00  0.00      P1  
ATOM   1185  CD  GLU    77      16.429  -1.947   5.454  1.00 42.00      P1  
ATOM   1186  OE1 GLU    77      16.546  -2.640   4.437  1.00 47.04      P1  
ATOM   1187  OE2 GLU    77      16.925  -2.243   6.547  1.00 41.14      P1  
ATOM   1188  C   GLU    77      17.910   1.404   3.154  1.00 22.06      P1  
ATOM   1189  O   GLU    77      18.492   0.737   2.308  1.00 21.16      P1  
ATOM   1190  N   LEU    78      17.540   2.660   2.891  1.00 21.03      P1  
ATOM   1191  HN  LEU    78      17.063   3.272   3.519  1.00  0.00      P1  
ATOM   1192  CA  LEU    78      17.832   3.249   1.583  1.00 20.10      P1  
ATOM   1193  HA  LEU    78      17.470   2.533   0.857  1.00  0.00      P1  
ATOM   1194  CB  LEU    78      17.143   4.544   1.489  1.00 19.91      P1  
ATOM   1195  HB1 LEU    78      17.426   5.134   2.391  1.00  0.00      P1  
ATOM   1196  HB2 LEU    78      17.545   5.105   0.616  1.00  0.00      P1  
ATOM   1197  CG  LEU    78      15.632   4.413   1.419  1.00 24.63      P1  
ATOM   1198  HG  LEU    78      15.232   3.924   2.340  1.00  0.00      P1  
ATOM   1199  CD1 LEU    78      14.999   5.803   1.224  1.00 25.47      P1  
ATOM   1200 HD11 LEU    78      13.896   5.718   1.123  1.00  0.00      P1  
ATOM   1201 HD12 LEU    78      15.220   6.459   2.093  1.00  0.00      P1  
ATOM   1202 HD13 LEU    78      15.395   6.289   0.307  1.00  0.00      P1  
ATOM   1203  CD2 LEU    78      15.262   3.536   0.219  1.00 28.58      P1  
ATOM   1204 HD21 LEU    78      14.159   3.410   0.158  1.00  0.00      P1  
ATOM   1205 HD22 LEU    78      15.603   3.984  -0.736  1.00  0.00      P1  
ATOM   1206 HD23 LEU    78      15.722   2.529   0.317  1.00  0.00      P1  
ATOM   1207  C   LEU    78      19.315   3.461   1.318  1.00 23.92      P1  
ATOM   1208  O   LEU    78      19.769   3.497   0.171  1.00 20.40      P1  
ATOM   1209  N   LYS    79      20.074   3.549   2.414  1.00 26.63      P1  
ATOM   1210  HN  LYS    79      19.682   3.530   3.332  1.00  0.00      P1  
ATOM   1211  CA  LYS    79      21.518   3.678   2.364  1.00 28.73      P1  
ATOM   1212  HA  LYS    79      21.735   4.608   1.853  1.00  0.00      P1  
ATOM   1213  CB  LYS    79      22.054   3.643   3.743  1.00 29.73      P1  
ATOM   1214  HB1 LYS    79      21.250   3.232   4.397  1.00  0.00      P1  
ATOM   1215  HB2 LYS    79      22.895   2.915   3.786  1.00  0.00      P1  
ATOM   1216  CG  LYS    79      22.440   5.032   4.149  1.00 40.70      P1  
ATOM   1217  HG1 LYS    79      22.932   5.540   3.289  1.00  0.00      P1  
ATOM   1218  HG2 LYS    79      21.518   5.608   4.391  1.00  0.00      P1  
ATOM   1219  CD  LYS    79      23.383   4.835   5.336  1.00 65.59      P1  
ATOM   1220  HD1 LYS    79      23.632   5.836   5.757  1.00  0.00      P1  
ATOM   1221  HD2 LYS    79      22.835   4.268   6.124  1.00  0.00      P1  
ATOM   1222  CE  LYS    79      24.663   4.077   4.907  1.00 78.93      P1  
ATOM   1223  HE1 LYS    79      24.403   3.200   4.273  1.00  0.00      P1  
ATOM   1224  HE2 LYS    79      25.336   4.745   4.325  1.00  0.00      P1  
ATOM   1225  NZ  LYS    79      25.423   3.579   6.044  1.00 90.07      P1  
ATOM   1226  HZ1 LYS    79      26.272   3.076   5.713  1.00  0.00      P1  
ATOM   1227  HZ2 LYS    79      25.708   4.377   6.648  1.00  0.00      P1  
ATOM   1228  HZ3 LYS    79      24.830   2.927   6.597  1.00  0.00      P1  
ATOM   1229  C   LYS    79      22.148   2.559   1.556  1.00 35.15      P1  
ATOM   1230  O   LYS    79      23.026   2.745   0.705  1.00 36.96      P1  
ATOM   1231  N   ASN    80      21.558   1.391   1.746  1.00 27.87      P1  
ATOM   1232  HN  ASN    80      20.803   1.264   2.388  1.00  0.00      P1  
ATOM   1233  CA  ASN    80      21.955   0.188   1.039  1.00 36.15      P1  
ATOM   1234  HA  ASN    80      23.039   0.218   1.037  1.00  0.00      P1  
ATOM   1235  CB  ASN    80      21.377  -1.078   1.670  1.00 49.14      P1  
ATOM   1236  HB1 ASN    80      20.279  -1.076   1.492  1.00  0.00      P1  
ATOM   1237  HB2 ASN    80      21.793  -1.980   1.176  1.00  0.00      P1  
ATOM   1238  CG  ASN    80      21.578  -1.206   3.175  1.00 59.54      P1  
ATOM   1239  OD1 ASN    80      22.605  -0.794   3.719  1.00 64.81      P1  
ATOM   1240  ND2 ASN    80      20.604  -1.743   3.911  1.00 59.57      P1  
ATOM   1241 HD21 ASN    80      20.754  -1.806   4.894  1.00  0.00      P1  
ATOM   1242 HD22 ASN    80      19.756  -2.035   3.479  1.00  0.00      P1  
ATOM   1243  C   ASN    80      21.496   0.141  -0.397  1.00 42.47      P1  
ATOM   1244  O   ASN    80      22.118  -0.551  -1.212  1.00 48.43      P1  
ATOM   1245  N   LEU    81      20.434   0.865  -0.759  1.00 36.59      P1  
ATOM   1246  HN  LEU    81      20.020   1.590  -0.213  1.00  0.00      P1  
ATOM   1247  CA  LEU    81      19.780   0.632  -2.037  1.00 26.98      P1  
ATOM   1248  HA  LEU    81      20.168  -0.314  -2.392  1.00  0.00      P1  
ATOM   1249  CB  LEU    81      18.259   0.573  -1.856  1.00 26.60      P1  
ATOM   1250  HB1 LEU    81      17.920   1.600  -1.587  1.00  0.00      P1  
ATOM   1251  HB2 LEU    81      17.787   0.340  -2.836  1.00  0.00      P1  
ATOM   1252  CG  LEU    81      17.659  -0.383  -0.793  1.00 29.97      P1  
ATOM   1253  HG  LEU    81      18.073  -0.139   0.215  1.00  0.00      P1  
ATOM   1254  CD1 LEU    81      16.128  -0.249  -0.794  1.00 34.43      P1  
ATOM   1255 HD11 LEU    81      15.674  -0.961  -0.072  1.00  0.00      P1  
ATOM   1256 HD12 LEU    81      15.825   0.781  -0.506  1.00  0.00      P1  
ATOM   1257 HD13 LEU    81      15.716  -0.467  -1.802  1.00  0.00      P1  
ATOM   1258  CD2 LEU    81      18.026  -1.833  -1.117  1.00 30.04      P1  
ATOM   1259 HD21 LEU    81      17.612  -2.518  -0.345  1.00  0.00      P1  
ATOM   1260 HD22 LEU    81      17.620  -2.149  -2.099  1.00  0.00      P1  
ATOM   1261 HD23 LEU    81      19.130  -1.960  -1.137  1.00  0.00      P1  
ATOM   1262  C   LEU    81      20.089   1.657  -3.066  1.00 23.50      P1  
ATOM   1263  O   LEU    81      19.517   1.576  -4.156  1.00 25.29      P1  
ATOM   1264  N   THR    82      21.060   2.535  -2.827  1.00 27.40      P1  
ATOM   1265  HN  THR    82      21.669   2.532  -2.034  1.00  0.00      P1  
ATOM   1266  CA  THR    82      21.310   3.632  -3.778  1.00 27.84      P1  
ATOM   1267  HA  THR    82      20.355   4.137  -3.839  1.00  0.00      P1  
ATOM   1268  CB  THR    82      22.399   4.547  -3.217  1.00 26.55      P1  
ATOM   1269  HB  THR    82      22.554   5.348  -3.980  1.00  0.00      P1  
ATOM   1270  OG1 THR    82      23.601   3.810  -3.096  1.00 35.54      P1  
ATOM   1271  HG1 THR    82      24.244   4.427  -2.730  1.00  0.00      P1  
ATOM   1272  CG2 THR    82      21.998   5.086  -1.862  1.00 26.80      P1  
ATOM   1273 HG21 THR    82      22.732   5.838  -1.503  1.00  0.00      P1  
ATOM   1274 HG22 THR    82      21.004   5.579  -1.920  1.00  0.00      P1  
ATOM   1275 HG23 THR    82      21.938   4.271  -1.109  1.00  0.00      P1  
ATOM   1276  C   THR    82      21.678   3.230  -5.197  1.00 20.95      P1  
ATOM   1277  O   THR    82      21.555   3.985  -6.158  1.00 26.38      P1  
ATOM   1278  N   GLN    83      22.094   1.995  -5.408  1.00 25.98      P1  
ATOM   1279  HN  GLN    83      22.175   1.287  -4.708  1.00  0.00      P1  
ATOM   1280  CA  GLN    83      22.478   1.571  -6.735  1.00 29.39      P1  
ATOM   1281  HA  GLN    83      22.813   2.464  -7.248  1.00  0.00      P1  
ATOM   1282  CB  GLN    83      23.613   0.554  -6.622  1.00 41.70      P1  
ATOM   1283  HB1 GLN    83      23.923   0.301  -7.662  1.00  0.00      P1  
ATOM   1284  HB2 GLN    83      24.495   1.038  -6.144  1.00  0.00      P1  
ATOM   1285  CG  GLN    83      23.321  -0.769  -5.891  1.00 48.03      P1  
ATOM   1286  HG1 GLN    83      22.287  -1.113  -6.110  1.00  0.00      P1  
ATOM   1287  HG2 GLN    83      24.021  -1.563  -6.221  1.00  0.00      P1  
ATOM   1288  CD  GLN    83      23.388  -0.749  -4.366  1.00 48.38      P1  
ATOM   1289  OE1 GLN    83      23.388   0.288  -3.717  1.00 47.96      P1  
ATOM   1290  NE2 GLN    83      23.470  -1.884  -3.694  1.00 59.94      P1  
ATOM   1291 HE21 GLN    83      23.507  -1.817  -2.701  1.00  0.00      P1  
ATOM   1292 HE22 GLN    83      23.508  -2.748  -4.185  1.00  0.00      P1  
ATOM   1293  C   GLN    83      21.317   0.980  -7.545  1.00 36.55      P1  
ATOM   1294  O   GLN    83      21.486   0.516  -8.685  1.00 35.42      P1  
ATOM   1295  N   TYR    84      20.112   1.016  -6.991  1.00 32.10      P1  
ATOM   1296  HN  TYR    84      19.937   1.452  -6.110  1.00  0.00      P1  
ATOM   1297  CA  TYR    84      18.946   0.429  -7.612  1.00 31.51      P1  
ATOM   1298  HA  TYR    84      19.254   0.068  -8.586  1.00  0.00      P1  
ATOM   1299  CB  TYR    84      18.334  -0.644  -6.713  1.00 30.08      P1  
ATOM   1300  HB1 TYR    84      18.095  -0.197  -5.723  1.00  0.00      P1  
ATOM   1301  HB2 TYR    84      17.380  -1.020  -7.143  1.00  0.00      P1  
ATOM   1302  CG  TYR    84      19.280  -1.807  -6.464  1.00 40.34      P1  
ATOM   1303  CD1 TYR    84      19.718  -2.590  -7.526  1.00 46.38      P1  
ATOM   1304  HD1 TYR    84      19.399  -2.358  -8.533  1.00  0.00      P1  
ATOM   1305  CE1 TYR    84      20.545  -3.677  -7.276  1.00 49.51      P1  
ATOM   1306  HE1 TYR    84      20.904  -4.293  -8.088  1.00  0.00      P1  
ATOM   1307  CZ  TYR    84      20.918  -3.994  -5.976  1.00 53.41      P1  
ATOM   1308  OH  TYR    84      21.699  -5.117  -5.743  1.00 54.52      P1  
ATOM   1309  HH  TYR    84      21.912  -5.131  -4.808  1.00  0.00      P1  
ATOM   1310  CD2 TYR    84      19.663  -2.114  -5.167  1.00 44.93      P1  
ATOM   1311  HD2 TYR    84      19.290  -1.526  -4.340  1.00  0.00      P1  
ATOM   1312  CE2 TYR    84      20.487  -3.207  -4.911  1.00 54.22      P1  
ATOM   1313  HE2 TYR    84      20.763  -3.443  -3.894  1.00  0.00      P1  
ATOM   1314  C   TYR    84      17.896   1.479  -7.841  1.00 27.33      P1  
ATOM   1315  O   TYR    84      17.869   2.529  -7.217  1.00 25.77      P1  
ATOM   1316  N   ASN    85      17.000   1.179  -8.748  1.00 26.78      P1  
ATOM   1317  HN  ASN    85      17.066   0.449  -9.427  1.00  0.00      P1  
ATOM   1318  CA  ASN    85      15.766   1.959  -8.815  1.00 21.63      P1  
ATOM   1319  HA  ASN    85      16.014   3.003  -8.660  1.00  0.00      P1  
ATOM   1320  CB  ASN    85      14.929   1.657 -10.064  1.00 20.37      P1  
ATOM   1321  HB1 ASN    85      14.594   0.599 -10.001  1.00  0.00      P1  
ATOM   1322  HB2 ASN    85      14.021   2.293 -10.082  1.00  0.00      P1  
ATOM   1323  CG  ASN    85      15.677   1.814 -11.371  1.00 19.40      P1  
ATOM   1324  OD1 ASN    85      16.024   2.910 -11.762  1.00 22.11      P1  
ATOM   1325  ND2 ASN    85      15.921   0.726 -12.087  1.00 27.78      P1  
ATOM   1326 HD21 ASN    85      16.424   0.842 -12.939  1.00  0.00      P1  
ATOM   1327 HD22 ASN    85      15.631  -0.166 -11.753  1.00  0.00      P1  
ATOM   1328  C   ASN    85      14.925   1.501  -7.624  1.00 14.59      P1  
ATOM   1329  O   ASN    85      14.911   0.306  -7.274  1.00 20.78      P1  
ATOM   1330  N   TRP    86      14.168   2.361  -6.955  1.00 23.18      P1  
ATOM   1331  HN  TRP    86      14.171   3.350  -7.086  1.00  0.00      P1  
ATOM   1332  CA  TRP    86      13.250   1.881  -5.947  1.00 24.05      P1  
ATOM   1333  HA  TRP    86      13.140   0.822  -6.149  1.00  0.00      P1  
ATOM   1334  CB  TRP    86      13.851   2.042  -4.557  1.00 34.03      P1  
ATOM   1335  HB1 TRP    86      13.014   2.188  -3.839  1.00  0.00      P1  
ATOM   1336  HB2 TRP    86      14.371   1.106  -4.259  1.00  0.00      P1  
ATOM   1337  CG  TRP    86      14.802   3.180  -4.241  1.00 30.81      P1  
ATOM   1338  CD1 TRP    86      16.177   3.022  -4.217  1.00 28.39      P1  
ATOM   1339  HD1 TRP    86      16.785   2.204  -4.580  1.00  0.00      P1  
ATOM   1340  NE1 TRP    86      16.633   4.130  -3.680  1.00 30.89      P1  
ATOM   1341  HE1 TRP    86      17.577   4.336  -3.541  1.00  0.00      P1  
ATOM   1342  CE2 TRP    86      15.609   4.970  -3.390  1.00 31.58      P1  
ATOM   1343  CD2 TRP    86      14.391   4.384  -3.764  1.00 36.03      P1  
ATOM   1344  CE3 TRP    86      13.169   5.022  -3.591  1.00 36.60      P1  
ATOM   1345  HE3 TRP    86      12.237   4.558  -3.884  1.00  0.00      P1  
ATOM   1346  CZ3 TRP    86      13.193   6.285  -3.015  1.00 30.94      P1  
ATOM   1347  HZ3 TRP    86      12.264   6.816  -2.860  1.00  0.00      P1  
ATOM   1348  CZ2 TRP    86      15.613   6.229  -2.817  1.00 25.51      P1  
ATOM   1349  HZ2 TRP    86      16.530   6.713  -2.518  1.00  0.00      P1  
ATOM   1350  CH2 TRP    86      14.399   6.869  -2.634  1.00 30.30      P1  
ATOM   1351  HH2 TRP    86      14.397   7.850  -2.180  1.00  0.00      P1  
ATOM   1352  C   TRP    86      11.865   2.477  -5.961  1.00 20.55      P1  
ATOM   1353  O   TRP    86      11.647   3.549  -6.535  1.00 17.94      P1  
ATOM   1354  N   LEU    87      10.933   1.714  -5.372  1.00 19.11      P1  
ATOM   1355  HN  LEU    87      11.146   0.816  -4.993  1.00  0.00      P1  
ATOM   1356  CA  LEU    87       9.544   2.108  -5.228  1.00 18.68      P1  
ATOM   1357  HA  LEU    87       9.411   3.144  -5.511  1.00  0.00      P1  
ATOM   1358  CB  LEU    87       8.594   1.138  -5.910  1.00 14.35      P1  
ATOM   1359  HB1 LEU    87       8.896   1.080  -6.981  1.00  0.00      P1  
ATOM   1360  HB2 LEU    87       8.753   0.120  -5.490  1.00  0.00      P1  
ATOM   1361  CG  LEU    87       7.126   1.507  -5.846  1.00 17.35      P1  
ATOM   1362  HG  LEU    87       6.857   1.747  -4.789  1.00  0.00      P1  
ATOM   1363  CD1 LEU    87       6.884   2.727  -6.710  1.00 16.92      P1  
ATOM   1364 HD11 LEU    87       5.805   2.991  -6.719  1.00  0.00      P1  
ATOM   1365 HD12 LEU    87       7.453   3.600  -6.323  1.00  0.00      P1  
ATOM   1366 HD13 LEU    87       7.203   2.536  -7.757  1.00  0.00      P1  
ATOM   1367  CD2 LEU    87       6.286   0.343  -6.287  1.00 20.49      P1  
ATOM   1368 HD21 LEU    87       5.206   0.600  -6.225  1.00  0.00      P1  
ATOM   1369 HD22 LEU    87       6.503   0.055  -7.335  1.00  0.00      P1  
ATOM   1370 HD23 LEU    87       6.471  -0.539  -5.636  1.00  0.00      P1  
ATOM   1371  C   LEU    87       9.336   2.012  -3.732  1.00 17.81      P1  
ATOM   1372  O   LEU    87       9.432   0.904  -3.213  1.00 21.37      P1  
ATOM   1373  N   LEU    88       9.127   3.140  -3.044  1.00 15.25      P1  
ATOM   1374  HN  LEU    88       9.194   4.027  -3.496  1.00  0.00      P1  
ATOM   1375  CA  LEU    88       8.795   3.214  -1.630  1.00 12.08      P1  
ATOM   1376  HA  LEU    88       9.290   2.392  -1.129  1.00  0.00      P1  
ATOM   1377  CB  LEU    88       9.112   4.551  -1.052  1.00 15.54      P1  
ATOM   1378  HB1 LEU    88       8.571   5.310  -1.663  1.00  0.00      P1  
ATOM   1379  HB2 LEU    88       8.679   4.615  -0.029  1.00  0.00      P1  
ATOM   1380  CG  LEU    88      10.555   4.968  -0.997  1.00 25.09      P1  
ATOM   1381  HG  LEU    88      10.987   4.941  -2.026  1.00  0.00      P1  
ATOM   1382  CD1 LEU    88      10.730   6.373  -0.424  1.00 23.54      P1  
ATOM   1383 HD11 LEU    88      11.808   6.633  -0.352  1.00  0.00      P1  
ATOM   1384 HD12 LEU    88      10.232   7.125  -1.073  1.00  0.00      P1  
ATOM   1385 HD13 LEU    88      10.288   6.440   0.593  1.00  0.00      P1  
ATOM   1386  CD2 LEU    88      11.253   3.932  -0.175  1.00 33.57      P1  
ATOM   1387 HD21 LEU    88      12.338   4.163  -0.103  1.00  0.00      P1  
ATOM   1388 HD22 LEU    88      10.850   3.887   0.857  1.00  0.00      P1  
ATOM   1389 HD23 LEU    88      11.141   2.928  -0.638  1.00  0.00      P1  
ATOM   1390  C   LEU    88       7.302   3.013  -1.472  1.00 13.24      P1  
ATOM   1391  O   LEU    88       6.527   3.611  -2.223  1.00 15.76      P1  
ATOM   1392  N   ASP    89       6.835   2.255  -0.500  1.00 11.95      P1  
ATOM   1393  HN  ASP    89       7.397   1.853   0.218  1.00  0.00      P1  
ATOM   1394  CA  ASP    89       5.428   1.920  -0.371  1.00 15.38      P1  
ATOM   1395  HA  ASP    89       4.853   2.695  -0.864  1.00  0.00      P1  
ATOM   1396  CB  ASP    89       5.281   0.548  -0.946  1.00 15.71      P1  
ATOM   1397  HB1 ASP    89       5.616   0.557  -2.003  1.00  0.00      P1  
ATOM   1398  HB2 ASP    89       5.905  -0.178  -0.389  1.00  0.00      P1  
ATOM   1399  CG  ASP    89       3.899  -0.049  -0.986  1.00 16.37      P1  
ATOM   1400  OD1 ASP    89       2.966   0.517  -0.468  1.00 18.88      P1  
ATOM   1401  OD2 ASP    89       3.769  -1.102  -1.571  1.00 24.37      P1  
ATOM   1402  C   ASP    89       5.048   1.957   1.086  1.00 19.49      P1  
ATOM   1403  O   ASP    89       5.537   1.147   1.872  1.00 21.66      P1  
ATOM   1404  N   GLY    90       4.157   2.860   1.434  1.00 20.15      P1  
ATOM   1405  HN  GLY    90       3.744   3.469   0.758  1.00  0.00      P1  
ATOM   1406  CA  GLY    90       3.708   3.044   2.801  1.00 17.74      P1  
ATOM   1407  HA1 GLY    90       3.882   2.120   3.336  1.00  0.00      P1  
ATOM   1408  HA2 GLY    90       2.672   3.355   2.777  1.00  0.00      P1  
ATOM   1409  C   GLY    90       4.515   4.146   3.485  1.00 14.59      P1  
ATOM   1410  O   GLY    90       4.190   4.594   4.586  1.00 20.49      P1  
ATOM   1411  N   PHE    91       5.608   4.650   2.902  1.00 13.57      P1  
ATOM   1412  HN  PHE    91       5.926   4.329   2.011  1.00  0.00      P1  
ATOM   1413  CA  PHE    91       6.431   5.699   3.495  1.00 13.56      P1  
ATOM   1414  HA  PHE    91       5.867   6.201   4.272  1.00  0.00      P1  
ATOM   1415  CB  PHE    91       7.848   5.210   3.879  1.00 15.01      P1  
ATOM   1416  HB1 PHE    91       7.760   4.392   4.628  1.00  0.00      P1  
ATOM   1417  HB2 PHE    91       8.379   4.791   2.997  1.00  0.00      P1  
ATOM   1418  CG  PHE    91       8.728   6.290   4.532  1.00 12.67      P1  
ATOM   1419  CD1 PHE    91       9.458   7.185   3.757  1.00 17.87      P1  
ATOM   1420  HD1 PHE    91       9.470   7.075   2.681  1.00  0.00      P1  
ATOM   1421  CE1 PHE    91      10.164   8.198   4.358  1.00 15.07      P1  
ATOM   1422  HE1 PHE    91      10.718   8.903   3.754  1.00  0.00      P1  
ATOM   1423  CZ  PHE    91      10.177   8.340   5.718  1.00 12.28      P1  
ATOM   1424  HZ  PHE    91      10.729   9.142   6.186  1.00  0.00      P1  
ATOM   1425  CD2 PHE    91       8.746   6.432   5.914  1.00 15.78      P1  
ATOM   1426  HD2 PHE    91       8.211   5.729   6.537  1.00  0.00      P1  
ATOM   1427  CE2 PHE    91       9.465   7.449   6.494  1.00 13.30      P1  
ATOM   1428  HE2 PHE    91       9.476   7.555   7.570  1.00  0.00      P1  
ATOM   1429  C   PHE    91       6.623   6.710   2.353  1.00 17.03      P1  
ATOM   1430  O   PHE    91       6.935   6.262   1.242  1.00 14.12      P1  
ATOM   1431  N   PRO    92       6.533   8.039   2.475  1.00 16.75      P1  
ATOM   1432  CD  PRO    92       6.866   8.986   1.405  1.00 19.14      P1  
ATOM   1433  HD1 PRO    92       7.948   9.049   1.148  1.00  0.00      P1  
ATOM   1434  HD2 PRO    92       6.273   8.669   0.517  1.00  0.00      P1  
ATOM   1435  CA  PRO    92       6.055   8.761   3.627  1.00 14.27      P1  
ATOM   1436  HA  PRO    92       6.569   8.401   4.510  1.00  0.00      P1  
ATOM   1437  CB  PRO    92       6.535  10.182   3.372  1.00 16.86      P1  
ATOM   1438  HB1 PRO    92       7.582  10.282   3.735  1.00  0.00      P1  
ATOM   1439  HB2 PRO    92       5.905  10.944   3.875  1.00  0.00      P1  
ATOM   1440  CG  PRO    92       6.370  10.334   1.908  1.00 12.06      P1  
ATOM   1441  HG1 PRO    92       7.025  11.118   1.479  1.00  0.00      P1  
ATOM   1442  HG2 PRO    92       5.306  10.575   1.682  1.00  0.00      P1  
ATOM   1443  C   PRO    92       4.556   8.658   3.848  1.00 20.19      P1  
ATOM   1444  O   PRO    92       3.745   8.587   2.930  1.00 20.31      P1  
ATOM   1445  N   ARG    93       4.185   8.601   5.091  1.00 18.79      P1  
ATOM   1446  HN  ARG    93       4.843   8.612   5.840  1.00  0.00      P1  
ATOM   1447  CA  ARG    93       2.794   8.519   5.454  1.00 20.31      P1  
ATOM   1448  HA  ARG    93       2.203   8.348   4.562  1.00  0.00      P1  
ATOM   1449  CB  ARG    93       2.679   7.377   6.468  1.00 27.00      P1  
ATOM   1450  HB1 ARG    93       3.054   6.460   5.954  1.00  0.00      P1  
ATOM   1451  HB2 ARG    93       3.377   7.560   7.315  1.00  0.00      P1  
ATOM   1452  CG  ARG    93       1.301   7.069   6.996  1.00 37.96      P1  
ATOM   1453  HG1 ARG    93       1.405   6.520   7.957  1.00  0.00      P1  
ATOM   1454  HG2 ARG    93       0.789   8.025   7.252  1.00  0.00      P1  
ATOM   1455  CD  ARG    93       0.545   6.334   5.929  1.00 49.19      P1  
ATOM   1456  HD1 ARG    93      -0.243   7.000   5.508  1.00  0.00      P1  
ATOM   1457  HD2 ARG    93       1.218   6.008   5.102  1.00  0.00      P1  
ATOM   1458  NE  ARG    93      -0.017   5.178   6.582  1.00 54.85      P1  
ATOM   1459  HE  ARG    93      -0.751   5.408   7.231  1.00  0.00      P1  
ATOM   1460  CZ  ARG    93       0.406   3.929   6.338  1.00 52.70      P1  
ATOM   1461  NH1 ARG    93       1.398   3.624   5.468  1.00 33.94      P1  
ATOM   1462 HH11 ARG    93       1.655   2.681   5.306  1.00  0.00      P1  
ATOM   1463 HH12 ARG    93       1.749   4.380   4.912  1.00  0.00      P1  
ATOM   1464  NH2 ARG    93      -0.224   2.975   7.015  1.00 50.75      P1  
ATOM   1465 HH21 ARG    93       0.089   2.038   6.954  1.00  0.00      P1  
ATOM   1466 HH22 ARG    93      -0.856   3.269   7.721  1.00  0.00      P1  
ATOM   1467  C   ARG    93       2.341   9.851   6.026  1.00 24.28      P1  
ATOM   1468  O   ARG    93       1.132  10.180   6.055  1.00 21.25      P1  
ATOM   1469  N   THR    94       3.302  10.597   6.592  1.00 14.27      P1  
ATOM   1470  HN  THR    94       4.270  10.359   6.660  1.00  0.00      P1  
ATOM   1471  CA  THR    94       2.961  11.882   7.177  1.00 15.70      P1  
ATOM   1472  HA  THR    94       1.954  12.106   6.851  1.00  0.00      P1  
ATOM   1473  CB  THR    94       3.111  11.775   8.711  1.00 22.02      P1  
ATOM   1474  HB  THR    94       2.778  12.758   9.124  1.00  0.00      P1  
ATOM   1475  OG1 THR    94       4.498  11.605   8.918  1.00 19.92      P1  
ATOM   1476  HG1 THR    94       4.607  11.525   9.872  1.00  0.00      P1  
ATOM   1477  CG2 THR    94       2.366  10.604   9.376  1.00 14.78      P1  
ATOM   1478 HG21 THR    94       2.434  10.669  10.482  1.00  0.00      P1  
ATOM   1479 HG22 THR    94       1.290  10.622   9.099  1.00  0.00      P1  
ATOM   1480 HG23 THR    94       2.791   9.627   9.059  1.00  0.00      P1  
ATOM   1481  C   THR    94       3.853  12.972   6.607  1.00 17.74      P1  
ATOM   1482  O   THR    94       4.885  12.682   5.988  1.00 15.38      P1  
ATOM   1483  N   LEU    95       3.486  14.237   6.784  1.00 18.09      P1  
ATOM   1484  HN  LEU    95       2.677  14.544   7.280  1.00  0.00      P1  
ATOM   1485  CA  LEU    95       4.282  15.300   6.238  1.00 13.73      P1  
ATOM   1486  HA  LEU    95       4.477  15.052   5.203  1.00  0.00      P1  
ATOM   1487  CB  LEU    95       3.578  16.642   6.355  1.00 21.71      P1  
ATOM   1488  HB1 LEU    95       2.583  16.535   5.864  1.00  0.00      P1  
ATOM   1489  HB2 LEU    95       3.371  16.850   7.428  1.00  0.00      P1  
ATOM   1490  CG  LEU    95       4.249  17.896   5.737  1.00 23.86      P1  
ATOM   1491  HG  LEU    95       5.298  17.966   6.113  1.00  0.00      P1  
ATOM   1492  CD1 LEU    95       4.267  17.756   4.221  1.00 23.51      P1  
ATOM   1493 HD11 LEU    95       4.700  18.665   3.751  1.00  0.00      P1  
ATOM   1494 HD12 LEU    95       4.879  16.880   3.916  1.00  0.00      P1  
ATOM   1495 HD13 LEU    95       3.237  17.619   3.827  1.00  0.00      P1  
ATOM   1496  CD2 LEU    95       3.506  19.158   6.171  1.00 18.24      P1  
ATOM   1497 HD21 LEU    95       3.996  20.060   5.745  1.00  0.00      P1  
ATOM   1498 HD22 LEU    95       2.453  19.152   5.826  1.00  0.00      P1  
ATOM   1499 HD23 LEU    95       3.511  19.251   7.279  1.00  0.00      P1  
ATOM   1500  C   LEU    95       5.607  15.377   6.943  1.00 19.56      P1  
ATOM   1501  O   LEU    95       6.542  15.564   6.190  1.00 21.58      P1  
ATOM   1502  N   PRO    96       5.894  15.232   8.236  1.00 21.66      P1  
ATOM   1503  CD  PRO    96       4.947  15.313   9.364  1.00 18.68      P1  
ATOM   1504  HD1 PRO    96       4.980  16.082   8.559  1.00  0.00      P1  
ATOM   1505  HD2 PRO    96       3.904  15.180   9.734  1.00  0.00      P1  
ATOM   1506  CA  PRO    96       7.284  15.151   8.691  1.00 22.53      P1  
ATOM   1507  HA  PRO    96       7.785  16.091   8.492  1.00  0.00      P1  
ATOM   1508  CB  PRO    96       7.170  15.048  10.222  1.00 18.33      P1  
ATOM   1509  HB1 PRO    96       7.088  16.072  10.649  1.00  0.00      P1  
ATOM   1510  HB2 PRO    96       8.038  14.534  10.683  1.00  0.00      P1  
ATOM   1511  CG  PRO    96       5.864  15.724  10.519  1.00 22.70      P1  
ATOM   1512  HG1 PRO    96       5.802  16.107  11.557  1.00  0.00      P1  
ATOM   1513  HG2 PRO    96       5.030  15.007  10.338  1.00  0.00      P1  
ATOM   1514  C   PRO    96       8.087  13.999   8.030  1.00 17.35      P1  
ATOM   1515  O   PRO    96       9.295  14.149   7.827  1.00 20.28      P1  
ATOM   1516  N   GLN    97       7.506  12.886   7.605  1.00 14.22      P1  
ATOM   1517  HN  GLN    97       6.529  12.700   7.692  1.00  0.00      P1  
ATOM   1518  CA  GLN    97       8.263  11.828   6.966  1.00 11.71      P1  
ATOM   1519  HA  GLN    97       9.196  11.695   7.501  1.00  0.00      P1  
ATOM   1520  CB  GLN    97       7.449  10.578   6.884  1.00 10.94      P1  
ATOM   1521  HB1 GLN    97       6.474  10.858   6.423  1.00  0.00      P1  
ATOM   1522  HB2 GLN    97       7.934   9.868   6.176  1.00  0.00      P1  
ATOM   1523  CG  GLN    97       7.245   9.978   8.260  1.00 13.92      P1  
ATOM   1524  HG1 GLN    97       8.218   9.661   8.693  1.00  0.00      P1  
ATOM   1525  HG2 GLN    97       6.792  10.720   8.949  1.00  0.00      P1  
ATOM   1526  CD  GLN    97       6.362   8.727   8.266  1.00 21.78      P1  
ATOM   1527  OE1 GLN    97       6.118   8.097   7.241  1.00 16.43      P1  
ATOM   1528  NE2 GLN    97       5.778   8.279   9.366  1.00 15.84      P1  
ATOM   1529 HE21 GLN    97       5.225   7.456   9.278  1.00  0.00      P1  
ATOM   1530 HE22 GLN    97       5.891   8.772  10.222  1.00  0.00      P1  
ATOM   1531  C   GLN    97       8.600  12.299   5.577  1.00 12.51      P1  
ATOM   1532  O   GLN    97       9.705  12.083   5.118  1.00 16.38      P1  
ATOM   1533  N   ALA    98       7.691  12.915   4.831  1.00 15.03      P1  
ATOM   1534  HN  ALA    98       6.750  13.052   5.140  1.00  0.00      P1  
ATOM   1535  CA  ALA    98       7.997  13.438   3.504  1.00 17.56      P1  
ATOM   1536  HA  ALA    98       8.405  12.651   2.879  1.00  0.00      P1  
ATOM   1537  CB  ALA    98       6.742  14.007   2.859  1.00 14.09      P1  
ATOM   1538  HB1 ALA    98       5.974  13.209   2.770  1.00  0.00      P1  
ATOM   1539  HB2 ALA    98       6.313  14.827   3.475  1.00  0.00      P1  
ATOM   1540  HB3 ALA    98       6.948  14.401   1.840  1.00  0.00      P1  
ATOM   1541  C   ALA    98       9.057  14.552   3.546  1.00 19.57      P1  
ATOM   1542  O   ALA    98       9.974  14.523   2.712  1.00 18.69      P1  
ATOM   1543  N   GLU    99       9.022  15.548   4.445  1.00 13.83      P1  
ATOM   1544  HN  GLU    99       8.275  15.661   5.095  1.00  0.00      P1  
ATOM   1545  CA  GLU    99      10.066  16.559   4.561  1.00 17.54      P1  
ATOM   1546  HA  GLU    99      10.159  17.032   3.591  1.00  0.00      P1  
ATOM   1547  CB  GLU    99       9.661  17.585   5.602  1.00 17.54      P1  
ATOM   1548  HB1 GLU    99       9.340  17.040   6.520  1.00  0.00      P1  
ATOM   1549  HB2 GLU    99      10.547  18.190   5.900  1.00  0.00      P1  
ATOM   1550  CG  GLU    99       8.549  18.421   5.038  1.00 21.64      P1  
ATOM   1551  HG1 GLU    99       8.935  19.035   4.204  1.00  0.00      P1  
ATOM   1552  HG2 GLU    99       7.721  17.784   4.669  1.00  0.00      P1  
ATOM   1553  CD  GLU    99       7.964  19.413   6.013  1.00 34.32      P1  
ATOM   1554  OE1 GLU    99       8.157  19.271   7.226  1.00 42.23      P1  
ATOM   1555  OE2 GLU    99       7.281  20.315   5.540  1.00 40.25      P1  
ATOM   1556  C   GLU    99      11.426  15.989   4.916  1.00 14.54      P1  
ATOM   1557  O   GLU    99      12.437  16.359   4.310  1.00 17.81      P1  
ATOM   1558  N   ALA   100      11.446  15.021   5.830  1.00 11.51      P1  
ATOM   1559  HN  ALA   100      10.625  14.707   6.307  1.00  0.00      P1  
ATOM   1560  CA  ALA   100      12.656  14.359   6.194  1.00 15.37      P1  
ATOM   1561  HA  ALA   100      13.374  15.088   6.550  1.00  0.00      P1  
ATOM   1562  CB  ALA   100      12.440  13.301   7.266  1.00 18.11      P1  
ATOM   1563  HB1 ALA   100      11.999  13.772   8.171  1.00  0.00      P1  
ATOM   1564  HB2 ALA   100      11.738  12.513   6.914  1.00  0.00      P1  
ATOM   1565  HB3 ALA   100      13.396  12.817   7.562  1.00  0.00      P1  
ATOM   1566  C   ALA   100      13.308  13.646   5.057  1.00 16.81      P1  
ATOM   1567  O   ALA   100      14.521  13.792   4.862  1.00 17.80      P1  
ATOM   1568  N   LEU   101      12.517  12.863   4.322  1.00 15.19      P1  
ATOM   1569  HN  LEU   101      11.547  12.725   4.513  1.00  0.00      P1  
ATOM   1570  CA  LEU   101      13.003  12.141   3.174  1.00 15.79      P1  
ATOM   1571  HA  LEU   101      13.792  11.487   3.522  1.00  0.00      P1  
ATOM   1572  CB  LEU   101      11.841  11.320   2.549  1.00 12.02      P1  
ATOM   1573  HB1 LEU   101      11.532  10.560   3.303  1.00  0.00      P1  
ATOM   1574  HB2 LEU   101      10.962  11.987   2.407  1.00  0.00      P1  
ATOM   1575  CG  LEU   101      12.166  10.571   1.203  1.00 12.86      P1  
ATOM   1576  HG  LEU   101      12.523  11.322   0.458  1.00  0.00      P1  
ATOM   1577  CD1 LEU   101      13.267   9.525   1.416  1.00 12.96      P1  
ATOM   1578 HD11 LEU   101      13.460   8.965   0.476  1.00  0.00      P1  
ATOM   1579 HD12 LEU   101      14.214  10.013   1.733  1.00  0.00      P1  
ATOM   1580 HD13 LEU   101      12.969   8.795   2.199  1.00  0.00      P1  
ATOM   1581  CD2 LEU   101      10.862   9.950   0.666  1.00 13.85      P1  
ATOM   1582 HD21 LEU   101      11.051   9.427  -0.297  1.00  0.00      P1  
ATOM   1583 HD22 LEU   101      10.439   9.209   1.374  1.00  0.00      P1  
ATOM   1584 HD23 LEU   101      10.099  10.739   0.489  1.00  0.00      P1  
ATOM   1585  C   LEU   101      13.617  13.105   2.154  1.00 21.96      P1  
ATOM   1586  O   LEU   101      14.712  12.859   1.625  1.00 14.59      P1  
ATOM   1587  N   ASP   102      12.971  14.254   1.915  1.00 19.93      P1  
ATOM   1588  HN  ASP   102      12.105  14.505   2.340  1.00  0.00      P1  
ATOM   1589  CA  ASP   102      13.474  15.281   0.990  1.00 21.76      P1  
ATOM   1590  HA  ASP   102      13.621  14.771   0.045  1.00  0.00      P1  
ATOM   1591  CB  ASP   102      12.437  16.383   0.897  1.00 24.64      P1  
ATOM   1592  HB1 ASP   102      11.440  15.932   0.719  1.00  0.00      P1  
ATOM   1593  HB2 ASP   102      12.395  16.960   1.842  1.00  0.00      P1  
ATOM   1594  CG  ASP   102      12.673  17.369  -0.233  1.00 30.90      P1  
ATOM   1595  OD1 ASP   102      12.591  16.906  -1.375  1.00 33.14      P1  
ATOM   1596  OD2 ASP   102      12.916  18.560   0.034  1.00 29.51      P1  
ATOM   1597  C   ASP   102      14.827  15.888   1.381  1.00 21.45      P1  
ATOM   1598  O   ASP   102      15.519  16.480   0.548  1.00 21.64      P1  
ATOM   1599  N   ARG   103      15.232  15.800   2.654  1.00 16.84      P1  
ATOM   1600  HN  ARG   103      14.658  15.421   3.376  1.00  0.00      P1  
ATOM   1601  CA  ARG   103      16.544  16.260   3.044  1.00 18.94      P1  
ATOM   1602  HA  ARG   103      16.783  17.135   2.451  1.00  0.00      P1  
ATOM   1603  CB  ARG   103      16.562  16.560   4.502  1.00 22.32      P1  
ATOM   1604  HB1 ARG   103      16.100  15.680   5.011  1.00  0.00      P1  
ATOM   1605  HB2 ARG   103      17.614  16.603   4.860  1.00  0.00      P1  
ATOM   1606  CG  ARG   103      15.754  17.813   4.653  1.00 26.12      P1  
ATOM   1607  HG1 ARG   103      16.188  18.596   3.993  1.00  0.00      P1  
ATOM   1608  HG2 ARG   103      14.726  17.630   4.264  1.00  0.00      P1  
ATOM   1609  CD  ARG   103      15.716  18.165   6.120  1.00 43.94      P1  
ATOM   1610  HD1 ARG   103      15.956  17.260   6.724  1.00  0.00      P1  
ATOM   1611  HD2 ARG   103      16.452  18.965   6.368  1.00  0.00      P1  
ATOM   1612  NE  ARG   103      14.390  18.664   6.482  1.00 62.24      P1  
ATOM   1613  HE  ARG   103      14.103  19.458   5.934  1.00  0.00      P1  
ATOM   1614  CZ  ARG   103      13.659  18.088   7.458  1.00 66.99      P1  
ATOM   1615  NH1 ARG   103      14.108  17.052   8.184  1.00 67.29      P1  
ATOM   1616 HH11 ARG   103      13.535  16.636   8.877  1.00  0.00      P1  
ATOM   1617 HH12 ARG   103      14.979  16.650   7.893  1.00  0.00      P1  
ATOM   1618  NH2 ARG   103      12.448  18.564   7.740  1.00 75.10      P1  
ATOM   1619 HH21 ARG   103      11.943  18.203   8.511  1.00  0.00      P1  
ATOM   1620 HH22 ARG   103      12.183  19.409   7.294  1.00  0.00      P1  
ATOM   1621  C   ARG   103      17.608  15.238   2.750  1.00 20.26      P1  
ATOM   1622  O   ARG   103      18.795  15.555   2.811  1.00 22.05      P1  
ATOM   1623  N   ALA   104      17.262  13.998   2.437  1.00 20.11      P1  
ATOM   1624  HN  ALA   104      16.302  13.728   2.368  1.00  0.00      P1  
ATOM   1625  CA  ALA   104      18.225  12.947   2.173  1.00 17.63      P1  
ATOM   1626  HA  ALA   104      19.227  13.283   2.415  1.00  0.00      P1  
ATOM   1627  CB  ALA   104      17.867  11.715   3.021  1.00 14.95      P1  
ATOM   1628  HB1 ALA   104      17.901  11.982   4.099  1.00  0.00      P1  
ATOM   1629  HB2 ALA   104      16.840  11.356   2.790  1.00  0.00      P1  
ATOM   1630  HB3 ALA   104      18.581  10.880   2.852  1.00  0.00      P1  
ATOM   1631  C   ALA   104      18.245  12.563   0.697  1.00 15.35      P1  
ATOM   1632  O   ALA   104      19.326  12.410   0.131  1.00 14.31      P1  
ATOM   1633  N   TYR   105      17.119  12.422  -0.002  1.00 12.23      P1  
ATOM   1634  HN  TYR   105      16.215  12.643   0.361  1.00  0.00      P1  
ATOM   1635  CA  TYR   105      17.116  11.933  -1.357  1.00 16.53      P1  
ATOM   1636  HA  TYR   105      18.096  12.131  -1.775  1.00  0.00      P1  
ATOM   1637  CB  TYR   105      16.701  10.445  -1.445  1.00 18.63      P1  
ATOM   1638  HB1 TYR   105      15.730  10.306  -0.921  1.00  0.00      P1  
ATOM   1639  HB2 TYR   105      16.550  10.141  -2.503  1.00  0.00      P1  
ATOM   1640  CG  TYR   105      17.712   9.523  -0.779  1.00 19.77      P1  
ATOM   1641  CD1 TYR   105      18.913   9.222  -1.430  1.00 21.04      P1  
ATOM   1642  HD1 TYR   105      19.079   9.572  -2.440  1.00  0.00      P1  
ATOM   1643  CE1 TYR   105      19.873   8.463  -0.795  1.00 18.93      P1  
ATOM   1644  HE1 TYR   105      20.807   8.234  -1.287  1.00  0.00      P1  
ATOM   1645  CZ  TYR   105      19.587   8.013   0.468  1.00 22.14      P1  
ATOM   1646  OH  TYR   105      20.497   7.223   1.110  1.00 29.82      P1  
ATOM   1647  HH  TYR   105      20.167   7.065   1.997  1.00  0.00      P1  
ATOM   1648  CD2 TYR   105      17.458   9.048   0.483  1.00 13.65      P1  
ATOM   1649  HD2 TYR   105      16.500   9.235   0.948  1.00  0.00      P1  
ATOM   1650  CE2 TYR   105      18.402   8.301   1.118  1.00 14.08      P1  
ATOM   1651  HE2 TYR   105      18.208   7.924   2.111  1.00  0.00      P1  
ATOM   1652  C   TYR   105      16.123  12.718  -2.164  1.00 21.01      P1  
ATOM   1653  O   TYR   105      15.061  13.029  -1.636  1.00 26.84      P1  
ATOM   1654  N   GLN   106      16.413  13.044  -3.408  1.00 15.40      P1  
ATOM   1655  HN  GLN   106      17.312  12.900  -3.817  1.00  0.00      P1  
ATOM   1656  CA  GLN   106      15.445  13.643  -4.291  1.00 13.32      P1  
ATOM   1657  HA  GLN   106      14.892  14.365  -3.702  1.00  0.00      P1  
ATOM   1658  CB  GLN   106      16.193  14.261  -5.415  1.00 19.23      P1  
ATOM   1659  HB1 GLN   106      16.946  14.947  -4.962  1.00  0.00      P1  
ATOM   1660  HB2 GLN   106      16.772  13.474  -5.950  1.00  0.00      P1  
ATOM   1661  CG  GLN   106      15.287  15.033  -6.367  1.00 31.50      P1  
ATOM   1662  HG1 GLN   106      15.257  14.537  -7.361  1.00  0.00      P1  
ATOM   1663  HG2 GLN   106      14.250  15.073  -5.976  1.00  0.00      P1  
ATOM   1664  CD  GLN   106      15.747  16.475  -6.637  1.00 47.10      P1  
ATOM   1665  OE1 GLN   106      16.225  16.813  -7.722  1.00 56.19      P1  
ATOM   1666  NE2 GLN   106      15.626  17.439  -5.724  1.00 49.81      P1  
ATOM   1667 HE21 GLN   106      15.945  18.346  -5.982  1.00  0.00      P1  
ATOM   1668 HE22 GLN   106      15.246  17.228  -4.830  1.00  0.00      P1  
ATOM   1669  C   GLN   106      14.430  12.604  -4.828  1.00 18.68      P1  
ATOM   1670  O   GLN   106      14.811  11.680  -5.552  1.00 18.86      P1  
ATOM   1671  N   ILE   107      13.141  12.706  -4.509  1.00 18.82      P1  
ATOM   1672  HN  ILE   107      12.820  13.398  -3.866  1.00  0.00      P1  
ATOM   1673  CA  ILE   107      12.082  11.846  -5.044  1.00 18.40      P1  
ATOM   1674  HA  ILE   107      12.534  10.909  -5.343  1.00  0.00      P1  
ATOM   1675  CB  ILE   107      10.865  11.675  -4.071  1.00 16.79      P1  
ATOM   1676  HB  ILE   107      10.590  12.721  -3.780  1.00  0.00      P1  
ATOM   1677  CG2 ILE   107       9.791  10.771  -4.632  1.00 18.32      P1  
ATOM   1678 HG21 ILE   107       8.884  10.797  -3.992  1.00  0.00      P1  
ATOM   1679 HG22 ILE   107       9.493  11.095  -5.651  1.00  0.00      P1  
ATOM   1680 HG23 ILE   107      10.145   9.720  -4.688  1.00  0.00      P1  
ATOM   1681  CG1 ILE   107      11.324  10.965  -2.816  1.00 24.36      P1  
ATOM   1682 HG11 ILE   107      11.867  11.679  -2.157  1.00  0.00      P1  
ATOM   1683 HG12 ILE   107      10.429  10.612  -2.253  1.00  0.00      P1  
ATOM   1684  CD  ILE   107      12.231   9.736  -2.965  1.00 31.94      P1  
ATOM   1685  HD1 ILE   107      12.439   9.287  -1.970  1.00  0.00      P1  
ATOM   1686  HD2 ILE   107      11.744   8.965  -3.600  1.00  0.00      P1  
ATOM   1687  HD3 ILE   107      13.202  10.012  -3.427  1.00  0.00      P1  
ATOM   1688  C   ILE   107      11.556  12.498  -6.301  1.00 17.58      P1  
ATOM   1689  O   ILE   107      10.971  13.585  -6.285  1.00 28.95      P1  
ATOM   1690  N   ASP   108      11.655  11.673  -7.329  1.00 15.41      P1  
ATOM   1691  HN  ASP   108      12.005  10.745  -7.227  1.00  0.00      P1  
ATOM   1692  CA  ASP   108      11.280  11.993  -8.707  1.00 20.43      P1  
ATOM   1693  HA  ASP   108      11.531  13.041  -8.828  1.00  0.00      P1  
ATOM   1694  CB  ASP   108      11.905  11.089  -9.775  1.00 27.92      P1  
ATOM   1695  HB1 ASP   108      11.582  10.043  -9.603  1.00  0.00      P1  
ATOM   1696  HB2 ASP   108      11.574  11.394 -10.787  1.00  0.00      P1  
ATOM   1697  CG  ASP   108      13.407  10.980  -9.890  1.00 42.97      P1  
ATOM   1698  OD1 ASP   108      14.058  12.028  -9.980  1.00 47.13      P1  
ATOM   1699  OD2 ASP   108      13.896   9.839  -9.914  1.00 42.85      P1  
ATOM   1700  C   ASP   108       9.797  11.853  -9.044  1.00 18.36      P1  
ATOM   1701  O   ASP   108       9.328  12.562  -9.924  1.00 15.84      P1  
ATOM   1702  N   THR   109       9.070  10.846  -8.545  1.00 13.68      P1  
ATOM   1703  HN  THR   109       9.394  10.180  -7.874  1.00  0.00      P1  
ATOM   1704  CA  THR   109       7.691  10.646  -8.969  1.00 19.88      P1  
ATOM   1705  HA  THR   109       7.220  11.611  -9.098  1.00  0.00      P1  
ATOM   1706  CB  THR   109       7.695   9.760 -10.330  1.00 24.13      P1  
ATOM   1707  HB  THR   109       8.276  10.348 -11.081  1.00  0.00      P1  
ATOM   1708  OG1 THR   109       6.348   9.678 -10.731  1.00 33.35      P1  
ATOM   1709  HG1 THR   109       6.351   9.143 -11.532  1.00  0.00      P1  
ATOM   1710  CG2 THR   109       8.119   8.338 -10.250  1.00 29.94      P1  
ATOM   1711 HG21 THR   109       8.183   7.887 -11.263  1.00  0.00      P1  
ATOM   1712 HG22 THR   109       9.121   8.259  -9.777  1.00  0.00      P1  
ATOM   1713 HG23 THR   109       7.402   7.740  -9.648  1.00  0.00      P1  
ATOM   1714  C   THR   109       7.030  10.000  -7.764  1.00 11.11      P1  
ATOM   1715  O   THR   109       7.626   9.168  -7.064  1.00 12.48      P1  
ATOM   1716  N   VAL   110       5.815  10.459  -7.472  1.00 13.66      P1  
ATOM   1717  HN  VAL   110       5.401  11.235  -7.941  1.00  0.00      P1  
ATOM   1718  CA  VAL   110       4.976   9.864  -6.433  1.00 11.05      P1  
ATOM   1719  HA  VAL   110       5.446   8.975  -6.031  1.00  0.00      P1  
ATOM   1720  CB  VAL   110       4.655  10.918  -5.345  1.00 12.90      P1  
ATOM   1721  HB  VAL   110       4.134  11.771  -5.845  1.00  0.00      P1  
ATOM   1722  CG1 VAL   110       3.727  10.345  -4.249  1.00 15.97      P1  
ATOM   1723 HG11 VAL   110       3.544  11.108  -3.461  1.00  0.00      P1  
ATOM   1724 HG12 VAL   110       2.739  10.051  -4.661  1.00  0.00      P1  
ATOM   1725 HG13 VAL   110       4.190   9.458  -3.767  1.00  0.00      P1  
ATOM   1726  CG2 VAL   110       5.959  11.364  -4.724  1.00 11.86      P1  
ATOM   1727 HG21 VAL   110       5.776  12.094  -3.907  1.00  0.00      P1  
ATOM   1728 HG22 VAL   110       6.507  10.495  -4.300  1.00  0.00      P1  
ATOM   1729 HG23 VAL   110       6.613  11.857  -5.473  1.00  0.00      P1  
ATOM   1730  C   VAL   110       3.714   9.421  -7.172  1.00 10.19      P1  
ATOM   1731  O   VAL   110       3.095  10.228  -7.848  1.00 16.43      P1  
ATOM   1732  N   ILE   111       3.322   8.171  -7.163  1.00  9.60      P1  
ATOM   1733  HN  ILE   111       3.849   7.470  -6.687  1.00  0.00      P1  
ATOM   1734  CA  ILE   111       2.137   7.679  -7.810  1.00 13.87      P1  
ATOM   1735  HA  ILE   111       1.829   8.410  -8.547  1.00  0.00      P1  
ATOM   1736  CB  ILE   111       2.429   6.298  -8.364  1.00 15.21      P1  
ATOM   1737  HB  ILE   111       2.991   5.781  -7.546  1.00  0.00      P1  
ATOM   1738  CG2 ILE   111       1.110   5.594  -8.749  1.00 15.46      P1  
ATOM   1739 HG21 ILE   111       1.296   4.531  -9.008  1.00  0.00      P1  
ATOM   1740 HG22 ILE   111       0.389   5.614  -7.905  1.00  0.00      P1  
ATOM   1741 HG23 ILE   111       0.638   6.087  -9.625  1.00  0.00      P1  
ATOM   1742  CG1 ILE   111       3.374   6.467  -9.549  1.00 16.73      P1  
ATOM   1743 HG11 ILE   111       2.789   6.698 -10.467  1.00  0.00      P1  
ATOM   1744 HG12 ILE   111       4.042   7.338  -9.357  1.00  0.00      P1  
ATOM   1745  CD  ILE   111       4.232   5.264  -9.802  1.00 24.58      P1  
ATOM   1746  HD1 ILE   111       4.939   5.463 -10.636  1.00  0.00      P1  
ATOM   1747  HD2 ILE   111       4.825   5.008  -8.897  1.00  0.00      P1  
ATOM   1748  HD3 ILE   111       3.613   4.385 -10.078  1.00  0.00      P1  
ATOM   1749  C   ILE   111       1.041   7.626  -6.760  1.00 12.83      P1  
ATOM   1750  O   ILE   111       1.216   7.016  -5.693  1.00 15.73      P1  
ATOM   1751  N   ASN   112      -0.074   8.263  -7.059  1.00 10.46      P1  
ATOM   1752  HN  ASN   112      -0.251   8.787  -7.891  1.00  0.00      P1  
ATOM   1753  CA  ASN   112      -1.178   8.231  -6.124  1.00 13.57      P1  
ATOM   1754  HA  ASN   112      -0.871   7.607  -5.291  1.00  0.00      P1  
ATOM   1755  CB  ASN   112      -1.583   9.616  -5.720  1.00 16.52      P1  
ATOM   1756  HB1 ASN   112      -0.707  10.098  -5.234  1.00  0.00      P1  
ATOM   1757  HB2 ASN   112      -1.841  10.219  -6.615  1.00  0.00      P1  
ATOM   1758  CG  ASN   112      -2.738   9.596  -4.729  1.00 21.23      P1  
ATOM   1759  OD1 ASN   112      -2.804   8.846  -3.740  1.00 21.24      P1  
ATOM   1760  ND2 ASN   112      -3.670  10.475  -5.031  1.00 22.95      P1  
ATOM   1761 HD21 ASN   112      -4.458  10.534  -4.424  1.00  0.00      P1  
ATOM   1762 HD22 ASN   112      -3.558  11.068  -5.822  1.00  0.00      P1  
ATOM   1763  C   ASN   112      -2.355   7.556  -6.793  1.00  9.57      P1  
ATOM   1764  O   ASN   112      -2.715   7.923  -7.895  1.00 13.52      P1  
ATOM   1765  N   LEU   113      -2.991   6.566  -6.179  1.00 13.22      P1  
ATOM   1766  HN  LEU   113      -2.714   6.231  -5.281  1.00  0.00      P1  
ATOM   1767  CA  LEU   113      -4.138   5.879  -6.743  1.00 10.93      P1  
ATOM   1768  HA  LEU   113      -4.215   6.084  -7.803  1.00  0.00      P1  
ATOM   1769  CB  LEU   113      -4.043   4.390  -6.396  1.00 17.50      P1  
ATOM   1770  HB1 LEU   113      -4.020   4.312  -5.284  1.00  0.00      P1  
ATOM   1771  HB2 LEU   113      -4.978   3.882  -6.721  1.00  0.00      P1  
ATOM   1772  CG  LEU   113      -2.845   3.565  -6.918  1.00 16.55      P1  
ATOM   1773  HG  LEU   113      -1.883   3.992  -6.544  1.00  0.00      P1  
ATOM   1774  CD1 LEU   113      -3.010   2.093  -6.573  1.00 25.13      P1  
ATOM   1775 HD11 LEU   113      -2.170   1.498  -6.992  1.00  0.00      P1  
ATOM   1776 HD12 LEU   113      -3.025   1.949  -5.471  1.00  0.00      P1  
ATOM   1777 HD13 LEU   113      -3.959   1.696  -6.992  1.00  0.00      P1  
ATOM   1778  CD2 LEU   113      -2.807   3.580  -8.412  1.00 21.15      P1  
ATOM   1779 HD21 LEU   113      -1.933   3.001  -8.782  1.00  0.00      P1  
ATOM   1780 HD22 LEU   113      -3.720   3.128  -8.850  1.00  0.00      P1  
ATOM   1781 HD23 LEU   113      -2.718   4.622  -8.788  1.00  0.00      P1  
ATOM   1782  C   LEU   113      -5.320   6.563  -6.053  1.00 20.11      P1  
ATOM   1783  O   LEU   113      -5.408   6.709  -4.820  1.00 22.87      P1  
ATOM   1784  N   ASN   114      -6.265   7.065  -6.802  1.00 16.94      P1  
ATOM   1785  HN  ASN   114      -6.284   7.026  -7.800  1.00  0.00      P1  
ATOM   1786  CA  ASN   114      -7.393   7.739  -6.209  1.00 19.64      P1  
ATOM   1787  HA  ASN   114      -7.265   7.704  -5.132  1.00  0.00      P1  
ATOM   1788  CB  ASN   114      -7.391   9.117  -6.801  1.00 23.79      P1  
ATOM   1789  HB1 ASN   114      -6.533   9.674  -6.364  1.00  0.00      P1  
ATOM   1790  HB2 ASN   114      -7.231   9.065  -7.897  1.00  0.00      P1  
ATOM   1791  CG  ASN   114      -8.663   9.915  -6.501  1.00 41.68      P1  
ATOM   1792  OD1 ASN   114      -9.177   9.982  -5.378  1.00 39.80      P1  
ATOM   1793  ND2 ASN   114      -9.200  10.556  -7.530  1.00 39.39      P1  
ATOM   1794 HD21 ASN   114     -10.022  11.092  -7.357  1.00  0.00      P1  
ATOM   1795 HD22 ASN   114      -8.766  10.515  -8.424  1.00  0.00      P1  
ATOM   1796  C   ASN   114      -8.646   6.927  -6.554  1.00 13.97      P1  
ATOM   1797  O   ASN   114      -9.126   6.935  -7.681  1.00 16.40      P1  
ATOM   1798  N   VAL   115      -9.198   6.174  -5.636  1.00 14.50      P1  
ATOM   1799  HN  VAL   115      -8.872   6.148  -4.695  1.00  0.00      P1  
ATOM   1800  CA  VAL   115     -10.343   5.302  -5.904  1.00 16.89      P1  
ATOM   1801  HA  VAL   115     -10.637   5.381  -6.943  1.00  0.00      P1  
ATOM   1802  CB  VAL   115      -9.959   3.850  -5.480  1.00 19.36      P1  
ATOM   1803  HB  VAL   115      -9.717   3.870  -4.389  1.00  0.00      P1  
ATOM   1804  CG1 VAL   115     -11.062   2.782  -5.672  1.00 13.93      P1  
ATOM   1805 HG11 VAL   115     -10.682   1.779  -5.380  1.00  0.00      P1  
ATOM   1806 HG12 VAL   115     -11.952   2.994  -5.044  1.00  0.00      P1  
ATOM   1807 HG13 VAL   115     -11.380   2.733  -6.735  1.00  0.00      P1  
ATOM   1808  CG2 VAL   115      -8.791   3.463  -6.383  1.00 19.49      P1  
ATOM   1809 HG21 VAL   115      -8.468   2.419  -6.182  1.00  0.00      P1  
ATOM   1810 HG22 VAL   115      -9.083   3.540  -7.453  1.00  0.00      P1  
ATOM   1811 HG23 VAL   115      -7.915   4.123  -6.212  1.00  0.00      P1  
ATOM   1812  C   VAL   115     -11.494   5.880  -5.052  1.00 19.57      P1  
ATOM   1813  O   VAL   115     -11.235   6.320  -3.920  1.00 14.27      P1  
ATOM   1814  N   PRO   116     -12.751   5.946  -5.490  1.00 15.82      P1  
ATOM   1815  CD  PRO   116     -13.174   5.449  -6.786  1.00 14.76      P1  
ATOM   1816  HD1 PRO   116     -12.321   6.159  -6.692  1.00  0.00      P1  
ATOM   1817  HD2 PRO   116     -13.004   4.745  -7.633  1.00  0.00      P1  
ATOM   1818  CA  PRO   116     -13.852   6.556  -4.723  1.00 19.56      P1  
ATOM   1819  HA  PRO   116     -13.673   7.615  -4.580  1.00  0.00      P1  
ATOM   1820  CB  PRO   116     -15.084   6.409  -5.622  1.00 14.07      P1  
ATOM   1821  HB1 PRO   116     -15.115   7.261  -6.338  1.00  0.00      P1  
ATOM   1822  HB2 PRO   116     -16.033   6.386  -5.049  1.00  0.00      P1  
ATOM   1823  CG  PRO   116     -14.479   6.222  -7.001  1.00 23.49      P1  
ATOM   1824  HG1 PRO   116     -15.172   6.502  -7.818  1.00  0.00      P1  
ATOM   1825  HG2 PRO   116     -14.170   5.159  -7.125  1.00  0.00      P1  
ATOM   1826  C   PRO   116     -14.030   5.881  -3.339  1.00 18.95      P1  
ATOM   1827  O   PRO   116     -13.851   4.656  -3.141  1.00 15.43      P1  
ATOM   1828  N   PHE   117     -14.443   6.672  -2.353  1.00 15.63      P1  
ATOM   1829  HN  PHE   117     -14.657   7.635  -2.507  1.00  0.00      P1  
ATOM   1830  CA  PHE   117     -14.621   6.230  -0.988  1.00 15.47      P1  
ATOM   1831  HA  PHE   117     -13.638   5.920  -0.656  1.00  0.00      P1  
ATOM   1832  CB  PHE   117     -15.136   7.434  -0.263  1.00 19.42      P1  
ATOM   1833  HB1 PHE   117     -14.392   8.256  -0.349  1.00  0.00      P1  
ATOM   1834  HB2 PHE   117     -16.082   7.800  -0.716  1.00  0.00      P1  
ATOM   1835  CG  PHE   117     -15.336   7.191   1.200  1.00 23.57      P1  
ATOM   1836  CD1 PHE   117     -14.300   7.419   2.082  1.00 35.84      P1  
ATOM   1837  HD1 PHE   117     -13.347   7.767   1.709  1.00  0.00      P1  
ATOM   1838  CE1 PHE   117     -14.493   7.192   3.440  1.00 36.61      P1  
ATOM   1839  HE1 PHE   117     -13.687   7.370   4.138  1.00  0.00      P1  
ATOM   1840  CZ  PHE   117     -15.708   6.748   3.893  1.00 37.04      P1  
ATOM   1841  HZ  PHE   117     -15.859   6.578   4.950  1.00  0.00      P1  
ATOM   1842  CD2 PHE   117     -16.564   6.748   1.651  1.00 35.13      P1  
ATOM   1843  HD2 PHE   117     -17.362   6.559   0.947  1.00  0.00      P1  
ATOM   1844  CE2 PHE   117     -16.747   6.526   3.000  1.00 40.06      P1  
ATOM   1845  HE2 PHE   117     -17.703   6.177   3.363  1.00  0.00      P1  
ATOM   1846  C   PHE   117     -15.538   5.016  -0.865  1.00 14.23      P1  
ATOM   1847  O   PHE   117     -15.205   3.999  -0.244  1.00 15.95      P1  
ATOM   1848  N   GLU   118     -16.705   5.084  -1.497  1.00 15.46      P1  
ATOM   1849  HN  GLU   118     -17.011   5.848  -2.059  1.00  0.00      P1  
ATOM   1850  CA  GLU   118     -17.655   4.004  -1.409  1.00 17.76      P1  
ATOM   1851  HA  GLU   118     -17.872   3.850  -0.359  1.00  0.00      P1  
ATOM   1852  CB  GLU   118     -18.886   4.467  -2.151  1.00 28.13      P1  
ATOM   1853  HB1 GLU   118     -19.255   5.399  -1.664  1.00  0.00      P1  
ATOM   1854  HB2 GLU   118     -18.614   4.753  -3.192  1.00  0.00      P1  
ATOM   1855  CG  GLU   118     -20.015   3.459  -2.182  1.00 43.67      P1  
ATOM   1856  HG1 GLU   118     -19.786   2.671  -2.922  1.00  0.00      P1  
ATOM   1857  HG2 GLU   118     -20.159   2.994  -1.187  1.00  0.00      P1  
ATOM   1858  CD  GLU   118     -21.365   4.020  -2.621  1.00 50.17      P1  
ATOM   1859  OE1 GLU   118     -21.429   4.578  -3.722  1.00 40.41      P1  
ATOM   1860  OE2 GLU   118     -22.336   3.888  -1.854  1.00 52.94      P1  
ATOM   1861  C   GLU   118     -17.114   2.693  -1.954  1.00 16.04      P1  
ATOM   1862  O   GLU   118     -17.458   1.632  -1.447  1.00 16.56      P1  
ATOM   1863  N   VAL   119     -16.221   2.715  -2.950  1.00 17.97      P1  
ATOM   1864  HN  VAL   119     -15.894   3.568  -3.348  1.00  0.00      P1  
ATOM   1865  CA  VAL   119     -15.643   1.507  -3.547  1.00 17.43      P1  
ATOM   1866  HA  VAL   119     -16.432   0.784  -3.714  1.00  0.00      P1  
ATOM   1867  CB  VAL   119     -14.911   1.900  -4.860  1.00 15.12      P1  
ATOM   1868  HB  VAL   119     -14.204   2.730  -4.616  1.00  0.00      P1  
ATOM   1869  CG1 VAL   119     -14.146   0.721  -5.379  1.00 21.63      P1  
ATOM   1870 HG11 VAL   119     -13.649   0.977  -6.339  1.00  0.00      P1  
ATOM   1871 HG12 VAL   119     -13.353   0.403  -4.671  1.00  0.00      P1  
ATOM   1872 HG13 VAL   119     -14.826  -0.138  -5.562  1.00  0.00      P1  
ATOM   1873  CG2 VAL   119     -15.891   2.322  -5.934  1.00 14.60      P1  
ATOM   1874 HG21 VAL   119     -15.359   2.562  -6.879  1.00  0.00      P1  
ATOM   1875 HG22 VAL   119     -16.619   1.508  -6.140  1.00  0.00      P1  
ATOM   1876 HG23 VAL   119     -16.457   3.227  -5.629  1.00  0.00      P1  
ATOM   1877  C   VAL   119     -14.678   0.905  -2.528  1.00 15.17      P1  
ATOM   1878  O   VAL   119     -14.696  -0.307  -2.273  1.00 13.06      P1  
ATOM   1879  N   ILE   120     -13.852   1.757  -1.924  1.00 16.06      P1  
ATOM   1880  HN  ILE   120     -13.826   2.739  -2.097  1.00  0.00      P1  
ATOM   1881  CA  ILE   120     -12.893   1.301  -0.932  1.00 20.67      P1  
ATOM   1882  HA  ILE   120     -12.363   0.460  -1.361  1.00  0.00      P1  
ATOM   1883  CB  ILE   120     -11.969   2.444  -0.549  1.00 13.49      P1  
ATOM   1884  HB  ILE   120     -12.645   3.332  -0.459  1.00  0.00      P1  
ATOM   1885  CG2 ILE   120     -11.092   2.027   0.578  1.00 25.20      P1  
ATOM   1886 HG21 ILE   120     -10.523   2.895   0.972  1.00  0.00      P1  
ATOM   1887 HG22 ILE   120     -11.692   1.611   1.414  1.00  0.00      P1  
ATOM   1888 HG23 ILE   120     -10.364   1.255   0.251  1.00  0.00      P1  
ATOM   1889  CG1 ILE   120     -11.019   2.739  -1.650  1.00 18.13      P1  
ATOM   1890 HG11 ILE   120     -10.231   1.954  -1.688  1.00  0.00      P1  
ATOM   1891 HG12 ILE   120     -11.567   2.702  -2.619  1.00  0.00      P1  
ATOM   1892  CD  ILE   120     -10.523   4.135  -1.275  1.00 25.82      P1  
ATOM   1893  HD1 ILE   120      -9.832   4.521  -2.055  1.00  0.00      P1  
ATOM   1894  HD2 ILE   120     -11.375   4.842  -1.184  1.00  0.00      P1  
ATOM   1895  HD3 ILE   120      -9.975   4.117  -0.309  1.00  0.00      P1  
ATOM   1896  C   ILE   120     -13.640   0.776   0.280  1.00 18.93      P1  
ATOM   1897  O   ILE   120     -13.298  -0.300   0.789  1.00 20.42      P1  
ATOM   1898  N   LYS   121     -14.681   1.464   0.707  1.00 18.28      P1  
ATOM   1899  HN  LYS   121     -14.985   2.324   0.299  1.00  0.00      P1  
ATOM   1900  CA  LYS   121     -15.475   1.001   1.831  1.00 22.22      P1  
ATOM   1901  HA  LYS   121     -14.798   0.879   2.668  1.00  0.00      P1  
ATOM   1902  CB  LYS   121     -16.550   2.008   2.141  1.00 17.54      P1  
ATOM   1903  HB1 LYS   121     -16.039   2.964   2.401  1.00  0.00      P1  
ATOM   1904  HB2 LYS   121     -17.136   2.209   1.216  1.00  0.00      P1  
ATOM   1905  CG  LYS   121     -17.404   1.543   3.270  1.00 19.11      P1  
ATOM   1906  HG1 LYS   121     -17.940   0.616   2.964  1.00  0.00      P1  
ATOM   1907  HG2 LYS   121     -16.751   1.280   4.134  1.00  0.00      P1  
ATOM   1908  CD  LYS   121     -18.383   2.635   3.613  1.00 30.60      P1  
ATOM   1909  HD1 LYS   121     -17.887   3.345   4.314  1.00  0.00      P1  
ATOM   1910  HD2 LYS   121     -18.617   3.197   2.679  1.00  0.00      P1  
ATOM   1911  CE  LYS   121     -19.599   1.957   4.211  1.00 38.10      P1  
ATOM   1912  HE1 LYS   121     -20.310   1.655   3.410  1.00  0.00      P1  
ATOM   1913  HE2 LYS   121     -19.300   1.048   4.778  1.00  0.00      P1  
ATOM   1914  NZ  LYS   121     -20.272   2.871   5.113  1.00 45.48      P1  
ATOM   1915  HZ1 LYS   121     -21.109   2.412   5.526  1.00  0.00      P1  
ATOM   1916  HZ2 LYS   121     -19.620   3.151   5.874  1.00  0.00      P1  
ATOM   1917  HZ3 LYS   121     -20.568   3.719   4.588  1.00  0.00      P1  
ATOM   1918  C   LYS   121     -16.104  -0.366   1.550  1.00 19.95      P1  
ATOM   1919  O   LYS   121     -16.062  -1.221   2.464  1.00 16.88      P1  
ATOM   1920  N   GLN   122     -16.645  -0.611   0.339  1.00 15.29      P1  
ATOM   1921  HN  GLN   122     -16.690   0.069  -0.390  1.00  0.00      P1  
ATOM   1922  CA  GLN   122     -17.213  -1.902  -0.007  1.00 18.91      P1  
ATOM   1923  HA  GLN   122     -17.962  -2.138   0.739  1.00  0.00      P1  
ATOM   1924  CB  GLN   122     -17.780  -1.943  -1.396  1.00 31.61      P1  
ATOM   1925  HB1 GLN   122     -17.062  -1.400  -2.053  1.00  0.00      P1  
ATOM   1926  HB2 GLN   122     -17.796  -2.997  -1.757  1.00  0.00      P1  
ATOM   1927  CG  GLN   122     -19.174  -1.311  -1.566  1.00 66.76      P1  
ATOM   1928  HG1 GLN   122     -19.966  -2.039  -1.286  1.00  0.00      P1  
ATOM   1929  HG2 GLN   122     -19.284  -0.421  -0.913  1.00  0.00      P1  
ATOM   1930  CD  GLN   122     -19.608  -0.839  -2.986  1.00 80.30      P1  
ATOM   1931  OE1 GLN   122     -20.599  -0.111  -3.134  1.00 88.83      P1  
ATOM   1932  NE2 GLN   122     -18.970  -1.119  -4.118  1.00 82.02      P1  
ATOM   1933 HE21 GLN   122     -19.358  -0.747  -4.957  1.00  0.00      P1  
ATOM   1934 HE22 GLN   122     -18.156  -1.689  -4.099  1.00  0.00      P1  
ATOM   1935  C   GLN   122     -16.148  -2.977   0.060  1.00 19.57      P1  
ATOM   1936  O   GLN   122     -16.395  -4.027   0.644  1.00 19.06      P1  
ATOM   1937  N   ARG   123     -14.946  -2.766  -0.461  1.00 17.17      P1  
ATOM   1938  HN  ARG   123     -14.708  -1.913  -0.920  1.00  0.00      P1  
ATOM   1939  CA  ARG   123     -13.904  -3.781  -0.387  1.00 12.61      P1  
ATOM   1940  HA  ARG   123     -14.291  -4.653  -0.900  1.00  0.00      P1  
ATOM   1941  CB  ARG   123     -12.639  -3.267  -1.083  1.00 12.11      P1  
ATOM   1942  HB1 ARG   123     -12.350  -2.325  -0.557  1.00  0.00      P1  
ATOM   1943  HB2 ARG   123     -11.804  -3.981  -0.912  1.00  0.00      P1  
ATOM   1944  CG  ARG   123     -12.957  -3.004  -2.565  1.00 22.41      P1  
ATOM   1945  HG1 ARG   123     -13.475  -3.896  -2.979  1.00  0.00      P1  
ATOM   1946  HG2 ARG   123     -13.694  -2.171  -2.635  1.00  0.00      P1  
ATOM   1947  CD  ARG   123     -11.695  -2.617  -3.374  1.00 31.13      P1  
ATOM   1948  HD1 ARG   123     -11.284  -1.658  -2.982  1.00  0.00      P1  
ATOM   1949  HD2 ARG   123     -10.906  -3.401  -3.300  1.00  0.00      P1  
ATOM   1950  NE  ARG   123     -11.960  -2.451  -4.808  1.00 28.85      P1  
ATOM   1951  HE  ARG   123     -12.739  -3.000  -5.132  1.00  0.00      P1  
ATOM   1952  CZ  ARG   123     -11.244  -1.653  -5.611  1.00 28.40      P1  
ATOM   1953  NH1 ARG   123     -10.258  -0.917  -5.127  1.00 27.52      P1  
ATOM   1954 HH11 ARG   123      -9.746  -0.309  -5.717  1.00  0.00      P1  
ATOM   1955 HH12 ARG   123     -10.157  -0.910  -4.130  1.00  0.00      P1  
ATOM   1956  NH2 ARG   123     -11.543  -1.560  -6.900  1.00 30.76      P1  
ATOM   1957 HH21 ARG   123     -10.959  -1.038  -7.506  1.00  0.00      P1  
ATOM   1958 HH22 ARG   123     -12.225  -2.190  -7.249  1.00  0.00      P1  
ATOM   1959  C   ARG   123     -13.524  -4.235   1.021  1.00 13.68      P1  
ATOM   1960  O   ARG   123     -13.344  -5.417   1.316  1.00 16.60      P1  
ATOM   1961  N   LEU   124     -13.324  -3.259   1.877  1.00 13.96      P1  
ATOM   1962  HN  LEU   124     -13.493  -2.308   1.626  1.00  0.00      P1  
ATOM   1963  CA  LEU   124     -12.860  -3.439   3.213  1.00 14.14      P1  
ATOM   1964  HA  LEU   124     -12.071  -4.177   3.147  1.00  0.00      P1  
ATOM   1965  CB  LEU   124     -12.359  -2.122   3.724  1.00 15.07      P1  
ATOM   1966  HB1 LEU   124     -13.184  -1.384   3.595  1.00  0.00      P1  
ATOM   1967  HB2 LEU   124     -12.186  -2.201   4.820  1.00  0.00      P1  
ATOM   1968  CG  LEU   124     -11.111  -1.606   3.011  1.00 19.49      P1  
ATOM   1969  HG  LEU   124     -11.326  -1.442   1.927  1.00  0.00      P1  
ATOM   1970  CD1 LEU   124     -10.629  -0.345   3.654  1.00 15.94      P1  
ATOM   1971 HD11 LEU   124      -9.694   0.007   3.168  1.00  0.00      P1  
ATOM   1972 HD12 LEU   124     -11.393   0.457   3.564  1.00  0.00      P1  
ATOM   1973 HD13 LEU   124     -10.419  -0.510   4.732  1.00  0.00      P1  
ATOM   1974  CD2 LEU   124     -10.020  -2.631   3.118  1.00 19.61      P1  
ATOM   1975 HD21 LEU   124      -9.108  -2.281   2.588  1.00  0.00      P1  
ATOM   1976 HD22 LEU   124      -9.742  -2.825   4.174  1.00  0.00      P1  
ATOM   1977 HD23 LEU   124     -10.341  -3.591   2.659  1.00  0.00      P1  
ATOM   1978  C   LEU   124     -13.904  -3.973   4.157  1.00 16.43      P1  
ATOM   1979  O   LEU   124     -13.506  -4.437   5.219  1.00 22.00      P1  
ATOM   1980  N   THR   125     -15.193  -3.935   3.863  1.00 16.38      P1  
ATOM   1981  HN  THR   125     -15.566  -3.557   3.016  1.00  0.00      P1  
ATOM   1982  CA  THR   125     -16.205  -4.460   4.785  1.00 17.11      P1  
ATOM   1983  HA  THR   125     -15.680  -4.761   5.682  1.00  0.00      P1  
ATOM   1984  CB  THR   125     -17.326  -3.363   5.024  1.00 15.53      P1  
ATOM   1985  HB  THR   125     -18.086  -3.837   5.692  1.00  0.00      P1  
ATOM   1986  OG1 THR   125     -17.946  -3.067   3.774  1.00 17.38      P1  
ATOM   1987  HG1 THR   125     -18.606  -2.393   3.968  1.00  0.00      P1  
ATOM   1988  CG2 THR   125     -16.756  -2.091   5.639  1.00 12.44      P1  
ATOM   1989 HG21 THR   125     -17.568  -1.381   5.903  1.00  0.00      P1  
ATOM   1990 HG22 THR   125     -16.194  -2.328   6.568  1.00  0.00      P1  
ATOM   1991 HG23 THR   125     -16.064  -1.581   4.934  1.00  0.00      P1  
ATOM   1992  C   THR   125     -16.826  -5.737   4.191  1.00 16.79      P1  
ATOM   1993  O   THR   125     -17.883  -6.180   4.628  1.00 17.29      P1  
ATOM   1994  N   ALA   126     -16.236  -6.348   3.163  1.00 14.47      P1  
ATOM   1995  HN  ALA   126     -15.337  -6.050   2.843  1.00  0.00      P1  
ATOM   1996  CA  ALA   126     -16.809  -7.443   2.448  1.00 10.20      P1  
ATOM   1997  HA  ALA   126     -17.875  -7.276   2.348  1.00  0.00      P1  
ATOM   1998  CB  ALA   126     -16.185  -7.506   1.064  1.00 12.12      P1  
ATOM   1999  HB1 ALA   126     -16.338  -6.538   0.542  1.00  0.00      P1  
ATOM   2000  HB2 ALA   126     -15.090  -7.691   1.127  1.00  0.00      P1  
ATOM   2001  HB3 ALA   126     -16.644  -8.306   0.444  1.00  0.00      P1  
ATOM   2002  C   ALA   126     -16.648  -8.801   3.119  1.00 13.45      P1  
ATOM   2003  O   ALA   126     -17.364  -9.728   2.718  1.00 17.82      P1  
ATOM   2004  N   ARG   127     -15.772  -8.978   4.114  1.00 12.83      P1  
ATOM   2005  HN  ARG   127     -15.303  -8.216   4.554  1.00  0.00      P1  
ATOM   2006  CA  ARG   127     -15.461 -10.302   4.605  1.00 14.04      P1  
ATOM   2007  HA  ARG   127     -15.686 -10.987   3.796  1.00  0.00      P1  
ATOM   2008  CB  ARG   127     -13.979 -10.347   4.944  1.00 15.69      P1  
ATOM   2009  HB1 ARG   127     -13.432 -10.139   3.993  1.00  0.00      P1  
ATOM   2010  HB2 ARG   127     -13.729  -9.509   5.631  1.00  0.00      P1  
ATOM   2011  CG  ARG   127     -13.606 -11.727   5.494  1.00 26.70      P1  
ATOM   2012  HG1 ARG   127     -14.447 -12.098   6.120  1.00  0.00      P1  
ATOM   2013  HG2 ARG   127     -13.525 -12.445   4.646  1.00  0.00      P1  
ATOM   2014  CD  ARG   127     -12.280 -11.704   6.242  1.00 37.11      P1  
ATOM   2015  HD1 ARG   127     -12.078 -10.671   6.607  1.00  0.00      P1  
ATOM   2016  HD2 ARG   127     -12.292 -12.396   7.117  1.00  0.00      P1  
ATOM   2017  NE  ARG   127     -11.312 -12.145   5.272  1.00 46.58      P1  
ATOM   2018  HE  ARG   127     -11.230 -11.523   4.485  1.00  0.00      P1  
ATOM   2019  CZ  ARG   127     -10.619 -13.271   5.444  1.00 46.68      P1  
ATOM   2020  NH1 ARG   127     -10.708 -13.961   6.579  1.00 45.08      P1  
ATOM   2021 HH11 ARG   127     -10.172 -14.783   6.713  1.00  0.00      P1  
ATOM   2022 HH12 ARG   127     -11.229 -13.532   7.320  1.00  0.00      P1  
ATOM   2023  NH2 ARG   127      -9.789 -13.676   4.478  1.00 51.04      P1  
ATOM   2024 HH21 ARG   127      -9.334 -14.552   4.553  1.00  0.00      P1  
ATOM   2025 HH22 ARG   127      -9.820 -13.177   3.622  1.00  0.00      P1  
ATOM   2026  C   ARG   127     -16.267 -10.765   5.801  1.00 13.31      P1  
ATOM   2027  O   ARG   127     -16.419 -10.042   6.792  1.00 15.32      P1  
ATOM   2028  N   TRP   128     -16.778 -11.974   5.725  1.00 15.35      P1  
ATOM   2029  HN  TRP   128     -16.626 -12.542   4.920  1.00  0.00      P1  
ATOM   2030  CA  TRP   128     -17.593 -12.591   6.773  1.00 15.27      P1  
ATOM   2031  HA  TRP   128     -17.492 -12.036   7.698  1.00  0.00      P1  
ATOM   2032  CB  TRP   128     -19.078 -12.788   6.330  1.00 10.97      P1  
ATOM   2033  HB1 TRP   128     -19.074 -13.289   5.337  1.00  0.00      P1  
ATOM   2034  HB2 TRP   128     -19.595 -13.475   7.035  1.00  0.00      P1  
ATOM   2035  CG  TRP   128     -19.818 -11.456   6.195  1.00 13.96      P1  
ATOM   2036  CD1 TRP   128     -19.664 -10.597   5.127  1.00 17.82      P1  
ATOM   2037  HD1 TRP   128     -19.089 -10.744   4.222  1.00  0.00      P1  
ATOM   2038  NE1 TRP   128     -20.402  -9.546   5.397  1.00 17.66      P1  
ATOM   2039  HE1 TRP   128     -20.533  -8.764   4.827  1.00  0.00      P1  
ATOM   2040  CE2 TRP   128     -21.002  -9.736   6.584  1.00 19.76      P1  
ATOM   2041  CD2 TRP   128     -20.659 -10.962   7.128  1.00 19.47      P1  
ATOM   2042  CE3 TRP   128     -21.120 -11.405   8.347  1.00 18.78      P1  
ATOM   2043  HE3 TRP   128     -20.833 -12.367   8.750  1.00  0.00      P1  
ATOM   2044  CZ3 TRP   128     -21.957 -10.567   9.036  1.00 21.22      P1  
ATOM   2045  HZ3 TRP   128     -22.336 -10.870  10.002  1.00  0.00      P1  
ATOM   2046  CZ2 TRP   128     -21.845  -8.909   7.268  1.00 21.79      P1  
ATOM   2047  HZ2 TRP   128     -22.151  -7.950   6.880  1.00  0.00      P1  
ATOM   2048  CH2 TRP   128     -22.310  -9.340   8.497  1.00 18.87      P1  
ATOM   2049  HH2 TRP   128     -22.971  -8.686   9.048  1.00  0.00      P1  
ATOM   2050  C   TRP   128     -16.973 -13.954   7.006  1.00 17.58      P1  
ATOM   2051  O   TRP   128     -16.431 -14.538   6.050  1.00 16.28      P1  
ATOM   2052  N   ILE   129     -17.084 -14.507   8.223  1.00 14.05      P1  
ATOM   2053  HN  ILE   129     -17.600 -14.068   8.955  1.00  0.00      P1  
ATOM   2054  CA  ILE   129     -16.477 -15.780   8.599  1.00 14.09      P1  
ATOM   2055  HA  ILE   129     -16.143 -16.265   7.690  1.00  0.00      P1  
ATOM   2056  CB  ILE   129     -15.393 -15.618   9.715  1.00 21.96      P1  
ATOM   2057  HB  ILE   129     -15.956 -15.218  10.596  1.00  0.00      P1  
ATOM   2058  CG2 ILE   129     -14.644 -16.913   9.971  1.00 22.08      P1  
ATOM   2059 HG21 ILE   129     -13.994 -16.818  10.866  1.00  0.00      P1  
ATOM   2060 HG22 ILE   129     -15.350 -17.749  10.155  1.00  0.00      P1  
ATOM   2061 HG23 ILE   129     -14.003 -17.180   9.104  1.00  0.00      P1  
ATOM   2062  CG1 ILE   129     -14.409 -14.569   9.305  1.00 40.85      P1  
ATOM   2063 HG11 ILE   129     -14.928 -13.591   9.187  1.00  0.00      P1  
ATOM   2064 HG12 ILE   129     -13.655 -14.445  10.116  1.00  0.00      P1  
ATOM   2065  CD  ILE   129     -13.674 -14.910   8.010  1.00 37.24      P1  
ATOM   2066  HD1 ILE   129     -12.916 -14.130   7.780  1.00  0.00      P1  
ATOM   2067  HD2 ILE   129     -13.152 -15.887   8.101  1.00  0.00      P1  
ATOM   2068  HD3 ILE   129     -14.380 -14.966   7.154  1.00  0.00      P1  
ATOM   2069  C   ILE   129     -17.555 -16.662   9.196  1.00 13.25      P1  
ATOM   2070  O   ILE   129     -18.356 -16.197  10.019  1.00 13.05      P1  
ATOM   2071  N   HSD   130     -17.565 -17.941   8.888  1.00 11.65      P1  
ATOM   2072  HN  HSD   130     -17.057 -18.339   8.126  1.00  0.00      P1  
ATOM   2073  CA  HSD   130     -18.360 -18.900   9.684  1.00 16.23      P1  
ATOM   2074  HA  HSD   130     -19.192 -18.385  10.149  1.00  0.00      P1  
ATOM   2075  CB  HSD   130     -18.836 -20.060   8.764  1.00 17.64      P1  
ATOM   2076  HB1 HSD   130     -19.521 -19.651   7.990  1.00  0.00      P1  
ATOM   2077  HB2 HSD   130     -17.963 -20.489   8.225  1.00  0.00      P1  
ATOM   2078  ND1 HSD   130     -19.193 -22.415   9.604  1.00 20.73      P1  
ATOM   2079  HD1 HSD   130     -18.410 -22.837   9.145  1.00  0.00      P1  
ATOM   2080  CG  HSD   130     -19.544 -21.137   9.542  1.00 15.43      P1  
ATOM   2081  CE1 HSD   130     -20.001 -23.000  10.476  1.00 19.12      P1  
ATOM   2082  HE1 HSD   130     -19.941 -24.057  10.748  1.00  0.00      P1  
ATOM   2083  NE2 HSD   130     -20.834 -22.084  10.921  1.00 22.08      P1  
ATOM   2084  CD2 HSD   130     -20.611 -20.922  10.377  1.00 20.54      P1  
ATOM   2085  HD2 HSD   130     -21.187 -20.020  10.545  1.00  0.00      P1  
ATOM   2086  C   HSD   130     -17.441 -19.409  10.817  1.00 17.08      P1  
ATOM   2087  O   HSD   130     -16.490 -20.162  10.552  1.00 16.77      P1  
ATOM   2088  N   PRO   131     -17.668 -19.066  12.111  1.00 21.34      P1  
ATOM   2089  CD  PRO   131     -18.829 -18.337  12.653  1.00 18.32      P1  
ATOM   2090  HD1 PRO   131     -18.237 -18.066  11.749  1.00  0.00      P1  
ATOM   2091  HD2 PRO   131     -19.905 -18.090  12.502  1.00  0.00      P1  
ATOM   2092  CA  PRO   131     -16.685 -19.252  13.167  1.00 24.76      P1  
ATOM   2093  HA  PRO   131     -15.777 -18.696  12.963  1.00  0.00      P1  
ATOM   2094  CB  PRO   131     -17.337 -18.617  14.410  1.00 18.24      P1  
ATOM   2095  HB1 PRO   131     -17.130 -17.523  14.409  1.00  0.00      P1  
ATOM   2096  HB2 PRO   131     -16.965 -19.053  15.359  1.00  0.00      P1  
ATOM   2097  CG  PRO   131     -18.293 -17.600  13.865  1.00 18.65      P1  
ATOM   2098  HG1 PRO   131     -18.529 -16.797  14.591  1.00  0.00      P1  
ATOM   2099  HG2 PRO   131     -19.235 -18.110  13.557  1.00  0.00      P1  
ATOM   2100  C   PRO   131     -16.345 -20.723  13.307  1.00 22.79      P1  
ATOM   2101  O   PRO   131     -15.185 -21.102  13.353  1.00 34.89      P1  
ATOM   2102  N   GLY   132     -17.346 -21.580  13.244  1.00 21.97      P1  
ATOM   2103  HN  GLY   132     -18.294 -21.320  13.064  1.00  0.00      P1  
ATOM   2104  CA  GLY   132     -17.111 -22.996  13.440  1.00 26.75      P1  
ATOM   2105  HA1 GLY   132     -18.083 -23.462  13.357  1.00  0.00      P1  
ATOM   2106  HA2 GLY   132     -16.659 -23.083  14.419  1.00  0.00      P1  
ATOM   2107  C   GLY   132     -16.179 -23.663  12.429  1.00 32.17      P1  
ATOM   2108  O   GLY   132     -15.438 -24.558  12.806  1.00 37.34      P1  
ATOM   2109  N   SER   133     -16.143 -23.276  11.157  1.00 20.91      P1  
ATOM   2110  HN  SER   133     -16.587 -22.475  10.755  1.00  0.00      P1  
ATOM   2111  CA  SER   133     -15.391 -24.071  10.215  1.00 17.00      P1  
ATOM   2112  HA  SER   133     -14.994 -24.916  10.761  1.00  0.00      P1  
ATOM   2113  CB  SER   133     -16.277 -24.453   9.034  1.00 21.72      P1  
ATOM   2114  HB1 SER   133     -15.653 -25.014   8.301  1.00  0.00      P1  
ATOM   2115  HB2 SER   133     -17.089 -25.139   9.365  1.00  0.00      P1  
ATOM   2116  OG  SER   133     -16.818 -23.294   8.382  1.00 17.05      P1  
ATOM   2117  HG1 SER   133     -17.173 -23.586   7.533  1.00  0.00      P1  
ATOM   2118  C   SER   133     -14.221 -23.269   9.720  1.00 17.62      P1  
ATOM   2119  O   SER   133     -13.344 -23.848   9.087  1.00 21.26      P1  
ATOM   2120  N   GLY   134     -14.227 -21.949   9.948  1.00 19.43      P1  
ATOM   2121  HN  GLY   134     -14.912 -21.499  10.520  1.00  0.00      P1  
ATOM   2122  CA  GLY   134     -13.214 -21.069   9.363  1.00 18.53      P1  
ATOM   2123  HA1 GLY   134     -12.291 -21.630   9.322  1.00  0.00      P1  
ATOM   2124  HA2 GLY   134     -13.166 -20.179   9.976  1.00  0.00      P1  
ATOM   2125  C   GLY   134     -13.574 -20.638   7.928  1.00 18.58      P1  
ATOM   2126  O   GLY   134     -12.772 -19.951   7.281  1.00 17.50      P1  
ATOM   2127  N   ARG   135     -14.759 -21.019   7.396  1.00 14.96      P1  
ATOM   2128  HN  ARG   135     -15.403 -21.564   7.927  1.00  0.00      P1  
ATOM   2129  CA  ARG   135     -15.164 -20.664   6.037  1.00 17.18      P1  
ATOM   2130  HA  ARG   135     -14.390 -20.982   5.349  1.00  0.00      P1  
ATOM   2131  CB  ARG   135     -16.495 -21.261   5.691  1.00 17.59      P1  
ATOM   2132  HB1 ARG   135     -17.047 -21.379   6.654  1.00  0.00      P1  
ATOM   2133  HB2 ARG   135     -17.083 -20.535   5.087  1.00  0.00      P1  
ATOM   2134  CG  ARG   135     -16.304 -22.608   5.012  1.00 22.60      P1  
ATOM   2135  HG1 ARG   135     -15.505 -22.508   4.245  1.00  0.00      P1  
ATOM   2136  HG2 ARG   135     -15.913 -23.337   5.758  1.00  0.00      P1  
ATOM   2137  CD  ARG   135     -17.631 -23.168   4.422  1.00 25.75      P1  
ATOM   2138  HD1 ARG   135     -18.106 -22.393   3.778  1.00  0.00      P1  
ATOM   2139  HD2 ARG   135     -17.452 -24.082   3.808  1.00  0.00      P1  
ATOM   2140  NE  ARG   135     -18.646 -23.584   5.407  1.00 19.61      P1  
ATOM   2141  HE  ARG   135     -19.431 -22.956   5.455  1.00  0.00      P1  
ATOM   2142  CZ  ARG   135     -18.553 -24.678   6.168  1.00 18.50      P1  
ATOM   2143  NH1 ARG   135     -17.486 -25.470   6.116  1.00 32.14      P1  
ATOM   2144 HH11 ARG   135     -17.441 -26.292   6.667  1.00  0.00      P1  
ATOM   2145 HH12 ARG   135     -16.814 -25.263   5.402  1.00  0.00      P1  
ATOM   2146  NH2 ARG   135     -19.508 -24.971   7.031  1.00 14.33      P1  
ATOM   2147 HH21 ARG   135     -19.395 -25.733   7.653  1.00  0.00      P1  
ATOM   2148 HH22 ARG   135     -20.214 -24.289   7.167  1.00  0.00      P1  
ATOM   2149  C   ARG   135     -15.277 -19.173   5.896  1.00 14.93      P1  
ATOM   2150  O   ARG   135     -15.855 -18.544   6.769  1.00 17.04      P1  
ATOM   2151  N   VAL   136     -14.687 -18.624   4.857  1.00 12.04      P1  
ATOM   2152  HN  VAL   136     -14.215 -19.173   4.173  1.00  0.00      P1  
ATOM   2153  CA  VAL   136     -14.661 -17.201   4.603  1.00 12.48      P1  
ATOM   2154  HA  VAL   136     -15.054 -16.672   5.462  1.00  0.00      P1  
ATOM   2155  CB  VAL   136     -13.218 -16.799   4.230  1.00 21.57      P1  
ATOM   2156  HB  VAL   136     -12.879 -17.481   3.412  1.00  0.00      P1  
ATOM   2157  CG1 VAL   136     -13.182 -15.362   3.735  1.00 23.74      P1  
ATOM   2158 HG11 VAL   136     -12.138 -15.060   3.503  1.00  0.00      P1  
ATOM   2159 HG12 VAL   136     -13.777 -15.233   2.807  1.00  0.00      P1  
ATOM   2160 HG13 VAL   136     -13.576 -14.670   4.510  1.00  0.00      P1  
ATOM   2161  CG2 VAL   136     -12.320 -16.928   5.440  1.00 20.14      P1  
ATOM   2162 HG21 VAL   136     -11.285 -16.604   5.198  1.00  0.00      P1  
ATOM   2163 HG22 VAL   136     -12.697 -16.299   6.275  1.00  0.00      P1  
ATOM   2164 HG23 VAL   136     -12.268 -17.979   5.792  1.00  0.00      P1  
ATOM   2165  C   VAL   136     -15.616 -16.958   3.440  1.00 10.94      P1  
ATOM   2166  O   VAL   136     -15.689 -17.746   2.499  1.00 15.79      P1  
ATOM   2167  N   TYR   137     -16.383 -15.885   3.458  1.00 12.92      P1  
ATOM   2168  HN  TYR   137     -16.391 -15.289   4.259  1.00  0.00      P1  
ATOM   2169  CA  TYR   137     -17.268 -15.456   2.371  1.00 15.76      P1  
ATOM   2170  HA  TYR   137     -17.031 -16.010   1.471  1.00  0.00      P1  
ATOM   2171  CB  TYR   137     -18.731 -15.568   2.820  1.00 13.59      P1  
ATOM   2172  HB1 TYR   137     -18.850 -15.062   3.803  1.00  0.00      P1  
ATOM   2173  HB2 TYR   137     -19.403 -15.052   2.101  1.00  0.00      P1  
ATOM   2174  CG  TYR   137     -19.235 -16.984   3.017  1.00 16.62      P1  
ATOM   2175  CD1 TYR   137     -19.138 -17.614   4.246  1.00  9.90      P1  
ATOM   2176  HD1 TYR   137     -18.661 -17.107   5.074  1.00  0.00      P1  
ATOM   2177  CE1 TYR   137     -19.627 -18.886   4.403  1.00 11.04      P1  
ATOM   2178  HE1 TYR   137     -19.547 -19.392   5.354  1.00  0.00      P1  
ATOM   2179  CZ  TYR   137     -20.217 -19.519   3.332  1.00 13.41      P1  
ATOM   2180  OH  TYR   137     -20.741 -20.788   3.452  1.00 16.55      P1  
ATOM   2181  HH  TYR   137     -21.162 -21.006   2.618  1.00  0.00      P1  
ATOM   2182  CD2 TYR   137     -19.820 -17.643   1.957  1.00 17.46      P1  
ATOM   2183  HD2 TYR   137     -19.856 -17.175   0.983  1.00  0.00      P1  
ATOM   2184  CE2 TYR   137     -20.318 -18.920   2.115  1.00 15.56      P1  
ATOM   2185  HE2 TYR   137     -20.759 -19.432   1.272  1.00  0.00      P1  
ATOM   2186  C   TYR   137     -16.874 -14.001   2.121  1.00 18.21      P1  
ATOM   2187  O   TYR   137     -16.550 -13.231   3.035  1.00 13.72      P1  
ATOM   2188  N   ASN   138     -16.791 -13.581   0.890  1.00 14.48      P1  
ATOM   2189  HN  ASN   138     -16.969 -14.134   0.077  1.00  0.00      P1  
ATOM   2190  CA  ASN   138     -16.423 -12.239   0.619  1.00 13.44      P1  
ATOM   2191  HA  ASN   138     -16.440 -11.644   1.526  1.00  0.00      P1  
ATOM   2192  CB  ASN   138     -15.129 -12.192  -0.169  1.00 18.36      P1  
ATOM   2193  HB1 ASN   138     -14.324 -12.613   0.473  1.00  0.00      P1  
ATOM   2194  HB2 ASN   138     -15.204 -12.832  -1.072  1.00  0.00      P1  
ATOM   2195  CG  ASN   138     -14.814 -10.759  -0.509  1.00 17.31      P1  
ATOM   2196  OD1 ASN   138     -15.599 -10.097  -1.184  1.00 20.59      P1  
ATOM   2197  ND2 ASN   138     -13.755 -10.137  -0.034  1.00 20.89      P1  
ATOM   2198 HD21 ASN   138     -13.626  -9.185  -0.299  1.00  0.00      P1  
ATOM   2199 HD22 ASN   138     -13.138 -10.608   0.588  1.00  0.00      P1  
ATOM   2200  C   ASN   138     -17.594 -11.828  -0.215  1.00 18.73      P1  
ATOM   2201  O   ASN   138     -17.957 -12.468  -1.205  1.00 25.19      P1  
ATOM   2202  N   ILE   139     -18.205 -10.727   0.159  1.00 19.16      P1  
ATOM   2203  HN  ILE   139     -17.907 -10.131   0.902  1.00  0.00      P1  
ATOM   2204  CA  ILE   139     -19.405 -10.284  -0.510  1.00 28.39      P1  
ATOM   2205  HA  ILE   139     -20.091 -11.121  -0.477  1.00  0.00      P1  
ATOM   2206  CB  ILE   139     -19.868  -9.123   0.411  1.00 32.53      P1  
ATOM   2207  HB  ILE   139     -18.995  -8.937   1.087  1.00  0.00      P1  
ATOM   2208  CG2 ILE   139     -20.273  -7.887  -0.356  1.00 34.48      P1  
ATOM   2209 HG21 ILE   139     -20.446  -7.037   0.336  1.00  0.00      P1  
ATOM   2210 HG22 ILE   139     -19.477  -7.584  -1.068  1.00  0.00      P1  
ATOM   2211 HG23 ILE   139     -21.208  -8.063  -0.929  1.00  0.00      P1  
ATOM   2212  CG1 ILE   139     -21.021  -9.656   1.260  1.00 35.91      P1  
ATOM   2213 HG11 ILE   139     -21.172  -8.999   2.145  1.00  0.00      P1  
ATOM   2214 HG12 ILE   139     -21.958  -9.619   0.659  1.00  0.00      P1  
ATOM   2215  CD  ILE   139     -20.898 -11.107   1.786  1.00 37.15      P1  
ATOM   2216  HD1 ILE   139     -21.819 -11.397   2.337  1.00  0.00      P1  
ATOM   2217  HD2 ILE   139     -20.758 -11.819   0.944  1.00  0.00      P1  
ATOM   2218  HD3 ILE   139     -20.037 -11.208   2.479  1.00  0.00      P1  
ATOM   2219  C   ILE   139     -19.156  -9.974  -1.988  1.00 34.24      P1  
ATOM   2220  O   ILE   139     -20.022 -10.213  -2.825  1.00 32.05      P1  
ATOM   2221  N   GLU   140     -17.953  -9.535  -2.351  1.00 31.96      P1  
ATOM   2222  HN  GLU   140     -17.196  -9.364  -1.726  1.00  0.00      P1  
ATOM   2223  CA  GLU   140     -17.643  -9.262  -3.743  1.00 39.65      P1  
ATOM   2224  HA  GLU   140     -18.529  -8.802  -4.162  1.00  0.00      P1  
ATOM   2225  CB  GLU   140     -16.467  -8.304  -3.805  1.00 41.74      P1  
ATOM   2226  HB1 GLU   140     -15.543  -8.871  -3.546  1.00  0.00      P1  
ATOM   2227  HB2 GLU   140     -16.324  -7.949  -4.850  1.00  0.00      P1  
ATOM   2228  CG  GLU   140     -16.603  -7.111  -2.861  1.00 49.81      P1  
ATOM   2229  HG1 GLU   140     -17.667  -6.821  -2.784  1.00  0.00      P1  
ATOM   2230  HG2 GLU   140     -16.219  -7.358  -1.851  1.00  0.00      P1  
ATOM   2231  CD  GLU   140     -15.878  -5.874  -3.359  1.00 59.14      P1  
ATOM   2232  OE1 GLU   140     -14.783  -5.988  -3.930  1.00 59.75      P1  
ATOM   2233  OE2 GLU   140     -16.445  -4.797  -3.177  1.00 59.68      P1  
ATOM   2234  C   GLU   140     -17.317 -10.488  -4.603  1.00 36.67      P1  
ATOM   2235  O   GLU   140     -17.472 -10.454  -5.812  1.00 45.35      P1  
ATOM   2236  N   PHE   141     -16.807 -11.578  -4.053  1.00 37.41      P1  
ATOM   2237  HN  PHE   141     -16.755 -11.709  -3.064  1.00  0.00      P1  
ATOM   2238  CA  PHE   141     -16.277 -12.682  -4.835  1.00 32.78      P1  
ATOM   2239  HA  PHE   141     -16.431 -12.405  -5.871  1.00  0.00      P1  
ATOM   2240  CB  PHE   141     -14.800 -12.911  -4.513  1.00 41.48      P1  
ATOM   2241  HB1 PHE   141     -14.695 -13.142  -3.430  1.00  0.00      P1  
ATOM   2242  HB2 PHE   141     -14.398 -13.782  -5.074  1.00  0.00      P1  
ATOM   2243  CG  PHE   141     -13.925 -11.673  -4.782  1.00 59.83      P1  
ATOM   2244  CD1 PHE   141     -14.244 -10.764  -5.796  1.00 60.00      P1  
ATOM   2245  HD1 PHE   141     -15.113 -10.937  -6.416  1.00  0.00      P1  
ATOM   2246  CE1 PHE   141     -13.459  -9.653  -6.018  1.00 58.91      P1  
ATOM   2247  HE1 PHE   141     -13.719  -8.955  -6.801  1.00  0.00      P1  
ATOM   2248  CZ  PHE   141     -12.349  -9.439  -5.231  1.00 61.63      P1  
ATOM   2249  HZ  PHE   141     -11.740  -8.563  -5.402  1.00  0.00      P1  
ATOM   2250  CD2 PHE   141     -12.798 -11.444  -3.994  1.00 63.31      P1  
ATOM   2251  HD2 PHE   141     -12.526 -12.150  -3.221  1.00  0.00      P1  
ATOM   2252  CE2 PHE   141     -12.016 -10.327  -4.223  1.00 61.97      P1  
ATOM   2253  HE2 PHE   141     -11.141 -10.148  -3.613  1.00  0.00      P1  
ATOM   2254  C   PHE   141     -17.024 -13.965  -4.606  1.00 34.76      P1  
ATOM   2255  O   PHE   141     -17.228 -14.694  -5.570  1.00 37.82      P1  
ATOM   2256  N   ASN   142     -17.454 -14.293  -3.386  1.00 23.28      P1  
ATOM   2257  HN  ASN   142     -17.289 -13.745  -2.567  1.00  0.00      P1  
ATOM   2258  CA  ASN   142     -18.214 -15.503  -3.155  1.00 19.84      P1  
ATOM   2259  HA  ASN   142     -18.788 -15.708  -4.052  1.00  0.00      P1  
ATOM   2260  CB  ASN   142     -17.254 -16.637  -2.778  1.00 21.33      P1  
ATOM   2261  HB1 ASN   142     -17.854 -17.566  -2.663  1.00  0.00      P1  
ATOM   2262  HB2 ASN   142     -16.523 -16.811  -3.594  1.00  0.00      P1  
ATOM   2263  CG  ASN   142     -16.510 -16.417  -1.475  1.00 25.69      P1  
ATOM   2264  OD1 ASN   142     -16.187 -15.278  -1.102  1.00 28.78      P1  
ATOM   2265  ND2 ASN   142     -16.225 -17.480  -0.745  1.00 28.52      P1  
ATOM   2266 HD21 ASN   142     -15.746 -17.329   0.116  1.00  0.00      P1  
ATOM   2267 HD22 ASN   142     -16.513 -18.383  -1.047  1.00  0.00      P1  
ATOM   2268  C   ASN   142     -19.205 -15.200  -2.030  1.00 24.14      P1  
ATOM   2269  O   ASN   142     -19.045 -15.561  -0.861  1.00 24.33      P1  
ATOM   2270  N   PRO   143     -20.261 -14.443  -2.304  1.00 29.29      P1  
ATOM   2271  CD  PRO   143     -20.479 -13.694  -3.548  1.00 29.48      P1  
ATOM   2272  HD1 PRO   143     -19.963 -12.748  -3.830  1.00  0.00      P1  
ATOM   2273  HD2 PRO   143     -20.236 -14.503  -4.275  1.00  0.00      P1  
ATOM   2274  CA  PRO   143     -21.298 -14.136  -1.312  1.00 31.59      P1  
ATOM   2275  HA  PRO   143     -20.869 -13.640  -0.449  1.00  0.00      P1  
ATOM   2276  CB  PRO   143     -22.196 -13.141  -2.023  1.00 35.95      P1  
ATOM   2277  HB1 PRO   143     -21.772 -12.119  -1.902  1.00  0.00      P1  
ATOM   2278  HB2 PRO   143     -23.235 -13.148  -1.636  1.00  0.00      P1  
ATOM   2279  CG  PRO   143     -21.970 -13.474  -3.500  1.00 25.76      P1  
ATOM   2280  HG1 PRO   143     -22.203 -12.627  -4.174  1.00  0.00      P1  
ATOM   2281  HG2 PRO   143     -22.597 -14.352  -3.778  1.00  0.00      P1  
ATOM   2282  C   PRO   143     -22.011 -15.396  -0.857  1.00 24.44      P1  
ATOM   2283  O   PRO   143     -22.107 -16.323  -1.654  1.00 28.67      P1  
ATOM   2284  N   PRO   144     -22.467 -15.570   0.397  1.00 24.64      P1  
ATOM   2285  CD  PRO   144     -22.341 -14.611   1.489  1.00 23.26      P1  
ATOM   2286  HD1 PRO   144     -21.339 -14.591   1.975  1.00  0.00      P1  
ATOM   2287  HD2 PRO   144     -22.598 -13.605   1.084  1.00  0.00      P1  
ATOM   2288  CA  PRO   144     -23.340 -16.660   0.768  1.00 25.81      P1  
ATOM   2289  HA  PRO   144     -22.917 -17.631   0.536  1.00  0.00      P1  
ATOM   2290  CB  PRO   144     -23.503 -16.533   2.285  1.00 18.47      P1  
ATOM   2291  HB1 PRO   144     -22.653 -17.048   2.786  1.00  0.00      P1  
ATOM   2292  HB2 PRO   144     -24.454 -16.969   2.652  1.00  0.00      P1  
ATOM   2293  CG  PRO   144     -23.404 -15.057   2.496  1.00 21.28      P1  
ATOM   2294  HG1 PRO   144     -23.092 -14.788   3.524  1.00  0.00      P1  
ATOM   2295  HG2 PRO   144     -24.390 -14.588   2.273  1.00  0.00      P1  
ATOM   2296  C   PRO   144     -24.655 -16.484  -0.013  1.00 30.62      P1  
ATOM   2297  O   PRO   144     -25.040 -15.376  -0.434  1.00 28.89      P1  
ATOM   2298  N   LYS   145     -25.286 -17.636  -0.184  1.00 33.50      P1  
ATOM   2299  HN  LYS   145     -24.829 -18.484   0.081  1.00  0.00      P1  
ATOM   2300  CA  LYS   145     -26.635 -17.803  -0.742  1.00 49.07      P1  
ATOM   2301  HA  LYS   145     -26.618 -17.411  -1.752  1.00  0.00      P1  
ATOM   2302  CB  LYS   145     -26.879 -19.327  -0.718  1.00 55.34      P1  
ATOM   2303  HB1 LYS   145     -26.072 -19.798  -1.325  1.00  0.00      P1  
ATOM   2304  HB2 LYS   145     -26.745 -19.699   0.322  1.00  0.00      P1  
ATOM   2305  CG  LYS   145     -28.159 -19.966  -1.223  1.00 69.50      P1  
ATOM   2306  HG1 LYS   145     -29.008 -19.639  -0.580  1.00  0.00      P1  
ATOM   2307  HG2 LYS   145     -28.364 -19.600  -2.255  1.00  0.00      P1  
ATOM   2308  CD  LYS   145     -27.986 -21.500  -1.169  1.00 78.07      P1  
ATOM   2309  HD1 LYS   145     -27.146 -21.783  -1.844  1.00  0.00      P1  
ATOM   2310  HD2 LYS   145     -27.689 -21.779  -0.132  1.00  0.00      P1  
ATOM   2311  CE  LYS   145     -29.271 -22.250  -1.568  1.00 82.27      P1  
ATOM   2312  HE1 LYS   145     -29.221 -23.312  -1.239  1.00  0.00      P1  
ATOM   2313  HE2 LYS   145     -30.161 -21.778  -1.097  1.00  0.00      P1  
ATOM   2314  NZ  LYS   145     -29.535 -22.280  -2.998  1.00 82.59      P1  
ATOM   2315  HZ1 LYS   145     -30.415 -22.803  -3.187  1.00  0.00      P1  
ATOM   2316  HZ2 LYS   145     -29.628 -21.307  -3.354  1.00  0.00      P1  
ATOM   2317  HZ3 LYS   145     -28.745 -22.748  -3.486  1.00  0.00      P1  
ATOM   2318  C   LYS   145     -27.666 -16.970   0.060  1.00 47.74      P1  
ATOM   2319  O   LYS   145     -28.471 -16.249  -0.528  1.00 57.03      P1  
ATOM   2320  N   THR   146     -27.658 -16.979   1.398  1.00 45.84      P1  
ATOM   2321  HN  THR   146     -27.080 -17.596   1.931  1.00  0.00      P1  
ATOM   2322  CA  THR   146     -28.484 -16.097   2.198  1.00 36.84      P1  
ATOM   2323  HA  THR   146     -28.984 -15.404   1.535  1.00  0.00      P1  
ATOM   2324  CB  THR   146     -29.354 -16.862   3.145  1.00 41.27      P1  
ATOM   2325  HB  THR   146     -28.666 -17.324   3.894  1.00  0.00      P1  
ATOM   2326  OG1 THR   146     -30.003 -17.906   2.429  1.00 45.50      P1  
ATOM   2327  HG1 THR   146     -30.555 -18.357   3.077  1.00  0.00      P1  
ATOM   2328  CG2 THR   146     -30.299 -15.899   3.827  1.00 37.51      P1  
ATOM   2329 HG21 THR   146     -30.883 -16.413   4.620  1.00  0.00      P1  
ATOM   2330 HG22 THR   146     -29.732 -15.071   4.303  1.00  0.00      P1  
ATOM   2331 HG23 THR   146     -31.014 -15.457   3.100  1.00  0.00      P1  
ATOM   2332  C   THR   146     -27.509 -15.277   3.024  1.00 39.41      P1  
ATOM   2333  O   THR   146     -26.673 -15.868   3.716  1.00 41.82      P1  
ATOM   2334  N   MET   147     -27.606 -13.949   2.956  1.00 34.27      P1  
ATOM   2335  HN  MET   147     -28.310 -13.519   2.395  1.00  0.00      P1  
ATOM   2336  CA  MET   147     -26.744 -13.017   3.653  1.00 32.33      P1  
ATOM   2337  HA  MET   147     -25.762 -13.135   3.210  1.00  0.00      P1  
ATOM   2338  CB  MET   147     -27.304 -11.642   3.385  1.00 36.21      P1  
ATOM   2339  HB1 MET   147     -27.637 -11.629   2.321  1.00  0.00      P1  
ATOM   2340  HB2 MET   147     -28.219 -11.490   3.999  1.00  0.00      P1  
ATOM   2341  CG  MET   147     -26.337 -10.488   3.596  1.00 63.03      P1  
ATOM   2342  HG1 MET   147     -26.777  -9.541   3.217  1.00  0.00      P1  
ATOM   2343  HG2 MET   147     -26.143 -10.357   4.683  1.00  0.00      P1  
ATOM   2344  SD  MET   147     -24.715 -10.641   2.788  1.00 71.06      P1  
ATOM   2345  CE  MET   147     -25.151 -11.175   1.143  1.00 71.61      P1  
ATOM   2346  HE1 MET   147     -24.243 -11.324   0.521  1.00  0.00      P1  
ATOM   2347  HE2 MET   147     -25.708 -12.137   1.170  1.00  0.00      P1  
ATOM   2348  HE3 MET   147     -25.792 -10.423   0.635  1.00  0.00      P1  
ATOM   2349  C   MET   147     -26.612 -13.292   5.141  1.00 32.20      P1  
ATOM   2350  O   MET   147     -27.608 -13.632   5.777  1.00 36.68      P1  
ATOM   2351  N   GLY   148     -25.405 -13.221   5.704  1.00 27.15      P1  
ATOM   2352  HN  GLY   148     -24.604 -12.973   5.161  1.00  0.00      P1  
ATOM   2353  CA  GLY   148     -25.150 -13.491   7.124  1.00 24.67      P1  
ATOM   2354  HA1 GLY   148     -25.871 -12.899   7.671  1.00  0.00      P1  
ATOM   2355  HA2 GLY   148     -24.120 -13.212   7.302  1.00  0.00      P1  
ATOM   2356  C   GLY   148     -25.323 -14.970   7.548  1.00 20.56      P1  
ATOM   2357  O   GLY   148     -25.199 -15.297   8.734  1.00 20.65      P1  
ATOM   2358  N   ILE   149     -25.548 -15.910   6.622  1.00 19.22      P1  
ATOM   2359  HN  ILE   149     -25.576 -15.658   5.657  1.00  0.00      P1  
ATOM   2360  CA  ILE   149     -25.768 -17.331   6.876  1.00 19.92      P1  
ATOM   2361  HA  ILE   149     -25.614 -17.483   7.937  1.00  0.00      P1  
ATOM   2362  CB  ILE   149     -27.220 -17.752   6.351  1.00 24.05      P1  
ATOM   2363  HB  ILE   149     -27.283 -17.316   5.322  1.00  0.00      P1  
ATOM   2364  CG2 ILE   149     -27.428 -19.249   6.407  1.00 20.16      P1  
ATOM   2365 HG21 ILE   149     -28.373 -19.532   5.897  1.00  0.00      P1  
ATOM   2366 HG22 ILE   149     -26.598 -19.783   5.899  1.00  0.00      P1  
ATOM   2367 HG23 ILE   149     -27.482 -19.604   7.458  1.00  0.00      P1  
ATOM   2368  CG1 ILE   149     -28.296 -17.069   7.193  1.00 26.08      P1  
ATOM   2369 HG11 ILE   149     -28.163 -15.965   7.150  1.00  0.00      P1  
ATOM   2370 HG12 ILE   149     -29.295 -17.298   6.756  1.00  0.00      P1  
ATOM   2371  CD  ILE   149     -28.315 -17.512   8.685  1.00 33.20      P1  
ATOM   2372  HD1 ILE   149     -29.155 -17.022   9.222  1.00  0.00      P1  
ATOM   2373  HD2 ILE   149     -28.446 -18.613   8.765  1.00  0.00      P1  
ATOM   2374  HD3 ILE   149     -27.370 -17.231   9.196  1.00  0.00      P1  
ATOM   2375  C   ILE   149     -24.724 -18.172   6.155  1.00 16.11      P1  
ATOM   2376  O   ILE   149     -24.532 -18.011   4.925  1.00 19.65      P1  
ATOM   2377  N   ASP   150     -24.151 -19.155   6.872  1.00 15.58      P1  
ATOM   2378  HN  ASP   150     -24.283 -19.299   7.849  1.00  0.00      P1  
ATOM   2379  CA  ASP   150     -23.257 -20.131   6.272  1.00 18.42      P1  
ATOM   2380  HA  ASP   150     -22.540 -19.591   5.664  1.00  0.00      P1  
ATOM   2381  CB  ASP   150     -22.595 -21.029   7.314  1.00 11.21      P1  
ATOM   2382  HB1 ASP   150     -22.025 -20.401   8.028  1.00  0.00      P1  
ATOM   2383  HB2 ASP   150     -23.358 -21.597   7.882  1.00  0.00      P1  
ATOM   2384  CG  ASP   150     -21.611 -22.025   6.698  1.00 16.35      P1  
ATOM   2385  OD1 ASP   150     -20.731 -21.660   5.906  1.00 19.37      P1  
ATOM   2386  OD2 ASP   150     -21.700 -23.204   7.015  1.00 18.47      P1  
ATOM   2387  C   ASP   150     -24.044 -21.033   5.328  1.00 22.06      P1  
ATOM   2388  O   ASP   150     -25.027 -21.653   5.726  1.00 18.26      P1  
ATOM   2389  N   ASP   151     -23.623 -21.167   4.084  1.00 20.11      P1  
ATOM   2390  HN  ASP   151     -22.840 -20.696   3.687  1.00  0.00      P1  
ATOM   2391  CA  ASP   151     -24.289 -22.048   3.144  1.00 26.10      P1  
ATOM   2392  HA  ASP   151     -25.270 -21.608   3.001  1.00  0.00      P1  
ATOM   2393  CB  ASP   151     -23.525 -22.180   1.836  1.00 23.91      P1  
ATOM   2394  HB1 ASP   151     -22.473 -22.452   2.054  1.00  0.00      P1  
ATOM   2395  HB2 ASP   151     -23.967 -22.976   1.204  1.00  0.00      P1  
ATOM   2396  CG  ASP   151     -23.468 -20.936   1.002  1.00 24.52      P1  
ATOM   2397  OD1 ASP   151     -24.231 -20.014   1.258  1.00 28.75      P1  
ATOM   2398  OD2 ASP   151     -22.642 -20.908   0.095  1.00 30.70      P1  
ATOM   2399  C   ASP   151     -24.512 -23.472   3.605  1.00 25.98      P1  
ATOM   2400  O   ASP   151     -25.584 -24.044   3.428  1.00 31.39      P1  
ATOM   2401  N   LEU   152     -23.522 -24.096   4.202  1.00 22.07      P1  
ATOM   2402  HN  LEU   152     -22.651 -23.695   4.477  1.00  0.00      P1  
ATOM   2403  CA  LEU   152     -23.654 -25.506   4.516  1.00 24.58      P1  
ATOM   2404  HA  LEU   152     -24.233 -25.910   3.696  1.00  0.00      P1  
ATOM   2405  CB  LEU   152     -22.298 -26.190   4.624  1.00 31.11      P1  
ATOM   2406  HB1 LEU   152     -21.798 -25.787   5.535  1.00  0.00      P1  
ATOM   2407  HB2 LEU   152     -22.454 -27.275   4.814  1.00  0.00      P1  
ATOM   2408  CG  LEU   152     -21.273 -26.068   3.495  1.00 45.76      P1  
ATOM   2409  HG  LEU   152     -20.834 -25.041   3.503  1.00  0.00      P1  
ATOM   2410  CD1 LEU   152     -20.181 -27.096   3.755  1.00 45.70      P1  
ATOM   2411 HD11 LEU   152     -19.431 -27.084   2.935  1.00  0.00      P1  
ATOM   2412 HD12 LEU   152     -19.658 -26.878   4.711  1.00  0.00      P1  
ATOM   2413 HD13 LEU   152     -20.611 -28.118   3.816  1.00  0.00      P1  
ATOM   2414  CD2 LEU   152     -21.906 -26.300   2.126  1.00 44.87      P1  
ATOM   2415 HD21 LEU   152     -21.144 -26.187   1.324  1.00  0.00      P1  
ATOM   2416 HD22 LEU   152     -22.336 -27.318   2.041  1.00  0.00      P1  
ATOM   2417 HD23 LEU   152     -22.716 -25.562   1.942  1.00  0.00      P1  
ATOM   2418  C   LEU   152     -24.381 -25.840   5.796  1.00 27.32      P1  
ATOM   2419  O   LEU   152     -24.924 -26.937   5.958  1.00 28.69      P1  
ATOM   2420  N   THR   153     -24.356 -24.942   6.761  1.00 20.66      P1  
ATOM   2421  HN  THR   153     -23.962 -24.023   6.749  1.00  0.00      P1  
ATOM   2422  CA  THR   153     -24.970 -25.306   8.009  1.00 19.64      P1  
ATOM   2423  HA  THR   153     -25.324 -26.318   7.864  1.00  0.00      P1  
ATOM   2424  CB  THR   153     -23.952 -25.193   9.155  1.00 24.30      P1  
ATOM   2425  HB  THR   153     -24.489 -25.517  10.080  1.00  0.00      P1  
ATOM   2426  OG1 THR   153     -23.605 -23.819   9.280  1.00 25.55      P1  
ATOM   2427  HG1 THR   153     -22.960 -23.781   9.995  1.00  0.00      P1  
ATOM   2428  CG2 THR   153     -22.681 -25.987   8.905  1.00 23.81      P1  
ATOM   2429 HG21 THR   153     -22.023 -25.972   9.800  1.00  0.00      P1  
ATOM   2430 HG22 THR   153     -22.925 -27.047   8.678  1.00  0.00      P1  
ATOM   2431 HG23 THR   153     -22.111 -25.570   8.047  1.00  0.00      P1  
ATOM   2432  C   THR   153     -26.174 -24.476   8.334  1.00 20.50      P1  
ATOM   2433  O   THR   153     -26.911 -24.847   9.244  1.00 27.66      P1  
ATOM   2434  N   GLY   154     -26.391 -23.349   7.661  1.00 19.39      P1  
ATOM   2435  HN  GLY   154     -25.843 -23.089   6.867  1.00  0.00      P1  
ATOM   2436  CA  GLY   154     -27.445 -22.412   8.035  1.00 16.70      P1  
ATOM   2437  HA1 GLY   154     -28.321 -22.995   8.283  1.00  0.00      P1  
ATOM   2438  HA2 GLY   154     -27.585 -21.730   7.207  1.00  0.00      P1  
ATOM   2439  C   GLY   154     -27.058 -21.583   9.273  1.00 20.91      P1  
ATOM   2440  O   GLY   154     -27.836 -20.742   9.751  1.00 22.97      P1  
ATOM   2441  N   GLU   155     -25.856 -21.733   9.833  1.00 22.71      P1  
ATOM   2442  HN  GLU   155     -25.136 -22.335   9.499  1.00  0.00      P1  
ATOM   2443  CA  GLU   155     -25.494 -20.984  11.040  1.00 19.69      P1  
ATOM   2444  HA  GLU   155     -26.387 -20.900  11.647  1.00  0.00      P1  
ATOM   2445  CB  GLU   155     -24.410 -21.700  11.776  1.00 21.25      P1  
ATOM   2446  HB1 GLU   155     -23.565 -21.871  11.070  1.00  0.00      P1  
ATOM   2447  HB2 GLU   155     -24.006 -21.047  12.582  1.00  0.00      P1  
ATOM   2448  CG  GLU   155     -24.848 -22.994  12.337  1.00 23.72      P1  
ATOM   2449  HG1 GLU   155     -25.523 -22.815  13.193  1.00  0.00      P1  
ATOM   2450  HG2 GLU   155     -25.378 -23.598  11.574  1.00  0.00      P1  
ATOM   2451  CD  GLU   155     -23.708 -23.813  12.884  1.00 31.38      P1  
ATOM   2452  OE1 GLU   155     -22.546 -23.409  12.834  1.00 27.02      P1  
ATOM   2453  OE2 GLU   155     -24.002 -24.897  13.370  1.00 39.10      P1  
ATOM   2454  C   GLU   155     -25.012 -19.559  10.739  1.00 20.62      P1  
ATOM   2455  O   GLU   155     -24.558 -19.305   9.615  1.00 20.01      P1  
ATOM   2456  N   PRO   156     -25.106 -18.588  11.655  1.00 21.55      P1  
ATOM   2457  CD  PRO   156     -25.754 -18.686  12.987  1.00 19.36      P1  
ATOM   2458  HD1 PRO   156     -26.852 -18.860  13.049  1.00  0.00      P1  
ATOM   2459  HD2 PRO   156     -25.199 -19.516  13.482  1.00  0.00      P1  
ATOM   2460  CA  PRO   156     -24.804 -17.221  11.311  1.00 21.40      P1  
ATOM   2461  HA  PRO   156     -25.330 -16.928  10.410  1.00  0.00      P1  
ATOM   2462  CB  PRO   156     -25.426 -16.447  12.462  1.00 23.98      P1  
ATOM   2463  HB1 PRO   156     -26.504 -16.276  12.244  1.00  0.00      P1  
ATOM   2464  HB2 PRO   156     -24.935 -15.468  12.636  1.00  0.00      P1  
ATOM   2465  CG  PRO   156     -25.402 -17.371  13.636  1.00 22.81      P1  
ATOM   2466  HG1 PRO   156     -26.162 -17.117  14.401  1.00  0.00      P1  
ATOM   2467  HG2 PRO   156     -24.389 -17.350  14.099  1.00  0.00      P1  
ATOM   2468  C   PRO   156     -23.313 -17.023  11.103  1.00 16.98      P1  
ATOM   2469  O   PRO   156     -22.464 -17.711  11.661  1.00 18.31      P1  
ATOM   2470  N   LEU   157     -23.015 -16.095  10.227  1.00 13.90      P1  
ATOM   2471  HN  LEU   157     -23.736 -15.647   9.702  1.00  0.00      P1  
ATOM   2472  CA  LEU   157     -21.668 -15.622   9.921  1.00 13.32      P1  
ATOM   2473  HA  LEU   157     -20.953 -16.380  10.213  1.00  0.00      P1  
ATOM   2474  CB  LEU   157     -21.541 -15.170   8.437  1.00 11.50      P1  
ATOM   2475  HB1 LEU   157     -22.212 -14.290   8.303  1.00  0.00      P1  
ATOM   2476  HB2 LEU   157     -20.507 -14.799   8.259  1.00  0.00      P1  
ATOM   2477  CG  LEU   157     -21.898 -16.185   7.370  1.00 12.51      P1  
ATOM   2478  HG  LEU   157     -22.979 -16.434   7.500  1.00  0.00      P1  
ATOM   2479  CD1 LEU   157     -21.805 -15.493   6.020  1.00 12.07      P1  
ATOM   2480 HD11 LEU   157     -22.012 -16.212   5.198  1.00  0.00      P1  
ATOM   2481 HD12 LEU   157     -22.543 -14.665   5.953  1.00  0.00      P1  
ATOM   2482 HD13 LEU   157     -20.789 -15.072   5.864  1.00  0.00      P1  
ATOM   2483  CD2 LEU   157     -21.082 -17.465   7.615  1.00 11.49      P1  
ATOM   2484 HD21 LEU   157     -21.337 -18.237   6.857  1.00  0.00      P1  
ATOM   2485 HD22 LEU   157     -19.992 -17.275   7.548  1.00  0.00      P1  
ATOM   2486 HD23 LEU   157     -21.303 -17.881   8.622  1.00  0.00      P1  
ATOM   2487  C   LEU   157     -21.438 -14.405  10.811  1.00 16.85      P1  
ATOM   2488  O   LEU   157     -22.376 -13.744  11.291  1.00 19.04      P1  
ATOM   2489  N   VAL   158     -20.189 -14.092  11.075  1.00 13.57      P1  
ATOM   2490  HN  VAL   158     -19.402 -14.609  10.750  1.00  0.00      P1  
ATOM   2491  CA  VAL   158     -19.856 -12.942  11.879  1.00 13.26      P1  
ATOM   2492  HA  VAL   158     -20.730 -12.314  11.999  1.00  0.00      P1  
ATOM   2493  CB  VAL   158     -19.241 -13.328  13.295  1.00 17.32      P1  
ATOM   2494  HB  VAL   158     -19.194 -12.395  13.908  1.00  0.00      P1  
ATOM   2495  CG1 VAL   158     -20.152 -14.348  13.968  1.00 13.41      P1  
ATOM   2496 HG11 VAL   158     -19.723 -14.664  14.944  1.00  0.00      P1  
ATOM   2497 HG12 VAL   158     -21.159 -13.928  14.170  1.00  0.00      P1  
ATOM   2498 HG13 VAL   158     -20.265 -15.253  13.333  1.00  0.00      P1  
ATOM   2499  CG2 VAL   158     -17.830 -13.924  13.195  1.00 17.94      P1  
ATOM   2500 HG21 VAL   158     -17.455 -14.216  14.199  1.00  0.00      P1  
ATOM   2501 HG22 VAL   158     -17.833 -14.827  12.547  1.00  0.00      P1  
ATOM   2502 HG23 VAL   158     -17.113 -13.191  12.769  1.00  0.00      P1  
ATOM   2503  C   VAL   158     -18.821 -12.143  11.062  1.00 21.58      P1  
ATOM   2504  O   VAL   158     -18.251 -12.630  10.060  1.00 19.00      P1  
ATOM   2505  N   GLN   159     -18.591 -10.887  11.465  1.00 15.54      P1  
ATOM   2506  HN  GLN   159     -19.154 -10.498  12.191  1.00  0.00      P1  
ATOM   2507  CA  GLN   159     -17.569  -9.984  10.943  1.00 17.15      P1  
ATOM   2508  HA  GLN   159     -16.915 -10.548  10.289  1.00  0.00      P1  
ATOM   2509  CB  GLN   159     -18.039  -8.697  10.383  1.00 14.82      P1  
ATOM   2510  HB1 GLN   159     -18.770  -8.276  11.112  1.00  0.00      P1  
ATOM   2511  HB2 GLN   159     -17.189  -7.978  10.346  1.00  0.00      P1  
ATOM   2512  CG  GLN   159     -18.655  -8.889   9.090  1.00 21.19      P1  
ATOM   2513  HG1 GLN   159     -18.078  -9.626   8.492  1.00  0.00      P1  
ATOM   2514  HG2 GLN   159     -19.689  -9.275   9.201  1.00  0.00      P1  
ATOM   2515  CD  GLN   159     -18.674  -7.587   8.309  1.00 31.26      P1  
ATOM   2516  OE1 GLN   159     -19.220  -6.544   8.732  1.00 24.69      P1  
ATOM   2517  NE2 GLN   159     -18.072  -7.656   7.127  1.00 18.98      P1  
ATOM   2518 HE21 GLN   159     -18.056  -6.823   6.581  1.00  0.00      P1  
ATOM   2519 HE22 GLN   159     -17.679  -8.517   6.821  1.00  0.00      P1  
ATOM   2520  C   GLN   159     -16.747  -9.502  12.094  1.00 23.09      P1  
ATOM   2521  O   GLN   159     -17.300  -9.141  13.146  1.00 25.63      P1  
ATOM   2522  N   ARG   160     -15.432  -9.428  11.858  1.00 22.29      P1  
ATOM   2523  HN  ARG   160     -15.042  -9.768  11.006  1.00  0.00      P1  
ATOM   2524  CA  ARG   160     -14.500  -8.852  12.821  1.00 24.14      P1  
ATOM   2525  HA  ARG   160     -14.637  -9.310  13.793  1.00  0.00      P1  
ATOM   2526  CB  ARG   160     -13.044  -8.860  12.368  1.00 27.81      P1  
ATOM   2527  HB1 ARG   160     -13.038  -8.474  11.321  1.00  0.00      P1  
ATOM   2528  HB2 ARG   160     -12.463  -8.125  12.969  1.00  0.00      P1  
ATOM   2529  CG  ARG   160     -12.457 -10.257  12.412  1.00 42.98      P1  
ATOM   2530  HG1 ARG   160     -12.618 -10.677  13.429  1.00  0.00      P1  
ATOM   2531  HG2 ARG   160     -13.035 -10.914  11.722  1.00  0.00      P1  
ATOM   2532  CD  ARG   160     -10.989 -10.325  11.998  1.00 51.49      P1  
ATOM   2533  HD1 ARG   160     -10.425  -9.504  12.498  1.00  0.00      P1  
ATOM   2534  HD2 ARG   160     -10.529 -11.300  12.282  1.00  0.00      P1  
ATOM   2535  NE  ARG   160     -10.875 -10.194  10.553  1.00 65.22      P1  
ATOM   2536  HE  ARG   160     -11.544 -10.754  10.051  1.00  0.00      P1  
ATOM   2537  CZ  ARG   160      -9.960  -9.398   9.984  1.00 72.44      P1  
ATOM   2538  NH1 ARG   160      -9.066  -8.724  10.734  1.00 70.46      P1  
ATOM   2539 HH11 ARG   160      -8.408  -8.117  10.310  1.00  0.00      P1  
ATOM   2540 HH12 ARG   160      -9.197  -8.767  11.727  1.00  0.00      P1  
ATOM   2541  NH2 ARG   160      -9.945  -9.291   8.643  1.00 71.48      P1  
ATOM   2542 HH21 ARG   160      -9.225  -8.779   8.197  1.00  0.00      P1  
ATOM   2543 HH22 ARG   160     -10.538  -9.904   8.138  1.00  0.00      P1  
ATOM   2544  C   ARG   160     -14.862  -7.404  12.974  1.00 19.03      P1  
ATOM   2545  O   ARG   160     -15.390  -6.747  12.065  1.00 20.09      P1  
ATOM   2546  N   GLU   161     -14.546  -6.910  14.156  1.00 17.88      P1  
ATOM   2547  HN  GLU   161     -14.171  -7.451  14.904  1.00  0.00      P1  
ATOM   2548  CA  GLU   161     -14.721  -5.513  14.473  1.00 25.09      P1  
ATOM   2549  HA  GLU   161     -15.769  -5.258  14.374  1.00  0.00      P1  
ATOM   2550  CB  GLU   161     -14.227  -5.273  15.922  1.00 38.35      P1  
ATOM   2551  HB1 GLU   161     -14.818  -5.927  16.603  1.00  0.00      P1  
ATOM   2552  HB2 GLU   161     -13.170  -5.607  16.020  1.00  0.00      P1  
ATOM   2553  CG  GLU   161     -14.362  -3.813  16.387  1.00 59.06      P1  
ATOM   2554  HG1 GLU   161     -13.366  -3.333  16.390  1.00  0.00      P1  
ATOM   2555  HG2 GLU   161     -15.039  -3.245  15.719  1.00  0.00      P1  
ATOM   2556  CD  GLU   161     -14.872  -3.519  17.803  1.00 69.80      P1  
ATOM   2557  OE1 GLU   161     -15.980  -3.951  18.139  1.00 75.33      P1  
ATOM   2558  OE2 GLU   161     -14.177  -2.817  18.546  1.00 75.78      P1  
ATOM   2559  C   GLU   161     -13.948  -4.660  13.460  1.00 23.90      P1  
ATOM   2560  O   GLU   161     -14.499  -3.656  12.998  1.00 22.90      P1  
ATOM   2561  N   ASP   162     -12.734  -5.057  13.026  1.00 22.47      P1  
ATOM   2562  HN  ASP   162     -12.269  -5.884  13.331  1.00  0.00      P1  
ATOM   2563  CA  ASP   162     -11.957  -4.295  12.039  1.00 29.40      P1  
ATOM   2564  HA  ASP   162     -11.828  -3.302  12.455  1.00  0.00      P1  
ATOM   2565  CB  ASP   162     -10.680  -4.934  11.570  1.00 38.86      P1  
ATOM   2566  HB1 ASP   162     -10.917  -5.882  11.046  1.00  0.00      P1  
ATOM   2567  HB2 ASP   162     -10.147  -4.268  10.863  1.00  0.00      P1  
ATOM   2568  CG  ASP   162      -9.707  -5.292  12.658  1.00 60.77      P1  
ATOM   2569  OD1 ASP   162      -9.376  -4.400  13.438  1.00 71.04      P1  
ATOM   2570  OD2 ASP   162      -9.276  -6.451  12.716  1.00 71.53      P1  
ATOM   2571  C   ASP   162     -12.679  -4.127  10.733  1.00 30.97      P1  
ATOM   2572  O   ASP   162     -12.387  -3.212  10.005  1.00 29.98      P1  
ATOM   2573  N   ASP   163     -13.601  -5.017  10.397  1.00 23.08      P1  
ATOM   2574  HN  ASP   163     -13.934  -5.717  11.023  1.00  0.00      P1  
ATOM   2575  CA  ASP   163     -14.227  -5.080   9.100  1.00 21.05      P1  
ATOM   2576  HA  ASP   163     -13.622  -4.475   8.435  1.00  0.00      P1  
ATOM   2577  CB  ASP   163     -14.304  -6.546   8.654  1.00 19.95      P1  
ATOM   2578  HB1 ASP   163     -14.854  -7.132   9.418  1.00  0.00      P1  
ATOM   2579  HB2 ASP   163     -14.845  -6.633   7.691  1.00  0.00      P1  
ATOM   2580  CG  ASP   163     -12.924  -7.200   8.490  1.00 23.12      P1  
ATOM   2581  OD1 ASP   163     -11.920  -6.498   8.356  1.00 27.25      P1  
ATOM   2582  OD2 ASP   163     -12.818  -8.421   8.506  1.00 29.16      P1  
ATOM   2583  C   ASP   163     -15.578  -4.487   9.104  1.00 19.06      P1  
ATOM   2584  O   ASP   163     -16.228  -4.495   8.069  1.00 18.53      P1  
ATOM   2585  N   ARG   164     -15.973  -3.974  10.257  1.00 15.60      P1  
ATOM   2586  HN  ARG   164     -15.403  -3.976  11.076  1.00  0.00      P1  
ATOM   2587  CA  ARG   164     -17.270  -3.379  10.378  1.00 16.93      P1  
ATOM   2588  HA  ARG   164     -17.989  -4.004   9.862  1.00  0.00      P1  
ATOM   2589  CB  ARG   164     -17.599  -3.231  11.850  1.00 20.34      P1  
ATOM   2590  HB1 ARG   164     -16.765  -2.642  12.302  1.00  0.00      P1  
ATOM   2591  HB2 ARG   164     -18.512  -2.607  11.966  1.00  0.00      P1  
ATOM   2592  CG  ARG   164     -17.711  -4.590  12.522  1.00 21.21      P1  
ATOM   2593  HG1 ARG   164     -16.723  -5.096  12.463  1.00  0.00      P1  
ATOM   2594  HG2 ARG   164     -17.907  -4.441  13.609  1.00  0.00      P1  
ATOM   2595  CD  ARG   164     -18.836  -5.384  11.911  1.00 21.68      P1  
ATOM   2596  HD1 ARG   164     -18.652  -5.507  10.819  1.00  0.00      P1  
ATOM   2597  HD2 ARG   164     -18.923  -6.394  12.375  1.00  0.00      P1  
ATOM   2598  NE  ARG   164     -20.070  -4.655  12.152  1.00 25.88      P1  
ATOM   2599  HE  ARG   164     -19.975  -3.938  12.852  1.00  0.00      P1  
ATOM   2600  CZ  ARG   164     -21.224  -4.900  11.517  1.00 34.95      P1  
ATOM   2601  NH1 ARG   164     -21.353  -5.921  10.639  1.00 35.53      P1  
ATOM   2602 HH11 ARG   164     -22.207  -6.070  10.161  1.00  0.00      P1  
ATOM   2603 HH12 ARG   164     -20.513  -6.415  10.406  1.00  0.00      P1  
ATOM   2604  NH2 ARG   164     -22.270  -4.112  11.809  1.00 31.57      P1  
ATOM   2605 HH21 ARG   164     -23.161  -4.313  11.428  1.00  0.00      P1  
ATOM   2606 HH22 ARG   164     -22.157  -3.478  12.563  1.00  0.00      P1  
ATOM   2607  C   ARG   164     -17.298  -2.042   9.698  1.00 16.48      P1  
ATOM   2608  O   ARG   164     -16.307  -1.317   9.768  1.00 22.51      P1  
ATOM   2609  N   PRO   165     -18.366  -1.599   9.054  1.00 20.14      P1  
ATOM   2610  CD  PRO   165     -19.583  -2.389   8.897  1.00 23.89      P1  
ATOM   2611  HD1 PRO   165     -18.610  -2.795   8.539  1.00  0.00      P1  
ATOM   2612  HD2 PRO   165     -20.231  -3.211   9.280  1.00  0.00      P1  
ATOM   2613  CA  PRO   165     -18.433  -0.287   8.391  1.00 24.20      P1  
ATOM   2614  HA  PRO   165     -17.846  -0.368   7.484  1.00  0.00      P1  
ATOM   2615  CB  PRO   165     -19.860  -0.220   7.952  1.00 18.45      P1  
ATOM   2616  HB1 PRO   165     -19.962  -0.735   6.971  1.00  0.00      P1  
ATOM   2617  HB2 PRO   165     -20.229   0.821   7.853  1.00  0.00      P1  
ATOM   2618  CG  PRO   165     -20.288  -1.655   7.768  1.00 24.22      P1  
ATOM   2619  HG1 PRO   165     -21.146  -1.764   7.076  1.00  0.00      P1  
ATOM   2620  HG2 PRO   165     -20.553  -2.089   8.760  1.00  0.00      P1  
ATOM   2621  C   PRO   165     -17.981   0.974   9.178  1.00 35.30      P1  
ATOM   2622  O   PRO   165     -17.206   1.829   8.740  1.00 27.42      P1  
ATOM   2623  N   GLU   166     -18.460   1.143  10.401  1.00 34.40      P1  
ATOM   2624  HN  GLU   166     -19.134   0.540  10.820  1.00  0.00      P1  
ATOM   2625  CA  GLU   166     -18.041   2.234  11.249  1.00 33.80      P1  
ATOM   2626  HA  GLU   166     -18.283   3.155  10.734  1.00  0.00      P1  
ATOM   2627  CB  GLU   166     -18.906   2.131  12.547  1.00 51.01      P1  
ATOM   2628  HB1 GLU   166     -18.358   2.643  13.371  1.00  0.00      P1  
ATOM   2629  HB2 GLU   166     -19.855   2.697  12.414  1.00  0.00      P1  
ATOM   2630  CG  GLU   166     -19.350   0.747  13.180  1.00 70.20      P1  
ATOM   2631  HG1 GLU   166     -18.570  -0.013  12.989  1.00  0.00      P1  
ATOM   2632  HG2 GLU   166     -19.507   0.842  14.273  1.00  0.00      P1  
ATOM   2633  CD  GLU   166     -20.638   0.072  12.633  1.00 77.51      P1  
ATOM   2634  OE1 GLU   166     -21.703   0.695  12.650  1.00 82.31      P1  
ATOM   2635  OE2 GLU   166     -20.591  -1.087  12.205  1.00 78.98      P1  
ATOM   2636  C   GLU   166     -16.513   2.241  11.511  1.00 32.81      P1  
ATOM   2637  O   GLU   166     -15.886   3.310  11.444  1.00 36.39      P1  
ATOM   2638  N   THR   167     -15.851   1.101  11.771  1.00 24.17      P1  
ATOM   2639  HN  THR   167     -16.336   0.229  11.829  1.00  0.00      P1  
ATOM   2640  CA  THR   167     -14.414   1.003  11.990  1.00 34.13      P1  
ATOM   2641  HA  THR   167     -14.162   1.752  12.728  1.00  0.00      P1  
ATOM   2642  CB  THR   167     -13.975  -0.439  12.339  1.00 41.00      P1  
ATOM   2643  HB  THR   167     -14.226  -1.064  11.447  1.00  0.00      P1  
ATOM   2644  OG1 THR   167     -14.799  -0.805  13.441  1.00 48.51      P1  
ATOM   2645  HG1 THR   167     -14.529  -1.699  13.678  1.00  0.00      P1  
ATOM   2646  CG2 THR   167     -12.468  -0.603  12.626  1.00 28.48      P1  
ATOM   2647 HG21 THR   167     -12.205  -1.674  12.756  1.00  0.00      P1  
ATOM   2648 HG22 THR   167     -11.867  -0.204  11.781  1.00  0.00      P1  
ATOM   2649 HG23 THR   167     -12.175  -0.058  13.549  1.00  0.00      P1  
ATOM   2650  C   THR   167     -13.678   1.388  10.713  1.00 32.92      P1  
ATOM   2651  O   THR   167     -12.710   2.143  10.778  1.00 28.03      P1  
ATOM   2652  N   VAL   168     -14.119   0.835   9.584  1.00 28.12      P1  
ATOM   2653  HN  VAL   168     -14.897   0.212   9.557  1.00  0.00      P1  
ATOM   2654  CA  VAL   168     -13.513   1.086   8.301  1.00 22.51      P1  
ATOM   2655  HA  VAL   168     -12.454   0.865   8.358  1.00  0.00      P1  
ATOM   2656  CB  VAL   168     -14.234   0.164   7.256  1.00 22.42      P1  
ATOM   2657  HB  VAL   168     -15.325   0.168   7.499  1.00  0.00      P1  
ATOM   2658  CG1 VAL   168     -14.020   0.714   5.857  1.00 23.13      P1  
ATOM   2659 HG11 VAL   168     -14.493   0.048   5.104  1.00  0.00      P1  
ATOM   2660 HG12 VAL   168     -14.473   1.720   5.739  1.00  0.00      P1  
ATOM   2661 HG13 VAL   168     -12.936   0.781   5.623  1.00  0.00      P1  
ATOM   2662  CG2 VAL   168     -13.668  -1.257   7.302  1.00 15.79      P1  
ATOM   2663 HG21 VAL   168     -14.152  -1.898   6.534  1.00  0.00      P1  
ATOM   2664 HG22 VAL   168     -12.573  -1.248   7.110  1.00  0.00      P1  
ATOM   2665 HG23 VAL   168     -13.844  -1.728   8.291  1.00  0.00      P1  
ATOM   2666  C   VAL   168     -13.655   2.580   8.022  1.00 25.02      P1  
ATOM   2667  O   VAL   168     -12.661   3.220   7.672  1.00 23.65      P1  
ATOM   2668  N   VAL   169     -14.810   3.207   8.189  1.00 22.08      P1  
ATOM   2669  HN  VAL   169     -15.649   2.766   8.497  1.00  0.00      P1  
ATOM   2670  CA  VAL   169     -14.942   4.637   7.926  1.00 23.98      P1  
ATOM   2671  HA  VAL   169     -14.748   4.771   6.869  1.00  0.00      P1  
ATOM   2672  CB  VAL   169     -16.369   5.038   8.282  1.00 33.32      P1  
ATOM   2673  HB  VAL   169     -16.684   4.422   9.160  1.00  0.00      P1  
ATOM   2674  CG1 VAL   169     -16.465   6.510   8.662  1.00 33.19      P1  
ATOM   2675 HG11 VAL   169     -17.520   6.784   8.878  1.00  0.00      P1  
ATOM   2676 HG12 VAL   169     -15.871   6.738   9.571  1.00  0.00      P1  
ATOM   2677 HG13 VAL   169     -16.106   7.154   7.831  1.00  0.00      P1  
ATOM   2678  CG2 VAL   169     -17.248   4.733   7.077  1.00 24.66      P1  
ATOM   2679 HG21 VAL   169     -18.297   5.044   7.267  1.00  0.00      P1  
ATOM   2680 HG22 VAL   169     -16.880   5.274   6.179  1.00  0.00      P1  
ATOM   2681 HG23 VAL   169     -17.256   3.647   6.850  1.00  0.00      P1  
ATOM   2682  C   VAL   169     -13.936   5.488   8.687  1.00 25.73      P1  
ATOM   2683  O   VAL   169     -13.353   6.449   8.187  1.00 24.63      P1  
ATOM   2684  N   LYS   170     -13.765   5.082   9.927  1.00 29.65      P1  
ATOM   2685  HN  LYS   170     -14.258   4.301  10.307  1.00  0.00      P1  
ATOM   2686  CA  LYS   170     -12.864   5.724  10.826  1.00 33.60      P1  
ATOM   2687  HA  LYS   170     -13.120   6.776  10.840  1.00  0.00      P1  
ATOM   2688  CB  LYS   170     -12.919   5.105  12.195  1.00 44.06      P1  
ATOM   2689  HB1 LYS   170     -13.250   4.049  12.064  1.00  0.00      P1  
ATOM   2690  HB2 LYS   170     -11.889   5.060  12.614  1.00  0.00      P1  
ATOM   2691  CG  LYS   170     -13.866   5.833  13.113  1.00 59.31      P1  
ATOM   2692  HG1 LYS   170     -13.635   6.922  13.086  1.00  0.00      P1  
ATOM   2693  HG2 LYS   170     -14.907   5.705  12.736  1.00  0.00      P1  
ATOM   2694  CD  LYS   170     -13.617   5.211  14.481  1.00 78.22      P1  
ATOM   2695  HD1 LYS   170     -14.350   5.640  15.201  1.00  0.00      P1  
ATOM   2696  HD2 LYS   170     -13.822   4.118  14.408  1.00  0.00      P1  
ATOM   2697  CE  LYS   170     -12.170   5.462  14.949  1.00 86.31      P1  
ATOM   2698  HE1 LYS   170     -11.446   5.140  14.168  1.00  0.00      P1  
ATOM   2699  HE2 LYS   170     -12.008   6.543  15.155  1.00  0.00      P1  
ATOM   2700  NZ  LYS   170     -11.849   4.735  16.164  1.00 88.22      P1  
ATOM   2701  HZ1 LYS   170     -10.866   4.929  16.446  1.00  0.00      P1  
ATOM   2702  HZ2 LYS   170     -12.492   5.031  16.926  1.00  0.00      P1  
ATOM   2703  HZ3 LYS   170     -11.965   3.715  15.997  1.00  0.00      P1  
ATOM   2704  C   LYS   170     -11.447   5.614  10.338  1.00 31.39      P1  
ATOM   2705  O   LYS   170     -10.770   6.636  10.373  1.00 28.49      P1  
ATOM   2706  N   ARG   171     -10.997   4.425   9.909  1.00 23.53      P1  
ATOM   2707  HN  ARG   171     -11.598   3.631   9.968  1.00  0.00      P1  
ATOM   2708  CA  ARG   171      -9.652   4.197   9.345  1.00 27.46      P1  
ATOM   2709  HA  ARG   171      -8.926   4.519  10.082  1.00  0.00      P1  
ATOM   2710  CB  ARG   171      -9.489   2.712   8.995  1.00 30.90      P1  
ATOM   2711  HB1 ARG   171      -9.815   2.138   9.896  1.00  0.00      P1  
ATOM   2712  HB2 ARG   171     -10.201   2.440   8.185  1.00  0.00      P1  
ATOM   2713  CG  ARG   171      -8.078   2.200   8.623  1.00 42.53      P1  
ATOM   2714  HG1 ARG   171      -7.647   2.877   7.853  1.00  0.00      P1  
ATOM   2715  HG2 ARG   171      -7.412   2.295   9.511  1.00  0.00      P1  
ATOM   2716  CD  ARG   171      -8.100   0.725   8.177  1.00 53.27      P1  
ATOM   2717  HD1 ARG   171      -8.507   0.657   7.142  1.00  0.00      P1  
ATOM   2718  HD2 ARG   171      -7.078   0.279   8.189  1.00  0.00      P1  
ATOM   2719  NE  ARG   171      -8.939  -0.013   9.115  1.00 64.86      P1  
ATOM   2720  HE  ARG   171      -8.855   0.314  10.063  1.00  0.00      P1  
ATOM   2721  CZ  ARG   171      -9.753  -1.030   8.785  1.00 62.03      P1  
ATOM   2722  NH1 ARG   171      -9.802  -1.598   7.576  1.00 50.92      P1  
ATOM   2723 HH11 ARG   171     -10.443  -2.329   7.388  1.00  0.00      P1  
ATOM   2724 HH12 ARG   171      -9.264  -1.156   6.856  1.00  0.00      P1  
ATOM   2725  NH2 ARG   171     -10.506  -1.538   9.748  1.00 61.04      P1  
ATOM   2726 HH21 ARG   171     -11.055  -2.343   9.573  1.00  0.00      P1  
ATOM   2727 HH22 ARG   171     -10.331  -1.218  10.670  1.00  0.00      P1  
ATOM   2728  C   ARG   171      -9.392   5.035   8.075  1.00 18.28      P1  
ATOM   2729  O   ARG   171      -8.312   5.587   7.862  1.00 27.33      P1  
ATOM   2730  N   LEU   172     -10.385   5.179   7.218  1.00 19.03      P1  
ATOM   2731  HN  LEU   172     -11.293   4.797   7.378  1.00  0.00      P1  
ATOM   2732  CA  LEU   172     -10.255   5.896   5.978  1.00 20.90      P1  
ATOM   2733  HA  LEU   172      -9.317   5.600   5.525  1.00  0.00      P1  
ATOM   2734  CB  LEU   172     -11.439   5.582   5.080  1.00 18.87      P1  
ATOM   2735  HB1 LEU   172     -12.360   5.693   5.698  1.00  0.00      P1  
ATOM   2736  HB2 LEU   172     -11.506   6.358   4.286  1.00  0.00      P1  
ATOM   2737  CG  LEU   172     -11.359   4.156   4.495  1.00 24.05      P1  
ATOM   2738  HG  LEU   172     -11.262   3.440   5.347  1.00  0.00      P1  
ATOM   2739  CD1 LEU   172     -12.676   3.828   3.779  1.00 20.37      P1  
ATOM   2740 HD11 LEU   172     -12.624   2.823   3.308  1.00  0.00      P1  
ATOM   2741 HD12 LEU   172     -13.524   3.833   4.497  1.00  0.00      P1  
ATOM   2742 HD13 LEU   172     -12.886   4.574   2.983  1.00  0.00      P1  
ATOM   2743  CD2 LEU   172     -10.064   4.049   3.623  1.00 24.66      P1  
ATOM   2744 HD21 LEU   172      -9.966   3.025   3.201  1.00  0.00      P1  
ATOM   2745 HD22 LEU   172     -10.081   4.763   2.775  1.00  0.00      P1  
ATOM   2746 HD23 LEU   172      -9.162   4.258   4.238  1.00  0.00      P1  
ATOM   2747  C   LEU   172     -10.176   7.348   6.262  1.00 24.92      P1  
ATOM   2748  O   LEU   172      -9.288   7.995   5.715  1.00 21.11      P1  
ATOM   2749  N   LYS   173     -11.008   7.882   7.156  1.00 28.78      P1  
ATOM   2750  HN  LYS   173     -11.719   7.384   7.650  1.00  0.00      P1  
ATOM   2751  CA  LYS   173     -10.913   9.301   7.472  1.00 25.32      P1  
ATOM   2752  HA  LYS   173     -10.979   9.849   6.540  1.00  0.00      P1  
ATOM   2753  CB  LYS   173     -12.046   9.732   8.437  1.00 34.02      P1  
ATOM   2754  HB1 LYS   173     -12.060   8.997   9.275  1.00  0.00      P1  
ATOM   2755  HB2 LYS   173     -11.783  10.715   8.888  1.00  0.00      P1  
ATOM   2756  CG  LYS   173     -13.403   9.762   7.731  1.00 50.75      P1  
ATOM   2757  HG1 LYS   173     -13.765   8.718   7.593  1.00  0.00      P1  
ATOM   2758  HG2 LYS   173     -14.139  10.286   8.383  1.00  0.00      P1  
ATOM   2759  CD  LYS   173     -13.394  10.444   6.334  1.00 62.32      P1  
ATOM   2760  HD1 LYS   173     -13.047  11.495   6.458  1.00  0.00      P1  
ATOM   2761  HD2 LYS   173     -12.646   9.919   5.696  1.00  0.00      P1  
ATOM   2762  CE  LYS   173     -14.756  10.446   5.599  1.00 68.40      P1  
ATOM   2763  HE1 LYS   173     -15.080   9.405   5.376  1.00  0.00      P1  
ATOM   2764  HE2 LYS   173     -15.537  10.931   6.225  1.00  0.00      P1  
ATOM   2765  NZ  LYS   173     -14.701  11.167   4.331  1.00 70.67      P1  
ATOM   2766  HZ1 LYS   173     -15.632  11.145   3.868  1.00  0.00      P1  
ATOM   2767  HZ2 LYS   173     -14.425  12.155   4.505  1.00  0.00      P1  
ATOM   2768  HZ3 LYS   173     -13.997  10.720   3.710  1.00  0.00      P1  
ATOM   2769  C   LYS   173      -9.559   9.610   8.085  1.00 21.84      P1  
ATOM   2770  O   LYS   173      -8.987  10.637   7.746  1.00 26.23      P1  
ATOM   2771  N   ALA   174      -8.986   8.772   8.937  1.00 18.14      P1  
ATOM   2772  HN  ALA   174      -9.464   7.946   9.234  1.00  0.00      P1  
ATOM   2773  CA  ALA   174      -7.648   8.965   9.506  1.00 26.72      P1  
ATOM   2774  HA  ALA   174      -7.585   9.941   9.973  1.00  0.00      P1  
ATOM   2775  CB  ALA   174      -7.296   7.889  10.527  1.00 23.39      P1  
ATOM   2776  HB1 ALA   174      -8.039   7.902  11.353  1.00  0.00      P1  
ATOM   2777  HB2 ALA   174      -7.316   6.878  10.065  1.00  0.00      P1  
ATOM   2778  HB3 ALA   174      -6.289   8.056  10.968  1.00  0.00      P1  
ATOM   2779  C   ALA   174      -6.546   8.920   8.455  1.00 26.31      P1  
ATOM   2780  O   ALA   174      -5.694   9.818   8.440  1.00 20.44      P1  
ATOM   2781  N   TYR   175      -6.574   7.910   7.563  1.00 22.09      P1  
ATOM   2782  HN  TYR   175      -7.228   7.156   7.603  1.00  0.00      P1  
ATOM   2783  CA  TYR   175      -5.642   7.839   6.460  1.00 18.55      P1  
ATOM   2784  HA  TYR   175      -4.640   7.797   6.869  1.00  0.00      P1  
ATOM   2785  CB  TYR   175      -6.008   6.657   5.582  1.00 16.79      P1  
ATOM   2786  HB1 TYR   175      -5.852   5.716   6.154  1.00  0.00      P1  
ATOM   2787  HB2 TYR   175      -7.082   6.696   5.299  1.00  0.00      P1  
ATOM   2788  CG  TYR   175      -5.115   6.631   4.358  1.00 15.74      P1  
ATOM   2789  CD1 TYR   175      -3.825   6.116   4.441  1.00 16.59      P1  
ATOM   2790  HD1 TYR   175      -3.484   5.667   5.364  1.00  0.00      P1  
ATOM   2791  CE1 TYR   175      -3.000   6.217   3.328  1.00 19.14      P1  
ATOM   2792  HE1 TYR   175      -1.994   5.825   3.353  1.00  0.00      P1  
ATOM   2793  CZ  TYR   175      -3.471   6.838   2.165  1.00 25.35      P1  
ATOM   2794  OH  TYR   175      -2.646   7.016   1.069  1.00 20.99      P1  
ATOM   2795  HH  TYR   175      -3.179   7.390   0.365  1.00  0.00      P1  
ATOM   2796  CD2 TYR   175      -5.593   7.217   3.186  1.00 20.26      P1  
ATOM   2797  HD2 TYR   175      -6.597   7.616   3.152  1.00  0.00      P1  
ATOM   2798  CE2 TYR   175      -4.769   7.336   2.076  1.00 22.80      P1  
ATOM   2799  HE2 TYR   175      -5.136   7.824   1.186  1.00  0.00      P1  
ATOM   2800  C   TYR   175      -5.753   9.147   5.671  1.00 19.45      P1  
ATOM   2801  O   TYR   175      -4.742   9.793   5.399  1.00 21.18      P1  
ATOM   2802  N   GLU   176      -6.943   9.605   5.274  1.00 18.42      P1  
ATOM   2803  HN  GLU   176      -7.807   9.137   5.438  1.00  0.00      P1  
ATOM   2804  CA  GLU   176      -7.077  10.855   4.552  1.00 23.65      P1  
ATOM   2805  HA  GLU   176      -6.548  10.730   3.616  1.00  0.00      P1  
ATOM   2806  CB  GLU   176      -8.477  11.229   4.327  1.00 24.68      P1  
ATOM   2807  HB1 GLU   176      -9.010  11.182   5.304  1.00  0.00      P1  
ATOM   2808  HB2 GLU   176      -8.536  12.291   3.998  1.00  0.00      P1  
ATOM   2809  CG  GLU   176      -9.236  10.388   3.355  1.00 36.28      P1  
ATOM   2810  HG1 GLU   176      -8.742  10.429   2.367  1.00  0.00      P1  
ATOM   2811  HG2 GLU   176      -9.285   9.334   3.695  1.00  0.00      P1  
ATOM   2812  CD  GLU   176     -10.656  10.912   3.145  1.00 53.82      P1  
ATOM   2813  OE1 GLU   176     -11.007  11.968   3.689  1.00 47.73      P1  
ATOM   2814  OE2 GLU   176     -11.421  10.232   2.448  1.00 65.50      P1  
ATOM   2815  C   GLU   176      -6.471  12.056   5.255  1.00 26.97      P1  
ATOM   2816  O   GLU   176      -5.784  12.886   4.665  1.00 26.00      P1  
ATOM   2817  N   ALA   177      -6.697  12.124   6.548  1.00 24.97      P1  
ATOM   2818  HN  ALA   177      -7.166  11.418   7.078  1.00  0.00      P1  
ATOM   2819  CA  ALA   177      -6.259  13.272   7.299  1.00 27.46      P1  
ATOM   2820  HA  ALA   177      -6.600  14.197   6.848  1.00  0.00      P1  
ATOM   2821  CB  ALA   177      -6.740  13.184   8.751  1.00 24.05      P1  
ATOM   2822  HB1 ALA   177      -7.851  13.197   8.777  1.00  0.00      P1  
ATOM   2823  HB2 ALA   177      -6.398  12.240   9.229  1.00  0.00      P1  
ATOM   2824  HB3 ALA   177      -6.372  14.040   9.357  1.00  0.00      P1  
ATOM   2825  C   ALA   177      -4.743  13.322   7.285  1.00 28.68      P1  
ATOM   2826  O   ALA   177      -4.145  14.403   7.155  1.00 27.39      P1  
ATOM   2827  N   GLN   178      -4.177  12.120   7.418  1.00 23.17      P1  
ATOM   2828  HN  GLN   178      -4.704  11.276   7.499  1.00  0.00      P1  
ATOM   2829  CA  GLN   178      -2.745  11.936   7.456  1.00 26.29      P1  
ATOM   2830  HA  GLN   178      -2.373  12.639   8.192  1.00  0.00      P1  
ATOM   2831  CB  GLN   178      -2.381  10.501   7.799  1.00 28.02      P1  
ATOM   2832  HB1 GLN   178      -3.041   9.846   7.184  1.00  0.00      P1  
ATOM   2833  HB2 GLN   178      -1.339  10.295   7.464  1.00  0.00      P1  
ATOM   2834  CG  GLN   178      -2.516  10.043   9.246  1.00 34.06      P1  
ATOM   2835  HG1 GLN   178      -1.587  10.269   9.812  1.00  0.00      P1  
ATOM   2836  HG2 GLN   178      -3.356  10.567   9.747  1.00  0.00      P1  
ATOM   2837  CD  GLN   178      -2.736   8.530   9.325  1.00 35.35      P1  
ATOM   2838  OE1 GLN   178      -2.677   7.752   8.352  1.00 34.52      P1  
ATOM   2839  NE2 GLN   178      -3.032   8.118  10.547  1.00 32.73      P1  
ATOM   2840 HE21 GLN   178      -3.183   7.141  10.668  1.00  0.00      P1  
ATOM   2841 HE22 GLN   178      -3.109   8.778  11.286  1.00  0.00      P1  
ATOM   2842  C   GLN   178      -2.063  12.250   6.140  1.00 18.77      P1  
ATOM   2843  O   GLN   178      -1.081  12.989   6.094  1.00 21.06      P1  
ATOM   2844  N   THR   179      -2.607  11.717   5.060  1.00 22.45      P1  
ATOM   2845  HN  THR   179      -3.492  11.258   4.990  1.00  0.00      P1  
ATOM   2846  CA  THR   179      -1.882  11.783   3.834  1.00 16.33      P1  
ATOM   2847  HA  THR   179      -0.850  11.933   4.120  1.00  0.00      P1  
ATOM   2848  CB  THR   179      -2.120  10.475   3.164  1.00 23.66      P1  
ATOM   2849  HB  THR   179      -1.559  10.515   2.198  1.00  0.00      P1  
ATOM   2850  OG1 THR   179      -3.506  10.410   2.898  1.00 20.18      P1  
ATOM   2851  HG1 THR   179      -3.647   9.556   2.476  1.00  0.00      P1  
ATOM   2852  CG2 THR   179      -1.626   9.322   4.034  1.00 24.14      P1  
ATOM   2853 HG21 THR   179      -1.698   8.357   3.489  1.00  0.00      P1  
ATOM   2854 HG22 THR   179      -0.562   9.477   4.315  1.00  0.00      P1  
ATOM   2855 HG23 THR   179      -2.224   9.240   4.967  1.00  0.00      P1  
ATOM   2856  C   THR   179      -2.271  12.972   2.997  1.00 20.17      P1  
ATOM   2857  O   THR   179      -1.495  13.385   2.137  1.00 17.32      P1  
ATOM   2858  N   GLU   180      -3.414  13.608   3.213  1.00 20.78      P1  
ATOM   2859  HN  GLU   180      -4.106  13.336   3.876  1.00  0.00      P1  
ATOM   2860  CA  GLU   180      -3.754  14.802   2.462  1.00 29.29      P1  
ATOM   2861  HA  GLU   180      -3.899  14.489   1.436  1.00  0.00      P1  
ATOM   2862  CB  GLU   180      -5.038  15.388   2.999  1.00 41.63      P1  
ATOM   2863  HB1 GLU   180      -5.480  14.658   3.716  1.00  0.00      P1  
ATOM   2864  HB2 GLU   180      -4.816  16.303   3.593  1.00  0.00      P1  
ATOM   2865  CG  GLU   180      -5.995  15.672   1.864  1.00 62.40      P1  
ATOM   2866  HG1 GLU   180      -7.002  15.875   2.272  1.00  0.00      P1  
ATOM   2867  HG2 GLU   180      -5.659  16.545   1.270  1.00  0.00      P1  
ATOM   2868  CD  GLU   180      -6.240  14.539   0.852  1.00 71.62      P1  
ATOM   2869  OE1 GLU   180      -6.532  13.392   1.234  1.00 69.26      P1  
ATOM   2870  OE2 GLU   180      -6.137  14.841  -0.342  1.00 80.07      P1  
ATOM   2871  C   GLU   180      -2.675  15.882   2.458  1.00 20.66      P1  
ATOM   2872  O   GLU   180      -2.364  16.387   1.367  1.00 18.31      P1  
ATOM   2873  N   PRO   181      -2.003  16.216   3.563  1.00 19.09      P1  
ATOM   2874  CD  PRO   181      -2.333  15.822   4.936  1.00 21.96      P1  
ATOM   2875  HD1 PRO   181      -3.000  16.184   4.120  1.00  0.00      P1  
ATOM   2876  HD2 PRO   181      -2.873  15.097   5.588  1.00  0.00      P1  
ATOM   2877  CA  PRO   181      -0.857  17.126   3.572  1.00 21.93      P1  
ATOM   2878  HA  PRO   181      -1.169  18.099   3.210  1.00  0.00      P1  
ATOM   2879  CB  PRO   181      -0.545  17.259   5.050  1.00 24.75      P1  
ATOM   2880  HB1 PRO   181      -1.192  18.053   5.487  1.00  0.00      P1  
ATOM   2881  HB2 PRO   181       0.517  17.513   5.243  1.00  0.00      P1  
ATOM   2882  CG  PRO   181      -1.843  16.987   5.757  1.00 22.54      P1  
ATOM   2883  HG1 PRO   181      -1.885  17.433   6.770  1.00  0.00      P1  
ATOM   2884  HG2 PRO   181      -1.997  15.886   5.830  1.00  0.00      P1  
ATOM   2885  C   PRO   181       0.320  16.640   2.742  1.00 17.80      P1  
ATOM   2886  O   PRO   181       1.028  17.463   2.164  1.00 18.89      P1  
ATOM   2887  N   VAL   182       0.548  15.318   2.703  1.00 16.49      P1  
ATOM   2888  HN  VAL   182      -0.017  14.684   3.225  1.00  0.00      P1  
ATOM   2889  CA  VAL   182       1.605  14.683   1.925  1.00 16.63      P1  
ATOM   2890  HA  VAL   182       2.533  15.195   2.147  1.00  0.00      P1  
ATOM   2891  CB  VAL   182       1.716  13.181   2.256  1.00 17.06      P1  
ATOM   2892  HB  VAL   182       0.747  12.701   1.975  1.00  0.00      P1  
ATOM   2893  CG1 VAL   182       2.849  12.550   1.450  1.00 12.82      P1  
ATOM   2894 HG11 VAL   182       2.958  11.476   1.714  1.00  0.00      P1  
ATOM   2895 HG12 VAL   182       2.655  12.604   0.359  1.00  0.00      P1  
ATOM   2896 HG13 VAL   182       3.814  13.057   1.666  1.00  0.00      P1  
ATOM   2897  CG2 VAL   182       2.037  12.987   3.722  1.00 15.57      P1  
ATOM   2898 HG21 VAL   182       2.158  11.908   3.958  1.00  0.00      P1  
ATOM   2899 HG22 VAL   182       2.981  13.511   3.988  1.00  0.00      P1  
ATOM   2900 HG23 VAL   182       1.225  13.383   4.367  1.00  0.00      P1  
ATOM   2901  C   VAL   182       1.339  14.848   0.452  1.00 16.69      P1  
ATOM   2902  O   VAL   182       2.236  15.279  -0.282  1.00 13.62      P1  
ATOM   2903  N   LEU   183       0.131  14.557  -0.018  1.00 14.70      P1  
ATOM   2904  HN  LEU   183      -0.628  14.192   0.517  1.00  0.00      P1  
ATOM   2905  CA  LEU   183      -0.174  14.765  -1.420  1.00 17.76      P1  
ATOM   2906  HA  LEU   183       0.540  14.155  -1.958  1.00  0.00      P1  
ATOM   2907  CB  LEU   183      -1.609  14.295  -1.689  1.00 16.13      P1  
ATOM   2908  HB1 LEU   183      -2.267  14.810  -0.952  1.00  0.00      P1  
ATOM   2909  HB2 LEU   183      -1.927  14.658  -2.691  1.00  0.00      P1  
ATOM   2910  CG  LEU   183      -1.839  12.803  -1.577  1.00 18.06      P1  
ATOM   2911  HG  LEU   183      -1.538  12.451  -0.561  1.00  0.00      P1  
ATOM   2912  CD1 LEU   183      -3.316  12.571  -1.790  1.00 18.36      P1  
ATOM   2913 HD11 LEU   183      -3.547  11.484  -1.768  1.00  0.00      P1  
ATOM   2914 HD12 LEU   183      -3.909  13.070  -0.994  1.00  0.00      P1  
ATOM   2915 HD13 LEU   183      -3.639  12.974  -2.773  1.00  0.00      P1  
ATOM   2916  CD2 LEU   183      -1.044  12.013  -2.603  1.00 14.83      P1  
ATOM   2917 HD21 LEU   183      -1.225  10.924  -2.476  1.00  0.00      P1  
ATOM   2918 HD22 LEU   183      -1.330  12.283  -3.639  1.00  0.00      P1  
ATOM   2919 HD23 LEU   183       0.045  12.201  -2.480  1.00  0.00      P1  
ATOM   2920  C   LEU   183      -0.006  16.203  -1.901  1.00 13.75      P1  
ATOM   2921  O   LEU   183       0.497  16.446  -2.992  1.00 15.76      P1  
ATOM   2922  N   GLU   184      -0.416  17.161  -1.091  1.00 14.75      P1  
ATOM   2923  HN  GLU   184      -0.816  16.930  -0.209  1.00  0.00      P1  
ATOM   2924  CA  GLU   184      -0.347  18.592  -1.353  1.00 21.24      P1  
ATOM   2925  HA  GLU   184      -0.823  18.789  -2.305  1.00  0.00      P1  
ATOM   2926  CB  GLU   184      -1.033  19.248  -0.212  1.00 20.66      P1  
ATOM   2927  HB1 GLU   184      -1.909  18.621   0.073  1.00  0.00      P1  
ATOM   2928  HB2 GLU   184      -0.363  19.257   0.677  1.00  0.00      P1  
ATOM   2929  CG  GLU   184      -1.517  20.626  -0.461  1.00 52.71      P1  
ATOM   2930  HG1 GLU   184      -0.736  21.201  -0.992  1.00  0.00      P1  
ATOM   2931  HG2 GLU   184      -2.442  20.618  -1.071  1.00  0.00      P1  
ATOM   2932  CD  GLU   184      -1.777  21.348   0.866  1.00 70.41      P1  
ATOM   2933  OE1 GLU   184      -2.745  20.989   1.557  1.00 77.13      P1  
ATOM   2934  OE2 GLU   184      -1.007  22.263   1.206  1.00 76.10      P1  
ATOM   2935  C   GLU   184       1.110  19.047  -1.470  1.00 18.91      P1  
ATOM   2936  O   GLU   184       1.480  19.818  -2.369  1.00 17.86      P1  
ATOM   2937  N   TYR   185       1.937  18.485  -0.579  1.00 15.68      P1  
ATOM   2938  HN  TYR   185       1.585  17.895   0.146  1.00  0.00      P1  
ATOM   2939  CA  TYR   185       3.399  18.664  -0.566  1.00 16.94      P1  
ATOM   2940  HA  TYR   185       3.592  19.729  -0.535  1.00  0.00      P1  
ATOM   2941  CB  TYR   185       4.031  17.879   0.564  1.00 14.93      P1  
ATOM   2942  HB1 TYR   185       3.670  18.283   1.535  1.00  0.00      P1  
ATOM   2943  HB2 TYR   185       3.726  16.811   0.519  1.00  0.00      P1  
ATOM   2944  CG  TYR   185       5.547  17.932   0.639  1.00 13.22      P1  
ATOM   2945  CD1 TYR   185       6.115  19.023   1.246  1.00 15.53      P1  
ATOM   2946  HD1 TYR   185       5.488  19.834   1.589  1.00  0.00      P1  
ATOM   2947  CE1 TYR   185       7.486  19.069   1.386  1.00 20.82      P1  
ATOM   2948  HE1 TYR   185       7.961  19.912   1.865  1.00  0.00      P1  
ATOM   2949  CZ  TYR   185       8.269  18.030   0.903  1.00 23.91      P1  
ATOM   2950  OH  TYR   185       9.630  18.102   1.051  1.00 28.53      P1  
ATOM   2951  HH  TYR   185       9.999  17.277   0.729  1.00  0.00      P1  
ATOM   2952  CD2 TYR   185       6.333  16.897   0.154  1.00 13.21      P1  
ATOM   2953  HD2 TYR   185       5.873  16.066  -0.363  1.00  0.00      P1  
ATOM   2954  CE2 TYR   185       7.716  16.936   0.280  1.00 16.26      P1  
ATOM   2955  HE2 TYR   185       8.314  16.133  -0.125  1.00  0.00      P1  
ATOM   2956  C   TYR   185       3.987  18.139  -1.869  1.00 16.91      P1  
ATOM   2957  O   TYR   185       4.784  18.846  -2.494  1.00 18.10      P1  
ATOM   2958  N   TYR   186       3.692  16.948  -2.354  1.00 15.08      P1  
ATOM   2959  HN  TYR   186       3.094  16.286  -1.905  1.00  0.00      P1  
ATOM   2960  CA  TYR   186       4.237  16.505  -3.619  1.00 12.07      P1  
ATOM   2961  HA  TYR   186       5.287  16.767  -3.580  1.00  0.00      P1  
ATOM   2962  CB  TYR   186       4.076  14.991  -3.719  1.00 10.55      P1  
ATOM   2963  HB1 TYR   186       3.042  14.714  -3.417  1.00  0.00      P1  
ATOM   2964  HB2 TYR   186       4.215  14.649  -4.768  1.00  0.00      P1  
ATOM   2965  CG  TYR   186       5.077  14.337  -2.759  1.00 13.82      P1  
ATOM   2966  CD1 TYR   186       6.422  14.664  -2.845  1.00 16.35      P1  
ATOM   2967  HD1 TYR   186       6.754  15.386  -3.579  1.00  0.00      P1  
ATOM   2968  CE1 TYR   186       7.316  14.051  -2.012  1.00 17.94      P1  
ATOM   2969  HE1 TYR   186       8.369  14.286  -2.067  1.00  0.00      P1  
ATOM   2970  CZ  TYR   186       6.812  13.119  -1.109  1.00 17.48      P1  
ATOM   2971  OH  TYR   186       7.670  12.456  -0.293  1.00 16.62      P1  
ATOM   2972  HH  TYR   186       7.144  11.917   0.301  1.00  0.00      P1  
ATOM   2973  CD2 TYR   186       4.608  13.403  -1.833  1.00 11.88      P1  
ATOM   2974  HD2 TYR   186       3.558  13.145  -1.810  1.00  0.00      P1  
ATOM   2975  CE2 TYR   186       5.485  12.777  -0.988  1.00 11.49      P1  
ATOM   2976  HE2 TYR   186       5.121  12.040  -0.288  1.00  0.00      P1  
ATOM   2977  C   TYR   186       3.647  17.199  -4.838  1.00 16.88      P1  
ATOM   2978  O   TYR   186       4.309  17.415  -5.883  1.00 16.38      P1  
ATOM   2979  N   ARG   187       2.395  17.622  -4.676  1.00 21.18      P1  
ATOM   2980  HN  ARG   187       1.884  17.430  -3.842  1.00  0.00      P1  
ATOM   2981  CA  ARG   187       1.708  18.382  -5.698  1.00 23.93      P1  
ATOM   2982  HA  ARG   187       1.801  17.885  -6.656  1.00  0.00      P1  
ATOM   2983  CB  ARG   187       0.269  18.558  -5.279  1.00 22.19      P1  
ATOM   2984  HB1 ARG   187       0.056  17.751  -4.538  1.00  0.00      P1  
ATOM   2985  HB2 ARG   187       0.157  19.518  -4.728  1.00  0.00      P1  
ATOM   2986  CG  ARG   187      -0.594  18.433  -6.476  1.00 26.86      P1  
ATOM   2987  HG1 ARG   187      -0.201  19.109  -7.267  1.00  0.00      P1  
ATOM   2988  HG2 ARG   187      -0.496  17.402  -6.887  1.00  0.00      P1  
ATOM   2989  CD  ARG   187      -1.989  18.717  -5.982  1.00 32.25      P1  
ATOM   2990  HD1 ARG   187      -1.935  19.320  -5.047  1.00  0.00      P1  
ATOM   2991  HD2 ARG   187      -2.583  19.282  -6.738  1.00  0.00      P1  
ATOM   2992  NE  ARG   187      -2.696  17.479  -5.721  1.00 30.53      P1  
ATOM   2993  HE  ARG   187      -2.723  16.864  -6.517  1.00  0.00      P1  
ATOM   2994  CZ  ARG   187      -3.259  17.173  -4.549  1.00 30.06      P1  
ATOM   2995  NH1 ARG   187      -3.176  17.929  -3.449  1.00 27.01      P1  
ATOM   2996 HH11 ARG   187      -3.595  17.634  -2.602  1.00  0.00      P1  
ATOM   2997 HH12 ARG   187      -2.562  18.720  -3.499  1.00  0.00      P1  
ATOM   2998  NH2 ARG   187      -3.907  16.025  -4.509  1.00 30.22      P1  
ATOM   2999 HH21 ARG   187      -4.421  15.776  -3.700  1.00  0.00      P1  
ATOM   3000 HH22 ARG   187      -4.028  15.548  -5.370  1.00  0.00      P1  
ATOM   3001  C   ARG   187       2.430  19.728  -5.831  1.00 21.31      P1  
ATOM   3002  O   ARG   187       2.750  20.055  -6.957  1.00 20.42      P1  
ATOM   3003  N   LYS   188       2.810  20.494  -4.785  1.00 24.80      P1  
ATOM   3004  HN  LYS   188       2.594  20.254  -3.840  1.00  0.00      P1  
ATOM   3005  CA  LYS   188       3.567  21.736  -4.953  1.00 29.77      P1  
ATOM   3006  HA  LYS   188       3.003  22.373  -5.624  1.00  0.00      P1  
ATOM   3007  CB  LYS   188       3.873  22.446  -3.636  1.00 32.38      P1  
ATOM   3008  HB1 LYS   188       4.560  21.785  -3.059  1.00  0.00      P1  
ATOM   3009  HB2 LYS   188       4.443  23.378  -3.851  1.00  0.00      P1  
ATOM   3010  CG  LYS   188       2.679  22.747  -2.798  1.00 48.51      P1  
ATOM   3011  HG1 LYS   188       1.985  23.400  -3.374  1.00  0.00      P1  
ATOM   3012  HG2 LYS   188       2.139  21.797  -2.582  1.00  0.00      P1  
ATOM   3013  CD  LYS   188       3.097  23.452  -1.500  1.00 61.59      P1  
ATOM   3014  HD1 LYS   188       3.974  22.913  -1.073  1.00  0.00      P1  
ATOM   3015  HD2 LYS   188       3.433  24.483  -1.758  1.00  0.00      P1  
ATOM   3016  CE  LYS   188       1.903  23.470  -0.531  1.00 67.62      P1  
ATOM   3017  HE1 LYS   188       0.987  23.835  -1.047  1.00  0.00      P1  
ATOM   3018  HE2 LYS   188       1.702  22.449  -0.139  1.00  0.00      P1  
ATOM   3019  NZ  LYS   188       2.077  24.322   0.632  1.00 65.77      P1  
ATOM   3020  HZ1 LYS   188       1.230  24.280   1.234  1.00  0.00      P1  
ATOM   3021  HZ2 LYS   188       2.904  24.002   1.176  1.00  0.00      P1  
ATOM   3022  HZ3 LYS   188       2.231  25.303   0.322  1.00  0.00      P1  
ATOM   3023  C   LYS   188       4.913  21.453  -5.616  1.00 29.99      P1  
ATOM   3024  O   LYS   188       5.354  22.269  -6.434  1.00 30.32      P1  
ATOM   3025  N   LYS   189       5.572  20.310  -5.297  1.00 24.98      P1  
ATOM   3026  HN  LYS   189       5.213  19.697  -4.595  1.00  0.00      P1  
ATOM   3027  CA  LYS   189       6.818  19.876  -5.918  1.00 21.55      P1  
ATOM   3028  HA  LYS   189       7.476  20.736  -5.896  1.00  0.00      P1  
ATOM   3029  CB  LYS   189       7.430  18.707  -5.161  1.00 23.20      P1  
ATOM   3030  HB1 LYS   189       6.609  17.981  -4.959  1.00  0.00      P1  
ATOM   3031  HB2 LYS   189       8.153  18.184  -5.826  1.00  0.00      P1  
ATOM   3032  CG  LYS   189       8.044  19.205  -3.890  1.00 22.96      P1  
ATOM   3033  HG1 LYS   189       8.502  20.204  -4.073  1.00  0.00      P1  
ATOM   3034  HG2 LYS   189       7.242  19.342  -3.129  1.00  0.00      P1  
ATOM   3035  CD  LYS   189       9.103  18.245  -3.392  1.00 38.85      P1  
ATOM   3036  HD1 LYS   189       8.599  17.311  -3.052  1.00  0.00      P1  
ATOM   3037  HD2 LYS   189       9.759  17.976  -4.252  1.00  0.00      P1  
ATOM   3038  CE  LYS   189       9.924  18.883  -2.254  1.00 47.97      P1  
ATOM   3039  HE1 LYS   189       9.266  19.138  -1.394  1.00  0.00      P1  
ATOM   3040  HE2 LYS   189      10.711  18.182  -1.899  1.00  0.00      P1  
ATOM   3041  NZ  LYS   189      10.621  20.121  -2.601  1.00 53.54      P1  
ATOM   3042  HZ1 LYS   189      11.145  20.478  -1.776  1.00  0.00      P1  
ATOM   3043  HZ2 LYS   189      11.286  19.939  -3.380  1.00  0.00      P1  
ATOM   3044  HZ3 LYS   189       9.928  20.835  -2.904  1.00  0.00      P1  
ATOM   3045  C   LYS   189       6.667  19.459  -7.366  1.00 20.86      P1  
ATOM   3046  O   LYS   189       7.675  19.305  -8.045  1.00 27.08      P1  
ATOM   3047  N   GLY   190       5.458  19.228  -7.861  1.00 17.88      P1  
ATOM   3048  HN  GLY   190       4.649  19.268  -7.276  1.00  0.00      P1  
ATOM   3049  CA  GLY   190       5.211  18.908  -9.244  1.00 13.06      P1  
ATOM   3050  HA1 GLY   190       5.807  19.567  -9.860  1.00  0.00      P1  
ATOM   3051  HA2 GLY   190       4.147  18.968  -9.429  1.00  0.00      P1  
ATOM   3052  C   GLY   190       5.644  17.512  -9.512  1.00 18.85      P1  
ATOM   3053  O   GLY   190       5.972  17.221 -10.644  1.00 21.54      P1  
ATOM   3054  N   VAL   191       5.704  16.641  -8.500  1.00 18.56      P1  
ATOM   3055  HN  VAL   191       5.479  16.838  -7.549  1.00  0.00      P1  
ATOM   3056  CA  VAL   191       6.127  15.275  -8.745  1.00 16.96      P1  
ATOM   3057  HA  VAL   191       6.453  15.218  -9.776  1.00  0.00      P1  
ATOM   3058  CB  VAL   191       7.306  14.794  -7.799  1.00 17.17      P1  
ATOM   3059  HB  VAL   191       7.537  13.732  -8.061  1.00  0.00      P1  
ATOM   3060  CG1 VAL   191       8.511  15.666  -8.053  1.00 19.65      P1  
ATOM   3061 HG11 VAL   191       9.344  15.379  -7.376  1.00  0.00      P1  
ATOM   3062 HG12 VAL   191       8.880  15.562  -9.094  1.00  0.00      P1  
ATOM   3063 HG13 VAL   191       8.269  16.734  -7.866  1.00  0.00      P1  
ATOM   3064  CG2 VAL   191       6.954  14.821  -6.362  1.00 12.30      P1  
ATOM   3065 HG21 VAL   191       7.821  14.515  -5.739  1.00  0.00      P1  
ATOM   3066 HG22 VAL   191       6.646  15.844  -6.055  1.00  0.00      P1  
ATOM   3067 HG23 VAL   191       6.119  14.124  -6.140  1.00  0.00      P1  
ATOM   3068  C   VAL   191       4.958  14.289  -8.576  1.00 21.01      P1  
ATOM   3069  O   VAL   191       5.139  13.073  -8.775  1.00 17.94      P1  
ATOM   3070  N   LEU   192       3.757  14.754  -8.205  1.00 13.37      P1  
ATOM   3071  HN  LEU   192       3.556  15.722  -8.066  1.00  0.00      P1  
ATOM   3072  CA  LEU   192       2.622  13.866  -7.970  1.00 13.50      P1  
ATOM   3073  HA  LEU   192       3.031  12.952  -7.560  1.00  0.00      P1  
ATOM   3074  CB  LEU   192       1.590  14.503  -7.006  1.00 11.33      P1  
ATOM   3075  HB1 LEU   192       2.141  14.800  -6.084  1.00  0.00      P1  
ATOM   3076  HB2 LEU   192       1.210  15.447  -7.455  1.00  0.00      P1  
ATOM   3077  CG  LEU   192       0.415  13.631  -6.586  1.00 10.80      P1  
ATOM   3078  HG  LEU   192      -0.105  13.203  -7.477  1.00  0.00      P1  
ATOM   3079  CD1 LEU   192       0.948  12.567  -5.663  1.00 15.75      P1  
ATOM   3080 HD11 LEU   192       0.121  11.928  -5.286  1.00  0.00      P1  
ATOM   3081 HD12 LEU   192       1.677  11.918  -6.194  1.00  0.00      P1  
ATOM   3082 HD13 LEU   192       1.458  13.025  -4.789  1.00  0.00      P1  
ATOM   3083  CD2 LEU   192      -0.592  14.358  -5.771  1.00 13.58      P1  
ATOM   3084 HD21 LEU   192      -1.435  13.683  -5.507  1.00  0.00      P1  
ATOM   3085 HD22 LEU   192      -0.157  14.738  -4.825  1.00  0.00      P1  
ATOM   3086 HD23 LEU   192      -1.002  15.221  -6.339  1.00  0.00      P1  
ATOM   3087  C   LEU   192       1.901  13.509  -9.256  1.00 16.81      P1  
ATOM   3088  O   LEU   192       1.413  14.410  -9.959  1.00 19.10      P1  
ATOM   3089  N   GLU   193       1.734  12.208  -9.479  1.00 14.33      P1  
ATOM   3090  HN  GLU   193       2.119  11.547  -8.841  1.00  0.00      P1  
ATOM   3091  CA  GLU   193       1.018  11.602 -10.603  1.00 15.81      P1  
ATOM   3092  HA  GLU   193       0.656  12.395 -11.245  1.00  0.00      P1  
ATOM   3093  CB  GLU   193       1.997  10.685 -11.339  1.00 21.93      P1  
ATOM   3094  HB1 GLU   193       3.020  11.115 -11.237  1.00  0.00      P1  
ATOM   3095  HB2 GLU   193       2.032   9.692 -10.838  1.00  0.00      P1  
ATOM   3096  CG  GLU   193       1.610  10.570 -12.782  1.00 37.25      P1  
ATOM   3097  HG1 GLU   193       2.283   9.855 -13.289  1.00  0.00      P1  
ATOM   3098  HG2 GLU   193       0.563  10.222 -12.886  1.00  0.00      P1  
ATOM   3099  CD  GLU   193       1.770  11.910 -13.523  1.00 49.14      P1  
ATOM   3100  OE1 GLU   193       2.842  12.552 -13.409  1.00 44.04      P1  
ATOM   3101  OE2 GLU   193       0.801  12.287 -14.204  1.00 44.65      P1  
ATOM   3102  C   GLU   193      -0.215  10.817 -10.105  1.00 13.53      P1  
ATOM   3103  O   GLU   193      -0.101   9.765  -9.522  1.00 12.73      P1  
ATOM   3104  N   THR   194      -1.428  11.261 -10.317  1.00 16.11      P1  
ATOM   3105  HN  THR   194      -1.614  12.056 -10.894  1.00  0.00      P1  
ATOM   3106  CA  THR   194      -2.610  10.653  -9.744  1.00 19.73      P1  
ATOM   3107  HA  THR   194      -2.265   9.971  -8.979  1.00  0.00      P1  
ATOM   3108  CB  THR   194      -3.541  11.763  -9.249  1.00 18.54      P1  
ATOM   3109  HB  THR   194      -3.669  12.466 -10.108  1.00  0.00      P1  
ATOM   3110  OG1 THR   194      -2.865  12.451  -8.180  1.00 22.56      P1  
ATOM   3111  HG1 THR   194      -3.479  13.132  -7.885  1.00  0.00      P1  
ATOM   3112  CG2 THR   194      -4.864  11.205  -8.742  1.00 19.17      P1  
ATOM   3113 HG21 THR   194      -5.570  12.025  -8.494  1.00  0.00      P1  
ATOM   3114 HG22 THR   194      -5.339  10.569  -9.519  1.00  0.00      P1  
ATOM   3115 HG23 THR   194      -4.715  10.587  -7.830  1.00  0.00      P1  
ATOM   3116  C   THR   194      -3.299   9.819 -10.780  1.00 14.32      P1  
ATOM   3117  O   THR   194      -3.482  10.318 -11.889  1.00 19.41      P1  
ATOM   3118  N   PHE   195      -3.663   8.585 -10.428  1.00 13.75      P1  
ATOM   3119  HN  PHE   195      -3.481   8.206  -9.522  1.00  0.00      P1  
ATOM   3120  CA  PHE   195      -4.356   7.683 -11.329  1.00 17.48      P1  
ATOM   3121  HA  PHE   195      -4.569   8.203 -12.255  1.00  0.00      P1  
ATOM   3122  CB  PHE   195      -3.554   6.423 -11.489  1.00 16.57      P1  
ATOM   3123  HB1 PHE   195      -3.305   6.020 -10.483  1.00  0.00      P1  
ATOM   3124  HB2 PHE   195      -4.139   5.641 -12.019  1.00  0.00      P1  
ATOM   3125  CG  PHE   195      -2.255   6.708 -12.204  1.00 15.05      P1  
ATOM   3126  CD1 PHE   195      -2.233   6.690 -13.586  1.00 20.75      P1  
ATOM   3127  HD1 PHE   195      -3.143   6.484 -14.133  1.00  0.00      P1  
ATOM   3128  CE1 PHE   195      -1.015   6.936 -14.230  1.00 19.46      P1  
ATOM   3129  HE1 PHE   195      -0.964   6.934 -15.310  1.00  0.00      P1  
ATOM   3130  CZ  PHE   195       0.124   7.188 -13.510  1.00 17.23      P1  
ATOM   3131  HZ  PHE   195       1.054   7.378 -14.026  1.00  0.00      P1  
ATOM   3132  CD2 PHE   195      -1.111   6.966 -11.474  1.00 16.28      P1  
ATOM   3133  HD2 PHE   195      -1.146   6.957 -10.394  1.00  0.00      P1  
ATOM   3134  CE2 PHE   195       0.084   7.209 -12.133  1.00 12.85      P1  
ATOM   3135  HE2 PHE   195       0.981   7.413 -11.564  1.00  0.00      P1  
ATOM   3136  C   PHE   195      -5.689   7.415 -10.652  1.00 23.63      P1  
ATOM   3137  O   PHE   195      -5.705   6.987  -9.505  1.00 17.68      P1  
ATOM   3138  N   SER   196      -6.809   7.701 -11.300  1.00 17.24      P1  
ATOM   3139  HN  SER   196      -6.802   8.021 -12.247  1.00  0.00      P1  
ATOM   3140  CA  SER   196      -8.143   7.583 -10.718  1.00 21.47      P1  
ATOM   3141  HA  SER   196      -8.009   7.298  -9.683  1.00  0.00      P1  
ATOM   3142  CB  SER   196      -8.915   8.875 -10.897  1.00 18.87      P1  
ATOM   3143  HB1 SER   196      -8.988   9.086 -11.988  1.00  0.00      P1  
ATOM   3144  HB2 SER   196      -9.955   8.761 -10.515  1.00  0.00      P1  
ATOM   3145  OG  SER   196      -8.196   9.916 -10.241  1.00 26.87      P1  
ATOM   3146  HG1 SER   196      -8.568  10.753 -10.546  1.00  0.00      P1  
ATOM   3147  C   SER   196      -8.887   6.467 -11.396  1.00 22.57      P1  
ATOM   3148  O   SER   196      -8.737   6.255 -12.613  1.00 29.14      P1  
ATOM   3149  N   GLY   197      -9.663   5.712 -10.621  1.00 23.51      P1  
ATOM   3150  HN  GLY   197      -9.802   5.873  -9.645  1.00  0.00      P1  
ATOM   3151  CA  GLY   197     -10.374   4.573 -11.177  1.00 22.91      P1  
ATOM   3152  HA1 GLY   197      -9.631   3.884 -11.554  1.00  0.00      P1  
ATOM   3153  HA2 GLY   197     -11.053   4.950 -11.930  1.00  0.00      P1  
ATOM   3154  C   GLY   197     -11.192   3.852 -10.131  1.00 21.37      P1  
ATOM   3155  O   GLY   197     -11.091   4.153  -8.946  1.00 19.02      P1  
ATOM   3156  N   THR   198     -12.049   2.945 -10.590  1.00 23.93      P1  
ATOM   3157  HN  THR   198     -12.191   2.725 -11.555  1.00  0.00      P1  
ATOM   3158  CA  THR   198     -12.870   2.182  -9.681  1.00 25.18      P1  
ATOM   3159  HA  THR   198     -12.639   2.518  -8.679  1.00  0.00      P1  
ATOM   3160  CB  THR   198     -14.376   2.340 -10.053  1.00 18.50      P1  
ATOM   3161  HB  THR   198     -14.932   1.616  -9.409  1.00  0.00      P1  
ATOM   3162  OG1 THR   198     -14.528   1.957 -11.404  1.00 23.96      P1  
ATOM   3163  HG1 THR   198     -15.463   2.078 -11.601  1.00  0.00      P1  
ATOM   3164  CG2 THR   198     -14.871   3.775  -9.952  1.00 27.77      P1  
ATOM   3165 HG21 THR   198     -15.968   3.827 -10.113  1.00  0.00      P1  
ATOM   3166 HG22 THR   198     -14.654   4.190  -8.945  1.00  0.00      P1  
ATOM   3167 HG23 THR   198     -14.378   4.423 -10.708  1.00  0.00      P1  
ATOM   3168  C   THR   198     -12.435   0.748  -9.761  1.00 22.66      P1  
ATOM   3169  O   THR   198     -12.791  -0.030  -8.888  1.00 26.57      P1  
ATOM   3170  N   GLU   199     -11.713   0.329 -10.780  1.00 18.78      P1  
ATOM   3171  HN  GLU   199     -11.427   0.861 -11.572  1.00  0.00      P1  
ATOM   3172  CA  GLU   199     -11.264  -1.033 -10.799  1.00 27.19      P1  
ATOM   3173  HA  GLU   199     -11.447  -1.497  -9.838  1.00  0.00      P1  
ATOM   3174  CB  GLU   199     -11.788  -1.786 -11.933  1.00 31.43      P1  
ATOM   3175  HB1 GLU   199     -11.454  -1.282 -12.869  1.00  0.00      P1  
ATOM   3176  HB2 GLU   199     -11.333  -2.801 -11.954  1.00  0.00      P1  
ATOM   3177  CG  GLU   199     -13.273  -1.935 -12.008  1.00 51.27      P1  
ATOM   3178  HG1 GLU   199     -13.589  -2.794 -11.388  1.00  0.00      P1  
ATOM   3179  HG2 GLU   199     -13.783  -1.019 -11.649  1.00  0.00      P1  
ATOM   3180  CD  GLU   199     -13.657  -2.237 -13.453  1.00 62.19      P1  
ATOM   3181  OE1 GLU   199     -13.077  -3.164 -14.055  1.00 67.97      P1  
ATOM   3182  OE2 GLU   199     -14.517  -1.508 -13.967  1.00 57.88      P1  
ATOM   3183  C   GLU   199      -9.778  -1.004 -11.003  1.00 24.35      P1  
ATOM   3184  O   GLU   199      -9.311  -0.279 -11.872  1.00 20.88      P1  
ATOM   3185  N   THR   200      -9.045  -1.851 -10.326  1.00 17.67      P1  
ATOM   3186  HN  THR   200      -9.428  -2.502  -9.671  1.00  0.00      P1  
ATOM   3187  CA  THR   200      -7.617  -1.923 -10.464  1.00 17.74      P1  
ATOM   3188  HA  THR   200      -7.268  -0.920 -10.257  1.00  0.00      P1  
ATOM   3189  CB  THR   200      -7.141  -2.958  -9.476  1.00 19.81      P1  
ATOM   3190  HB  THR   200      -7.719  -3.888  -9.699  1.00  0.00      P1  
ATOM   3191  OG1 THR   200      -7.519  -2.440  -8.205  1.00 23.33      P1  
ATOM   3192  HG1 THR   200      -7.210  -3.087  -7.562  1.00  0.00      P1  
ATOM   3193  CG2 THR   200      -5.670  -3.254  -9.569  1.00 20.78      P1  
ATOM   3194 HG21 THR   200      -5.394  -4.099  -8.903  1.00  0.00      P1  
ATOM   3195 HG22 THR   200      -5.396  -3.535 -10.608  1.00  0.00      P1  
ATOM   3196 HG23 THR   200      -5.064  -2.369  -9.277  1.00  0.00      P1  
ATOM   3197  C   THR   200      -7.158  -2.258 -11.870  1.00 24.79      P1  
ATOM   3198  O   THR   200      -6.092  -1.764 -12.276  1.00 24.90      P1  
ATOM   3199  N   ASN   201      -7.918  -3.068 -12.634  1.00 21.85      P1  
ATOM   3200  HN  ASN   201      -8.800  -3.450 -12.362  1.00  0.00      P1  
ATOM   3201  CA  ASN   201      -7.475  -3.458 -13.977  1.00 24.69      P1  
ATOM   3202  HA  ASN   201      -6.406  -3.615 -13.875  1.00  0.00      P1  
ATOM   3203  CB  ASN   201      -8.159  -4.693 -14.515  1.00 25.17      P1  
ATOM   3204  HB1 ASN   201      -9.241  -4.617 -14.270  1.00  0.00      P1  
ATOM   3205  HB2 ASN   201      -8.070  -4.733 -15.620  1.00  0.00      P1  
ATOM   3206  CG  ASN   201      -7.591  -5.925 -13.869  1.00 29.08      P1  
ATOM   3207  OD1 ASN   201      -6.629  -5.882 -13.096  1.00 32.89      P1  
ATOM   3208  ND2 ASN   201      -8.179  -7.074 -14.137  1.00 34.34      P1  
ATOM   3209 HD21 ASN   201      -7.810  -7.890 -13.700  1.00  0.00      P1  
ATOM   3210 HD22 ASN   201      -8.977  -7.099 -14.731  1.00  0.00      P1  
ATOM   3211  C   ASN   201      -7.680  -2.414 -15.016  1.00 17.79      P1  
ATOM   3212  O   ASN   201      -7.054  -2.473 -16.059  1.00 20.17      P1  
ATOM   3213  N   LYS   202      -8.531  -1.442 -14.749  1.00 19.44      P1  
ATOM   3214  HN  LYS   202      -9.146  -1.439 -13.962  1.00  0.00      P1  
ATOM   3215  CA  LYS   202      -8.629  -0.274 -15.614  1.00 22.22      P1  
ATOM   3216  HA  LYS   202      -8.438  -0.608 -16.627  1.00  0.00      P1  
ATOM   3217  CB  LYS   202      -9.972   0.425 -15.462  1.00 23.73      P1  
ATOM   3218  HB1 LYS   202      -9.958   0.952 -14.480  1.00  0.00      P1  
ATOM   3219  HB2 LYS   202     -10.058   1.217 -16.240  1.00  0.00      P1  
ATOM   3220  CG  LYS   202     -11.235  -0.399 -15.492  1.00 37.63      P1  
ATOM   3221  HG1 LYS   202     -11.138  -1.240 -14.769  1.00  0.00      P1  
ATOM   3222  HG2 LYS   202     -12.088   0.233 -15.154  1.00  0.00      P1  
ATOM   3223  CD  LYS   202     -11.462  -0.931 -16.869  1.00 44.31      P1  
ATOM   3224  HD1 LYS   202     -10.789  -0.388 -17.571  1.00  0.00      P1  
ATOM   3225  HD2 LYS   202     -11.160  -2.004 -16.881  1.00  0.00      P1  
ATOM   3226  CE  LYS   202     -12.936  -0.721 -17.152  1.00 54.93      P1  
ATOM   3227  HE1 LYS   202     -13.557  -1.244 -16.391  1.00  0.00      P1  
ATOM   3228  HE2 LYS   202     -13.188   0.362 -17.128  1.00  0.00      P1  
ATOM   3229  NZ  LYS   202     -13.280  -1.244 -18.462  1.00 62.03      P1  
ATOM   3230  HZ1 LYS   202     -14.293  -1.098 -18.649  1.00  0.00      P1  
ATOM   3231  HZ2 LYS   202     -12.720  -0.754 -19.189  1.00  0.00      P1  
ATOM   3232  HZ3 LYS   202     -13.067  -2.262 -18.495  1.00  0.00      P1  
ATOM   3233  C   LYS   202      -7.541   0.772 -15.259  1.00 20.19      P1  
ATOM   3234  O   LYS   202      -7.199   1.603 -16.083  1.00 21.20      P1  
ATOM   3235  N   ILE   203      -6.957   0.814 -14.062  1.00 17.21      P1  
ATOM   3236  HN  ILE   203      -7.184   0.131 -13.371  1.00  0.00      P1  
ATOM   3237  CA  ILE   203      -5.967   1.803 -13.626  1.00 17.20      P1  
ATOM   3238  HA  ILE   203      -6.145   2.721 -14.171  1.00  0.00      P1  
ATOM   3239  CB  ILE   203      -5.981   1.970 -12.038  1.00 19.32      P1  
ATOM   3240  HB  ILE   203      -6.059   0.924 -11.647  1.00  0.00      P1  
ATOM   3241  CG2 ILE   203      -4.766   2.770 -11.538  1.00 19.78      P1  
ATOM   3242 HG21 ILE   203      -4.709   2.742 -10.430  1.00  0.00      P1  
ATOM   3243 HG22 ILE   203      -3.821   2.343 -11.934  1.00  0.00      P1  
ATOM   3244 HG23 ILE   203      -4.832   3.832 -11.855  1.00  0.00      P1  
ATOM   3245  CG1 ILE   203      -7.224   2.694 -11.596  1.00 17.89      P1  
ATOM   3246 HG11 ILE   203      -7.191   3.749 -11.948  1.00  0.00      P1  
ATOM   3247 HG12 ILE   203      -8.109   2.215 -12.074  1.00  0.00      P1  
ATOM   3248  CD  ILE   203      -7.379   2.642 -10.037  1.00 17.09      P1  
ATOM   3249  HD1 ILE   203      -8.329   3.129  -9.727  1.00  0.00      P1  
ATOM   3250  HD2 ILE   203      -7.395   1.590  -9.680  1.00  0.00      P1  
ATOM   3251  HD3 ILE   203      -6.542   3.172  -9.536  1.00  0.00      P1  
ATOM   3252  C   ILE   203      -4.613   1.292 -14.060  1.00 15.17      P1  
ATOM   3253  O   ILE   203      -3.827   2.061 -14.585  1.00 15.60      P1  
ATOM   3254  N   TRP   204      -4.322   0.002 -13.823  1.00 17.00      P1  
ATOM   3255  HN  TRP   204      -4.986  -0.626 -13.424  1.00  0.00      P1  
ATOM   3256  CA  TRP   204      -3.040  -0.578 -14.121  1.00 13.72      P1  
ATOM   3257  HA  TRP   204      -2.343  -0.149 -13.411  1.00  0.00      P1  
ATOM   3258  CB  TRP   204      -3.075  -2.146 -13.947  1.00 13.97      P1  
ATOM   3259  HB1 TRP   204      -3.186  -2.366 -12.862  1.00  0.00      P1  
ATOM   3260  HB2 TRP   204      -3.973  -2.563 -14.454  1.00  0.00      P1  
ATOM   3261  CG  TRP   204      -1.767  -2.816 -14.452  1.00 15.36      P1  
ATOM   3262  CD1 TRP   204      -1.806  -3.768 -15.445  1.00 14.18      P1  
ATOM   3263  HD1 TRP   204      -2.659  -4.185 -15.964  1.00  0.00      P1  
ATOM   3264  NE1 TRP   204      -0.549  -4.061 -15.688  1.00 15.83      P1  
ATOM   3265  HE1 TRP   204      -0.262  -4.686 -16.382  1.00  0.00      P1  
ATOM   3266  CE2 TRP   204       0.280  -3.363 -14.902  1.00 17.36      P1  
ATOM   3267  CD2 TRP   204      -0.457  -2.522 -14.064  1.00 17.66      P1  
ATOM   3268  CE3 TRP   204       0.189  -1.691 -13.147  1.00 11.74      P1  
ATOM   3269  HE3 TRP   204      -0.361  -1.042 -12.479  1.00  0.00      P1  
ATOM   3270  CZ3 TRP   204       1.561  -1.724 -13.107  1.00 17.85      P1  
ATOM   3271  HZ3 TRP   204       2.088  -1.094 -12.403  1.00  0.00      P1  
ATOM   3272  CZ2 TRP   204       1.662  -3.392 -14.856  1.00 19.72      P1  
ATOM   3273  HZ2 TRP   204       2.244  -4.036 -15.496  1.00  0.00      P1  
ATOM   3274  CH2 TRP   204       2.298  -2.552 -13.948  1.00 21.07      P1  
ATOM   3275  HH2 TRP   204       3.378  -2.543 -13.894  1.00  0.00      P1  
ATOM   3276  C   TRP   204      -2.514  -0.245 -15.520  1.00 14.86      P1  
ATOM   3277  O   TRP   204      -1.349   0.138 -15.548  1.00 15.36      P1  
ATOM   3278  N   PRO   205      -3.198  -0.338 -16.679  1.00 17.74      P1  
ATOM   3279  CD  PRO   205      -4.604  -0.755 -16.805  1.00 17.87      P1  
ATOM   3280  HD1 PRO   205      -3.913  -1.540 -16.422  1.00  0.00      P1  
ATOM   3281  HD2 PRO   205      -5.572  -0.785 -16.253  1.00  0.00      P1  
ATOM   3282  CA  PRO   205      -2.645  -0.020 -17.982  1.00 15.88      P1  
ATOM   3283  HA  PRO   205      -1.902  -0.748 -18.287  1.00  0.00      P1  
ATOM   3284  CB  PRO   205      -3.816  -0.072 -18.938  1.00 19.07      P1  
ATOM   3285  HB1 PRO   205      -3.969  -1.124 -19.267  1.00  0.00      P1  
ATOM   3286  HB2 PRO   205      -3.668   0.567 -19.832  1.00  0.00      P1  
ATOM   3287  CG  PRO   205      -4.842  -0.952 -18.260  1.00 19.41      P1  
ATOM   3288  HG1 PRO   205      -5.554  -1.413 -18.972  1.00  0.00      P1  
ATOM   3289  HG2 PRO   205      -5.405  -0.349 -17.511  1.00  0.00      P1  
ATOM   3290  C   PRO   205      -2.002   1.363 -17.942  1.00 18.93      P1  
ATOM   3291  O   PRO   205      -0.879   1.531 -18.388  1.00 16.74      P1  
ATOM   3292  N   HSD   206      -2.646   2.356 -17.331  1.00 14.08      P1  
ATOM   3293  HN  HSD   206      -3.530   2.216 -16.888  1.00  0.00      P1  
ATOM   3294  CA  HSD   206      -2.125   3.709 -17.258  1.00 15.52      P1  
ATOM   3295  HA  HSD   206      -1.866   3.991 -18.271  1.00  0.00      P1  
ATOM   3296  CB  HSD   206      -3.197   4.640 -16.695  1.00 16.65      P1  
ATOM   3297  HB1 HSD   206      -3.485   4.289 -15.680  1.00  0.00      P1  
ATOM   3298  HB2 HSD   206      -2.775   5.662 -16.573  1.00  0.00      P1  
ATOM   3299  ND1 HSD   206      -4.508   5.124 -18.831  1.00 22.72      P1  
ATOM   3300  HD1 HSD   206      -3.749   5.415 -19.415  1.00  0.00      P1  
ATOM   3301  CG  HSD   206      -4.413   4.674 -17.588  1.00 18.31      P1  
ATOM   3302  CE1 HSD   206      -5.753   5.020 -19.217  1.00 23.98      P1  
ATOM   3303  HE1 HSD   206      -6.113   5.323 -20.204  1.00  0.00      P1  
ATOM   3304  NE2 HSD   206      -6.424   4.499 -18.225  1.00 22.32      P1  
ATOM   3305  CD2 HSD   206      -5.653   4.265 -17.208  1.00 17.79      P1  
ATOM   3306  HD2 HSD   206      -5.987   3.860 -16.260  1.00  0.00      P1  
ATOM   3307  C   HSD   206      -0.870   3.842 -16.416  1.00 18.06      P1  
ATOM   3308  O   HSD   206       0.034   4.577 -16.797  1.00 15.71      P1  
ATOM   3309  N   VAL   207      -0.798   3.181 -15.275  1.00 14.05      P1  
ATOM   3310  HN  VAL   207      -1.533   2.621 -14.903  1.00  0.00      P1  
ATOM   3311  CA  VAL   207       0.384   3.224 -14.462  1.00 12.53      P1  
ATOM   3312  HA  VAL   207       0.662   4.261 -14.318  1.00  0.00      P1  
ATOM   3313  CB  VAL   207       0.065   2.514 -13.183  1.00 12.92      P1  
ATOM   3314  HB  VAL   207      -0.250   1.474 -13.444  1.00  0.00      P1  
ATOM   3315  CG1 VAL   207       1.322   2.495 -12.347  1.00 14.63      P1  
ATOM   3316 HG11 VAL   207       1.126   2.011 -11.366  1.00  0.00      P1  
ATOM   3317 HG12 VAL   207       2.134   1.923 -12.841  1.00  0.00      P1  
ATOM   3318 HG13 VAL   207       1.681   3.529 -12.154  1.00  0.00      P1  
ATOM   3319  CG2 VAL   207      -1.043   3.241 -12.397  1.00  8.18      P1  
ATOM   3320 HG21 VAL   207      -1.242   2.727 -11.433  1.00  0.00      P1  
ATOM   3321 HG22 VAL   207      -0.744   4.289 -12.180  1.00  0.00      P1  
ATOM   3322 HG23 VAL   207      -1.994   3.261 -12.969  1.00  0.00      P1  
ATOM   3323  C   VAL   207       1.528   2.543 -15.211  1.00 13.34      P1  
ATOM   3324  O   VAL   207       2.667   3.027 -15.224  1.00 16.40      P1  
ATOM   3325  N   TYR   208       1.251   1.424 -15.871  1.00 15.85      P1  
ATOM   3326  HN  TYR   208       0.331   1.037 -15.848  1.00  0.00      P1  
ATOM   3327  CA  TYR   208       2.212   0.661 -16.671  1.00 13.10      P1  
ATOM   3328  HA  TYR   208       3.045   0.428 -16.019  1.00  0.00      P1  
ATOM   3329  CB  TYR   208       1.524  -0.562 -17.245  1.00 15.71      P1  
ATOM   3330  HB1 TYR   208       1.022  -1.117 -16.423  1.00  0.00      P1  
ATOM   3331  HB2 TYR   208       0.736  -0.265 -17.970  1.00  0.00      P1  
ATOM   3332  CG  TYR   208       2.361  -1.621 -17.941  1.00 20.36      P1  
ATOM   3333  CD1 TYR   208       3.730  -1.609 -17.910  1.00 29.08      P1  
ATOM   3334  HD1 TYR   208       4.249  -0.823 -17.378  1.00  0.00      P1  
ATOM   3335  CE1 TYR   208       4.446  -2.585 -18.575  1.00 30.29      P1  
ATOM   3336  HE1 TYR   208       5.526  -2.578 -18.563  1.00  0.00      P1  
ATOM   3337  CZ  TYR   208       3.798  -3.579 -19.270  1.00 31.32      P1  
ATOM   3338  OH  TYR   208       4.544  -4.538 -19.922  1.00 34.15      P1  
ATOM   3339  HH  TYR   208       3.932  -5.181 -20.286  1.00  0.00      P1  
ATOM   3340  CD2 TYR   208       1.713  -2.634 -18.641  1.00 29.61      P1  
ATOM   3341  HD2 TYR   208       0.633  -2.644 -18.701  1.00  0.00      P1  
ATOM   3342  CE2 TYR   208       2.418  -3.620 -19.317  1.00 30.66      P1  
ATOM   3343  HE2 TYR   208       1.883  -4.374 -19.875  1.00  0.00      P1  
ATOM   3344  C   TYR   208       2.756   1.508 -17.807  1.00 12.63      P1  
ATOM   3345  O   TYR   208       3.976   1.551 -17.978  1.00 15.30      P1  
ATOM   3346  N   ALA   209       1.894   2.186 -18.578  1.00 15.82      P1  
ATOM   3347  HN  ALA   209       0.908   2.123 -18.426  1.00  0.00      P1  
ATOM   3348  CA  ALA   209       2.302   3.050 -19.674  1.00 14.12      P1  
ATOM   3349  HA  ALA   209       2.930   2.523 -20.383  1.00  0.00      P1  
ATOM   3350  CB  ALA   209       1.081   3.608 -20.380  1.00 11.80      P1  
ATOM   3351  HB1 ALA   209       0.495   2.776 -20.824  1.00  0.00      P1  
ATOM   3352  HB2 ALA   209       0.421   4.149 -19.668  1.00  0.00      P1  
ATOM   3353  HB3 ALA   209       1.364   4.304 -21.199  1.00  0.00      P1  
ATOM   3354  C   ALA   209       3.144   4.197 -19.122  1.00 19.78      P1  
ATOM   3355  O   ALA   209       4.197   4.497 -19.699  1.00 16.12      P1  
ATOM   3356  N   PHE   210       2.781   4.766 -17.954  1.00 16.44      P1  
ATOM   3357  HN  PHE   210       1.979   4.462 -17.443  1.00  0.00      P1  
ATOM   3358  CA  PHE   210       3.509   5.859 -17.335  1.00 11.55      P1  
ATOM   3359  HA  PHE   210       3.673   6.600 -18.108  1.00  0.00      P1  
ATOM   3360  CB  PHE   210       2.699   6.426 -16.156  1.00 17.29      P1  
ATOM   3361  HB1 PHE   210       1.813   6.969 -16.551  1.00  0.00      P1  
ATOM   3362  HB2 PHE   210       2.320   5.611 -15.502  1.00  0.00      P1  
ATOM   3363  CG  PHE   210       3.458   7.429 -15.308  1.00 22.89      P1  
ATOM   3364  CD1 PHE   210       3.631   8.723 -15.760  1.00 27.94      P1  
ATOM   3365  HD1 PHE   210       3.201   9.021 -16.706  1.00  0.00      P1  
ATOM   3366  CE1 PHE   210       4.368   9.623 -14.982  1.00 27.49      P1  
ATOM   3367  HE1 PHE   210       4.512  10.639 -15.321  1.00  0.00      P1  
ATOM   3368  CZ  PHE   210       4.913   9.232 -13.776  1.00 20.70      P1  
ATOM   3369  HZ  PHE   210       5.463   9.947 -13.180  1.00  0.00      P1  
ATOM   3370  CD2 PHE   210       4.022   7.037 -14.090  1.00 21.88      P1  
ATOM   3371  HD2 PHE   210       3.911   6.018 -13.746  1.00  0.00      P1  
ATOM   3372  CE2 PHE   210       4.750   7.937 -13.324  1.00 20.00      P1  
ATOM   3373  HE2 PHE   210       5.182   7.619 -12.386  1.00  0.00      P1  
ATOM   3374  C   PHE   210       4.884   5.383 -16.873  1.00 14.62      P1  
ATOM   3375  O   PHE   210       5.857   6.084 -17.155  1.00 20.27      P1  
ATOM   3376  N   LEU   211       5.100   4.257 -16.200  1.00 19.35      P1  
ATOM   3377  HN  LEU   211       4.391   3.604 -15.943  1.00  0.00      P1  
ATOM   3378  CA  LEU   211       6.437   3.884 -15.774  1.00 21.34      P1  
ATOM   3379  HA  LEU   211       6.886   4.786 -15.378  1.00  0.00      P1  
ATOM   3380  CB  LEU   211       6.355   2.788 -14.767  1.00 17.66      P1  
ATOM   3381  HB1 LEU   211       5.727   1.981 -15.210  1.00  0.00      P1  
ATOM   3382  HB2 LEU   211       7.368   2.349 -14.627  1.00  0.00      P1  
ATOM   3383  CG  LEU   211       5.776   3.226 -13.498  1.00 17.02      P1  
ATOM   3384  HG  LEU   211       4.760   3.658 -13.665  1.00  0.00      P1  
ATOM   3385  CD1 LEU   211       5.630   1.979 -12.726  1.00 14.77      P1  
ATOM   3386 HD11 LEU   211       5.237   2.194 -11.709  1.00  0.00      P1  
ATOM   3387 HD12 LEU   211       4.925   1.285 -13.233  1.00  0.00      P1  
ATOM   3388 HD13 LEU   211       6.610   1.467 -12.618  1.00  0.00      P1  
ATOM   3389  CD2 LEU   211       6.624   4.276 -12.787  1.00 19.67      P1  
ATOM   3390 HD21 LEU   211       6.135   4.590 -11.839  1.00  0.00      P1  
ATOM   3391 HD22 LEU   211       7.630   3.887 -12.533  1.00  0.00      P1  
ATOM   3392 HD23 LEU   211       6.748   5.175 -13.428  1.00  0.00      P1  
ATOM   3393  C   LEU   211       7.316   3.400 -16.932  1.00 26.68      P1  
ATOM   3394  O   LEU   211       8.543   3.450 -16.884  1.00 22.05      P1  
ATOM   3395  N   GLN   212       6.738   2.877 -18.007  1.00 25.83      P1  
ATOM   3396  HN  GLN   212       5.749   2.765 -18.085  1.00  0.00      P1  
ATOM   3397  CA  GLN   212       7.484   2.424 -19.158  1.00 31.69      P1  
ATOM   3398  HA  GLN   212       8.228   1.718 -18.810  1.00  0.00      P1  
ATOM   3399  CB  GLN   212       6.483   1.840 -20.068  1.00 34.81      P1  
ATOM   3400  HB1 GLN   212       5.565   1.657 -19.462  1.00  0.00      P1  
ATOM   3401  HB2 GLN   212       6.201   2.593 -20.839  1.00  0.00      P1  
ATOM   3402  CG  GLN   212       6.992   0.582 -20.658  1.00 47.79      P1  
ATOM   3403  HG1 GLN   212       8.103   0.588 -20.685  1.00  0.00      P1  
ATOM   3404  HG2 GLN   212       6.671  -0.293 -20.056  1.00  0.00      P1  
ATOM   3405  CD  GLN   212       6.501   0.436 -22.085  1.00 57.19      P1  
ATOM   3406  OE1 GLN   212       6.342  -0.696 -22.547  1.00 60.38      P1  
ATOM   3407  NE2 GLN   212       6.231   1.504 -22.856  1.00 55.87      P1  
ATOM   3408 HE21 GLN   212       5.909   1.322 -23.780  1.00  0.00      P1  
ATOM   3409 HE22 GLN   212       6.372   2.421 -22.498  1.00  0.00      P1  
ATOM   3410  C   GLN   212       8.230   3.608 -19.793  1.00 30.03      P1  
ATOM   3411  O   GLN   212       9.288   3.420 -20.372  1.00 33.95      P1  
ATOM   3412  N   THR   213       7.715   4.845 -19.701  1.00 40.86      P1  
ATOM   3413  HN  THR   213       6.806   5.033 -19.330  1.00  0.00      P1  
ATOM   3414  CA  THR   213       8.446   6.041 -20.141  1.00 46.61      P1  
ATOM   3415  HA  THR   213       8.833   5.815 -21.125  1.00  0.00      P1  
ATOM   3416  CB  THR   213       7.550   7.424 -20.153  1.00 43.48      P1  
ATOM   3417  HB  THR   213       8.213   8.219 -20.573  1.00  0.00      P1  
ATOM   3418  OG1 THR   213       7.186   7.838 -18.840  1.00 42.32      P1  
ATOM   3419  HG1 THR   213       6.662   8.638 -18.959  1.00  0.00      P1  
ATOM   3420  CG2 THR   213       6.250   7.271 -20.920  1.00 39.47      P1  
ATOM   3421 HG21 THR   213       5.725   8.246 -21.007  1.00  0.00      P1  
ATOM   3422 HG22 THR   213       6.448   6.897 -21.947  1.00  0.00      P1  
ATOM   3423 HG23 THR   213       5.569   6.553 -20.414  1.00  0.00      P1  
ATOM   3424  C   THR   213       9.677   6.285 -19.227  1.00 56.04      P1  
ATOM   3425  O   THR   213      10.660   6.913 -19.625  1.00 62.05      P1  
ATOM   3426  N   LYS   214       9.676   5.751 -17.998  1.00 56.22      P1  
ATOM   3427  HN  LYS   214       8.955   5.121 -17.715  1.00  0.00      P1  
ATOM   3428  CA  LYS   214      10.680   6.023 -16.996  1.00 44.07      P1  
ATOM   3429  HA  LYS   214      11.222   6.889 -17.356  1.00  0.00      P1  
ATOM   3430  CB  LYS   214      10.072   6.242 -15.626  1.00 41.26      P1  
ATOM   3431  HB1 LYS   214       9.795   5.239 -15.226  1.00  0.00      P1  
ATOM   3432  HB2 LYS   214      10.853   6.646 -14.944  1.00  0.00      P1  
ATOM   3433  CG  LYS   214       8.865   7.094 -15.484  1.00 36.69      P1  
ATOM   3434  HG1 LYS   214       8.113   6.791 -16.248  1.00  0.00      P1  
ATOM   3435  HG2 LYS   214       8.411   6.915 -14.482  1.00  0.00      P1  
ATOM   3436  CD  LYS   214       9.282   8.487 -15.673  1.00 41.44      P1  
ATOM   3437  HD1 LYS   214      10.247   8.641 -15.138  1.00  0.00      P1  
ATOM   3438  HD2 LYS   214       9.473   8.647 -16.759  1.00  0.00      P1  
ATOM   3439  CE  LYS   214       8.125   9.258 -15.125  1.00 50.55      P1  
ATOM   3440  HE1 LYS   214       7.265   9.223 -15.830  1.00  0.00      P1  
ATOM   3441  HE2 LYS   214       7.799   8.833 -14.150  1.00  0.00      P1  
ATOM   3442  NZ  LYS   214       8.492  10.645 -14.920  1.00 61.96      P1  
ATOM   3443  HZ1 LYS   214       7.682  11.175 -14.540  1.00  0.00      P1  
ATOM   3444  HZ2 LYS   214       9.285  10.699 -14.249  1.00  0.00      P1  
ATOM   3445  HZ3 LYS   214       8.783  11.063 -15.827  1.00  0.00      P1  
ATOM   3446  C   LYS   214      11.681   4.918 -16.795  1.00 41.55      P1  
ATOM   3447  O   LYS   214      12.767   5.241 -16.323  1.00 49.48      P1  
ATOM   3448  N   LEU   215      11.405   3.626 -16.999  1.00 48.23      P1  
ATOM   3449  HN  LEU   215      10.587   3.233 -17.414  1.00  0.00      P1  
ATOM   3450  CA  LEU   215      12.398   2.639 -16.576  1.00 54.81      P1  
ATOM   3451  HA  LEU   215      13.332   3.138 -16.797  1.00  0.00      P1  
ATOM   3452  CB  LEU   215      12.285   2.517 -15.007  1.00 43.01      P1  
ATOM   3453  HB1 LEU   215      13.311   2.326 -14.617  1.00  0.00      P1  
ATOM   3454  HB2 LEU   215      11.975   3.500 -14.589  1.00  0.00      P1  
ATOM   3455  CG  LEU   215      11.439   1.508 -14.282  1.00 40.07      P1  
ATOM   3456  HG  LEU   215      11.431   0.551 -14.858  1.00  0.00      P1  
ATOM   3457  CD1 LEU   215      12.057   1.261 -12.931  1.00 38.23      P1  
ATOM   3458 HD11 LEU   215      11.435   0.555 -12.341  1.00  0.00      P1  
ATOM   3459 HD12 LEU   215      13.073   0.824 -13.039  1.00  0.00      P1  
ATOM   3460 HD13 LEU   215      12.142   2.209 -12.359  1.00  0.00      P1  
ATOM   3461  CD2 LEU   215      10.004   2.002 -14.170  1.00 48.07      P1  
ATOM   3462 HD21 LEU   215       9.375   1.247 -13.650  1.00  0.00      P1  
ATOM   3463 HD22 LEU   215       9.940   2.947 -13.594  1.00  0.00      P1  
ATOM   3464 HD23 LEU   215       9.573   2.177 -15.179  1.00  0.00      P1  
ATOM   3465  C   LEU   215      12.444   1.243 -17.246  1.00 60.82      P1  
ATOM   3466  O   LEU   215      11.610   0.932 -18.125  1.00 57.95      P1  
ATOM   3467  N   PRO   216      13.495   0.417 -16.929  1.00 64.04      P1  
ATOM   3468  CD  PRO   216      14.720   0.746 -16.156  1.00 64.64      P1  
ATOM   3469  HD1 PRO   216      15.482   1.498 -16.463  1.00  0.00      P1  
ATOM   3470  HD2 PRO   216      14.176   1.091 -15.247  1.00  0.00      P1  
ATOM   3471  CA  PRO   216      13.743  -0.862 -17.566  1.00 62.39      P1  
ATOM   3472  HA  PRO   216      13.694  -0.725 -18.640  1.00  0.00      P1  
ATOM   3473  CB  PRO   216      15.200  -1.188 -17.248  1.00 59.04      P1  
ATOM   3474  HB1 PRO   216      15.855  -0.692 -17.999  1.00  0.00      P1  
ATOM   3475  HB2 PRO   216      15.406  -2.277 -17.253  1.00  0.00      P1  
ATOM   3476  CG  PRO   216      15.387  -0.591 -15.886  1.00 56.07      P1  
ATOM   3477  HG1 PRO   216      16.446  -0.362 -15.657  1.00  0.00      P1  
ATOM   3478  HG2 PRO   216      14.985  -1.293 -15.119  1.00  0.00      P1  
ATOM   3479  C   PRO   216      12.808  -1.980 -17.167  1.00 56.96      P1  
ATOM   3480  O   PRO   216      12.783  -2.430 -16.007  1.00 43.01      P1  
ATOM   3481  N   GLN   217      12.088  -2.399 -18.220  1.00 58.44      P1  
ATOM   3482  HN  GLN   217      12.100  -1.960 -19.117  1.00  0.00      P1  
ATOM   3483  CA  GLN   217      11.218  -3.550 -18.129  1.00 60.00      P1  
ATOM   3484  HA  GLN   217      10.546  -3.453 -17.285  1.00  0.00      P1  
ATOM   3485  CB  GLN   217      10.475  -3.792 -19.455  1.00 60.01      P1  
ATOM   3486  HB1 GLN   217      11.253  -3.898 -20.246  1.00  0.00      P1  
ATOM   3487  HB2 GLN   217       9.945  -4.771 -19.408  1.00  0.00      P1  
ATOM   3488  CG  GLN   217       9.487  -2.666 -19.869  1.00 57.98      P1  
ATOM   3489  HG1 GLN   217       9.202  -2.056 -18.985  1.00  0.00      P1  
ATOM   3490  HG2 GLN   217       9.953  -1.989 -20.614  1.00  0.00      P1  
ATOM   3491  CD  GLN   217       8.166  -3.180 -20.460  1.00 57.08      P1  
ATOM   3492  OE1 GLN   217       7.511  -4.077 -19.917  1.00 53.51      P1  
ATOM   3493  NE2 GLN   217       7.696  -2.675 -21.587  1.00 55.95      P1  
ATOM   3494 HE21 GLN   217       6.833  -3.044 -21.920  1.00  0.00      P1  
ATOM   3495 HE22 GLN   217       8.210  -1.972 -22.066  1.00  0.00      P1  
ATOM   3496  C   GLN   217      12.181  -4.683 -17.819  1.00 58.29      P1  
ATOM   3497  O   GLN   217      13.307  -4.765 -18.326  1.00 66.67      P1  
ATOM   3498  N   ARG   218      11.794  -5.477 -16.847  1.00 65.29      P1  
ATOM   3499  HN  ARG   218      10.914  -5.349 -16.395  1.00  0.00      P1  
ATOM   3500  CA  ARG   218      12.607  -6.568 -16.380  1.00 70.20      P1  
ATOM   3501  HA  ARG   218      13.613  -6.233 -16.157  1.00  0.00      P1  
ATOM   3502  CB  ARG   218      11.892  -7.166 -15.203  1.00 68.37      P1  
ATOM   3503  HB1 ARG   218      11.708  -6.329 -14.488  1.00  0.00      P1  
ATOM   3504  HB2 ARG   218      10.888  -7.524 -15.520  1.00  0.00      P1  
ATOM   3505  CG  ARG   218      12.675  -8.245 -14.507  1.00 71.19      P1  
ATOM   3506  HG1 ARG   218      12.784  -9.107 -15.201  1.00  0.00      P1  
ATOM   3507  HG2 ARG   218      13.710  -7.878 -14.320  1.00  0.00      P1  
ATOM   3508  CD  ARG   218      11.948  -8.527 -13.221  1.00 68.04      P1  
ATOM   3509  HD1 ARG   218      10.873  -8.722 -13.439  1.00  0.00      P1  
ATOM   3510  HD2 ARG   218      12.373  -9.414 -12.697  1.00  0.00      P1  
ATOM   3511  NE  ARG   218      12.082  -7.385 -12.341  1.00 75.39      P1  
ATOM   3512  HE  ARG   218      12.481  -6.580 -12.795  1.00  0.00      P1  
ATOM   3513  CZ  ARG   218      11.702  -7.444 -11.068  1.00 85.38      P1  
ATOM   3514  NH1 ARG   218      11.124  -8.544 -10.578  1.00 94.97      P1  
ATOM   3515 HH11 ARG   218      10.819  -8.577  -9.636  1.00  0.00      P1  
ATOM   3516 HH12 ARG   218      10.899  -9.261 -11.242  1.00  0.00      P1  
ATOM   3517  NH2 ARG   218      11.852  -6.381 -10.271  1.00 87.16      P1  
ATOM   3518 HH21 ARG   218      11.649  -6.456  -9.305  1.00  0.00      P1  
ATOM   3519 HH22 ARG   218      12.361  -5.614 -10.638  1.00  0.00      P1  
ATOM   3520  C   ARG   218      12.718  -7.521 -17.558  1.00 80.68      P1  
ATOM   3521  O   ARG   218      11.719  -7.862 -18.210  1.00 79.82      P1  
ATOM   3522  N   SER   219      13.958  -7.892 -17.883  1.00 94.31      P1  
ATOM   3523  HN  SER   219      14.783  -7.648 -17.374  1.00  0.00      P1  
ATOM   3524  CA  SER   219      14.202  -8.711 -19.050  1.00100.54      P1  
ATOM   3525  HA  SER   219      13.836  -8.100 -19.865  1.00  0.00      P1  
ATOM   3526  CB  SER   219      15.705  -8.941 -19.218  1.00 97.39      P1  
ATOM   3527  HB1 SER   219      16.167  -8.967 -18.204  1.00  0.00      P1  
ATOM   3528  HB2 SER   219      15.895  -9.932 -19.689  1.00  0.00      P1  
ATOM   3529  OG  SER   219      16.219  -7.845 -19.978  1.00 92.09      P1  
ATOM   3530  HG1 SER   219      17.181  -7.868 -19.895  1.00  0.00      P1  
ATOM   3531  C   SER   219      13.478 -10.043 -19.124  1.00106.76      P1  
ATOM   3532  O   SER   219      13.577 -10.982 -18.329  1.00108.03      P1  
ATOM   3533  N   GLN   220      12.515  -9.743 -19.997  1.00112.93      P1  
ATOM   3534  HN  GLN   220      12.360  -8.778 -20.199  1.00  0.00      P1  
ATOM   3535  CA  GLN   220      11.643 -10.650 -20.708  1.00120.56      P1  
ATOM   3536  HA  GLN   220      10.903  -9.948 -21.071  1.00  0.00      P1  
ATOM   3537  CB  GLN   220      12.491 -11.099 -21.937  1.00123.85      P1  
ATOM   3538  HB1 GLN   220      13.422 -11.561 -21.534  1.00  0.00      P1  
ATOM   3539  HB2 GLN   220      11.953 -11.909 -22.481  1.00  0.00      P1  
ATOM   3540  CG  GLN   220      12.887  -9.978 -22.926  1.00128.73      P1  
ATOM   3541  HG1 GLN   220      11.994  -9.616 -23.480  1.00  0.00      P1  
ATOM   3542  HG2 GLN   220      13.325  -9.114 -22.385  1.00  0.00      P1  
ATOM   3543  CD  GLN   220      13.888 -10.362 -24.025  1.00130.34      P1  
ATOM   3544  OE1 GLN   220      13.529 -10.761 -25.133  1.00132.22      P1  
ATOM   3545  NE2 GLN   220      15.193 -10.240 -23.799  1.00130.34      P1  
ATOM   3546 HE21 GLN   220      15.804 -10.497 -24.542  1.00  0.00      P1  
ATOM   3547 HE22 GLN   220      15.514  -9.921 -22.914  1.00  0.00      P1  
ATOM   3548  C   GLN   220      10.890 -11.844 -20.101  1.00122.78      P1  
ATOM   3549  O   GLN   220      10.583 -12.728 -20.914  1.00124.89      P1  
ATOM   3550  N   GLU   221      10.483 -12.034 -18.820  1.00122.70      P1  
ATOM   3551  HN  GLU   221      10.612 -11.446 -18.027  1.00  0.00      P1  
ATOM   3552  CA  GLU   221       9.747 -13.271 -18.532  1.00122.58      P1  
ATOM   3553  HA  GLU   221      10.195 -14.082 -19.092  1.00  0.00      P1  
ATOM   3554  CB  GLU   221       9.721 -13.665 -17.031  1.00120.51      P1  
ATOM   3555  HB1 GLU   221      10.632 -13.244 -16.546  1.00  0.00      P1  
ATOM   3556  HB2 GLU   221       8.855 -13.179 -16.528  1.00  0.00      P1  
ATOM   3557  CG  GLU   221       9.684 -15.221 -17.079  1.00125.23      P1  
ATOM   3558  HG1 GLU   221       8.931 -15.550 -17.818  1.00  0.00      P1  
ATOM   3559  HG2 GLU   221      10.674 -15.633 -17.359  1.00  0.00      P1  
ATOM   3560  CD  GLU   221       9.285 -16.075 -15.864  1.00129.19      P1  
ATOM   3561  OE1 GLU   221       8.786 -15.545 -14.868  1.00131.04      P1  
ATOM   3562  OE2 GLU   221       9.454 -17.301 -15.933  1.00128.72      P1  
ATOM   3563  C   GLU   221       8.295 -13.134 -19.011  1.00122.43      P1  
ATOM   3564  O   GLU   221       7.397 -12.647 -18.308  1.00119.82      P1  
ATOM   3565  N   THR   222       8.110 -13.542 -20.276  1.00122.56      P1  
ATOM   3566  HN  THR   222       8.885 -13.853 -20.825  1.00  0.00      P1  
ATOM   3567  CA  THR   222       6.831 -13.581 -20.971  1.00121.13      P1  
ATOM   3568  HA  THR   222       6.248 -12.736 -20.631  1.00  0.00      P1  
ATOM   3569  CB  THR   222       7.096 -13.597 -22.537  1.00122.24      P1  
ATOM   3570  HB  THR   222       6.157 -13.979 -23.007  1.00  0.00      P1  
ATOM   3571  OG1 THR   222       8.155 -14.535 -22.788  1.00119.55      P1  
ATOM   3572  HG1 THR   222       8.298 -14.512 -23.740  1.00  0.00      P1  
ATOM   3573  CG2 THR   222       7.440 -12.213 -23.093  1.00121.37      P1  
ATOM   3574 HG21 THR   222       7.507 -12.238 -24.201  1.00  0.00      P1  
ATOM   3575 HG22 THR   222       6.655 -11.478 -22.815  1.00  0.00      P1  
ATOM   3576 HG23 THR   222       8.412 -11.852 -22.694  1.00  0.00      P1  
ATOM   3577  C   THR   222       6.096 -14.840 -20.491  1.00119.28      P1  
ATOM   3578  O   THR   222       6.018 -15.852 -21.204  1.00120.62      P1  
ATOM   3579  N   SER   223       5.606 -14.884 -19.245  1.00118.94      P1  
ATOM   3580  HN  SER   223       5.668 -14.149 -18.570  1.00  0.00      P1  
ATOM   3581  CA  SER   223       4.913 -16.075 -18.769  1.00119.27      P1  
ATOM   3582  HA  SER   223       5.155 -16.833 -19.503  1.00  0.00      P1  
ATOM   3583  CB  SER   223       5.565 -16.460 -17.414  1.00118.82      P1  
ATOM   3584  HB1 SER   223       5.724 -15.526 -16.828  1.00  0.00      P1  
ATOM   3585  HB2 SER   223       4.877 -17.105 -16.822  1.00  0.00      P1  
ATOM   3586  OG  SER   223       6.835 -17.101 -17.646  1.00113.84      P1  
ATOM   3587  HG1 SER   223       7.302 -17.120 -16.801  1.00  0.00      P1  
ATOM   3588  C   SER   223       3.372 -15.968 -18.710  1.00118.34      P1  
ATOM   3589  O   SER   223       2.647 -15.714 -17.744  1.00119.78      P1  
ATOM   3590  N   VAL   224       3.032 -16.079 -19.989  1.00113.17      P1  
ATOM   3591  HN  VAL   224       3.820 -16.067 -20.599  1.00  0.00      P1  
ATOM   3592  CA  VAL   224       1.749 -16.213 -20.666  1.00106.90      P1  
ATOM   3593  HA  VAL   224       1.323 -17.208 -20.662  1.00  0.00      P1  
ATOM   3594  CB  VAL   224       0.656 -15.106 -20.321  1.00101.80      P1  
ATOM   3595  HB  VAL   224       0.614 -15.009 -19.208  1.00  0.00      P1  
ATOM   3596  CG1 VAL   224       0.890 -13.700 -20.852  1.00100.51      P1  
ATOM   3597 HG11 VAL   224       0.041 -13.038 -20.576  1.00  0.00      P1  
ATOM   3598 HG12 VAL   224       1.812 -13.250 -20.428  1.00  0.00      P1  
ATOM   3599 HG13 VAL   224       0.974 -13.708 -21.960  1.00  0.00      P1  
ATOM   3600  CG2 VAL   224      -0.628 -15.671 -20.911  1.00 94.95      P1  
ATOM   3601 HG21 VAL   224      -1.471 -14.962 -20.769  1.00  0.00      P1  
ATOM   3602 HG22 VAL   224      -0.508 -15.858 -22.000  1.00  0.00      P1  
ATOM   3603 HG23 VAL   224      -0.908 -16.627 -20.422  1.00  0.00      P1  
ATOM   3604  C   VAL   224       2.408 -16.001 -22.033  1.00109.36      P1  
ATOM   3605  O   VAL   224       3.095 -15.026 -22.368  1.00105.53      P1  
ATOM   3606  N   THR   225       2.627 -17.236 -22.461  1.00112.99      P1  
ATOM   3607  HN  THR   225       2.353 -18.056 -21.959  1.00  0.00      P1  
ATOM   3608  CA  THR   225       3.296 -17.504 -23.719  1.00115.58      P1  
ATOM   3609  HA  THR   225       3.846 -16.606 -23.965  1.00  0.00      P1  
ATOM   3610  CB  THR   225       4.212 -18.757 -23.483  1.00118.16      P1  
ATOM   3611  HB  THR   225       3.655 -19.631 -23.899  1.00  0.00      P1  
ATOM   3612  OG1 THR   225       4.378 -18.963 -22.067  1.00120.17      P1  
ATOM   3613  HG1 THR   225       4.953 -19.731 -21.985  1.00  0.00      P1  
ATOM   3614  CG2 THR   225       5.596 -18.557 -24.107  1.00115.70      P1  
ATOM   3615 HG21 THR   225       6.199 -19.487 -24.037  1.00  0.00      P1  
ATOM   3616 HG22 THR   225       5.502 -18.291 -25.182  1.00  0.00      P1  
ATOM   3617 HG23 THR   225       6.152 -17.742 -23.595  1.00  0.00      P1  
ATOM   3618  C   THR   225       2.268 -17.709 -24.842  1.00115.11      P1  
ATOM   3619  O   THR   225       2.590 -18.133 -25.961  1.00112.38      P1  
ATOM   3620  N   PRO     1       0.971 -17.555 -24.552  1.00118.24      P2  
ATOM   3621  CD  PRO     1       0.194 -18.521 -23.762  1.00117.56      P2  
ATOM   3622  HD1 PRO     1       0.743 -18.883 -24.661  1.00  0.00      P2  
ATOM   3623  HD2 PRO     1       0.225 -19.286 -22.952  1.00  0.00      P2  
ATOM   3624  CA  PRO     1       0.107 -16.601 -25.252  1.00123.53      P2  
ATOM   3625  HA  PRO     1      -0.123 -17.040 -26.215  1.00  0.00      P2  
ATOM   3626  CB  PRO     1      -1.182 -16.723 -24.439  1.00122.95      P2  
ATOM   3627  HB1 PRO     1      -1.776 -17.580 -24.828  1.00  0.00      P2  
ATOM   3628  HB2 PRO     1      -1.803 -15.806 -24.480  1.00  0.00      P2  
ATOM   3629  CG  PRO     1      -1.250 -18.205 -24.125  1.00120.39      P2  
ATOM   3630  HG1 PRO     1      -2.279 -18.554 -23.909  1.00  0.00      P2  
ATOM   3631  HG2 PRO     1      -0.593 -18.426 -23.253  1.00  0.00      P2  
ATOM   3632  C   PRO     1       0.613 -15.151 -25.464  1.00125.12      P2  
ATOM   3633  OT1 PRO     1       1.754 -14.852 -25.022  1.00  0.00      P2  
ATOM   3634  OT2 PRO     1      -0.142 -14.343 -26.068  1.00  0.00      P2  
TER    3635      PRO      1
END
