# Supplementary material for: Refining amino acid hydrophobicity for dynamics simulation of membrane proteins
Source: PeerJ. 2018 Jan 10;6:e4230. doi: 10.7717/peerj.4230 (PMC5767086; doi:10.7717/peerj.4230)
Supplement: Supplemental Information 1 — Version 2.4 of the CgProt force field is included as a tar.gz archive. The package includes parameter text files, Python scripts, and equilibrated bilayer coordinates needed for simulations with the free Gromacs software package. [file peerj-06-4230-s001.tgz › cgprot24/example/chseq.in]

#comment
ALA SER ALA ARG LEU LEU ARG ALA ALA ILE MET GLY ALA PRO GLY SER GLY LYS GLY
THR VAL SER SER ARG ILE THR LYS HSD PHE GLU LEU LYS HSD LEU SER SER GLY ASP LEU
LEU ARG ASP ASN MET LEU ARG GLY THR GLU ILE GLY VAL LEU ALA LYS THR PHE ILE ASP
GLN GLY LYS LEU ILE PRO ASP ASP VAL MET THR ARG LEU VAL LEU HSD GLU LEU LYS ASN
LEU THR GLN TYR ASN TRP LEU LEU ASP GLY PHE PRO ARG THR LEU PRO GLN ALA GLU ALA
LEU ASP ARG ALA TYR GLN ILE ASP THR VAL ILE ASN LEU ASN VAL PRO PHE GLU VAL ILE
LYS GLN ARG LEU THR ALA ARG TRP ILE HSD PRO GLY SER GLY ARG VAL TYR ASN ILE GLU
PHE ASN PRO PRO LYS THR MET GLY ILE ASP ASP LEU THR GLY GLU PRO LEU VAL GLN ARG
GLU ASP ASP ARG PRO GLU THR VAL VAL LYS ARG LEU LYS ALA TYR GLU ALA GLN THR GLU
PRO VAL LEU GLU TYR TYR ARG LYS LYS GLY VAL LEU GLU THR PHE SER GLY THR GLU THR
ASN LYS ILE TRP PRO HSD VAL TYR ALA PHE LEU GLN THR LYS LEU PRO GLN ARG SER GLN
GLU THR SER VAL THR PRO
