# Supplementary material for: Refining amino acid hydrophobicity for dynamics simulation of membrane proteins
Source: PeerJ. 2018 Jan 10;6:e4230. doi: 10.7717/peerj.4230 (PMC5767086; doi:10.7717/peerj.4230)
Supplement: Supplemental Information 1 — Version 2.4 of the CgProt force field is included as a tar.gz archive. The package includes parameter text files, Python scripts, and equilibrated bilayer coordinates needed for simulations with the free Gromacs software package. [file peerj-06-4230-s001.tgz › cgprot24/example/job.pbs]

#!/bin/csh -f
#PBS -S /bin/csh -f
#PBS -j oe
#PBS -l nodes=1:ppn=48,walltime=2000:00:00

#cd $PBS_O_WORKDIR

#../mktop #(run ./test)
#../mkcg # (enter number of atoms in cg.gro line 2)
##../mkenm cg.gro
cp -a ../nb/table_*.xvg .
cp -a ../.vmdrc .vmdrc
editconf -f cg.gro -o cgc.gro -c #center protein in box

# Energy minimization:
grompp -maxwarn 3 -f em.mdp -c cg.gro -p cg.top -n cg.ndx -o 1_em.tpr >&! grmp1.out
mdrun -nt 4 -dd 2 2 1 -s 1_em.tpr -o 1.em.trr -c 1.em.gro -e 1.em.edr -g 1.em.log >&! 1.em.out

# Molecular dynamics (190ns/day on 2.6 GHz i7)
grompp -maxwarn 3 -f md.mdp -c 1.em.gro -p cg.top -n cg.ndx -o 2_md.tpr >&! grmp2.out
mdrun -nt 4 -dd 2 2 1 -rdd 1.2 -gcom 10 -s 2_md.tpr -x 2.md.xtc -c 2.md.gro -e 2.md.edr -g 2.md.log -cpo 2.md.cpt >&! 2.md.out
                     #-rdd 1.4 needed for ENM Calpha restraints

# Remove protein jumping across box:
echo "2 0" | trjconv -f 2.md.xtc -o 2md.xtc -center -pbc mol -n cg.ndx -s 2_md.tpr

# View in VMD
#vmd -e md.tcl
