# Supplementary material for: Refining amino acid hydrophobicity for dynamics simulation of membrane proteins
Source: PeerJ. 2018 Jan 10;6:e4230. doi: 10.7717/peerj.4230 (PMC5767086; doi:10.7717/peerj.4230)
Supplement: Supplemental Information 1 — Version 2.4 of the CgProt force field is included as a tar.gz archive. The package includes parameter text files, Python scripts, and equilibrated bilayer coordinates needed for simulations with the free Gromacs software package. [file peerj-06-4230-s001.tgz › cgprot24/example/bkp/cg.gro]

CG Protein
616
     1PRO    CA    1   2.034   0.302  -1.617
     1PRO    CA    2   2.349   0.484  -1.484
     1PRO    CB    3   2.540   0.530  -1.541
     1PRO    CA    4   2.248   0.844  -1.365
     1PRO    CA    5   1.897   0.737  -1.448
     1PRO    CB    6   1.847   0.693  -1.710
     1PRO    CG    7   1.872   0.510  -1.958
     1PRO    CD    8   1.886   0.367  -1.948
     1PRO    CA    9   1.777   0.549  -1.139
     1PRO    CB   10   1.925   0.472  -1.042
     1PRO    CG   11   2.008   0.345  -1.038
     1PRO    CA   12   1.409   0.601  -1.045
     1PRO    CB   13   1.222   0.548  -1.106
     1PRO    CG   14   1.090   0.591  -1.176
     1PRO    CA   15   1.333   0.730  -0.694
     1PRO    CB   16   1.524   0.821  -0.627
     1PRO    CG   17   1.734   0.617  -0.647
     1PRO    CD   18   1.862   0.577  -0.598
     1PRO    CA   19   0.958   0.678  -0.672
     1PRO    CA   20   0.694   0.639  -0.410
     1PRO    CA   21   0.342   0.482  -0.441
     1PRO    CB   22   0.349   0.271  -0.449
     1PRO    CG   23   0.168   0.260  -0.596
     1PRO    CA   24   0.048   0.600  -0.228
     1PRO    CB   25   0.116   0.772  -0.171
     1PRO    CG   26   0.161   0.968  -0.061
     1PRO    CA   27  -0.308   0.490  -0.189
     1PRO    CA   28  -0.576   0.422   0.081
     1PRO    CA   29  -0.623   0.066   0.222
     1PRO    CB   30  -0.638   0.168   0.387
     1PRO    CA   31  -0.848  -0.121  -0.027
     1PRO    CA   32  -0.731   0.107  -0.318
     1PRO    CB   33  -0.576   0.226  -0.285
     1PRO    CA   34  -0.558  -0.175  -0.501
     1PRO    CA   35  -0.214  -0.032  -0.413
     1PRO    CB   36  -0.081   0.116  -0.249
     1PRO    CG   37  -0.005   0.113  -0.000
     1PRO    CA   38  -0.088  -0.381  -0.318
     1PRO    CA   39  -0.186  -0.527  -0.654
     1PRO    CB   40  -0.364  -0.583  -0.721
     1PRO    CA   41  -0.040  -0.235  -0.844
     1PRO    CB   42  -0.048  -0.034  -0.892
     1PRO    CG   43  -0.173  -0.083  -0.877
     1PRO    CA   44   0.287  -0.254  -0.649
     1PRO    CB   45   0.306  -0.164  -0.471
     1PRO    CA   46   0.306  -0.632  -0.730
     1PRO    CB   47   0.200  -0.755  -0.635
     1PRO    CA   48   0.256  -0.570  -1.102
     1PRO    CB   49   0.017  -0.568  -1.176
     1PRO    CG   50  -0.299  -0.606  -1.233
     1PRO    CD   51  -0.394  -0.698  -1.174
     1PRO    CA   52   0.524  -0.289  -1.105
     1PRO    CB   53   0.608  -0.122  -1.023
     1PRO    CG   54   0.404  -0.006  -1.002
     1PRO    CA   55   0.773  -0.522  -0.947
     1PRO    CB   56   0.806  -0.543  -0.748
     1PRO    CA   57   0.657  -0.798  -1.189
     1PRO    CB   58   0.458  -0.945  -1.158
     1PRO    CG   59   0.184  -0.955  -1.046
     1PRO    CA   60   0.730  -0.584  -1.493
     1PRO    CB   61   0.555  -0.545  -1.570
     1PRO    CG   62   0.403  -0.691  -1.694
     1PRO    CD   63   0.340  -0.659  -1.526
     1PRO    CA   64   1.018  -0.350  -1.403
     1PRO    CB   65   0.928  -0.178  -1.410
     1PRO    CG   66   0.886  -0.068  -1.641
     1PRO    CD   67   0.691  -0.107  -1.551
     1PRO    CA   68   1.360  -0.381  -1.262
     1PRO    CB   69   1.538  -0.409  -1.346
     1PRO    CG   70   1.581  -0.643  -1.345
     1PRO    CA   71   1.333  -0.216  -0.920
     1PRO    CB   72   1.160  -0.090  -0.917
     1PRO    CG   73   1.010  -0.102  -0.940
     1PRO    CA   74   1.350  -0.258  -0.540
     1PRO    CB   75   1.549  -0.312  -0.495
     1PRO    CG   76   1.726  -0.530  -0.474
     1PRO    CA   77   1.026  -0.228  -0.368
     1PRO    CB   78   0.860  -0.323  -0.384
     1PRO    CG   79   0.668  -0.361  -0.246
     1PRO    CD   80   0.657  -0.199  -0.332
     1PRO    CA   81   1.067  -0.104  -0.005
     1PRO    CB   82   1.191   0.014   0.098
     1PRO    CG   83   1.304   0.008   0.210
     1PRO    CA   84   0.752  -0.146   0.202
     1PRO    CB   85   0.608  -0.284   0.228
     1PRO    CA   86   0.754   0.013   0.546
     1PRO    CB   87   0.643   0.171   0.547
     1PRO    CA   88   0.481  -0.233   0.673
     1PRO    CA   89   0.718  -0.516   0.564
     1PRO    CB   90   0.735  -0.584   0.375
     1PRO    CG   91   0.641  -0.632   0.275
     1PRO    CA   92   1.016  -0.362   0.753
     1PRO    CB   93   1.108  -0.205   0.688
     1PRO    CG   94   1.236  -0.162   0.620
     1PRO    CA   95   0.803  -0.340   1.062
     1PRO    CB   96   0.688  -0.181   1.060
     1PRO    CG   97   0.685  -0.036   1.115
     1PRO    CA   98   0.682  -0.702   1.024
     1PRO    CB   99   0.485  -0.770   0.865
     1PRO    CG  100   0.341  -0.686   0.638
     1PRO    CD  101   0.239  -0.591   0.599
     1PRO    CA  102   1.040  -0.823   0.986
     1PRO    CB  103   1.193  -0.809   0.872
     1PRO    CG  104   1.316  -0.879   0.877
     1PRO    CA  105   1.161  -0.629   1.293
     1PRO    CB  106   1.274  -0.415   1.264
     1PRO    CA  107   0.871  -0.771   1.488
     1PRO    CB  108   0.705  -0.680   1.464
     1PRO    CG  109   0.492  -0.610   1.409
     1PRO    CA  110   0.938  -1.127   1.361
     1PRO    CB  111   0.937  -1.219   1.168
     1PRO    CG  112   0.971  -1.372   1.173
     1PRO    CA  113   1.303  -1.086   1.465
     1PRO    CB  114   1.435  -1.005   1.261
     1PRO    CG  115   1.576  -0.781   1.181
     1PRO    CD  116   1.697  -0.734   1.250
     1PRO    CA  117   1.204  -0.940   1.807
     1PRO    CA  118   1.416  -0.629   1.781
     1PRO    CB  119   1.437  -0.568   1.591
     1PRO    CA  120   1.348  -0.327   2.013
     1PRO    CB  121   1.489  -0.284   2.123
     1PRO    CG  122   1.679  -0.247   2.262
     1PRO    CA  123   1.182  -0.138   1.728
     1PRO    CB  124   1.211  -0.086   1.532
     1PRO    CG  125   1.356   0.078   1.605
     1PRO    CA  126   0.982  -0.466   1.677
     1PRO    CA  127   0.852  -0.434   2.038
     1PRO    CB  128   0.897  -0.436   2.234
     1PRO    CG  129   0.981  -0.525   2.165
     1PRO    CA  130   0.784  -0.061   2.006
     1PRO    CB  131   0.862   0.103   1.941
     1PRO    CG  132   0.879   0.253   1.958
     1PRO    CA  133   0.604  -0.109   1.676
     1PRO    CA  134   0.382  -0.406   1.788
     1PRO    CB  135   0.388  -0.638   1.899
     1PRO    CG  136   0.222  -0.803   2.083
     1PRO    CA  137   0.263  -0.182   2.076
     1PRO    CB  138   0.378  -0.104   2.213
     1PRO    CA  139   0.141   0.088   1.836
     1PRO    CB  140   0.260   0.229   1.790
     1PRO    CG  141   0.450   0.289   1.945
     1PRO    CD  142   0.322   0.464   1.934
     1PRO    CA  143   0.021  -0.136   1.560
     1PRO    CB  144   0.063  -0.296   1.442
     1PRO    CG  145   0.246  -0.201   1.346
     1PRO    CA  146  -0.196  -0.320   1.822
     1PRO    CB  147  -0.126  -0.447   1.953
     1PRO    CG  148  -0.063  -0.574   1.940
     1PRO    CA  149  -0.355   0.010   1.910
     1PRO    CB  150  -0.272   0.074   2.072
     1PRO    CG  151  -0.146   0.184   2.232
     1PRO    CA  152  -0.385   0.080   1.529
     1PRO    CA  153  -0.160   0.390   1.560
     1PRO    CB  154  -0.129   0.410   1.819
     1PRO    CG  155  -0.212   0.595   1.967
     1PRO    CA  156   0.125   0.519   1.339
     1PRO    CB  157   0.074   0.663   1.208
     1PRO    CG  158   0.046   0.675   1.053
     1PRO    CA  159   0.481   0.449   1.470
     1PRO    CB  160   0.658   0.360   1.416
     1PRO    CG  161   0.464   0.175   1.416
     1PRO    CA  162   0.640   0.796   1.555
     1PRO    CB  163   0.675   0.709   1.718
     1PRO    CA  164   0.793   0.978   1.265
     1PRO    CB  165   0.700   1.135   1.219
     1PRO    CG  166   0.564   1.149   1.178
     1PRO    CA  167   1.157   0.979   1.381
     1PRO    CB  168   1.199   1.021   1.572
     1PRO    CG  169   1.155   0.964   1.701
     1PRO    CA  170   1.161   0.605   1.436
     1PRO    CB  171   1.080   0.450   1.534
     1PRO    CG  172   1.073   0.567   1.610
     1PRO    CA  173   0.998   0.526   1.107
     1PRO    CB  174   0.831   0.539   1.012
     1PRO    CG  175   0.821   0.292   0.946
     1PRO    CA  176   1.226   0.779   0.920
     1PRO    CB  177   1.218   0.983   0.907
     1PRO    CA  178   1.548   0.631   1.075
     1PRO    CB  179   1.614   0.694   1.314
     1PRO    CG  180   1.536   0.786   1.570
     1PRO    CD  181   1.521   0.908   1.644
     1PRO    CA  182   1.448   0.282   0.988
     1PRO    CB  183   1.303   0.150   1.038
     1PRO    CG  184   1.273   0.011   1.100
     1PRO    CA  185   1.366   0.372   0.625
     1PRO    CB  186   1.243   0.475   0.497
     1PRO    CG  187   1.170   0.424   0.599
     1PRO    CA  188   1.669   0.590   0.572
     1PRO    CB  189   1.644   0.776   0.626
     1PRO    CG  190   1.616   0.913   0.548
     1PRO    CA  191   1.889   0.317   0.709
     1PRO    CB  192   1.913   0.196   0.856
     1PRO    CG  193   2.017  -0.028   0.853
     1PRO    CD  194   2.137   0.108   0.893
     1PRO    CA  195   1.755   0.076   0.446
     1PRO    CB  196   1.584  -0.019   0.479
     1PRO    CG  197   1.665  -0.231   0.548
     1PRO    CA  198   1.783   0.325   0.158
     1PRO    CB  199   1.643   0.451   0.149
     1PRO    CG  200   1.510   0.468   0.069
     1PRO    CA  201   2.152   0.368   0.236
     1PRO    CB  202   2.261   0.451   0.444
     1PRO    CG  203   2.511   0.379   0.552
     1PRO    CA  204   2.195   0.019   0.104
     1PRO    CB  205   2.152  -0.123   0.316
     1PRO    CA  206   1.978   0.063  -0.204
     1PRO    CB  207   1.796   0.015  -0.133
     1PRO    CG  208   1.705  -0.108  -0.096
     1PRO    CA  209   2.131   0.363  -0.378
     1PRO    CB  210   2.273   0.449  -0.270
     1PRO    CA  211   2.248   0.157  -0.673
     1PRO    CB  212   2.350  -0.014  -0.630
     1PRO    CG  213   2.342  -0.080  -0.387
     1PRO    CA  214   1.895   0.043  -0.761
     1PRO    CB  215   1.872  -0.118  -0.658
     1PRO    CG  216   2.013  -0.315  -0.747
     1PRO    CD  217   2.007  -0.265  -0.497
     1PRO    CE  218   2.138  -0.465  -0.581
     1PRO    CA  219   1.577   0.196  -0.881
     1PRO    CB  220   1.564   0.176  -1.137
     1PRO    CA  221   1.325   0.188  -0.595
     1PRO    CB  222   1.428   0.254  -0.437
     1PRO    CG  223   1.622   0.401  -0.377
     1PRO    CD  224   1.351   0.525  -0.345
     1PRO    CE  225   1.504   0.661  -0.270
     1PRO    CA  226   0.954   0.211  -0.523
     1PRO    CB  227   0.789   0.128  -0.586
     1PRO    CG  228   0.656   0.154  -0.653
     1PRO    CA  229   0.880   0.321  -0.163
     1PRO    CB  230   0.979   0.478  -0.105
     1PRO    CG  231   1.102   0.516  -0.026
     1PRO    CA  232   0.543   0.192  -0.037
     1PRO    CB  233   0.468   0.024  -0.098
     1PRO    CG  234   0.337  -0.029  -0.102
     1PRO    CA  235   0.371   0.304   0.280
     1PRO    CA  236   0.643   0.570   0.349
     1PRO    CB  237   0.827   0.566   0.418
     1PRO    CG  238   0.983   0.771   0.399
     1PRO    CD  239   0.946   0.741   0.610
     1PRO    CA  240   0.606   0.876   0.363
     1PRO    CB  241   0.660   0.987   0.221
     1PRO    CA  242   0.279   0.852   0.545
     1PRO    CB  243   0.152   0.693   0.647
     1PRO    CG  244   0.071   0.438   0.600
     1PRO    CD  245   0.003   0.336   0.675
     1PRO    CA  246   0.296   1.188   0.718
     1PRO    CB  247   0.337   1.132   0.905
     1PRO    CA  248   0.428   1.530   0.624
     1PRO    CB  249   0.390   1.725   0.609
     1PRO    CG  250   0.387   1.849   0.517
     1PRO    CA  251   0.728   1.515   0.869
     1PRO    CB  252   0.597   1.538   1.007
     1PRO    CA  253   0.826   1.183   0.697
     1PRO    CB  254   0.735   1.028   0.757
     1PRO    CG  255   0.605   0.833   0.831
     1PRO    CA  256   0.800   1.344   0.350
     1PRO    CA  257   1.007   1.656   0.456
     1PRO    CB  258   0.911   1.800   0.532
     1PRO    CG  259   0.779   1.969   0.628
     1PRO    CA  260   1.266   1.436   0.619
     1PRO    CA  261   1.300   1.214   0.317
     1PRO    CB  262   1.197   1.098   0.190
     1PRO    CG  263   1.206   0.969   0.103
     1PRO    CA  264   1.347   1.528   0.099
     1PRO    CB  265   1.251   1.684   0.041
     1PRO    CG  266   1.275   1.773  -0.067
     1PRO    CA  267   1.654   1.626   0.304
     1PRO    CB  268   1.603   1.750   0.511
     1PRO    CG  269   1.424   1.783   0.736
     1PRO    CD  270   1.294   1.838   0.763
     1PRO    CA  271   1.823   1.295   0.217
     1PRO    CA  272   1.712   1.193  -0.136
     1PRO    CB  273   1.712   1.000  -0.116
     1PRO    CG  274   1.944   0.885  -0.117
     1PRO    CD  275   1.789   0.867   0.086
     1PRO    CE  276   2.011   0.754   0.088
     1PRO    CA  277   1.544   1.364  -0.429
     1PRO    CB  278   1.575   1.463  -0.592
     1PRO    CG  279   1.588   1.696  -0.668
     1PRO    CA  280   1.208   1.185  -0.504
     1PRO    CB  281   1.025   1.120  -0.438
     1PRO    CG  282   1.181   1.031  -0.285
     1PRO    CA  283   1.128   1.199  -0.871
     1PRO    CB  284   1.257   1.101  -0.986
     1PRO    CG  285   1.398   1.093  -0.995
     1PRO    CA  286   0.769   1.065  -0.897
     1PRO    CB  287   0.735   0.923  -1.049
     1PRO    CA  288   0.498   0.986  -0.643
     1PRO    CB  289   0.411   1.063  -0.474
     1PRO    CG  290   0.537   1.120  -0.501
     1PRO    CA  291   0.214   0.768  -0.781
     1PRO    CB  292   0.171   0.588  -0.855
     1PRO    CG  293   0.384   0.585  -0.971
     1PRO    CA  294  -0.118   0.823  -0.612
     1PRO    CB  295  -0.274   0.967  -0.479
     1PRO    CA  296  -0.414   0.588  -0.674
     1PRO    CB  297  -0.346   0.399  -0.660
     1PRO    CG  298  -0.291   0.280  -0.752
     1PRO    CA  299  -0.739   0.774  -0.621
     1PRO    CB  300  -0.863   0.993  -0.657
     1PRO    CA  301  -1.034   0.530  -0.590
     1PRO    CB  302  -1.057   0.325  -0.555
     1PRO    CG  303  -0.929   0.363  -0.595
     1PRO    CA  304  -1.385   0.656  -0.472
     1PRO    CB  305  -1.425   0.603  -0.651
     1PRO    CA  306  -1.462   0.623  -0.099
     1PRO    CB  307  -1.524   0.737   0.039
     1PRO    CG  308  -1.433   0.733   0.277
     1PRO    CD  309  -1.639   0.666   0.287
     1PRO    CA  310  -1.766   0.400  -0.141
     1PRO    CB  311  -1.945   0.396  -0.218
     1PRO    CG  312  -2.174   0.417  -0.274
     1PRO    CA  313  -1.564   0.151  -0.355
     1PRO    CB  314  -1.445   0.126  -0.515
     1PRO    CG  315  -1.544   0.217  -0.546
     1PRO    CA  316  -1.289   0.130  -0.093
     1PRO    CB  317  -1.150   0.224   0.009
     1PRO    CG  318  -1.074   0.347  -0.148
     1PRO    CA  319  -1.547   0.100   0.183
     1PRO    CB  320  -1.744   0.209   0.300
     1PRO    CG  321  -2.000   0.244   0.472
     1PRO    CA  322  -1.721  -0.190  -0.001
     1PRO    CB  323  -1.848  -0.164  -0.148
     1PRO    CG  324  -1.973  -0.068  -0.347
     1PRO    CA  325  -1.390  -0.378  -0.039
     1PRO    CB  326  -1.240  -0.295  -0.232
     1PRO    CG  327  -1.109  -0.166  -0.497
     1PRO    CD  328  -1.142  -0.160  -0.638
     1PRO    CA  329  -1.286  -0.344   0.321
     1PRO    CB  330  -1.179  -0.184   0.338
     1PRO    CG  331  -1.028  -0.148   0.341
     1PRO    CA  332  -1.620  -0.446   0.479
     1PRO    CB  333  -1.739  -0.280   0.479
     1PRO    CA  334  -1.681  -0.744   0.245
     1PRO    CA  335  -1.546  -1.030   0.461
     1PRO    CB  336  -1.328  -1.125   0.558
     1PRO    CG  337  -1.100  -1.308   0.595
     1PRO    CD  338  -1.013  -1.352   0.486
     1PRO    CA  339  -1.759  -1.259   0.677
     1PRO    CB  340  -1.944  -1.222   0.626
     1PRO    CG  341  -2.033  -0.993   0.563
     1PRO    CD  342  -2.126  -1.101   0.823
     1PRO    CE  343  -2.211  -0.906   0.789
     1PRO    CA  344  -1.648  -1.578   0.860
     1PRO    CB  345  -1.499  -1.633   0.989
     1PRO    CG  346  -1.400  -1.472   0.862
     1PRO    CA  347  -1.836  -1.890   0.968
     1PRO    CB  348  -1.916  -2.056   0.907
     1PRO    CG  349  -1.954  -2.274   1.000
     1PRO    CD  350  -2.075  -2.149   1.067
     1PRO    CA  351  -1.668  -1.925   1.317
     1PRO    CB  352  -1.818  -1.815   1.365
     1PRO    CA  353  -1.711  -2.300   1.344
     1PRO    CA  354  -1.539  -2.407   1.022
     1PRO    CB  355  -1.659  -2.387   0.864
     1PRO    CA  356  -1.321  -2.107   0.936
     1PRO    CA  357  -1.516  -2.066   0.604
     1PRO    CB  358  -1.682  -2.235   0.502
     1PRO    CG  359  -1.805  -2.456   0.577
     1PRO    CD  360  -1.912  -2.485   0.669
     1PRO    CA  361  -1.466  -1.720   0.460
     1PRO    CB  362  -1.318  -1.601   0.392
     1PRO    CG  363  -1.270  -1.690   0.488
     1PRO    CA  364  -1.727  -1.546   0.237
     1PRO    CB  365  -1.899  -1.618   0.292
     1PRO    CG  366  -1.936  -1.825   0.439
     1PRO    CD  367  -2.009  -1.828   0.197
     1PRO    CE  368  -2.054  -2.027   0.337
     1PRO    CA  369  -1.642  -1.224   0.062
     1PRO    CB  370  -1.479  -1.076  -0.048
     1PRO    CA  371  -1.941  -1.028  -0.051
     1PRO    CB  372  -2.006  -0.842   0.000
     1PRO    CG  373  -2.099  -1.042   0.156
     1PRO    CA  374  -1.764  -0.926  -0.374
     1PRO    CB  375  -1.652  -0.771  -0.332
     1PRO    CG  376  -1.569  -0.552  -0.350
     1PRO    CA  377  -1.628  -1.268  -0.483
     1PRO    CB  378  -1.438  -1.238  -0.462
     1PRO    CG  379  -1.390  -1.019  -0.596
     1PRO    CD  380  -1.234  -1.039  -0.445
     1PRO    CA  381  -1.821  -1.550  -0.316
     1PRO    CB  382  -1.652  -1.648  -0.149
     1PRO    CA  383  -2.130  -1.414  -0.131
     1PRO    CB  384  -2.157  -1.341  -0.306
     1PRO    CA  385  -2.334  -1.666   0.077
     1PRO    CB  386  -2.308  -1.538   0.213
     1PRO    CA  387  -2.664  -1.780  -0.074
     1PRO    CB  388  -2.765  -2.028  -0.103
     1PRO    CG  389  -2.945  -2.229  -0.236
     1PRO    CA  390  -2.848  -1.610   0.220
     1PRO    CB  391  -2.993  -1.694   0.315
     1PRO    CA  392  -2.674  -1.302   0.365
     1PRO    CB  393  -2.687  -1.102   0.350
     1PRO    CG  394  -2.486  -1.082   0.224
     1PRO    CA  395  -2.515  -1.349   0.712
     1PRO    CA  396  -2.577  -1.733   0.688
     1PRO    CB  397  -2.734  -1.858   0.635
     1PRO    CG  398  -2.834  -1.728   0.799
     1PRO    CA  399  -2.326  -2.013   0.627
     1PRO    CB  400  -2.215  -2.149   0.708
     1PRO    CG  401  -2.122  -2.243   0.646
     1PRO    CA  402  -2.429  -2.205   0.314
     1PRO    CB  403  -2.348  -2.165   0.144
     1PRO    CG  404  -2.344  -2.046   0.068
     1PRO    CA  405  -2.365  -2.551   0.452
     1PRO    CB  406  -2.178  -2.612   0.412
     1PRO    CG  407  -2.103  -2.673   0.291
     1PRO    CA  408  -2.497  -2.531   0.801
     1PRO    CB  409  -2.337  -2.496   0.915
     1PRO    CA  410  -2.744  -2.241   0.804
     1PRO    CA  411  -2.549  -2.098   1.104
     1PRO    CB  412  -2.463  -2.234   1.206
     1PRO    CG  413  -2.339  -2.406   1.304
     1PRO    CA  414  -2.480  -1.722   1.131
     1PRO    CB  415  -2.555  -1.749   1.307
     1PRO    CA  416  -2.167  -1.562   0.992
     1PRO    CB  417  -2.174  -1.562   0.792
     1PRO    CG  418  -2.142  -1.649   0.679
     1PRO    CA  419  -1.986  -1.294   1.188
     1PRO    CB  420  -1.975  -1.387   1.370
     1PRO    CG  421  -1.844  -1.363   1.326
     1PRO    CA  422  -1.757  -0.998   1.094
     1PRO    CB  423  -1.836  -0.879   0.974
     1PRO    CG  424  -1.864  -0.723   0.801
     1PRO    CA  425  -1.450  -0.885   1.282
     1PRO    CB  426  -1.214  -0.982   1.228
     1PRO    CG  427  -0.995  -0.944   1.065
     1PRO    CD  428  -0.995  -0.934   0.918
     1PRO    CA  429  -1.472  -0.551   1.447
     1PRO    CB  430  -1.427  -0.454   1.616
     1PRO    CG  431  -1.502  -0.342   1.820
     1PRO    CA  432  -1.196  -0.429   1.204
     1PRO    CB  433  -1.022  -0.511   1.202
     1PRO    CG  434  -0.933  -0.543   1.308
     1PRO    CA  435  -1.423  -0.508   0.910
     1PRO    CB  436  -1.371  -0.687   0.857
     1PRO    CG  437  -1.237  -0.746   0.843
     1PRO    CA  438  -1.727  -0.338   1.038
     1PRO    CB  439  -1.803  -0.441   1.212
     1PRO    CG  440  -2.073  -0.531   1.137
     1PRO    CD  441  -2.185  -0.443   1.170
     1PRO    CA  442  -1.843  -0.029   0.839
     1PRO    CB  443  -1.994  -0.145   0.819
     1PRO    CA  444  -1.804   0.223   1.125
     1PRO    CB  445  -1.912   0.145   1.292
     1PRO    CG  446  -2.101  -0.012   1.248
     1PRO    CA  447  -1.441   0.100   1.199
     1PRO    CB  448  -1.376  -0.067   1.284
     1PRO    CA  449  -1.351   0.109   0.830
     1PRO    CB  450  -1.415   0.047   0.648
     1PRO    CG  451  -1.395  -0.064   0.729
     1PRO    CA  452  -1.494   0.464   0.793
     1PRO    CB  453  -1.644   0.585   0.853
     1PRO    CG  454  -1.688   0.484   0.763
     1PRO    CA  455  -1.286   0.572   1.083
     1PRO    CB  456  -1.349   0.536   1.328
     1PRO    CG  457  -1.196   0.507   1.563
     1PRO    CA  458  -0.965   0.420   0.934
     1PRO    CB  459  -0.854   0.186   0.858
     1PRO    CG  460  -0.939  -0.083   0.832
     1PRO    CD  461  -1.020  -0.134   0.936
     1PRO    CA  462  -1.026   0.590   0.598
     1PRO    CB  463  -1.143   0.490   0.482
     1PRO    CG  464  -1.137   0.393   0.366
     1PRO    CA  465  -1.091   0.930   0.747
     1PRO    CB  466  -1.294   0.999   0.753
     1PRO    CG  467  -1.476   1.084   0.489
     1PRO    CA  468  -0.765   0.896   0.951
     1PRO    CA  469  -0.564   0.784   0.646
     1PRO    CB  470  -0.563   0.661   0.503
     1PRO    CG  471  -0.336   0.613   0.392
     1PRO    CD  472  -0.523   0.731   0.260
     1PRO    CE  473  -0.301   0.696   0.150
     1PRO    CA  474  -0.708   1.085   0.455
     1PRO    CB  475  -0.886   1.081   0.384
     1PRO    CG  476  -1.106   1.105   0.309
     1PRO    CA  477  -0.626   1.327   0.730
     1PRO    CA  478  -0.275   1.194   0.746
     1PRO    CB  479  -0.243   1.027   0.853
     1PRO    CG  480  -0.283   0.809   0.944
     1PRO    CA  481  -0.188   1.178   0.383
     1PRO    CB  482  -0.246   1.003   0.334
     1PRO    CA  483  -0.375   1.480   0.246
     1PRO    CB  484  -0.555   1.558   0.247
     1PRO    CG  485  -0.631   1.423   0.056
     1PRO    CA  486  -0.086   1.713   0.357
     1PRO    CB  487  -0.160   1.669   0.528
     1PRO    CA  488   0.161   1.468   0.193
     1PRO    CB  489   0.232   1.281   0.179
     1PRO    CG  490   0.186   1.305   0.307
     1PRO    CA  491  -0.017   1.476  -0.142
     1PRO    CB  492  -0.174   1.360  -0.161
     1PRO    CG  493  -0.220   1.226  -0.223
     1PRO    CA  494  -0.035   1.859  -0.135
     1PRO    CB  495  -0.129   1.994  -0.034
     1PRO    CG  496  -0.185   2.155   0.124
     1PRO    CA  497   0.340   1.866  -0.057
     1PRO    CB  498   0.470   1.788   0.063
     1PRO    CG  499   0.679   1.911   0.135
     1PRO    CD  500   0.703   1.685   0.018
     1PRO    CE  501   0.908   1.804   0.098
     1PRO    CA  502   0.424   1.651  -0.362
     1PRO    CB  503   0.450   1.467  -0.331
     1PRO    CG  504   0.692   1.439  -0.246
     1PRO    CD  505   0.499   1.305  -0.138
     1PRO    CE  506   0.730   1.271  -0.061
     1PRO    CA  507   0.171   1.838  -0.570
     1PRO    CB  508  -0.078   1.859  -0.591
     1PRO    CG  509  -0.294   1.771  -0.455
     1PRO    CD  510  -0.365   1.649  -0.453
     1PRO    CA  511   0.357   2.174  -0.495
     1PRO    CB  512   0.325   2.289  -0.264
     1PRO    CG  513   0.197   2.394   0.013
     1PRO    CA  514   0.682   1.988  -0.592
     1PRO    CB  515   0.819   1.869  -0.416
     1PRO    CG  516   1.033   1.958  -0.241
     1PRO    CA  517   0.521   1.891  -0.924
     1PRO    CA  518   0.613   1.528  -0.874
     1PRO    CB  519   0.799   1.525  -0.795
     1PRO    CG  520   0.712   1.477  -0.700
     1PRO    CA  521   0.262   1.387  -0.797
     1PRO    CB  522   0.101   1.411  -0.682
     1PRO    CG  523   0.016   1.345  -0.567
     1PRO    CA  524   0.102   1.160  -1.060
     1PRO    CB  525   0.183   1.057  -1.206
     1PRO    CG  526   0.181   1.228  -1.373
     1PRO    CA  527  -0.261   1.065  -0.974
     1PRO    CB  528  -0.377   1.186  -0.868
     1PRO    CA  529  -0.436   0.768  -1.133
     1PRO    CB  530  -0.297   0.651  -1.180
     1PRO    CG  531  -0.166   0.680  -1.397
     1PRO    CD  532  -0.025   0.713  -1.234
     1PRO    CA  533  -0.814   0.758  -1.072
     1PRO    CB  534  -0.857   0.948  -1.057
     1PRO    CA  535  -1.037   0.457  -1.118
     1PRO    CA  536  -1.287   0.218  -0.968
     1PRO    CB  537  -1.464   0.269  -1.052
     1PRO    CA  538  -1.126  -0.103  -1.080
     1PRO    CB  539  -1.253  -0.188  -1.197
     1PRO    CG  540  -1.376  -0.231  -1.386
     1PRO    CA  541  -0.762  -0.192  -1.046
     1PRO    CB  542  -0.677  -0.290  -0.902
     1PRO    CA  543  -0.747  -0.346  -1.398
     1PRO    CB  544  -0.765  -0.595  -1.390
     1PRO    CA  545  -0.863  -0.027  -1.561
     1PRO    CB  546  -1.089  -0.029  -1.593
     1PRO    CG  547  -1.316  -0.100  -1.788
     1PRO    CA  548  -0.597   0.180  -1.363
     1PRO    CB  549  -0.530   0.238  -1.174
     1PRO    CG  550  -0.734   0.269  -1.078
     1PRO    CA  551  -0.304  -0.058  -1.412
     1PRO    CB  552  -0.251  -0.248  -1.416
     1PRO    CG  553  -0.072  -0.378  -1.540
     1PRO    CD  554   0.045  -0.193  -1.339
     1PRO    CE  555   0.204  -0.300  -1.442
     1PRO    CA  556  -0.265  -0.002  -1.798
     1PRO    CB  557  -0.446  -0.062  -1.801
     1PRO    CA  558  -0.212   0.371  -1.726
     1PRO    CB  559  -0.375   0.468  -1.706
     1PRO    CG  560  -0.507   0.510  -1.907
     1PRO    CD  561  -0.607   0.437  -1.770
     1PRO    CA  562   0.038   0.322  -1.446
     1PRO    CB  563   0.076   0.247  -1.272
     1PRO    CG  564  -0.057   0.289  -1.275
     1PRO    CA  565   0.221   0.066  -1.667
     1PRO    CB  566   0.186  -0.106  -1.756
     1PRO    CG  567   0.415  -0.207  -1.822
     1PRO    CD  568   0.200  -0.316  -1.900
     1PRO    CE  569   0.421  -0.416  -1.966
     1PRO    CA  570   0.230   0.305  -1.967
     1PRO    CA  571   0.351   0.586  -1.734
     1PRO    CB  572   0.300   0.688  -1.575
     1PRO    CG  573   0.399   0.922  -1.542
     1PRO    CD  574   0.458   0.805  -1.368
     1PRO    CA  575   0.644   0.388  -1.577
     1PRO    CB  576   0.605   0.297  -1.417
     1PRO    CG  577   0.614   0.312  -1.272
     1PRO    CA  578   0.748   0.242  -1.916
     1PRO    CB  579   0.672   0.120  -2.035
     1PRO    CG  580   0.634   0.043  -2.255
     1PRO    CA  581   0.845   0.604  -2.014
     1PRO    CB  582   0.696   0.756  -1.994
     1PRO    CA  583   1.068   0.602  -1.700
     1PRO    CB  584   0.942   0.726  -1.558
     1PRO    CG  585   0.830   1.004  -1.500
     1PRO    CA  586   1.240   0.264  -1.658
     1PRO    CB  587   1.190   0.203  -1.465
     1PRO    CG  588   1.101   0.164  -1.351
     1PRO    CA  589   1.374  -0.086  -1.757
     1PRO    CB  590   1.514  -0.034  -1.641
     1PRO    CA  591   1.122  -0.355  -1.813
     1PRO    CB  592   1.000  -0.322  -1.968
     1PRO    CG  593   0.775  -0.331  -2.069
     1PRO    CA  594   1.261  -0.657  -1.638
     1PRO    CB  595   1.216  -0.801  -1.431
     1PRO    CG  596   1.158  -0.798  -1.144
     1PRO    CD  597   1.180  -0.681  -1.059
     1PRO    CA  598   1.420  -0.871  -1.905
     1PRO    CB  599   1.604  -0.837  -1.961
     1PRO    CA  600   1.164  -1.065  -2.071
     1PRO    CB  601   1.269  -1.054  -2.244
     1PRO    CG  602   1.425  -1.046  -2.434
     1PRO    CA  603   0.975  -1.327  -1.853
     1PRO    CB  604   0.971  -1.444  -1.706
     1PRO    CG  605   0.917  -1.633  -1.553
     1PRO    CA  606   0.683  -1.358  -2.097
     1PRO    CB  607   0.760  -1.347  -2.286
     1PRO    CA  608   0.491  -1.607  -1.877
     1PRO    CB  609   0.626  -1.680  -1.748
     1PRO    CA  610   0.175  -1.621  -2.067
     1PRO    CB  611   0.079  -1.431  -2.058
     1PRO    CG  612  -0.007  -1.542  -2.061
     1PRO    CA  613   0.330  -1.750  -2.372
     1PRO    CB  614   0.476  -1.880  -2.318
     1PRO    CA  615   0.011  -1.660  -2.525
     1PRO    CB  616  -0.077  -1.786  -2.410
  50.00000  50.00000  50.00000
