# Supplementary material for: Refining amino acid hydrophobicity for dynamics simulation of membrane proteins
Source: PeerJ. 2018 Jan 10;6:e4230. doi: 10.7717/peerj.4230 (PMC5767086; doi:10.7717/peerj.4230)
Supplement: Supplemental Information 1 — Version 2.4 of the CgProt force field is included as a tar.gz archive. The package includes parameter text files, Python scripts, and equilibrated bilayer coordinates needed for simulations with the free Gromacs software package. [file peerj-06-4230-s001.tgz › cgprot24/example/bkp/cg.pdb]

ATOM      1  CA  ALA     1      20.343   3.020 -16.174
ATOM      2  CA  SER     2      23.485   4.843 -14.836
ATOM      3  CB  SER     2      25.404   5.295 -15.413
ATOM      4  CA  ALA     3      22.479   8.440 -13.647
ATOM      5  CA  ARG     4      18.969   7.367 -14.479
ATOM      6  CB  ARG     4      18.475   6.929 -17.104
ATOM      7  CG  ARG     4      18.721   5.102 -19.584
ATOM      8  CD  ARG     4      18.856   3.671 -19.484
ATOM      9  CA  LEU     5      17.765   5.488 -11.395
ATOM     10  CB  LEU     5      19.250   4.724 -10.419
ATOM     11  CG  LEU     5      20.076   3.454 -10.379
ATOM     12  CA  LEU     6      14.089   6.010 -10.446
ATOM     13  CB  LEU     6      12.225   5.481 -11.064
ATOM     14  CG  LEU     6      10.904   5.909 -11.761
ATOM     15  CA  ARG     7      13.329   7.299  -6.936
ATOM     16  CB  ARG     7      15.237   8.210  -6.275
ATOM     17  CG  ARG     7      17.337   6.167  -6.475
ATOM     18  CD  ARG     7      18.623   5.775  -5.984
ATOM     19  CA  ALA     8       9.582   6.784  -6.716
ATOM     20  CA  ALA     9       6.939   6.392  -4.096
ATOM     21  CA  ILE    10       3.420   4.819  -4.405
ATOM     22  CB  ILE    10       3.488   2.713  -4.489
ATOM     23  CG  ILE    10       1.678   2.601  -5.962
ATOM     24  CA  MET    11       0.477   6.002  -2.276
ATOM     25  CB  MET    11       1.160   7.716  -1.713
ATOM     26  CG  MET    11       1.606   9.681  -0.610
ATOM     27  CA  GLY    12      -3.082   4.900  -1.885
ATOM     28  CA  ALA    13      -5.761   4.224   0.812
ATOM     29  CA  PRO    14      -6.233   0.655   2.224
ATOM     30  CB  PRO    14      -6.381   1.682   3.872
ATOM     31  CA  GLY    15      -8.477  -1.211  -0.266
ATOM     32  CA  SER    16      -7.309   1.074  -3.176
ATOM     33  CB  SER    16      -5.758   2.259  -2.854
ATOM     34  CA  GLY    17      -5.576  -1.752  -5.007
ATOM     35  CA  LYS    18      -2.136  -0.323  -4.131
ATOM     36  CB  LYS    18      -0.809   1.164  -2.488
ATOM     37  CG  LYS    18      -0.050   1.129  -0.004
ATOM     38  CA  GLY    19      -0.883  -3.805  -3.176
ATOM     39  CA  THR    20      -1.858  -5.269  -6.540
ATOM     40  CB  THR    20      -3.644  -5.834  -7.207
ATOM     41  CA  VAL    21      -0.403  -2.348  -8.440
ATOM     42  CB  VAL    21      -0.481  -0.340  -8.918
ATOM     43  CG  VAL    21      -1.726  -0.829  -8.775
ATOM     44  CA  SER    22       2.874  -2.542  -6.485
ATOM     45  CB  SER    22       3.056  -1.642  -4.710
ATOM     46  CA  SER    23       3.064  -6.321  -7.302
ATOM     47  CB  SER    23       1.995  -7.550  -6.350
ATOM     48  CA  ARG    24       2.563  -5.703 -11.016
ATOM     49  CB  ARG    24       0.172  -5.684 -11.755
ATOM     50  CG  ARG    24      -2.994  -6.056 -12.328
ATOM     51  CD  ARG    24      -3.943  -6.983 -11.743
ATOM     52  CA  ILE    25       5.239  -2.892 -11.051
ATOM     53  CB  ILE    25       6.083  -1.221 -10.231
ATOM     54  CG  ILE    25       4.041  -0.057 -10.022
ATOM     55  CA  THR    26       7.731  -5.220  -9.474
ATOM     56  CB  THR    26       8.063  -5.434  -7.481
ATOM     57  CA  LYS    27       6.569  -7.976 -11.893
ATOM     58  CB  LYS    27       4.580  -9.455 -11.583
ATOM     59  CG  LYS    27       1.839  -9.550 -10.459
ATOM     60  CA  HSD    28       7.299  -5.844 -14.931
ATOM     61  CB  HSD    28       5.549  -5.450 -15.705
ATOM     62  CG  HSD    28       4.026  -6.913 -16.941
ATOM     63  CD  HSD    28       3.399  -6.591 -15.262
ATOM     64  CA  PHE    29      10.182  -3.503 -14.026
ATOM     65  CB  PHE    29       9.281  -1.781 -14.104
ATOM     66  CG  PHE    29       8.857  -0.683 -16.415
ATOM     67  CD  PHE    29       6.914  -1.069 -15.505
ATOM     68  CA  GLU    30      13.603  -3.814 -12.617
ATOM     69  CB  GLU    30      15.377  -4.092 -13.461
ATOM     70  CG  GLU    30      15.810  -6.431 -13.451
ATOM     71  CA  LEU    31      13.327  -2.156  -9.202
ATOM     72  CB  LEU    31      11.601  -0.895  -9.173
ATOM     73  CG  LEU    31      10.103  -1.020  -9.398
ATOM     74  CA  LYS    32      13.497  -2.582  -5.405
ATOM     75  CB  LYS    32      15.493  -3.121  -4.946
ATOM     76  CG  LYS    32      17.259  -5.295  -4.741
ATOM     77  CA  HSD    33      10.260  -2.283  -3.678
ATOM     78  CB  HSD    33       8.596  -3.228  -3.842
ATOM     79  CG  HSD    33       6.679  -3.612  -2.463
ATOM     80  CD  HSD    33       6.567  -1.985  -3.324
ATOM     81  CA  LEU    34      10.673  -1.043  -0.052
ATOM     82  CB  LEU    34      11.910   0.137   0.975
ATOM     83  CG  LEU    34      13.042   0.082   2.100
ATOM     84  CA  SER    35       7.516  -1.464   2.015
ATOM     85  CB  SER    35       6.077  -2.838   2.276
ATOM     86  CA  SER    36       7.540   0.127   5.457
ATOM     87  CB  SER    36       6.428   1.710   5.474
ATOM     88  CA  GLY    37       4.809  -2.325   6.735
ATOM     89  CA  ASP    38       7.185  -5.162   5.642
ATOM     90  CB  ASP    38       7.346  -5.837   3.754
ATOM     91  CG  ASP    38       6.413  -6.316   2.753
ATOM     92  CA  LEU    39      10.158  -3.625   7.529
ATOM     93  CB  LEU    39      11.082  -2.049   6.876
ATOM     94  CG  LEU    39      12.362  -1.616   6.196
ATOM     95  CA  LEU    40       8.026  -3.399  10.617
ATOM     96  CB  LEU    40       6.882  -1.814  10.595
ATOM     97  CG  LEU    40       6.851  -0.361  11.151
ATOM     98  CA  ARG    41       6.819  -7.016  10.235
ATOM     99  CB  ARG    41       4.851  -7.699   8.649
ATOM    100  CG  ARG    41       3.408  -6.860   6.384
ATOM    101  CD  ARG    41       2.386  -5.907   5.991
ATOM    102  CA  ASP    42      10.399  -8.230   9.861
ATOM    103  CB  ASP    42      11.925  -8.094   8.723
ATOM    104  CG  ASP    42      13.162  -8.792   8.771
ATOM    105  CA  ASN    43      11.605  -6.288  12.930
ATOM    106  CB  ASN    43      12.738  -4.155  12.637
ATOM    107  CA  MET    44       8.707  -7.709  14.883
ATOM    108  CB  MET    44       7.048  -6.803  14.638
ATOM    109  CG  MET    44       4.922  -6.104  14.095
ATOM    110  CA  LEU    45       9.380 -11.267  13.613
ATOM    111  CB  LEU    45       9.368 -12.188  11.677
ATOM    112  CG  LEU    45       9.709 -13.722  11.733
ATOM    113  CA  ARG    46      13.026 -10.860  14.646
ATOM    114  CB  ARG    46      14.352 -10.050  12.609
ATOM    115  CG  ARG    46      15.760  -7.810  11.811
ATOM    116  CD  ARG    46      16.971  -7.341  12.502
ATOM    117  CA  GLY    47      12.044  -9.395  18.068
ATOM    118  CA  THR    48      14.157  -6.286  17.813
ATOM    119  CB  THR    48      14.368  -5.678  15.910
ATOM    120  CA  GLU    49      13.476  -3.266  20.126
ATOM    121  CB  GLU    49      14.891  -2.835  21.235
ATOM    122  CG  GLU    49      16.790  -2.467  22.618
ATOM    123  CA  ILE    50      11.823  -1.385  17.283
ATOM    124  CB  ILE    50      12.110  -0.863  15.323
ATOM    125  CG  ILE    50      13.564   0.776  16.050
ATOM    126  CA  GLY    51       9.820  -4.661  16.767
ATOM    127  CA  VAL    52       8.524  -4.339  20.385
ATOM    128  CB  VAL    52       8.970  -4.356  22.342
ATOM    129  CG  VAL    52       9.815  -5.253  21.649
ATOM    130  CA  LEU    53       7.840  -0.611  20.058
ATOM    131  CB  LEU    53       8.622   1.025  19.408
ATOM    132  CG  LEU    53       8.785   2.532  19.578
ATOM    133  CA  ALA    54       6.044  -1.091  16.757
ATOM    134  CA  LYS    55       3.821  -4.057  17.882
ATOM    135  CB  LYS    55       3.879  -6.385  18.993
ATOM    136  CG  LYS    55       2.219  -8.029  20.826
ATOM    137  CA  THR    56       2.632  -1.818  20.760
ATOM    138  CB  THR    56       3.776  -1.040  22.127
ATOM    139  CA  PHE    57       1.410   0.880  18.356
ATOM    140  CB  PHE    57       2.598   2.286  17.903
ATOM    141  CG  PHE    57       4.505   2.889  19.454
ATOM    142  CD  PHE    57       3.217   4.639  19.335
ATOM    143  CA  ILE    58       0.212  -1.355  15.604
ATOM    144  CB  ILE    58       0.627  -2.955  14.418
ATOM    145  CG  ILE    58       2.459  -2.007  13.456
ATOM    146  CA  ASP    59      -1.962  -3.195  18.219
ATOM    147  CB  ASP    59      -1.262  -4.469  19.534
ATOM    148  CG  ASP    59      -0.629  -5.738  19.399
ATOM    149  CA  GLN    60      -3.546   0.104  19.103
ATOM    150  CB  GLN    60      -2.716   0.741  20.723
ATOM    151  CG  GLN    60      -1.461   1.841  22.323
ATOM    152  CA  GLY    61      -3.845   0.804  15.293
ATOM    153  CA  LYS    62      -1.599   3.904  15.601
ATOM    154  CB  LYS    62      -1.287   4.104  18.189
ATOM    155  CG  LYS    62      -2.117   5.950  19.674
ATOM    156  CA  LEU    63       1.249   5.186  13.394
ATOM    157  CB  LEU    63       0.740   6.633  12.077
ATOM    158  CG  LEU    63       0.464   6.750  10.525
ATOM    159  CA  ILE    64       4.806   4.487  14.699
ATOM    160  CB  ILE    64       6.577   3.597  14.155
ATOM    161  CG  ILE    64       4.642   1.751  14.161
ATOM    162  CA  PRO    65       6.397   7.958  15.548
ATOM    163  CB  PRO    65       6.747   7.091  17.175
ATOM    164  CA  ASP    66       7.932   9.777  12.651
ATOM    165  CB  ASP    66       6.996  11.348  12.195
ATOM    166  CG  ASP    66       5.636  11.486  11.784
ATOM    167  CA  ASP    67      11.573   9.793  13.809
ATOM    168  CB  ASP    67      11.992  10.208  15.725
ATOM    169  CG  ASP    67      11.553   9.640  17.009
ATOM    170  CA  VAL    68      11.614   6.045  14.361
ATOM    171  CB  VAL    68      10.803   4.497  15.344
ATOM    172  CG  VAL    68      10.735   5.673  16.102
ATOM    173  CA  MET    69       9.982   5.261  11.069
ATOM    174  CB  MET    69       8.310   5.394  10.117
ATOM    175  CG  MET    69       8.207   2.923   9.457
ATOM    176  CA  THR    70      12.263   7.791   9.197
ATOM    177  CB  THR    70      12.181   9.831   9.067
ATOM    178  CA  ARG    71      15.481   6.313  10.745
ATOM    179  CB  ARG    71      16.136   6.938  13.140
ATOM    180  CG  ARG    71      15.363   7.860  15.697
ATOM    181  CD  ARG    71      15.207   9.083  16.444
ATOM    182  CA  LEU    72      14.483   2.816   9.884
ATOM    183  CB  LEU    72      13.025   1.502  10.379
ATOM    184  CG  LEU    72      12.727   0.111  10.997
ATOM    185  CA  VAL    73      13.657   3.719   6.253
ATOM    186  CB  VAL    73      12.427   4.754   4.974
ATOM    187  CG  VAL    73      11.702   4.236   5.992
ATOM    188  CA  LEU    74      16.690   5.901   5.724
ATOM    189  CB  LEU    74      16.444   7.761   6.259
ATOM    190  CG  LEU    74      16.161   9.129   5.477
ATOM    191  CA  HSD    75      18.889   3.170   7.088
ATOM    192  CB  HSD    75      19.127   1.963   8.564
ATOM    193  CG  HSD    75      20.172  -0.275   8.534
ATOM    194  CD  HSD    75      21.369   1.078   8.927
ATOM    195  CA  GLU    76      17.548   0.762   4.462
ATOM    196  CB  GLU    76      15.842  -0.194   4.790
ATOM    197  CG  GLU    76      16.652  -2.307   5.482
ATOM    198  CA  LEU    77      17.832   3.249   1.583
ATOM    199  CB  LEU    77      16.426   4.506   1.491
ATOM    200  CG  LEU    77      15.104   4.682   0.686
ATOM    201  CA  LYS    78      21.518   3.678   2.364
ATOM    202  CB  LYS    78      22.609   4.512   4.440
ATOM    203  CG  LYS    78      25.111   3.786   5.518
ATOM    204  CA  ASN    79      21.955   0.188   1.039
ATOM    205  CB  ASN    79      21.520  -1.232   3.162
ATOM    206  CA  LEU    80      19.780   0.632  -2.037
ATOM    207  CB  LEU    80      17.955   0.151  -1.333
ATOM    208  CG  LEU    80      17.047  -1.075  -0.963
ATOM    209  CA  THR    81      21.310   3.632  -3.778
ATOM    210  CB  THR    81      22.730   4.490  -2.705
ATOM    211  CA  GLN    82      22.478   1.571  -6.735
ATOM    212  CB  GLN    82      23.498  -0.140  -6.296
ATOM    213  CG  GLN    82      23.420  -0.803  -3.874
ATOM    214  CA  TYR    83      18.946   0.429  -7.612
ATOM    215  CB  TYR    83      18.724  -1.178  -6.576
ATOM    216  CG  TYR    83      20.133  -3.148  -7.471
ATOM    217  CD  TYR    83      20.071  -2.647  -4.968
ATOM    218  CE  TYR    83      21.383  -4.653  -5.807
ATOM    219  CA  ASN    84      15.766   1.959  -8.815
ATOM    220  CB  ASN    84      15.641   1.757 -11.369
ATOM    221  CA  TRP    85      13.250   1.881  -5.947
ATOM    222  CB  TRP    85      14.277   2.536  -4.372
ATOM    223  CG  TRP    85      16.217   4.006  -3.773
ATOM    224  CD  TRP    85      13.514   5.255  -3.452
ATOM    225  CE  TRP    85      15.041   6.606  -2.696
ATOM    226  CA  LEU    86       9.544   2.108  -5.228
ATOM    227  CB  LEU    86       7.895   1.284  -5.864
ATOM    228  CG  LEU    86       6.556   1.536  -6.532
ATOM    229  CA  LEU    87       8.795   3.214  -1.630
ATOM    230  CB  LEU    87       9.786   4.781  -1.049
ATOM    231  CG  LEU    87      11.015   5.161  -0.263
ATOM    232  CA  ASP    88       5.428   1.920  -0.371
ATOM    233  CB  ASP    88       4.681   0.245  -0.984
ATOM    234  CG  ASP    88       3.368  -0.293  -1.019
ATOM    235  CA  GLY    89       3.708   3.044   2.801
ATOM    236  CA  PHE    90       6.431   5.699   3.495
ATOM    237  CB  PHE    90       8.271   5.660   4.175
ATOM    238  CG  PHE    90       9.833   7.715   3.992
ATOM    239  CD  PHE    90       9.463   7.412   6.098
ATOM    240  CA  PRO    91       6.055   8.761   3.627
ATOM    241  CB  PRO    91       6.602   9.873   2.206
ATOM    242  CA  ARG    92       2.794   8.519   5.454
ATOM    243  CB  ARG    92       1.522   6.927   6.472
ATOM    244  CG  ARG    92       0.709   4.377   6.005
ATOM    245  CD  ARG    92       0.034   3.361   6.748
ATOM    246  CA  THR    93       2.961  11.882   7.177
ATOM    247  CB  THR    93       3.368  11.320   9.053
ATOM    248  CA  LEU    94       4.282  15.300   6.238
ATOM    249  CB  LEU    94       3.895  17.252   6.093
ATOM    250  CG  LEU    94       3.868  18.487   5.168
ATOM    251  CA  PRO    95       7.284  15.151   8.691
ATOM    252  CB  PRO    95       5.967  15.381  10.066
ATOM    253  CA  GLN    96       8.263  11.828   6.966
ATOM    254  CB  GLN    96       7.348  10.278   7.570
ATOM    255  CG  GLN    96       6.051   8.328   8.311
ATOM    256  CA  ALA    97       7.997  13.438   3.504
ATOM    257  CA  GLU    98      10.066  16.559   4.561
ATOM    258  CB  GLU    98       9.109  18.004   5.320
ATOM    259  CG  GLU    98       7.786  19.689   6.282
ATOM    260  CA  ALA    99      12.656  14.359   6.194
ATOM    261  CA  LEU   100      13.003  12.141   3.174
ATOM    262  CB  LEU   100      11.966  10.984   1.896
ATOM    263  CG  LEU   100      12.059   9.695   1.032
ATOM    264  CA  ASP   101      13.474  15.281   0.990
ATOM    265  CB  ASP   101      12.506  16.843   0.405
ATOM    266  CG  ASP   101      12.754  17.733  -0.671
ATOM    267  CA  ARG   102      16.544  16.260   3.044
ATOM    268  CB  ARG   102      16.034  17.504   5.108
ATOM    269  CG  ARG   102      14.245  17.831   7.356
ATOM    270  CD  ARG   102      12.939  18.377   7.631
ATOM    271  CA  ALA   103      18.225  12.947   2.173
ATOM    272  CA  TYR   104      17.116  11.933  -1.357
ATOM    273  CB  TYR   104      17.124  10.003  -1.158
ATOM    274  CG  TYR   104      19.436   8.847  -1.171
ATOM    275  CD  TYR   104      17.885   8.667   0.857
ATOM    276  CE  TYR   104      20.109   7.544   0.875
ATOM    277  CA  GLN   105      15.445  13.643  -4.291
ATOM    278  CB  GLN   105      15.750  14.627  -5.916
ATOM    279  CG  GLN   105      15.875  16.965  -6.684
ATOM    280  CA  ILE   106      12.082  11.846  -5.044
ATOM    281  CB  ILE   106      10.249  11.203  -4.377
ATOM    282  CG  ILE   106      11.805  10.309  -2.854
ATOM    283  CA  ASP   107      11.280  11.993  -8.707
ATOM    284  CB  ASP   107      12.573  11.010  -9.861
ATOM    285  CG  ASP   107      13.977  10.934  -9.947
ATOM    286  CA  THR   108       7.691  10.646  -8.969
ATOM    287  CB  THR   108       7.349   9.231 -10.488
ATOM    288  CA  VAL   109       4.976   9.864  -6.433
ATOM    289  CB  VAL   109       4.113  10.627  -4.745
ATOM    290  CG  VAL   109       5.372  11.200  -5.012
ATOM    291  CA  ILE   110       2.137   7.679  -7.810
ATOM    292  CB  ILE   110       1.706   5.882  -8.551
ATOM    293  CG  ILE   110       3.844   5.850  -9.712
ATOM    294  CA  ASN   111      -1.178   8.231  -6.124
ATOM    295  CB  ASN   111      -2.735   9.667  -4.790
ATOM    296  CA  LEU   112      -4.138   5.879  -6.743
ATOM    297  CB  LEU   112      -3.464   3.987  -6.604
ATOM    298  CG  LEU   112      -2.911   2.799  -7.523
ATOM    299  CA  ASN   113      -7.393   7.739  -6.209
ATOM    300  CB  ASN   113      -8.635   9.935  -6.572
ATOM    301  CA  VAL   114     -10.343   5.302  -5.904
ATOM    302  CB  VAL   114     -10.571   3.248  -5.549
ATOM    303  CG  VAL   114      -9.292   3.632  -5.950
ATOM    304  CA  PRO   115     -13.852   6.556  -4.723
ATOM    305  CB  PRO   115     -14.254   6.028  -6.514
ATOM    306  CA  PHE   116     -14.621   6.230  -0.988
ATOM    307  CB  PHE   116     -15.236   7.368   0.391
ATOM    308  CG  PHE   116     -14.328   7.326   2.774
ATOM    309  CD  PHE   116     -16.389   6.656   2.866
ATOM    310  CA  GLU   117     -17.655   4.004  -1.409
ATOM    311  CB  GLU   117     -19.451   3.962  -2.177
ATOM    312  CG  GLU   117     -21.741   4.175  -2.742
ATOM    313  CA  VAL   118     -15.643   1.507  -3.547
ATOM    314  CB  VAL   118     -14.454   1.265  -5.145
ATOM    315  CG  VAL   118     -15.438   2.168  -5.457
ATOM    316  CA  ILE   119     -12.893   1.301  -0.932
ATOM    317  CB  ILE   119     -11.498   2.241   0.091
ATOM    318  CG  ILE   119     -10.741   3.470  -1.481
ATOM    319  CA  LYS   120     -15.475   1.001   1.831
ATOM    320  CB  LYS   120     -17.438   2.092   3.000
ATOM    321  CG  LYS   120     -19.997   2.441   4.719
ATOM    322  CA  GLN   121     -17.213  -1.902  -0.007
ATOM    323  CB  GLN   121     -18.484  -1.640  -1.484
ATOM    324  CG  GLN   121     -19.726  -0.681  -3.470
ATOM    325  CA  ARG   122     -13.904  -3.781  -0.387
ATOM    326  CB  ARG   122     -12.405  -2.954  -2.324
ATOM    327  CG  ARG   122     -11.087  -1.657  -4.970
ATOM    328  CD  ARG   122     -11.418  -1.604  -6.382
ATOM    329  CA  LEU   123     -12.860  -3.439   3.213
ATOM    330  CB  LEU   123     -11.791  -1.843   3.376
ATOM    331  CG  LEU   123     -10.283  -1.482   3.405
ATOM    332  CA  THR   124     -16.205  -4.460   4.785
ATOM    333  CB  THR   124     -17.392  -2.800   4.788
ATOM    334  CA  ALA   125     -16.809  -7.443   2.448
ATOM    335  CA  ARG   126     -15.461 -10.302   4.605
ATOM    336  CB  ARG   126     -13.283 -11.252   5.578
ATOM    337  CG  ARG   126     -10.997 -13.075   5.950
ATOM    338  CD  ARG   126     -10.129 -13.516   4.864
ATOM    339  CA  TRP   127     -17.593 -12.591   6.773
ATOM    340  CB  TRP   127     -19.439 -12.220   6.257
ATOM    341  CG  TRP   127     -20.331  -9.929   5.628
ATOM    342  CD  TRP   127     -21.263 -11.012   8.234
ATOM    343  CE  TRP   127     -22.115  -9.062   7.889
ATOM    344  CA  ILE   128     -16.477 -15.780   8.599
ATOM    345  CB  ILE   128     -14.991 -16.334   9.891
ATOM    346  CG  ILE   128     -14.001 -14.716   8.625
ATOM    347  CA  HSD   129     -18.360 -18.900   9.684
ATOM    348  CB  HSD   129     -19.155 -20.558   9.072
ATOM    349  CG  HSD   129     -19.538 -22.740  10.002
ATOM    350  CD  HSD   129     -20.748 -21.491  10.665
ATOM    351  CA  PRO   130     -16.685 -19.252  13.167
ATOM    352  CB  PRO   130     -18.179 -18.149  13.650
ATOM    353  CA  GLY   131     -17.111 -22.996  13.440
ATOM    354  CA  SER   132     -15.391 -24.071  10.215
ATOM    355  CB  SER   132     -16.591 -23.868   8.636
ATOM    356  CA  GLY   133     -13.214 -21.069   9.363
ATOM    357  CA  ARG   134     -15.164 -20.664   6.037
ATOM    358  CB  ARG   134     -16.816 -22.349   5.020
ATOM    359  CG  ARG   134     -18.049 -24.557   5.769
ATOM    360  CD  ARG   134     -19.120 -24.848   6.689
ATOM    361  CA  VAL   135     -14.661 -17.201   4.603
ATOM    362  CB  VAL   135     -13.185 -16.013   3.921
ATOM    363  CG  VAL   135     -12.699 -16.896   4.883
ATOM    364  CA  TYR   136     -17.268 -15.456   2.371
ATOM    365  CB  TYR   136     -18.994 -16.182   2.921
ATOM    366  CG  TYR   136     -19.361 -18.250   4.393
ATOM    367  CD  TYR   136     -20.087 -18.283   1.966
ATOM    368  CE  TYR   136     -20.539 -20.270   3.373
ATOM    369  CA  ASN   137     -16.423 -12.239   0.619
ATOM    370  CB  ASN   137     -14.789 -10.761  -0.480
ATOM    371  CA  ILE   138     -19.405 -10.284  -0.510
ATOM    372  CB  ILE   138     -20.065  -8.419   0.003
ATOM    373  CG  ILE   138     -20.992 -10.421   1.556
ATOM    374  CA  GLU   139     -17.643  -9.262  -3.743
ATOM    375  CB  GLU   139     -16.521  -7.714  -3.322
ATOM    376  CG  GLU   139     -15.686  -5.524  -3.500
ATOM    377  CA  PHE   140     -16.277 -12.682  -4.835
ATOM    378  CB  PHE   140     -14.377 -12.383  -4.617
ATOM    379  CG  PHE   140     -13.895 -10.188  -5.961
ATOM    380  CD  PHE   140     -12.342 -10.394  -4.451
ATOM    381  CA  ASN   141     -18.214 -15.503  -3.155
ATOM    382  CB  ASN   141     -16.516 -16.482  -1.488
ATOM    383  CA  PRO   142     -21.298 -14.136  -1.312
ATOM    384  CB  PRO   142     -21.565 -13.409  -3.058
ATOM    385  CA  PRO   143     -23.340 -16.660   0.768
ATOM    386  CB  PRO   143     -23.083 -15.381   2.132
ATOM    387  CA  LYS   144     -26.635 -17.803  -0.742
ATOM    388  CB  LYS   144     -27.650 -20.281  -1.027
ATOM    389  CG  LYS   144     -29.449 -22.286  -2.360
ATOM    390  CA  THR   145     -28.484 -16.097   2.198
ATOM    391  CB  THR   145     -29.928 -16.938   3.146
ATOM    392  CA  MET   146     -26.744 -13.017   3.653
ATOM    393  CB  MET   146     -26.874 -11.020   3.500
ATOM    394  CG  MET   146     -24.860 -10.819   2.239
ATOM    395  CA  GLY   147     -25.150 -13.491   7.124
ATOM    396  CA  ILE   148     -25.768 -17.331   6.876
ATOM    397  CB  ILE   148     -27.340 -18.581   6.345
ATOM    398  CG  ILE   148     -28.337 -17.279   7.987
ATOM    399  CA  ASP   149     -23.257 -20.131   6.272
ATOM    400  CB  ASP   149     -22.149 -21.486   7.079
ATOM    401  CG  ASP   149     -21.216 -22.432   6.460
ATOM    402  CA  ASP   150     -24.289 -22.048   3.144
ATOM    403  CB  ASP   150     -23.475 -21.648   1.435
ATOM    404  CG  ASP   150     -23.436 -20.461   0.677
ATOM    405  CA  LEU   151     -23.654 -25.506   4.516
ATOM    406  CB  LEU   151     -21.775 -26.118   4.122
ATOM    407  CG  LEU   151     -21.031 -26.730   2.911
ATOM    408  CA  THR   152     -24.970 -25.306   8.009
ATOM    409  CB  THR   152     -23.373 -24.960   9.151
ATOM    410  CA  GLY   153     -27.445 -22.412   8.035
ATOM    411  CA  GLU   154     -25.494 -20.984  11.040
ATOM    412  CB  GLU   154     -24.627 -22.345  12.063
ATOM    413  CG  GLU   154     -23.392 -24.060  13.043
ATOM    414  CA  PRO   155     -24.804 -17.221  11.311
ATOM    415  CB  PRO   155     -25.548 -17.491  13.070
ATOM    416  CA  LEU   156     -21.668 -15.622   9.921
ATOM    417  CB  LEU   156     -21.740 -15.621   7.917
ATOM    418  CG  LEU   156     -21.421 -16.495   6.789
ATOM    419  CA  VAL   157     -19.856 -12.942  11.879
ATOM    420  CB  VAL   157     -19.752 -13.870  13.697
ATOM    421  CG  VAL   157     -18.444 -13.630  13.261
ATOM    422  CA  GLN   158     -17.569  -9.984  10.943
ATOM    423  CB  GLN   158     -18.359  -8.792   9.744
ATOM    424  CG  GLN   158     -18.644  -7.234   8.013
ATOM    425  CA  ARG   159     -14.500  -8.852  12.821
ATOM    426  CB  ARG   159     -12.142  -9.817  12.275
ATOM    427  CG  ARG   159      -9.946  -9.435  10.649
ATOM    428  CD  ARG   159      -9.947  -9.340   9.183
ATOM    429  CA  GLU   160     -14.721  -5.513  14.473
ATOM    430  CB  GLU   160     -14.266  -4.541  16.159
ATOM    431  CG  GLU   160     -15.022  -3.421  18.195
ATOM    432  CA  ASP   161     -11.957  -4.295  12.039
ATOM    433  CB  ASP   161     -10.220  -5.110  12.024
ATOM    434  CG  ASP   161      -9.326  -5.426  13.077
ATOM    435  CA  ASP   162     -14.227  -5.080   9.100
ATOM    436  CB  ASP   162     -13.710  -6.874   8.571
ATOM    437  CG  ASP   162     -12.369  -7.460   8.431
ATOM    438  CA  ARG   163     -17.270  -3.379  10.378
ATOM    439  CB  ARG   163     -18.029  -4.408  12.118
ATOM    440  CG  ARG   163     -20.730  -5.306  11.371
ATOM    441  CD  ARG   163     -21.850  -4.434  11.697
ATOM    442  CA  PRO   164     -18.433  -0.287   8.391
ATOM    443  CB  PRO   164     -19.941  -1.451   8.188
ATOM    444  CA  GLU   165     -18.041   2.234  11.249
ATOM    445  CB  GLU   165     -19.120   1.454  12.921
ATOM    446  CG  GLU   165     -21.008  -0.123  12.484
ATOM    447  CA  THR   166     -14.414   1.003  11.990
ATOM    448  CB  THR   166     -13.757  -0.669  12.841
ATOM    449  CA  VAL   167     -13.513   1.086   8.301
ATOM    450  CB  VAL   167     -14.153   0.474   6.475
ATOM    451  CG  VAL   167     -13.954  -0.637   7.290
ATOM    452  CA  VAL   168     -14.942   4.637   7.926
ATOM    453  CB  VAL   168     -16.435   5.846   8.528
ATOM    454  CG  VAL   168     -16.876   4.844   7.634
ATOM    455  CA  LYS   169     -12.864   5.724  10.826
ATOM    456  CB  LYS   169     -13.492   5.364  13.276
ATOM    457  CG  LYS   169     -11.958   5.071  15.625
ATOM    458  CA  ARG   170      -9.652   4.197   9.345
ATOM    459  CB  ARG   170      -8.540   1.865   8.579
ATOM    460  CG  ARG   170      -9.385  -0.830   8.322
ATOM    461  CD  ARG   170     -10.197  -1.338   9.362
ATOM    462  CA  LEU   171     -10.255   5.896   5.978
ATOM    463  CB  LEU   171     -11.434   4.902   4.824
ATOM    464  CG  LEU   171     -11.371   3.927   3.661
ATOM    465  CA  LYS   172     -10.913   9.301   7.472
ATOM    466  CB  LYS   172     -12.942   9.985   7.532
ATOM    467  CG  LYS   172     -14.760  10.840   4.887
ATOM    468  CA  ALA   173      -7.648   8.965   9.506
ATOM    469  CA  TYR   174      -5.642   7.839   6.460
ATOM    470  CB  TYR   174      -5.632   6.610   5.029
ATOM    471  CG  TYR   174      -3.360   6.134   3.921
ATOM    472  CD  TYR   174      -5.234   7.311   2.595
ATOM    473  CE  TYR   174      -3.006   6.955   1.498
ATOM    474  CA  GLU   175      -7.077  10.855   4.552
ATOM    475  CB  GLU   175      -8.862  10.809   3.841
ATOM    476  CG  GLU   175     -11.062  11.049   3.089
ATOM    477  CA  ALA   176      -6.259  13.272   7.299
ATOM    478  CA  GLN   177      -2.745  11.936   7.456
ATOM    479  CB  GLN   177      -2.432  10.268   8.527
ATOM    480  CG  GLN   177      -2.827   8.090   9.436
ATOM    481  CA  THR   178      -1.882  11.783   3.834
ATOM    482  CB  THR   178      -2.460  10.028   3.338
ATOM    483  CA  GLU   179      -3.754  14.802   2.462
ATOM    484  CB  GLU   179      -5.549  15.575   2.472
ATOM    485  CG  GLU   179      -6.309  14.232   0.557
ATOM    486  CA  PRO   180      -0.857  17.126   3.572
ATOM    487  CB  PRO   180      -1.597  16.690   5.285
ATOM    488  CA  VAL   181       1.605  14.683   1.925
ATOM    489  CB  VAL   181       2.320  12.807   1.792
ATOM    490  CG  VAL   181       1.862  13.054   3.073
ATOM    491  CA  LEU   182      -0.174  14.765  -1.420
ATOM    492  CB  LEU   182      -1.745  13.596  -1.607
ATOM    493  CG  LEU   182      -2.198  12.265  -2.228
ATOM    494  CA  GLU   183      -0.347  18.592  -1.353
ATOM    495  CB  GLU   183      -1.288  19.935  -0.335
ATOM    496  CG  GLU   183      -1.849  21.550   1.241
ATOM    497  CA  TYR   184       3.399  18.664  -0.566
ATOM    498  CB  TYR   184       4.705  17.878   0.634
ATOM    499  CG  TYR   184       6.795  19.110   1.348
ATOM    500  CD  TYR   184       7.030  16.853   0.181
ATOM    501  CE  TYR   184       9.079  18.044   0.979
ATOM    502  CA  TYR   185       4.237  16.505  -3.619
ATOM    503  CB  TYR   185       4.503  14.665  -3.305
ATOM    504  CG  TYR   185       6.923  14.395  -2.459
ATOM    505  CD  TYR   185       4.992  13.051  -1.383
ATOM    506  CE  TYR   185       7.297  12.712  -0.610
ATOM    507  CA  ARG   186       1.708  18.382  -5.698
ATOM    508  CB  ARG   186      -0.780  18.592  -5.906
ATOM    509  CG  ARG   186      -2.938  17.707  -4.548
ATOM    510  CD  ARG   186      -3.652  16.491  -4.528
ATOM    511  CA  LYS   187       3.567  21.736  -4.953
ATOM    512  CB  LYS   187       3.246  22.893  -2.641
ATOM    513  CG  LYS   187       1.967  23.936   0.130
ATOM    514  CA  LYS   188       6.818  19.876  -5.918
ATOM    515  CB  LYS   188       8.185  18.687  -4.157
ATOM    516  CG  LYS   188      10.326  19.576  -2.413
ATOM    517  CA  GLY   189       5.211  18.908  -9.244
ATOM    518  CA  VAL   190       6.127  15.275  -8.745
ATOM    519  CB  VAL   190       7.995  15.247  -7.951
ATOM    520  CG  VAL   190       7.116  14.771  -6.997
ATOM    521  CA  LEU   191       2.622  13.866  -7.970
ATOM    522  CB  LEU   191       1.011  14.114  -6.819
ATOM    523  CG  LEU   191       0.164  13.454  -5.671
ATOM    524  CA  GLU   192       1.018  11.602 -10.603
ATOM    525  CB  GLU   192       1.828  10.569 -12.061
ATOM    526  CG  GLU   192       1.807  12.280 -13.729
ATOM    527  CA  THR   193      -2.610  10.653  -9.744
ATOM    528  CB  THR   193      -3.767  11.858  -8.680
ATOM    529  CA  PHE   194      -4.356   7.683 -11.329
ATOM    530  CB  PHE   194      -2.968   6.509 -11.800
ATOM    531  CG  PHE   194      -1.657   6.805 -13.971
ATOM    532  CD  PHE   194      -0.255   7.131 -12.343
ATOM    533  CA  SER   195      -8.143   7.583 -10.718
ATOM    534  CB  SER   195      -8.569   9.476 -10.570
ATOM    535  CA  GLY   196     -10.374   4.573 -11.177
ATOM    536  CA  THR   197     -12.870   2.182  -9.681
ATOM    537  CB  THR   197     -14.641   2.686 -10.517
ATOM    538  CA  GLU   198     -11.264  -1.033 -10.799
ATOM    539  CB  GLU   198     -12.532  -1.877 -11.970
ATOM    540  CG  GLU   198     -13.759  -2.309 -13.859
ATOM    541  CA  THR   199      -7.617  -1.923 -10.464
ATOM    542  CB  THR   199      -6.773  -2.902  -9.020
ATOM    543  CA  ASN   200      -7.475  -3.458 -13.977
ATOM    544  CB  ASN   200      -7.650  -5.947 -13.904
ATOM    545  CA  LYS   201      -8.629  -0.274 -15.614
ATOM    546  CB  LYS   201     -10.886  -0.288 -15.928
ATOM    547  CG  LYS   201     -13.161  -1.002 -17.876
ATOM    548  CA  ILE   202      -5.967   1.803 -13.626
ATOM    549  CB  ILE   202      -5.299   2.383 -11.742
ATOM    550  CG  ILE   202      -7.338   2.686 -10.778
ATOM    551  CA  TRP   203      -3.040  -0.578 -14.121
ATOM    552  CB  TRP   203      -2.511  -2.480 -14.158
ATOM    553  CG  TRP   203      -0.723  -3.783 -15.404
ATOM    554  CD  TRP   203       0.454  -1.931 -13.386
ATOM    555  CE  TRP   203       2.044  -2.997 -14.425
ATOM    556  CA  PRO   204      -2.645  -0.020 -17.982
ATOM    557  CB  PRO   204      -4.458  -0.619 -18.007
ATOM    558  CA  HSD   205      -2.125   3.709 -17.258
ATOM    559  CB  HSD   205      -3.753   4.682 -17.063
ATOM    560  CG  HSD   205      -5.072   5.097 -19.067
ATOM    561  CD  HSD   205      -6.065   4.371 -17.700
ATOM    562  CA  VAL   206       0.384   3.224 -14.462
ATOM    563  CB  VAL   206       0.762   2.466 -12.720
ATOM    564  CG  VAL   206      -0.571   2.886 -12.749
ATOM    565  CA  TYR   207       2.212   0.661 -16.671
ATOM    566  CB  TYR   207       1.860  -1.060 -17.562
ATOM    567  CG  TYR   207       4.150  -2.066 -18.221
ATOM    568  CD  TYR   207       2.003  -3.157 -19.003
ATOM    569  CE  TYR   207       4.214  -4.163 -19.665
ATOM    570  CA  ALA   208       2.302   3.050 -19.674
ATOM    571  CA  PHE   209       3.509   5.859 -17.335
ATOM    572  CB  PHE   209       3.000   6.878 -15.755
ATOM    573  CG  PHE   209       3.988   9.224 -15.421
ATOM    574  CD  PHE   209       4.584   8.053 -13.682
ATOM    575  CA  LEU   210       6.437   3.884 -15.774
ATOM    576  CB  LEU   210       6.053   2.969 -14.174
ATOM    577  CG  LEU   210       6.145   3.122 -12.717
ATOM    578  CA  GLN   211       7.484   2.424 -19.158
ATOM    579  CB  GLN   211       6.723   1.200 -20.348
ATOM    580  CG  GLN   211       6.341   0.430 -22.546
ATOM    581  CA  THR   212       8.446   6.041 -20.141
ATOM    582  CB  THR   212       6.959   7.562 -19.939
ATOM    583  CA  LYS   213      10.680   6.023 -16.996
ATOM    584  CB  LYS   213       9.417   7.256 -15.576
ATOM    585  CG  LYS   213       8.297  10.036 -14.999
ATOM    586  CA  LEU   214      12.398   2.639 -16.576
ATOM    587  CB  LEU   214      11.904   2.025 -14.649
ATOM    588  CG  LEU   214      11.009   1.637 -13.512
ATOM    589  CA  PRO   215      13.743  -0.862 -17.566
ATOM    590  CB  PRO   215      15.144  -0.344 -16.410
ATOM    591  CA  GLN   216      11.218  -3.550 -18.129
ATOM    592  CB  GLN   216       9.996  -3.222 -19.684
ATOM    593  CG  GLN   216       7.749  -3.315 -20.691
ATOM    594  CA  ARG   217      12.607  -6.568 -16.380
ATOM    595  CB  ARG   217      12.155  -8.006 -14.306
ATOM    596  CG  ARG   217      11.583  -7.982 -11.437
ATOM    597  CD  ARG   217      11.799  -6.812 -10.591
ATOM    598  CA  SER   218      14.202  -8.711 -19.050
ATOM    599  CB  SER   218      16.039  -8.374 -19.614
ATOM    600  CA  GLN   219      11.643 -10.650 -20.708
ATOM    601  CB  GLN   219      12.687 -10.540 -22.437
ATOM    602  CG  GLN   219      14.254 -10.461 -24.342
ATOM    603  CA  GLU   220       9.747 -13.271 -18.532
ATOM    604  CB  GLU   220       9.713 -14.437 -17.056
ATOM    605  CG  GLU   220       9.165 -16.328 -15.527
ATOM    606  CA  THR   221       6.831 -13.581 -20.971
ATOM    607  CB  THR   221       7.598 -13.473 -22.859
ATOM    608  CA  SER   222       4.913 -16.075 -18.769
ATOM    609  CB  SER   222       6.259 -16.803 -17.475
ATOM    610  CA  VAL   223       1.749 -16.213 -20.666
ATOM    611  CB  VAL   223       0.786 -14.309 -20.580
ATOM    612  CG  VAL   223      -0.070 -15.421 -20.614
ATOM    613  CA  THR   224       3.296 -17.504 -23.719
ATOM    614  CB  THR   224       4.761 -18.801 -23.175
ATOM    615  CA  PRO   225       0.107 -16.601 -25.252
ATOM    616  CB  PRO   225      -0.770 -17.856 -24.095
