# Supplementary material for: Refining amino acid hydrophobicity for dynamics simulation of membrane proteins
Source: PeerJ. 2018 Jan 10;6:e4230. doi: 10.7717/peerj.4230 (PMC5767086; doi:10.7717/peerj.4230)
Supplement: Supplemental Information 1 — Version 2.4 of the CgProt force field is included as a tar.gz archive. The package includes parameter text files, Python scripts, and equilibrated bilayer coordinates needed for simulations with the free Gromacs software package. [file peerj-06-4230-s001.tgz › cgprot24/example/bkp/lip.ndx]

; Energy index groups for lipid blocks (protein atoms from pro.ndx must be appended manually):
;DOPC 2
;CAT 2
;AN 2

[ System ]
1 2 3 4 5 6 7 8 9 10 11 12 13 14 15 
16 17 18 19 20 21 22 23 24 25 26 27 28 29 30 
31 32 33 34 

[ non-Protein ]
1 2 3 4 5 6 7 8 9 10 11 12 13 14 15 
16 17 18 19 20 21 22 23 24 25 26 27 28 29 30 
31 32 33 34 

[ DOPC ]
1 2 3 4 5 6 7 8 9 10 11 12 13 14 15 
16 17 18 19 20 21 22 23 24 25 26 27 28 29 30 

[ DOPE ]

[ POPC ]

[ POPE ]

[ POPG ]

[ CL ]

[ CHOL ]

[ CH ]
1 16 

[ HH ]
31 32 

[ PH ]
2 17 

[ GL ]
3 18 

[ E1 ]
4 19 

[ E2 ]
5 20 

[ S1 ]
6 7 21 22 

[ SD ]
8 9 10 11 23 24 25 26 

[ SM ]
12 13 14 15 27 28 29 30 

[ CAT ]
31 32 

[ AN ]
33 34 

[ NEG ]
33 34 

[ PRO ]
[ CA ]
[ APOL ]
[ POL ]
[ POS ]
