# Supplementary material for: Refining amino acid hydrophobicity for dynamics simulation of membrane proteins
Source: PeerJ. 2018 Jan 10;6:e4230. doi: 10.7717/peerj.4230 (PMC5767086; doi:10.7717/peerj.4230)
Supplement: Supplemental Information 1 — Version 2.4 of the CgProt force field is included as a tar.gz archive. The package includes parameter text files, Python scripts, and equilibrated bilayer coordinates needed for simulations with the free Gromacs software package. [file peerj-06-4230-s001.tgz › cgprot24/example/bkp/md.tcl]

# Tcl script for CG visualization with VMD:  vmd -e cg.tcl
# Put .vmdrc color settings file in your current directory.
# Double-click on a Graphics representation "Rep" to hide (reveal bonds).

display projection orthographic
axes location off
color Display Background white
mol new cgc.gro type gro
mol addfile 2md.xtc type xtc waitfor -1
set sel [atomselect top "all"]
#set sel [atomselect top "index 0 1 2"]
$sel setbonds {
{1 } {0 3 2 } {1 } {1 4 } {3 8 5 } {4 6 } {5 7 } 
{6 } {4 11 9 } {8 10 } {9 } {8 14 12 } {11 13 } {12 } 
{11 18 15 } {14 16 } {15 17 } {16 } {14 19 } {18 20 } {19 23 21 } 
{20 22 } {21 } {20 26 24 } {23 25 } {24 } {23 27 } {26 28 } 
{27 30 29 } {28 } {28 31 } {30 33 32 } {31 } {31 34 } {33 38 35 } 
{34 36 37 } {35 37 } {35 36 } {34 39 } {38 41 40 } {39 } {39 43 42 } 
{41 } {41 45 44 } {43 } {43 47 46 } {45 } {45 51 48 } {47 49 } 
{48 50 } {49 } {47 54 52 } {51 53 } {52 } {51 56 55 } {54 } 
{54 60 57 } {56 58 59 } {57 59 } {57 58 } {56 64 61 } {60 62 63 } {61 63 } 
{62 61 } {60 68 65 } {64 66 67 } {65 67 } {66 65 } {64 71 69 } {68 70 } 
{69 } {68 74 72 } {71 73 } {72 } {71 78 75 } {74 76 77 } {75 77 } 
{75 76 } {74 82 79 } {78 80 81 } {79 81 } {80 79 } {78 85 83 } {82 84 } 
{83 } {82 87 86 } {85 } {85 89 88 } {87 } {87 90 } {89 93 91 92 } 
{90 92 } {91 90 } {90 96 94 } {93 95 } {94 } {93 99 97 } {96 98 } 
{97 } {96 103 100 } {99 101 } {100 102 } {101 } {99 106 104 105 } {103 105 } 
{104 103 } {103 109 107 108 } {106 108 } {107 106 } {106 112 110 } {109 111 } {110 } 
{109 115 113 } {112 114 } {113 } {112 119 116 } {115 117 } {116 118 } {117 } 
{115 120 } {119 122 121 } {120 } {120 125 123 } {122 124 } {123 } {122 128 126 } 
{125 127 } {126 } {125 129 } {128 131 130 } {129 } {129 134 132 } {131 133 } 
{132 } {131 135 } {134 139 136 } {135 137 138 } {136 138 } {136 137 } {135 141 140 } 
{139 } {139 145 142 } {141 143 144 } {142 144 } {143 142 } {141 148 146 } {145 147 } 
{146 } {145 151 149 150 } {148 150 } {149 148 } {148 154 152 } {151 153 } {152 } 
{151 155 } {154 159 156 } {155 157 158 } {156 158 } {156 157 } {155 162 160 } {159 161 } 
{160 } {159 165 163 } {162 164 } {163 } {162 167 166 } {165 } {165 170 168 169 } 
{167 169 } {168 167 } {167 173 171 172 } {170 172 } {171 170 } {170 175 174 } {173 } 
{173 178 176 } {175 177 } {176 } {175 180 179 } {178 } {178 184 181 } {180 182 } 
{181 183 } {182 } {180 187 185 } {184 186 } {185 } {184 189 188 } {187 } 
{187 192 190 } {189 191 } {190 } {189 196 193 } {192 194 195 } {193 195 } {194 193 } 
{192 199 197 } {196 198 } {197 } {196 202 200 } {199 201 } {200 } {199 206 203 } 
{202 204 205 } {203 205 } {203 204 } {202 209 207 208 } {206 208 } {207 206 } {206 212 210 } 
{209 211 } {210 } {209 214 213 } {212 } {212 217 215 } {214 216 } {215 } 
{214 222 218 } {217 219 220 } {218 220 221 } {219 221 218 } {220 219 } {217 225 223 224 } {222 224 } 
{223 222 } {222 230 226 } {225 227 228 } {226 228 229 } {227 229 226 } {228 227 } {225 233 231 } 
{230 232 } {231 } {230 236 234 } {233 235 } {234 } {233 239 237 238 } {236 238 } 
{237 236 } {236 240 } {239 244 241 } {240 242 243 } {241 243 } {242 241 } {240 246 245 } 
{244 } {244 250 247 } {246 248 } {247 249 } {248 } {246 252 251 } {250 } 
{250 255 253 } {252 254 } {253 } {252 257 256 } {255 } {255 260 258 } {257 259 } 
{258 } {257 261 } {260 264 262 } {261 263 } {262 } {261 265 } {264 268 266 } 
{265 267 } {266 } {265 271 269 270 } {268 270 } {269 268 } {268 275 272 } {271 273 } 
{272 274 } {273 } {271 276 } {275 281 277 } {276 278 279 } {277 279 280 } {278 280 277 } 
{279 278 } {276 284 282 } {281 283 } {282 } {281 287 285 } {284 286 } {285 } 
{284 290 288 289 } {287 289 } {288 287 } {287 292 291 } {290 } {290 294 293 } {292 } 
{292 297 295 } {294 296 } {295 } {294 300 298 299 } {297 299 } {298 297 } {297 303 301 } 
{300 302 } {301 } {300 306 304 305 } {303 305 } {304 303 } {303 308 307 } {306 } 
{306 310 309 } {308 } {308 314 311 } {310 312 313 } {311 313 } {312 311 } {310 317 315 } 
{314 316 } {315 } {314 319 318 } {317 } {317 322 320 } {319 321 } {320 } 
{319 326 323 } {322 324 325 } {323 325 } {323 324 } {322 329 327 } {326 328 } {327 } 
{326 333 330 } {329 331 } {330 332 } {331 } {329 336 334 } {333 335 } {334 } 
{333 338 337 } {336 } {336 339 } {338 343 340 } {339 341 } {340 342 } {341 } 
{339 348 344 } {343 345 346 } {344 346 347 } {345 347 344 } {346 345 } {343 351 349 } {348 350 } 
{349 } {348 355 352 } {351 353 354 } {352 354 } {353 352 } {351 357 356 } {355 } 
{355 358 } {357 360 359 } {358 } {358 361 } {360 365 362 } {361 363 } {362 364 } 
{363 } {361 367 366 } {365 } {365 372 368 } {367 369 370 } {368 370 371 } {369 371 368 } 
{370 369 } {367 375 373 374 } {372 374 } {373 372 } {372 378 376 } {375 377 } {376 } 
{375 381 379 } {378 380 } {379 } {378 385 382 } {381 383 384 } {382 384 } {383 382 } 
{381 388 386 387 } {385 387 } {386 385 } {385 390 389 } {388 } {388 392 391 } {390 } 
{390 396 393 } {392 394 395 } {393 395 } {393 394 } {392 398 397 } {396 } {396 401 399 } 
{398 400 } {399 } {398 402 } {401 405 403 } {402 404 } {403 } {402 408 406 407 } 
{405 407 } {406 405 } {405 411 409 410 } {408 410 } {409 408 } {408 414 412 } {411 413 } 
{412 } {411 416 415 } {414 } {414 417 } {416 420 418 } {417 419 } {418 } 
{417 422 421 } {420 } {420 425 423 } {422 424 } {423 } {422 427 426 } {425 } 
{425 430 428 } {427 429 } {428 } {427 434 431 } {430 432 } {431 433 } {432 } 
{430 437 435 } {434 436 } {435 } {434 440 438 439 } {437 439 } {438 437 } {437 443 441 442 } 
{440 442 } {441 440 } {440 447 444 } {443 445 } {444 446 } {445 } {443 449 448 } 
{447 } {447 452 450 } {449 451 } {450 } {449 454 453 } {452 } {452 456 455 } 
{454 } {454 458 457 } {456 } {456 462 459 } {458 460 461 } {459 461 } {459 460 } 
{458 466 463 } {462 464 } {463 465 } {464 } {462 469 467 } {466 468 } {467 } 
{466 473 470 } {469 471 472 } {470 472 } {470 471 } {469 474 } {473 479 475 } {474 476 477 } 
{475 477 478 } {476 478 475 } {477 476 } {474 482 480 } {479 481 } {480 } {479 483 } 
{482 486 484 } {483 485 } {484 } {483 488 487 } {486 } {486 491 489 } {488 490 } 
{489 } {488 493 492 } {491 } {491 495 494 } {493 } {493 498 496 } {495 497 } 
{496 } {495 501 499 } {498 500 } {499 } {498 506 502 } {501 503 504 } {502 504 505 } 
{503 505 502 } {504 503 } {501 511 507 } {506 508 509 } {507 509 510 } {508 510 507 } {509 508 } 
{506 515 512 } {511 513 } {512 514 } {513 } {511 519 516 } {515 517 518 } {516 518 } 
{516 517 } {515 523 520 } {519 521 522 } {520 522 } {520 521 } {519 524 } {523 526 525 } 
{524 } {524 529 527 } {526 528 } {527 } {526 532 530 } {529 531 } {530 } 
{529 534 533 } {532 } {532 538 535 } {534 536 537 } {535 537 } {536 535 } {534 540 539 } 
{538 } {538 541 } {540 543 542 } {541 } {541 546 544 } {543 545 } {544 } 
{543 548 547 } {546 } {546 551 549 550 } {548 550 } {549 548 } {548 555 552 } {551 553 554 } 
{552 554 } {552 553 } {551 558 556 } {555 557 } {556 } {555 563 559 } {558 560 561 } 
{559 561 562 } {560 562 559 } {561 560 } {558 565 564 } {563 } {563 569 566 } {565 567 568 } 
{566 568 } {567 566 } {565 571 570 } {569 } {569 576 572 } {571 573 574 } {572 574 575 } 
{573 575 572 } {574 573 } {571 577 } {576 581 578 } {577 579 580 } {578 580 } {579 578 } 
{577 584 582 } {581 583 } {582 } {581 587 585 } {584 586 } {585 } {584 589 588 } 
{587 } {587 593 590 } {589 591 592 } {590 592 } {590 591 } {589 596 594 } {593 595 } 
{594 } {593 598 597 } {596 } {596 601 599 } {598 600 } {599 } {598 605 602 } 
{601 603 } {602 604 } {603 } {601 607 606 } {605 } {605 610 608 } {607 609 } 
{608 } {607 613 611 } {610 612 } {611 } {610 615 614 } {613 } {613 617 616 } 
{615 } {615 619 618 } {617 } {617 621 620 } {619 } {619 622 } {621 } 
}
mol modselect 0 0 not (name CA CB CG CD CE M1)
mol modstyle 0 0 DynamicBonds 4.1 0.3 6
mol modcolor 0 0 Name
mol addrep 0
mol modselect 1 0 not (name CA CB CG CD CE M1)
mol modstyle 1 0 VDW 1.0 12
mol modcolor 1 0 Name
mol addrep 0
mol modselect 2 0 name CA
mol modstyle 2 0 Licorice 0.5 28 26
mol modcolor 2 0 ColorID 10
mol addrep 0
mol modselect 3 0 name CA CB CG CD CE M1
mol modstyle 3 0 VDW 1.0 27
mol modcolor 3 0 ColorID 10
