# Supplementary material for: Refining amino acid hydrophobicity for dynamics simulation of membrane proteins
Source: PeerJ. 2018 Jan 10;6:e4230. doi: 10.7717/peerj.4230 (PMC5767086; doi:10.7717/peerj.4230)
Supplement: Supplemental Information 1 — Version 2.4 of the CgProt force field is included as a tar.gz archive. The package includes parameter text files, Python scripts, and equilibrated bilayer coordinates needed for simulations with the free Gromacs software package. [file peerj-06-4230-s001.tgz › cgprot24/example/bkp/pro.itp]

;Molecule topology include file read by cg.top for simulations of a protein
;molecule in GROMACS using CgProt version 2.4 [RD Hills Jr. 2017. In preparation.].
; pro.itp file generated by MKTOP on: Sat Jul  8 18:41:11 2017

[ moleculetype ]
PRO 2 ;mol name/nonbond exclude number (1,2 + 1,3 interactions excluded by default)

[ atoms ]
;atom# atype res# resname aname chrg_grp#(neighbor search) charge
1 POS 1 ALA CA 1 0.0 ;Charged N-terminus
2 POL 2 SER CA 2 0.0
3 POL 2 SER CB 3 0.0
4 APOL 3 ALA CA 4 0.0
5 POL 4 ARG CA 5 0.0
6 POL 4 ARG CB 6 0.0
7 POL 4 ARG CG 7 0.0
8 POS 4 ARG CD 8 0.0
9 POL 5 LEU CA 9 0.0
10 APOL 5 LEU CB 10 0.0
11 APOL 5 LEU CG 11 0.0
12 POL 6 LEU CA 12 0.0
13 APOL 6 LEU CB 13 0.0
14 APOL 6 LEU CG 14 0.0
15 POL 7 ARG CA 15 0.0
16 POL 7 ARG CB 16 0.0
17 POL 7 ARG CG 17 0.0
18 POS 7 ARG CD 18 0.0
19 APOL 8 ALA CA 19 0.0
20 APOL 9 ALA CA 20 0.0
21 POL 10 ILE CA 21 0.0
22 APOL 10 ILE CB 22 0.0
23 APOL 10 ILE CG 23 0.0
24 POL 11 MET CA 24 0.0
25 APOL 11 MET CB 25 0.0
26 APOL 11 MET CG 26 0.0
27 POL 12 GLY CA 27 0.0
28 APOL 13 ALA CA 28 0.0
29 POL 14 PRO CA 29 0.0
30 APOL 14 PRO CB 30 0.0
31 POL 15 GLY CA 31 0.0
32 POL 16 SER CA 32 0.0
33 POL 16 SER CB 33 0.0
34 POL 17 GLY CA 34 0.0
35 POL 18 LYS CA 35 0.0
36 POL 18 LYS CB 36 0.0
37 POS 18 LYS CG 37 0.0
38 POL 19 GLY CA 38 0.0
39 POL 20 THR CA 39 0.0
40 POL 20 THR CB 40 0.0
41 POL 21 VAL CA 41 0.0
42 APOL 21 VAL CB 42 0.0
43 APOL 21 VAL CG 43 0.0
44 POL 22 SER CA 44 0.0
45 POL 22 SER CB 45 0.0
46 POL 23 SER CA 46 0.0
47 POL 23 SER CB 47 0.0
48 POL 24 ARG CA 48 0.0
49 POL 24 ARG CB 49 0.0
50 POL 24 ARG CG 50 0.0
51 POS 24 ARG CD 51 0.0
52 POL 25 ILE CA 52 0.0
53 APOL 25 ILE CB 53 0.0
54 APOL 25 ILE CG 54 0.0
55 POL 26 THR CA 55 0.0
56 POL 26 THR CB 56 0.0
57 POL 27 LYS CA 57 0.0
58 POL 27 LYS CB 58 0.0
59 POS 27 LYS CG 59 0.0
60 POL 28 HIS CA 60 0.0
61 APOL 28 HIS CB 61 0.0
62 POL 28 HIS CG 62 0.0
63 POL 28 HIS CD 63 0.0
64 POL 29 PHE CA 64 0.0
65 APOL 29 PHE CB 65 0.0
66 APOL 29 PHE CG 66 0.0
67 POL 29 PHE CD 67 0.0
68 POL 30 GLU CA 68 0.0
69 POL 30 GLU CB 69 0.0
70 NEG 30 GLU CG 70 0.0
71 POL 31 LEU CA 71 0.0
72 APOL 31 LEU CB 72 0.0
73 APOL 31 LEU CG 73 0.0
74 POL 32 LYS CA 74 0.0
75 POL 32 LYS CB 75 0.0
76 POS 32 LYS CG 76 0.0
77 POL 33 HIS CA 77 0.0
78 APOL 33 HIS CB 78 0.0
79 POL 33 HIS CG 79 0.0
80 POL 33 HIS CD 80 0.0
81 POL 34 LEU CA 81 0.0
82 APOL 34 LEU CB 82 0.0
83 APOL 34 LEU CG 83 0.0
84 POL 35 SER CA 84 0.0
85 POL 35 SER CB 85 0.0
86 POL 36 SER CA 86 0.0
87 POL 36 SER CB 87 0.0
88 POL 37 GLY CA 88 0.0
89 POL 38 ASP CA 89 0.0
90 POL 38 ASP CB 90 0.0
91 NEG 38 ASP CG 91 0.0
92 POL 39 LEU CA 92 0.0
93 APOL 39 LEU CB 93 0.0
94 APOL 39 LEU CG 94 0.0
95 POL 40 LEU CA 95 0.0
96 APOL 40 LEU CB 96 0.0
97 APOL 40 LEU CG 97 0.0
98 POL 41 ARG CA 98 0.0
99 POL 41 ARG CB 99 0.0
100 POL 41 ARG CG 100 0.0
101 POS 41 ARG CD 101 0.0
102 POL 42 ASP CA 102 0.0
103 POL 42 ASP CB 103 0.0
104 NEG 42 ASP CG 104 0.0
105 POL 43 ASN CA 105 0.0
106 POL 43 ASN CB 106 0.0
107 POL 44 MET CA 107 0.0
108 APOL 44 MET CB 108 0.0
109 APOL 44 MET CG 109 0.0
110 POL 45 LEU CA 110 0.0
111 APOL 45 LEU CB 111 0.0
112 APOL 45 LEU CG 112 0.0
113 POL 46 ARG CA 113 0.0
114 POL 46 ARG CB 114 0.0
115 POL 46 ARG CG 115 0.0
116 POS 46 ARG CD 116 0.0
117 POL 47 GLY CA 117 0.0
118 POL 48 THR CA 118 0.0
119 POL 48 THR CB 119 0.0
120 POL 49 GLU CA 120 0.0
121 POL 49 GLU CB 121 0.0
122 NEG 49 GLU CG 122 0.0
123 POL 50 ILE CA 123 0.0
124 APOL 50 ILE CB 124 0.0
125 APOL 50 ILE CG 125 0.0
126 POL 51 GLY CA 126 0.0
127 POL 52 VAL CA 127 0.0
128 APOL 52 VAL CB 128 0.0
129 APOL 52 VAL CG 129 0.0
130 POL 53 LEU CA 130 0.0
131 APOL 53 LEU CB 131 0.0
132 APOL 53 LEU CG 132 0.0
133 APOL 54 ALA CA 133 0.0
134 POL 55 LYS CA 134 0.0
135 POL 55 LYS CB 135 0.0
136 POS 55 LYS CG 136 0.0
137 POL 56 THR CA 137 0.0
138 POL 56 THR CB 138 0.0
139 POL 57 PHE CA 139 0.0
140 APOL 57 PHE CB 140 0.0
141 APOL 57 PHE CG 141 0.0
142 POL 57 PHE CD 142 0.0
143 POL 58 ILE CA 143 0.0
144 APOL 58 ILE CB 144 0.0
145 APOL 58 ILE CG 145 0.0
146 POL 59 ASP CA 146 0.0
147 POL 59 ASP CB 147 0.0
148 NEG 59 ASP CG 148 0.0
149 POL 60 GLN CA 149 0.0
150 POL 60 GLN CB 150 0.0
151 POL 60 GLN CG 151 0.0
152 POL 61 GLY CA 152 0.0
153 POL 62 LYS CA 153 0.0
154 POL 62 LYS CB 154 0.0
155 POS 62 LYS CG 155 0.0
156 POL 63 LEU CA 156 0.0
157 APOL 63 LEU CB 157 0.0
158 APOL 63 LEU CG 158 0.0
159 POL 64 ILE CA 159 0.0
160 APOL 64 ILE CB 160 0.0
161 APOL 64 ILE CG 161 0.0
162 POL 65 PRO CA 162 0.0
163 APOL 65 PRO CB 163 0.0
164 POL 66 ASP CA 164 0.0
165 POL 66 ASP CB 165 0.0
166 NEG 66 ASP CG 166 0.0
167 POL 67 ASP CA 167 0.0
168 POL 67 ASP CB 168 0.0
169 NEG 67 ASP CG 169 0.0
170 POL 68 VAL CA 170 0.0
171 APOL 68 VAL CB 171 0.0
172 APOL 68 VAL CG 172 0.0
173 POL 69 MET CA 173 0.0
174 APOL 69 MET CB 174 0.0
175 APOL 69 MET CG 175 0.0
176 POL 70 THR CA 176 0.0
177 POL 70 THR CB 177 0.0
178 POL 71 ARG CA 178 0.0
179 POL 71 ARG CB 179 0.0
180 POL 71 ARG CG 180 0.0
181 POS 71 ARG CD 181 0.0
182 POL 72 LEU CA 182 0.0
183 APOL 72 LEU CB 183 0.0
184 APOL 72 LEU CG 184 0.0
185 POL 73 VAL CA 185 0.0
186 APOL 73 VAL CB 186 0.0
187 APOL 73 VAL CG 187 0.0
188 POL 74 LEU CA 188 0.0
189 APOL 74 LEU CB 189 0.0
190 APOL 74 LEU CG 190 0.0
191 POL 75 HIS CA 191 0.0
192 APOL 75 HIS CB 192 0.0
193 POL 75 HIS CG 193 0.0
194 POL 75 HIS CD 194 0.0
195 POL 76 GLU CA 195 0.0
196 POL 76 GLU CB 196 0.0
197 NEG 76 GLU CG 197 0.0
198 POL 77 LEU CA 198 0.0
199 APOL 77 LEU CB 199 0.0
200 APOL 77 LEU CG 200 0.0
201 POL 78 LYS CA 201 0.0
202 POL 78 LYS CB 202 0.0
203 POS 78 LYS CG 203 0.0
204 POL 79 ASN CA 204 0.0
205 POL 79 ASN CB 205 0.0
206 POL 80 LEU CA 206 0.0
207 APOL 80 LEU CB 207 0.0
208 APOL 80 LEU CG 208 0.0
209 POL 81 THR CA 209 0.0
210 POL 81 THR CB 210 0.0
211 POL 82 GLN CA 211 0.0
212 POL 82 GLN CB 212 0.0
213 POL 82 GLN CG 213 0.0
214 POL 83 TYR CA 214 0.0
215 APOL 83 TYR CB 215 0.0
216 POL 83 TYR CG 216 0.0
217 APOL 83 TYR CD 217 0.0
218 POL 83 TYR CE 218 0.0
219 POL 84 ASN CA 219 0.0
220 POL 84 ASN CB 220 0.0
221 POL 85 TRP CA 221 0.0
222 APOL 85 TRP CB 222 0.0
223 POL 85 TRP CG 223 0.0
224 APOL 85 TRP CD 224 0.0
225 APOL 85 TRP CE 225 0.0
226 POL 86 LEU CA 226 0.0
227 APOL 86 LEU CB 227 0.0
228 APOL 86 LEU CG 228 0.0
229 POL 87 LEU CA 229 0.0
230 APOL 87 LEU CB 230 0.0
231 APOL 87 LEU CG 231 0.0
232 POL 88 ASP CA 232 0.0
233 POL 88 ASP CB 233 0.0
234 NEG 88 ASP CG 234 0.0
235 POL 89 GLY CA 235 0.0
236 POL 90 PHE CA 236 0.0
237 APOL 90 PHE CB 237 0.0
238 APOL 90 PHE CG 238 0.0
239 POL 90 PHE CD 239 0.0
240 POL 91 PRO CA 240 0.0
241 APOL 91 PRO CB 241 0.0
242 POL 92 ARG CA 242 0.0
243 POL 92 ARG CB 243 0.0
244 POL 92 ARG CG 244 0.0
245 POS 92 ARG CD 245 0.0
246 POL 93 THR CA 246 0.0
247 POL 93 THR CB 247 0.0
248 POL 94 LEU CA 248 0.0
249 APOL 94 LEU CB 249 0.0
250 APOL 94 LEU CG 250 0.0
251 POL 95 PRO CA 251 0.0
252 APOL 95 PRO CB 252 0.0
253 POL 96 GLN CA 253 0.0
254 POL 96 GLN CB 254 0.0
255 POL 96 GLN CG 255 0.0
256 APOL 97 ALA CA 256 0.0
257 POL 98 GLU CA 257 0.0
258 POL 98 GLU CB 258 0.0
259 NEG 98 GLU CG 259 0.0
260 APOL 99 ALA CA 260 0.0
261 POL 100 LEU CA 261 0.0
262 APOL 100 LEU CB 262 0.0
263 APOL 100 LEU CG 263 0.0
264 POL 101 ASP CA 264 0.0
265 POL 101 ASP CB 265 0.0
266 NEG 101 ASP CG 266 0.0
267 POL 102 ARG CA 267 0.0
268 POL 102 ARG CB 268 0.0
269 POL 102 ARG CG 269 0.0
270 POS 102 ARG CD 270 0.0
271 APOL 103 ALA CA 271 0.0
272 POL 104 TYR CA 272 0.0
273 APOL 104 TYR CB 273 0.0
274 POL 104 TYR CG 274 0.0
275 APOL 104 TYR CD 275 0.0
276 POL 104 TYR CE 276 0.0
277 POL 105 GLN CA 277 0.0
278 POL 105 GLN CB 278 0.0
279 POL 105 GLN CG 279 0.0
280 POL 106 ILE CA 280 0.0
281 APOL 106 ILE CB 281 0.0
282 APOL 106 ILE CG 282 0.0
283 POL 107 ASP CA 283 0.0
284 POL 107 ASP CB 284 0.0
285 NEG 107 ASP CG 285 0.0
286 POL 108 THR CA 286 0.0
287 POL 108 THR CB 287 0.0
288 POL 109 VAL CA 288 0.0
289 APOL 109 VAL CB 289 0.0
290 APOL 109 VAL CG 290 0.0
291 POL 110 ILE CA 291 0.0
292 APOL 110 ILE CB 292 0.0
293 APOL 110 ILE CG 293 0.0
294 POL 111 ASN CA 294 0.0
295 POL 111 ASN CB 295 0.0
296 POL 112 LEU CA 296 0.0
297 APOL 112 LEU CB 297 0.0
298 APOL 112 LEU CG 298 0.0
299 POL 113 ASN CA 299 0.0
300 POL 113 ASN CB 300 0.0
301 POL 114 VAL CA 301 0.0
302 APOL 114 VAL CB 302 0.0
303 APOL 114 VAL CG 303 0.0
304 POL 115 PRO CA 304 0.0
305 APOL 115 PRO CB 305 0.0
306 POL 116 PHE CA 306 0.0
307 APOL 116 PHE CB 307 0.0
308 APOL 116 PHE CG 308 0.0
309 POL 116 PHE CD 309 0.0
310 POL 117 GLU CA 310 0.0
311 POL 117 GLU CB 311 0.0
312 NEG 117 GLU CG 312 0.0
313 POL 118 VAL CA 313 0.0
314 APOL 118 VAL CB 314 0.0
315 APOL 118 VAL CG 315 0.0
316 POL 119 ILE CA 316 0.0
317 APOL 119 ILE CB 317 0.0
318 APOL 119 ILE CG 318 0.0
319 POL 120 LYS CA 319 0.0
320 POL 120 LYS CB 320 0.0
321 POS 120 LYS CG 321 0.0
322 POL 121 GLN CA 322 0.0
323 POL 121 GLN CB 323 0.0
324 POL 121 GLN CG 324 0.0
325 POL 122 ARG CA 325 0.0
326 POL 122 ARG CB 326 0.0
327 POL 122 ARG CG 327 0.0
328 POS 122 ARG CD 328 0.0
329 POL 123 LEU CA 329 0.0
330 APOL 123 LEU CB 330 0.0
331 APOL 123 LEU CG 331 0.0
332 POL 124 THR CA 332 0.0
333 POL 124 THR CB 333 0.0
334 APOL 125 ALA CA 334 0.0
335 POL 126 ARG CA 335 0.0
336 POL 126 ARG CB 336 0.0
337 POL 126 ARG CG 337 0.0
338 POS 126 ARG CD 338 0.0
339 POL 127 TRP CA 339 0.0
340 APOL 127 TRP CB 340 0.0
341 POL 127 TRP CG 341 0.0
342 APOL 127 TRP CD 342 0.0
343 APOL 127 TRP CE 343 0.0
344 POL 128 ILE CA 344 0.0
345 APOL 128 ILE CB 345 0.0
346 APOL 128 ILE CG 346 0.0
347 POL 129 HIS CA 347 0.0
348 APOL 129 HIS CB 348 0.0
349 POL 129 HIS CG 349 0.0
350 POL 129 HIS CD 350 0.0
351 POL 130 PRO CA 351 0.0
352 APOL 130 PRO CB 352 0.0
353 POL 131 GLY CA 353 0.0
354 POL 132 SER CA 354 0.0
355 POL 132 SER CB 355 0.0
356 POL 133 GLY CA 356 0.0
357 POL 134 ARG CA 357 0.0
358 POL 134 ARG CB 358 0.0
359 POL 134 ARG CG 359 0.0
360 POS 134 ARG CD 360 0.0
361 POL 135 VAL CA 361 0.0
362 APOL 135 VAL CB 362 0.0
363 APOL 135 VAL CG 363 0.0
364 POL 136 TYR CA 364 0.0
365 APOL 136 TYR CB 365 0.0
366 POL 136 TYR CG 366 0.0
367 APOL 136 TYR CD 367 0.0
368 POL 136 TYR CE 368 0.0
369 POL 137 ASN CA 369 0.0
370 POL 137 ASN CB 370 0.0
371 POL 138 ILE CA 371 0.0
372 APOL 138 ILE CB 372 0.0
373 APOL 138 ILE CG 373 0.0
374 POL 139 GLU CA 374 0.0
375 POL 139 GLU CB 375 0.0
376 NEG 139 GLU CG 376 0.0
377 POL 140 PHE CA 377 0.0
378 APOL 140 PHE CB 378 0.0
379 APOL 140 PHE CG 379 0.0
380 POL 140 PHE CD 380 0.0
381 POL 141 ASN CA 381 0.0
382 POL 141 ASN CB 382 0.0
383 POL 142 PRO CA 383 0.0
384 APOL 142 PRO CB 384 0.0
385 POL 143 PRO CA 385 0.0
386 APOL 143 PRO CB 386 0.0
387 POL 144 LYS CA 387 0.0
388 POL 144 LYS CB 388 0.0
389 POS 144 LYS CG 389 0.0
390 POL 145 THR CA 390 0.0
391 POL 145 THR CB 391 0.0
392 POL 146 MET CA 392 0.0
393 APOL 146 MET CB 393 0.0
394 APOL 146 MET CG 394 0.0
395 POL 147 GLY CA 395 0.0
396 POL 148 ILE CA 396 0.0
397 APOL 148 ILE CB 397 0.0
398 APOL 148 ILE CG 398 0.0
399 POL 149 ASP CA 399 0.0
400 POL 149 ASP CB 400 0.0
401 NEG 149 ASP CG 401 0.0
402 POL 150 ASP CA 402 0.0
403 POL 150 ASP CB 403 0.0
404 NEG 150 ASP CG 404 0.0
405 POL 151 LEU CA 405 0.0
406 APOL 151 LEU CB 406 0.0
407 APOL 151 LEU CG 407 0.0
408 POL 152 THR CA 408 0.0
409 POL 152 THR CB 409 0.0
410 POL 153 GLY CA 410 0.0
411 POL 154 GLU CA 411 0.0
412 POL 154 GLU CB 412 0.0
413 NEG 154 GLU CG 413 0.0
414 POL 155 PRO CA 414 0.0
415 APOL 155 PRO CB 415 0.0
416 POL 156 LEU CA 416 0.0
417 APOL 156 LEU CB 417 0.0
418 APOL 156 LEU CG 418 0.0
419 POL 157 VAL CA 419 0.0
420 APOL 157 VAL CB 420 0.0
421 APOL 157 VAL CG 421 0.0
422 POL 158 GLN CA 422 0.0
423 POL 158 GLN CB 423 0.0
424 POL 158 GLN CG 424 0.0
425 POL 159 ARG CA 425 0.0
426 POL 159 ARG CB 426 0.0
427 POL 159 ARG CG 427 0.0
428 POS 159 ARG CD 428 0.0
429 POL 160 GLU CA 429 0.0
430 POL 160 GLU CB 430 0.0
431 NEG 160 GLU CG 431 0.0
432 POL 161 ASP CA 432 0.0
433 POL 161 ASP CB 433 0.0
434 NEG 161 ASP CG 434 0.0
435 POL 162 ASP CA 435 0.0
436 POL 162 ASP CB 436 0.0
437 NEG 162 ASP CG 437 0.0
438 POL 163 ARG CA 438 0.0
439 POL 163 ARG CB 439 0.0
440 POL 163 ARG CG 440 0.0
441 POS 163 ARG CD 441 0.0
442 POL 164 PRO CA 442 0.0
443 APOL 164 PRO CB 443 0.0
444 POL 165 GLU CA 444 0.0
445 POL 165 GLU CB 445 0.0
446 NEG 165 GLU CG 446 0.0
447 POL 166 THR CA 447 0.0
448 POL 166 THR CB 448 0.0
449 POL 167 VAL CA 449 0.0
450 APOL 167 VAL CB 450 0.0
451 APOL 167 VAL CG 451 0.0
452 POL 168 VAL CA 452 0.0
453 APOL 168 VAL CB 453 0.0
454 APOL 168 VAL CG 454 0.0
455 POL 169 LYS CA 455 0.0
456 POL 169 LYS CB 456 0.0
457 POS 169 LYS CG 457 0.0
458 POL 170 ARG CA 458 0.0
459 POL 170 ARG CB 459 0.0
460 POL 170 ARG CG 460 0.0
461 POS 170 ARG CD 461 0.0
462 POL 171 LEU CA 462 0.0
463 APOL 171 LEU CB 463 0.0
464 APOL 171 LEU CG 464 0.0
465 POL 172 LYS CA 465 0.0
466 POL 172 LYS CB 466 0.0
467 POS 172 LYS CG 467 0.0
468 APOL 173 ALA CA 468 0.0
469 POL 174 TYR CA 469 0.0
470 APOL 174 TYR CB 470 0.0
471 POL 174 TYR CG 471 0.0
472 APOL 174 TYR CD 472 0.0
473 POL 174 TYR CE 473 0.0
474 POL 175 GLU CA 474 0.0
475 POL 175 GLU CB 475 0.0
476 NEG 175 GLU CG 476 0.0
477 APOL 176 ALA CA 477 0.0
478 POL 177 GLN CA 478 0.0
479 POL 177 GLN CB 479 0.0
480 POL 177 GLN CG 480 0.0
481 POL 178 THR CA 481 0.0
482 POL 178 THR CB 482 0.0
483 POL 179 GLU CA 483 0.0
484 POL 179 GLU CB 484 0.0
485 NEG 179 GLU CG 485 0.0
486 POL 180 PRO CA 486 0.0
487 APOL 180 PRO CB 487 0.0
488 POL 181 VAL CA 488 0.0
489 APOL 181 VAL CB 489 0.0
490 APOL 181 VAL CG 490 0.0
491 POL 182 LEU CA 491 0.0
492 APOL 182 LEU CB 492 0.0
493 APOL 182 LEU CG 493 0.0
494 POL 183 GLU CA 494 0.0
495 POL 183 GLU CB 495 0.0
496 NEG 183 GLU CG 496 0.0
497 POL 184 TYR CA 497 0.0
498 APOL 184 TYR CB 498 0.0
499 POL 184 TYR CG 499 0.0
500 APOL 184 TYR CD 500 0.0
501 POL 184 TYR CE 501 0.0
502 POL 185 TYR CA 502 0.0
503 APOL 185 TYR CB 503 0.0
504 POL 185 TYR CG 504 0.0
505 APOL 185 TYR CD 505 0.0
506 POL 185 TYR CE 506 0.0
507 POL 186 ARG CA 507 0.0
508 POL 186 ARG CB 508 0.0
509 POL 186 ARG CG 509 0.0
510 POS 186 ARG CD 510 0.0
511 POL 187 LYS CA 511 0.0
512 POL 187 LYS CB 512 0.0
513 POS 187 LYS CG 513 0.0
514 POL 188 LYS CA 514 0.0
515 POL 188 LYS CB 515 0.0
516 POS 188 LYS CG 516 0.0
517 POL 189 GLY CA 517 0.0
518 POL 190 VAL CA 518 0.0
519 APOL 190 VAL CB 519 0.0
520 APOL 190 VAL CG 520 0.0
521 POL 191 LEU CA 521 0.0
522 APOL 191 LEU CB 522 0.0
523 APOL 191 LEU CG 523 0.0
524 POL 192 GLU CA 524 0.0
525 POL 192 GLU CB 525 0.0
526 NEG 192 GLU CG 526 0.0
527 POL 193 THR CA 527 0.0
528 POL 193 THR CB 528 0.0
529 POL 194 PHE CA 529 0.0
530 APOL 194 PHE CB 530 0.0
531 APOL 194 PHE CG 531 0.0
532 POL 194 PHE CD 532 0.0
533 POL 195 SER CA 533 0.0
534 POL 195 SER CB 534 0.0
535 POL 196 GLY CA 535 0.0
536 POL 197 THR CA 536 0.0
537 POL 197 THR CB 537 0.0
538 POL 198 GLU CA 538 0.0
539 POL 198 GLU CB 539 0.0
540 NEG 198 GLU CG 540 0.0
541 POL 199 THR CA 541 0.0
542 POL 199 THR CB 542 0.0
543 POL 200 ASN CA 543 0.0
544 POL 200 ASN CB 544 0.0
545 POL 201 LYS CA 545 0.0
546 POL 201 LYS CB 546 0.0
547 POS 201 LYS CG 547 0.0
548 POL 202 ILE CA 548 0.0
549 APOL 202 ILE CB 549 0.0
550 APOL 202 ILE CG 550 0.0
551 POL 203 TRP CA 551 0.0
552 APOL 203 TRP CB 552 0.0
553 POL 203 TRP CG 553 0.0
554 APOL 203 TRP CD 554 0.0
555 APOL 203 TRP CE 555 0.0
556 POL 204 PRO CA 556 0.0
557 APOL 204 PRO CB 557 0.0
558 POL 205 HIS CA 558 0.0
559 APOL 205 HIS CB 559 0.0
560 POL 205 HIS CG 560 0.0
561 POL 205 HIS CD 561 0.0
562 POL 206 VAL CA 562 0.0
563 APOL 206 VAL CB 563 0.0
564 APOL 206 VAL CG 564 0.0
565 POL 207 TYR CA 565 0.0
566 APOL 207 TYR CB 566 0.0
567 POL 207 TYR CG 567 0.0
568 APOL 207 TYR CD 568 0.0
569 POL 207 TYR CE 569 0.0
570 APOL 208 ALA CA 570 0.0
571 POL 209 PHE CA 571 0.0
572 APOL 209 PHE CB 572 0.0
573 APOL 209 PHE CG 573 0.0
574 POL 209 PHE CD 574 0.0
575 POL 210 LEU CA 575 0.0
576 APOL 210 LEU CB 576 0.0
577 APOL 210 LEU CG 577 0.0
578 POL 211 GLN CA 578 0.0
579 POL 211 GLN CB 579 0.0
580 POL 211 GLN CG 580 0.0
581 POL 212 THR CA 581 0.0
582 POL 212 THR CB 582 0.0
583 POL 213 LYS CA 583 0.0
584 POL 213 LYS CB 584 0.0
585 POS 213 LYS CG 585 0.0
586 POL 214 LEU CA 586 0.0
587 APOL 214 LEU CB 587 0.0
588 APOL 214 LEU CG 588 0.0
589 POL 215 PRO CA 589 0.0
590 APOL 215 PRO CB 590 0.0
591 POL 216 GLN CA 591 0.0
592 POL 216 GLN CB 592 0.0
593 POL 216 GLN CG 593 0.0
594 POL 217 ARG CA 594 0.0
595 POL 217 ARG CB 595 0.0
596 POL 217 ARG CG 596 0.0
597 POS 217 ARG CD 597 0.0
598 POL 218 SER CA 598 0.0
599 POL 218 SER CB 599 0.0
600 POL 219 GLN CA 600 0.0
601 POL 219 GLN CB 601 0.0
602 POL 219 GLN CG 602 0.0
603 POL 220 GLU CA 603 0.0
604 POL 220 GLU CB 604 0.0
605 NEG 220 GLU CG 605 0.0
606 POL 221 THR CA 606 0.0
607 POL 221 THR CB 607 0.0
608 POL 222 SER CA 608 0.0
609 POL 222 SER CB 609 0.0
610 POL 223 VAL CA 610 0.0
611 APOL 223 VAL CB 611 0.0
612 APOL 223 VAL CG 612 0.0
613 POL 224 THR CA 613 0.0
614 POL 224 THR CB 614 0.0
615 NEG 225 PRO CA 615 0.0 ;Charged C-terminus
616 APOL 225 PRO CB 616 0.0

[ bonds ]
;i j type b0 kb
;Harmonic backbone CA-CA bonds: (for cis peptide use type 2 0.31 250000.0) [MiMB 1084:1023]
1 2 2 0.386 264000.0 ;Nterm
2 4 2 0.386 264000.0
4 5 2 0.386 264000.0
5 9 2 0.386 264000.0
9 12 2 0.386 264000.0
12 15 2 0.386 264000.0
15 19 2 0.386 264000.0
19 20 2 0.386 264000.0
20 21 2 0.386 264000.0
21 24 2 0.386 264000.0
24 27 2 0.386 264000.0
27 28 2 0.386 264000.0
28 29 2 0.386 264000.0
29 31 2 0.386 264000.0
31 32 2 0.386 264000.0
32 34 2 0.386 264000.0
34 35 2 0.386 264000.0
35 38 2 0.386 264000.0
38 39 2 0.386 264000.0
39 41 2 0.386 264000.0
41 44 2 0.386 264000.0
44 46 2 0.386 264000.0
46 48 2 0.386 264000.0
48 52 2 0.386 264000.0
52 55 2 0.386 264000.0
55 57 2 0.386 264000.0
57 60 2 0.386 264000.0
60 64 2 0.386 264000.0
64 68 2 0.386 264000.0
68 71 2 0.386 264000.0
71 74 2 0.386 264000.0
74 77 2 0.386 264000.0
77 81 2 0.386 264000.0
81 84 2 0.386 264000.0
84 86 2 0.386 264000.0
86 88 2 0.386 264000.0
88 89 2 0.386 264000.0
89 92 2 0.386 264000.0
92 95 2 0.386 264000.0
95 98 2 0.386 264000.0
98 102 2 0.386 264000.0
102 105 2 0.386 264000.0
105 107 2 0.386 264000.0
107 110 2 0.386 264000.0
110 113 2 0.386 264000.0
113 117 2 0.386 264000.0
117 118 2 0.386 264000.0
118 120 2 0.386 264000.0
120 123 2 0.386 264000.0
123 126 2 0.386 264000.0
126 127 2 0.386 264000.0
127 130 2 0.386 264000.0
130 133 2 0.386 264000.0
133 134 2 0.386 264000.0
134 137 2 0.386 264000.0
137 139 2 0.386 264000.0
139 143 2 0.386 264000.0
143 146 2 0.386 264000.0
146 149 2 0.386 264000.0
149 152 2 0.386 264000.0
152 153 2 0.386 264000.0
153 156 2 0.386 264000.0
156 159 2 0.386 264000.0
159 162 2 0.386 264000.0
162 164 2 0.386 264000.0
164 167 2 0.386 264000.0
167 170 2 0.386 264000.0
170 173 2 0.386 264000.0
173 176 2 0.386 264000.0
176 178 2 0.386 264000.0
178 182 2 0.386 264000.0
182 185 2 0.386 264000.0
185 188 2 0.386 264000.0
188 191 2 0.386 264000.0
191 195 2 0.386 264000.0
195 198 2 0.386 264000.0
198 201 2 0.386 264000.0
201 204 2 0.386 264000.0
204 206 2 0.386 264000.0
206 209 2 0.386 264000.0
209 211 2 0.386 264000.0
211 214 2 0.386 264000.0
214 219 2 0.386 264000.0
219 221 2 0.386 264000.0
221 226 2 0.386 264000.0
226 229 2 0.386 264000.0
229 232 2 0.386 264000.0
232 235 2 0.386 264000.0
235 236 2 0.386 264000.0
236 240 2 0.386 264000.0
240 242 2 0.386 264000.0
242 246 2 0.386 264000.0
246 248 2 0.386 264000.0
248 251 2 0.386 264000.0
251 253 2 0.386 264000.0
253 256 2 0.386 264000.0
256 257 2 0.386 264000.0
257 260 2 0.386 264000.0
260 261 2 0.386 264000.0
261 264 2 0.386 264000.0
264 267 2 0.386 264000.0
267 271 2 0.386 264000.0
271 272 2 0.386 264000.0
272 277 2 0.386 264000.0
277 280 2 0.386 264000.0
280 283 2 0.386 264000.0
283 286 2 0.386 264000.0
286 288 2 0.386 264000.0
288 291 2 0.386 264000.0
291 294 2 0.386 264000.0
294 296 2 0.386 264000.0
296 299 2 0.386 264000.0
299 301 2 0.386 264000.0
301 304 2 0.386 264000.0
304 306 2 0.386 264000.0
306 310 2 0.386 264000.0
310 313 2 0.386 264000.0
313 316 2 0.386 264000.0
316 319 2 0.386 264000.0
319 322 2 0.386 264000.0
322 325 2 0.386 264000.0
325 329 2 0.386 264000.0
329 332 2 0.386 264000.0
332 334 2 0.386 264000.0
334 335 2 0.386 264000.0
335 339 2 0.386 264000.0
339 344 2 0.386 264000.0
344 347 2 0.386 264000.0
347 351 2 0.386 264000.0
351 353 2 0.386 264000.0
353 354 2 0.386 264000.0
354 356 2 0.386 264000.0
356 357 2 0.386 264000.0
357 361 2 0.386 264000.0
361 364 2 0.386 264000.0
364 369 2 0.386 264000.0
369 371 2 0.386 264000.0
371 374 2 0.386 264000.0
374 377 2 0.386 264000.0
377 381 2 0.386 264000.0
381 383 2 0.386 264000.0
383 385 2 0.386 264000.0
385 387 2 0.386 264000.0
387 390 2 0.386 264000.0
390 392 2 0.386 264000.0
392 395 2 0.386 264000.0
395 396 2 0.386 264000.0
396 399 2 0.386 264000.0
399 402 2 0.386 264000.0
402 405 2 0.386 264000.0
405 408 2 0.386 264000.0
408 410 2 0.386 264000.0
410 411 2 0.386 264000.0
411 414 2 0.386 264000.0
414 416 2 0.386 264000.0
416 419 2 0.386 264000.0
419 422 2 0.386 264000.0
422 425 2 0.386 264000.0
425 429 2 0.386 264000.0
429 432 2 0.386 264000.0
432 435 2 0.386 264000.0
435 438 2 0.386 264000.0
438 442 2 0.386 264000.0
442 444 2 0.386 264000.0
444 447 2 0.386 264000.0
447 449 2 0.386 264000.0
449 452 2 0.386 264000.0
452 455 2 0.386 264000.0
455 458 2 0.386 264000.0
458 462 2 0.386 264000.0
462 465 2 0.386 264000.0
465 468 2 0.386 264000.0
468 469 2 0.386 264000.0
469 474 2 0.386 264000.0
474 477 2 0.386 264000.0
477 478 2 0.386 264000.0
478 481 2 0.386 264000.0
481 483 2 0.386 264000.0
483 486 2 0.386 264000.0
486 488 2 0.386 264000.0
488 491 2 0.386 264000.0
491 494 2 0.386 264000.0
494 497 2 0.386 264000.0
497 502 2 0.386 264000.0
502 507 2 0.386 264000.0
507 511 2 0.386 264000.0
511 514 2 0.386 264000.0
514 517 2 0.386 264000.0
517 518 2 0.386 264000.0
518 521 2 0.386 264000.0
521 524 2 0.386 264000.0
524 527 2 0.386 264000.0
527 529 2 0.386 264000.0
529 533 2 0.386 264000.0
533 535 2 0.386 264000.0
535 536 2 0.386 264000.0
536 538 2 0.386 264000.0
538 541 2 0.386 264000.0
541 543 2 0.386 264000.0
543 545 2 0.386 264000.0
545 548 2 0.386 264000.0
548 551 2 0.386 264000.0
551 556 2 0.386 264000.0
556 558 2 0.386 264000.0
558 562 2 0.386 264000.0
562 565 2 0.386 264000.0
565 570 2 0.386 264000.0
570 571 2 0.386 264000.0
571 575 2 0.386 264000.0
575 578 2 0.386 264000.0
578 581 2 0.386 264000.0
581 583 2 0.386 264000.0
583 586 2 0.386 264000.0
586 589 2 0.386 264000.0
589 591 2 0.386 264000.0
591 594 2 0.386 264000.0
594 598 2 0.386 264000.0
598 600 2 0.386 264000.0
600 603 2 0.386 264000.0
603 606 2 0.386 264000.0
606 608 2 0.386 264000.0
608 610 2 0.386 264000.0
610 613 2 0.386 264000.0
613 615 2 0.386 264000.0 ;Cterm
;Sidechain bonds:
2 3 2 0.2008 1250000.0
5 6 2 0.256 300000.0
6 7 2 0.349 65000.0
7 8 2 0.1526 2100000.0
9 10 2 0.2007 1250000.0
10 11 2 0.1598 1950000.0
12 13 2 0.2007 1250000.0
13 14 2 0.1598 1950000.0
15 16 2 0.256 300000.0
16 17 2 0.349 65000.0
17 18 2 0.1526 2100000.0
21 22 2 0.2075 1200000.0
22 23 2 0.246 370000.0
24 25 2 0.2014 1250000.0
25 26 2 0.249 320000.0
29 30 2 0.1928 1300000.0
32 33 2 0.2008 1250000.0
35 36 2 0.258 350000.0
36 37 2 0.307 100000.0
39 40 2 0.2045 1200000.0
41 42 2 0.2075 1200000.0
42 43 2 0.1598 1950000.0
44 45 2 0.2008 1250000.0
46 47 2 0.2008 1250000.0
48 49 2 0.256 300000.0
49 50 2 0.349 65000.0
50 51 2 0.1526 2100000.0
52 53 2 0.2075 1200000.0
53 54 2 0.246 370000.0
55 56 2 0.2045 1200000.0
57 58 2 0.258 350000.0
58 59 2 0.307 100000.0
60 61 2 0.1981 1250000.0
61 62 2 0.244 840000.0
62 63 2 0.187 1450000.0
61 63 2 0.252 800000.0 ;His
64 65 2 0.1984 1300000.0
65 66 2 0.2602 750000.0
66 67 2 0.2204 1000000.0
65 67 2 0.287 600000.0 ;Phe
68 69 2 0.2058 1200000.0
69 70 2 0.2422 850000.0
71 72 2 0.2007 1250000.0
72 73 2 0.1598 1950000.0
74 75 2 0.258 350000.0
75 76 2 0.307 100000.0
77 78 2 0.1981 1250000.0
78 79 2 0.244 840000.0
79 80 2 0.187 1450000.0
78 80 2 0.252 800000.0 ;His
81 82 2 0.2007 1250000.0
82 83 2 0.1598 1950000.0
84 85 2 0.2008 1250000.0
86 87 2 0.2008 1250000.0
89 90 2 0.1978 1300000.0
90 91 2 0.1451 2300000.0
89 91 6 0.312 100000.0 ;Asp
92 93 2 0.2007 1250000.0
93 94 2 0.1598 1950000.0
95 96 2 0.2007 1250000.0
96 97 2 0.1598 1950000.0
98 99 2 0.256 300000.0
99 100 2 0.349 65000.0
100 101 2 0.1526 2100000.0
102 103 2 0.1978 1300000.0
103 104 2 0.1451 2300000.0
102 104 6 0.312 100000.0 ;Asp
105 106 2 0.256 300000.0
107 108 2 0.2014 1250000.0
108 109 2 0.249 320000.0
110 111 2 0.2007 1250000.0
111 112 2 0.1598 1950000.0
113 114 2 0.256 300000.0
114 115 2 0.349 65000.0
115 116 2 0.1526 2100000.0
118 119 2 0.2045 1200000.0
120 121 2 0.2058 1200000.0
121 122 2 0.2422 850000.0
123 124 2 0.2075 1200000.0
124 125 2 0.246 370000.0
127 128 2 0.2075 1200000.0
128 129 2 0.1598 1950000.0
130 131 2 0.2007 1250000.0
131 132 2 0.1598 1950000.0
134 135 2 0.258 350000.0
135 136 2 0.307 100000.0
137 138 2 0.2045 1200000.0
139 140 2 0.1984 1300000.0
140 141 2 0.2602 750000.0
141 142 2 0.2204 1000000.0
140 142 2 0.287 600000.0 ;Phe
143 144 2 0.2075 1200000.0
144 145 2 0.246 370000.0
146 147 2 0.1978 1300000.0
147 148 2 0.1451 2300000.0
146 148 6 0.312 100000.0 ;Asp
149 150 2 0.2045 1250000.0
150 151 2 0.2458 810000.0
153 154 2 0.258 350000.0
154 155 2 0.307 100000.0
156 157 2 0.2007 1250000.0
157 158 2 0.1598 1950000.0
159 160 2 0.2075 1200000.0
160 161 2 0.246 370000.0
162 163 2 0.1928 1300000.0
164 165 2 0.1978 1300000.0
165 166 2 0.1451 2300000.0
164 166 6 0.312 100000.0 ;Asp
167 168 2 0.1978 1300000.0
168 169 2 0.1451 2300000.0
167 169 6 0.312 100000.0 ;Asp
170 171 2 0.2075 1200000.0
171 172 2 0.1598 1950000.0
173 174 2 0.2014 1250000.0
174 175 2 0.249 320000.0
176 177 2 0.2045 1200000.0
178 179 2 0.256 300000.0
179 180 2 0.349 65000.0
180 181 2 0.1526 2100000.0
182 183 2 0.2007 1250000.0
183 184 2 0.1598 1950000.0
185 186 2 0.2075 1200000.0
186 187 2 0.1598 1950000.0
188 189 2 0.2007 1250000.0
189 190 2 0.1598 1950000.0
191 192 2 0.1981 1250000.0
192 193 2 0.244 840000.0
193 194 2 0.187 1450000.0
192 194 2 0.252 800000.0 ;His
195 196 2 0.2058 1200000.0
196 197 2 0.2422 850000.0
198 199 2 0.2007 1250000.0
199 200 2 0.1598 1950000.0
201 202 2 0.258 350000.0
202 203 2 0.307 100000.0
204 205 2 0.256 300000.0
206 207 2 0.2007 1250000.0
207 208 2 0.1598 1950000.0
209 210 2 0.2045 1200000.0
211 212 2 0.2045 1250000.0
212 213 2 0.2458 810000.0
214 215 2 0.1984 1300000.0
215 216 2 0.2604 750000.0
216 217 2 0.2577 750000.0
217 218 2 0.2563 750000.0
216 218 2 0.25630 750000.0 ;Tyr
215 217 2 0.258 750000.0 ;Tyr
219 220 2 0.256 300000.0
221 222 2 0.1984 1300000.0
222 223 2 0.2608 500000.0
223 224 2 0.2964 580000.0
224 225 2 0.2199 1050000.0
223 225 2 0.3120 500000.0 ;Trp
222 224 2 0.312 500000.0 ;Trp
226 227 2 0.2007 1250000.0
227 228 2 0.1598 1950000.0
229 230 2 0.2007 1250000.0
230 231 2 0.1598 1950000.0
232 233 2 0.1978 1300000.0
233 234 2 0.1451 2300000.0
232 234 6 0.312 100000.0 ;Asp
236 237 2 0.1984 1300000.0
237 238 2 0.2602 750000.0
238 239 2 0.2204 1000000.0
237 239 2 0.287 600000.0 ;Phe
240 241 2 0.1928 1300000.0
242 243 2 0.256 300000.0
243 244 2 0.349 65000.0
244 245 2 0.1526 2100000.0
246 247 2 0.2045 1200000.0
248 249 2 0.2007 1250000.0
249 250 2 0.1598 1950000.0
251 252 2 0.1928 1300000.0
253 254 2 0.2045 1250000.0
254 255 2 0.2458 810000.0
257 258 2 0.2058 1200000.0
258 259 2 0.2422 850000.0
261 262 2 0.2007 1250000.0
262 263 2 0.1598 1950000.0
264 265 2 0.1978 1300000.0
265 266 2 0.1451 2300000.0
264 266 6 0.312 100000.0 ;Asp
267 268 2 0.256 300000.0
268 269 2 0.349 65000.0
269 270 2 0.1526 2100000.0
272 273 2 0.1984 1300000.0
273 274 2 0.2604 750000.0
274 275 2 0.2577 750000.0
275 276 2 0.2563 750000.0
274 276 2 0.25630 750000.0 ;Tyr
273 275 2 0.258 750000.0 ;Tyr
277 278 2 0.2045 1250000.0
278 279 2 0.2458 810000.0
280 281 2 0.2075 1200000.0
281 282 2 0.246 370000.0
283 284 2 0.1978 1300000.0
284 285 2 0.1451 2300000.0
283 285 6 0.312 100000.0 ;Asp
286 287 2 0.2045 1200000.0
288 289 2 0.2075 1200000.0
289 290 2 0.1598 1950000.0
291 292 2 0.2075 1200000.0
292 293 2 0.246 370000.0
294 295 2 0.256 300000.0
296 297 2 0.2007 1250000.0
297 298 2 0.1598 1950000.0
299 300 2 0.256 300000.0
301 302 2 0.2075 1200000.0
302 303 2 0.1598 1950000.0
304 305 2 0.1928 1300000.0
306 307 2 0.1984 1300000.0
307 308 2 0.2602 750000.0
308 309 2 0.2204 1000000.0
307 309 2 0.287 600000.0 ;Phe
310 311 2 0.2058 1200000.0
311 312 2 0.2422 850000.0
313 314 2 0.2075 1200000.0
314 315 2 0.1598 1950000.0
316 317 2 0.2075 1200000.0
317 318 2 0.246 370000.0
319 320 2 0.258 350000.0
320 321 2 0.307 100000.0
322 323 2 0.2045 1250000.0
323 324 2 0.2458 810000.0
325 326 2 0.256 300000.0
326 327 2 0.349 65000.0
327 328 2 0.1526 2100000.0
329 330 2 0.2007 1250000.0
330 331 2 0.1598 1950000.0
332 333 2 0.2045 1200000.0
335 336 2 0.256 300000.0
336 337 2 0.349 65000.0
337 338 2 0.1526 2100000.0
339 340 2 0.1984 1300000.0
340 341 2 0.2608 500000.0
341 342 2 0.2964 580000.0
342 343 2 0.2199 1050000.0
341 343 2 0.3120 500000.0 ;Trp
340 342 2 0.312 500000.0 ;Trp
344 345 2 0.2075 1200000.0
345 346 2 0.246 370000.0
347 348 2 0.1981 1250000.0
348 349 2 0.244 840000.0
349 350 2 0.187 1450000.0
348 350 2 0.252 800000.0 ;His
351 352 2 0.1928 1300000.0
354 355 2 0.2008 1250000.0
357 358 2 0.256 300000.0
358 359 2 0.349 65000.0
359 360 2 0.1526 2100000.0
361 362 2 0.2075 1200000.0
362 363 2 0.1598 1950000.0
364 365 2 0.1984 1300000.0
365 366 2 0.2604 750000.0
366 367 2 0.2577 750000.0
367 368 2 0.2563 750000.0
366 368 2 0.25630 750000.0 ;Tyr
365 367 2 0.258 750000.0 ;Tyr
369 370 2 0.256 300000.0
371 372 2 0.2075 1200000.0
372 373 2 0.246 370000.0
374 375 2 0.2058 1200000.0
375 376 2 0.2422 850000.0
377 378 2 0.1984 1300000.0
378 379 2 0.2602 750000.0
379 380 2 0.2204 1000000.0
378 380 2 0.287 600000.0 ;Phe
381 382 2 0.256 300000.0
383 384 2 0.1928 1300000.0
385 386 2 0.1928 1300000.0
387 388 2 0.258 350000.0
388 389 2 0.307 100000.0
390 391 2 0.2045 1200000.0
392 393 2 0.2014 1250000.0
393 394 2 0.249 320000.0
396 397 2 0.2075 1200000.0
397 398 2 0.246 370000.0
399 400 2 0.1978 1300000.0
400 401 2 0.1451 2300000.0
399 401 6 0.312 100000.0 ;Asp
402 403 2 0.1978 1300000.0
403 404 2 0.1451 2300000.0
402 404 6 0.312 100000.0 ;Asp
405 406 2 0.2007 1250000.0
406 407 2 0.1598 1950000.0
408 409 2 0.2045 1200000.0
411 412 2 0.2058 1200000.0
412 413 2 0.2422 850000.0
414 415 2 0.1928 1300000.0
416 417 2 0.2007 1250000.0
417 418 2 0.1598 1950000.0
419 420 2 0.2075 1200000.0
420 421 2 0.1598 1950000.0
422 423 2 0.2045 1250000.0
423 424 2 0.2458 810000.0
425 426 2 0.256 300000.0
426 427 2 0.349 65000.0
427 428 2 0.1526 2100000.0
429 430 2 0.2058 1200000.0
430 431 2 0.2422 850000.0
432 433 2 0.1978 1300000.0
433 434 2 0.1451 2300000.0
432 434 6 0.312 100000.0 ;Asp
435 436 2 0.1978 1300000.0
436 437 2 0.1451 2300000.0
435 437 6 0.312 100000.0 ;Asp
438 439 2 0.256 300000.0
439 440 2 0.349 65000.0
440 441 2 0.1526 2100000.0
442 443 2 0.1928 1300000.0
444 445 2 0.2058 1200000.0
445 446 2 0.2422 850000.0
447 448 2 0.2045 1200000.0
449 450 2 0.2075 1200000.0
450 451 2 0.1598 1950000.0
452 453 2 0.2075 1200000.0
453 454 2 0.1598 1950000.0
455 456 2 0.258 350000.0
456 457 2 0.307 100000.0
458 459 2 0.256 300000.0
459 460 2 0.349 65000.0
460 461 2 0.1526 2100000.0
462 463 2 0.2007 1250000.0
463 464 2 0.1598 1950000.0
465 466 2 0.258 350000.0
466 467 2 0.307 100000.0
469 470 2 0.1984 1300000.0
470 471 2 0.2604 750000.0
471 472 2 0.2577 750000.0
472 473 2 0.2563 750000.0
471 473 2 0.25630 750000.0 ;Tyr
470 472 2 0.258 750000.0 ;Tyr
474 475 2 0.2058 1200000.0
475 476 2 0.2422 850000.0
478 479 2 0.2045 1250000.0
479 480 2 0.2458 810000.0
481 482 2 0.2045 1200000.0
483 484 2 0.2058 1200000.0
484 485 2 0.2422 850000.0
486 487 2 0.1928 1300000.0
488 489 2 0.2075 1200000.0
489 490 2 0.1598 1950000.0
491 492 2 0.2007 1250000.0
492 493 2 0.1598 1950000.0
494 495 2 0.2058 1200000.0
495 496 2 0.2422 850000.0
497 498 2 0.1984 1300000.0
498 499 2 0.2604 750000.0
499 500 2 0.2577 750000.0
500 501 2 0.2563 750000.0
499 501 2 0.25630 750000.0 ;Tyr
498 500 2 0.258 750000.0 ;Tyr
502 503 2 0.1984 1300000.0
503 504 2 0.2604 750000.0
504 505 2 0.2577 750000.0
505 506 2 0.2563 750000.0
504 506 2 0.25630 750000.0 ;Tyr
503 505 2 0.258 750000.0 ;Tyr
507 508 2 0.256 300000.0
508 509 2 0.349 65000.0
509 510 2 0.1526 2100000.0
511 512 2 0.258 350000.0
512 513 2 0.307 100000.0
514 515 2 0.258 350000.0
515 516 2 0.307 100000.0
518 519 2 0.2075 1200000.0
519 520 2 0.1598 1950000.0
521 522 2 0.2007 1250000.0
522 523 2 0.1598 1950000.0
524 525 2 0.2058 1200000.0
525 526 2 0.2422 850000.0
527 528 2 0.2045 1200000.0
529 530 2 0.1984 1300000.0
530 531 2 0.2602 750000.0
531 532 2 0.2204 1000000.0
530 532 2 0.287 600000.0 ;Phe
533 534 2 0.2008 1250000.0
536 537 2 0.2045 1200000.0
538 539 2 0.2058 1200000.0
539 540 2 0.2422 850000.0
541 542 2 0.2045 1200000.0
543 544 2 0.256 300000.0
545 546 2 0.258 350000.0
546 547 2 0.307 100000.0
548 549 2 0.2075 1200000.0
549 550 2 0.246 370000.0
551 552 2 0.1984 1300000.0
552 553 2 0.2608 500000.0
553 554 2 0.2964 580000.0
554 555 2 0.2199 1050000.0
553 555 2 0.3120 500000.0 ;Trp
552 554 2 0.312 500000.0 ;Trp
556 557 2 0.1928 1300000.0
558 559 2 0.1981 1250000.0
559 560 2 0.244 840000.0
560 561 2 0.187 1450000.0
559 561 2 0.252 800000.0 ;His
562 563 2 0.2075 1200000.0
563 564 2 0.1598 1950000.0
565 566 2 0.1984 1300000.0
566 567 2 0.2604 750000.0
567 568 2 0.2577 750000.0
568 569 2 0.2563 750000.0
567 569 2 0.25630 750000.0 ;Tyr
566 568 2 0.258 750000.0 ;Tyr
571 572 2 0.1984 1300000.0
572 573 2 0.2602 750000.0
573 574 2 0.2204 1000000.0
572 574 2 0.287 600000.0 ;Phe
575 576 2 0.2007 1250000.0
576 577 2 0.1598 1950000.0
578 579 2 0.2045 1250000.0
579 580 2 0.2458 810000.0
581 582 2 0.2045 1200000.0
583 584 2 0.258 350000.0
584 585 2 0.307 100000.0
586 587 2 0.2007 1250000.0
587 588 2 0.1598 1950000.0
589 590 2 0.1928 1300000.0
591 592 2 0.2045 1250000.0
592 593 2 0.2458 810000.0
594 595 2 0.256 300000.0
595 596 2 0.349 65000.0
596 597 2 0.1526 2100000.0
598 599 2 0.2008 1250000.0
600 601 2 0.2045 1250000.0
601 602 2 0.2458 810000.0
603 604 2 0.2058 1200000.0
604 605 2 0.2422 850000.0
606 607 2 0.2045 1200000.0
608 609 2 0.2008 1250000.0
610 611 2 0.2075 1200000.0
611 612 2 0.1598 1950000.0
613 614 2 0.2045 1200000.0
615 616 2 0.1928 1300000.0
; Include Calpha harmonic ENM restraints for your protein here: (10.5 angstrom distance cutoff)
;1 7 6 0.568 150 ;generate using MKENM
;1 10 6 0.534 150

[ angles ]
;i j k type theta0 ktheta..
;note: to restrain alpha helix use type 2 89.0 2000.0
;Flexible backbone CA-CA-CA quartic angles [PLoS CB 6:e1000827]:
1 2 4 6 116.0 0.0 0.0 -33.0 0.0 127.0 ;Nterm
2 4 5 6 116.0 0.0 0.0 -33.0 0.0 127.0
4 5 9 6 116.0 0.0 0.0 -33.0 0.0 127.0
5 9 12 6 116.0 0.0 0.0 -33.0 0.0 127.0
9 12 15 6 116.0 0.0 0.0 -33.0 0.0 127.0
12 15 19 6 116.0 0.0 0.0 -33.0 0.0 127.0
15 19 20 6 116.0 0.0 0.0 -33.0 0.0 127.0
19 20 21 6 116.0 0.0 0.0 -33.0 0.0 127.0
20 21 24 6 116.0 0.0 0.0 -33.0 0.0 127.0
21 24 27 6 116.0 0.0 0.0 -33.0 0.0 127.0
24 27 28 6 116.0 0.0 0.0 -33.0 0.0 127.0
27 28 29 6 116.0 0.0 0.0 -33.0 0.0 127.0
28 29 31 6 116.0 0.0 0.0 -33.0 0.0 127.0
29 31 32 6 116.0 0.0 0.0 -33.0 0.0 127.0
31 32 34 6 116.0 0.0 0.0 -33.0 0.0 127.0
32 34 35 6 116.0 0.0 0.0 -33.0 0.0 127.0
34 35 38 6 116.0 0.0 0.0 -33.0 0.0 127.0
35 38 39 6 116.0 0.0 0.0 -33.0 0.0 127.0
38 39 41 6 116.0 0.0 0.0 -33.0 0.0 127.0
39 41 44 6 116.0 0.0 0.0 -33.0 0.0 127.0
41 44 46 6 116.0 0.0 0.0 -33.0 0.0 127.0
44 46 48 6 116.0 0.0 0.0 -33.0 0.0 127.0
46 48 52 6 116.0 0.0 0.0 -33.0 0.0 127.0
48 52 55 6 116.0 0.0 0.0 -33.0 0.0 127.0
52 55 57 6 116.0 0.0 0.0 -33.0 0.0 127.0
55 57 60 6 116.0 0.0 0.0 -33.0 0.0 127.0
57 60 64 6 116.0 0.0 0.0 -33.0 0.0 127.0
60 64 68 6 116.0 0.0 0.0 -33.0 0.0 127.0
64 68 71 6 116.0 0.0 0.0 -33.0 0.0 127.0
68 71 74 6 116.0 0.0 0.0 -33.0 0.0 127.0
71 74 77 6 116.0 0.0 0.0 -33.0 0.0 127.0
74 77 81 6 116.0 0.0 0.0 -33.0 0.0 127.0
77 81 84 6 116.0 0.0 0.0 -33.0 0.0 127.0
81 84 86 6 116.0 0.0 0.0 -33.0 0.0 127.0
84 86 88 6 116.0 0.0 0.0 -33.0 0.0 127.0
86 88 89 6 116.0 0.0 0.0 -33.0 0.0 127.0
88 89 92 6 116.0 0.0 0.0 -33.0 0.0 127.0
89 92 95 6 116.0 0.0 0.0 -33.0 0.0 127.0
92 95 98 6 116.0 0.0 0.0 -33.0 0.0 127.0
95 98 102 6 116.0 0.0 0.0 -33.0 0.0 127.0
98 102 105 6 116.0 0.0 0.0 -33.0 0.0 127.0
102 105 107 6 116.0 0.0 0.0 -33.0 0.0 127.0
105 107 110 6 116.0 0.0 0.0 -33.0 0.0 127.0
107 110 113 6 116.0 0.0 0.0 -33.0 0.0 127.0
110 113 117 6 116.0 0.0 0.0 -33.0 0.0 127.0
113 117 118 6 116.0 0.0 0.0 -33.0 0.0 127.0
117 118 120 6 116.0 0.0 0.0 -33.0 0.0 127.0
118 120 123 6 116.0 0.0 0.0 -33.0 0.0 127.0
120 123 126 6 116.0 0.0 0.0 -33.0 0.0 127.0
123 126 127 6 116.0 0.0 0.0 -33.0 0.0 127.0
126 127 130 6 116.0 0.0 0.0 -33.0 0.0 127.0
127 130 133 6 116.0 0.0 0.0 -33.0 0.0 127.0
130 133 134 6 116.0 0.0 0.0 -33.0 0.0 127.0
133 134 137 6 116.0 0.0 0.0 -33.0 0.0 127.0
134 137 139 6 116.0 0.0 0.0 -33.0 0.0 127.0
137 139 143 6 116.0 0.0 0.0 -33.0 0.0 127.0
139 143 146 6 116.0 0.0 0.0 -33.0 0.0 127.0
143 146 149 6 116.0 0.0 0.0 -33.0 0.0 127.0
146 149 152 6 116.0 0.0 0.0 -33.0 0.0 127.0
149 152 153 6 116.0 0.0 0.0 -33.0 0.0 127.0
152 153 156 6 116.0 0.0 0.0 -33.0 0.0 127.0
153 156 159 6 116.0 0.0 0.0 -33.0 0.0 127.0
156 159 162 6 116.0 0.0 0.0 -33.0 0.0 127.0
159 162 164 6 116.0 0.0 0.0 -33.0 0.0 127.0
162 164 167 6 116.0 0.0 0.0 -33.0 0.0 127.0
164 167 170 6 116.0 0.0 0.0 -33.0 0.0 127.0
167 170 173 6 116.0 0.0 0.0 -33.0 0.0 127.0
170 173 176 6 116.0 0.0 0.0 -33.0 0.0 127.0
173 176 178 6 116.0 0.0 0.0 -33.0 0.0 127.0
176 178 182 6 116.0 0.0 0.0 -33.0 0.0 127.0
178 182 185 6 116.0 0.0 0.0 -33.0 0.0 127.0
182 185 188 6 116.0 0.0 0.0 -33.0 0.0 127.0
185 188 191 6 116.0 0.0 0.0 -33.0 0.0 127.0
188 191 195 6 116.0 0.0 0.0 -33.0 0.0 127.0
191 195 198 6 116.0 0.0 0.0 -33.0 0.0 127.0
195 198 201 6 116.0 0.0 0.0 -33.0 0.0 127.0
198 201 204 6 116.0 0.0 0.0 -33.0 0.0 127.0
201 204 206 6 116.0 0.0 0.0 -33.0 0.0 127.0
204 206 209 6 116.0 0.0 0.0 -33.0 0.0 127.0
206 209 211 6 116.0 0.0 0.0 -33.0 0.0 127.0
209 211 214 6 116.0 0.0 0.0 -33.0 0.0 127.0
211 214 219 6 116.0 0.0 0.0 -33.0 0.0 127.0
214 219 221 6 116.0 0.0 0.0 -33.0 0.0 127.0
219 221 226 6 116.0 0.0 0.0 -33.0 0.0 127.0
221 226 229 6 116.0 0.0 0.0 -33.0 0.0 127.0
226 229 232 6 116.0 0.0 0.0 -33.0 0.0 127.0
229 232 235 6 116.0 0.0 0.0 -33.0 0.0 127.0
232 235 236 6 116.0 0.0 0.0 -33.0 0.0 127.0
235 236 240 6 116.0 0.0 0.0 -33.0 0.0 127.0
236 240 242 6 116.0 0.0 0.0 -33.0 0.0 127.0
240 242 246 6 116.0 0.0 0.0 -33.0 0.0 127.0
242 246 248 6 116.0 0.0 0.0 -33.0 0.0 127.0
246 248 251 6 116.0 0.0 0.0 -33.0 0.0 127.0
248 251 253 6 116.0 0.0 0.0 -33.0 0.0 127.0
251 253 256 6 116.0 0.0 0.0 -33.0 0.0 127.0
253 256 257 6 116.0 0.0 0.0 -33.0 0.0 127.0
256 257 260 6 116.0 0.0 0.0 -33.0 0.0 127.0
257 260 261 6 116.0 0.0 0.0 -33.0 0.0 127.0
260 261 264 6 116.0 0.0 0.0 -33.0 0.0 127.0
261 264 267 6 116.0 0.0 0.0 -33.0 0.0 127.0
264 267 271 6 116.0 0.0 0.0 -33.0 0.0 127.0
267 271 272 6 116.0 0.0 0.0 -33.0 0.0 127.0
271 272 277 6 116.0 0.0 0.0 -33.0 0.0 127.0
272 277 280 6 116.0 0.0 0.0 -33.0 0.0 127.0
277 280 283 6 116.0 0.0 0.0 -33.0 0.0 127.0
280 283 286 6 116.0 0.0 0.0 -33.0 0.0 127.0
283 286 288 6 116.0 0.0 0.0 -33.0 0.0 127.0
286 288 291 6 116.0 0.0 0.0 -33.0 0.0 127.0
288 291 294 6 116.0 0.0 0.0 -33.0 0.0 127.0
291 294 296 6 116.0 0.0 0.0 -33.0 0.0 127.0
294 296 299 6 116.0 0.0 0.0 -33.0 0.0 127.0
296 299 301 6 116.0 0.0 0.0 -33.0 0.0 127.0
299 301 304 6 116.0 0.0 0.0 -33.0 0.0 127.0
301 304 306 6 116.0 0.0 0.0 -33.0 0.0 127.0
304 306 310 6 116.0 0.0 0.0 -33.0 0.0 127.0
306 310 313 6 116.0 0.0 0.0 -33.0 0.0 127.0
310 313 316 6 116.0 0.0 0.0 -33.0 0.0 127.0
313 316 319 6 116.0 0.0 0.0 -33.0 0.0 127.0
316 319 322 6 116.0 0.0 0.0 -33.0 0.0 127.0
319 322 325 6 116.0 0.0 0.0 -33.0 0.0 127.0
322 325 329 6 116.0 0.0 0.0 -33.0 0.0 127.0
325 329 332 6 116.0 0.0 0.0 -33.0 0.0 127.0
329 332 334 6 116.0 0.0 0.0 -33.0 0.0 127.0
332 334 335 6 116.0 0.0 0.0 -33.0 0.0 127.0
334 335 339 6 116.0 0.0 0.0 -33.0 0.0 127.0
335 339 344 6 116.0 0.0 0.0 -33.0 0.0 127.0
339 344 347 6 116.0 0.0 0.0 -33.0 0.0 127.0
344 347 351 6 116.0 0.0 0.0 -33.0 0.0 127.0
347 351 353 6 116.0 0.0 0.0 -33.0 0.0 127.0
351 353 354 6 116.0 0.0 0.0 -33.0 0.0 127.0
353 354 356 6 116.0 0.0 0.0 -33.0 0.0 127.0
354 356 357 6 116.0 0.0 0.0 -33.0 0.0 127.0
356 357 361 6 116.0 0.0 0.0 -33.0 0.0 127.0
357 361 364 6 116.0 0.0 0.0 -33.0 0.0 127.0
361 364 369 6 116.0 0.0 0.0 -33.0 0.0 127.0
364 369 371 6 116.0 0.0 0.0 -33.0 0.0 127.0
369 371 374 6 116.0 0.0 0.0 -33.0 0.0 127.0
371 374 377 6 116.0 0.0 0.0 -33.0 0.0 127.0
374 377 381 6 116.0 0.0 0.0 -33.0 0.0 127.0
377 381 383 6 116.0 0.0 0.0 -33.0 0.0 127.0
381 383 385 6 116.0 0.0 0.0 -33.0 0.0 127.0
383 385 387 6 116.0 0.0 0.0 -33.0 0.0 127.0
385 387 390 6 116.0 0.0 0.0 -33.0 0.0 127.0
387 390 392 6 116.0 0.0 0.0 -33.0 0.0 127.0
390 392 395 6 116.0 0.0 0.0 -33.0 0.0 127.0
392 395 396 6 116.0 0.0 0.0 -33.0 0.0 127.0
395 396 399 6 116.0 0.0 0.0 -33.0 0.0 127.0
396 399 402 6 116.0 0.0 0.0 -33.0 0.0 127.0
399 402 405 6 116.0 0.0 0.0 -33.0 0.0 127.0
402 405 408 6 116.0 0.0 0.0 -33.0 0.0 127.0
405 408 410 6 116.0 0.0 0.0 -33.0 0.0 127.0
408 410 411 6 116.0 0.0 0.0 -33.0 0.0 127.0
410 411 414 6 116.0 0.0 0.0 -33.0 0.0 127.0
411 414 416 6 116.0 0.0 0.0 -33.0 0.0 127.0
414 416 419 6 116.0 0.0 0.0 -33.0 0.0 127.0
416 419 422 6 116.0 0.0 0.0 -33.0 0.0 127.0
419 422 425 6 116.0 0.0 0.0 -33.0 0.0 127.0
422 425 429 6 116.0 0.0 0.0 -33.0 0.0 127.0
425 429 432 6 116.0 0.0 0.0 -33.0 0.0 127.0
429 432 435 6 116.0 0.0 0.0 -33.0 0.0 127.0
432 435 438 6 116.0 0.0 0.0 -33.0 0.0 127.0
435 438 442 6 116.0 0.0 0.0 -33.0 0.0 127.0
438 442 444 6 116.0 0.0 0.0 -33.0 0.0 127.0
442 444 447 6 116.0 0.0 0.0 -33.0 0.0 127.0
444 447 449 6 116.0 0.0 0.0 -33.0 0.0 127.0
447 449 452 6 116.0 0.0 0.0 -33.0 0.0 127.0
449 452 455 6 116.0 0.0 0.0 -33.0 0.0 127.0
452 455 458 6 116.0 0.0 0.0 -33.0 0.0 127.0
455 458 462 6 116.0 0.0 0.0 -33.0 0.0 127.0
458 462 465 6 116.0 0.0 0.0 -33.0 0.0 127.0
462 465 468 6 116.0 0.0 0.0 -33.0 0.0 127.0
465 468 469 6 116.0 0.0 0.0 -33.0 0.0 127.0
468 469 474 6 116.0 0.0 0.0 -33.0 0.0 127.0
469 474 477 6 116.0 0.0 0.0 -33.0 0.0 127.0
474 477 478 6 116.0 0.0 0.0 -33.0 0.0 127.0
477 478 481 6 116.0 0.0 0.0 -33.0 0.0 127.0
478 481 483 6 116.0 0.0 0.0 -33.0 0.0 127.0
481 483 486 6 116.0 0.0 0.0 -33.0 0.0 127.0
483 486 488 6 116.0 0.0 0.0 -33.0 0.0 127.0
486 488 491 6 116.0 0.0 0.0 -33.0 0.0 127.0
488 491 494 6 116.0 0.0 0.0 -33.0 0.0 127.0
491 494 497 6 116.0 0.0 0.0 -33.0 0.0 127.0
494 497 502 6 116.0 0.0 0.0 -33.0 0.0 127.0
497 502 507 6 116.0 0.0 0.0 -33.0 0.0 127.0
502 507 511 6 116.0 0.0 0.0 -33.0 0.0 127.0
507 511 514 6 116.0 0.0 0.0 -33.0 0.0 127.0
511 514 517 6 116.0 0.0 0.0 -33.0 0.0 127.0
514 517 518 6 116.0 0.0 0.0 -33.0 0.0 127.0
517 518 521 6 116.0 0.0 0.0 -33.0 0.0 127.0
518 521 524 6 116.0 0.0 0.0 -33.0 0.0 127.0
521 524 527 6 116.0 0.0 0.0 -33.0 0.0 127.0
524 527 529 6 116.0 0.0 0.0 -33.0 0.0 127.0
527 529 533 6 116.0 0.0 0.0 -33.0 0.0 127.0
529 533 535 6 116.0 0.0 0.0 -33.0 0.0 127.0
533 535 536 6 116.0 0.0 0.0 -33.0 0.0 127.0
535 536 538 6 116.0 0.0 0.0 -33.0 0.0 127.0
536 538 541 6 116.0 0.0 0.0 -33.0 0.0 127.0
538 541 543 6 116.0 0.0 0.0 -33.0 0.0 127.0
541 543 545 6 116.0 0.0 0.0 -33.0 0.0 127.0
543 545 548 6 116.0 0.0 0.0 -33.0 0.0 127.0
545 548 551 6 116.0 0.0 0.0 -33.0 0.0 127.0
548 551 556 6 116.0 0.0 0.0 -33.0 0.0 127.0
551 556 558 6 116.0 0.0 0.0 -33.0 0.0 127.0
556 558 562 6 116.0 0.0 0.0 -33.0 0.0 127.0
558 562 565 6 116.0 0.0 0.0 -33.0 0.0 127.0
562 565 570 6 116.0 0.0 0.0 -33.0 0.0 127.0
565 570 571 6 116.0 0.0 0.0 -33.0 0.0 127.0
570 571 575 6 116.0 0.0 0.0 -33.0 0.0 127.0
571 575 578 6 116.0 0.0 0.0 -33.0 0.0 127.0
575 578 581 6 116.0 0.0 0.0 -33.0 0.0 127.0
578 581 583 6 116.0 0.0 0.0 -33.0 0.0 127.0
581 583 586 6 116.0 0.0 0.0 -33.0 0.0 127.0
583 586 589 6 116.0 0.0 0.0 -33.0 0.0 127.0
586 589 591 6 116.0 0.0 0.0 -33.0 0.0 127.0
589 591 594 6 116.0 0.0 0.0 -33.0 0.0 127.0
591 594 598 6 116.0 0.0 0.0 -33.0 0.0 127.0
594 598 600 6 116.0 0.0 0.0 -33.0 0.0 127.0
598 600 603 6 116.0 0.0 0.0 -33.0 0.0 127.0
600 603 606 6 116.0 0.0 0.0 -33.0 0.0 127.0
603 606 608 6 116.0 0.0 0.0 -33.0 0.0 127.0
606 608 610 6 116.0 0.0 0.0 -33.0 0.0 127.0
608 610 613 6 116.0 0.0 0.0 -33.0 0.0 127.0
610 613 615 6 116.0 0.0 0.0 -33.0 0.0 127.0 ;Cterm
;Sidechain angles:
1 2 3 6 119.225 0.0 5.73804 0.0 0.0 107.354
3 2 4 6 118.5 0.0 0.0 0.0 0.0 36.0
4 5 6 6 121.0 0.0 0.0 0.0 0.0 95.0
6 5 9 6 120.0 0.0 0.0 0.0 0.0 80.0
5 6 7 6 115.0 0.0 -16.0 0.0 0.0 23.0
6 7 8 6 79.0 0.0 -20.0 0.0 0.0 950.0
5 9 10 6 121.708 0.0 7.13509 -50.0 0.0 343.55
10 9 12 6 124.2 0.0 -3.0 0.0 0.0 50.0
9 10 11 6 130.6 0.0 -17.0 0.0 0.0 100.0
9 12 13 6 121.708 0.0 7.13509 -50.0 0.0 343.55
13 12 15 6 124.2 0.0 -3.0 0.0 0.0 50.0
12 13 14 6 130.6 0.0 -17.0 0.0 0.0 100.0
12 15 16 6 121.0 0.0 0.0 0.0 0.0 95.0
16 15 19 6 120.0 0.0 0.0 0.0 0.0 80.0
15 16 17 6 115.0 0.0 -16.0 0.0 0.0 23.0
16 17 18 6 79.0 0.0 -20.0 0.0 0.0 950.0
20 21 22 6 121.637 0.0 -4.5 -83.4114 0.0 302.064
22 21 24 6 125.458 0.0 2.44574 -22.2437 0.0 70.5661
21 22 23 6 86.4181 0.0 -9.8235 -275.5 0.0 4317.55
21 24 25 6 119.0 0.0 -6.0 -30.0 0.0 230.0
25 24 27 6 124.0 0.0 3.2 -10.0 0.0 80.0
24 25 26 6 138.099 0.0 -12.78 -50.0013 0.0 76.7515
28 29 30 2 80.9244 1000.0
30 29 31 6 130.944 0.0 -1.48955 19.3283 0.0 20.8419
31 32 33 6 119.225 0.0 5.73804 0.0 0.0 107.354
33 32 34 6 118.5 0.0 0.0 0.0 0.0 36.0
34 35 36 6 123.0 0.0 4.0 0.0 0.0 64.7594
36 35 38 6 125.0 0.0 2.0 0.0 0.0 28.5
35 36 37 6 124.011 0.0 -25.1723 0.0 0.0 24.9275
38 39 40 6 111.6 0.0 -1.7 0.0 0.0 454.0
40 39 41 6 117.0 0.0 0.0 0.0 0.0 60.0
39 41 42 6 121.637 0.0 -4.5 -83.4114 0.0 302.064
42 41 44 6 125.458 0.0 2.44574 -22.2437 0.0 70.5661
41 42 43 6 86.4181 0.0 -9.8235 -275.5 0.0 4317.55
41 44 45 6 119.225 0.0 5.73804 0.0 0.0 107.354
45 44 46 6 118.5 0.0 0.0 0.0 0.0 36.0
44 46 47 6 119.225 0.0 5.73804 0.0 0.0 107.354
47 46 48 6 118.5 0.0 0.0 0.0 0.0 36.0
46 48 49 6 121.0 0.0 0.0 0.0 0.0 95.0
49 48 52 6 120.0 0.0 0.0 0.0 0.0 80.0
48 49 50 6 115.0 0.0 -16.0 0.0 0.0 23.0
49 50 51 6 79.0 0.0 -20.0 0.0 0.0 950.0
48 52 53 6 121.637 0.0 -4.5 -83.4114 0.0 302.064
53 52 55 6 125.458 0.0 2.44574 -22.2437 0.0 70.5661
52 53 54 6 86.4181 0.0 -9.8235 -275.5 0.0 4317.55
52 55 56 6 111.6 0.0 -1.7 0.0 0.0 454.0
56 55 57 6 117.0 0.0 0.0 0.0 0.0 60.0
55 57 58 6 123.0 0.0 4.0 0.0 0.0 64.7594
58 57 60 6 125.0 0.0 2.0 0.0 0.0 28.5
57 58 59 6 124.011 0.0 -25.1723 0.0 0.0 24.9275
57 60 61 6 124.0 0.0 20.0 0.0 0.0 160.0
61 60 64 6 123.1 0.0 -3.3 0.0 0.0 55.0
60 61 62 6 137.663 0.0 -0.5 -71.0728 0.0 320.0
60 64 65 6 121.472 0.0 6.66732 -19.4703 0.0 237.448
65 64 68 6 125.354 0.0 3.53107 -12.931 0.0 67.7803
64 65 66 6 142.0 0.0 8.0 0.0 0.0 85.0
64 68 69 6 118.681 0.0 -15.9955 0.0 0.0 194.866
69 68 71 6 128.177 0.0 14.4092 0.0 0.0 48.9898
68 69 70 6 140.025 0.0 0.634189 -71.4152 0.0 86.9506
68 71 72 6 121.708 0.0 7.13509 -50.0 0.0 343.55
72 71 74 6 124.2 0.0 -3.0 0.0 0.0 50.0
71 72 73 6 130.6 0.0 -17.0 0.0 0.0 100.0
71 74 75 6 123.0 0.0 4.0 0.0 0.0 64.7594
75 74 77 6 125.0 0.0 2.0 0.0 0.0 28.5
74 75 76 6 124.011 0.0 -25.1723 0.0 0.0 24.9275
74 77 78 6 124.0 0.0 20.0 0.0 0.0 160.0
78 77 81 6 123.1 0.0 -3.3 0.0 0.0 55.0
77 78 79 6 137.663 0.0 -0.5 -71.0728 0.0 320.0
77 81 82 6 121.708 0.0 7.13509 -50.0 0.0 343.55
82 81 84 6 124.2 0.0 -3.0 0.0 0.0 50.0
81 82 83 6 130.6 0.0 -17.0 0.0 0.0 100.0
81 84 85 6 119.225 0.0 5.73804 0.0 0.0 107.354
85 84 86 6 118.5 0.0 0.0 0.0 0.0 36.0
84 86 87 6 119.225 0.0 5.73804 0.0 0.0 107.354
87 86 88 6 118.5 0.0 0.0 0.0 0.0 36.0
88 89 90 6 123.0 0.0 -8.0 0.0 0.0 280.0
90 89 92 6 121.0 0.0 11.0 0.0 0.0 80.0
89 92 93 6 121.708 0.0 7.13509 -50.0 0.0 343.55
93 92 95 6 124.2 0.0 -3.0 0.0 0.0 50.0
92 93 94 6 130.6 0.0 -17.0 0.0 0.0 100.0
92 95 96 6 121.708 0.0 7.13509 -50.0 0.0 343.55
96 95 98 6 124.2 0.0 -3.0 0.0 0.0 50.0
95 96 97 6 130.6 0.0 -17.0 0.0 0.0 100.0
95 98 99 6 121.0 0.0 0.0 0.0 0.0 95.0
99 98 102 6 120.0 0.0 0.0 0.0 0.0 80.0
98 99 100 6 115.0 0.0 -16.0 0.0 0.0 23.0
99 100 101 6 79.0 0.0 -20.0 0.0 0.0 950.0
98 102 103 6 123.0 0.0 -8.0 0.0 0.0 280.0
103 102 105 6 121.0 0.0 11.0 0.0 0.0 80.0
102 105 106 6 121.0 0.0 0.0 0.0 0.0 95.0
106 105 107 6 120.0 0.0 0.0 0.0 0.0 80.0
105 107 108 6 119.0 0.0 -6.0 -30.0 0.0 230.0
108 107 110 6 124.0 0.0 3.2 -10.0 0.0 80.0
107 108 109 6 138.099 0.0 -12.78 -50.0013 0.0 76.7515
107 110 111 6 121.708 0.0 7.13509 -50.0 0.0 343.55
111 110 113 6 124.2 0.0 -3.0 0.0 0.0 50.0
110 111 112 6 130.6 0.0 -17.0 0.0 0.0 100.0
110 113 114 6 121.0 0.0 0.0 0.0 0.0 95.0
114 113 117 6 120.0 0.0 0.0 0.0 0.0 80.0
113 114 115 6 115.0 0.0 -16.0 0.0 0.0 23.0
114 115 116 6 79.0 0.0 -20.0 0.0 0.0 950.0
117 118 119 6 111.6 0.0 -1.7 0.0 0.0 454.0
119 118 120 6 117.0 0.0 0.0 0.0 0.0 60.0
118 120 121 6 118.681 0.0 -15.9955 0.0 0.0 194.866
121 120 123 6 128.177 0.0 14.4092 0.0 0.0 48.9898
120 121 122 6 140.025 0.0 0.634189 -71.4152 0.0 86.9506
120 123 124 6 121.637 0.0 -4.5 -83.4114 0.0 302.064
124 123 126 6 125.458 0.0 2.44574 -22.2437 0.0 70.5661
123 124 125 6 86.4181 0.0 -9.8235 -275.5 0.0 4317.55
126 127 128 6 121.637 0.0 -4.5 -83.4114 0.0 302.064
128 127 130 6 125.458 0.0 2.44574 -22.2437 0.0 70.5661
127 128 129 6 86.4181 0.0 -9.8235 -275.5 0.0 4317.55
127 130 131 6 121.708 0.0 7.13509 -50.0 0.0 343.55
131 130 133 6 124.2 0.0 -3.0 0.0 0.0 50.0
130 131 132 6 130.6 0.0 -17.0 0.0 0.0 100.0
133 134 135 6 123.0 0.0 4.0 0.0 0.0 64.7594
135 134 137 6 125.0 0.0 2.0 0.0 0.0 28.5
134 135 136 6 124.011 0.0 -25.1723 0.0 0.0 24.9275
134 137 138 6 111.6 0.0 -1.7 0.0 0.0 454.0
138 137 139 6 117.0 0.0 0.0 0.0 0.0 60.0
137 139 140 6 121.472 0.0 6.66732 -19.4703 0.0 237.448
140 139 143 6 125.354 0.0 3.53107 -12.931 0.0 67.7803
139 140 141 6 142.0 0.0 8.0 0.0 0.0 85.0
139 143 144 6 121.637 0.0 -4.5 -83.4114 0.0 302.064
144 143 146 6 125.458 0.0 2.44574 -22.2437 0.0 70.5661
143 144 145 6 86.4181 0.0 -9.8235 -275.5 0.0 4317.55
143 146 147 6 123.0 0.0 -8.0 0.0 0.0 280.0
147 146 149 6 121.0 0.0 11.0 0.0 0.0 80.0
146 149 150 6 122.5 0.0 6.0 0.0 0.0 165.0
150 149 152 6 123.8 0.0 0.0 0.0 0.0 45.0
149 150 151 6 141.059 0.0 -5.89536 -71.2837 0.0 87.0967
152 153 154 6 123.0 0.0 4.0 0.0 0.0 64.7594
154 153 156 6 125.0 0.0 2.0 0.0 0.0 28.5
153 154 155 6 124.011 0.0 -25.1723 0.0 0.0 24.9275
153 156 157 6 121.708 0.0 7.13509 -50.0 0.0 343.55
157 156 159 6 124.2 0.0 -3.0 0.0 0.0 50.0
156 157 158 6 130.6 0.0 -17.0 0.0 0.0 100.0
156 159 160 6 121.637 0.0 -4.5 -83.4114 0.0 302.064
160 159 162 6 125.458 0.0 2.44574 -22.2437 0.0 70.5661
159 160 161 6 86.4181 0.0 -9.8235 -275.5 0.0 4317.55
159 162 163 2 80.9244 1000.0
163 162 164 6 130.944 0.0 -1.48955 19.3283 0.0 20.8419
162 164 165 6 123.0 0.0 -8.0 0.0 0.0 280.0
165 164 167 6 121.0 0.0 11.0 0.0 0.0 80.0
164 167 168 6 123.0 0.0 -8.0 0.0 0.0 280.0
168 167 170 6 121.0 0.0 11.0 0.0 0.0 80.0
167 170 171 6 121.637 0.0 -4.5 -83.4114 0.0 302.064
171 170 173 6 125.458 0.0 2.44574 -22.2437 0.0 70.5661
170 171 172 6 86.4181 0.0 -9.8235 -275.5 0.0 4317.55
170 173 174 6 119.0 0.0 -6.0 -30.0 0.0 230.0
174 173 176 6 124.0 0.0 3.2 -10.0 0.0 80.0
173 174 175 6 138.099 0.0 -12.78 -50.0013 0.0 76.7515
173 176 177 6 111.6 0.0 -1.7 0.0 0.0 454.0
177 176 178 6 117.0 0.0 0.0 0.0 0.0 60.0
176 178 179 6 121.0 0.0 0.0 0.0 0.0 95.0
179 178 182 6 120.0 0.0 0.0 0.0 0.0 80.0
178 179 180 6 115.0 0.0 -16.0 0.0 0.0 23.0
179 180 181 6 79.0 0.0 -20.0 0.0 0.0 950.0
178 182 183 6 121.708 0.0 7.13509 -50.0 0.0 343.55
183 182 185 6 124.2 0.0 -3.0 0.0 0.0 50.0
182 183 184 6 130.6 0.0 -17.0 0.0 0.0 100.0
182 185 186 6 121.637 0.0 -4.5 -83.4114 0.0 302.064
186 185 188 6 125.458 0.0 2.44574 -22.2437 0.0 70.5661
185 186 187 6 86.4181 0.0 -9.8235 -275.5 0.0 4317.55
185 188 189 6 121.708 0.0 7.13509 -50.0 0.0 343.55
189 188 191 6 124.2 0.0 -3.0 0.0 0.0 50.0
188 189 190 6 130.6 0.0 -17.0 0.0 0.0 100.0
188 191 192 6 124.0 0.0 20.0 0.0 0.0 160.0
192 191 195 6 123.1 0.0 -3.3 0.0 0.0 55.0
191 192 193 6 137.663 0.0 -0.5 -71.0728 0.0 320.0
191 195 196 6 118.681 0.0 -15.9955 0.0 0.0 194.866
196 195 198 6 128.177 0.0 14.4092 0.0 0.0 48.9898
195 196 197 6 140.025 0.0 0.634189 -71.4152 0.0 86.9506
195 198 199 6 121.708 0.0 7.13509 -50.0 0.0 343.55
199 198 201 6 124.2 0.0 -3.0 0.0 0.0 50.0
198 199 200 6 130.6 0.0 -17.0 0.0 0.0 100.0
198 201 202 6 123.0 0.0 4.0 0.0 0.0 64.7594
202 201 204 6 125.0 0.0 2.0 0.0 0.0 28.5
201 202 203 6 124.011 0.0 -25.1723 0.0 0.0 24.9275
201 204 205 6 121.0 0.0 0.0 0.0 0.0 95.0
205 204 206 6 120.0 0.0 0.0 0.0 0.0 80.0
204 206 207 6 121.708 0.0 7.13509 -50.0 0.0 343.55
207 206 209 6 124.2 0.0 -3.0 0.0 0.0 50.0
206 207 208 6 130.6 0.0 -17.0 0.0 0.0 100.0
206 209 210 6 111.6 0.0 -1.7 0.0 0.0 454.0
210 209 211 6 117.0 0.0 0.0 0.0 0.0 60.0
209 211 212 6 122.5 0.0 6.0 0.0 0.0 165.0
212 211 214 6 123.8 0.0 0.0 0.0 0.0 45.0
211 212 213 6 141.059 0.0 -5.89536 -71.2837 0.0 87.0967
211 214 215 6 121.8 0.0 5.2 0.0 0.0 140.0
215 214 219 6 124.225 0.0 3.32877 -14.1932 0.0 80.0797
214 215 216 6 141.768 0.0 10.0 0.0 0.0 80.0
214 219 220 6 121.0 0.0 0.0 0.0 0.0 95.0
220 219 221 6 120.0 0.0 0.0 0.0 0.0 80.0
219 221 222 6 119.4 0.0 2.2 0.0 0.0 135.0
222 221 226 6 124.0 0.0 4.6 0.0 0.0 47.9995
221 222 223 6 136.126 0.0 19.986 113.632 -66.2445 503.16
221 226 227 6 121.708 0.0 7.13509 -50.0 0.0 343.55
227 226 229 6 124.2 0.0 -3.0 0.0 0.0 50.0
226 227 228 6 130.6 0.0 -17.0 0.0 0.0 100.0
226 229 230 6 121.708 0.0 7.13509 -50.0 0.0 343.55
230 229 232 6 124.2 0.0 -3.0 0.0 0.0 50.0
229 230 231 6 130.6 0.0 -17.0 0.0 0.0 100.0
229 232 233 6 123.0 0.0 -8.0 0.0 0.0 280.0
233 232 235 6 121.0 0.0 11.0 0.0 0.0 80.0
235 236 237 6 121.472 0.0 6.66732 -19.4703 0.0 237.448
237 236 240 6 125.354 0.0 3.53107 -12.931 0.0 67.7803
236 237 238 6 142.0 0.0 8.0 0.0 0.0 85.0
236 240 241 2 80.9244 1000.0
241 240 242 6 130.944 0.0 -1.48955 19.3283 0.0 20.8419
240 242 243 6 121.0 0.0 0.0 0.0 0.0 95.0
243 242 246 6 120.0 0.0 0.0 0.0 0.0 80.0
242 243 244 6 115.0 0.0 -16.0 0.0 0.0 23.0
243 244 245 6 79.0 0.0 -20.0 0.0 0.0 950.0
242 246 247 6 111.6 0.0 -1.7 0.0 0.0 454.0
247 246 248 6 117.0 0.0 0.0 0.0 0.0 60.0
246 248 249 6 121.708 0.0 7.13509 -50.0 0.0 343.55
249 248 251 6 124.2 0.0 -3.0 0.0 0.0 50.0
248 249 250 6 130.6 0.0 -17.0 0.0 0.0 100.0
248 251 252 2 80.9244 1000.0
252 251 253 6 130.944 0.0 -1.48955 19.3283 0.0 20.8419
251 253 254 6 122.5 0.0 6.0 0.0 0.0 165.0
254 253 256 6 123.8 0.0 0.0 0.0 0.0 45.0
253 254 255 6 141.059 0.0 -5.89536 -71.2837 0.0 87.0967
256 257 258 6 118.681 0.0 -15.9955 0.0 0.0 194.866
258 257 260 6 128.177 0.0 14.4092 0.0 0.0 48.9898
257 258 259 6 140.025 0.0 0.634189 -71.4152 0.0 86.9506
260 261 262 6 121.708 0.0 7.13509 -50.0 0.0 343.55
262 261 264 6 124.2 0.0 -3.0 0.0 0.0 50.0
261 262 263 6 130.6 0.0 -17.0 0.0 0.0 100.0
261 264 265 6 123.0 0.0 -8.0 0.0 0.0 280.0
265 264 267 6 121.0 0.0 11.0 0.0 0.0 80.0
264 267 268 6 121.0 0.0 0.0 0.0 0.0 95.0
268 267 271 6 120.0 0.0 0.0 0.0 0.0 80.0
267 268 269 6 115.0 0.0 -16.0 0.0 0.0 23.0
268 269 270 6 79.0 0.0 -20.0 0.0 0.0 950.0
271 272 273 6 121.8 0.0 5.2 0.0 0.0 140.0
273 272 277 6 124.225 0.0 3.32877 -14.1932 0.0 80.0797
272 273 274 6 141.768 0.0 10.0 0.0 0.0 80.0
272 277 278 6 122.5 0.0 6.0 0.0 0.0 165.0
278 277 280 6 123.8 0.0 0.0 0.0 0.0 45.0
277 278 279 6 141.059 0.0 -5.89536 -71.2837 0.0 87.0967
277 280 281 6 121.637 0.0 -4.5 -83.4114 0.0 302.064
281 280 283 6 125.458 0.0 2.44574 -22.2437 0.0 70.5661
280 281 282 6 86.4181 0.0 -9.8235 -275.5 0.0 4317.55
280 283 284 6 123.0 0.0 -8.0 0.0 0.0 280.0
284 283 286 6 121.0 0.0 11.0 0.0 0.0 80.0
283 286 287 6 111.6 0.0 -1.7 0.0 0.0 454.0
287 286 288 6 117.0 0.0 0.0 0.0 0.0 60.0
286 288 289 6 121.637 0.0 -4.5 -83.4114 0.0 302.064
289 288 291 6 125.458 0.0 2.44574 -22.2437 0.0 70.5661
288 289 290 6 86.4181 0.0 -9.8235 -275.5 0.0 4317.55
288 291 292 6 121.637 0.0 -4.5 -83.4114 0.0 302.064
292 291 294 6 125.458 0.0 2.44574 -22.2437 0.0 70.5661
291 292 293 6 86.4181 0.0 -9.8235 -275.5 0.0 4317.55
291 294 295 6 121.0 0.0 0.0 0.0 0.0 95.0
295 294 296 6 120.0 0.0 0.0 0.0 0.0 80.0
294 296 297 6 121.708 0.0 7.13509 -50.0 0.0 343.55
297 296 299 6 124.2 0.0 -3.0 0.0 0.0 50.0
296 297 298 6 130.6 0.0 -17.0 0.0 0.0 100.0
296 299 300 6 121.0 0.0 0.0 0.0 0.0 95.0
300 299 301 6 120.0 0.0 0.0 0.0 0.0 80.0
299 301 302 6 121.637 0.0 -4.5 -83.4114 0.0 302.064
302 301 304 6 125.458 0.0 2.44574 -22.2437 0.0 70.5661
301 302 303 6 86.4181 0.0 -9.8235 -275.5 0.0 4317.55
301 304 305 2 80.9244 1000.0
305 304 306 6 130.944 0.0 -1.48955 19.3283 0.0 20.8419
304 306 307 6 121.472 0.0 6.66732 -19.4703 0.0 237.448
307 306 310 6 125.354 0.0 3.53107 -12.931 0.0 67.7803
306 307 308 6 142.0 0.0 8.0 0.0 0.0 85.0
306 310 311 6 118.681 0.0 -15.9955 0.0 0.0 194.866
311 310 313 6 128.177 0.0 14.4092 0.0 0.0 48.9898
310 311 312 6 140.025 0.0 0.634189 -71.4152 0.0 86.9506
310 313 314 6 121.637 0.0 -4.5 -83.4114 0.0 302.064
314 313 316 6 125.458 0.0 2.44574 -22.2437 0.0 70.5661
313 314 315 6 86.4181 0.0 -9.8235 -275.5 0.0 4317.55
313 316 317 6 121.637 0.0 -4.5 -83.4114 0.0 302.064
317 316 319 6 125.458 0.0 2.44574 -22.2437 0.0 70.5661
316 317 318 6 86.4181 0.0 -9.8235 -275.5 0.0 4317.55
316 319 320 6 123.0 0.0 4.0 0.0 0.0 64.7594
320 319 322 6 125.0 0.0 2.0 0.0 0.0 28.5
319 320 321 6 124.011 0.0 -25.1723 0.0 0.0 24.9275
319 322 323 6 122.5 0.0 6.0 0.0 0.0 165.0
323 322 325 6 123.8 0.0 0.0 0.0 0.0 45.0
322 323 324 6 141.059 0.0 -5.89536 -71.2837 0.0 87.0967
322 325 326 6 121.0 0.0 0.0 0.0 0.0 95.0
326 325 329 6 120.0 0.0 0.0 0.0 0.0 80.0
325 326 327 6 115.0 0.0 -16.0 0.0 0.0 23.0
326 327 328 6 79.0 0.0 -20.0 0.0 0.0 950.0
325 329 330 6 121.708 0.0 7.13509 -50.0 0.0 343.55
330 329 332 6 124.2 0.0 -3.0 0.0 0.0 50.0
329 330 331 6 130.6 0.0 -17.0 0.0 0.0 100.0
329 332 333 6 111.6 0.0 -1.7 0.0 0.0 454.0
333 332 334 6 117.0 0.0 0.0 0.0 0.0 60.0
334 335 336 6 121.0 0.0 0.0 0.0 0.0 95.0
336 335 339 6 120.0 0.0 0.0 0.0 0.0 80.0
335 336 337 6 115.0 0.0 -16.0 0.0 0.0 23.0
336 337 338 6 79.0 0.0 -20.0 0.0 0.0 950.0
335 339 340 6 119.4 0.0 2.2 0.0 0.0 135.0
340 339 344 6 124.0 0.0 4.6 0.0 0.0 47.9995
339 340 341 6 136.126 0.0 19.986 113.632 -66.2445 503.16
339 344 345 6 121.637 0.0 -4.5 -83.4114 0.0 302.064
345 344 347 6 125.458 0.0 2.44574 -22.2437 0.0 70.5661
344 345 346 6 86.4181 0.0 -9.8235 -275.5 0.0 4317.55
344 347 348 6 124.0 0.0 20.0 0.0 0.0 160.0
348 347 351 6 123.1 0.0 -3.3 0.0 0.0 55.0
347 348 349 6 137.663 0.0 -0.5 -71.0728 0.0 320.0
347 351 352 2 80.9244 1000.0
352 351 353 6 130.944 0.0 -1.48955 19.3283 0.0 20.8419
353 354 355 6 119.225 0.0 5.73804 0.0 0.0 107.354
355 354 356 6 118.5 0.0 0.0 0.0 0.0 36.0
356 357 358 6 121.0 0.0 0.0 0.0 0.0 95.0
358 357 361 6 120.0 0.0 0.0 0.0 0.0 80.0
357 358 359 6 115.0 0.0 -16.0 0.0 0.0 23.0
358 359 360 6 79.0 0.0 -20.0 0.0 0.0 950.0
357 361 362 6 121.637 0.0 -4.5 -83.4114 0.0 302.064
362 361 364 6 125.458 0.0 2.44574 -22.2437 0.0 70.5661
361 362 363 6 86.4181 0.0 -9.8235 -275.5 0.0 4317.55
361 364 365 6 121.8 0.0 5.2 0.0 0.0 140.0
365 364 369 6 124.225 0.0 3.32877 -14.1932 0.0 80.0797
364 365 366 6 141.768 0.0 10.0 0.0 0.0 80.0
364 369 370 6 121.0 0.0 0.0 0.0 0.0 95.0
370 369 371 6 120.0 0.0 0.0 0.0 0.0 80.0
369 371 372 6 121.637 0.0 -4.5 -83.4114 0.0 302.064
372 371 374 6 125.458 0.0 2.44574 -22.2437 0.0 70.5661
371 372 373 6 86.4181 0.0 -9.8235 -275.5 0.0 4317.55
371 374 375 6 118.681 0.0 -15.9955 0.0 0.0 194.866
375 374 377 6 128.177 0.0 14.4092 0.0 0.0 48.9898
374 375 376 6 140.025 0.0 0.634189 -71.4152 0.0 86.9506
374 377 378 6 121.472 0.0 6.66732 -19.4703 0.0 237.448
378 377 381 6 125.354 0.0 3.53107 -12.931 0.0 67.7803
377 378 379 6 142.0 0.0 8.0 0.0 0.0 85.0
377 381 382 6 121.0 0.0 0.0 0.0 0.0 95.0
382 381 383 6 120.0 0.0 0.0 0.0 0.0 80.0
381 383 384 2 80.9244 1000.0
384 383 385 6 130.944 0.0 -1.48955 19.3283 0.0 20.8419
383 385 386 2 80.9244 1000.0
386 385 387 6 130.944 0.0 -1.48955 19.3283 0.0 20.8419
385 387 388 6 123.0 0.0 4.0 0.0 0.0 64.7594
388 387 390 6 125.0 0.0 2.0 0.0 0.0 28.5
387 388 389 6 124.011 0.0 -25.1723 0.0 0.0 24.9275
387 390 391 6 111.6 0.0 -1.7 0.0 0.0 454.0
391 390 392 6 117.0 0.0 0.0 0.0 0.0 60.0
390 392 393 6 119.0 0.0 -6.0 -30.0 0.0 230.0
393 392 395 6 124.0 0.0 3.2 -10.0 0.0 80.0
392 393 394 6 138.099 0.0 -12.78 -50.0013 0.0 76.7515
395 396 397 6 121.637 0.0 -4.5 -83.4114 0.0 302.064
397 396 399 6 125.458 0.0 2.44574 -22.2437 0.0 70.5661
396 397 398 6 86.4181 0.0 -9.8235 -275.5 0.0 4317.55
396 399 400 6 123.0 0.0 -8.0 0.0 0.0 280.0
400 399 402 6 121.0 0.0 11.0 0.0 0.0 80.0
399 402 403 6 123.0 0.0 -8.0 0.0 0.0 280.0
403 402 405 6 121.0 0.0 11.0 0.0 0.0 80.0
402 405 406 6 121.708 0.0 7.13509 -50.0 0.0 343.55
406 405 408 6 124.2 0.0 -3.0 0.0 0.0 50.0
405 406 407 6 130.6 0.0 -17.0 0.0 0.0 100.0
405 408 409 6 111.6 0.0 -1.7 0.0 0.0 454.0
409 408 410 6 117.0 0.0 0.0 0.0 0.0 60.0
410 411 412 6 118.681 0.0 -15.9955 0.0 0.0 194.866
412 411 414 6 128.177 0.0 14.4092 0.0 0.0 48.9898
411 412 413 6 140.025 0.0 0.634189 -71.4152 0.0 86.9506
411 414 415 2 80.9244 1000.0
415 414 416 6 130.944 0.0 -1.48955 19.3283 0.0 20.8419
414 416 417 6 121.708 0.0 7.13509 -50.0 0.0 343.55
417 416 419 6 124.2 0.0 -3.0 0.0 0.0 50.0
416 417 418 6 130.6 0.0 -17.0 0.0 0.0 100.0
416 419 420 6 121.637 0.0 -4.5 -83.4114 0.0 302.064
420 419 422 6 125.458 0.0 2.44574 -22.2437 0.0 70.5661
419 420 421 6 86.4181 0.0 -9.8235 -275.5 0.0 4317.55
419 422 423 6 122.5 0.0 6.0 0.0 0.0 165.0
423 422 425 6 123.8 0.0 0.0 0.0 0.0 45.0
422 423 424 6 141.059 0.0 -5.89536 -71.2837 0.0 87.0967
422 425 426 6 121.0 0.0 0.0 0.0 0.0 95.0
426 425 429 6 120.0 0.0 0.0 0.0 0.0 80.0
425 426 427 6 115.0 0.0 -16.0 0.0 0.0 23.0
426 427 428 6 79.0 0.0 -20.0 0.0 0.0 950.0
425 429 430 6 118.681 0.0 -15.9955 0.0 0.0 194.866
430 429 432 6 128.177 0.0 14.4092 0.0 0.0 48.9898
429 430 431 6 140.025 0.0 0.634189 -71.4152 0.0 86.9506
429 432 433 6 123.0 0.0 -8.0 0.0 0.0 280.0
433 432 435 6 121.0 0.0 11.0 0.0 0.0 80.0
432 435 436 6 123.0 0.0 -8.0 0.0 0.0 280.0
436 435 438 6 121.0 0.0 11.0 0.0 0.0 80.0
435 438 439 6 121.0 0.0 0.0 0.0 0.0 95.0
439 438 442 6 120.0 0.0 0.0 0.0 0.0 80.0
438 439 440 6 115.0 0.0 -16.0 0.0 0.0 23.0
439 440 441 6 79.0 0.0 -20.0 0.0 0.0 950.0
438 442 443 2 80.9244 1000.0
443 442 444 6 130.944 0.0 -1.48955 19.3283 0.0 20.8419
442 444 445 6 118.681 0.0 -15.9955 0.0 0.0 194.866
445 444 447 6 128.177 0.0 14.4092 0.0 0.0 48.9898
444 445 446 6 140.025 0.0 0.634189 -71.4152 0.0 86.9506
444 447 448 6 111.6 0.0 -1.7 0.0 0.0 454.0
448 447 449 6 117.0 0.0 0.0 0.0 0.0 60.0
447 449 450 6 121.637 0.0 -4.5 -83.4114 0.0 302.064
450 449 452 6 125.458 0.0 2.44574 -22.2437 0.0 70.5661
449 450 451 6 86.4181 0.0 -9.8235 -275.5 0.0 4317.55
449 452 453 6 121.637 0.0 -4.5 -83.4114 0.0 302.064
453 452 455 6 125.458 0.0 2.44574 -22.2437 0.0 70.5661
452 453 454 6 86.4181 0.0 -9.8235 -275.5 0.0 4317.55
452 455 456 6 123.0 0.0 4.0 0.0 0.0 64.7594
456 455 458 6 125.0 0.0 2.0 0.0 0.0 28.5
455 456 457 6 124.011 0.0 -25.1723 0.0 0.0 24.9275
455 458 459 6 121.0 0.0 0.0 0.0 0.0 95.0
459 458 462 6 120.0 0.0 0.0 0.0 0.0 80.0
458 459 460 6 115.0 0.0 -16.0 0.0 0.0 23.0
459 460 461 6 79.0 0.0 -20.0 0.0 0.0 950.0
458 462 463 6 121.708 0.0 7.13509 -50.0 0.0 343.55
463 462 465 6 124.2 0.0 -3.0 0.0 0.0 50.0
462 463 464 6 130.6 0.0 -17.0 0.0 0.0 100.0
462 465 466 6 123.0 0.0 4.0 0.0 0.0 64.7594
466 465 468 6 125.0 0.0 2.0 0.0 0.0 28.5
465 466 467 6 124.011 0.0 -25.1723 0.0 0.0 24.9275
468 469 470 6 121.8 0.0 5.2 0.0 0.0 140.0
470 469 474 6 124.225 0.0 3.32877 -14.1932 0.0 80.0797
469 470 471 6 141.768 0.0 10.0 0.0 0.0 80.0
469 474 475 6 118.681 0.0 -15.9955 0.0 0.0 194.866
475 474 477 6 128.177 0.0 14.4092 0.0 0.0 48.9898
474 475 476 6 140.025 0.0 0.634189 -71.4152 0.0 86.9506
477 478 479 6 122.5 0.0 6.0 0.0 0.0 165.0
479 478 481 6 123.8 0.0 0.0 0.0 0.0 45.0
478 479 480 6 141.059 0.0 -5.89536 -71.2837 0.0 87.0967
478 481 482 6 111.6 0.0 -1.7 0.0 0.0 454.0
482 481 483 6 117.0 0.0 0.0 0.0 0.0 60.0
481 483 484 6 118.681 0.0 -15.9955 0.0 0.0 194.866
484 483 486 6 128.177 0.0 14.4092 0.0 0.0 48.9898
483 484 485 6 140.025 0.0 0.634189 -71.4152 0.0 86.9506
483 486 487 2 80.9244 1000.0
487 486 488 6 130.944 0.0 -1.48955 19.3283 0.0 20.8419
486 488 489 6 121.637 0.0 -4.5 -83.4114 0.0 302.064
489 488 491 6 125.458 0.0 2.44574 -22.2437 0.0 70.5661
488 489 490 6 86.4181 0.0 -9.8235 -275.5 0.0 4317.55
488 491 492 6 121.708 0.0 7.13509 -50.0 0.0 343.55
492 491 494 6 124.2 0.0 -3.0 0.0 0.0 50.0
491 492 493 6 130.6 0.0 -17.0 0.0 0.0 100.0
491 494 495 6 118.681 0.0 -15.9955 0.0 0.0 194.866
495 494 497 6 128.177 0.0 14.4092 0.0 0.0 48.9898
494 495 496 6 140.025 0.0 0.634189 -71.4152 0.0 86.9506
494 497 498 6 121.8 0.0 5.2 0.0 0.0 140.0
498 497 502 6 124.225 0.0 3.32877 -14.1932 0.0 80.0797
497 498 499 6 141.768 0.0 10.0 0.0 0.0 80.0
497 502 503 6 121.8 0.0 5.2 0.0 0.0 140.0
503 502 507 6 124.225 0.0 3.32877 -14.1932 0.0 80.0797
502 503 504 6 141.768 0.0 10.0 0.0 0.0 80.0
502 507 508 6 121.0 0.0 0.0 0.0 0.0 95.0
508 507 511 6 120.0 0.0 0.0 0.0 0.0 80.0
507 508 509 6 115.0 0.0 -16.0 0.0 0.0 23.0
508 509 510 6 79.0 0.0 -20.0 0.0 0.0 950.0
507 511 512 6 123.0 0.0 4.0 0.0 0.0 64.7594
512 511 514 6 125.0 0.0 2.0 0.0 0.0 28.5
511 512 513 6 124.011 0.0 -25.1723 0.0 0.0 24.9275
511 514 515 6 123.0 0.0 4.0 0.0 0.0 64.7594
515 514 517 6 125.0 0.0 2.0 0.0 0.0 28.5
514 515 516 6 124.011 0.0 -25.1723 0.0 0.0 24.9275
517 518 519 6 121.637 0.0 -4.5 -83.4114 0.0 302.064
519 518 521 6 125.458 0.0 2.44574 -22.2437 0.0 70.5661
518 519 520 6 86.4181 0.0 -9.8235 -275.5 0.0 4317.55
518 521 522 6 121.708 0.0 7.13509 -50.0 0.0 343.55
522 521 524 6 124.2 0.0 -3.0 0.0 0.0 50.0
521 522 523 6 130.6 0.0 -17.0 0.0 0.0 100.0
521 524 525 6 118.681 0.0 -15.9955 0.0 0.0 194.866
525 524 527 6 128.177 0.0 14.4092 0.0 0.0 48.9898
524 525 526 6 140.025 0.0 0.634189 -71.4152 0.0 86.9506
524 527 528 6 111.6 0.0 -1.7 0.0 0.0 454.0
528 527 529 6 117.0 0.0 0.0 0.0 0.0 60.0
527 529 530 6 121.472 0.0 6.66732 -19.4703 0.0 237.448
530 529 533 6 125.354 0.0 3.53107 -12.931 0.0 67.7803
529 530 531 6 142.0 0.0 8.0 0.0 0.0 85.0
529 533 534 6 119.225 0.0 5.73804 0.0 0.0 107.354
534 533 535 6 118.5 0.0 0.0 0.0 0.0 36.0
535 536 537 6 111.6 0.0 -1.7 0.0 0.0 454.0
537 536 538 6 117.0 0.0 0.0 0.0 0.0 60.0
536 538 539 6 118.681 0.0 -15.9955 0.0 0.0 194.866
539 538 541 6 128.177 0.0 14.4092 0.0 0.0 48.9898
538 539 540 6 140.025 0.0 0.634189 -71.4152 0.0 86.9506
538 541 542 6 111.6 0.0 -1.7 0.0 0.0 454.0
542 541 543 6 117.0 0.0 0.0 0.0 0.0 60.0
541 543 544 6 121.0 0.0 0.0 0.0 0.0 95.0
544 543 545 6 120.0 0.0 0.0 0.0 0.0 80.0
543 545 546 6 123.0 0.0 4.0 0.0 0.0 64.7594
546 545 548 6 125.0 0.0 2.0 0.0 0.0 28.5
545 546 547 6 124.011 0.0 -25.1723 0.0 0.0 24.9275
545 548 549 6 121.637 0.0 -4.5 -83.4114 0.0 302.064
549 548 551 6 125.458 0.0 2.44574 -22.2437 0.0 70.5661
548 549 550 6 86.4181 0.0 -9.8235 -275.5 0.0 4317.55
548 551 552 6 119.4 0.0 2.2 0.0 0.0 135.0
552 551 556 6 124.0 0.0 4.6 0.0 0.0 47.9995
551 552 553 6 136.126 0.0 19.986 113.632 -66.2445 503.16
551 556 557 2 80.9244 1000.0
557 556 558 6 130.944 0.0 -1.48955 19.3283 0.0 20.8419
556 558 559 6 124.0 0.0 20.0 0.0 0.0 160.0
559 558 562 6 123.1 0.0 -3.3 0.0 0.0 55.0
558 559 560 6 137.663 0.0 -0.5 -71.0728 0.0 320.0
558 562 563 6 121.637 0.0 -4.5 -83.4114 0.0 302.064
563 562 565 6 125.458 0.0 2.44574 -22.2437 0.0 70.5661
562 563 564 6 86.4181 0.0 -9.8235 -275.5 0.0 4317.55
562 565 566 6 121.8 0.0 5.2 0.0 0.0 140.0
566 565 570 6 124.225 0.0 3.32877 -14.1932 0.0 80.0797
565 566 567 6 141.768 0.0 10.0 0.0 0.0 80.0
570 571 572 6 121.472 0.0 6.66732 -19.4703 0.0 237.448
572 571 575 6 125.354 0.0 3.53107 -12.931 0.0 67.7803
571 572 573 6 142.0 0.0 8.0 0.0 0.0 85.0
571 575 576 6 121.708 0.0 7.13509 -50.0 0.0 343.55
576 575 578 6 124.2 0.0 -3.0 0.0 0.0 50.0
575 576 577 6 130.6 0.0 -17.0 0.0 0.0 100.0
575 578 579 6 122.5 0.0 6.0 0.0 0.0 165.0
579 578 581 6 123.8 0.0 0.0 0.0 0.0 45.0
578 579 580 6 141.059 0.0 -5.89536 -71.2837 0.0 87.0967
578 581 582 6 111.6 0.0 -1.7 0.0 0.0 454.0
582 581 583 6 117.0 0.0 0.0 0.0 0.0 60.0
581 583 584 6 123.0 0.0 4.0 0.0 0.0 64.7594
584 583 586 6 125.0 0.0 2.0 0.0 0.0 28.5
583 584 585 6 124.011 0.0 -25.1723 0.0 0.0 24.9275
583 586 587 6 121.708 0.0 7.13509 -50.0 0.0 343.55
587 586 589 6 124.2 0.0 -3.0 0.0 0.0 50.0
586 587 588 6 130.6 0.0 -17.0 0.0 0.0 100.0
586 589 590 2 80.9244 1000.0
590 589 591 6 130.944 0.0 -1.48955 19.3283 0.0 20.8419
589 591 592 6 122.5 0.0 6.0 0.0 0.0 165.0
592 591 594 6 123.8 0.0 0.0 0.0 0.0 45.0
591 592 593 6 141.059 0.0 -5.89536 -71.2837 0.0 87.0967
591 594 595 6 121.0 0.0 0.0 0.0 0.0 95.0
595 594 598 6 120.0 0.0 0.0 0.0 0.0 80.0
594 595 596 6 115.0 0.0 -16.0 0.0 0.0 23.0
595 596 597 6 79.0 0.0 -20.0 0.0 0.0 950.0
594 598 599 6 119.225 0.0 5.73804 0.0 0.0 107.354
599 598 600 6 118.5 0.0 0.0 0.0 0.0 36.0
598 600 601 6 122.5 0.0 6.0 0.0 0.0 165.0
601 600 603 6 123.8 0.0 0.0 0.0 0.0 45.0
600 601 602 6 141.059 0.0 -5.89536 -71.2837 0.0 87.0967
600 603 604 6 118.681 0.0 -15.9955 0.0 0.0 194.866
604 603 606 6 128.177 0.0 14.4092 0.0 0.0 48.9898
603 604 605 6 140.025 0.0 0.634189 -71.4152 0.0 86.9506
603 606 607 6 111.6 0.0 -1.7 0.0 0.0 454.0
607 606 608 6 117.0 0.0 0.0 0.0 0.0 60.0
606 608 609 6 119.225 0.0 5.73804 0.0 0.0 107.354
609 608 610 6 118.5 0.0 0.0 0.0 0.0 36.0
608 610 611 6 121.637 0.0 -4.5 -83.4114 0.0 302.064
611 610 613 6 125.458 0.0 2.44574 -22.2437 0.0 70.5661
610 611 612 6 86.4181 0.0 -9.8235 -275.5 0.0 4317.55
610 613 614 6 111.6 0.0 -1.7 0.0 0.0 454.0
614 613 615 6 117.0 0.0 0.0 0.0 0.0 60.0
613 615 616 2 80.9244 1000.0

[ dihedrals ]
;i j k l type phi0 kphi..
;note: to restrain alpha helix use type 2 50.0 2000.0
;Flexible backbone CA-CA-CA-CA dihedrals [Prot. Sci. 11:2351]:
1 2 4 5 1 321.335668 1.38245 1
1 2 4 5 1 285.292466 2.804928 2
1 2 4 5 1 188.027949 0.2007735 3
1 2 4 5 1 136.59602 0.5817378 4
2 4 5 9 1 289.143085 1.364068 1
2 4 5 9 1 264.719122 3.475732 2
2 4 5 9 1 237.797676 0.1435868 3
2 4 5 9 1 98.616968 0.5347679 4
4 5 9 12 1 303.633615 2.050771 1
4 5 9 12 1 274.255598 3.433278 2
4 5 9 12 1 268.686741 0.4709704 3
4 5 9 12 1 149.83334 0.09509872 4
5 9 12 15 1 309.465351 2.699641 1
5 9 12 15 1 266.90502 4.3039 2
5 9 12 15 1 231.762534 0.3747487 3
5 9 12 15 1 157.10966 0.4252726 4
9 12 15 19 1 299.649148 2.044434 1
9 12 15 19 1 253.911788 3.585695 2
9 12 15 19 1 135.707508 0.2977543 3
9 12 15 19 1 89.607512 0.5327932 4
12 15 19 20 1 292.780901 1.547461 1
12 15 19 20 1 268.997982 2.698263 2
12 15 19 20 1 178.262742 0.2108616 3
12 15 19 20 1 99.785836 0.6149933 4
15 19 20 21 1 287.35483 1.261374 1
15 19 20 21 1 271.691192 3.108427 2
15 19 20 21 1 180.488748 0.1774501 3
15 19 20 21 1 108.041256 0.8258571 4
19 20 21 24 1 302.977558 2.135335 1
19 20 21 24 1 271.238656 4.376877 2
19 20 21 24 1 261.058158 0.7286187 3
19 20 21 24 1 159.630064 0.2355518 4
20 21 24 27 1 308.831641 2.807119 1
20 21 24 27 1 245.291268 4.766436 2
20 21 24 27 1 180.414834 0.5336947 3
20 21 24 27 1 111.884768 0.9654607 4
21 24 27 28 1 149.131962 0.2537216 1
21 24 27 28 1 243.82262 1.957916 2
21 24 27 28 1 85.674042 0.4188017 3
21 24 27 28 1 10.758632 0.2676867 4
24 27 28 29 1 260.493777 0.4500216 1
24 27 28 29 1 32.93344 1.175382 2
24 27 28 29 1 237.763299 0.2976888 3
24 27 28 29 1 38.001516 0.5041129 4
27 28 29 31 1 335.422251 2.512454 1
27 28 29 31 1 324.004584 4.83912 2
27 28 29 31 1 350.378895 1.094242 3
27 28 29 31 1 357.914144 0.1440997 4
28 29 31 32 1 204.3528 0.1914672 1
28 29 31 32 1 257.689754 2.194236 2
28 29 31 32 1 161.148618 0.2959016 3
28 29 31 32 1 23.949424 0.3879863 4
29 31 32 34 1 261.7887 0.4402544 1
29 31 32 34 1 23.03702 0.997896 2
29 31 32 34 1 233.189241 0.2494989 3
29 31 32 34 1 32.176884 0.3063873 4
31 32 34 35 1 162.9265 0.172762 1
31 32 34 35 1 261.638236 1.934832 2
31 32 34 35 1 124.382895 0.2965591 3
31 32 34 35 1 55.90514 0.2218963 4
32 34 35 38 1 259.371319 0.4421522 1
32 34 35 38 1 22.923572 1.173179 2
32 34 35 38 1 227.853699 0.3087754 3
32 34 35 38 1 12.827068 0.3858784 4
34 35 38 39 1 148.427948 0.2111756 1
34 35 38 39 1 247.750476 1.920592 2
34 35 38 39 1 98.732133 0.3937839 3
34 35 38 39 1 20.95506 0.2288212 4
35 38 39 41 1 254.723349 0.4714584 1
35 38 39 41 1 13.082158 1.137251 2
35 38 39 41 1 212.57934 0.2908587 3
35 38 39 41 1 352.414272 0.3304698 4
38 39 41 44 1 326.380137 2.074056 1
38 39 41 44 1 273.234328 3.772453 2
38 39 41 44 1 276.39984 0.3135201 3
38 39 41 44 1 199.193736 0.6762626 4
39 41 44 46 1 322.448385 1.466126 1
39 41 44 46 1 246.15222 2.98719 2
39 41 44 46 1 154.616019 0.1699942 3
39 41 44 46 1 94.558012 0.6993126 4
41 44 46 48 1 315.847716 1.241512 1
41 44 46 48 1 274.94798 2.574179 2
41 44 46 48 1 201.157092 0.2305903 3
41 44 46 48 1 149.403152 0.5748331 4
44 46 48 52 1 318.068566 1.446456 1
44 46 48 52 1 277.171924 3.098306 2
44 46 48 52 1 196.486773 0.1322539 3
44 46 48 52 1 132.931276 0.4533496 4
46 48 52 55 1 303.110489 2.387782 1
46 48 52 55 1 268.971854 3.759733 2
46 48 52 55 1 258.323349 0.6961495 3
46 48 52 55 1 204.494668 0.1592397 4
48 52 55 57 1 308.863728 2.463425 1
48 52 55 57 1 241.056412 4.179703 2
48 52 55 57 1 222.282669 0.4372088 3
48 52 55 57 1 127.541876 0.7145339 4
52 55 57 60 1 327.74439 1.505046 1
52 55 57 60 1 274.177674 3.1115 2
52 55 57 60 1 136.999797 0.06471937 3
52 55 57 60 1 177.979232 0.4353742 4
55 57 60 64 1 296.555658 1.753431 1
55 57 60 64 1 251.53062 2.895641 2
55 57 60 64 1 169.969791 0.377695 3
55 57 60 64 1 126.166736 0.563873 4
57 60 64 68 1 307.328728 2.039081 1
57 60 64 68 1 260.646762 2.347814 2
57 60 64 68 1 218.774343 0.4713861 3
57 60 64 68 1 127.000988 0.3723583 4
60 64 68 71 1 320.673309 2.156354 1
60 64 68 71 1 270.600248 3.270198 2
60 64 68 71 1 217.131051 0.4524075 3
60 64 68 71 1 110.587552 0.3301196 4
64 68 71 74 1 298.333599 2.377412 1
64 68 71 74 1 269.999428 3.991272 2
64 68 71 74 1 286.504191 0.07707581 3
64 68 71 74 1 136.727804 0.2382879 4
68 71 74 77 1 301.722744 1.931615 1
68 71 74 77 1 257.19012 3.475415 2
68 71 74 77 1 168.83049 0.1030313 3
68 71 74 77 1 121.840776 0.3712287 4
71 74 77 81 1 296.555658 1.753431 1
71 74 77 81 1 251.53062 2.895641 2
71 74 77 81 1 169.969791 0.377695 3
71 74 77 81 1 126.166736 0.563873 4
74 77 81 84 1 318.545854 2.339499 1
74 77 81 84 1 278.96522 2.662226 2
74 77 81 84 1 273.45309 0.4290231 3
74 77 81 84 1 77.889032 0.1776083 4
77 81 84 86 1 296.69088 1.788828 1
77 81 84 86 1 251.316212 3.019522 2
77 81 84 86 1 155.270583 0.3979343 3
77 81 84 86 1 106.409424 0.7208081 4
81 84 86 88 1 315.847716 1.241512 1
81 84 86 88 1 274.94798 2.574179 2
81 84 86 88 1 201.157092 0.2305903 3
81 84 86 88 1 149.403152 0.5748331 4
84 86 88 89 1 162.9265 0.172762 1
84 86 88 89 1 261.638236 1.934832 2
84 86 88 89 1 124.382895 0.2965591 3
84 86 88 89 1 55.90514 0.2218963 4
86 88 89 92 1 263.203947 0.4164113 1
86 88 89 92 1 25.977526 1.110462 2
86 88 89 92 1 237.978162 0.2911163 3
86 88 89 92 1 25.961712 0.3848345 4
88 89 92 95 1 311.696514 2.249484 1
88 89 92 95 1 279.70069 2.26598 2
88 89 92 95 1 322.109985 0.651927 3
88 89 92 95 1 198.254744 0.1692713 4
89 92 95 98 1 309.465351 2.699641 1
89 92 95 98 1 266.90502 4.3039 2
89 92 95 98 1 231.762534 0.3747487 3
89 92 95 98 1 157.10966 0.4252726 4
92 95 98 102 1 299.649148 2.044434 1
92 95 98 102 1 253.911788 3.585695 2
92 95 98 102 1 135.707508 0.2977543 3
92 95 98 102 1 89.607512 0.5327932 4
95 98 102 105 1 290.089639 1.387168 1
95 98 102 105 1 263.723636 2.629782 2
95 98 102 105 1 143.105244 0.06461318 3
95 98 102 105 1 96.538216 0.4078958 4
98 102 105 107 1 296.199841 1.299344 1
98 102 105 107 1 253.486984 1.56798 2
98 102 105 107 1 25.409709 0.3256935 3
98 102 105 107 1 96.428204 0.1702315 4
102 105 107 110 1 314.968773 2.715638 1
102 105 107 110 1 275.91562 1.907232 2
102 105 107 110 1 266.606271 0.5758996 3
102 105 107 110 1 158.512992 0.2106989 4
105 107 110 113 1 313.516282 2.543226 1
105 107 110 113 1 271.54451 3.845679 2
105 107 110 113 1 277.256037 0.4494409 3
105 107 110 113 1 170.960064 0.1995535 4
107 110 113 117 1 299.649148 2.044434 1
107 110 113 117 1 253.911788 3.585695 2
107 110 113 117 1 135.707508 0.2977543 3
107 110 113 117 1 89.607512 0.5327932 4
110 113 117 118 1 121.959382 0.2455698 1
110 113 117 118 1 248.924844 1.894595 2
110 113 117 118 1 62.560815 0.3816646 3
110 113 117 118 1 12.6318 0.2615864 4
113 117 118 120 1 254.723349 0.4714584 1
113 117 118 120 1 13.082158 1.137251 2
113 117 118 120 1 212.57934 0.2908587 3
113 117 118 120 1 352.414272 0.3304698 4
117 118 120 123 1 330.492949 1.684256 1
117 118 120 123 1 281.274882 3.43495 2
117 118 120 123 1 105.038466 0.1231939 3
117 118 120 123 1 180.030484 0.3807632 4
118 120 123 126 1 298.550183 2.790536 1
118 120 123 126 1 264.605444 4.408373 2
118 120 123 126 1 263.357505 0.2986309 3
118 120 123 126 1 155.861724 0.2341443 4
120 123 126 127 1 189.775808 0.249901 1
120 123 126 127 1 228.220978 2.230038 2
120 123 126 127 1 106.554957 0.5526462 3
120 123 126 127 1 353.723408 0.2131028 4
123 126 127 130 1 254.167563 0.4706767 1
123 126 127 130 1 18.141524 1.267591 2
123 126 127 130 1 217.081203 0.3468502 3
123 126 127 130 1 1.62908 0.4520844 4
126 127 130 133 1 328.458889 2.005105 1
126 127 130 133 1 262.338068 4.277036 2
126 127 130 133 1 325.144059 0.2388234 3
126 127 130 133 1 156.32354 0.3942041 4
127 130 133 134 1 302.401146 2.017396 1
127 130 133 134 1 261.035352 3.295051 2
127 130 133 134 1 151.537254 0.5105024 3
127 130 133 134 1 99.765208 0.7970457 4
130 133 134 137 1 290.976604 1.351579 1
130 133 134 137 1 267.918842 3.414752 2
130 133 134 137 1 269.944422 0.2422667 3
130 133 134 137 1 134.113896 0.3293944 4
133 134 137 139 1 300.005539 2.153922 1
133 134 137 139 1 254.579876 3.282715 2
133 134 137 139 1 211.168104 0.33697 3
133 134 137 139 1 139.861976 0.36969 4
134 137 139 143 1 322.269043 1.807856 1
134 137 139 143 1 265.848798 3.142996 2
134 137 139 143 1 215.353686 0.3515293 3
134 137 139 143 1 162.133504 0.6730498 4
137 139 143 146 1 318.180869 3.275891 1
137 139 143 146 1 268.24028 4.311311 2
137 139 143 146 1 229.106796 1.179427 3
137 139 143 146 1 176.128068 0.5880662 4
139 143 146 149 1 308.651727 1.586986 1
139 143 146 149 1 244.919408 3.333098 2
139 143 146 149 1 99.137799 0.4950303 3
139 143 146 149 1 80.238232 0.6810547 4
143 146 149 152 1 306.249244 1.881179 1
143 146 149 152 1 272.321922 1.955849 2
143 146 149 152 1 338.914704 0.3802887 3
143 146 149 152 1 149.53608 0.2198674 4
146 149 152 153 1 133.463568 0.2616384 1
146 149 152 153 1 248.93596 1.974127 2
146 149 152 153 1 74.049531 0.4402431 3
146 149 152 153 1 26.264244 0.2855583 4
149 152 153 156 1 259.371319 0.4421522 1
149 152 153 156 1 22.923572 1.173179 2
149 152 153 156 1 227.853699 0.3087754 3
149 152 153 156 1 12.827068 0.3858784 4
152 153 156 159 1 309.438421 2.315098 1
152 153 156 159 1 271.246564 3.617823 2
152 153 156 159 1 206.334489 0.1372426 3
152 153 156 159 1 117.078212 0.2871421 4
153 156 159 162 1 308.766895 3.76441 1
153 156 159 162 1 262.0957 5.310151 2
153 156 159 162 1 227.437722 1.087728 3
153 156 159 162 1 166.146616 0.9221081 4
156 159 162 164 1 339.462868 5.116004 1
156 159 162 164 1 306.53344 7.235894 2
156 159 162 164 1 307.708668 1.471799 3
156 159 162 164 1 264.407196 1.305467 4
159 162 164 167 1 329.746936 1.423417 1
159 162 164 167 1 274.775286 3.322434 2
159 162 164 167 1 186.451695 0.3975864 3
159 162 164 167 1 126.90358 0.6786824 4
162 164 167 170 1 302.92771 1.6233 1
162 164 167 170 1 269.004284 1.683097 2
162 164 167 170 1 0.975204 0.3376614 3
162 164 167 170 1 131.670732 0.1800077 4
164 167 170 173 1 305.211587 2.331637 1
164 167 170 173 1 268.403348 2.290901 2
164 167 170 173 1 292.132638 0.6929999 3
164 167 170 173 1 209.022084 0.2768258 4
167 170 173 176 1 321.63075 2.05346 1
167 170 173 176 1 250.295974 4.174981 2
167 170 173 176 1 239.206794 0.1875879 3
167 170 173 176 1 115.077384 0.6475461 4
170 173 176 178 1 302.854369 2.360963 1
170 173 176 178 1 254.00461 3.492948 2
170 173 176 178 1 236.798982 0.5495102 3
170 173 176 178 1 157.500428 0.4127557 4
173 176 178 182 1 325.356231 1.572119 1
173 176 178 182 1 272.652988 3.206032 2
173 176 178 182 1 137.618265 0.1926805 3
173 176 178 182 1 157.566664 0.4237859 4
176 178 182 185 1 303.633615 2.050771 1
176 178 182 185 1 274.255598 3.433278 2
176 178 182 185 1 268.686741 0.4709704 3
176 178 182 185 1 149.83334 0.09509872 4
178 182 185 188 1 304.9463 2.817829 1
178 182 185 188 1 256.968608 4.325703 2
178 182 185 188 1 236.546301 0.558559 3
178 182 185 188 1 168.450664 0.4698588 4
182 185 188 191 1 328.458889 2.005105 1
182 185 188 191 1 262.338068 4.277036 2
182 185 188 191 1 325.144059 0.2388234 3
182 185 188 191 1 156.32354 0.3942041 4
185 188 191 195 1 295.968932 1.981621 1
185 188 191 195 1 246.198172 3.36378 2
185 188 191 195 1 177.142002 0.5059588 3
185 188 191 195 1 124.14872 0.7850508 4
188 191 195 198 1 317.038357 2.121275 1
188 191 195 198 1 276.050612 2.471762 2
188 191 195 198 1 267.12315 0.2541622 3
188 191 195 198 1 81.482732 0.3449998 4
191 195 198 201 1 298.333599 2.377412 1
191 195 198 201 1 269.999428 3.991272 2
191 195 198 201 1 286.504191 0.07707581 3
191 195 198 201 1 136.727804 0.2382879 4
195 198 201 204 1 301.722744 1.931615 1
195 198 201 204 1 257.19012 3.475415 2
195 198 201 204 1 168.83049 0.1030313 3
195 198 201 204 1 121.840776 0.3712287 4
198 201 204 206 1 293.141875 1.360415 1
198 201 204 206 1 248.675716 2.735859 2
198 201 204 206 1 110.653848 0.4218428 3
198 201 204 206 1 94.551136 0.4116012 4
201 204 206 209 1 320.555276 2.840287 1
201 204 206 209 1 286.83858 1.992868 2
201 204 206 209 1 289.092033 0.6465385 3
201 204 206 209 1 182.165844 0.08848558 4
204 206 209 211 1 300.011841 2.449621 1
204 206 209 211 1 249.950354 3.837071 2
204 206 209 211 1 216.060162 0.5253825 3
204 206 209 211 1 143.651632 0.5959627 4
206 209 211 214 1 327.08948 1.612675 1
206 209 211 214 1 276.999918 3.281314 2
206 209 211 214 1 154.905312 0.2429558 3
206 209 211 214 1 165.358432 0.4900778 4
209 211 214 219 1 292.31851 1.974267 1
209 211 214 219 1 255.419628 3.137144 2
209 211 214 219 1 205.03842 0.4389846 3
209 211 214 219 1 130.941908 0.6049301 4
211 214 219 221 1 318.859844 1.212411 1
211 214 219 221 1 247.164438 2.646456 2
211 214 219 221 1 157.002399 0.4450352 3
211 214 219 221 1 108.74716 0.3771595 4
214 219 221 226 1 315.958873 2.326621 1
214 219 221 226 1 279.721088 1.541277 2
214 219 221 226 1 260.832234 0.2988478 3
214 219 221 226 1 144.482444 0.3384883 4
219 221 226 229 1 320.41547 2.124463 1
219 221 226 229 1 277.286862 4.013256 2
219 221 226 229 1 265.027782 0.4725022 3
219 221 226 229 1 187.800708 0.4020509 4
221 226 229 232 1 309.465351 2.699641 1
221 226 229 232 1 266.90502 4.3039 2
221 226 229 232 1 231.762534 0.3747487 3
221 226 229 232 1 157.10966 0.4252726 4
226 229 232 235 1 298.290625 1.662823 1
226 229 232 235 1 255.51394 3.108834 2
226 229 232 235 1 116.472921 0.3895882 3
226 229 232 235 1 94.649688 0.5870427 4
229 232 235 236 1 121.608149 0.2807865 1
229 232 235 236 1 252.187592 1.245075 2
229 232 235 236 1 76.041762 0.4931347 3
229 232 235 236 1 71.153144 0.167649 4
232 235 236 240 1 256.596403 0.4614246 1
232 235 236 240 1 16.463854 1.099149 2
232 235 236 240 1 219.408627 0.2762587 3
232 235 236 240 1 12.49566 0.3238612 4
235 236 240 242 1 344.11886 4.317004 1
235 236 240 242 1 319.91469 5.249962 2
235 236 240 242 1 309.439281 1.804253 3
235 236 240 242 1 280.741556 0.8924788 4
236 240 242 246 1 326.93936 1.818731 1
236 240 242 246 1 272.990814 3.787975 2
236 240 242 246 1 198.293364 0.3923898 3
236 240 242 246 1 114.385228 0.5897607 4
240 242 246 248 1 290.758873 1.896554 1
240 242 246 248 1 256.206666 3.106439 2
240 242 246 248 1 228.836925 0.5282248 3
240 242 246 248 1 157.16352 0.3345163 4
242 246 248 251 1 331.646347 1.974611 1
242 246 248 251 1 284.321618 3.793172 2
242 246 248 251 1 297.426579 0.1161627 3
242 246 248 251 1 211.87848 0.5418623 4
246 248 251 253 1 338.813115 5.368217 1
246 248 251 253 1 317.225148 6.762762 2
246 248 251 253 1 319.601904 2.112662 3
246 248 251 253 1 297.554924 1.418896 4
248 251 253 256 1 329.075983 1.955341 1
248 251 253 256 1 277.933752 3.966329 2
248 251 253 256 1 218.518224 0.5227933 3
248 251 253 256 1 138.734364 0.6424445 4
251 253 256 257 1 297.408817 1.747913 1
251 253 256 257 1 268.050396 2.919071 2
251 253 256 257 1 157.753569 0.2367154 3
251 253 256 257 1 105.618716 0.7285962 4
253 256 257 260 1 297.153271 1.510518 1
253 256 257 260 1 273.09796 3.671257 2
253 256 257 260 1 269.149134 0.2232609 3
253 256 257 260 1 102.242752 0.4864922 4
256 257 260 261 1 287.447079 1.908732 1
256 257 260 261 1 264.12529 3.152598 2
256 257 260 261 1 127.841196 0.4745311 3
256 257 260 261 1 99.985228 0.7757332 4
257 260 261 264 1 302.494541 1.761417 1
257 260 261 264 1 276.934484 3.985059 2
257 260 261 264 1 273.686463 0.4930149 3
257 260 261 264 1 139.960528 0.2398785 4
260 261 264 267 1 298.290625 1.662823 1
260 261 264 267 1 255.51394 3.108834 2
260 261 264 267 1 116.472921 0.3895882 3
260 261 264 267 1 94.649688 0.5870427 4
261 264 267 271 1 303.692631 1.883303 1
261 264 267 271 1 267.817998 1.953135 2
261 264 267 271 1 326.437722 0.3727718 3
261 264 267 271 1 145.855292 0.1998856 4
264 267 271 272 1 292.780901 1.547461 1
264 267 271 272 1 268.997982 2.698263 2
264 267 271 272 1 178.262742 0.2108616 3
264 267 271 272 1 99.785836 0.6149933 4
267 271 272 277 1 284.43667 1.480983 1
267 271 272 277 1 259.016648 3.337436 2
267 271 272 277 1 212.15133 0.3960748 3
267 271 272 277 1 135.218588 0.6635605 4
271 272 277 280 1 323.123349 2.030977 1
271 272 277 280 1 264.208486 3.263307 2
271 272 277 280 1 188.560815 0.5579241 3
271 272 277 280 1 118.884228 0.4586795 4
272 277 280 283 1 307.297788 2.889857 1
272 277 280 283 1 268.939882 4.226494 2
272 277 280 283 1 262.712907 0.7726333 3
272 277 280 283 1 179.17446 0.2715389 4
277 280 283 286 1 308.651727 1.586986 1
277 280 283 286 1 244.919408 3.333098 2
277 280 283 286 1 99.137799 0.4950303 3
277 280 283 286 1 80.238232 0.6810547 4
280 283 286 288 1 299.499029 2.162278 1
280 283 286 288 1 260.374026 2.071528 2
280 283 286 288 1 275.478096 0.5508772 3
280 283 286 288 1 184.632616 0.2571717 4
283 286 288 291 1 326.380137 2.074056 1
283 286 288 291 1 273.234328 3.772453 2
283 286 288 291 1 276.39984 0.3135201 3
283 286 288 291 1 199.193736 0.6762626 4
286 288 291 294 1 325.353366 2.438821 1
286 288 291 294 1 258.097368 4.79077 2
286 288 291 294 1 295.448613 0.5091468 3
286 288 291 294 1 172.114492 0.5058142 4
288 291 294 296 1 299.895528 1.393133 1
288 291 294 296 1 231.104416 3.36683 2
288 291 294 296 1 104.288271 0.5799845 3
288 291 294 296 1 77.371064 0.7087273 4
291 294 296 299 1 320.555276 2.840287 1
291 294 296 299 1 286.83858 1.992868 2
291 294 296 299 1 289.092033 0.6465385 3
291 294 296 299 1 182.165844 0.08848558 4
294 296 299 301 1 291.174853 1.45707 1
294 296 299 301 1 242.764794 3.082874 2
294 296 299 301 1 111.001242 0.4503876 3
294 296 299 301 1 93.354768 0.5230464 4
296 299 301 304 1 314.122489 2.917015 1
296 299 301 304 1 275.04699 2.055098 2
296 299 301 304 1 264.183162 0.7541721 3
296 299 301 304 1 208.084928 0.2121065 4
299 301 304 306 1 352.616075 2.701788 1
299 301 304 306 1 310.309342 5.305971 2
299 301 304 306 1 23.608275 0.7586389 3
299 301 304 306 1 292.116252 0.4311379 4
301 304 306 310 1 324.209709 2.151182 1
301 304 306 310 1 267.492204 3.961042 2
301 304 306 310 1 219.200637 0.6803837 3
301 304 306 310 1 151.156224 0.8605089 4
304 306 310 313 1 320.673309 2.156354 1
304 306 310 313 1 270.600248 3.270198 2
304 306 310 313 1 217.131051 0.4524075 3
304 306 310 313 1 110.587552 0.3301196 4
306 310 313 316 1 293.62432 2.5038 1
306 310 313 316 1 259.585956 4.029456 2
306 310 313 316 1 254.507337 0.2763943 3
306 310 313 316 1 169.196676 0.2793812 4
310 313 316 319 1 325.353366 2.438821 1
310 313 316 319 1 258.097368 4.79077 2
310 313 316 319 1 295.448613 0.5091468 3
310 313 316 319 1 172.114492 0.5058142 4
313 316 319 322 1 311.191724 1.809081 1
313 316 319 322 1 246.721184 3.745251 2
313 316 319 322 1 76.490403 0.1679021 3
313 316 319 322 1 103.968552 0.5062977 4
316 319 322 325 1 303.478911 1.95922 1
316 319 322 325 1 264.163106 3.256687 2
316 319 322 325 1 144.83448 0.3284861 3
316 319 322 325 1 104.830304 0.5347792 4
319 322 325 329 1 296.481744 1.843335 1
319 322 325 329 1 261.230622 3.214075 2
319 322 325 329 1 193.681491 0.07759094 3
319 322 325 329 1 93.05682 0.4744136 4
322 325 329 332 1 303.633615 2.050771 1
322 325 329 332 1 274.255598 3.433278 2
322 325 329 332 1 268.686741 0.4709704 3
322 325 329 332 1 149.83334 0.09509872 4
325 329 332 334 1 300.011841 2.449621 1
325 329 332 334 1 249.950354 3.837071 2
325 329 332 334 1 216.060162 0.5253825 3
325 329 332 334 1 143.651632 0.5959627 4
329 332 334 335 1 329.790482 1.576525 1
329 332 334 335 1 281.490206 2.870562 2
329 332 334 335 1 158.828241 0.2680979 3
329 332 334 335 1 144.89728 0.4048886 4
332 334 335 339 1 289.143085 1.364068 1
332 334 335 339 1 264.719122 3.475732 2
332 334 335 339 1 237.797676 0.1435868 3
332 334 335 339 1 98.616968 0.5347679 4
334 335 339 344 1 291.05682 1.599478 1
334 335 339 344 1 267.10281 2.735272 2
334 335 339 344 1 184.375236 0.3003977 3
334 335 339 344 1 112.244596 0.6786372 4
335 339 344 347 1 318.403183 2.787259 1
335 339 344 347 1 272.397212 4.652723 2
335 339 344 347 1 254.860863 0.9183282 3
335 339 344 347 1 194.998184 0.7083433 4
339 344 347 351 1 305.274614 1.981515 1
339 344 347 351 1 235.876034 3.645974 2
339 344 347 351 1 165.430971 0.4993389 3
339 344 347 351 1 104.674456 0.9366177 4
344 347 351 353 1 343.051982 2.837666 1
344 347 351 353 1 325.214706 3.067149 2
344 347 351 353 1 350.582931 0.6883366 3
344 347 351 353 1 119.051536 0.2477659 4
347 351 353 354 1 204.3528 0.1914672 1
347 351 353 354 1 257.689754 2.194236 2
347 351 353 354 1 161.148618 0.2959016 3
347 351 353 354 1 23.949424 0.3879863 4
351 353 354 356 1 261.7887 0.4402544 1
351 353 354 356 1 23.03702 0.997896 2
351 353 354 356 1 233.189241 0.2494989 3
351 353 354 356 1 32.176884 0.3063873 4
353 354 356 357 1 162.9265 0.172762 1
353 354 356 357 1 261.638236 1.934832 2
353 354 356 357 1 124.382895 0.2965591 3
353 354 356 357 1 55.90514 0.2218963 4
354 356 357 361 1 256.261786 0.4393619 1
354 356 357 361 1 22.705842 1.240221 2
354 356 357 361 1 226.182906 0.3274807 3
354 356 357 361 1 15.44442 0.4789549 4
356 357 361 364 1 298.009295 2.1424 1
356 357 361 364 1 263.50728 3.469699 2
356 357 361 364 1 249.192996 0.6324152 3
356 357 361 364 1 195.394224 0.249474 4
357 361 364 369 1 318.878752 1.822967 1
357 361 364 369 1 243.782396 3.49471 2
357 361 364 369 1 211.312494 0.3187031 3
357 361 364 369 1 114.502116 0.7024508 4
361 364 369 371 1 318.859844 1.212411 1
361 364 369 371 1 247.164438 2.646456 2
361 364 369 371 1 157.002399 0.4450352 3
361 364 369 371 1 108.74716 0.3771595 4
364 369 371 374 1 317.602738 3.18206 1
364 369 371 374 1 281.285194 2.263811 2
364 369 371 374 1 274.116708 0.8410016 3
364 369 371 374 1 213.403736 0.170044 4
369 371 374 377 1 313.251568 2.12158 1
369 371 374 377 1 252.632334 4.148614 2
369 371 374 377 1 94.967976 0.2918302 3
369 371 374 377 1 96.011076 0.5798083 4
371 374 377 381 1 285.148878 2.232614 1
371 374 377 381 1 251.340392 3.560729 2
371 374 377 381 1 172.007577 0.4058036 3
371 374 377 381 1 121.350312 0.699351 4
374 377 381 383 1 312.02311 1.180118 1
374 377 381 383 1 250.121102 2.509177 2
374 377 381 383 1 160.384038 0.3233189 3
374 377 381 383 1 99.306828 0.3246971 4
377 381 383 385 1 344.525672 3.384002 1
377 381 383 385 1 334.446474 2.424881 2
377 381 383 385 1 358.740603 1.03208 3
377 381 383 385 1 9.174012 0.1789097 4
381 383 385 387 1 352.698583 4.597843 1
381 383 385 387 1 332.766512 6.612062 2
381 383 385 387 1 325.414617 1.942819 3
381 383 385 387 1 306.948272 0.9720783 4
383 385 387 390 1 330.395544 1.705006 1
383 385 387 390 1 276.61568 3.673697 2
383 385 387 390 1 219.982746 0.2900205 3
383 385 387 390 1 149.19436 0.3810298 4
385 387 390 392 1 300.005539 2.153922 1
385 387 390 392 1 254.579876 3.282715 2
385 387 390 392 1 211.168104 0.33697 3
385 387 390 392 1 139.861976 0.36969 4
387 390 392 395 1 325.268566 1.950103 1
387 390 392 395 1 273.017744 3.627493 2
387 390 392 395 1 215.910615 0.1992891 3
387 390 392 395 1 171.514472 0.6257727 4
390 392 395 396 1 149.131962 0.2537216 1
390 392 395 396 1 243.82262 1.957916 2
390 392 395 396 1 85.674042 0.4188017 3
390 392 395 396 1 10.758632 0.2676867 4
392 395 396 399 1 252.937387 0.4768515 1
392 395 396 399 1 22.279548 1.382048 2
392 395 396 399 1 221.38539 0.3846922 3
392 395 396 399 1 8.392932 0.5667537 4
395 396 399 402 1 308.651727 1.586986 1
395 396 399 402 1 244.919408 3.333098 2
395 396 399 402 1 99.137799 0.4950303 3
395 396 399 402 1 80.238232 0.6810547 4
396 399 402 405 1 302.92771 1.6233 1
396 399 402 405 1 269.004284 1.683097 2
396 399 402 405 1 0.975204 0.3376614 3
396 399 402 405 1 131.670732 0.1800077 4
399 402 405 408 1 311.696514 2.249484 1
399 402 405 408 1 279.70069 2.26598 2
399 402 405 408 1 322.109985 0.651927 3
399 402 405 408 1 198.254744 0.1692713 4
402 405 408 410 1 300.011841 2.449621 1
402 405 408 410 1 249.950354 3.837071 2
402 405 408 410 1 216.060162 0.5253825 3
402 405 408 410 1 143.651632 0.5959627 4
405 408 410 411 1 188.706408 0.1899692 1
405 408 410 411 1 254.998148 1.976075 2
405 408 410 411 1 143.110056 0.4538828 3
405 408 410 411 1 90.432596 0.07811963 4
408 410 411 414 1 257.874137 0.449642 1
408 410 411 414 1 29.007416 1.318962 2
408 410 411 414 1 231.726435 0.3477517 3
408 410 411 414 1 23.446812 0.5446978 4
410 411 414 416 1 329.595098 3.155332 1
410 411 414 416 1 317.884068 4.794226 2
410 411 414 416 1 12.0021 0.6443717 3
410 411 414 416 1 30.641312 0.206806 4
411 414 416 419 1 332.545345 2.474722 1
411 414 416 419 1 286.509922 4.485733 2
411 414 416 419 1 252.179514 0.6048985 3
411 414 416 419 1 184.890912 0.2800703 4
414 416 419 422 1 304.9463 2.817829 1
414 416 419 422 1 256.968608 4.325703 2
414 416 419 422 1 236.546301 0.558559 3
414 416 419 422 1 168.450664 0.4698588 4
416 419 422 425 1 323.394939 1.681133 1
416 419 422 425 1 253.507726 3.770307 2
416 419 422 425 1 129.797505 0.1645627 3
416 419 422 425 1 104.392552 0.6280953 4
419 422 425 429 1 296.481744 1.843335 1
419 422 425 429 1 261.230622 3.214075 2
419 422 425 429 1 193.681491 0.07759094 3
419 422 425 429 1 93.05682 0.4744136 4
422 425 429 432 1 299.752857 1.810366 1
422 425 429 432 1 270.728022 3.160709 2
422 425 429 432 1 262.421838 0.2234959 3
422 425 429 432 1 88.20258 0.2960236 4
425 429 432 435 1 284.135859 1.688833 1
425 429 432 435 1 259.155652 3.053661 2
425 429 432 435 1 96.257457 0.4374347 3
425 429 432 435 1 96.36632 0.5465279 4
429 432 435 438 1 302.92771 1.6233 1
429 432 435 438 1 269.004284 1.683097 2
429 432 435 438 1 0.975204 0.3376614 3
429 432 435 438 1 131.670732 0.1800077 4
432 435 438 442 1 303.692631 1.883303 1
432 435 438 442 1 267.817998 1.953135 2
432 435 438 442 1 326.437722 0.3727718 3
432 435 438 442 1 145.855292 0.1998856 4
435 438 442 444 1 333.834538 2.767829 1
435 438 442 444 1 321.883432 4.128574 2
435 438 442 444 1 348.436338 1.011443 3
435 438 442 444 1 15.617 0.3195368 4
438 442 444 447 1 331.703072 1.972654 1
438 442 444 447 1 281.926582 3.984765 2
438 442 444 447 1 218.026611 0.3684451 3
438 442 444 447 1 119.427408 0.5084419 4
442 444 447 449 1 287.091835 2.273842 1
442 444 447 449 1 252.66488 3.625166 2
442 444 447 449 1 209.480121 0.2906599 3
442 444 447 449 1 142.119496 0.451018 4
444 447 449 452 1 326.380137 2.074056 1
444 447 449 452 1 273.234328 3.772453 2
444 447 449 452 1 276.39984 0.3135201 3
444 447 449 452 1 199.193736 0.6762626 4
447 449 452 455 1 323.737005 2.117303 1
447 449 452 455 1 251.920012 4.277466 2
447 449 452 455 1 290.091072 0.4638602 3
447 449 452 455 1 158.43738 0.467674 4
449 452 455 458 1 325.241636 1.493439 1
449 452 455 458 1 251.388064 3.545998 2
449 452 455 458 1 13.681491 0.1379904 3
449 452 455 458 1 115.274488 0.4469782 4
452 455 458 462 1 300.925163 1.918689 1
452 455 458 462 1 259.651046 3.185268 2
452 455 458 462 1 132.270348 0.2989088 3
452 455 458 462 1 89.73586 0.4898089 4
455 458 462 465 1 303.633615 2.050771 1
455 458 462 465 1 274.255598 3.433278 2
455 458 462 465 1 268.686741 0.4709704 3
455 458 462 465 1 149.83334 0.09509872 4
458 462 465 468 1 301.722744 1.931615 1
458 462 465 468 1 257.19012 3.475415 2
458 462 465 468 1 168.83049 0.1030313 3
458 462 465 468 1 121.840776 0.3712287 4
462 465 468 469 1 303.710966 1.884026 1
462 465 468 469 1 267.000134 2.945166 2
462 465 468 469 1 150.285018 0.4504396 3
462 465 468 469 1 103.97084 0.7217435 4
465 468 469 474 1 284.43667 1.480983 1
465 468 469 474 1 259.016648 3.337436 2
465 468 469 474 1 212.15133 0.3960748 3
465 468 469 474 1 135.218588 0.6635605 4
468 469 474 477 1 325.34248 2.132181 1
468 469 474 477 1 268.228706 3.358923 2
468 469 474 477 1 194.369058 0.4227488 3
468 469 474 477 1 112.207928 0.3170786 4
469 474 477 478 1 287.447079 1.908732 1
469 474 477 478 1 264.12529 3.152598 2
469 474 477 478 1 127.841196 0.4745311 3
469 474 477 478 1 99.985228 0.7757332 4
474 477 478 481 1 292.54197 1.390819 1
474 477 478 481 1 269.35655 3.562672 2
474 477 478 481 1 242.578005 0.1828794 3
474 477 478 481 1 115.29282 0.5745598 4
477 478 481 483 1 295.653223 2.194266 1
477 478 481 483 1 256.425198 3.388317 2
477 478 481 483 1 234.607353 0.5356965 3
477 478 481 483 1 153.841184 0.4094254 4
478 481 483 486 1 330.492949 1.684256 1
478 481 483 486 1 281.274882 3.43495 2
478 481 483 486 1 105.038466 0.1231939 3
478 481 483 486 1 180.030484 0.3807632 4
481 483 486 488 1 329.595098 3.155332 1
481 483 486 488 1 317.884068 4.794226 2
481 483 486 488 1 12.0021 0.6443717 3
481 483 486 488 1 30.641312 0.206806 4
483 486 488 491 1 327.565049 2.514306 1
483 486 488 491 1 275.654572 4.447121 2
483 486 488 491 1 248.779881 0.575093 3
483 486 488 491 1 200.387816 0.3645048 4
486 488 491 494 1 328.458889 2.005105 1
486 488 491 494 1 262.338068 4.277036 2
486 488 491 494 1 325.144059 0.2388234 3
486 488 491 494 1 156.32354 0.3942041 4
488 491 494 497 1 305.571415 2.272735 1
488 491 494 497 1 262.47478 3.847283 2
488 491 494 497 1 153.521235 0.2286405 3
488 491 494 497 1 103.512464 0.4976896 4
491 494 497 502 1 284.397135 2.152501 1
491 494 497 502 1 251.727952 3.422049 2
491 494 497 502 1 168.732681 0.4232617 3
491 494 497 502 1 123.360304 0.6906547 4
494 497 502 507 1 319.877447 1.981373 1
494 497 502 507 1 254.216036 3.013783 2
494 497 502 507 1 198.118032 0.5923906 3
494 497 502 507 1 133.870952 0.5584709 4
497 502 507 511 1 321.387235 1.945885 1
497 502 507 511 1 259.651274 3.15305 2
497 502 507 511 1 178.829985 0.4600034 3
497 502 507 511 1 99.112016 0.3832304 4
502 507 511 514 1 294.190419 1.631052 1
502 507 511 514 1 264.858698 2.945302 2
502 507 511 514 1 254.276427 0.2635928 3
502 507 511 514 1 130.503008 0.1994247 4
507 511 514 517 1 302.798217 1.828073 1
507 511 514 517 1 262.624784 3.089178 2
507 511 514 517 1 152.124438 0.1231216 3
507 511 514 517 1 115.618272 0.3016765 4
511 514 517 518 1 148.427948 0.2111756 1
511 514 517 518 1 247.750476 1.920592 2
511 514 517 518 1 98.732133 0.3937839 3
511 514 517 518 1 20.95506 0.2288212 4
514 517 518 521 1 254.167563 0.4706767 1
514 517 518 521 1 18.141524 1.267591 2
514 517 518 521 1 217.081203 0.3468502 3
514 517 518 521 1 1.62908 0.4520844 4
517 518 521 524 1 328.458889 2.005105 1
517 518 521 524 1 262.338068 4.277036 2
517 518 521 524 1 325.144059 0.2388234 3
517 518 521 524 1 156.32354 0.3942041 4
518 521 524 527 1 305.571415 2.272735 1
518 521 524 527 1 262.47478 3.847283 2
518 521 524 527 1 153.521235 0.2286405 3
518 521 524 527 1 103.512464 0.4976896 4
521 524 527 529 1 287.091835 2.273842 1
521 524 527 529 1 252.66488 3.625166 2
521 524 527 529 1 209.480121 0.2906599 3
521 524 527 529 1 142.119496 0.451018 4
524 527 529 533 1 322.269043 1.807856 1
524 527 529 533 1 265.848798 3.142996 2
524 527 529 533 1 215.353686 0.3515293 3
524 527 529 533 1 162.133504 0.6730498 4
527 529 533 535 1 315.807035 1.614229 1
527 529 533 535 1 259.881266 2.551292 2
527 529 533 535 1 195.649659 0.4819667 3
527 529 533 535 1 120.053096 0.5662521 4
529 533 535 536 1 162.9265 0.172762 1
529 533 535 536 1 261.638236 1.934832 2
529 533 535 536 1 124.382895 0.2965591 3
529 533 535 536 1 55.90514 0.2218963 4
533 535 536 538 1 254.723349 0.4714584 1
533 535 536 538 1 13.082158 1.137251 2
533 535 536 538 1 212.57934 0.2908587 3
533 535 536 538 1 352.414272 0.3304698 4
535 536 538 541 1 330.492949 1.684256 1
535 536 538 541 1 281.274882 3.43495 2
535 536 538 541 1 105.038466 0.1231939 3
535 536 538 541 1 180.030484 0.3807632 4
536 538 541 543 1 287.091835 2.273842 1
536 538 541 543 1 252.66488 3.625166 2
536 538 541 543 1 209.480121 0.2906599 3
536 538 541 543 1 142.119496 0.451018 4
538 541 543 545 1 318.127582 1.066319 1
538 541 543 545 1 258.81519 2.753889 2
538 541 543 545 1 139.554288 0.4281691 3
538 541 543 545 1 141.4113 0.5383106 4
541 543 545 548 1 315.482158 2.323481 1
541 543 545 548 1 277.319064 1.597639 2
541 543 545 548 1 281.453133 0.4339259 3
541 543 545 548 1 159.157244 0.07169627 4
543 545 548 551 1 307.422123 2.663085 1
543 545 548 551 1 265.255082 3.934224 2
543 545 548 551 1 223.647492 0.241738 3
543 545 548 551 1 113.042176 0.250667 4
545 548 551 556 1 309.963266 2.370385 1
545 548 551 556 1 249.612872 3.823312 2
545 548 551 556 1 159.063735 0.7416327 3
545 548 551 556 1 101.839376 1.109194 4
548 551 556 558 1 347.113799 3.951417 1
548 551 556 558 1 326.388158 5.833668 2
548 551 556 558 1 337.303383 1.84413 3
548 551 556 558 1 313.603948 1.305691 4
551 556 558 562 1 325.598026 1.717873 1
551 556 558 562 1 266.335712 3.577358 2
551 556 558 562 1 220.678911 0.6040241 3
551 556 558 562 1 162.877912 0.8539319 4
556 558 562 565 1 312.271208 2.4085 1
556 558 562 565 1 267.673838 2.701042 2
556 558 562 565 1 249.839313 0.5612996 3
556 558 562 565 1 156.3774 0.06613825 4
558 562 565 570 1 318.878752 1.822967 1
558 562 565 570 1 243.782396 3.49471 2
558 562 565 570 1 211.312494 0.3187031 3
558 562 565 570 1 114.502116 0.7024508 4
562 565 570 571 1 326.334872 1.935528 1
562 565 570 571 1 268.328976 2.894579 2
562 565 570 571 1 186.852204 0.5076398 3
562 565 570 571 1 103.093044 0.5503914 4
565 570 571 575 1 286.085692 1.557214 1
565 570 571 575 1 258.47576 3.496992 2
565 570 571 575 1 216.89556 0.4417297 3
565 570 571 575 1 131.877 0.704961 4
570 571 575 578 1 321.959637 2.567966 1
570 571 575 578 1 274.01575 3.670308 2
570 571 575 578 1 236.812734 0.7299653 3
570 571 575 578 1 171.140896 0.3164618 4
571 575 578 581 1 302.353589 2.147339 1
571 575 578 581 1 258.51094 3.721844 2
571 575 578 581 1 156.237651 0.3772227 3
571 575 578 581 1 108.657776 0.6235969 4
575 578 581 583 1 295.653223 2.194266 1
575 578 581 583 1 256.425198 3.388317 2
575 578 581 583 1 234.607353 0.5356965 3
575 578 581 583 1 153.841184 0.4094254 4
578 581 583 586 1 327.74439 1.505046 1
578 581 583 586 1 274.177674 3.1115 2
578 581 583 586 1 136.999797 0.06471937 3
578 581 583 586 1 177.979232 0.4353742 4
581 583 586 589 1 309.438421 2.315098 1
581 583 586 589 1 271.246564 3.617823 2
581 583 586 589 1 206.334489 0.1372426 3
581 583 586 589 1 117.078212 0.2871421 4
583 586 589 591 1 338.813115 5.368217 1
583 586 589 591 1 317.225148 6.762762 2
583 586 589 591 1 319.601904 2.112662 3
583 586 589 591 1 297.554924 1.418896 4
586 589 591 594 1 329.075983 1.955341 1
586 589 591 594 1 277.933752 3.966329 2
586 589 591 594 1 218.518224 0.5227933 3
586 589 591 594 1 138.734364 0.6424445 4
589 591 594 598 1 296.481744 1.843335 1
589 591 594 598 1 261.230622 3.214075 2
589 591 594 598 1 193.681491 0.07759094 3
589 591 594 598 1 93.05682 0.4744136 4
591 594 598 600 1 285.766545 1.459047 1
591 594 598 600 1 258.90297 2.536629 2
591 594 598 600 1 188.504091 0.2486471 3
591 594 598 600 1 116.154576 0.5456716 4
594 598 600 603 1 320.476779 1.471548 1
594 598 600 603 1 281.705186 3.154405 2
594 598 600 603 1 205.36158 0.1564629 3
594 598 600 603 1 145.126468 0.4863476 4
598 600 603 606 1 303.426198 2.025638 1
598 600 603 606 1 269.834296 3.407409 2
598 600 603 606 1 282.560178 0.1251731 3
598 600 603 606 1 98.046284 0.425451 4
600 603 606 608 1 287.091835 2.273842 1
600 603 606 608 1 252.66488 3.625166 2
600 603 606 608 1 209.480121 0.2906599 3
600 603 606 608 1 142.119496 0.451018 4
603 606 608 610 1 325.522394 1.405152 1
603 606 608 610 1 269.61267 2.576642 2
603 606 608 610 1 177.647367 0.2561685 3
603 606 608 610 1 147.64068 0.5164513 4
606 608 610 613 1 319.57377 1.834806 1
606 608 610 613 1 276.990978 3.485108 2
606 608 610 613 1 266.820966 0.3433527 3
606 608 610 613 1 181.85048 0.3435967 4
608 610 613 615 1 320.89505 1.985261 1
608 610 613 615 1 245.350744 3.824667 2
608 610 613 615 1 262.343856 0.4273964 3
608 610 613 615 1 137.65488 0.5690334 4
215 216 217 218 2 180.0 200.0 ;Tyr
222 223 225 224 2 0.0 200.0 ;Trp
273 274 275 276 2 180.0 200.0 ;Tyr
340 341 343 342 2 0.0 200.0 ;Trp
365 366 367 368 2 180.0 200.0 ;Tyr
470 471 472 473 2 180.0 200.0 ;Tyr
498 499 500 501 2 180.0 200.0 ;Tyr
503 504 505 506 2 180.0 200.0 ;Tyr
552 553 555 554 2 0.0 200.0 ;Trp
566 567 568 569 2 180.0 200.0 ;Tyr
;CaCa-1Ca+1Cb improper dihedrals to enforce L chirality [MiMB 1084:123]:
2 1 4 3 2 15.0 193
5 4 9 6 2 15.0 193
9 5 12 10 2 15.0 193
12 9 15 13 2 15.0 193
15 12 19 16 2 15.0 193
21 20 24 22 2 15.0 193
24 21 27 25 2 15.0 193
29 28 31 30 2 15.0 193
32 31 34 33 2 15.0 193
35 34 38 36 2 15.0 193
39 38 41 40 2 15.0 193
41 39 44 42 2 15.0 193
44 41 46 45 2 15.0 193
46 44 48 47 2 15.0 193
48 46 52 49 2 15.0 193
52 48 55 53 2 15.0 193
55 52 57 56 2 15.0 193
57 55 60 58 2 15.0 193
60 57 64 61 2 15.0 193
64 60 68 65 2 15.0 193
68 64 71 69 2 15.0 193
71 68 74 72 2 15.0 193
74 71 77 75 2 15.0 193
77 74 81 78 2 15.0 193
81 77 84 82 2 15.0 193
84 81 86 85 2 15.0 193
86 84 88 87 2 15.0 193
89 88 92 90 2 15.0 193
92 89 95 93 2 15.0 193
95 92 98 96 2 15.0 193
98 95 102 99 2 15.0 193
102 98 105 103 2 15.0 193
105 102 107 106 2 15.0 193
107 105 110 108 2 15.0 193
110 107 113 111 2 15.0 193
113 110 117 114 2 15.0 193
118 117 120 119 2 15.0 193
120 118 123 121 2 15.0 193
123 120 126 124 2 15.0 193
127 126 130 128 2 15.0 193
130 127 133 131 2 15.0 193
134 133 137 135 2 15.0 193
137 134 139 138 2 15.0 193
139 137 143 140 2 15.0 193
143 139 146 144 2 15.0 193
146 143 149 147 2 15.0 193
149 146 152 150 2 15.0 193
153 152 156 154 2 15.0 193
156 153 159 157 2 15.0 193
159 156 162 160 2 15.0 193
162 159 164 163 2 15.0 193
164 162 167 165 2 15.0 193
167 164 170 168 2 15.0 193
170 167 173 171 2 15.0 193
173 170 176 174 2 15.0 193
176 173 178 177 2 15.0 193
178 176 182 179 2 15.0 193
182 178 185 183 2 15.0 193
185 182 188 186 2 15.0 193
188 185 191 189 2 15.0 193
191 188 195 192 2 15.0 193
195 191 198 196 2 15.0 193
198 195 201 199 2 15.0 193
201 198 204 202 2 15.0 193
204 201 206 205 2 15.0 193
206 204 209 207 2 15.0 193
209 206 211 210 2 15.0 193
211 209 214 212 2 15.0 193
214 211 219 215 2 15.0 193
219 214 221 220 2 15.0 193
221 219 226 222 2 15.0 193
226 221 229 227 2 15.0 193
229 226 232 230 2 15.0 193
232 229 235 233 2 15.0 193
236 235 240 237 2 15.0 193
240 236 242 241 2 15.0 193
242 240 246 243 2 15.0 193
246 242 248 247 2 15.0 193
248 246 251 249 2 15.0 193
251 248 253 252 2 15.0 193
253 251 256 254 2 15.0 193
257 256 260 258 2 15.0 193
261 260 264 262 2 15.0 193
264 261 267 265 2 15.0 193
267 264 271 268 2 15.0 193
272 271 277 273 2 15.0 193
277 272 280 278 2 15.0 193
280 277 283 281 2 15.0 193
283 280 286 284 2 15.0 193
286 283 288 287 2 15.0 193
288 286 291 289 2 15.0 193
291 288 294 292 2 15.0 193
294 291 296 295 2 15.0 193
296 294 299 297 2 15.0 193
299 296 301 300 2 15.0 193
301 299 304 302 2 15.0 193
304 301 306 305 2 15.0 193
306 304 310 307 2 15.0 193
310 306 313 311 2 15.0 193
313 310 316 314 2 15.0 193
316 313 319 317 2 15.0 193
319 316 322 320 2 15.0 193
322 319 325 323 2 15.0 193
325 322 329 326 2 15.0 193
329 325 332 330 2 15.0 193
332 329 334 333 2 15.0 193
335 334 339 336 2 15.0 193
339 335 344 340 2 15.0 193
344 339 347 345 2 15.0 193
347 344 351 348 2 15.0 193
351 347 353 352 2 15.0 193
354 353 356 355 2 15.0 193
357 356 361 358 2 15.0 193
361 357 364 362 2 15.0 193
364 361 369 365 2 15.0 193
369 364 371 370 2 15.0 193
371 369 374 372 2 15.0 193
374 371 377 375 2 15.0 193
377 374 381 378 2 15.0 193
381 377 383 382 2 15.0 193
383 381 385 384 2 15.0 193
385 383 387 386 2 15.0 193
387 385 390 388 2 15.0 193
390 387 392 391 2 15.0 193
392 390 395 393 2 15.0 193
396 395 399 397 2 15.0 193
399 396 402 400 2 15.0 193
402 399 405 403 2 15.0 193
405 402 408 406 2 15.0 193
408 405 410 409 2 15.0 193
411 410 414 412 2 15.0 193
414 411 416 415 2 15.0 193
416 414 419 417 2 15.0 193
419 416 422 420 2 15.0 193
422 419 425 423 2 15.0 193
425 422 429 426 2 15.0 193
429 425 432 430 2 15.0 193
432 429 435 433 2 15.0 193
435 432 438 436 2 15.0 193
438 435 442 439 2 15.0 193
442 438 444 443 2 15.0 193
444 442 447 445 2 15.0 193
447 444 449 448 2 15.0 193
449 447 452 450 2 15.0 193
452 449 455 453 2 15.0 193
455 452 458 456 2 15.0 193
458 455 462 459 2 15.0 193
462 458 465 463 2 15.0 193
465 462 468 466 2 15.0 193
469 468 474 470 2 15.0 193
474 469 477 475 2 15.0 193
478 477 481 479 2 15.0 193
481 478 483 482 2 15.0 193
483 481 486 484 2 15.0 193
486 483 488 487 2 15.0 193
488 486 491 489 2 15.0 193
491 488 494 492 2 15.0 193
494 491 497 495 2 15.0 193
497 494 502 498 2 15.0 193
502 497 507 503 2 15.0 193
507 502 511 508 2 15.0 193
511 507 514 512 2 15.0 193
514 511 517 515 2 15.0 193
518 517 521 519 2 15.0 193
521 518 524 522 2 15.0 193
524 521 527 525 2 15.0 193
527 524 529 528 2 15.0 193
529 527 533 530 2 15.0 193
533 529 535 534 2 15.0 193
536 535 538 537 2 15.0 193
538 536 541 539 2 15.0 193
541 538 543 542 2 15.0 193
543 541 545 544 2 15.0 193
545 543 548 546 2 15.0 193
548 545 551 549 2 15.0 193
551 548 556 552 2 15.0 193
556 551 558 557 2 15.0 193
558 556 562 559 2 15.0 193
562 558 565 563 2 15.0 193
565 562 570 566 2 15.0 193
571 570 575 572 2 15.0 193
575 571 578 576 2 15.0 193
578 575 581 579 2 15.0 193
581 578 583 582 2 15.0 193
583 581 586 584 2 15.0 193
586 583 589 587 2 15.0 193
589 586 591 590 2 15.0 193
591 589 594 592 2 15.0 193
594 591 598 595 2 15.0 193
598 594 600 599 2 15.0 193
600 598 603 601 2 15.0 193
603 600 606 604 2 15.0 193
606 603 608 607 2 15.0 193
608 606 610 609 2 15.0 193
610 608 613 611 2 15.0 193
613 610 615 614 2 15.0 193

;Do not double count Calpha 1,4 interactions:
[ exclusions ] ;any additional exclusions
1 5
2 9
4 12
5 15
9 19
12 20
15 21
19 24
20 27
21 28
24 29
27 31
28 32
29 34
31 35
32 38
34 39
35 41
38 44
39 46
41 48
44 52
46 55
48 57
52 60
55 64
57 68
60 71
64 74
68 77
71 81
74 84
77 86
81 88
84 89
86 92
88 95
89 98
92 102
95 105
98 107
102 110
105 113
107 117
110 118
113 120
117 123
118 126
120 127
123 130
126 133
127 134
130 137
133 139
134 143
137 146
139 149
143 152
146 153
149 156
152 159
153 162
156 164
159 167
162 170
164 173
167 176
170 178
173 182
176 185
178 188
182 191
185 195
188 198
191 201
195 204
198 206
201 209
204 211
206 214
209 219
211 221
214 226
219 229
221 232
226 235
229 236
232 240
235 242
236 246
240 248
242 251
246 253
248 256
251 257
253 260
256 261
257 264
260 267
261 271
264 272
267 277
271 280
272 283
277 286
280 288
283 291
286 294
288 296
291 299
294 301
296 304
299 306
301 310
304 313
306 316
310 319
313 322
316 325
319 329
322 332
325 334
329 335
332 339
334 344
335 347
339 351
344 353
347 354
351 356
353 357
354 361
356 364
357 369
361 371
364 374
369 377
371 381
374 383
377 385
381 387
383 390
385 392
387 395
390 396
392 399
395 402
396 405
399 408
402 410
405 411
408 414
410 416
411 419
414 422
416 425
419 429
422 432
425 435
429 438
432 442
435 444
438 447
442 449
444 452
447 455
449 458
452 462
455 465
458 468
462 469
465 474
468 477
469 478
474 481
477 483
478 486
481 488
483 491
486 494
488 497
491 502
494 507
497 511
502 514
507 517
511 518
514 521
517 524
518 527
521 529
524 533
527 535
529 536
533 538
535 541
536 543
538 545
541 548
543 551
545 556
548 558
551 562
556 565
558 570
562 571
565 575
570 578
571 581
575 583
578 586
581 589
583 591
586 594
589 598
591 600
594 603
598 606
600 608
603 610
606 613
608 615

;Turn on backbone Calpha Cartesian restraints by removing semicolons:
[ position_restraints ]
;atom# type fx fy fz
;1 1 1000 1000 1000
;2 1 1000 1000 1000
;4 1 1000 1000 1000
;5 1 1000 1000 1000
;9 1 1000 1000 1000
;12 1 1000 1000 1000
;15 1 1000 1000 1000
;19 1 1000 1000 1000
;20 1 1000 1000 1000
;21 1 1000 1000 1000
;24 1 1000 1000 1000
;27 1 1000 1000 1000
;28 1 1000 1000 1000
;29 1 1000 1000 1000
;31 1 1000 1000 1000
;32 1 1000 1000 1000
;34 1 1000 1000 1000
;35 1 1000 1000 1000
;38 1 1000 1000 1000
;39 1 1000 1000 1000
;41 1 1000 1000 1000
;44 1 1000 1000 1000
;46 1 1000 1000 1000
;48 1 1000 1000 1000
;52 1 1000 1000 1000
;55 1 1000 1000 1000
;57 1 1000 1000 1000
;60 1 1000 1000 1000
;64 1 1000 1000 1000
;68 1 1000 1000 1000
;71 1 1000 1000 1000
;74 1 1000 1000 1000
;77 1 1000 1000 1000
;81 1 1000 1000 1000
;84 1 1000 1000 1000
;86 1 1000 1000 1000
;88 1 1000 1000 1000
;89 1 1000 1000 1000
;92 1 1000 1000 1000
;95 1 1000 1000 1000
;98 1 1000 1000 1000
;102 1 1000 1000 1000
;105 1 1000 1000 1000
;107 1 1000 1000 1000
;110 1 1000 1000 1000
;113 1 1000 1000 1000
;117 1 1000 1000 1000
;118 1 1000 1000 1000
;120 1 1000 1000 1000
;123 1 1000 1000 1000
;126 1 1000 1000 1000
;127 1 1000 1000 1000
;130 1 1000 1000 1000
;133 1 1000 1000 1000
;134 1 1000 1000 1000
;137 1 1000 1000 1000
;139 1 1000 1000 1000
;143 1 1000 1000 1000
;146 1 1000 1000 1000
;149 1 1000 1000 1000
;152 1 1000 1000 1000
;153 1 1000 1000 1000
;156 1 1000 1000 1000
;159 1 1000 1000 1000
;162 1 1000 1000 1000
;164 1 1000 1000 1000
;167 1 1000 1000 1000
;170 1 1000 1000 1000
;173 1 1000 1000 1000
;176 1 1000 1000 1000
;178 1 1000 1000 1000
;182 1 1000 1000 1000
;185 1 1000 1000 1000
;188 1 1000 1000 1000
;191 1 1000 1000 1000
;195 1 1000 1000 1000
;198 1 1000 1000 1000
;201 1 1000 1000 1000
;204 1 1000 1000 1000
;206 1 1000 1000 1000
;209 1 1000 1000 1000
;211 1 1000 1000 1000
;214 1 1000 1000 1000
;219 1 1000 1000 1000
;221 1 1000 1000 1000
;226 1 1000 1000 1000
;229 1 1000 1000 1000
;232 1 1000 1000 1000
;235 1 1000 1000 1000
;236 1 1000 1000 1000
;240 1 1000 1000 1000
;242 1 1000 1000 1000
;246 1 1000 1000 1000
;248 1 1000 1000 1000
;251 1 1000 1000 1000
;253 1 1000 1000 1000
;256 1 1000 1000 1000
;257 1 1000 1000 1000
;260 1 1000 1000 1000
;261 1 1000 1000 1000
;264 1 1000 1000 1000
;267 1 1000 1000 1000
;271 1 1000 1000 1000
;272 1 1000 1000 1000
;277 1 1000 1000 1000
;280 1 1000 1000 1000
;283 1 1000 1000 1000
;286 1 1000 1000 1000
;288 1 1000 1000 1000
;291 1 1000 1000 1000
;294 1 1000 1000 1000
;296 1 1000 1000 1000
;299 1 1000 1000 1000
;301 1 1000 1000 1000
;304 1 1000 1000 1000
;306 1 1000 1000 1000
;310 1 1000 1000 1000
;313 1 1000 1000 1000
;316 1 1000 1000 1000
;319 1 1000 1000 1000
;322 1 1000 1000 1000
;325 1 1000 1000 1000
;329 1 1000 1000 1000
;332 1 1000 1000 1000
;334 1 1000 1000 1000
;335 1 1000 1000 1000
;339 1 1000 1000 1000
;344 1 1000 1000 1000
;347 1 1000 1000 1000
;351 1 1000 1000 1000
;353 1 1000 1000 1000
;354 1 1000 1000 1000
;356 1 1000 1000 1000
;357 1 1000 1000 1000
;361 1 1000 1000 1000
;364 1 1000 1000 1000
;369 1 1000 1000 1000
;371 1 1000 1000 1000
;374 1 1000 1000 1000
;377 1 1000 1000 1000
;381 1 1000 1000 1000
;383 1 1000 1000 1000
;385 1 1000 1000 1000
;387 1 1000 1000 1000
;390 1 1000 1000 1000
;392 1 1000 1000 1000
;395 1 1000 1000 1000
;396 1 1000 1000 1000
;399 1 1000 1000 1000
;402 1 1000 1000 1000
;405 1 1000 1000 1000
;408 1 1000 1000 1000
;410 1 1000 1000 1000
;411 1 1000 1000 1000
;414 1 1000 1000 1000
;416 1 1000 1000 1000
;419 1 1000 1000 1000
;422 1 1000 1000 1000
;425 1 1000 1000 1000
;429 1 1000 1000 1000
;432 1 1000 1000 1000
;435 1 1000 1000 1000
;438 1 1000 1000 1000
;442 1 1000 1000 1000
;444 1 1000 1000 1000
;447 1 1000 1000 1000
;449 1 1000 1000 1000
;452 1 1000 1000 1000
;455 1 1000 1000 1000
;458 1 1000 1000 1000
;462 1 1000 1000 1000
;465 1 1000 1000 1000
;468 1 1000 1000 1000
;469 1 1000 1000 1000
;474 1 1000 1000 1000
;477 1 1000 1000 1000
;478 1 1000 1000 1000
;481 1 1000 1000 1000
;483 1 1000 1000 1000
;486 1 1000 1000 1000
;488 1 1000 1000 1000
;491 1 1000 1000 1000
;494 1 1000 1000 1000
;497 1 1000 1000 1000
;502 1 1000 1000 1000
;507 1 1000 1000 1000
;511 1 1000 1000 1000
;514 1 1000 1000 1000
;517 1 1000 1000 1000
;518 1 1000 1000 1000
;521 1 1000 1000 1000
;524 1 1000 1000 1000
;527 1 1000 1000 1000
;529 1 1000 1000 1000
;533 1 1000 1000 1000
;535 1 1000 1000 1000
;536 1 1000 1000 1000
;538 1 1000 1000 1000
;541 1 1000 1000 1000
;543 1 1000 1000 1000
;545 1 1000 1000 1000
;548 1 1000 1000 1000
;551 1 1000 1000 1000
;556 1 1000 1000 1000
;558 1 1000 1000 1000
;562 1 1000 1000 1000
;565 1 1000 1000 1000
;570 1 1000 1000 1000
;571 1 1000 1000 1000
;575 1 1000 1000 1000
;578 1 1000 1000 1000
;581 1 1000 1000 1000
;583 1 1000 1000 1000
;586 1 1000 1000 1000
;589 1 1000 1000 1000
;591 1 1000 1000 1000
;594 1 1000 1000 1000
;598 1 1000 1000 1000
;600 1 1000 1000 1000
;603 1 1000 1000 1000
;606 1 1000 1000 1000
;608 1 1000 1000 1000
;610 1 1000 1000 1000
;613 1 1000 1000 1000
;615 1 1000 1000 1000
