# Supplementary material for: Refining amino acid hydrophobicity for dynamics simulation of membrane proteins
Source: PeerJ. 2018 Jan 10;6:e4230. doi: 10.7717/peerj.4230 (PMC5767086; doi:10.7717/peerj.4230)
Supplement: Supplemental Information 1 — Version 2.4 of the CgProt force field is included as a tar.gz archive. The package includes parameter text files, Python scripts, and equilibrated bilayer coordinates needed for simulations with the free Gromacs software package. [file peerj-06-4230-s001.tgz › cgprot24/example/bkp/pro.ndx]

; Energy index groups for protein entries (for lipids use offset variable in mktop)
[ System ]
35 36 37 38 39 40 41 42 43 44 45 46 47 48 49 
50 51 52 53 54 55 56 57 58 59 60 61 62 63 64 
65 66 67 68 69 70 71 72 73 74 75 76 77 78 79 
80 81 82 83 84 85 86 87 88 89 90 91 92 93 94 
95 96 97 98 99 100 101 102 103 104 105 106 107 108 109 
110 111 112 113 114 115 116 117 118 119 120 121 122 123 124 
125 126 127 128 129 130 131 132 133 134 135 136 137 138 139 
140 141 142 143 144 145 146 147 148 149 150 151 152 153 154 
155 156 157 158 159 160 161 162 163 164 165 166 167 168 169 
170 171 172 173 174 175 176 177 178 179 180 181 182 183 184 
185 186 187 188 189 190 191 192 193 194 195 196 197 198 199 
200 201 202 203 204 205 206 207 208 209 210 211 212 213 214 
215 216 217 218 219 220 221 222 223 224 225 226 227 228 229 
230 231 232 233 234 235 236 237 238 239 240 241 242 243 244 
245 246 247 248 249 250 251 252 253 254 255 256 257 258 259 
260 261 262 263 264 265 266 267 268 269 270 271 272 273 274 
275 276 277 278 279 280 281 282 283 284 285 286 287 288 289 
290 291 292 293 294 295 296 297 298 299 300 301 302 303 304 
305 306 307 308 309 310 311 312 313 314 315 316 317 318 319 
320 321 322 323 324 325 326 327 328 329 330 331 332 333 334 
335 336 337 338 339 340 341 342 343 344 345 346 347 348 349 
350 351 352 353 354 355 356 357 358 359 360 361 362 363 364 
365 366 367 368 369 370 371 372 373 374 375 376 377 378 379 
380 381 382 383 384 385 386 387 388 389 390 391 392 393 394 
395 396 397 398 399 400 401 402 403 404 405 406 407 408 409 
410 411 412 413 414 415 416 417 418 419 420 421 422 423 424 
425 426 427 428 429 430 431 432 433 434 435 436 437 438 439 
440 441 442 443 444 445 446 447 448 449 450 451 452 453 454 
455 456 457 458 459 460 461 462 463 464 465 466 467 468 469 
470 471 472 473 474 475 476 477 478 479 480 481 482 483 484 
485 486 487 488 489 490 491 492 493 494 495 496 497 498 499 
500 501 502 503 504 505 506 507 508 509 510 511 512 513 514 
515 516 517 518 519 520 521 522 523 524 525 526 527 528 529 
530 531 532 533 534 535 536 537 538 539 540 541 542 543 544 
545 546 547 548 549 550 551 552 553 554 555 556 557 558 559 
560 561 562 563 564 565 566 567 568 569 570 571 572 573 574 
575 576 577 578 579 580 581 582 583 584 585 586 587 588 589 
590 591 592 593 594 595 596 597 598 599 600 601 602 603 604 
605 606 607 608 609 610 611 612 613 614 615 616 617 618 619 
620 621 622 623 624 625 626 627 628 629 630 631 632 633 634 
635 636 637 638 639 640 641 642 643 644 645 646 647 648 649 
650 
[ PRO ]
35 36 37 38 39 40 41 42 43 44 45 46 47 48 49 
50 51 52 53 54 55 56 57 58 59 60 61 62 63 64 
65 66 67 68 69 70 71 72 73 74 75 76 77 78 79 
80 81 82 83 84 85 86 87 88 89 90 91 92 93 94 
95 96 97 98 99 100 101 102 103 104 105 106 107 108 109 
110 111 112 113 114 115 116 117 118 119 120 121 122 123 124 
125 126 127 128 129 130 131 132 133 134 135 136 137 138 139 
140 141 142 143 144 145 146 147 148 149 150 151 152 153 154 
155 156 157 158 159 160 161 162 163 164 165 166 167 168 169 
170 171 172 173 174 175 176 177 178 179 180 181 182 183 184 
185 186 187 188 189 190 191 192 193 194 195 196 197 198 199 
200 201 202 203 204 205 206 207 208 209 210 211 212 213 214 
215 216 217 218 219 220 221 222 223 224 225 226 227 228 229 
230 231 232 233 234 235 236 237 238 239 240 241 242 243 244 
245 246 247 248 249 250 251 252 253 254 255 256 257 258 259 
260 261 262 263 264 265 266 267 268 269 270 271 272 273 274 
275 276 277 278 279 280 281 282 283 284 285 286 287 288 289 
290 291 292 293 294 295 296 297 298 299 300 301 302 303 304 
305 306 307 308 309 310 311 312 313 314 315 316 317 318 319 
320 321 322 323 324 325 326 327 328 329 330 331 332 333 334 
335 336 337 338 339 340 341 342 343 344 345 346 347 348 349 
350 351 352 353 354 355 356 357 358 359 360 361 362 363 364 
365 366 367 368 369 370 371 372 373 374 375 376 377 378 379 
380 381 382 383 384 385 386 387 388 389 390 391 392 393 394 
395 396 397 398 399 400 401 402 403 404 405 406 407 408 409 
410 411 412 413 414 415 416 417 418 419 420 421 422 423 424 
425 426 427 428 429 430 431 432 433 434 435 436 437 438 439 
440 441 442 443 444 445 446 447 448 449 450 451 452 453 454 
455 456 457 458 459 460 461 462 463 464 465 466 467 468 469 
470 471 472 473 474 475 476 477 478 479 480 481 482 483 484 
485 486 487 488 489 490 491 492 493 494 495 496 497 498 499 
500 501 502 503 504 505 506 507 508 509 510 511 512 513 514 
515 516 517 518 519 520 521 522 523 524 525 526 527 528 529 
530 531 532 533 534 535 536 537 538 539 540 541 542 543 544 
545 546 547 548 549 550 551 552 553 554 555 556 557 558 559 
560 561 562 563 564 565 566 567 568 569 570 571 572 573 574 
575 576 577 578 579 580 581 582 583 584 585 586 587 588 589 
590 591 592 593 594 595 596 597 598 599 600 601 602 603 604 
605 606 607 608 609 610 611 612 613 614 615 616 617 618 619 
620 621 622 623 624 625 626 627 628 629 630 631 632 633 634 
635 636 637 638 639 640 641 642 643 644 645 646 647 648 649 
650 
[ CA ] ;atom type not used in v2.4
[ Backbone ]
35 36 38 39 43 46 49 53 54 55 58 61 62 63 65 
66 68 69 72 73 75 78 80 82 86 89 91 94 98 102 
105 108 111 115 118 120 122 123 126 129 132 136 139 141 144 
147 151 152 154 157 160 161 164 167 168 171 173 177 180 183 
186 187 190 193 196 198 201 204 207 210 212 216 219 222 225 
229 232 235 238 240 243 245 248 253 255 260 263 266 269 270 
274 276 280 282 285 287 290 291 294 295 298 301 305 306 311 
314 317 320 322 325 328 330 333 335 338 340 344 347 350 353 
356 359 363 366 368 369 373 378 381 385 387 388 390 391 395 
398 403 405 408 411 415 417 419 421 424 426 429 430 433 436 
439 442 444 445 448 450 453 456 459 463 466 469 472 476 478 
481 483 486 489 492 496 499 502 503 508 511 512 515 517 520 
522 525 528 531 536 541 545 548 551 552 555 558 561 563 567 
569 570 572 575 577 579 582 585 590 592 596 599 604 605 609 
612 615 617 620 623 625 628 632 634 637 640 642 644 647 649 
[ POS ]
35 42 52 71 85 93 110 135 150 170 189 215 237 279 304 
355 362 372 394 423 462 475 491 495 501 544 547 550 581 619 
631 
[ NEG ]
104 125 138 156 182 200 203 231 268 293 300 319 346 410 435 
438 447 465 468 471 480 510 519 530 560 574 639 649 
[ POL ]
36 37 39 40 41 43 46 49 50 51 55 58 61 63 65 
66 67 68 69 70 72 73 74 75 78 79 80 81 82 83 
84 86 89 90 91 92 94 96 97 98 101 102 103 105 108 
109 111 113 114 115 118 119 120 121 122 123 124 126 129 132 
133 134 136 137 139 140 141 144 147 148 149 151 152 153 154 
155 157 160 161 164 168 169 171 172 173 176 177 180 181 183 
184 185 186 187 188 190 193 196 198 199 201 202 204 207 210 
211 212 213 214 216 219 222 225 227 228 229 230 232 235 236 
238 239 240 243 244 245 246 247 248 250 252 253 254 255 257 
260 263 266 267 269 270 273 274 276 277 278 280 281 282 285 
287 288 289 291 292 295 298 299 301 302 303 306 308 310 311 
312 313 314 317 318 320 321 322 325 328 329 330 333 334 335 
338 340 343 344 345 347 350 353 354 356 357 358 359 360 361 
363 366 367 369 370 371 373 375 378 381 383 384 385 387 388 
389 390 391 392 393 395 398 400 402 403 404 405 408 409 411 
414 415 416 417 419 421 422 424 425 426 429 430 433 434 436 
437 439 442 443 444 445 446 448 450 453 456 457 458 459 460 
461 463 464 466 467 469 470 472 473 474 476 478 479 481 482 
483 486 489 490 492 493 494 496 499 500 503 505 507 508 509 
512 513 514 515 516 517 518 520 522 525 528 529 531 533 535 
536 538 540 541 542 543 545 546 548 549 551 552 555 558 559 
561 562 563 566 567 568 569 570 571 572 573 575 576 577 578 
579 580 582 585 587 590 592 594 595 596 599 601 603 605 608 
609 612 613 614 615 616 617 618 620 623 625 626 627 628 629 
630 632 633 634 635 636 637 638 640 641 642 643 644 647 648 
[ APOL ]
38 44 45 47 48 53 54 56 57 59 60 62 64 76 77 
87 88 95 99 100 106 107 112 116 117 127 128 130 131 142 
143 145 146 158 159 162 163 165 166 167 174 175 178 179 191 
192 194 195 197 205 206 208 209 217 218 220 221 223 224 226 
233 234 241 242 249 251 256 258 259 261 262 264 265 271 272 
275 283 284 286 290 294 296 297 305 307 309 315 316 323 324 
326 327 331 332 336 337 339 341 342 348 349 351 352 364 365 
368 374 376 377 379 380 382 386 396 397 399 401 406 407 412 
413 418 420 427 428 431 432 440 441 449 451 452 454 455 477 
484 485 487 488 497 498 502 504 506 511 521 523 524 526 527 
532 534 537 539 553 554 556 557 564 565 583 584 586 588 589 
591 593 597 598 600 602 604 606 607 610 611 621 622 624 645 
646 650 
[ Sidechain ]
37 40 41 42 44 45 47 48 50 51 52 56 57 59 60 
64 67 70 71 74 76 77 79 81 83 84 85 87 88 90 
92 93 95 96 97 99 100 101 103 104 106 107 109 110 112 
113 114 116 117 119 121 124 125 127 128 130 131 133 134 135 
137 138 140 142 143 145 146 148 149 150 153 155 156 158 159 
162 163 165 166 169 170 172 174 175 176 178 179 181 182 184 
185 188 189 191 192 194 195 197 199 200 202 203 205 206 208 
209 211 213 214 215 217 218 220 221 223 224 226 227 228 230 
231 233 234 236 237 239 241 242 244 246 247 249 250 251 252 
254 256 257 258 259 261 262 264 265 267 268 271 272 273 275 
277 278 279 281 283 284 286 288 289 292 293 296 297 299 300 
302 303 304 307 308 309 310 312 313 315 316 318 319 321 323 
324 326 327 329 331 332 334 336 337 339 341 342 343 345 346 
348 349 351 352 354 355 357 358 360 361 362 364 365 367 370 
371 372 374 375 376 377 379 380 382 383 384 386 389 392 393 
394 396 397 399 400 401 402 404 406 407 409 410 412 413 414 
416 418 420 422 423 425 427 428 431 432 434 435 437 438 440 
441 443 446 447 449 451 452 454 455 457 458 460 461 462 464 
465 467 468 470 471 473 474 475 477 479 480 482 484 485 487 
488 490 491 493 494 495 497 498 500 501 504 505 506 507 509 
510 513 514 516 518 519 521 523 524 526 527 529 530 532 533 
534 535 537 538 539 540 542 543 544 546 547 549 550 553 554 
556 557 559 560 562 564 565 566 568 571 573 574 576 578 580 
581 583 584 586 587 588 589 591 593 594 595 597 598 600 601 
602 603 606 607 608 610 611 613 614 616 618 619 621 622 624 
626 627 629 630 631 633 635 636 638 639 641 643 645 646 648 
650 

[ CH ]
[ HH ]
[ PH ]
[ GL ]
[ E1 ]
[ E2 ]
[ S1 ]
[ SD ]
[ SM ]
