# Supplementary material for: Refining amino acid hydrophobicity for dynamics simulation of membrane proteins
Source: PeerJ. 2018 Jan 10;6:e4230. doi: 10.7717/peerj.4230 (PMC5767086; doi:10.7717/peerj.4230)
Supplement: Supplemental Information 1 — Version 2.4 of the CgProt force field is included as a tar.gz archive. The package includes parameter text files, Python scripts, and equilibrated bilayer coordinates needed for simulations with the free Gromacs software package. [file peerj-06-4230-s001.tgz › cgprot24/example/bkp/pro.tcl]

# Tcl script for drawing CG protein bonds in VMD:  vmd -e pro.tcl
# Put .vmdrc color settings file in your current directory.
# Double-click on a Graphics representation "Rep" to hide (reveal bonds).

display projection orthographic
axes location off
color Display Background white
mol new pro.gro type gro
#mol addfile 2.md.xtc type xtc waitfor -1
set sel [atomselect top "all"]
#set sel [atomselect top "index 0 1 2"]
$sel setbonds {
{}
{}
{}
{}
{}
{}
{}
{}
{}
{}
{}
{}
{}
{}
{}
{}
{}
{}
{}
{}
{}
{}
{}
{}
{}
{}
{}
{}
{}
{}
{}
{}
{}
{}
{35 } {34 37 36 } {35 } {35 38 } {37 42 39 } {38 40 } {39 41 } 
{40 } {38 45 43 } {42 44 } {43 } {42 48 46 } {45 47 } {46 } 
{45 52 49 } {48 50 } {49 51 } {50 } {48 53 } {52 54 } {53 57 55 } 
{54 56 } {55 } {54 60 58 } {57 59 } {58 } {57 61 } {60 62 } 
{61 64 63 } {62 } {62 65 } {64 67 66 } {65 } {65 68 } {67 71 69 } 
{68 70 } {69 } {68 72 } {71 74 73 } {72 } {72 77 75 } {74 76 } 
{75 } {74 79 78 } {77 } {77 81 80 } {79 } {79 85 82 } {81 83 } 
{82 84 } {83 } {81 88 86 } {85 87 } {86 } {85 90 89 } {88 } 
{88 93 91 } {90 92 } {91 } {90 97 94 } {93 95 96 } {94 96 } {95 94 } 
{93 101 98 } {97 99 100 } {98 100 } {99 98 } {97 104 102 } {101 103 } {102 } 
{101 107 105 } {104 106 } {105 } {104 110 108 } {107 109 } {108 } {107 114 111 } 
{110 112 113 } {111 113 } {112 111 } {110 117 115 } {114 116 } {115 } {114 119 118 } 
{117 } {117 121 120 } {119 } {119 122 } {121 125 123 124 } {122 124 } {123 122 } 
{122 128 126 } {125 127 } {126 } {125 131 129 } {128 130 } {129 } {128 135 132 } 
{131 133 } {132 134 } {133 } {131 138 136 137 } {135 137 } {136 135 } {135 140 139 } 
{138 } {138 143 141 } {140 142 } {141 } {140 146 144 } {143 145 } {144 } 
{143 150 147 } {146 148 } {147 149 } {148 } {146 151 } {150 153 152 } {151 } 
{151 156 154 } {153 155 } {154 } {153 159 157 } {156 158 } {157 } {156 160 } 
{159 163 161 } {160 162 } {161 } {160 166 164 } {163 165 } {164 } {163 167 } 
{166 170 168 } {167 169 } {168 } {167 172 171 } {170 } {170 176 173 } {172 174 175 } 
{173 175 } {174 173 } {172 179 177 } {176 178 } {177 } {176 182 180 181 } {179 181 } 
{180 179 } {179 185 183 } {182 184 } {183 } {182 186 } {185 189 187 } {186 188 } 
{187 } {186 192 190 } {189 191 } {190 } {189 195 193 } {192 194 } {193 } 
{192 197 196 } {195 } {195 200 198 199 } {197 199 } {198 197 } {197 203 201 202 } {200 202 } 
{201 200 } {200 206 204 } {203 205 } {204 } {203 209 207 } {206 208 } {207 } 
{206 211 210 } {209 } {209 215 212 } {211 213 } {212 214 } {213 } {211 218 216 } 
{215 217 } {216 } {215 221 219 } {218 220 } {219 } {218 224 222 } {221 223 } 
{222 } {221 228 225 } {224 226 227 } {225 227 } {226 225 } {224 231 229 } {228 230 } 
{229 } {228 234 232 } {231 233 } {232 } {231 237 235 } {234 236 } {235 } 
{234 239 238 } {237 } {237 242 240 } {239 241 } {240 } {239 244 243 } {242 } 
{242 247 245 } {244 246 } {245 } {244 252 248 } {247 249 250 } {248 250 251 } {249 251 248 } 
{250 249 } {247 254 253 } {252 } {252 259 255 } {254 256 257 } {255 257 258 } {256 258 255 } 
{257 256 } {254 262 260 } {259 261 } {260 } {259 265 263 } {262 264 } {263 } 
{262 268 266 267 } {265 267 } {266 265 } {265 269 } {268 273 270 } {269 271 272 } {270 272 } 
{271 270 } {269 275 274 } {273 } {273 279 276 } {275 277 } {276 278 } {277 } 
{275 281 280 } {279 } {279 284 282 } {281 283 } {282 } {281 286 285 } {284 } 
{284 289 287 } {286 288 } {287 } {286 290 } {289 293 291 } {290 292 } {291 } 
{290 294 } {293 297 295 } {294 296 } {295 } {294 300 298 299 } {297 299 } {298 297 } 
{297 304 301 } {300 302 } {301 303 } {302 } {300 305 } {304 310 306 } {305 307 308 } 
{306 308 309 } {307 309 306 } {308 307 } {305 313 311 } {310 312 } {311 } {310 316 314 } 
{313 315 } {314 } {313 319 317 318 } {316 318 } {317 316 } {316 321 320 } {319 } 
{319 324 322 } {321 323 } {322 } {321 327 325 } {324 326 } {325 } {324 329 328 } 
{327 } {327 332 330 } {329 331 } {330 } {329 334 333 } {332 } {332 337 335 } 
{334 336 } {335 } {334 339 338 } {337 } {337 343 340 } {339 341 342 } {340 342 } 
{341 340 } {339 346 344 } {343 345 } {344 } {343 349 347 } {346 348 } {347 } 
{346 352 350 } {349 351 } {350 } {349 355 353 } {352 354 } {353 } {352 358 356 } 
{355 357 } {356 } {355 362 359 } {358 360 } {359 361 } {360 } {358 365 363 } 
{362 364 } {363 } {362 367 366 } {365 } {365 368 } {367 372 369 } {368 370 } 
{369 371 } {370 } {368 377 373 } {372 374 375 } {373 375 376 } {374 376 373 } {375 374 } 
{372 380 378 } {377 379 } {378 } {377 384 381 } {380 382 383 } {381 383 } {382 381 } 
{380 386 385 } {384 } {384 387 } {386 389 388 } {387 } {387 390 } {389 394 391 } 
{390 392 } {391 393 } {392 } {390 397 395 } {394 396 } {395 } {394 402 398 } 
{397 399 400 } {398 400 401 } {399 401 398 } {400 399 } {397 404 403 } {402 } {402 407 405 } 
{404 406 } {405 } {404 410 408 } {407 409 } {408 } {407 414 411 } {410 412 413 } 
{411 413 } {412 411 } {410 416 415 } {414 } {414 418 417 } {416 } {416 420 419 } 
{418 } {418 423 421 } {420 422 } {421 } {420 425 424 } {423 } {423 428 426 } 
{425 427 } {426 } {425 429 } {428 432 430 } {429 431 } {430 } {429 435 433 434 } 
{432 434 } {433 432 } {432 438 436 437 } {435 437 } {436 435 } {435 441 439 } {438 440 } 
{439 } {438 443 442 } {441 } {441 444 } {443 447 445 } {444 446 } {445 } 
{444 449 448 } {447 } {447 452 450 } {449 451 } {450 } {449 455 453 } {452 454 } 
{453 } {452 458 456 } {455 457 } {456 } {455 462 459 } {458 460 } {459 461 } 
{460 } {458 465 463 } {462 464 } {463 } {462 468 466 467 } {465 467 } {466 465 } 
{465 471 469 470 } {468 470 } {469 468 } {468 475 472 } {471 473 } {472 474 } {473 } 
{471 477 476 } {475 } {475 480 478 } {477 479 } {478 } {477 482 481 } {480 } 
{480 485 483 } {482 484 } {483 } {482 488 486 } {485 487 } {486 } {485 491 489 } 
{488 490 } {489 } {488 495 492 } {491 493 } {492 494 } {493 } {491 498 496 } 
{495 497 } {496 } {495 501 499 } {498 500 } {499 } {498 502 } {501 507 503 } 
{502 504 505 } {503 505 506 } {504 506 503 } {505 504 } {502 510 508 } {507 509 } {508 } 
{507 511 } {510 514 512 } {511 513 } {512 } {511 516 515 } {514 } {514 519 517 } 
{516 518 } {517 } {516 521 520 } {519 } {519 524 522 } {521 523 } {522 } 
{521 527 525 } {524 526 } {525 } {524 530 528 } {527 529 } {528 } {527 535 531 } 
{530 532 533 } {531 533 534 } {532 534 531 } {533 532 } {530 540 536 } {535 537 538 } {536 538 539 } 
{537 539 536 } {538 537 } {535 544 541 } {540 542 } {541 543 } {542 } {540 547 545 } 
{544 546 } {545 } {544 550 548 } {547 549 } {548 } {547 551 } {550 554 552 } 
{551 553 } {552 } {551 557 555 } {554 556 } {555 } {554 560 558 } {557 559 } 
{558 } {557 562 561 } {560 } {560 566 563 } {562 564 565 } {563 565 } {564 563 } 
{562 568 567 } {566 } {566 569 } {568 571 570 } {569 } {569 574 572 } {571 573 } 
{572 } {571 576 575 } {574 } {574 578 577 } {576 } {576 581 579 } {578 580 } 
{579 } {578 584 582 } {581 583 } {582 } {581 589 585 } {584 586 587 } {585 587 588 } 
{586 588 585 } {587 586 } {584 591 590 } {589 } {589 595 592 } {591 593 594 } {592 594 } 
{593 592 } {591 598 596 } {595 597 } {596 } {595 603 599 } {598 600 601 } {599 601 602 } 
{600 602 599 } {601 600 } {598 604 } {603 608 605 } {604 606 607 } {605 607 } {606 605 } 
{604 611 609 } {608 610 } {609 } {608 614 612 } {611 613 } {612 } {611 616 615 } 
{614 } {614 619 617 } {616 618 } {617 } {616 622 620 } {619 621 } {620 } 
{619 624 623 } {622 } {622 627 625 } {624 626 } {625 } {624 631 628 } {627 629 } 
{628 630 } {629 } {627 633 632 } {631 } {631 636 634 } {633 635 } {634 } 
{633 639 637 } {636 638 } {637 } {636 641 640 } {639 } {639 643 642 } {641 } 
{641 646 644 } {643 645 } {644 } {643 648 647 } {646 } {646 649 } {648 } 
}
mol modselect 0 0 not (name CA CB CG CD CE)
mol modstyle 0 0 DynamicBonds 4.1 0.3 6
mol modcolor 0 0 Name
mol addrep 0
mol modselect 1 0 not (name CA CB CG CD CE)
mol modstyle 1 0 VDW 1.0 12
mol modcolor 1 0 Name
mol addrep 0
mol modselect 2 0 name CA CB CG CD CE
mol modstyle 2 0 Licorice 0.5 28 26
mol modcolor 2 0 ColorID 10
